# Supplementary material for: Is there a future for 43Ca nuclear magnetic resonance in cement science?
Source: Phys Chem Chem Phys. 2025 Apr 9;27(17):9159–68. doi: 10.1039/d5cp00491h (PMC11997747; doi:10.1039/d5cp00491h)
Supplement: CP-027-D5CP00491H-s001 [file CP-027-D5CP00491H-s001.zip › QE-Files/CSH-surface-structures/surf29.vc-relax.nmr.out]

     Program GIPAW v.7.2 starts on 25Feb2024 at  6:23:51 

     This program is part of the open-source Quantum ESPRESSO suite
     for quantum simulation of materials; please cite
         "P. Giannozzi et al., J. Phys.:Condens. Matter 21 395502 (2009);
         "P. Giannozzi et al., J. Phys.:Condens. Matter 29 465901 (2017);
         "P. Giannozzi et al., J. Chem. Phys. 152 154105 (2020);
          URL http://www.quantum-espresso.org", 
     in publications or presentations arising from this work. More details at
     http://www.quantum-espresso.org/quote

     Parallel version (MPI), running on   112 processors

     MPI processes distributed on     1 nodes
     R & G space division:  proc/nbgrp/npool/nimage =     112
     198923 MiB available memory on the printing compute node when the environment starts


     ***** This is GIPAW git revision                                          *****
     ***** you can cite: N. Varini et al., Comp. Phys. Comm. 184, 1827 (2013)  *****
     ***** in publications or presentations arising from this work.            *****

     Parallelizing q-star over 1 images
     Reading input from surf29.vc-relax.nmr.in

     ------------------- Input file: --------------------
&inputgipaw
	job = 'nmr'
	prefix = 'surf29.vc-relax_nmr'
	tmp_dir = './tmpSurf29/',
	verbosity = 'high'
	diagonalization = 'david'
/


     Reading xml data from directory:

     ./tmpSurf29/surf29.vc-relax_nmr.save/
     file Ca.pbe-spn-kjpaw_psl.1.0.0.UPF: wavefunction(s)  3S renormalized
     file O.pbe-n-kjpaw_psl.1.0.0.UPF: wavefunction(s)  2S 2P renormalized
     file Si.pbe-nl-kjpaw_psl.1.0.0.UPF: wavefunction(s)  3S 3P renormalized
     file H.pbe-kjpaw_psl.1.0.0.UPF: wavefunction(s)  1S renormalized

     IMPORTANT: XC functional enforced from input :
     Exchange-correlation= PBE
                           (   1   4   3   4   0   0   0)
     Any further DFT definition will be discarded
     Please, verify this is what you really want


     Parallelization info
     --------------------
     sticks:   dense  smooth     PW     G-vecs:    dense   smooth      PW
     Min         125     125     43                27457    27457    5501
     Max         126     126     44                27478    27478    5508
     Sum       14097   14097   4833              3076651  3076651  616657

     Using Slab Decomposition

     Reading collected, re-writing distributed wavefunctions
     Subspace diagonalization in iterative solution of the eigenvalue problem:
     a serial algorithm will be used

     GIPAW projectors -----------------------------------------------
     atom=  Ca   l=0  rc=    1.3000  rs=    0.8667
     atom=  Ca   l=0  rc=    1.3000  rs=    0.8667
     atom=  Ca   l=1  rc=    1.6000  rs=    1.0667
     atom=  Ca   l=1  rc=    1.6000  rs=    1.0667
     atom=  Ca   l=2  rc=    1.7000  rs=    1.1333
     atom=  Ca   l=2  rc=    1.7000  rs=    1.1333
     projs nearly linearly dependent: l=0  n1,n2= 1, 2  s=  0.99170013
     projs nearly linearly dependent: l=2  n1,n2= 1, 2  s=  0.99334936

     atom=  O    l=0  rc=    1.3000  rs=    0.8667
     atom=  O    l=0  rc=    1.3000  rs=    0.8667
     atom=  O    l=1  rc=    1.3500  rs=    0.9000
     atom=  O    l=1  rc=    1.3500  rs=    0.9000
     projs nearly linearly dependent: l=1  n1,n2= 1, 2  s=  0.99790099

     atom=  Si   l=0  rc=    1.8000  rs=    1.2000
     atom=  Si   l=0  rc=    1.8000  rs=    1.2000
     atom=  Si   l=1  rc=    1.8000  rs=    1.2000
     atom=  Si   l=1  rc=    1.8000  rs=    1.2000
     atom=  Si   l=2  rc=    1.8000  rs=    1.2000
     atom=  Si   l=2  rc=    1.8000  rs=    1.2000
     projs nearly linearly dependent: l=2  n1,n2= 1, 2  s=  0.99992180

     atom=  H    l=0  rc=    1.0000  rs=    0.6667
     atom=  H    l=0  rc=    1.0000  rs=    0.6667
     projs nearly linearly dependent: l=0  n1,n2= 1, 2  s=  0.99968852
     -----------------------------------------------------------------

     GIPAW integrals: -------------------------------------------
     Atom  i/j   nmr_para   nmr_dia   epr_rmc  epr_para   epr_dia
       Ca  1 1   0.25E+04 -0.66E+00  0.13E+02  0.81E+09  0.75E+03
       Ca  2 1   0.26E+04 -0.73E+00  0.13E+02  0.86E+09  0.79E+03
       Ca  2 2   0.28E+04 -0.80E+00  0.13E+02  0.92E+09  0.84E+03
       Ca  3 3   0.30E+02  0.22E+00  0.11E+02  0.47E+05  0.19E+03
       Ca  4 3   0.33E+02  0.20E+00  0.12E+02  0.54E+05  0.22E+03
       Ca  4 4   0.37E+02  0.17E+00  0.13E+02  0.60E+05  0.24E+03
       Ca  5 5   0.29E+01  0.74E+00  0.81E+01  0.47E+03  0.66E+02
       Ca  6 5   0.36E+01  0.91E+00  0.10E+02  0.59E+03  0.81E+02
       Ca  6 6   0.45E+01  0.11E+01  0.13E+02  0.74E+03  0.10E+03
       O   1 1   0.81E+03 -0.32E+00  0.65E+01  0.43E+08  0.24E+03
       O   2 1   0.91E+03 -0.39E+00  0.71E+01  0.48E+08  0.27E+03
       O   2 2   0.10E+04 -0.48E+00  0.78E+01  0.55E+08  0.31E+03
       O   3 3   0.99E+01  0.87E+00  0.58E+01  0.24E+04  0.75E+02
       O   4 3   0.11E+02  0.97E+00  0.67E+01  0.27E+04  0.83E+02
       O   4 4   0.12E+02  0.11E+01  0.76E+01  0.31E+04  0.93E+02
       Si  1 1   0.12E+04 -0.54E-01  0.93E+01  0.18E+09  0.37E+03
       Si  2 1   0.17E+04  0.68E-01  0.12E+02  0.26E+09  0.52E+03
       Si  2 2   0.24E+04  0.31E+00  0.19E+02  0.37E+09  0.74E+03
       Si  3 3   0.18E+02  0.34E+00  0.10E+02  0.13E+05  0.11E+03
       Si  4 3   0.21E+02  0.27E+00  0.11E+02  0.15E+05  0.13E+03
       Si  4 4   0.23E+02  0.18E+00  0.12E+02  0.18E+05  0.14E+03
       Si  5 5   0.26E+00  0.79E-01  0.58E+00  0.29E+02  0.79E+01
       Si  6 5   0.27E+00  0.84E-01  0.62E+00  0.30E+02  0.81E+01
       Si  6 6   0.29E+00  0.89E-01  0.66E+00  0.31E+02  0.84E+01
       H   1 1   0.39E+02  0.19E+00  0.29E+00  0.78E+05  0.13E+02
       H   2 1   0.41E+02  0.21E+00  0.32E+00  0.82E+05  0.14E+02
       H   2 2   0.43E+02  0.22E+00  0.36E+00  0.86E+05  0.15E+02
     ------------------------------------------------------------

     alpha_pv=     84.6947 eV

     Number of occupied bands for each k-point:
     k-point:     1    nbnd_occ= 345
     k-point:     2    nbnd_occ= 345
     k-point:     3    nbnd_occ= 345
     k-point:     4    nbnd_occ= 345


     q-space interpolation up to   240.00 Rydberg

     GIPAW job: nmr                                                                             
     NMR macroscopic correction: yes
             0.6667          0.0000          0.0000
             0.0000          0.6667          0.0000
             0.0000          0.0000          0.6667


     Largest allocated arrays     est. size (Mb)     dimensions
        KS wavefunctions at k          27.93 Mb     (    5306,  345)
        KS wavefunctions at k+q        27.93 Mb     (    5306,  345)
        First-order wavefunctions     279.32 Mb     (    5306,  345, 10)
        First-order wavefunct (US)    167.59 Mb     (    5306,  345,  6)
        Charge/spin density             0.73 Mb     (   96000,    1)
        Induced current                 6.59 Mb     (   96000,    3,3,1)
        Induced magnetic field          6.59 Mb     (   96000,    3,3,1)
        NL pseudopotentials            93.92 Mb     (    5306, 1160)
        GIPAW NL terms                 93.92 Mb     (    5306, 1160)

     Computing the magnetic susceptibility     isolve=0    ethr=  0.1000E-13
     k-point #    1 of     4      pool #  1    cpu time:      19.3
     compute_u_kq: q = (    0.0000,    0.0000,    0.0000)
     Rotating WFCS
     ethr =  1.00E-14,  avg # of iterations =  6.0
     eigenvalues at k:
 -37.2291 -36.8294 -36.7058 -36.6722 -36.6552 -36.5619 -36.5538 -36.5505
 -36.5195 -36.4143 -36.3540 -36.2860 -19.5069 -18.9376 -18.7021 -18.6760
 -18.6319 -18.6211 -18.5658 -18.5595 -18.4897 -18.4547 -18.4331 -18.4068
 -18.3871 -18.3810 -18.2971 -18.2889 -18.2664 -18.2488 -18.2197 -18.2039
 -18.1662 -18.1322 -18.1199 -18.0960 -18.0864 -18.0672 -18.0475 -18.0309
 -18.0273 -18.0128 -18.0040 -17.9981 -17.9769 -17.9424 -17.9228 -17.9183
 -17.8964 -17.8652 -17.8485 -17.8148 -17.8007 -17.7864 -17.7547 -17.7444
 -17.7352 -17.7244 -17.7167 -17.7068 -17.6842 -17.6735 -17.6466 -17.6299
 -17.6104 -17.6043 -17.5983 -17.5723 -17.5573 -17.5345 -17.5109 -17.4949
 -17.4878 -17.4764 -17.4497 -17.4389 -17.4235 -17.4130 -17.3941 -17.3894
 -17.3671 -17.3251 -17.3037 -17.2854 -17.2427 -17.2367 -17.2317 -17.1939
 -17.1655 -17.1052 -17.0244 -16.9978 -16.9903 -16.9563 -16.9434 -16.9126
 -16.8691 -16.7956 -16.7800 -16.7481 -15.8625 -15.8406 -15.8047 -15.7035
 -15.5987 -15.4952 -15.3995 -15.3660 -15.3125 -15.2130 -15.1885 -15.1581
 -15.1386 -15.0941 -14.9681 -14.9502 -14.7983 -14.7615 -14.7322 -14.7045
 -14.6618 -14.5913  -7.4778  -7.1708  -6.9949  -6.8129  -6.5196  -6.4494
  -6.3910  -6.3832  -6.3654  -6.2793  -6.2430  -6.2247  -6.1864  -6.1703
  -6.1510  -6.1143  -6.0963  -6.0583  -6.0304  -6.0023  -5.9824  -5.9475
  -5.9119  -5.9003  -5.8802  -5.8452  -5.7944  -5.7657  -5.7478  -5.6967
  -5.6832  -5.6431  -5.5958  -5.5827  -5.5683  -5.5182  -5.5027  -5.4666
  -5.4332  -5.4068  -5.3736  -5.3418  -5.3032  -5.2586  -5.2109  -5.0894
  -5.0319  -4.9683  -4.7196  -4.5855  -4.3960  -4.2074  -4.0818  -3.9599
  -3.7615  -3.7055  -3.6537  -3.5971  -3.5525  -3.5324  -3.5035  -3.3688
  -3.3096  -3.2779  -3.2300  -3.2056  -3.1366  -3.1272  -3.0844  -3.0698
  -2.9975  -2.9809  -2.9516  -2.9196  -2.8902  -2.8620  -2.8054  -2.7702
  -2.7328  -2.6995  -2.6657  -2.6610  -2.6220  -2.5942  -2.5789  -2.5468
  -2.5135  -2.4969  -2.4649  -2.4354  -2.4155  -2.4039  -2.3724  -2.3550
  -2.3184  -2.2934  -2.2643  -2.2147  -2.2045  -2.1778  -2.1489  -2.1080
  -2.0664  -2.0500  -2.0130  -1.9883  -1.9633  -1.9328  -1.8757  -1.8189
  -1.8081  -1.7869  -1.7167  -1.7072  -1.6642  -1.6174  -1.5782  -1.5280
  -1.4889  -1.4679  -1.3855  -1.3454  -1.3018  -1.2916  -1.2390  -1.2267
  -1.1782  -1.1368  -1.0917  -1.0262  -0.9841  -0.9600  -0.9312  -0.9085
  -0.8952  -0.8633  -0.8248  -0.8108  -0.7886  -0.7627  -0.7374  -0.6894
  -0.6822  -0.6598  -0.6422  -0.6151  -0.6054  -0.5877  -0.5702  -0.5351
  -0.5311  -0.5084  -0.4837  -0.4694  -0.4399  -0.4164  -0.4015  -0.3866
  -0.3648  -0.3599  -0.3471  -0.3218  -0.3011  -0.2906  -0.2771  -0.2629
  -0.2448  -0.2262  -0.2172  -0.1896  -0.1744  -0.1583  -0.1304  -0.1252
  -0.1103  -0.1046  -0.0877  -0.0672  -0.0610  -0.0276  -0.0109   0.0114
   0.0261   0.0568   0.0663   0.0877   0.1153   0.1339   0.1557   0.1808
   0.1878   0.1989   0.2287   0.2531   0.2780   0.2957   0.3108   0.3319
   0.3526   0.3765   0.3961   0.4464   0.4564   0.4730   0.5045   0.5518
   0.5654   0.5704   0.5880   0.6157   0.7053   0.7435   0.8221   0.8597
   0.8984   0.9156   0.9650   0.9960   1.0345   1.0644   1.1427   1.2589
   5.1182
     eigenvalues at k+q:
 -37.2291 -36.8294 -36.7059 -36.6722 -36.6552 -36.5619 -36.5538 -36.5505
 -36.5195 -36.4143 -36.3540 -36.2861 -19.5069 -18.9376 -18.7021 -18.6760
 -18.6319 -18.6210 -18.5658 -18.5594 -18.4897 -18.4547 -18.4331 -18.4068
 -18.3871 -18.3810 -18.2971 -18.2889 -18.2664 -18.2488 -18.2197 -18.2038
 -18.1662 -18.1322 -18.1199 -18.0960 -18.0864 -18.0672 -18.0475 -18.0309
 -18.0273 -18.0128 -18.0040 -17.9982 -17.9769 -17.9424 -17.9228 -17.9183
 -17.8964 -17.8652 -17.8485 -17.8148 -17.8007 -17.7864 -17.7547 -17.7444
 -17.7352 -17.7244 -17.7168 -17.7068 -17.6842 -17.6735 -17.6466 -17.6299
 -17.6104 -17.6043 -17.5983 -17.5723 -17.5573 -17.5345 -17.5109 -17.4949
 -17.4878 -17.4765 -17.4497 -17.4389 -17.4235 -17.4130 -17.3941 -17.3894
 -17.3671 -17.3251 -17.3037 -17.2854 -17.2427 -17.2367 -17.2317 -17.1939
 -17.1655 -17.1052 -17.0244 -16.9978 -16.9903 -16.9563 -16.9434 -16.9125
 -16.8691 -16.7956 -16.7800 -16.7481 -15.8625 -15.8406 -15.8048 -15.7035
 -15.5987 -15.4953 -15.3995 -15.3660 -15.3125 -15.2131 -15.1885 -15.1581
 -15.1386 -15.0942 -14.9681 -14.9502 -14.7983 -14.7616 -14.7322 -14.7045
 -14.6619 -14.5913  -7.4778  -7.1708  -6.9949  -6.8129  -6.5196  -6.4494
  -6.3910  -6.3832  -6.3654  -6.2793  -6.2430  -6.2247  -6.1864  -6.1703
  -6.1510  -6.1143  -6.0963  -6.0583  -6.0304  -6.0023  -5.9824  -5.9475
  -5.9119  -5.9003  -5.8802  -5.8452  -5.7944  -5.7657  -5.7478  -5.6967
  -5.6832  -5.6431  -5.5958  -5.5827  -5.5683  -5.5182  -5.5026  -5.4666
  -5.4332  -5.4068  -5.3736  -5.3418  -5.3032  -5.2586  -5.2109  -5.0894
  -5.0319  -4.9683  -4.7196  -4.5855  -4.3960  -4.2074  -4.0818  -3.9599
  -3.7615  -3.7055  -3.6537  -3.5971  -3.5525  -3.5324  -3.5035  -3.3688
  -3.3097  -3.2780  -3.2300  -3.2056  -3.1366  -3.1272  -3.0844  -3.0698
  -2.9975  -2.9809  -2.9516  -2.9196  -2.8902  -2.8620  -2.8054  -2.7702
  -2.7328  -2.6995  -2.6657  -2.6610  -2.6220  -2.5942  -2.5789  -2.5468
  -2.5135  -2.4968  -2.4649  -2.4354  -2.4155  -2.4039  -2.3724  -2.3550
  -2.3184  -2.2934  -2.2643  -2.2147  -2.2045  -2.1778  -2.1489  -2.1080
  -2.0664  -2.0500  -2.0130  -1.9883  -1.9633  -1.9328  -1.8757  -1.8189
  -1.8081  -1.7869  -1.7167  -1.7072  -1.6642  -1.6174  -1.5783  -1.5280
  -1.4889  -1.4679  -1.3855  -1.3454  -1.3018  -1.2916  -1.2390  -1.2267
  -1.1782  -1.1369  -1.0917  -1.0262  -0.9841  -0.9600  -0.9312  -0.9085
  -0.8952  -0.8634  -0.8248  -0.8108  -0.7886  -0.7626  -0.7374  -0.6894
  -0.6822  -0.6598  -0.6422  -0.6151  -0.6054  -0.5877  -0.5702  -0.5350
  -0.5311  -0.5084  -0.4837  -0.4694  -0.4399  -0.4164  -0.4015  -0.3866
  -0.3648  -0.3599  -0.3471  -0.3218  -0.3011  -0.2906  -0.2771  -0.2629
  -0.2448  -0.2262  -0.2172  -0.1896  -0.1744  -0.1583  -0.1304  -0.1252
  -0.1103  -0.1046  -0.0877  -0.0672  -0.0610  -0.0276  -0.0109   0.0114
   0.0261   0.0568   0.0663   0.0877   0.1153   0.1339   0.1557   0.1808
   0.1877   0.1989   0.2287   0.2531   0.2780   0.2956   0.3108   0.3319
   0.3526   0.3765   0.3961   0.4464   0.4564   0.4730   0.5045   0.5518
   0.5653   0.5704   0.5880   0.6157   0.7053   0.7435   0.8220   0.8597
   0.8984   0.9156   0.9650   0.9960   1.0345   1.0644   1.1427   1.2589
   5.1182
     cgsolve_all iterations 101    anorm=    0.74E-07
PARA_AUG  1      50.7056081        -0.1122045         0.1946225
     cgsolve_all iterations 101    anorm=    0.76E-07
PARA_AUG  2      -0.1172049        50.2157218         0.2014404
     cgsolve_all iterations 105    anorm=    0.76E-07
PARA_AUG  3       0.2690961         0.2133536        50.4180134
     cgsolve_all iterations 121    anorm=    0.72E-07
     cgsolve_all iterations 121    anorm=    0.71E-07
     cgsolve_all iterations 123    anorm=    0.74E-07
     compute_u_kq: q = (    0.0399,    0.0000,    0.0000)
     Rotating WFCS
     ethr =  1.00E-14,  avg # of iterations = 80.0
     eigenvalues at k:
 -37.2291 -36.8294 -36.7058 -36.6722 -36.6552 -36.5619 -36.5538 -36.5505
 -36.5195 -36.4143 -36.3540 -36.2860 -19.5069 -18.9376 -18.7021 -18.6760
 -18.6319 -18.6211 -18.5658 -18.5595 -18.4897 -18.4547 -18.4331 -18.4068
 -18.3871 -18.3810 -18.2971 -18.2889 -18.2664 -18.2488 -18.2197 -18.2039
 -18.1662 -18.1322 -18.1199 -18.0960 -18.0864 -18.0672 -18.0475 -18.0309
 -18.0273 -18.0128 -18.0040 -17.9981 -17.9769 -17.9424 -17.9228 -17.9183
 -17.8964 -17.8652 -17.8485 -17.8148 -17.8007 -17.7864 -17.7547 -17.7444
 -17.7352 -17.7244 -17.7167 -17.7068 -17.6842 -17.6735 -17.6466 -17.6299
 -17.6104 -17.6043 -17.5983 -17.5723 -17.5573 -17.5345 -17.5109 -17.4949
 -17.4878 -17.4764 -17.4497 -17.4389 -17.4235 -17.4130 -17.3941 -17.3894
 -17.3671 -17.3251 -17.3037 -17.2854 -17.2427 -17.2367 -17.2317 -17.1939
 -17.1655 -17.1052 -17.0244 -16.9978 -16.9903 -16.9563 -16.9434 -16.9126
 -16.8691 -16.7956 -16.7800 -16.7481 -15.8625 -15.8406 -15.8047 -15.7035
 -15.5987 -15.4952 -15.3995 -15.3660 -15.3125 -15.2130 -15.1885 -15.1581
 -15.1386 -15.0941 -14.9681 -14.9502 -14.7983 -14.7615 -14.7322 -14.7045
 -14.6618 -14.5913  -7.4778  -7.1708  -6.9949  -6.8129  -6.5196  -6.4494
  -6.3910  -6.3832  -6.3654  -6.2793  -6.2430  -6.2247  -6.1864  -6.1703
  -6.1510  -6.1143  -6.0963  -6.0583  -6.0304  -6.0023  -5.9824  -5.9475
  -5.9119  -5.9003  -5.8802  -5.8452  -5.7944  -5.7657  -5.7478  -5.6967
  -5.6832  -5.6431  -5.5958  -5.5827  -5.5683  -5.5182  -5.5027  -5.4666
  -5.4332  -5.4068  -5.3736  -5.3418  -5.3032  -5.2586  -5.2109  -5.0894
  -5.0319  -4.9683  -4.7196  -4.5855  -4.3960  -4.2074  -4.0818  -3.9599
  -3.7615  -3.7055  -3.6537  -3.5971  -3.5525  -3.5324  -3.5035  -3.3688
  -3.3096  -3.2779  -3.2300  -3.2056  -3.1366  -3.1272  -3.0844  -3.0698
  -2.9975  -2.9809  -2.9516  -2.9196  -2.8902  -2.8620  -2.8054  -2.7702
  -2.7328  -2.6995  -2.6657  -2.6610  -2.6220  -2.5942  -2.5789  -2.5468
  -2.5135  -2.4969  -2.4649  -2.4354  -2.4155  -2.4039  -2.3724  -2.3550
  -2.3184  -2.2934  -2.2643  -2.2147  -2.2045  -2.1778  -2.1489  -2.1080
  -2.0664  -2.0500  -2.0130  -1.9883  -1.9633  -1.9328  -1.8757  -1.8189
  -1.8081  -1.7869  -1.7167  -1.7072  -1.6642  -1.6174  -1.5782  -1.5280
  -1.4889  -1.4679  -1.3855  -1.3454  -1.3018  -1.2916  -1.2390  -1.2267
  -1.1782  -1.1368  -1.0917  -1.0262  -0.9841  -0.9600  -0.9312  -0.9085
  -0.8952  -0.8633  -0.8248  -0.8108  -0.7886  -0.7627  -0.7374  -0.6894
  -0.6822  -0.6598  -0.6422  -0.6151  -0.6054  -0.5877  -0.5702  -0.5351
  -0.5311  -0.5084  -0.4837  -0.4694  -0.4399  -0.4164  -0.4015  -0.3866
  -0.3648  -0.3599  -0.3471  -0.3218  -0.3011  -0.2906  -0.2771  -0.2629
  -0.2448  -0.2262  -0.2172  -0.1896  -0.1744  -0.1583  -0.1304  -0.1252
  -0.1103  -0.1046  -0.0877  -0.0672  -0.0610  -0.0276  -0.0109   0.0114
   0.0261   0.0568   0.0663   0.0877   0.1153   0.1339   0.1557   0.1808
   0.1878   0.1989   0.2287   0.2531   0.2780   0.2957   0.3108   0.3319
   0.3526   0.3765   0.3961   0.4464   0.4564   0.4730   0.5045   0.5518
   0.5654   0.5704   0.5880   0.6157   0.7053   0.7435   0.8221   0.8597
   0.8984   0.9156   0.9650   0.9960   1.0345   1.0644   1.1427   1.2589
   5.1182
     eigenvalues at k+q:
 -37.2291 -36.8294 -36.7059 -36.6722 -36.6552 -36.5619 -36.5538 -36.5505
 -36.5195 -36.4143 -36.3540 -36.2861 -19.5046 -18.9384 -18.7037 -18.6771
 -18.6367 -18.6189 -18.5661 -18.5602 -18.4906 -18.4552 -18.4329 -18.4065
 -18.3862 -18.3814 -18.2972 -18.2858 -18.2659 -18.2489 -18.2201 -18.2034
 -18.1640 -18.1339 -18.1219 -18.0973 -18.0856 -18.0688 -18.0499 -18.0328
 -18.0263 -18.0148 -18.0066 -18.0010 -17.9788 -17.9423 -17.9237 -17.9187
 -17.8965 -17.8651 -17.8485 -17.8138 -17.7996 -17.7850 -17.7546 -17.7437
 -17.7334 -17.7234 -17.7152 -17.7071 -17.6832 -17.6743 -17.6450 -17.6299
 -17.6114 -17.6054 -17.5964 -17.5708 -17.5584 -17.5354 -17.5099 -17.4951
 -17.4876 -17.4749 -17.4496 -17.4376 -17.4207 -17.4095 -17.3906 -17.3858
 -17.3625 -17.3273 -17.3018 -17.2807 -17.2423 -17.2360 -17.2313 -17.1937
 -17.1654 -17.1059 -17.0289 -16.9964 -16.9902 -16.9570 -16.9426 -16.9106
 -16.8679 -16.7990 -16.7834 -16.7560 -15.8597 -15.8468 -15.8054 -15.7002
 -15.6030 -15.4984 -15.4005 -15.3641 -15.3146 -15.2146 -15.1877 -15.1551
 -15.1380 -15.0981 -14.9691 -14.9497 -14.7983 -14.7556 -14.7320 -14.7077
 -14.6599 -14.5886  -7.4656  -7.1697  -6.9796  -6.8135  -6.5197  -6.4502
  -6.3910  -6.3845  -6.3759  -6.2787  -6.2435  -6.2263  -6.1864  -6.1727
  -6.1528  -6.1153  -6.0961  -6.0603  -6.0341  -6.0026  -5.9765  -5.9503
  -5.9181  -5.8981  -5.8840  -5.8580  -5.7961  -5.7677  -5.7491  -5.6980
  -5.6852  -5.6448  -5.5967  -5.5798  -5.5714  -5.5191  -5.5054  -5.4672
  -5.4344  -5.4048  -5.3753  -5.3407  -5.3035  -5.2588  -5.2109  -5.0855
  -5.0248  -4.9681  -4.7194  -4.5735  -4.3771  -4.2040  -4.0827  -3.9603
  -3.7620  -3.7153  -3.6559  -3.6000  -3.5605  -3.5349  -3.5082  -3.3732
  -3.3095  -3.2784  -3.2346  -3.2092  -3.1375  -3.1259  -3.0838  -3.0646
  -2.9979  -2.9791  -2.9509  -2.9134  -2.8891  -2.8544  -2.8038  -2.7716
  -2.7313  -2.7012  -2.6641  -2.6588  -2.6201  -2.5896  -2.5787  -2.5460
  -2.5135  -2.4995  -2.4709  -2.4410  -2.4153  -2.4041  -2.3730  -2.3540
  -2.3199  -2.2950  -2.2640  -2.2111  -2.2039  -2.1768  -2.1509  -2.1070
  -2.0682  -2.0526  -2.0147  -1.9877  -1.9651  -1.9339  -1.8805  -1.8196
  -1.8064  -1.7880  -1.7148  -1.7074  -1.6673  -1.6151  -1.5772  -1.5280
  -1.4855  -1.4658  -1.3878  -1.3426  -1.2992  -1.2889  -1.2421  -1.2247
  -1.1840  -1.1364  -1.0926  -1.0307  -0.9833  -0.9584  -0.9299  -0.9083
  -0.8911  -0.8626  -0.8243  -0.8073  -0.7919  -0.7630  -0.7358  -0.6868
  -0.6836  -0.6603  -0.6408  -0.6128  -0.6034  -0.5826  -0.5733  -0.5336
  -0.5309  -0.5084  -0.4812  -0.4708  -0.4385  -0.4157  -0.4001  -0.3861
  -0.3641  -0.3607  -0.3447  -0.3206  -0.3001  -0.2925  -0.2774  -0.2625
  -0.2447  -0.2252  -0.2166  -0.1895  -0.1747  -0.1572  -0.1304  -0.1229
  -0.1122  -0.1039  -0.0888  -0.0717  -0.0605  -0.0279  -0.0108   0.0110
   0.0274   0.0560   0.0692   0.0870   0.1182   0.1335   0.1547   0.1789
   0.1881   0.1998   0.2289   0.2582   0.2788   0.2968   0.3098   0.3347
   0.3531   0.3765   0.3940   0.4492   0.4606   0.4742   0.5070   0.5496
   0.5646   0.5752   0.5885   0.6179   0.7053   0.7409   0.8159   0.8586
   0.8987   0.9153   0.9631   0.9957   1.0343   1.0660   1.1344   1.2587
   5.1077
     cgsolve_all iterations 121    anorm=    0.73E-07
     cgsolve_all iterations 121    anorm=    0.73E-07
     cgsolve_all iterations 123    anorm=    0.74E-07
     compute_u_kq: q = (   -0.0399,    0.0000,    0.0000)
     Rotating WFCS
     ethr =  1.00E-14,  avg # of iterations = 80.0
     eigenvalues at k:
 -37.2291 -36.8294 -36.7058 -36.6722 -36.6552 -36.5619 -36.5538 -36.5505
 -36.5195 -36.4143 -36.3540 -36.2860 -19.5069 -18.9376 -18.7021 -18.6760
 -18.6319 -18.6211 -18.5658 -18.5595 -18.4897 -18.4547 -18.4331 -18.4068
 -18.3871 -18.3810 -18.2971 -18.2889 -18.2664 -18.2488 -18.2197 -18.2039
 -18.1662 -18.1322 -18.1199 -18.0960 -18.0864 -18.0672 -18.0475 -18.0309
 -18.0273 -18.0128 -18.0040 -17.9981 -17.9769 -17.9424 -17.9228 -17.9183
 -17.8964 -17.8652 -17.8485 -17.8148 -17.8007 -17.7864 -17.7547 -17.7444
 -17.7352 -17.7244 -17.7167 -17.7068 -17.6842 -17.6735 -17.6466 -17.6299
 -17.6104 -17.6043 -17.5983 -17.5723 -17.5573 -17.5345 -17.5109 -17.4949
 -17.4878 -17.4764 -17.4497 -17.4389 -17.4235 -17.4130 -17.3941 -17.3894
 -17.3671 -17.3251 -17.3037 -17.2854 -17.2427 -17.2367 -17.2317 -17.1939
 -17.1655 -17.1052 -17.0244 -16.9978 -16.9903 -16.9563 -16.9434 -16.9126
 -16.8691 -16.7956 -16.7800 -16.7481 -15.8625 -15.8406 -15.8047 -15.7035
 -15.5987 -15.4952 -15.3995 -15.3660 -15.3125 -15.2130 -15.1885 -15.1581
 -15.1386 -15.0941 -14.9681 -14.9502 -14.7983 -14.7615 -14.7322 -14.7045
 -14.6618 -14.5913  -7.4778  -7.1708  -6.9949  -6.8129  -6.5196  -6.4494
  -6.3910  -6.3832  -6.3654  -6.2793  -6.2430  -6.2247  -6.1864  -6.1703
  -6.1510  -6.1143  -6.0963  -6.0583  -6.0304  -6.0023  -5.9824  -5.9475
  -5.9119  -5.9003  -5.8802  -5.8452  -5.7944  -5.7657  -5.7478  -5.6967
  -5.6832  -5.6431  -5.5958  -5.5827  -5.5683  -5.5182  -5.5027  -5.4666
  -5.4332  -5.4068  -5.3736  -5.3418  -5.3032  -5.2586  -5.2109  -5.0894
  -5.0319  -4.9683  -4.7196  -4.5855  -4.3960  -4.2074  -4.0818  -3.9599
  -3.7615  -3.7055  -3.6537  -3.5971  -3.5525  -3.5324  -3.5035  -3.3688
  -3.3096  -3.2779  -3.2300  -3.2056  -3.1366  -3.1272  -3.0844  -3.0698
  -2.9975  -2.9809  -2.9516  -2.9196  -2.8902  -2.8620  -2.8054  -2.7702
  -2.7328  -2.6995  -2.6657  -2.6610  -2.6220  -2.5942  -2.5789  -2.5468
  -2.5135  -2.4969  -2.4649  -2.4354  -2.4155  -2.4039  -2.3724  -2.3550
  -2.3184  -2.2934  -2.2643  -2.2147  -2.2045  -2.1778  -2.1489  -2.1080
  -2.0664  -2.0500  -2.0130  -1.9883  -1.9633  -1.9328  -1.8757  -1.8189
  -1.8081  -1.7869  -1.7167  -1.7072  -1.6642  -1.6174  -1.5782  -1.5280
  -1.4889  -1.4679  -1.3855  -1.3454  -1.3018  -1.2916  -1.2390  -1.2267
  -1.1782  -1.1368  -1.0917  -1.0262  -0.9841  -0.9600  -0.9312  -0.9085
  -0.8952  -0.8633  -0.8248  -0.8108  -0.7886  -0.7627  -0.7374  -0.6894
  -0.6822  -0.6598  -0.6422  -0.6151  -0.6054  -0.5877  -0.5702  -0.5351
  -0.5311  -0.5084  -0.4837  -0.4694  -0.4399  -0.4164  -0.4015  -0.3866
  -0.3648  -0.3599  -0.3471  -0.3218  -0.3011  -0.2906  -0.2771  -0.2629
  -0.2448  -0.2262  -0.2172  -0.1896  -0.1744  -0.1583  -0.1304  -0.1252
  -0.1103  -0.1046  -0.0877  -0.0672  -0.0610  -0.0276  -0.0109   0.0114
   0.0261   0.0568   0.0663   0.0877   0.1153   0.1339   0.1557   0.1808
   0.1878   0.1989   0.2287   0.2531   0.2780   0.2957   0.3108   0.3319
   0.3526   0.3765   0.3961   0.4464   0.4564   0.4730   0.5045   0.5518
   0.5654   0.5704   0.5880   0.6157   0.7053   0.7435   0.8221   0.8597
   0.8984   0.9156   0.9650   0.9960   1.0345   1.0644   1.1427   1.2589
   5.1182
     eigenvalues at k+q:
 -37.2291 -36.8294 -36.7059 -36.6722 -36.6552 -36.5619 -36.5539 -36.5505
 -36.5195 -36.4143 -36.3540 -36.2861 -19.5093 -18.9367 -18.7005 -18.6751
 -18.6284 -18.6220 -18.5654 -18.5583 -18.4889 -18.4544 -18.4332 -18.4072
 -18.3880 -18.3800 -18.2974 -18.2920 -18.2669 -18.2485 -18.2196 -18.2045
 -18.1681 -18.1305 -18.1177 -18.0947 -18.0877 -18.0656 -18.0452 -18.0302
 -18.0278 -18.0105 -18.0016 -17.9950 -17.9746 -17.9427 -17.9224 -17.9173
 -17.8961 -17.8658 -17.8485 -17.8159 -17.8020 -17.7876 -17.7555 -17.7454
 -17.7365 -17.7252 -17.7187 -17.7061 -17.6849 -17.6726 -17.6485 -17.6300
 -17.6095 -17.6037 -17.5996 -17.5735 -17.5559 -17.5333 -17.5121 -17.4949
 -17.4880 -17.4779 -17.4501 -17.4405 -17.4268 -17.4158 -17.3993 -17.3911
 -17.3722 -17.3228 -17.3054 -17.2896 -17.2432 -17.2373 -17.2321 -17.1941
 -17.1657 -17.1045 -17.0202 -16.9997 -16.9902 -16.9556 -16.9442 -16.9145
 -16.8701 -16.7921 -16.7780 -16.7389 -15.8665 -15.8331 -15.8047 -15.7056
 -15.5952 -15.4910 -15.3986 -15.3676 -15.3104 -15.2137 -15.1881 -15.1624
 -15.1389 -15.0886 -14.9671 -14.9500 -14.7982 -14.7712 -14.7311 -14.7011
 -14.6637 -14.5932  -7.4896  -7.1721  -7.0093  -6.8124  -6.5195  -6.4486
  -6.3931  -6.3810  -6.3536  -6.2800  -6.2427  -6.2230  -6.1867  -6.1680
  -6.1488  -6.1136  -6.0963  -6.0567  -6.0277  -6.0020  -5.9879  -5.9451
  -5.9116  -5.9010  -5.8735  -5.8308  -5.7926  -5.7639  -5.7460  -5.6953
  -5.6808  -5.6416  -5.5953  -5.5852  -5.5640  -5.5202  -5.4977  -5.4659
  -5.4315  -5.4086  -5.3715  -5.3428  -5.3030  -5.2587  -5.2110  -5.0934
  -5.0394  -4.9686  -4.7199  -4.5972  -4.4153  -4.2109  -4.0809  -3.9595
  -3.7610  -3.6976  -3.6517  -3.5926  -3.5455  -3.5291  -3.4980  -3.3656
  -3.3104  -3.2778  -3.2252  -3.2007  -3.1369  -3.1267  -3.0863  -3.0737
  -3.0008  -2.9796  -2.9526  -2.9241  -2.8902  -2.8683  -2.8072  -2.7693
  -2.7350  -2.7006  -2.6671  -2.6619  -2.6241  -2.5998  -2.5779  -2.5474
  -2.5142  -2.4939  -2.4592  -2.4300  -2.4163  -2.4030  -2.3718  -2.3554
  -2.3175  -2.2920  -2.2645  -2.2191  -2.2046  -2.1783  -2.1461  -2.1089
  -2.0641  -2.0466  -2.0114  -1.9889  -1.9619  -1.9312  -1.8706  -1.8194
  -1.8101  -1.7841  -1.7195  -1.7068  -1.6609  -1.6199  -1.5794  -1.5282
  -1.4926  -1.4697  -1.3844  -1.3480  -1.3061  -1.2926  -1.2365  -1.2291
  -1.1724  -1.1377  -1.0908  -1.0229  -0.9852  -0.9622  -0.9325  -0.9094
  -0.8972  -0.8660  -0.8248  -0.8119  -0.7851  -0.7618  -0.7388  -0.6920
  -0.6807  -0.6591  -0.6437  -0.6174  -0.6089  -0.5915  -0.5674  -0.5374
  -0.5309  -0.5086  -0.4865  -0.4676  -0.4415  -0.4167  -0.4028  -0.3872
  -0.3657  -0.3600  -0.3486  -0.3233  -0.3025  -0.2887  -0.2776  -0.2632
  -0.2442  -0.2274  -0.2176  -0.1899  -0.1738  -0.1596  -0.1314  -0.1278
  -0.1101  -0.1029  -0.0868  -0.0648  -0.0604  -0.0278  -0.0103   0.0117
   0.0253   0.0565   0.0637   0.0890   0.1128   0.1344   0.1569   0.1814
   0.1874   0.1987   0.2281   0.2478   0.2771   0.2952   0.3117   0.3296
   0.3520   0.3766   0.3974   0.4404   0.4531   0.4726   0.5025   0.5502
   0.5657   0.5704   0.5886   0.6134   0.7051   0.7464   0.8266   0.8628
   0.8983   0.9154   0.9664   0.9972   1.0347   1.0646   1.1511   1.2592
   5.1275
     cgsolve_all iterations 121    anorm=    0.71E-07
     cgsolve_all iterations 121    anorm=    0.72E-07
     cgsolve_all iterations 123    anorm=    0.74E-07
     compute_u_kq: q = (    0.0000,    0.0399,    0.0000)
     Rotating WFCS
     ethr =  1.00E-14,  avg # of iterations = 75.0
     eigenvalues at k:
 -37.2291 -36.8294 -36.7058 -36.6722 -36.6552 -36.5619 -36.5538 -36.5505
 -36.5195 -36.4143 -36.3540 -36.2860 -19.5069 -18.9376 -18.7021 -18.6760
 -18.6319 -18.6211 -18.5658 -18.5595 -18.4897 -18.4547 -18.4331 -18.4068
 -18.3871 -18.3810 -18.2971 -18.2889 -18.2664 -18.2488 -18.2197 -18.2039
 -18.1662 -18.1322 -18.1199 -18.0960 -18.0864 -18.0672 -18.0475 -18.0309
 -18.0273 -18.0128 -18.0040 -17.9981 -17.9769 -17.9424 -17.9228 -17.9183
 -17.8964 -17.8652 -17.8485 -17.8148 -17.8007 -17.7864 -17.7547 -17.7444
 -17.7352 -17.7244 -17.7167 -17.7068 -17.6842 -17.6735 -17.6466 -17.6299
 -17.6104 -17.6043 -17.5983 -17.5723 -17.5573 -17.5345 -17.5109 -17.4949
 -17.4878 -17.4764 -17.4497 -17.4389 -17.4235 -17.4130 -17.3941 -17.3894
 -17.3671 -17.3251 -17.3037 -17.2854 -17.2427 -17.2367 -17.2317 -17.1939
 -17.1655 -17.1052 -17.0244 -16.9978 -16.9903 -16.9563 -16.9434 -16.9126
 -16.8691 -16.7956 -16.7800 -16.7481 -15.8625 -15.8406 -15.8047 -15.7035
 -15.5987 -15.4952 -15.3995 -15.3660 -15.3125 -15.2130 -15.1885 -15.1581
 -15.1386 -15.0941 -14.9681 -14.9502 -14.7983 -14.7615 -14.7322 -14.7045
 -14.6618 -14.5913  -7.4778  -7.1708  -6.9949  -6.8129  -6.5196  -6.4494
  -6.3910  -6.3832  -6.3654  -6.2793  -6.2430  -6.2247  -6.1864  -6.1703
  -6.1510  -6.1143  -6.0963  -6.0583  -6.0304  -6.0023  -5.9824  -5.9475
  -5.9119  -5.9003  -5.8802  -5.8452  -5.7944  -5.7657  -5.7478  -5.6967
  -5.6832  -5.6431  -5.5958  -5.5827  -5.5683  -5.5182  -5.5027  -5.4666
  -5.4332  -5.4068  -5.3736  -5.3418  -5.3032  -5.2586  -5.2109  -5.0894
  -5.0319  -4.9683  -4.7196  -4.5855  -4.3960  -4.2074  -4.0818  -3.9599
  -3.7615  -3.7055  -3.6537  -3.5971  -3.5525  -3.5324  -3.5035  -3.3688
  -3.3096  -3.2779  -3.2300  -3.2056  -3.1366  -3.1272  -3.0844  -3.0698
  -2.9975  -2.9809  -2.9516  -2.9196  -2.8902  -2.8620  -2.8054  -2.7702
  -2.7328  -2.6995  -2.6657  -2.6610  -2.6220  -2.5942  -2.5789  -2.5468
  -2.5135  -2.4969  -2.4649  -2.4354  -2.4155  -2.4039  -2.3724  -2.3550
  -2.3184  -2.2934  -2.2643  -2.2147  -2.2045  -2.1778  -2.1489  -2.1080
  -2.0664  -2.0500  -2.0130  -1.9883  -1.9633  -1.9328  -1.8757  -1.8189
  -1.8081  -1.7869  -1.7167  -1.7072  -1.6642  -1.6174  -1.5782  -1.5280
  -1.4889  -1.4679  -1.3855  -1.3454  -1.3018  -1.2916  -1.2390  -1.2267
  -1.1782  -1.1368  -1.0917  -1.0262  -0.9841  -0.9600  -0.9312  -0.9085
  -0.8952  -0.8633  -0.8248  -0.8108  -0.7886  -0.7627  -0.7374  -0.6894
  -0.6822  -0.6598  -0.6422  -0.6151  -0.6054  -0.5877  -0.5702  -0.5351
  -0.5311  -0.5084  -0.4837  -0.4694  -0.4399  -0.4164  -0.4015  -0.3866
  -0.3648  -0.3599  -0.3471  -0.3218  -0.3011  -0.2906  -0.2771  -0.2629
  -0.2448  -0.2262  -0.2172  -0.1896  -0.1744  -0.1583  -0.1304  -0.1252
  -0.1103  -0.1046  -0.0877  -0.0672  -0.0610  -0.0276  -0.0109   0.0114
   0.0261   0.0568   0.0663   0.0877   0.1153   0.1339   0.1557   0.1808
   0.1878   0.1989   0.2287   0.2531   0.2780   0.2957   0.3108   0.3319
   0.3526   0.3765   0.3961   0.4464   0.4564   0.4730   0.5045   0.5518
   0.5654   0.5704   0.5880   0.6157   0.7053   0.7435   0.8221   0.8597
   0.8984   0.9156   0.9650   0.9960   1.0345   1.0644   1.1427   1.2589
   5.1182
     eigenvalues at k+q:
 -37.2291 -36.8294 -36.7058 -36.6722 -36.6552 -36.5619 -36.5539 -36.5505
 -36.5195 -36.4143 -36.3540 -36.2861 -19.5103 -18.9362 -18.7004 -18.6733
 -18.6273 -18.6208 -18.5659 -18.5610 -18.4882 -18.4546 -18.4349 -18.4071
 -18.3863 -18.3809 -18.2982 -18.2915 -18.2663 -18.2465 -18.2182 -18.2010
 -18.1655 -18.1321 -18.1198 -18.0985 -18.0864 -18.0654 -18.0466 -18.0294
 -18.0249 -18.0104 -18.0032 -17.9968 -17.9740 -17.9420 -17.9213 -17.9178
 -17.8961 -17.8654 -17.8492 -17.8144 -17.8018 -17.7892 -17.7550 -17.7451
 -17.7365 -17.7251 -17.7192 -17.7052 -17.6846 -17.6738 -17.6480 -17.6314
 -17.6091 -17.6047 -17.5988 -17.5724 -17.5570 -17.5332 -17.5130 -17.4954
 -17.4878 -17.4783 -17.4503 -17.4408 -17.4279 -17.4170 -17.4019 -17.3919
 -17.3743 -17.3224 -17.3062 -17.2913 -17.2432 -17.2374 -17.2324 -17.1939
 -17.1655 -17.1056 -17.0188 -16.9979 -16.9894 -16.9569 -16.9448 -16.9155
 -16.8711 -16.7905 -16.7775 -16.7346 -15.8603 -15.8386 -15.8077 -15.7008
 -15.5937 -15.4878 -15.3980 -15.3693 -15.3124 -15.2171 -15.1918 -15.1591
 -15.1334 -15.0924 -14.9677 -14.9498 -14.7983 -14.7601 -14.7308 -14.7084
 -14.6653 -14.5956  -7.4949  -7.1728  -7.0157  -6.8114  -6.5209  -6.4484
  -6.3926  -6.3796  -6.3483  -6.2791  -6.2428  -6.2237  -6.1879  -6.1719
  -6.1455  -6.1155  -6.0977  -6.0565  -6.0265  -6.0020  -5.9794  -5.9497
  -5.9111  -5.8991  -5.8668  -5.8263  -5.7920  -5.7640  -5.7447  -5.6956
  -5.6802  -5.6449  -5.5928  -5.5768  -5.5619  -5.5176  -5.5075  -5.4652
  -5.4331  -5.4065  -5.3704  -5.3454  -5.3039  -5.2575  -5.2112  -5.0936
  -5.0429  -4.9687  -4.7202  -4.6025  -4.4240  -4.2128  -4.0802  -3.9596
  -3.7605  -3.6953  -3.6514  -3.5878  -3.5454  -3.5284  -3.4988  -3.3579
  -3.3092  -3.2755  -3.2237  -3.2015  -3.1341  -3.1330  -3.0839  -3.0739
  -3.0009  -2.9843  -2.9537  -2.9238  -2.8922  -2.8651  -2.8023  -2.7702
  -2.7346  -2.6996  -2.6677  -2.6581  -2.6245  -2.5964  -2.5801  -2.5504
  -2.5150  -2.4957  -2.4657  -2.4377  -2.4184  -2.4060  -2.3732  -2.3554
  -2.3183  -2.2938  -2.2658  -2.2102  -2.2020  -2.1726  -2.1496  -2.1092
  -2.0664  -2.0473  -2.0117  -1.9883  -1.9581  -1.9254  -1.8742  -1.8194
  -1.8094  -1.7830  -1.7186  -1.7068  -1.6648  -1.6183  -1.5761  -1.5298
  -1.4908  -1.4688  -1.3817  -1.3489  -1.3040  -1.2963  -1.2382  -1.2283
  -1.1768  -1.1377  -1.0891  -1.0284  -0.9810  -0.9612  -0.9322  -0.9064
  -0.8951  -0.8692  -0.8249  -0.8128  -0.7888  -0.7645  -0.7377  -0.6913
  -0.6827  -0.6616  -0.6439  -0.6161  -0.6073  -0.5888  -0.5671  -0.5366
  -0.5312  -0.5099  -0.4837  -0.4697  -0.4418  -0.4185  -0.4024  -0.3890
  -0.3654  -0.3607  -0.3467  -0.3235  -0.3017  -0.2937  -0.2785  -0.2637
  -0.2453  -0.2260  -0.2176  -0.1899  -0.1707  -0.1575  -0.1316  -0.1256
  -0.1102  -0.1046  -0.0868  -0.0683  -0.0608  -0.0294  -0.0121   0.0097
   0.0263   0.0529   0.0675   0.0861   0.1111   0.1365   0.1557   0.1820
   0.1874   0.1979   0.2284   0.2554   0.2764   0.2951   0.3114   0.3323
   0.3523   0.3761   0.3937   0.4440   0.4523   0.4698   0.5012   0.5494
   0.5591   0.5721   0.5881   0.6117   0.7042   0.7462   0.8206   0.8662
   0.9007   0.9174   0.9626   0.9998   1.0362   1.0725   1.1484   1.2600
   5.1330
     cgsolve_all iterations 120    anorm=    0.71E-07
     cgsolve_all iterations 121    anorm=    0.71E-07
     cgsolve_all iterations 123    anorm=    0.73E-07
     compute_u_kq: q = (    0.0000,   -0.0399,    0.0000)
     Rotating WFCS
     ethr =  1.00E-14,  avg # of iterations = 78.0
     eigenvalues at k:
 -37.2291 -36.8294 -36.7058 -36.6722 -36.6552 -36.5619 -36.5538 -36.5505
 -36.5195 -36.4143 -36.3540 -36.2860 -19.5069 -18.9376 -18.7021 -18.6760
 -18.6319 -18.6211 -18.5658 -18.5595 -18.4897 -18.4547 -18.4331 -18.4068
 -18.3871 -18.3810 -18.2971 -18.2889 -18.2664 -18.2488 -18.2197 -18.2039
 -18.1662 -18.1322 -18.1199 -18.0960 -18.0864 -18.0672 -18.0475 -18.0309
 -18.0273 -18.0128 -18.0040 -17.9981 -17.9769 -17.9424 -17.9228 -17.9183
 -17.8964 -17.8652 -17.8485 -17.8148 -17.8007 -17.7864 -17.7547 -17.7444
 -17.7352 -17.7244 -17.7167 -17.7068 -17.6842 -17.6735 -17.6466 -17.6299
 -17.6104 -17.6043 -17.5983 -17.5723 -17.5573 -17.5345 -17.5109 -17.4949
 -17.4878 -17.4764 -17.4497 -17.4389 -17.4235 -17.4130 -17.3941 -17.3894
 -17.3671 -17.3251 -17.3037 -17.2854 -17.2427 -17.2367 -17.2317 -17.1939
 -17.1655 -17.1052 -17.0244 -16.9978 -16.9903 -16.9563 -16.9434 -16.9126
 -16.8691 -16.7956 -16.7800 -16.7481 -15.8625 -15.8406 -15.8047 -15.7035
 -15.5987 -15.4952 -15.3995 -15.3660 -15.3125 -15.2130 -15.1885 -15.1581
 -15.1386 -15.0941 -14.9681 -14.9502 -14.7983 -14.7615 -14.7322 -14.7045
 -14.6618 -14.5913  -7.4778  -7.1708  -6.9949  -6.8129  -6.5196  -6.4494
  -6.3910  -6.3832  -6.3654  -6.2793  -6.2430  -6.2247  -6.1864  -6.1703
  -6.1510  -6.1143  -6.0963  -6.0583  -6.0304  -6.0023  -5.9824  -5.9475
  -5.9119  -5.9003  -5.8802  -5.8452  -5.7944  -5.7657  -5.7478  -5.6967
  -5.6832  -5.6431  -5.5958  -5.5827  -5.5683  -5.5182  -5.5027  -5.4666
  -5.4332  -5.4068  -5.3736  -5.3418  -5.3032  -5.2586  -5.2109  -5.0894
  -5.0319  -4.9683  -4.7196  -4.5855  -4.3960  -4.2074  -4.0818  -3.9599
  -3.7615  -3.7055  -3.6537  -3.5971  -3.5525  -3.5324  -3.5035  -3.3688
  -3.3096  -3.2779  -3.2300  -3.2056  -3.1366  -3.1272  -3.0844  -3.0698
  -2.9975  -2.9809  -2.9516  -2.9196  -2.8902  -2.8620  -2.8054  -2.7702
  -2.7328  -2.6995  -2.6657  -2.6610  -2.6220  -2.5942  -2.5789  -2.5468
  -2.5135  -2.4969  -2.4649  -2.4354  -2.4155  -2.4039  -2.3724  -2.3550
  -2.3184  -2.2934  -2.2643  -2.2147  -2.2045  -2.1778  -2.1489  -2.1080
  -2.0664  -2.0500  -2.0130  -1.9883  -1.9633  -1.9328  -1.8757  -1.8189
  -1.8081  -1.7869  -1.7167  -1.7072  -1.6642  -1.6174  -1.5782  -1.5280
  -1.4889  -1.4679  -1.3855  -1.3454  -1.3018  -1.2916  -1.2390  -1.2267
  -1.1782  -1.1368  -1.0917  -1.0262  -0.9841  -0.9600  -0.9312  -0.9085
  -0.8952  -0.8633  -0.8248  -0.8108  -0.7886  -0.7627  -0.7374  -0.6894
  -0.6822  -0.6598  -0.6422  -0.6151  -0.6054  -0.5877  -0.5702  -0.5351
  -0.5311  -0.5084  -0.4837  -0.4694  -0.4399  -0.4164  -0.4015  -0.3866
  -0.3648  -0.3599  -0.3471  -0.3218  -0.3011  -0.2906  -0.2771  -0.2629
  -0.2448  -0.2262  -0.2172  -0.1896  -0.1744  -0.1583  -0.1304  -0.1252
  -0.1103  -0.1046  -0.0877  -0.0672  -0.0610  -0.0276  -0.0109   0.0114
   0.0261   0.0568   0.0663   0.0877   0.1153   0.1339   0.1557   0.1808
   0.1878   0.1989   0.2287   0.2531   0.2780   0.2957   0.3108   0.3319
   0.3526   0.3765   0.3961   0.4464   0.4564   0.4730   0.5045   0.5518
   0.5654   0.5704   0.5880   0.6157   0.7053   0.7435   0.8221   0.8597
   0.8984   0.9156   0.9650   0.9960   1.0345   1.0644   1.1427   1.2589
   5.1182
     eigenvalues at k+q:
 -37.2291 -36.8294 -36.7059 -36.6722 -36.6552 -36.5619 -36.5538 -36.5505
 -36.5195 -36.4143 -36.3539 -36.2861 -19.5035 -18.9389 -18.7039 -18.6793
 -18.6379 -18.6195 -18.5657 -18.5576 -18.4911 -18.4551 -18.4315 -18.4066
 -18.3880 -18.3805 -18.2961 -18.2866 -18.2667 -18.2512 -18.2210 -18.2062
 -18.1668 -18.1326 -18.1201 -18.0952 -18.0855 -18.0692 -18.0481 -18.0328
 -18.0296 -18.0153 -18.0045 -17.9992 -17.9793 -17.9429 -17.9244 -17.9189
 -17.8966 -17.8655 -17.8481 -17.8150 -17.7999 -17.7836 -17.7547 -17.7435
 -17.7341 -17.7239 -17.7144 -17.7079 -17.6843 -17.6727 -17.6451 -17.6287
 -17.6117 -17.6054 -17.5960 -17.5719 -17.5572 -17.5357 -17.5092 -17.4943
 -17.4878 -17.4746 -17.4500 -17.4372 -17.4204 -17.4073 -17.3892 -17.3835
 -17.3608 -17.3278 -17.3010 -17.2787 -17.2424 -17.2356 -17.2309 -17.1939
 -17.1653 -17.1048 -17.0307 -16.9981 -16.9912 -16.9557 -16.9420 -16.9096
 -16.8669 -16.8005 -16.7857 -16.7590 -15.8666 -15.8414 -15.8013 -15.7055
 -15.6041 -15.5022 -15.4012 -15.3625 -15.3128 -15.2106 -15.1840 -15.1572
 -15.1439 -15.0956 -14.9688 -14.9500 -14.7983 -14.7640 -14.7340 -14.7001
 -14.6585 -14.5868  -7.4601  -7.1691  -6.9724  -6.8145  -6.5184  -6.4504
  -6.3936  -6.3869  -6.3788  -6.2794  -6.2434  -6.2256  -6.1856  -6.1692
  -6.1562  -6.1128  -6.0953  -6.0606  -6.0352  -6.0025  -5.9848  -5.9463
  -5.9227  -5.9012  -5.8872  -5.8615  -5.7967  -5.7671  -5.7499  -5.6975
  -5.6859  -5.6412  -5.5992  -5.5890  -5.5726  -5.5202  -5.4967  -5.4677
  -5.4331  -5.4069  -5.3766  -5.3384  -5.3021  -5.2598  -5.2108  -5.0853
  -5.0216  -4.9679  -4.7191  -4.5680  -4.3690  -4.2019  -4.0832  -3.9602
  -3.7627  -3.7169  -3.6565  -3.6054  -3.5633  -3.5357  -3.5049  -3.3791
  -3.3116  -3.2805  -3.2357  -3.2089  -3.1396  -3.1226  -3.0845  -3.0643
  -2.9945  -2.9773  -2.9490  -2.9160  -2.8877  -2.8585  -2.8087  -2.7700
  -2.7322  -2.7001  -2.6666  -2.6613  -2.6191  -2.5919  -2.5768  -2.5436
  -2.5113  -2.4982  -2.4652  -2.4338  -2.4136  -2.4012  -2.3713  -2.3546
  -2.3194  -2.2923  -2.2624  -2.2209  -2.2052  -2.1805  -2.1480  -2.1066
  -2.0664  -2.0529  -2.0144  -1.9895  -1.9675  -1.9402  -1.8771  -1.8211
  -1.8056  -1.7900  -1.7157  -1.7079  -1.6627  -1.6163  -1.5803  -1.5261
  -1.4873  -1.4664  -1.3902  -1.3419  -1.3009  -1.2867  -1.2408  -1.2250
  -1.1797  -1.1350  -1.0938  -1.0247  -0.9872  -0.9613  -0.9321  -0.9094
  -0.8933  -0.8573  -0.8249  -0.8082  -0.7877  -0.7605  -0.7368  -0.6875
  -0.6823  -0.6577  -0.6405  -0.6142  -0.6038  -0.5865  -0.5732  -0.5338
  -0.5305  -0.5071  -0.4839  -0.4690  -0.4381  -0.4145  -0.4018  -0.3846
  -0.3651  -0.3576  -0.3475  -0.3206  -0.3012  -0.2870  -0.2746  -0.2622
  -0.2435  -0.2266  -0.2169  -0.1898  -0.1785  -0.1588  -0.1309  -0.1240
  -0.1129  -0.1026  -0.0886  -0.0681  -0.0592  -0.0253  -0.0090   0.0126
   0.0261   0.0598   0.0663   0.0896   0.1191   0.1314   0.1546   0.1795
   0.1878   0.2010   0.2288   0.2504   0.2790   0.2959   0.3107   0.3322
   0.3529   0.3771   0.3981   0.4470   0.4599   0.4773   0.5076   0.5544
   0.5678   0.5728   0.5885   0.6206   0.7064   0.7409   0.8233   0.8536
   0.8959   0.9138   0.9670   0.9926   1.0329   1.0565   1.1371   1.2579
   5.1030
     cgsolve_all iterations 121    anorm=    0.73E-07
     cgsolve_all iterations 123    anorm=    0.73E-07
     cgsolve_all iterations 123    anorm=    0.74E-07
     compute_u_kq: q = (    0.0000,    0.0000,    0.0399)
     Rotating WFCS
     ethr =  1.00E-14,  avg # of iterations = 72.0
     eigenvalues at k:
 -37.2291 -36.8294 -36.7058 -36.6722 -36.6552 -36.5619 -36.5538 -36.5505
 -36.5195 -36.4143 -36.3540 -36.2860 -19.5069 -18.9376 -18.7021 -18.6760
 -18.6319 -18.6211 -18.5658 -18.5595 -18.4897 -18.4547 -18.4331 -18.4068
 -18.3871 -18.3810 -18.2971 -18.2889 -18.2664 -18.2488 -18.2197 -18.2039
 -18.1662 -18.1322 -18.1199 -18.0960 -18.0864 -18.0672 -18.0475 -18.0309
 -18.0273 -18.0128 -18.0040 -17.9981 -17.9769 -17.9424 -17.9228 -17.9183
 -17.8964 -17.8652 -17.8485 -17.8148 -17.8007 -17.7864 -17.7547 -17.7444
 -17.7352 -17.7244 -17.7167 -17.7068 -17.6842 -17.6735 -17.6466 -17.6299
 -17.6104 -17.6043 -17.5983 -17.5723 -17.5573 -17.5345 -17.5109 -17.4949
 -17.4878 -17.4764 -17.4497 -17.4389 -17.4235 -17.4130 -17.3941 -17.3894
 -17.3671 -17.3251 -17.3037 -17.2854 -17.2427 -17.2367 -17.2317 -17.1939
 -17.1655 -17.1052 -17.0244 -16.9978 -16.9903 -16.9563 -16.9434 -16.9126
 -16.8691 -16.7956 -16.7800 -16.7481 -15.8625 -15.8406 -15.8047 -15.7035
 -15.5987 -15.4952 -15.3995 -15.3660 -15.3125 -15.2130 -15.1885 -15.1581
 -15.1386 -15.0941 -14.9681 -14.9502 -14.7983 -14.7615 -14.7322 -14.7045
 -14.6618 -14.5913  -7.4778  -7.1708  -6.9949  -6.8129  -6.5196  -6.4494
  -6.3910  -6.3832  -6.3654  -6.2793  -6.2430  -6.2247  -6.1864  -6.1703
  -6.1510  -6.1143  -6.0963  -6.0583  -6.0304  -6.0023  -5.9824  -5.9475
  -5.9119  -5.9003  -5.8802  -5.8452  -5.7944  -5.7657  -5.7478  -5.6967
  -5.6832  -5.6431  -5.5958  -5.5827  -5.5683  -5.5182  -5.5027  -5.4666
  -5.4332  -5.4068  -5.3736  -5.3418  -5.3032  -5.2586  -5.2109  -5.0894
  -5.0319  -4.9683  -4.7196  -4.5855  -4.3960  -4.2074  -4.0818  -3.9599
  -3.7615  -3.7055  -3.6537  -3.5971  -3.5525  -3.5324  -3.5035  -3.3688
  -3.3096  -3.2779  -3.2300  -3.2056  -3.1366  -3.1272  -3.0844  -3.0698
  -2.9975  -2.9809  -2.9516  -2.9196  -2.8902  -2.8620  -2.8054  -2.7702
  -2.7328  -2.6995  -2.6657  -2.6610  -2.6220  -2.5942  -2.5789  -2.5468
  -2.5135  -2.4969  -2.4649  -2.4354  -2.4155  -2.4039  -2.3724  -2.3550
  -2.3184  -2.2934  -2.2643  -2.2147  -2.2045  -2.1778  -2.1489  -2.1080
  -2.0664  -2.0500  -2.0130  -1.9883  -1.9633  -1.9328  -1.8757  -1.8189
  -1.8081  -1.7869  -1.7167  -1.7072  -1.6642  -1.6174  -1.5782  -1.5280
  -1.4889  -1.4679  -1.3855  -1.3454  -1.3018  -1.2916  -1.2390  -1.2267
  -1.1782  -1.1368  -1.0917  -1.0262  -0.9841  -0.9600  -0.9312  -0.9085
  -0.8952  -0.8633  -0.8248  -0.8108  -0.7886  -0.7627  -0.7374  -0.6894
  -0.6822  -0.6598  -0.6422  -0.6151  -0.6054  -0.5877  -0.5702  -0.5351
  -0.5311  -0.5084  -0.4837  -0.4694  -0.4399  -0.4164  -0.4015  -0.3866
  -0.3648  -0.3599  -0.3471  -0.3218  -0.3011  -0.2906  -0.2771  -0.2629
  -0.2448  -0.2262  -0.2172  -0.1896  -0.1744  -0.1583  -0.1304  -0.1252
  -0.1103  -0.1046  -0.0877  -0.0672  -0.0610  -0.0276  -0.0109   0.0114
   0.0261   0.0568   0.0663   0.0877   0.1153   0.1339   0.1557   0.1808
   0.1878   0.1989   0.2287   0.2531   0.2780   0.2957   0.3108   0.3319
   0.3526   0.3765   0.3961   0.4464   0.4564   0.4730   0.5045   0.5518
   0.5654   0.5704   0.5880   0.6157   0.7053   0.7435   0.8221   0.8597
   0.8984   0.9156   0.9650   0.9960   1.0345   1.0644   1.1427   1.2589
   5.1182
     eigenvalues at k+q:
 -37.2291 -36.8294 -36.7059 -36.6722 -36.6552 -36.5619 -36.5538 -36.5505
 -36.5195 -36.4143 -36.3540 -36.2861 -19.5070 -18.9376 -18.7021 -18.6760
 -18.6318 -18.6210 -18.5658 -18.5594 -18.4899 -18.4544 -18.4332 -18.4068
 -18.3871 -18.3809 -18.2972 -18.2887 -18.2667 -18.2484 -18.2214 -18.2025
 -18.1662 -18.1322 -18.1200 -18.0959 -18.0861 -18.0672 -18.0480 -18.0305
 -18.0280 -18.0125 -18.0037 -17.9979 -17.9776 -17.9418 -17.9227 -17.9188
 -17.8968 -17.8654 -17.8478 -17.8145 -17.8002 -17.7861 -17.7556 -17.7455
 -17.7353 -17.7246 -17.7164 -17.7066 -17.6834 -17.6738 -17.6464 -17.6298
 -17.6108 -17.6039 -17.5985 -17.5723 -17.5574 -17.5344 -17.5109 -17.4950
 -17.4876 -17.4765 -17.4500 -17.4386 -17.4239 -17.4128 -17.3942 -17.3894
 -17.3671 -17.3251 -17.3034 -17.2858 -17.2418 -17.2374 -17.2320 -17.1940
 -17.1655 -17.1053 -17.0243 -16.9977 -16.9904 -16.9563 -16.9434 -16.9126
 -16.8691 -16.7955 -16.7799 -16.7479 -15.8624 -15.8406 -15.8048 -15.7035
 -15.5987 -15.4952 -15.3995 -15.3660 -15.3125 -15.2131 -15.1885 -15.1581
 -15.1386 -15.0941 -14.9681 -14.9502 -14.7983 -14.7615 -14.7322 -14.7046
 -14.6619 -14.5914  -7.4780  -7.1708  -6.9951  -6.8129  -6.5196  -6.4494
  -6.3910  -6.3831  -6.3652  -6.2792  -6.2431  -6.2247  -6.1865  -6.1702
  -6.1510  -6.1139  -6.0964  -6.0585  -6.0304  -6.0023  -5.9823  -5.9474
  -5.9118  -5.9003  -5.8800  -5.8450  -5.7946  -5.7657  -5.7476  -5.6967
  -5.6833  -5.6431  -5.5958  -5.5827  -5.5682  -5.5182  -5.5025  -5.4668
  -5.4331  -5.4067  -5.3736  -5.3417  -5.3033  -5.2586  -5.2109  -5.0894
  -5.0320  -4.9683  -4.7196  -4.5857  -4.3963  -4.2075  -4.0818  -3.9599
  -3.7615  -3.7053  -3.6537  -3.5971  -3.5524  -3.5323  -3.5035  -3.3687
  -3.3094  -3.2778  -3.2284  -3.2084  -3.1377  -3.1243  -3.0856  -3.0691
  -2.9968  -2.9820  -2.9520  -2.9197  -2.8887  -2.8625  -2.8067  -2.7707
  -2.7324  -2.6978  -2.6673  -2.6599  -2.6219  -2.5950  -2.5781  -2.5469
  -2.5129  -2.4984  -2.4637  -2.4356  -2.4163  -2.4048  -2.3723  -2.3529
  -2.3197  -2.2942  -2.2622  -2.2147  -2.2032  -2.1797  -2.1462  -2.1132
  -2.0649  -2.0485  -2.0117  -1.9932  -1.9621  -1.9319  -1.8733  -1.8202
  -1.8076  -1.7879  -1.7163  -1.7071  -1.6641  -1.6173  -1.5782  -1.5284
  -1.4888  -1.4682  -1.3845  -1.3469  -1.2995  -1.2932  -1.2395  -1.2265
  -1.1781  -1.1370  -1.0914  -1.0264  -0.9846  -0.9596  -0.9307  -0.9084
  -0.8959  -0.8638  -0.8256  -0.8095  -0.7903  -0.7600  -0.7374  -0.6919
  -0.6802  -0.6606  -0.6424  -0.6152  -0.6048  -0.5872  -0.5699  -0.5358
  -0.5302  -0.5089  -0.4844  -0.4691  -0.4408  -0.4155  -0.4001  -0.3887
  -0.3642  -0.3600  -0.3471  -0.3218  -0.3011  -0.2909  -0.2771  -0.2640
  -0.2441  -0.2241  -0.2186  -0.1893  -0.1745  -0.1589  -0.1313  -0.1256
  -0.1105  -0.1032  -0.0884  -0.0661  -0.0603  -0.0279  -0.0102   0.0101
   0.0256   0.0573   0.0663   0.0875   0.1152   0.1344   0.1565   0.1805
   0.1866   0.1994   0.2284   0.2527   0.2783   0.2953   0.3112   0.3321
   0.3526   0.3767   0.3959   0.4463   0.4563   0.4729   0.5045   0.5517
   0.5653   0.5704   0.5881   0.6157   0.7053   0.7435   0.8220   0.8597
   0.8984   0.9157   0.9650   0.9960   1.0345   1.0645   1.1428   1.2589
   5.1184
     cgsolve_all iterations 121    anorm=    0.72E-07
     cgsolve_all iterations 121    anorm=    0.71E-07
     cgsolve_all iterations 123    anorm=    0.74E-07
     compute_u_kq: q = (    0.0000,    0.0000,   -0.0399)
     Rotating WFCS
     ethr =  1.00E-14,  avg # of iterations = 71.0
     eigenvalues at k:
 -37.2291 -36.8294 -36.7058 -36.6722 -36.6552 -36.5619 -36.5538 -36.5505
 -36.5195 -36.4143 -36.3540 -36.2860 -19.5069 -18.9376 -18.7021 -18.6760
 -18.6319 -18.6211 -18.5658 -18.5595 -18.4897 -18.4547 -18.4331 -18.4068
 -18.3871 -18.3810 -18.2971 -18.2889 -18.2664 -18.2488 -18.2197 -18.2039
 -18.1662 -18.1322 -18.1199 -18.0960 -18.0864 -18.0672 -18.0475 -18.0309
 -18.0273 -18.0128 -18.0040 -17.9981 -17.9769 -17.9424 -17.9228 -17.9183
 -17.8964 -17.8652 -17.8485 -17.8148 -17.8007 -17.7864 -17.7547 -17.7444
 -17.7352 -17.7244 -17.7167 -17.7068 -17.6842 -17.6735 -17.6466 -17.6299
 -17.6104 -17.6043 -17.5983 -17.5723 -17.5573 -17.5345 -17.5109 -17.4949
 -17.4878 -17.4764 -17.4497 -17.4389 -17.4235 -17.4130 -17.3941 -17.3894
 -17.3671 -17.3251 -17.3037 -17.2854 -17.2427 -17.2367 -17.2317 -17.1939
 -17.1655 -17.1052 -17.0244 -16.9978 -16.9903 -16.9563 -16.9434 -16.9126
 -16.8691 -16.7956 -16.7800 -16.7481 -15.8625 -15.8406 -15.8047 -15.7035
 -15.5987 -15.4952 -15.3995 -15.3660 -15.3125 -15.2130 -15.1885 -15.1581
 -15.1386 -15.0941 -14.9681 -14.9502 -14.7983 -14.7615 -14.7322 -14.7045
 -14.6618 -14.5913  -7.4778  -7.1708  -6.9949  -6.8129  -6.5196  -6.4494
  -6.3910  -6.3832  -6.3654  -6.2793  -6.2430  -6.2247  -6.1864  -6.1703
  -6.1510  -6.1143  -6.0963  -6.0583  -6.0304  -6.0023  -5.9824  -5.9475
  -5.9119  -5.9003  -5.8802  -5.8452  -5.7944  -5.7657  -5.7478  -5.6967
  -5.6832  -5.6431  -5.5958  -5.5827  -5.5683  -5.5182  -5.5027  -5.4666
  -5.4332  -5.4068  -5.3736  -5.3418  -5.3032  -5.2586  -5.2109  -5.0894
  -5.0319  -4.9683  -4.7196  -4.5855  -4.3960  -4.2074  -4.0818  -3.9599
  -3.7615  -3.7055  -3.6537  -3.5971  -3.5525  -3.5324  -3.5035  -3.3688
  -3.3096  -3.2779  -3.2300  -3.2056  -3.1366  -3.1272  -3.0844  -3.0698
  -2.9975  -2.9809  -2.9516  -2.9196  -2.8902  -2.8620  -2.8054  -2.7702
  -2.7328  -2.6995  -2.6657  -2.6610  -2.6220  -2.5942  -2.5789  -2.5468
  -2.5135  -2.4969  -2.4649  -2.4354  -2.4155  -2.4039  -2.3724  -2.3550
  -2.3184  -2.2934  -2.2643  -2.2147  -2.2045  -2.1778  -2.1489  -2.1080
  -2.0664  -2.0500  -2.0130  -1.9883  -1.9633  -1.9328  -1.8757  -1.8189
  -1.8081  -1.7869  -1.7167  -1.7072  -1.6642  -1.6174  -1.5782  -1.5280
  -1.4889  -1.4679  -1.3855  -1.3454  -1.3018  -1.2916  -1.2390  -1.2267
  -1.1782  -1.1368  -1.0917  -1.0262  -0.9841  -0.9600  -0.9312  -0.9085
  -0.8952  -0.8633  -0.8248  -0.8108  -0.7886  -0.7627  -0.7374  -0.6894
  -0.6822  -0.6598  -0.6422  -0.6151  -0.6054  -0.5877  -0.5702  -0.5351
  -0.5311  -0.5084  -0.4837  -0.4694  -0.4399  -0.4164  -0.4015  -0.3866
  -0.3648  -0.3599  -0.3471  -0.3218  -0.3011  -0.2906  -0.2771  -0.2629
  -0.2448  -0.2262  -0.2172  -0.1896  -0.1744  -0.1583  -0.1304  -0.1252
  -0.1103  -0.1046  -0.0877  -0.0672  -0.0610  -0.0276  -0.0109   0.0114
   0.0261   0.0568   0.0663   0.0877   0.1153   0.1339   0.1557   0.1808
   0.1878   0.1989   0.2287   0.2531   0.2780   0.2957   0.3108   0.3319
   0.3526   0.3765   0.3961   0.4464   0.4564   0.4730   0.5045   0.5518
   0.5654   0.5704   0.5880   0.6157   0.7053   0.7435   0.8221   0.8597
   0.8984   0.9156   0.9650   0.9960   1.0345   1.0644   1.1427   1.2589
   5.1182
     eigenvalues at k+q:
 -37.2291 -36.8294 -36.7059 -36.6722 -36.6552 -36.5619 -36.5538 -36.5505
 -36.5195 -36.4143 -36.3540 -36.2861 -19.5069 -18.9376 -18.7021 -18.6761
 -18.6319 -18.6211 -18.5657 -18.5595 -18.4895 -18.4549 -18.4332 -18.4067
 -18.3871 -18.3810 -18.2972 -18.2892 -18.2658 -18.2493 -18.2181 -18.2051
 -18.1661 -18.1322 -18.1198 -18.0960 -18.0870 -18.0672 -18.0473 -18.0312
 -18.0266 -18.0133 -18.0039 -17.9986 -17.9763 -17.9434 -17.9230 -17.9180
 -17.8957 -17.8645 -17.8493 -17.8150 -17.8021 -17.7859 -17.7541 -17.7432
 -17.7353 -17.7240 -17.7172 -17.7070 -17.6847 -17.6733 -17.6469 -17.6299
 -17.6100 -17.6047 -17.5981 -17.5723 -17.5571 -17.5346 -17.5110 -17.4948
 -17.4880 -17.4764 -17.4493 -17.4393 -17.4234 -17.4130 -17.3941 -17.3894
 -17.3670 -17.3250 -17.3038 -17.2852 -17.2436 -17.2363 -17.2313 -17.1938
 -17.1657 -17.1051 -17.0245 -16.9979 -16.9904 -16.9562 -16.9433 -16.9125
 -16.8691 -16.7956 -16.7800 -16.7482 -15.8625 -15.8406 -15.8047 -15.7035
 -15.5988 -15.4954 -15.3995 -15.3660 -15.3125 -15.2130 -15.1884 -15.1581
 -15.1387 -15.0942 -14.9681 -14.9502 -14.7983 -14.7616 -14.7322 -14.7045
 -14.6618 -14.5913  -7.4776  -7.1708  -6.9946  -6.8130  -6.5196  -6.4494
  -6.3909  -6.3832  -6.3656  -6.2793  -6.2430  -6.2248  -6.1865  -6.1701
  -6.1509  -6.1145  -6.0963  -6.0582  -6.0304  -6.0023  -5.9826  -5.9475
  -5.9119  -5.9003  -5.8803  -5.8455  -5.7942  -5.7657  -5.7480  -5.6967
  -5.6832  -5.6431  -5.5958  -5.5827  -5.5684  -5.5183  -5.5027  -5.4664
  -5.4332  -5.4068  -5.3736  -5.3418  -5.3031  -5.2586  -5.2109  -5.0894
  -5.0318  -4.9683  -4.7196  -4.5853  -4.3957  -4.2073  -4.0818  -3.9599
  -3.7615  -3.7057  -3.6537  -3.5971  -3.5531  -3.5321  -3.5034  -3.3690
  -3.3098  -3.2782  -3.2316  -3.2022  -3.1380  -3.1276  -3.0839  -3.0706
  -2.9974  -2.9798  -2.9509  -2.9199  -2.8921  -2.8612  -2.8042  -2.7703
  -2.7321  -2.7016  -2.6645  -2.6615  -2.6217  -2.5934  -2.5798  -2.5466
  -2.5166  -2.4925  -2.4656  -2.4358  -2.4154  -2.4024  -2.3730  -2.3568
  -2.3173  -2.2926  -2.2659  -2.2148  -2.2051  -2.1766  -2.1514  -2.1029
  -2.0682  -2.0509  -2.0147  -1.9838  -1.9643  -1.9335  -1.8786  -1.8176
  -1.8086  -1.7862  -1.7172  -1.7070  -1.6639  -1.6175  -1.5785  -1.5276
  -1.4890  -1.4677  -1.3864  -1.3449  -1.3032  -1.2896  -1.2387  -1.2272
  -1.1785  -1.1366  -1.0919  -1.0261  -0.9838  -0.9602  -0.9314  -0.9084
  -0.8947  -0.8629  -0.8250  -0.8114  -0.7870  -0.7649  -0.7379  -0.6886
  -0.6827  -0.6589  -0.6416  -0.6152  -0.6058  -0.5883  -0.5709  -0.5355
  -0.5304  -0.5079  -0.4833  -0.4699  -0.4387  -0.4171  -0.4028  -0.3844
  -0.3657  -0.3601  -0.3466  -0.3223  -0.3014  -0.2904  -0.2769  -0.2619
  -0.2454  -0.2279  -0.2155  -0.1903  -0.1740  -0.1578  -0.1308  -0.1240
  -0.1099  -0.1062  -0.0868  -0.0688  -0.0611  -0.0271  -0.0113   0.0124
   0.0261   0.0564   0.0661   0.0883   0.1150   0.1338   0.1552   0.1810
   0.1885   0.1982   0.2296   0.2535   0.2776   0.2956   0.3104   0.3316
   0.3524   0.3765   0.3964   0.4465   0.4564   0.4730   0.5046   0.5519
   0.5653   0.5705   0.5879   0.6157   0.7054   0.7434   0.8221   0.8596
   0.8984   0.9155   0.9650   0.9960   1.0345   1.0643   1.1427   1.2589
   5.1180
     cgsolve_all iterations 121    anorm=    0.72E-07
     cgsolve_all iterations 121    anorm=    0.72E-07
     cgsolve_all iterations 123    anorm=    0.74E-07

     k-point #    2 of     4      pool #  1    cpu time:   20395.2
     compute_u_kq: q = (    0.0000,    0.0000,    0.0000)
     Rotating WFCS
     ethr =  1.00E-14,  avg # of iterations =  6.0
     eigenvalues at k:
 -37.2291 -36.8294 -36.7058 -36.6722 -36.6552 -36.5619 -36.5538 -36.5505
 -36.5195 -36.4143 -36.3540 -36.2860 -19.5069 -18.9376 -18.7021 -18.6760
 -18.6315 -18.6215 -18.5660 -18.5590 -18.4900 -18.4535 -18.4351 -18.4058
 -18.3872 -18.3805 -18.2992 -18.2898 -18.2630 -18.2501 -18.2220 -18.2005
 -18.1653 -18.1323 -18.1206 -18.0953 -18.0890 -18.0662 -18.0500 -18.0307
 -18.0248 -18.0125 -18.0029 -17.9990 -17.9773 -17.9459 -17.9236 -17.9199
 -17.8926 -17.8594 -17.8485 -17.8157 -17.8077 -17.7796 -17.7584 -17.7444
 -17.7375 -17.7221 -17.7176 -17.7075 -17.6806 -17.6753 -17.6465 -17.6294
 -17.6102 -17.6044 -17.5988 -17.5723 -17.5570 -17.5345 -17.5110 -17.4943
 -17.4884 -17.4764 -17.4498 -17.4403 -17.4252 -17.4107 -17.3942 -17.3895
 -17.3659 -17.3254 -17.3015 -17.2875 -17.2443 -17.2368 -17.2294 -17.1940
 -17.1669 -17.1044 -17.0243 -16.9970 -16.9918 -16.9560 -16.9432 -16.9125
 -16.8691 -16.7956 -16.7800 -16.7481 -15.8625 -15.8406 -15.8047 -15.7035
 -15.5987 -15.4952 -15.3995 -15.3660 -15.3125 -15.2130 -15.1885 -15.1581
 -15.1386 -15.0941 -14.9681 -14.9502 -14.7983 -14.7615 -14.7322 -14.7045
 -14.6618 -14.5913  -7.4778  -7.1708  -6.9949  -6.8129  -6.5196  -6.4494
  -6.3908  -6.3836  -6.3652  -6.2793  -6.2432  -6.2245  -6.1879  -6.1687
  -6.1511  -6.1119  -6.0989  -6.0585  -6.0305  -6.0026  -5.9822  -5.9468
  -5.9120  -5.9007  -5.8802  -5.8449  -5.7940  -5.7656  -5.7484  -5.6965
  -5.6834  -5.6431  -5.5961  -5.5828  -5.5680  -5.5185  -5.5021  -5.4672
  -5.4328  -5.4065  -5.3745  -5.3413  -5.3031  -5.2587  -5.2109  -5.0895
  -5.0318  -4.9683  -4.7197  -4.5854  -4.3961  -4.2074  -4.0818  -3.9598
  -3.7615  -3.7057  -3.6534  -3.5961  -3.5576  -3.5284  -3.5024  -3.3706
  -3.3091  -3.2791  -3.2337  -3.1939  -3.1529  -3.1115  -3.0938  -3.0717
  -2.9884  -2.9807  -2.9482  -2.9250  -2.8954  -2.8578  -2.8069  -2.7763
  -2.7199  -2.7061  -2.6712  -2.6560  -2.6117  -2.6043  -2.5761  -2.5470
  -2.5298  -2.4770  -2.4579  -2.4439  -2.4251  -2.3940  -2.3817  -2.3539
  -2.3157  -2.2968  -2.2546  -2.2206  -2.1935  -2.1829  -2.1571  -2.1068
  -2.0611  -2.0467  -2.0229  -1.9904  -1.9575  -1.9287  -1.8820  -1.8204
  -1.8052  -1.7907  -1.7182  -1.7044  -1.6586  -1.6176  -1.5811  -1.5273
  -1.4869  -1.4708  -1.3834  -1.3538  -1.3005  -1.2777  -1.2436  -1.2303
  -1.1802  -1.1357  -1.0906  -1.0271  -0.9857  -0.9585  -0.9271  -0.9058
  -0.8978  -0.8634  -0.8332  -0.8059  -0.7915  -0.7554  -0.7427  -0.6988
  -0.6787  -0.6548  -0.6366  -0.6176  -0.6012  -0.5928  -0.5732  -0.5386
  -0.5216  -0.5089  -0.4890  -0.4692  -0.4381  -0.4140  -0.4057  -0.3806
  -0.3688  -0.3622  -0.3430  -0.3249  -0.3031  -0.2904  -0.2746  -0.2659
  -0.2427  -0.2269  -0.2077  -0.1963  -0.1710  -0.1599  -0.1381  -0.1222
  -0.1117  -0.1030  -0.0862  -0.0710  -0.0579  -0.0241  -0.0086   0.0086
   0.0218   0.0571   0.0650   0.0915   0.1117   0.1382   0.1581   0.1790
   0.1844   0.1973   0.2352   0.2524   0.2781   0.2916   0.3114   0.3316
   0.3504   0.3784   0.3973   0.4469   0.4562   0.4724   0.5049   0.5513
   0.5654   0.5712   0.5873   0.6158   0.7055   0.7435   0.8221   0.8598
   0.8983   0.9155   0.9650   0.9958   1.0346   1.0644   1.1427   1.2589
   5.1182
     eigenvalues at k+q:
 -37.2291 -36.8294 -36.7059 -36.6722 -36.6552 -36.5619 -36.5538 -36.5505
 -36.5195 -36.4143 -36.3540 -36.2861 -19.5069 -18.9376 -18.7021 -18.6760
 -18.6315 -18.6215 -18.5660 -18.5590 -18.4900 -18.4534 -18.4351 -18.4058
 -18.3872 -18.3805 -18.2992 -18.2898 -18.2630 -18.2501 -18.2220 -18.2005
 -18.1653 -18.1323 -18.1206 -18.0953 -18.0890 -18.0662 -18.0500 -18.0307
 -18.0248 -18.0125 -18.0029 -17.9990 -17.9773 -17.9459 -17.9236 -17.9199
 -17.8926 -17.8594 -17.8485 -17.8157 -17.8077 -17.7796 -17.7584 -17.7444
 -17.7375 -17.7221 -17.7176 -17.7075 -17.6806 -17.6753 -17.6465 -17.6294
 -17.6102 -17.6044 -17.5988 -17.5723 -17.5570 -17.5345 -17.5110 -17.4943
 -17.4884 -17.4765 -17.4497 -17.4403 -17.4252 -17.4107 -17.3942 -17.3895
 -17.3659 -17.3254 -17.3015 -17.2875 -17.2443 -17.2368 -17.2294 -17.1940
 -17.1669 -17.1044 -17.0243 -16.9969 -16.9918 -16.9560 -16.9432 -16.9125
 -16.8691 -16.7956 -16.7800 -16.7481 -15.8625 -15.8406 -15.8048 -15.7035
 -15.5987 -15.4953 -15.3995 -15.3660 -15.3125 -15.2131 -15.1885 -15.1581
 -15.1386 -15.0942 -14.9681 -14.9502 -14.7983 -14.7616 -14.7322 -14.7045
 -14.6619 -14.5913  -7.4778  -7.1708  -6.9949  -6.8129  -6.5196  -6.4494
  -6.3908  -6.3835  -6.3652  -6.2793  -6.2432  -6.2245  -6.1879  -6.1687
  -6.1511  -6.1118  -6.0989  -6.0585  -6.0305  -6.0026  -5.9822  -5.9468
  -5.9120  -5.9007  -5.8802  -5.8449  -5.7940  -5.7656  -5.7484  -5.6965
  -5.6834  -5.6430  -5.5961  -5.5828  -5.5680  -5.5185  -5.5021  -5.4672
  -5.4328  -5.4065  -5.3745  -5.3413  -5.3031  -5.2587  -5.2109  -5.0895
  -5.0318  -4.9683  -4.7197  -4.5854  -4.3961  -4.2074  -4.0818  -3.9598
  -3.7615  -3.7057  -3.6534  -3.5961  -3.5576  -3.5284  -3.5024  -3.3706
  -3.3091  -3.2791  -3.2337  -3.1939  -3.1529  -3.1115  -3.0938  -3.0717
  -2.9884  -2.9807  -2.9482  -2.9250  -2.8954  -2.8578  -2.8069  -2.7763
  -2.7199  -2.7061  -2.6712  -2.6560  -2.6117  -2.6043  -2.5761  -2.5470
  -2.5298  -2.4769  -2.4579  -2.4439  -2.4251  -2.3940  -2.3817  -2.3539
  -2.3157  -2.2968  -2.2546  -2.2206  -2.1935  -2.1829  -2.1571  -2.1068
  -2.0611  -2.0467  -2.0229  -1.9904  -1.9575  -1.9287  -1.8820  -1.8204
  -1.8052  -1.7907  -1.7182  -1.7044  -1.6586  -1.6176  -1.5811  -1.5273
  -1.4869  -1.4708  -1.3834  -1.3538  -1.3005  -1.2777  -1.2436  -1.2303
  -1.1803  -1.1357  -1.0906  -1.0271  -0.9857  -0.9585  -0.9271  -0.9058
  -0.8978  -0.8634  -0.8332  -0.8059  -0.7915  -0.7554  -0.7427  -0.6988
  -0.6787  -0.6548  -0.6365  -0.6176  -0.6012  -0.5928  -0.5732  -0.5386
  -0.5215  -0.5089  -0.4890  -0.4692  -0.4381  -0.4140  -0.4057  -0.3806
  -0.3688  -0.3622  -0.3430  -0.3249  -0.3031  -0.2904  -0.2746  -0.2659
  -0.2427  -0.2269  -0.2077  -0.1963  -0.1710  -0.1599  -0.1381  -0.1222
  -0.1117  -0.1030  -0.0862  -0.0710  -0.0579  -0.0241  -0.0086   0.0086
   0.0218   0.0571   0.0650   0.0915   0.1117   0.1382   0.1581   0.1790
   0.1844   0.1973   0.2352   0.2524   0.2781   0.2916   0.3114   0.3316
   0.3504   0.3784   0.3973   0.4469   0.4562   0.4724   0.5049   0.5513
   0.5654   0.5712   0.5873   0.6158   0.7055   0.7435   0.8221   0.8598
   0.8983   0.9155   0.9650   0.9958   1.0346   1.0644   1.1427   1.2589
   5.1182
     cgsolve_all iterations 105    anorm=    0.75E-07
PARA_AUG  1      50.7053352        -0.1120408         0.1947064
     cgsolve_all iterations 101    anorm=    0.75E-07
PARA_AUG  2      -0.1171268        50.2154762         0.2015375
     cgsolve_all iterations 103    anorm=    0.76E-07
PARA_AUG  3       0.2691884         0.2135253        50.4179883
     cgsolve_all iterations 121    anorm=    0.72E-07
     cgsolve_all iterations 121    anorm=    0.73E-07
     cgsolve_all iterations 123    anorm=    0.73E-07
     compute_u_kq: q = (    0.0399,    0.0000,    0.0000)
     Rotating WFCS
     ethr =  1.00E-14,  avg # of iterations = 82.0
     eigenvalues at k:
 -37.2291 -36.8294 -36.7058 -36.6722 -36.6552 -36.5619 -36.5538 -36.5505
 -36.5195 -36.4143 -36.3540 -36.2860 -19.5069 -18.9376 -18.7021 -18.6760
 -18.6315 -18.6215 -18.5660 -18.5590 -18.4900 -18.4535 -18.4351 -18.4058
 -18.3872 -18.3805 -18.2992 -18.2898 -18.2630 -18.2501 -18.2220 -18.2005
 -18.1653 -18.1323 -18.1206 -18.0953 -18.0890 -18.0662 -18.0500 -18.0307
 -18.0248 -18.0125 -18.0029 -17.9990 -17.9773 -17.9459 -17.9236 -17.9199
 -17.8926 -17.8594 -17.8485 -17.8157 -17.8077 -17.7796 -17.7584 -17.7444
 -17.7375 -17.7221 -17.7176 -17.7075 -17.6806 -17.6753 -17.6465 -17.6294
 -17.6102 -17.6044 -17.5988 -17.5723 -17.5570 -17.5345 -17.5110 -17.4943
 -17.4884 -17.4764 -17.4498 -17.4403 -17.4252 -17.4107 -17.3942 -17.3895
 -17.3659 -17.3254 -17.3015 -17.2875 -17.2443 -17.2368 -17.2294 -17.1940
 -17.1669 -17.1044 -17.0243 -16.9970 -16.9918 -16.9560 -16.9432 -16.9125
 -16.8691 -16.7956 -16.7800 -16.7481 -15.8625 -15.8406 -15.8047 -15.7035
 -15.5987 -15.4952 -15.3995 -15.3660 -15.3125 -15.2130 -15.1885 -15.1581
 -15.1386 -15.0941 -14.9681 -14.9502 -14.7983 -14.7615 -14.7322 -14.7045
 -14.6618 -14.5913  -7.4778  -7.1708  -6.9949  -6.8129  -6.5196  -6.4494
  -6.3908  -6.3836  -6.3652  -6.2793  -6.2432  -6.2245  -6.1879  -6.1687
  -6.1511  -6.1119  -6.0989  -6.0585  -6.0305  -6.0026  -5.9822  -5.9468
  -5.9120  -5.9007  -5.8802  -5.8449  -5.7940  -5.7656  -5.7484  -5.6965
  -5.6834  -5.6431  -5.5961  -5.5828  -5.5680  -5.5185  -5.5021  -5.4672
  -5.4328  -5.4065  -5.3745  -5.3413  -5.3031  -5.2587  -5.2109  -5.0895
  -5.0318  -4.9683  -4.7197  -4.5854  -4.3961  -4.2074  -4.0818  -3.9598
  -3.7615  -3.7057  -3.6534  -3.5961  -3.5576  -3.5284  -3.5024  -3.3706
  -3.3091  -3.2791  -3.2337  -3.1939  -3.1529  -3.1115  -3.0938  -3.0717
  -2.9884  -2.9807  -2.9482  -2.9250  -2.8954  -2.8578  -2.8069  -2.7763
  -2.7199  -2.7061  -2.6712  -2.6560  -2.6117  -2.6043  -2.5761  -2.5470
  -2.5298  -2.4770  -2.4579  -2.4439  -2.4251  -2.3940  -2.3817  -2.3539
  -2.3157  -2.2968  -2.2546  -2.2206  -2.1935  -2.1829  -2.1571  -2.1068
  -2.0611  -2.0467  -2.0229  -1.9904  -1.9575  -1.9287  -1.8820  -1.8204
  -1.8052  -1.7907  -1.7182  -1.7044  -1.6586  -1.6176  -1.5811  -1.5273
  -1.4869  -1.4708  -1.3834  -1.3538  -1.3005  -1.2777  -1.2436  -1.2303
  -1.1802  -1.1357  -1.0906  -1.0271  -0.9857  -0.9585  -0.9271  -0.9058
  -0.8978  -0.8634  -0.8332  -0.8059  -0.7915  -0.7554  -0.7427  -0.6988
  -0.6787  -0.6548  -0.6366  -0.6176  -0.6012  -0.5928  -0.5732  -0.5386
  -0.5216  -0.5089  -0.4890  -0.4692  -0.4381  -0.4140  -0.4057  -0.3806
  -0.3688  -0.3622  -0.3430  -0.3249  -0.3031  -0.2904  -0.2746  -0.2659
  -0.2427  -0.2269  -0.2077  -0.1963  -0.1710  -0.1599  -0.1381  -0.1222
  -0.1117  -0.1030  -0.0862  -0.0710  -0.0579  -0.0241  -0.0086   0.0086
   0.0218   0.0571   0.0650   0.0915   0.1117   0.1382   0.1581   0.1790
   0.1844   0.1973   0.2352   0.2524   0.2781   0.2916   0.3114   0.3316
   0.3504   0.3784   0.3973   0.4469   0.4562   0.4724   0.5049   0.5513
   0.5654   0.5712   0.5873   0.6158   0.7055   0.7435   0.8221   0.8598
   0.8983   0.9155   0.9650   0.9958   1.0346   1.0644   1.1427   1.2589
   5.1182
     eigenvalues at k+q:
 -37.2291 -36.8294 -36.7059 -36.6722 -36.6552 -36.5619 -36.5538 -36.5505
 -36.5195 -36.4143 -36.3540 -36.2861 -19.5046 -18.9384 -18.7037 -18.6771
 -18.6365 -18.6191 -18.5665 -18.5596 -18.4908 -18.4542 -18.4346 -18.4056
 -18.3861 -18.3810 -18.2987 -18.2873 -18.2631 -18.2491 -18.2228 -18.1998
 -18.1633 -18.1344 -18.1226 -18.0966 -18.0888 -18.0671 -18.0517 -18.0319
 -18.0252 -18.0128 -18.0067 -18.0009 -17.9801 -17.9468 -17.9249 -17.9192
 -17.8925 -17.8593 -17.8482 -17.8150 -17.8062 -17.7792 -17.7574 -17.7442
 -17.7348 -17.7211 -17.7165 -17.7084 -17.6801 -17.6756 -17.6449 -17.6292
 -17.6109 -17.6059 -17.5969 -17.5709 -17.5581 -17.5355 -17.5099 -17.4942
 -17.4885 -17.4748 -17.4495 -17.4393 -17.4219 -17.4078 -17.3904 -17.3859
 -17.3615 -17.3276 -17.2995 -17.2828 -17.2442 -17.2366 -17.2281 -17.1937
 -17.1672 -17.1049 -17.0289 -16.9954 -16.9918 -16.9567 -16.9424 -16.9106
 -16.8679 -16.7990 -16.7834 -16.7560 -15.8597 -15.8468 -15.8054 -15.7002
 -15.6030 -15.4984 -15.4005 -15.3641 -15.3146 -15.2146 -15.1877 -15.1551
 -15.1380 -15.0981 -14.9691 -14.9497 -14.7983 -14.7556 -14.7320 -14.7077
 -14.6599 -14.5886  -7.4656  -7.1697  -6.9796  -6.8135  -6.5197  -6.4503
  -6.3906  -6.3853  -6.3755  -6.2787  -6.2436  -6.2260  -6.1882  -6.1707
  -6.1530  -6.1129  -6.0986  -6.0606  -6.0341  -6.0028  -5.9763  -5.9494
  -5.9187  -5.8982  -5.8840  -5.8575  -5.7959  -5.7675  -5.7497  -5.6979
  -5.6853  -5.6448  -5.5970  -5.5801  -5.5710  -5.5191  -5.5051  -5.4677
  -5.4340  -5.4045  -5.3762  -5.3403  -5.3033  -5.2588  -5.2109  -5.0855
  -5.0247  -4.9681  -4.7194  -4.5734  -4.3772  -4.2040  -4.0827  -3.9603
  -3.7620  -3.7155  -3.6557  -3.5986  -3.5653  -3.5321  -3.5064  -3.3753
  -3.3086  -3.2798  -3.2384  -3.1969  -3.1529  -3.1119  -3.0933  -3.0663
  -2.9894  -2.9781  -2.9477  -2.9188  -2.8927  -2.8512  -2.8057  -2.7762
  -2.7201  -2.7089  -2.6700  -2.6530  -2.6054  -2.6018  -2.5767  -2.5472
  -2.5294  -2.4818  -2.4612  -2.4490  -2.4276  -2.3926  -2.3815  -2.3516
  -2.3169  -2.3021  -2.2527  -2.2200  -2.1903  -2.1801  -2.1597  -2.1093
  -2.0617  -2.0469  -2.0247  -1.9916  -1.9574  -1.9317  -1.8859  -1.8194
  -1.8074  -1.7896  -1.7165  -1.7046  -1.6620  -1.6150  -1.5797  -1.5274
  -1.4839  -1.4687  -1.3848  -1.3524  -1.2967  -1.2761  -1.2455  -1.2288
  -1.1863  -1.1355  -1.0912  -1.0316  -0.9848  -0.9569  -0.9268  -0.9037
  -0.8958  -0.8626  -0.8283  -0.8079  -0.7914  -0.7557  -0.7423  -0.6969
  -0.6800  -0.6545  -0.6365  -0.6151  -0.5990  -0.5867  -0.5760  -0.5370
  -0.5213  -0.5095  -0.4871  -0.4699  -0.4370  -0.4136  -0.4034  -0.3798
  -0.3695  -0.3618  -0.3412  -0.3233  -0.3020  -0.2920  -0.2750  -0.2663
  -0.2417  -0.2252  -0.2064  -0.1979  -0.1707  -0.1594  -0.1391  -0.1199
  -0.1127  -0.1037  -0.0871  -0.0743  -0.0577  -0.0249  -0.0091   0.0105
   0.0220   0.0564   0.0679   0.0905   0.1147   0.1379   0.1575   0.1771
   0.1852   0.1970   0.2361   0.2575   0.2787   0.2925   0.3112   0.3332
   0.3511   0.3787   0.3952   0.4495   0.4606   0.4736   0.5073   0.5491
   0.5646   0.5762   0.5875   0.6180   0.7055   0.7409   0.8159   0.8587
   0.8986   0.9152   0.9631   0.9955   1.0345   1.0660   1.1344   1.2587
   5.1076
     cgsolve_all iterations 121    anorm=    0.73E-07
     cgsolve_all iterations 121    anorm=    0.73E-07
     cgsolve_all iterations 123    anorm=    0.73E-07
     compute_u_kq: q = (   -0.0399,    0.0000,    0.0000)
     Rotating WFCS
     ethr =  1.00E-14,  avg # of iterations = 80.0
     eigenvalues at k:
 -37.2291 -36.8294 -36.7058 -36.6722 -36.6552 -36.5619 -36.5538 -36.5505
 -36.5195 -36.4143 -36.3540 -36.2860 -19.5069 -18.9376 -18.7021 -18.6760
 -18.6315 -18.6215 -18.5660 -18.5590 -18.4900 -18.4535 -18.4351 -18.4058
 -18.3872 -18.3805 -18.2992 -18.2898 -18.2630 -18.2501 -18.2220 -18.2005
 -18.1653 -18.1323 -18.1206 -18.0953 -18.0890 -18.0662 -18.0500 -18.0307
 -18.0248 -18.0125 -18.0029 -17.9990 -17.9773 -17.9459 -17.9236 -17.9199
 -17.8926 -17.8594 -17.8485 -17.8157 -17.8077 -17.7796 -17.7584 -17.7444
 -17.7375 -17.7221 -17.7176 -17.7075 -17.6806 -17.6753 -17.6465 -17.6294
 -17.6102 -17.6044 -17.5988 -17.5723 -17.5570 -17.5345 -17.5110 -17.4943
 -17.4884 -17.4764 -17.4498 -17.4403 -17.4252 -17.4107 -17.3942 -17.3895
 -17.3659 -17.3254 -17.3015 -17.2875 -17.2443 -17.2368 -17.2294 -17.1940
 -17.1669 -17.1044 -17.0243 -16.9970 -16.9918 -16.9560 -16.9432 -16.9125
 -16.8691 -16.7956 -16.7800 -16.7481 -15.8625 -15.8406 -15.8047 -15.7035
 -15.5987 -15.4952 -15.3995 -15.3660 -15.3125 -15.2130 -15.1885 -15.1581
 -15.1386 -15.0941 -14.9681 -14.9502 -14.7983 -14.7615 -14.7322 -14.7045
 -14.6618 -14.5913  -7.4778  -7.1708  -6.9949  -6.8129  -6.5196  -6.4494
  -6.3908  -6.3836  -6.3652  -6.2793  -6.2432  -6.2245  -6.1879  -6.1687
  -6.1511  -6.1119  -6.0989  -6.0585  -6.0305  -6.0026  -5.9822  -5.9468
  -5.9120  -5.9007  -5.8802  -5.8449  -5.7940  -5.7656  -5.7484  -5.6965
  -5.6834  -5.6431  -5.5961  -5.5828  -5.5680  -5.5185  -5.5021  -5.4672
  -5.4328  -5.4065  -5.3745  -5.3413  -5.3031  -5.2587  -5.2109  -5.0895
  -5.0318  -4.9683  -4.7197  -4.5854  -4.3961  -4.2074  -4.0818  -3.9598
  -3.7615  -3.7057  -3.6534  -3.5961  -3.5576  -3.5284  -3.5024  -3.3706
  -3.3091  -3.2791  -3.2337  -3.1939  -3.1529  -3.1115  -3.0938  -3.0717
  -2.9884  -2.9807  -2.9482  -2.9250  -2.8954  -2.8578  -2.8069  -2.7763
  -2.7199  -2.7061  -2.6712  -2.6560  -2.6117  -2.6043  -2.5761  -2.5470
  -2.5298  -2.4770  -2.4579  -2.4439  -2.4251  -2.3940  -2.3817  -2.3539
  -2.3157  -2.2968  -2.2546  -2.2206  -2.1935  -2.1829  -2.1571  -2.1068
  -2.0611  -2.0467  -2.0229  -1.9904  -1.9575  -1.9287  -1.8820  -1.8204
  -1.8052  -1.7907  -1.7182  -1.7044  -1.6586  -1.6176  -1.5811  -1.5273
  -1.4869  -1.4708  -1.3834  -1.3538  -1.3005  -1.2777  -1.2436  -1.2303
  -1.1802  -1.1357  -1.0906  -1.0271  -0.9857  -0.9585  -0.9271  -0.9058
  -0.8978  -0.8634  -0.8332  -0.8059  -0.7915  -0.7554  -0.7427  -0.6988
  -0.6787  -0.6548  -0.6366  -0.6176  -0.6012  -0.5928  -0.5732  -0.5386
  -0.5216  -0.5089  -0.4890  -0.4692  -0.4381  -0.4140  -0.4057  -0.3806
  -0.3688  -0.3622  -0.3430  -0.3249  -0.3031  -0.2904  -0.2746  -0.2659
  -0.2427  -0.2269  -0.2077  -0.1963  -0.1710  -0.1599  -0.1381  -0.1222
  -0.1117  -0.1030  -0.0862  -0.0710  -0.0579  -0.0241  -0.0086   0.0086
   0.0218   0.0571   0.0650   0.0915   0.1117   0.1382   0.1581   0.1790
   0.1844   0.1973   0.2352   0.2524   0.2781   0.2916   0.3114   0.3316
   0.3504   0.3784   0.3973   0.4469   0.4562   0.4724   0.5049   0.5513
   0.5654   0.5712   0.5873   0.6158   0.7055   0.7435   0.8221   0.8598
   0.8983   0.9155   0.9650   0.9958   1.0346   1.0644   1.1427   1.2589
   5.1182
     eigenvalues at k+q:
 -37.2291 -36.8294 -36.7059 -36.6722 -36.6552 -36.5619 -36.5539 -36.5505
 -36.5195 -36.4143 -36.3540 -36.2861 -19.5093 -18.9367 -18.7005 -18.6751
 -18.6276 -18.6229 -18.5656 -18.5581 -18.4892 -18.4528 -18.4354 -18.4062
 -18.3881 -18.3794 -18.3001 -18.2922 -18.2631 -18.2506 -18.2213 -18.2016
 -18.1670 -18.1303 -18.1186 -18.0940 -18.0896 -18.0652 -18.0482 -18.0303
 -18.0244 -18.0115 -17.9990 -17.9969 -17.9743 -17.9449 -17.9228 -17.9198
 -17.8924 -17.8606 -17.8484 -17.8170 -17.8085 -17.7803 -17.7595 -17.7458
 -17.7394 -17.7230 -17.7185 -17.7068 -17.6815 -17.6744 -17.6483 -17.6296
 -17.6097 -17.6033 -17.6002 -17.5735 -17.5557 -17.5332 -17.5122 -17.4945
 -17.4882 -17.4781 -17.4504 -17.4416 -17.4290 -17.4130 -17.3995 -17.3914
 -17.3709 -17.3232 -17.3034 -17.2916 -17.2444 -17.2370 -17.2304 -17.1942
 -17.1667 -17.1039 -17.0201 -16.9990 -16.9915 -16.9554 -16.9440 -16.9144
 -16.8701 -16.7921 -16.7780 -16.7389 -15.8665 -15.8331 -15.8047 -15.7056
 -15.5952 -15.4910 -15.3986 -15.3676 -15.3104 -15.2137 -15.1881 -15.1624
 -15.1389 -15.0886 -14.9671 -14.9500 -14.7982 -14.7712 -14.7311 -14.7011
 -14.6637 -14.5932  -7.4896  -7.1721  -7.0093  -6.8124  -6.5195  -6.4486
  -6.3930  -6.3812  -6.3535  -6.2800  -6.2428  -6.2227  -6.1878  -6.1668
  -6.1488  -6.1112  -6.0989  -6.0568  -6.0280  -6.0023  -5.9876  -5.9445
  -5.9115  -5.9013  -5.8737  -5.8307  -5.7919  -5.7638  -5.7467  -5.6951
  -5.6810  -5.6416  -5.5958  -5.5851  -5.5636  -5.5206  -5.4971  -5.4666
  -5.4311  -5.4082  -5.3724  -5.3424  -5.3029  -5.2588  -5.2110  -5.0935
  -5.0393  -4.9686  -4.7200  -4.5971  -4.4154  -4.2109  -4.0809  -3.9595
  -3.7610  -3.6979  -3.6513  -3.5918  -3.5509  -3.5243  -3.4975  -3.3669
  -3.3103  -3.2787  -3.2284  -3.1899  -3.1526  -3.1114  -3.0938  -3.0766
  -2.9926  -2.9792  -2.9492  -2.9295  -2.8964  -2.8635  -2.8083  -2.7768
  -2.7216  -2.7041  -2.6722  -2.6594  -2.6176  -2.6065  -2.5751  -2.5474
  -2.5297  -2.4727  -2.4552  -2.4392  -2.4218  -2.3952  -2.3821  -2.3555
  -2.3146  -2.2922  -2.2564  -2.2214  -2.1962  -2.1851  -2.1546  -2.1038
  -2.0610  -2.0456  -2.0207  -1.9896  -1.9573  -1.9251  -1.8777  -1.8218
  -1.8051  -1.7891  -1.7206  -1.7040  -1.6551  -1.6204  -1.5825  -1.5275
  -1.4904  -1.4726  -1.3832  -1.3554  -1.3039  -1.2799  -1.2427  -1.2315
  -1.1743  -1.1362  -1.0900  -1.0238  -0.9868  -0.9608  -0.9278  -0.9095
  -0.8964  -0.8659  -0.8369  -0.8029  -0.7909  -0.7541  -0.7426  -0.7008
  -0.6773  -0.6550  -0.6371  -0.6203  -0.6035  -0.5987  -0.5705  -0.5405
  -0.5223  -0.5081  -0.4913  -0.4679  -0.4391  -0.4141  -0.4080  -0.3820
  -0.3681  -0.3624  -0.3445  -0.3267  -0.3045  -0.2889  -0.2760  -0.2640
  -0.2435  -0.2288  -0.2088  -0.1948  -0.1711  -0.1609  -0.1372  -0.1257
  -0.1103  -0.1020  -0.0856  -0.0690  -0.0578  -0.0237  -0.0076   0.0065
   0.0223   0.0567   0.0622   0.0931   0.1091   0.1387   0.1585   0.1800
   0.1840   0.1979   0.2340   0.2471   0.2773   0.2912   0.3116   0.3304
   0.3498   0.3782   0.3984   0.4410   0.4527   0.4721   0.5029   0.5500
   0.5658   0.5708   0.5879   0.6134   0.7053   0.7464   0.8266   0.8629
   0.8983   0.9152   0.9664   0.9971   1.0349   1.0646   1.1511   1.2593
   5.1277
     cgsolve_all iterations 121    anorm=    0.72E-07
     cgsolve_all iterations 121    anorm=    0.73E-07
     cgsolve_all iterations 121    anorm=    0.74E-07
     compute_u_kq: q = (    0.0000,    0.0399,    0.0000)
     Rotating WFCS
     ethr =  1.00E-14,  avg # of iterations = 78.0
     eigenvalues at k:
 -37.2291 -36.8294 -36.7058 -36.6722 -36.6552 -36.5619 -36.5538 -36.5505
 -36.5195 -36.4143 -36.3540 -36.2860 -19.5069 -18.9376 -18.7021 -18.6760
 -18.6315 -18.6215 -18.5660 -18.5590 -18.4900 -18.4535 -18.4351 -18.4058
 -18.3872 -18.3805 -18.2992 -18.2898 -18.2630 -18.2501 -18.2220 -18.2005
 -18.1653 -18.1323 -18.1206 -18.0953 -18.0890 -18.0662 -18.0500 -18.0307
 -18.0248 -18.0125 -18.0029 -17.9990 -17.9773 -17.9459 -17.9236 -17.9199
 -17.8926 -17.8594 -17.8485 -17.8157 -17.8077 -17.7796 -17.7584 -17.7444
 -17.7375 -17.7221 -17.7176 -17.7075 -17.6806 -17.6753 -17.6465 -17.6294
 -17.6102 -17.6044 -17.5988 -17.5723 -17.5570 -17.5345 -17.5110 -17.4943
 -17.4884 -17.4764 -17.4498 -17.4403 -17.4252 -17.4107 -17.3942 -17.3895
 -17.3659 -17.3254 -17.3015 -17.2875 -17.2443 -17.2368 -17.2294 -17.1940
 -17.1669 -17.1044 -17.0243 -16.9970 -16.9918 -16.9560 -16.9432 -16.9125
 -16.8691 -16.7956 -16.7800 -16.7481 -15.8625 -15.8406 -15.8047 -15.7035
 -15.5987 -15.4952 -15.3995 -15.3660 -15.3125 -15.2130 -15.1885 -15.1581
 -15.1386 -15.0941 -14.9681 -14.9502 -14.7983 -14.7615 -14.7322 -14.7045
 -14.6618 -14.5913  -7.4778  -7.1708  -6.9949  -6.8129  -6.5196  -6.4494
  -6.3908  -6.3836  -6.3652  -6.2793  -6.2432  -6.2245  -6.1879  -6.1687
  -6.1511  -6.1119  -6.0989  -6.0585  -6.0305  -6.0026  -5.9822  -5.9468
  -5.9120  -5.9007  -5.8802  -5.8449  -5.7940  -5.7656  -5.7484  -5.6965
  -5.6834  -5.6431  -5.5961  -5.5828  -5.5680  -5.5185  -5.5021  -5.4672
  -5.4328  -5.4065  -5.3745  -5.3413  -5.3031  -5.2587  -5.2109  -5.0895
  -5.0318  -4.9683  -4.7197  -4.5854  -4.3961  -4.2074  -4.0818  -3.9598
  -3.7615  -3.7057  -3.6534  -3.5961  -3.5576  -3.5284  -3.5024  -3.3706
  -3.3091  -3.2791  -3.2337  -3.1939  -3.1529  -3.1115  -3.0938  -3.0717
  -2.9884  -2.9807  -2.9482  -2.9250  -2.8954  -2.8578  -2.8069  -2.7763
  -2.7199  -2.7061  -2.6712  -2.6560  -2.6117  -2.6043  -2.5761  -2.5470
  -2.5298  -2.4770  -2.4579  -2.4439  -2.4251  -2.3940  -2.3817  -2.3539
  -2.3157  -2.2968  -2.2546  -2.2206  -2.1935  -2.1829  -2.1571  -2.1068
  -2.0611  -2.0467  -2.0229  -1.9904  -1.9575  -1.9287  -1.8820  -1.8204
  -1.8052  -1.7907  -1.7182  -1.7044  -1.6586  -1.6176  -1.5811  -1.5273
  -1.4869  -1.4708  -1.3834  -1.3538  -1.3005  -1.2777  -1.2436  -1.2303
  -1.1802  -1.1357  -1.0906  -1.0271  -0.9857  -0.9585  -0.9271  -0.9058
  -0.8978  -0.8634  -0.8332  -0.8059  -0.7915  -0.7554  -0.7427  -0.6988
  -0.6787  -0.6548  -0.6366  -0.6176  -0.6012  -0.5928  -0.5732  -0.5386
  -0.5216  -0.5089  -0.4890  -0.4692  -0.4381  -0.4140  -0.4057  -0.3806
  -0.3688  -0.3622  -0.3430  -0.3249  -0.3031  -0.2904  -0.2746  -0.2659
  -0.2427  -0.2269  -0.2077  -0.1963  -0.1710  -0.1599  -0.1381  -0.1222
  -0.1117  -0.1030  -0.0862  -0.0710  -0.0579  -0.0241  -0.0086   0.0086
   0.0218   0.0571   0.0650   0.0915   0.1117   0.1382   0.1581   0.1790
   0.1844   0.1973   0.2352   0.2524   0.2781   0.2916   0.3114   0.3316
   0.3504   0.3784   0.3973   0.4469   0.4562   0.4724   0.5049   0.5513
   0.5654   0.5712   0.5873   0.6158   0.7055   0.7435   0.8221   0.8598
   0.8983   0.9155   0.9650   0.9958   1.0346   1.0644   1.1427   1.2589
   5.1182
     eigenvalues at k+q:
 -37.2291 -36.8294 -36.7058 -36.6722 -36.6552 -36.5619 -36.5539 -36.5505
 -36.5195 -36.4143 -36.3540 -36.2861 -19.5103 -18.9362 -18.7004 -18.6733
 -18.6266 -18.6216 -18.5662 -18.5605 -18.4885 -18.4531 -18.4372 -18.4061
 -18.3862 -18.3807 -18.2998 -18.2921 -18.2631 -18.2488 -18.2192 -18.1982
 -18.1645 -18.1324 -18.1205 -18.0984 -18.0879 -18.0647 -18.0487 -18.0298
 -18.0223 -18.0098 -18.0023 -17.9975 -17.9747 -17.9454 -17.9221 -17.9189
 -17.8918 -17.8614 -17.8479 -17.8157 -17.8094 -17.7820 -17.7573 -17.7452
 -17.7402 -17.7230 -17.7192 -17.7057 -17.6822 -17.6750 -17.6477 -17.6311
 -17.6096 -17.6033 -17.6000 -17.5724 -17.5568 -17.5331 -17.5131 -17.4947
 -17.4883 -17.4784 -17.4504 -17.4423 -17.4298 -17.4144 -17.4021 -17.3919
 -17.3730 -17.3227 -17.3039 -17.2938 -17.2443 -17.2372 -17.2307 -17.1941
 -17.1667 -17.1049 -17.0187 -16.9971 -16.9906 -16.9568 -16.9445 -16.9155
 -16.8711 -16.7905 -16.7775 -16.7346 -15.8603 -15.8386 -15.8077 -15.7008
 -15.5937 -15.4878 -15.3980 -15.3693 -15.3124 -15.2171 -15.1918 -15.1591
 -15.1334 -15.0924 -14.9677 -14.9498 -14.7983 -14.7601 -14.7308 -14.7084
 -14.6653 -14.5956  -7.4949  -7.1728  -7.0157  -6.8114  -6.5209  -6.4485
  -6.3925  -6.3798  -6.3483  -6.2791  -6.2430  -6.2234  -6.1893  -6.1703
  -6.1456  -6.1131  -6.1003  -6.0566  -6.0265  -6.0024  -5.9792  -5.9491
  -5.9106  -5.8998  -5.8668  -5.8262  -5.7913  -5.7640  -5.7452  -5.6954
  -5.6804  -5.6449  -5.5932  -5.5769  -5.5615  -5.5179  -5.5071  -5.4656
  -5.4327  -5.4061  -5.3714  -5.3449  -5.3038  -5.2577  -5.2111  -5.0937
  -5.0428  -4.9687  -4.7203  -4.6024  -4.4241  -4.2128  -4.0802  -3.9596
  -3.7604  -3.6955  -3.6510  -3.5863  -3.5522  -3.5225  -3.4985  -3.3598
  -3.3082  -3.2766  -3.2282  -3.1884  -3.1539  -3.1145  -3.0957  -3.0740
  -2.9909  -2.9847  -2.9496  -2.9296  -2.8974  -2.8609  -2.8055  -2.7756
  -2.7193  -2.7089  -2.6719  -2.6532  -2.6158  -2.6044  -2.5788  -2.5493
  -2.5306  -2.4781  -2.4583  -2.4468  -2.4258  -2.3951  -2.3835  -2.3554
  -2.3163  -2.2978  -2.2562  -2.2119  -2.1933  -2.1794  -2.1567  -2.1064
  -2.0616  -2.0452  -2.0224  -1.9902  -1.9519  -1.9202  -1.8796  -1.8228
  -1.8063  -1.7873  -1.7201  -1.7040  -1.6580  -1.6193  -1.5789  -1.5293
  -1.4884  -1.4713  -1.3821  -1.3548  -1.3055  -1.2799  -1.2443  -1.2311
  -1.1784  -1.1366  -1.0883  -1.0293  -0.9823  -0.9594  -0.9297  -0.9048
  -0.8977  -0.8657  -0.8352  -0.8081  -0.7903  -0.7558  -0.7461  -0.6985
  -0.6790  -0.6570  -0.6383  -0.6209  -0.6017  -0.5948  -0.5698  -0.5395
  -0.5216  -0.5101  -0.4892  -0.4697  -0.4398  -0.4159  -0.4056  -0.3843
  -0.3704  -0.3607  -0.3428  -0.3282  -0.3030  -0.2932  -0.2762  -0.2666
  -0.2429  -0.2260  -0.2095  -0.1957  -0.1670  -0.1595  -0.1403  -0.1218
  -0.1108  -0.1042  -0.0859  -0.0702  -0.0591  -0.0252  -0.0104   0.0077
   0.0216   0.0536   0.0662   0.0892   0.1085   0.1403   0.1581   0.1784
   0.1848   0.1971   0.2349   0.2550   0.2757   0.2921   0.3110   0.3321
   0.3502   0.3781   0.3951   0.4440   0.4525   0.4692   0.5015   0.5491
   0.5594   0.5723   0.5876   0.6118   0.7044   0.7463   0.8207   0.8663
   0.9006   0.9172   0.9627   0.9996   1.0364   1.0725   1.1484   1.2600
   5.1330
     cgsolve_all iterations 121    anorm=    0.72E-07
     cgsolve_all iterations 121    anorm=    0.72E-07
     cgsolve_all iterations 121    anorm=    0.74E-07
     compute_u_kq: q = (    0.0000,   -0.0399,    0.0000)
     Rotating WFCS
     ethr =  1.00E-14,  avg # of iterations = 81.0
     eigenvalues at k:
 -37.2291 -36.8294 -36.7058 -36.6722 -36.6552 -36.5619 -36.5538 -36.5505
 -36.5195 -36.4143 -36.3540 -36.2860 -19.5069 -18.9376 -18.7021 -18.6760
 -18.6315 -18.6215 -18.5660 -18.5590 -18.4900 -18.4535 -18.4351 -18.4058
 -18.3872 -18.3805 -18.2992 -18.2898 -18.2630 -18.2501 -18.2220 -18.2005
 -18.1653 -18.1323 -18.1206 -18.0953 -18.0890 -18.0662 -18.0500 -18.0307
 -18.0248 -18.0125 -18.0029 -17.9990 -17.9773 -17.9459 -17.9236 -17.9199
 -17.8926 -17.8594 -17.8485 -17.8157 -17.8077 -17.7796 -17.7584 -17.7444
 -17.7375 -17.7221 -17.7176 -17.7075 -17.6806 -17.6753 -17.6465 -17.6294
 -17.6102 -17.6044 -17.5988 -17.5723 -17.5570 -17.5345 -17.5110 -17.4943
 -17.4884 -17.4764 -17.4498 -17.4403 -17.4252 -17.4107 -17.3942 -17.3895
 -17.3659 -17.3254 -17.3015 -17.2875 -17.2443 -17.2368 -17.2294 -17.1940
 -17.1669 -17.1044 -17.0243 -16.9970 -16.9918 -16.9560 -16.9432 -16.9125
 -16.8691 -16.7956 -16.7800 -16.7481 -15.8625 -15.8406 -15.8047 -15.7035
 -15.5987 -15.4952 -15.3995 -15.3660 -15.3125 -15.2130 -15.1885 -15.1581
 -15.1386 -15.0941 -14.9681 -14.9502 -14.7983 -14.7615 -14.7322 -14.7045
 -14.6618 -14.5913  -7.4778  -7.1708  -6.9949  -6.8129  -6.5196  -6.4494
  -6.3908  -6.3836  -6.3652  -6.2793  -6.2432  -6.2245  -6.1879  -6.1687
  -6.1511  -6.1119  -6.0989  -6.0585  -6.0305  -6.0026  -5.9822  -5.9468
  -5.9120  -5.9007  -5.8802  -5.8449  -5.7940  -5.7656  -5.7484  -5.6965
  -5.6834  -5.6431  -5.5961  -5.5828  -5.5680  -5.5185  -5.5021  -5.4672
  -5.4328  -5.4065  -5.3745  -5.3413  -5.3031  -5.2587  -5.2109  -5.0895
  -5.0318  -4.9683  -4.7197  -4.5854  -4.3961  -4.2074  -4.0818  -3.9598
  -3.7615  -3.7057  -3.6534  -3.5961  -3.5576  -3.5284  -3.5024  -3.3706
  -3.3091  -3.2791  -3.2337  -3.1939  -3.1529  -3.1115  -3.0938  -3.0717
  -2.9884  -2.9807  -2.9482  -2.9250  -2.8954  -2.8578  -2.8069  -2.7763
  -2.7199  -2.7061  -2.6712  -2.6560  -2.6117  -2.6043  -2.5761  -2.5470
  -2.5298  -2.4770  -2.4579  -2.4439  -2.4251  -2.3940  -2.3817  -2.3539
  -2.3157  -2.2968  -2.2546  -2.2206  -2.1935  -2.1829  -2.1571  -2.1068
  -2.0611  -2.0467  -2.0229  -1.9904  -1.9575  -1.9287  -1.8820  -1.8204
  -1.8052  -1.7907  -1.7182  -1.7044  -1.6586  -1.6176  -1.5811  -1.5273
  -1.4869  -1.4708  -1.3834  -1.3538  -1.3005  -1.2777  -1.2436  -1.2303
  -1.1802  -1.1357  -1.0906  -1.0271  -0.9857  -0.9585  -0.9271  -0.9058
  -0.8978  -0.8634  -0.8332  -0.8059  -0.7915  -0.7554  -0.7427  -0.6988
  -0.6787  -0.6548  -0.6366  -0.6176  -0.6012  -0.5928  -0.5732  -0.5386
  -0.5216  -0.5089  -0.4890  -0.4692  -0.4381  -0.4140  -0.4057  -0.3806
  -0.3688  -0.3622  -0.3430  -0.3249  -0.3031  -0.2904  -0.2746  -0.2659
  -0.2427  -0.2269  -0.2077  -0.1963  -0.1710  -0.1599  -0.1381  -0.1222
  -0.1117  -0.1030  -0.0862  -0.0710  -0.0579  -0.0241  -0.0086   0.0086
   0.0218   0.0571   0.0650   0.0915   0.1117   0.1382   0.1581   0.1790
   0.1844   0.1973   0.2352   0.2524   0.2781   0.2916   0.3114   0.3316
   0.3504   0.3784   0.3973   0.4469   0.4562   0.4724   0.5049   0.5513
   0.5654   0.5712   0.5873   0.6158   0.7055   0.7435   0.8221   0.8598
   0.8983   0.9155   0.9650   0.9958   1.0346   1.0644   1.1427   1.2589
   5.1182
     eigenvalues at k+q:
 -37.2291 -36.8294 -36.7059 -36.6722 -36.6552 -36.5619 -36.5538 -36.5505
 -36.5195 -36.4143 -36.3539 -36.2861 -19.5035 -18.9389 -18.7039 -18.6793
 -18.6377 -18.6197 -18.5659 -18.5573 -18.4914 -18.4540 -18.4332 -18.4057
 -18.3881 -18.3798 -18.2986 -18.2878 -18.2631 -18.2514 -18.2244 -18.2023
 -18.1661 -18.1327 -18.1208 -18.0945 -18.0884 -18.0679 -18.0510 -18.0317
 -18.0274 -18.0151 -18.0036 -18.0001 -17.9792 -17.9464 -17.9251 -17.9208
 -17.8933 -17.8579 -17.8496 -17.8158 -17.8059 -17.7772 -17.7595 -17.7440
 -17.7350 -17.7215 -17.7154 -17.7093 -17.6795 -17.6751 -17.6452 -17.6279
 -17.6113 -17.6060 -17.5963 -17.5719 -17.5569 -17.5359 -17.5090 -17.4938
 -17.4884 -17.4746 -17.4499 -17.4387 -17.4215 -17.4057 -17.3893 -17.3837
 -17.3597 -17.3281 -17.2990 -17.2802 -17.2443 -17.2363 -17.2276 -17.1939
 -17.1670 -17.1039 -17.0306 -16.9969 -16.9930 -16.9552 -16.9419 -16.9095
 -16.8670 -16.8005 -16.7857 -16.7590 -15.8666 -15.8414 -15.8013 -15.7055
 -15.6041 -15.5022 -15.4012 -15.3625 -15.3128 -15.2106 -15.1840 -15.1572
 -15.1439 -15.0956 -14.9688 -14.9500 -14.7983 -14.7640 -14.7340 -14.7001
 -14.6585 -14.5868  -7.4601  -7.1691  -6.9724  -6.8145  -6.5184  -6.4505
  -6.3933  -6.3874  -6.3784  -6.2794  -6.2435  -6.2254  -6.1870  -6.1676
  -6.1564  -6.1103  -6.0978  -6.0608  -6.0354  -6.0028  -5.9846  -5.9452
  -5.9239  -5.9005  -5.8877  -5.8610  -5.7965  -5.7669  -5.7505  -5.6973
  -5.6860  -5.6411  -5.5996  -5.5890  -5.5724  -5.5203  -5.4961  -5.4685
  -5.4328  -5.4066  -5.3773  -5.3380  -5.3020  -5.2599  -5.2108  -5.0853
  -5.0215  -4.9679  -4.7192  -4.5679  -4.3691  -4.2019  -4.0832  -3.9602
  -3.7627  -3.7171  -3.6562  -3.6046  -3.5668  -3.5335  -3.5033  -3.3807
  -3.3115  -3.2815  -3.2385  -3.1989  -3.1523  -3.1114  -3.0904  -3.0673
  -2.9866  -2.9764  -2.9469  -2.9204  -2.8930  -2.8542  -2.8087  -2.7768
  -2.7220  -2.7033  -2.6716  -2.6580  -2.6086  -2.6030  -2.5729  -2.5457
  -2.5272  -2.4764  -2.4587  -2.4425  -2.4235  -2.3929  -2.3792  -2.3528
  -2.3166  -2.2938  -2.2536  -2.2293  -2.1933  -2.1852  -2.1561  -2.1066
  -2.0619  -2.0480  -2.0234  -1.9912  -1.9624  -1.9373  -1.8838  -1.8196
  -1.8075  -1.7900  -1.7175  -1.7052  -1.6583  -1.6159  -1.5830  -1.5255
  -1.4857  -1.4696  -1.3865  -1.3519  -1.2963  -1.2762  -1.2441  -1.2289
  -1.1822  -1.1338  -1.0925  -1.0255  -0.9891  -0.9602  -0.9272  -0.9063
  -0.8948  -0.8607  -0.8309  -0.8034  -0.7918  -0.7551  -0.7385  -0.6991
  -0.6787  -0.6528  -0.6346  -0.6148  -0.6007  -0.5911  -0.5761  -0.5380
  -0.5209  -0.5081  -0.4891  -0.4683  -0.4366  -0.4126  -0.4061  -0.3777
  -0.3666  -0.3634  -0.3434  -0.3217  -0.3035  -0.2875  -0.2717  -0.2647
  -0.2425  -0.2275  -0.2066  -0.1971  -0.1751  -0.1603  -0.1364  -0.1236
  -0.1126  -0.1017  -0.0866  -0.0721  -0.0565  -0.0224  -0.0064   0.0097
   0.0221   0.0594   0.0656   0.0935   0.1147   0.1363   0.1568   0.1787
   0.1850   0.1983   0.2353   0.2494   0.2798   0.2910   0.3123   0.3319
   0.3505   0.3788   0.3989   0.4478   0.4596   0.4768   0.5080   0.5537
   0.5676   0.5744   0.5873   0.6207   0.7067   0.7409   0.8233   0.8537
   0.8958   0.9137   0.9670   0.9924   1.0331   1.0565   1.1371   1.2579
   5.1031
     cgsolve_all iterations 123    anorm=    0.73E-07
     cgsolve_all iterations 123    anorm=    0.73E-07
     cgsolve_all iterations 123    anorm=    0.73E-07
     compute_u_kq: q = (    0.0000,    0.0000,    0.0399)
     Rotating WFCS
     ethr =  1.00E-14,  avg # of iterations = 73.0
     eigenvalues at k:
 -37.2291 -36.8294 -36.7058 -36.6722 -36.6552 -36.5619 -36.5538 -36.5505
 -36.5195 -36.4143 -36.3540 -36.2860 -19.5069 -18.9376 -18.7021 -18.6760
 -18.6315 -18.6215 -18.5660 -18.5590 -18.4900 -18.4535 -18.4351 -18.4058
 -18.3872 -18.3805 -18.2992 -18.2898 -18.2630 -18.2501 -18.2220 -18.2005
 -18.1653 -18.1323 -18.1206 -18.0953 -18.0890 -18.0662 -18.0500 -18.0307
 -18.0248 -18.0125 -18.0029 -17.9990 -17.9773 -17.9459 -17.9236 -17.9199
 -17.8926 -17.8594 -17.8485 -17.8157 -17.8077 -17.7796 -17.7584 -17.7444
 -17.7375 -17.7221 -17.7176 -17.7075 -17.6806 -17.6753 -17.6465 -17.6294
 -17.6102 -17.6044 -17.5988 -17.5723 -17.5570 -17.5345 -17.5110 -17.4943
 -17.4884 -17.4764 -17.4498 -17.4403 -17.4252 -17.4107 -17.3942 -17.3895
 -17.3659 -17.3254 -17.3015 -17.2875 -17.2443 -17.2368 -17.2294 -17.1940
 -17.1669 -17.1044 -17.0243 -16.9970 -16.9918 -16.9560 -16.9432 -16.9125
 -16.8691 -16.7956 -16.7800 -16.7481 -15.8625 -15.8406 -15.8047 -15.7035
 -15.5987 -15.4952 -15.3995 -15.3660 -15.3125 -15.2130 -15.1885 -15.1581
 -15.1386 -15.0941 -14.9681 -14.9502 -14.7983 -14.7615 -14.7322 -14.7045
 -14.6618 -14.5913  -7.4778  -7.1708  -6.9949  -6.8129  -6.5196  -6.4494
  -6.3908  -6.3836  -6.3652  -6.2793  -6.2432  -6.2245  -6.1879  -6.1687
  -6.1511  -6.1119  -6.0989  -6.0585  -6.0305  -6.0026  -5.9822  -5.9468
  -5.9120  -5.9007  -5.8802  -5.8449  -5.7940  -5.7656  -5.7484  -5.6965
  -5.6834  -5.6431  -5.5961  -5.5828  -5.5680  -5.5185  -5.5021  -5.4672
  -5.4328  -5.4065  -5.3745  -5.3413  -5.3031  -5.2587  -5.2109  -5.0895
  -5.0318  -4.9683  -4.7197  -4.5854  -4.3961  -4.2074  -4.0818  -3.9598
  -3.7615  -3.7057  -3.6534  -3.5961  -3.5576  -3.5284  -3.5024  -3.3706
  -3.3091  -3.2791  -3.2337  -3.1939  -3.1529  -3.1115  -3.0938  -3.0717
  -2.9884  -2.9807  -2.9482  -2.9250  -2.8954  -2.8578  -2.8069  -2.7763
  -2.7199  -2.7061  -2.6712  -2.6560  -2.6117  -2.6043  -2.5761  -2.5470
  -2.5298  -2.4770  -2.4579  -2.4439  -2.4251  -2.3940  -2.3817  -2.3539
  -2.3157  -2.2968  -2.2546  -2.2206  -2.1935  -2.1829  -2.1571  -2.1068
  -2.0611  -2.0467  -2.0229  -1.9904  -1.9575  -1.9287  -1.8820  -1.8204
  -1.8052  -1.7907  -1.7182  -1.7044  -1.6586  -1.6176  -1.5811  -1.5273
  -1.4869  -1.4708  -1.3834  -1.3538  -1.3005  -1.2777  -1.2436  -1.2303
  -1.1802  -1.1357  -1.0906  -1.0271  -0.9857  -0.9585  -0.9271  -0.9058
  -0.8978  -0.8634  -0.8332  -0.8059  -0.7915  -0.7554  -0.7427  -0.6988
  -0.6787  -0.6548  -0.6366  -0.6176  -0.6012  -0.5928  -0.5732  -0.5386
  -0.5216  -0.5089  -0.4890  -0.4692  -0.4381  -0.4140  -0.4057  -0.3806
  -0.3688  -0.3622  -0.3430  -0.3249  -0.3031  -0.2904  -0.2746  -0.2659
  -0.2427  -0.2269  -0.2077  -0.1963  -0.1710  -0.1599  -0.1381  -0.1222
  -0.1117  -0.1030  -0.0862  -0.0710  -0.0579  -0.0241  -0.0086   0.0086
   0.0218   0.0571   0.0650   0.0915   0.1117   0.1382   0.1581   0.1790
   0.1844   0.1973   0.2352   0.2524   0.2781   0.2916   0.3114   0.3316
   0.3504   0.3784   0.3973   0.4469   0.4562   0.4724   0.5049   0.5513
   0.5654   0.5712   0.5873   0.6158   0.7055   0.7435   0.8221   0.8598
   0.8983   0.9155   0.9650   0.9958   1.0346   1.0644   1.1427   1.2589
   5.1182
     eigenvalues at k+q:
 -37.2291 -36.8294 -36.7059 -36.6722 -36.6552 -36.5619 -36.5538 -36.5505
 -36.5195 -36.4143 -36.3540 -36.2861 -19.5070 -18.9376 -18.7021 -18.6760
 -18.6314 -18.6215 -18.5660 -18.5591 -18.4898 -18.4538 -18.4350 -18.4058
 -18.3871 -18.3806 -18.2992 -18.2900 -18.2627 -18.2505 -18.2206 -18.2016
 -18.1653 -18.1323 -18.1205 -18.0954 -18.0894 -18.0662 -18.0496 -18.0305
 -18.0243 -18.0133 -18.0029 -17.9991 -17.9767 -17.9465 -17.9238 -17.9194
 -17.8923 -17.8586 -17.8498 -17.8161 -17.8080 -17.7803 -17.7570 -17.7435
 -17.7376 -17.7217 -17.7181 -17.7078 -17.6816 -17.6746 -17.6468 -17.6295
 -17.6096 -17.6049 -17.5986 -17.5723 -17.5569 -17.5346 -17.5110 -17.4942
 -17.4886 -17.4764 -17.4493 -17.4407 -17.4250 -17.4110 -17.3943 -17.3896
 -17.3661 -17.3253 -17.3019 -17.2872 -17.2449 -17.2365 -17.2291 -17.1939
 -17.1670 -17.1043 -17.0243 -16.9972 -16.9916 -16.9560 -16.9432 -16.9125
 -16.8691 -16.7955 -16.7799 -16.7479 -15.8624 -15.8406 -15.8048 -15.7035
 -15.5987 -15.4952 -15.3995 -15.3660 -15.3125 -15.2131 -15.1885 -15.1581
 -15.1386 -15.0941 -14.9681 -14.9502 -14.7983 -14.7615 -14.7322 -14.7046
 -14.6619 -14.5914  -7.4780  -7.1708  -6.9951  -6.8129  -6.5196  -6.4494
  -6.3907  -6.3835  -6.3651  -6.2793  -6.2431  -6.2245  -6.1878  -6.1687
  -6.1509  -6.1123  -6.0987  -6.0583  -6.0304  -6.0025  -5.9823  -5.9470
  -5.9119  -5.9006  -5.8801  -5.8447  -5.7938  -5.7656  -5.7485  -5.6965
  -5.6833  -5.6431  -5.5960  -5.5827  -5.5679  -5.5185  -5.5023  -5.4670
  -5.4328  -5.4066  -5.3744  -5.3415  -5.3030  -5.2587  -5.2109  -5.0895
  -5.0320  -4.9683  -4.7197  -4.5856  -4.3964  -4.2075  -4.0818  -3.9598
  -3.7615  -3.7056  -3.6533  -3.5959  -3.5575  -3.5285  -3.5023  -3.3704
  -3.3093  -3.2792  -3.2344  -3.1913  -3.1538  -3.1136  -3.0920  -3.0723
  -2.9895  -2.9794  -2.9477  -2.9252  -2.8967  -2.8577  -2.8056  -2.7760
  -2.7193  -2.7083  -2.6711  -2.6556  -2.6139  -2.6018  -2.5769  -2.5468
  -2.5299  -2.4754  -2.4602  -2.4437  -2.4236  -2.3931  -2.3822  -2.3557
  -2.3144  -2.2969  -2.2562  -2.2206  -2.1948  -2.1813  -2.1581  -2.1027
  -2.0628  -2.0486  -2.0227  -1.9874  -1.9576  -1.9292  -1.8847  -1.8194
  -1.8050  -1.7901  -1.7185  -1.7044  -1.6587  -1.6178  -1.5811  -1.5270
  -1.4872  -1.4704  -1.3845  -1.3525  -1.3015  -1.2775  -1.2427  -1.2307
  -1.1803  -1.1356  -1.0909  -1.0270  -0.9852  -0.9588  -0.9278  -0.9060
  -0.8968  -0.8629  -0.8331  -0.8072  -0.7895  -0.7570  -0.7442  -0.6964
  -0.6793  -0.6557  -0.6351  -0.6173  -0.6033  -0.5923  -0.5735  -0.5387
  -0.5217  -0.5083  -0.4885  -0.4693  -0.4374  -0.4146  -0.4065  -0.3783
  -0.3707  -0.3620  -0.3425  -0.3254  -0.3029  -0.2904  -0.2749  -0.2647
  -0.2436  -0.2275  -0.2074  -0.1966  -0.1707  -0.1592  -0.1376  -0.1215
  -0.1122  -0.1037  -0.0857  -0.0719  -0.0584  -0.0242  -0.0095   0.0103
   0.0219   0.0567   0.0650   0.0917   0.1116   0.1377   0.1574   0.1791
   0.1855   0.1971   0.2355   0.2529   0.2777   0.2918   0.3110   0.3314
   0.3504   0.3782   0.3974   0.4470   0.4562   0.4724   0.5048   0.5514
   0.5653   0.5712   0.5872   0.6157   0.7055   0.7435   0.8221   0.8598
   0.8984   0.9155   0.9650   0.9959   1.0346   1.0645   1.1428   1.2589
   5.1184
     cgsolve_all iterations 121    anorm=    0.72E-07
     cgsolve_all iterations 121    anorm=    0.72E-07
     cgsolve_all iterations 121    anorm=    0.73E-07
     compute_u_kq: q = (    0.0000,    0.0000,   -0.0399)
     Rotating WFCS
     ethr =  1.00E-14,  avg # of iterations = 73.0
     eigenvalues at k:
 -37.2291 -36.8294 -36.7058 -36.6722 -36.6552 -36.5619 -36.5538 -36.5505
 -36.5195 -36.4143 -36.3540 -36.2860 -19.5069 -18.9376 -18.7021 -18.6760
 -18.6315 -18.6215 -18.5660 -18.5590 -18.4900 -18.4535 -18.4351 -18.4058
 -18.3872 -18.3805 -18.2992 -18.2898 -18.2630 -18.2501 -18.2220 -18.2005
 -18.1653 -18.1323 -18.1206 -18.0953 -18.0890 -18.0662 -18.0500 -18.0307
 -18.0248 -18.0125 -18.0029 -17.9990 -17.9773 -17.9459 -17.9236 -17.9199
 -17.8926 -17.8594 -17.8485 -17.8157 -17.8077 -17.7796 -17.7584 -17.7444
 -17.7375 -17.7221 -17.7176 -17.7075 -17.6806 -17.6753 -17.6465 -17.6294
 -17.6102 -17.6044 -17.5988 -17.5723 -17.5570 -17.5345 -17.5110 -17.4943
 -17.4884 -17.4764 -17.4498 -17.4403 -17.4252 -17.4107 -17.3942 -17.3895
 -17.3659 -17.3254 -17.3015 -17.2875 -17.2443 -17.2368 -17.2294 -17.1940
 -17.1669 -17.1044 -17.0243 -16.9970 -16.9918 -16.9560 -16.9432 -16.9125
 -16.8691 -16.7956 -16.7800 -16.7481 -15.8625 -15.8406 -15.8047 -15.7035
 -15.5987 -15.4952 -15.3995 -15.3660 -15.3125 -15.2130 -15.1885 -15.1581
 -15.1386 -15.0941 -14.9681 -14.9502 -14.7983 -14.7615 -14.7322 -14.7045
 -14.6618 -14.5913  -7.4778  -7.1708  -6.9949  -6.8129  -6.5196  -6.4494
  -6.3908  -6.3836  -6.3652  -6.2793  -6.2432  -6.2245  -6.1879  -6.1687
  -6.1511  -6.1119  -6.0989  -6.0585  -6.0305  -6.0026  -5.9822  -5.9468
  -5.9120  -5.9007  -5.8802  -5.8449  -5.7940  -5.7656  -5.7484  -5.6965
  -5.6834  -5.6431  -5.5961  -5.5828  -5.5680  -5.5185  -5.5021  -5.4672
  -5.4328  -5.4065  -5.3745  -5.3413  -5.3031  -5.2587  -5.2109  -5.0895
  -5.0318  -4.9683  -4.7197  -4.5854  -4.3961  -4.2074  -4.0818  -3.9598
  -3.7615  -3.7057  -3.6534  -3.5961  -3.5576  -3.5284  -3.5024  -3.3706
  -3.3091  -3.2791  -3.2337  -3.1939  -3.1529  -3.1115  -3.0938  -3.0717
  -2.9884  -2.9807  -2.9482  -2.9250  -2.8954  -2.8578  -2.8069  -2.7763
  -2.7199  -2.7061  -2.6712  -2.6560  -2.6117  -2.6043  -2.5761  -2.5470
  -2.5298  -2.4770  -2.4579  -2.4439  -2.4251  -2.3940  -2.3817  -2.3539
  -2.3157  -2.2968  -2.2546  -2.2206  -2.1935  -2.1829  -2.1571  -2.1068
  -2.0611  -2.0467  -2.0229  -1.9904  -1.9575  -1.9287  -1.8820  -1.8204
  -1.8052  -1.7907  -1.7182  -1.7044  -1.6586  -1.6176  -1.5811  -1.5273
  -1.4869  -1.4708  -1.3834  -1.3538  -1.3005  -1.2777  -1.2436  -1.2303
  -1.1802  -1.1357  -1.0906  -1.0271  -0.9857  -0.9585  -0.9271  -0.9058
  -0.8978  -0.8634  -0.8332  -0.8059  -0.7915  -0.7554  -0.7427  -0.6988
  -0.6787  -0.6548  -0.6366  -0.6176  -0.6012  -0.5928  -0.5732  -0.5386
  -0.5216  -0.5089  -0.4890  -0.4692  -0.4381  -0.4140  -0.4057  -0.3806
  -0.3688  -0.3622  -0.3430  -0.3249  -0.3031  -0.2904  -0.2746  -0.2659
  -0.2427  -0.2269  -0.2077  -0.1963  -0.1710  -0.1599  -0.1381  -0.1222
  -0.1117  -0.1030  -0.0862  -0.0710  -0.0579  -0.0241  -0.0086   0.0086
   0.0218   0.0571   0.0650   0.0915   0.1117   0.1382   0.1581   0.1790
   0.1844   0.1973   0.2352   0.2524   0.2781   0.2916   0.3114   0.3316
   0.3504   0.3784   0.3973   0.4469   0.4562   0.4724   0.5049   0.5513
   0.5654   0.5712   0.5873   0.6158   0.7055   0.7435   0.8221   0.8598
   0.8983   0.9155   0.9650   0.9958   1.0346   1.0644   1.1427   1.2589
   5.1182
     eigenvalues at k+q:
 -37.2291 -36.8294 -36.7059 -36.6722 -36.6552 -36.5619 -36.5538 -36.5505
 -36.5195 -36.4143 -36.3540 -36.2861 -19.5069 -18.9376 -18.7021 -18.6761
 -18.6316 -18.6214 -18.5660 -18.5590 -18.4902 -18.4532 -18.4350 -18.4059
 -18.3872 -18.3805 -18.2990 -18.2896 -18.2635 -18.2495 -18.2232 -18.1998
 -18.1654 -18.1323 -18.1207 -18.0953 -18.0884 -18.0662 -18.0501 -18.0309
 -18.0255 -18.0119 -18.0024 -17.9993 -17.9779 -17.9451 -17.9233 -17.9203
 -17.8932 -17.8605 -17.8475 -17.8151 -17.8071 -17.7793 -17.7594 -17.7454
 -17.7373 -17.7225 -17.7171 -17.7073 -17.6796 -17.6760 -17.6463 -17.6293
 -17.6107 -17.6040 -17.5990 -17.5723 -17.5572 -17.5345 -17.5109 -17.4944
 -17.4881 -17.4765 -17.4501 -17.4399 -17.4252 -17.4106 -17.3941 -17.3895
 -17.3659 -17.3255 -17.3012 -17.2876 -17.2436 -17.2372 -17.2298 -17.1941
 -17.1667 -17.1045 -17.0243 -16.9968 -16.9918 -16.9560 -16.9432 -16.9125
 -16.8690 -16.7956 -16.7800 -16.7482 -15.8625 -15.8406 -15.8047 -15.7035
 -15.5988 -15.4954 -15.3995 -15.3660 -15.3125 -15.2130 -15.1884 -15.1581
 -15.1387 -15.0942 -14.9681 -14.9502 -14.7983 -14.7616 -14.7322 -14.7045
 -14.6618 -14.5913  -7.4776  -7.1708  -6.9946  -6.8130  -6.5196  -6.4494
  -6.3908  -6.3835  -6.3654  -6.2792  -6.2432  -6.2245  -6.1878  -6.1688
  -6.1513  -6.1116  -6.0989  -6.0587  -6.0306  -6.0026  -5.9822  -5.9467
  -5.9120  -5.9007  -5.8803  -5.8450  -5.7942  -5.7656  -5.7482  -5.6966
  -5.6835  -5.6430  -5.5962  -5.5829  -5.5680  -5.5184  -5.5019  -5.4674
  -5.4328  -5.4065  -5.3745  -5.3412  -5.3032  -5.2588  -5.2109  -5.0894
  -5.0317  -4.9683  -4.7197  -4.5852  -4.3958  -4.2073  -4.0818  -3.9598
  -3.7615  -3.7058  -3.6535  -3.5963  -3.5573  -3.5287  -3.5026  -3.3706
  -3.3089  -3.2790  -3.2326  -3.1976  -3.1510  -3.1103  -3.0948  -3.0708
  -2.9880  -2.9820  -2.9492  -2.9243  -2.8937  -2.8583  -2.8081  -2.7762
  -2.7216  -2.7034  -2.6709  -2.6567  -2.6119  -2.6043  -2.5758  -2.5469
  -2.5289  -2.4795  -2.4565  -2.4433  -2.4257  -2.3962  -2.3800  -2.3521
  -2.3177  -2.2961  -2.2541  -2.2197  -2.1932  -2.1846  -2.1545  -2.1111
  -2.0607  -2.0447  -2.0222  -1.9934  -1.9577  -1.9285  -1.8787  -1.8213
  -1.8058  -1.7908  -1.7177  -1.7045  -1.6590  -1.6175  -1.5809  -1.5277
  -1.4868  -1.4709  -1.3825  -1.3545  -1.2996  -1.2793  -1.2438  -1.2298
  -1.1800  -1.1359  -1.0905  -1.0272  -0.9860  -0.9583  -0.9268  -0.9058
  -0.8985  -0.8639  -0.8328  -0.8046  -0.7933  -0.7546  -0.7404  -0.7008
  -0.6780  -0.6543  -0.6386  -0.6176  -0.6000  -0.5923  -0.5728  -0.5384
  -0.5221  -0.5093  -0.4890  -0.4691  -0.4390  -0.4136  -0.4042  -0.3832
  -0.3668  -0.3624  -0.3435  -0.3244  -0.3031  -0.2904  -0.2747  -0.2667
  -0.2421  -0.2262  -0.2088  -0.1952  -0.1716  -0.1603  -0.1382  -0.1229
  -0.1112  -0.1025  -0.0867  -0.0699  -0.0575  -0.0244  -0.0078   0.0071
   0.0218   0.0575   0.0651   0.0910   0.1121   0.1383   0.1587   0.1792
   0.1833   0.1977   0.2344   0.2520   0.2784   0.2917   0.3117   0.3318
   0.3506   0.3784   0.3970   0.4468   0.4562   0.4725   0.5049   0.5513
   0.5655   0.5711   0.5874   0.6158   0.7055   0.7434   0.8221   0.8597
   0.8983   0.9155   0.9651   0.9957   1.0346   1.0643   1.1427   1.2589
   5.1181
     cgsolve_all iterations 121    anorm=    0.72E-07
     cgsolve_all iterations 121    anorm=    0.73E-07
     cgsolve_all iterations 123    anorm=    0.74E-07

     k-point #    3 of     4      pool #  1    cpu time:   40795.9
     compute_u_kq: q = (    0.0000,    0.0000,    0.0000)
     Rotating WFCS
     ethr =  1.00E-14,  avg # of iterations =  6.0
     eigenvalues at k:
 -37.2291 -36.8294 -36.7058 -36.6722 -36.6552 -36.5619 -36.5538 -36.5505
 -36.5195 -36.4143 -36.3540 -36.2860 -19.5071 -18.9327 -18.6981 -18.6826
 -18.6544 -18.6217 -18.5666 -18.5481 -18.4890 -18.4485 -18.4303 -18.4102
 -18.3720 -18.3555 -18.3273 -18.2926 -18.2697 -18.2403 -18.2187 -18.2085
 -18.1675 -18.1430 -18.1290 -18.1061 -18.0773 -18.0695 -18.0492 -18.0364
 -18.0303 -18.0110 -18.0065 -17.9743 -17.9624 -17.9431 -17.9247 -17.9129
 -17.8800 -17.8734 -17.8563 -17.8107 -17.8006 -17.7921 -17.7663 -17.7476
 -17.7327 -17.7248 -17.7076 -17.6964 -17.6866 -17.6734 -17.6531 -17.6333
 -17.6182 -17.6119 -17.5918 -17.5708 -17.5536 -17.5204 -17.5103 -17.4948
 -17.4871 -17.4799 -17.4451 -17.4413 -17.4309 -17.4224 -17.3955 -17.3899
 -17.3665 -17.3275 -17.3011 -17.2788 -17.2415 -17.2367 -17.2276 -17.1915
 -17.1718 -17.1055 -17.0274 -17.0055 -16.9979 -16.9529 -16.9462 -16.9131
 -16.8570 -16.7965 -16.7799 -16.7474 -15.9156 -15.8482 -15.7804 -15.6383
 -15.6188 -15.4278 -15.3992 -15.3522 -15.3354 -15.2787 -15.2394 -15.1722
 -15.1062 -15.0169 -14.9456 -14.9193 -14.8928 -14.8009 -14.7960 -14.6872
 -14.6216 -14.5485  -7.4783  -7.1756  -6.9917  -6.8141  -6.5193  -6.4485
  -6.3895  -6.3723  -6.3620  -6.2860  -6.2411  -6.2265  -6.1914  -6.1831
  -6.1477  -6.1126  -6.0952  -6.0724  -6.0479  -6.0039  -5.9890  -5.9259
  -5.9130  -5.9014  -5.8477  -5.8251  -5.7874  -5.7720  -5.7528  -5.6970
  -5.6843  -5.6679  -5.6166  -5.5999  -5.5665  -5.5338  -5.4725  -5.4569
  -5.4273  -5.3775  -5.3660  -5.3322  -5.3045  -5.2812  -5.2225  -5.0880
  -5.0374  -4.9687  -4.7198  -4.5884  -4.3962  -4.2090  -4.0858  -3.9617
  -3.7770  -3.7562  -3.6459  -3.5637  -3.5493  -3.5085  -3.4736  -3.4354
  -3.3304  -3.3084  -3.2152  -3.1710  -3.1451  -3.1243  -3.0781  -3.0270
  -3.0082  -2.9498  -2.9328  -2.8661  -2.8568  -2.8237  -2.7987  -2.7876
  -2.7655  -2.7328  -2.6981  -2.6781  -2.6465  -2.6030  -2.5757  -2.5469
  -2.5328  -2.5177  -2.4599  -2.4460  -2.4038  -2.3756  -2.3540  -2.3281
  -2.3030  -2.2746  -2.2672  -2.2135  -2.1959  -2.1635  -2.1265  -2.1086
  -2.0662  -2.0408  -2.0175  -1.9991  -1.9625  -1.9047  -1.8506  -1.8230
  -1.8003  -1.7695  -1.7281  -1.7209  -1.6810  -1.6039  -1.5854  -1.5255
  -1.4922  -1.4751  -1.4325  -1.3631  -1.3372  -1.3068  -1.2579  -1.2463
  -1.1990  -1.1426  -1.1003  -1.0383  -1.0262  -0.9812  -0.9141  -0.9009
  -0.8682  -0.8438  -0.8312  -0.7803  -0.7703  -0.7347  -0.7115  -0.6928
  -0.6696  -0.6567  -0.6423  -0.6284  -0.6168  -0.5862  -0.5699  -0.5535
  -0.5352  -0.5115  -0.4909  -0.4624  -0.4335  -0.4276  -0.4039  -0.3880
  -0.3791  -0.3723  -0.3512  -0.3287  -0.3136  -0.3015  -0.2748  -0.2679
  -0.2451  -0.2381  -0.2189  -0.2112  -0.1913  -0.1758  -0.1546  -0.1350
  -0.1294  -0.1105  -0.0955  -0.0734  -0.0532  -0.0190   0.0055   0.0133
   0.0382   0.0470   0.0883   0.1006   0.1188   0.1418   0.1482   0.1661
   0.1897   0.2007   0.2223   0.2343   0.2502   0.2974   0.3064   0.3427
   0.3534   0.3676   0.3992   0.4137   0.4454   0.4793   0.5053   0.5409
   0.5532   0.5807   0.5856   0.6867   0.7110   0.7480   0.8058   0.8698
   0.9171   0.9359   0.9717   1.0299   1.0630   1.0822   1.2113   1.2803
   5.0338
     eigenvalues at k+q:
 -37.2291 -36.8294 -36.7059 -36.6722 -36.6552 -36.5619 -36.5538 -36.5505
 -36.5195 -36.4143 -36.3540 -36.2861 -19.5071 -18.9327 -18.6981 -18.6826
 -18.6544 -18.6217 -18.5666 -18.5481 -18.4890 -18.4485 -18.4303 -18.4102
 -18.3720 -18.3555 -18.3273 -18.2925 -18.2697 -18.2403 -18.2187 -18.2085
 -18.1675 -18.1430 -18.1290 -18.1061 -18.0773 -18.0695 -18.0492 -18.0364
 -18.0302 -18.0110 -18.0065 -17.9743 -17.9625 -17.9431 -17.9247 -17.9130
 -17.8800 -17.8734 -17.8563 -17.8107 -17.8006 -17.7921 -17.7663 -17.7476
 -17.7328 -17.7248 -17.7076 -17.6964 -17.6866 -17.6734 -17.6531 -17.6333
 -17.6182 -17.6119 -17.5918 -17.5708 -17.5536 -17.5204 -17.5103 -17.4948
 -17.4871 -17.4799 -17.4451 -17.4413 -17.4309 -17.4224 -17.3955 -17.3899
 -17.3665 -17.3275 -17.3011 -17.2788 -17.2415 -17.2367 -17.2276 -17.1915
 -17.1718 -17.1055 -17.0274 -17.0055 -16.9979 -16.9528 -16.9462 -16.9130
 -16.8570 -16.7965 -16.7799 -16.7474 -15.9156 -15.8482 -15.7804 -15.6383
 -15.6188 -15.4278 -15.3993 -15.3522 -15.3354 -15.2787 -15.2394 -15.1722
 -15.1062 -15.0169 -14.9456 -14.9193 -14.8928 -14.8009 -14.7960 -14.6872
 -14.6217 -14.5486  -7.4783  -7.1756  -6.9917  -6.8141  -6.5193  -6.4485
  -6.3895  -6.3723  -6.3620  -6.2860  -6.2411  -6.2264  -6.1914  -6.1831
  -6.1477  -6.1126  -6.0952  -6.0724  -6.0479  -6.0039  -5.9890  -5.9259
  -5.9130  -5.9013  -5.8477  -5.8251  -5.7874  -5.7720  -5.7528  -5.6970
  -5.6843  -5.6679  -5.6166  -5.5999  -5.5665  -5.5338  -5.4725  -5.4569
  -5.4273  -5.3774  -5.3660  -5.3322  -5.3045  -5.2812  -5.2225  -5.0879
  -5.0374  -4.9687  -4.7198  -4.5884  -4.3962  -4.2090  -4.0858  -3.9617
  -3.7771  -3.7562  -3.6459  -3.5637  -3.5493  -3.5085  -3.4736  -3.4354
  -3.3304  -3.3084  -3.2152  -3.1710  -3.1451  -3.1243  -3.0781  -3.0270
  -3.0082  -2.9498  -2.9328  -2.8661  -2.8568  -2.8237  -2.7987  -2.7876
  -2.7654  -2.7328  -2.6981  -2.6781  -2.6465  -2.6030  -2.5757  -2.5469
  -2.5328  -2.5177  -2.4599  -2.4460  -2.4038  -2.3756  -2.3540  -2.3281
  -2.3030  -2.2746  -2.2672  -2.2135  -2.1959  -2.1635  -2.1265  -2.1086
  -2.0662  -2.0408  -2.0175  -1.9991  -1.9625  -1.9047  -1.8506  -1.8230
  -1.8003  -1.7695  -1.7281  -1.7209  -1.6810  -1.6039  -1.5854  -1.5255
  -1.4922  -1.4751  -1.4325  -1.3631  -1.3372  -1.3068  -1.2579  -1.2463
  -1.1990  -1.1427  -1.1003  -1.0383  -1.0262  -0.9812  -0.9141  -0.9009
  -0.8682  -0.8438  -0.8312  -0.7803  -0.7703  -0.7347  -0.7115  -0.6928
  -0.6696  -0.6567  -0.6422  -0.6284  -0.6167  -0.5862  -0.5699  -0.5535
  -0.5352  -0.5115  -0.4909  -0.4624  -0.4335  -0.4276  -0.4039  -0.3880
  -0.3791  -0.3723  -0.3512  -0.3287  -0.3136  -0.3015  -0.2748  -0.2679
  -0.2451  -0.2381  -0.2189  -0.2112  -0.1913  -0.1758  -0.1546  -0.1350
  -0.1294  -0.1105  -0.0955  -0.0734  -0.0532  -0.0190   0.0055   0.0133
   0.0382   0.0470   0.0883   0.1006   0.1188   0.1418   0.1482   0.1661
   0.1897   0.2007   0.2223   0.2343   0.2502   0.2974   0.3064   0.3427
   0.3534   0.3676   0.3993   0.4137   0.4454   0.4793   0.5053   0.5408
   0.5532   0.5807   0.5856   0.6867   0.7110   0.7480   0.8058   0.8698
   0.9171   0.9359   0.9717   1.0299   1.0629   1.0822   1.2112   1.2803
   5.0338
     cgsolve_all iterations 105    anorm=    0.76E-07
PARA_AUG  1      50.7007956        -0.1087507         0.1928732
     cgsolve_all iterations 102    anorm=    0.75E-07
PARA_AUG  2      -0.1179273        50.2103015         0.2011059
     cgsolve_all iterations 106    anorm=    0.75E-07
PARA_AUG  3       0.2742205         0.2159769        50.4400375
     cgsolve_all iterations 119    anorm=    0.73E-07
     cgsolve_all iterations 121    anorm=    0.73E-07
     cgsolve_all iterations 119    anorm=    0.75E-07
     compute_u_kq: q = (    0.0399,    0.0000,    0.0000)
     Rotating WFCS
     ethr =  1.00E-14,  avg # of iterations = 78.0
     eigenvalues at k:
 -37.2291 -36.8294 -36.7058 -36.6722 -36.6552 -36.5619 -36.5538 -36.5505
 -36.5195 -36.4143 -36.3540 -36.2860 -19.5071 -18.9327 -18.6981 -18.6826
 -18.6544 -18.6217 -18.5666 -18.5481 -18.4890 -18.4485 -18.4303 -18.4102
 -18.3720 -18.3555 -18.3273 -18.2926 -18.2697 -18.2403 -18.2187 -18.2085
 -18.1675 -18.1430 -18.1290 -18.1061 -18.0773 -18.0695 -18.0492 -18.0364
 -18.0303 -18.0110 -18.0065 -17.9743 -17.9624 -17.9431 -17.9247 -17.9129
 -17.8800 -17.8734 -17.8563 -17.8107 -17.8006 -17.7921 -17.7663 -17.7476
 -17.7327 -17.7248 -17.7076 -17.6964 -17.6866 -17.6734 -17.6531 -17.6333
 -17.6182 -17.6119 -17.5918 -17.5708 -17.5536 -17.5204 -17.5103 -17.4948
 -17.4871 -17.4799 -17.4451 -17.4413 -17.4309 -17.4224 -17.3955 -17.3899
 -17.3665 -17.3275 -17.3011 -17.2788 -17.2415 -17.2367 -17.2276 -17.1915
 -17.1718 -17.1055 -17.0274 -17.0055 -16.9979 -16.9529 -16.9462 -16.9131
 -16.8570 -16.7965 -16.7799 -16.7474 -15.9156 -15.8482 -15.7804 -15.6383
 -15.6188 -15.4278 -15.3992 -15.3522 -15.3354 -15.2787 -15.2394 -15.1722
 -15.1062 -15.0169 -14.9456 -14.9193 -14.8928 -14.8009 -14.7960 -14.6872
 -14.6216 -14.5485  -7.4783  -7.1756  -6.9917  -6.8141  -6.5193  -6.4485
  -6.3895  -6.3723  -6.3620  -6.2860  -6.2411  -6.2265  -6.1914  -6.1831
  -6.1477  -6.1126  -6.0952  -6.0724  -6.0479  -6.0039  -5.9890  -5.9259
  -5.9130  -5.9014  -5.8477  -5.8251  -5.7874  -5.7720  -5.7528  -5.6970
  -5.6843  -5.6679  -5.6166  -5.5999  -5.5665  -5.5338  -5.4725  -5.4569
  -5.4273  -5.3775  -5.3660  -5.3322  -5.3045  -5.2812  -5.2225  -5.0880
  -5.0374  -4.9687  -4.7198  -4.5884  -4.3962  -4.2090  -4.0858  -3.9617
  -3.7770  -3.7562  -3.6459  -3.5637  -3.5493  -3.5085  -3.4736  -3.4354
  -3.3304  -3.3084  -3.2152  -3.1710  -3.1451  -3.1243  -3.0781  -3.0270
  -3.0082  -2.9498  -2.9328  -2.8661  -2.8568  -2.8237  -2.7987  -2.7876
  -2.7655  -2.7328  -2.6981  -2.6781  -2.6465  -2.6030  -2.5757  -2.5469
  -2.5328  -2.5177  -2.4599  -2.4460  -2.4038  -2.3756  -2.3540  -2.3281
  -2.3030  -2.2746  -2.2672  -2.2135  -2.1959  -2.1635  -2.1265  -2.1086
  -2.0662  -2.0408  -2.0175  -1.9991  -1.9625  -1.9047  -1.8506  -1.8230
  -1.8003  -1.7695  -1.7281  -1.7209  -1.6810  -1.6039  -1.5854  -1.5255
  -1.4922  -1.4751  -1.4325  -1.3631  -1.3372  -1.3068  -1.2579  -1.2463
  -1.1990  -1.1426  -1.1003  -1.0383  -1.0262  -0.9812  -0.9141  -0.9009
  -0.8682  -0.8438  -0.8312  -0.7803  -0.7703  -0.7347  -0.7115  -0.6928
  -0.6696  -0.6567  -0.6423  -0.6284  -0.6168  -0.5862  -0.5699  -0.5535
  -0.5352  -0.5115  -0.4909  -0.4624  -0.4335  -0.4276  -0.4039  -0.3880
  -0.3791  -0.3723  -0.3512  -0.3287  -0.3136  -0.3015  -0.2748  -0.2679
  -0.2451  -0.2381  -0.2189  -0.2112  -0.1913  -0.1758  -0.1546  -0.1350
  -0.1294  -0.1105  -0.0955  -0.0734  -0.0532  -0.0190   0.0055   0.0133
   0.0382   0.0470   0.0883   0.1006   0.1188   0.1418   0.1482   0.1661
   0.1897   0.2007   0.2223   0.2343   0.2502   0.2974   0.3064   0.3427
   0.3534   0.3676   0.3992   0.4137   0.4454   0.4793   0.5053   0.5409
   0.5532   0.5807   0.5856   0.6867   0.7110   0.7480   0.8058   0.8698
   0.9171   0.9359   0.9717   1.0299   1.0630   1.0822   1.2113   1.2803
   5.0338
     eigenvalues at k+q:
 -37.2291 -36.8294 -36.7059 -36.6722 -36.6552 -36.5619 -36.5538 -36.5505
 -36.5195 -36.4143 -36.3540 -36.2861 -19.5095 -18.9318 -18.6975 -18.6794
 -18.6548 -18.6181 -18.5677 -18.5483 -18.4880 -18.4491 -18.4311 -18.4106
 -18.3748 -18.3533 -18.3270 -18.2932 -18.2690 -18.2386 -18.2168 -18.2059
 -18.1686 -18.1452 -18.1299 -18.1051 -18.0765 -18.0682 -18.0489 -18.0352
 -18.0299 -18.0099 -18.0049 -17.9736 -17.9611 -17.9443 -17.9240 -17.9125
 -17.8791 -17.8736 -17.8560 -17.8102 -17.8004 -17.7941 -17.7657 -17.7490
 -17.7338 -17.7246 -17.7078 -17.6987 -17.6864 -17.6738 -17.6537 -17.6340
 -17.6192 -17.6107 -17.5927 -17.5697 -17.5544 -17.5213 -17.5105 -17.4955
 -17.4873 -17.4807 -17.4450 -17.4432 -17.4324 -17.4247 -17.3998 -17.3932
 -17.3707 -17.3259 -17.3029 -17.2837 -17.2410 -17.2367 -17.2288 -17.1912
 -17.1717 -17.1067 -17.0237 -17.0032 -16.9961 -16.9545 -16.9472 -16.9152
 -16.8593 -16.7928 -16.7782 -16.7384 -15.9109 -15.8486 -15.7808 -15.6382
 -15.6175 -15.4259 -15.4004 -15.3524 -15.3365 -15.2778 -15.2374 -15.1691
 -15.1083 -15.0237 -14.9478 -14.9202 -14.8822 -14.7987 -14.7931 -14.6872
 -14.6278 -14.5535  -7.4900  -7.1773  -7.0059  -6.8132  -6.5200  -6.4480
  -6.3889  -6.3701  -6.3501  -6.2844  -6.2411  -6.2266  -6.1942  -6.1846
  -6.1458  -6.1137  -6.0963  -6.0704  -6.0459  -6.0038  -5.9876  -5.9233
  -5.9095  -5.8936  -5.8461  -5.8114  -5.7882  -5.7717  -5.7506  -5.6989
  -5.6811  -5.6664  -5.6138  -5.5974  -5.5622  -5.5335  -5.4726  -5.4580
  -5.4279  -5.3774  -5.3651  -5.3352  -5.3070  -5.2782  -5.2223  -5.0906
  -5.0446  -4.9692  -4.7203  -4.6001  -4.4152  -4.2125  -4.0844  -3.9608
  -3.7683  -3.7549  -3.6461  -3.5609  -3.5459  -3.5043  -3.4705  -3.4265
  -3.3314  -3.3027  -3.2128  -3.1700  -3.1465  -3.1313  -3.0795  -3.0256
  -3.0032  -2.9518  -2.9277  -2.8714  -2.8606  -2.8263  -2.8047  -2.7849
  -2.7633  -2.7298  -2.6984  -2.6779  -2.6460  -2.6055  -2.5802  -2.5500
  -2.5356  -2.5202  -2.4619  -2.4439  -2.4071  -2.3764  -2.3540  -2.3332
  -2.3083  -2.2707  -2.2607  -2.2112  -2.1941  -2.1646  -2.1260  -2.1070
  -2.0663  -2.0399  -2.0181  -1.9997  -1.9586  -1.8990  -1.8481  -1.8255
  -1.7995  -1.7668  -1.7262  -1.7200  -1.6848  -1.6051  -1.5865  -1.5214
  -1.4905  -1.4712  -1.4350  -1.3675  -1.3404  -1.3070  -1.2619  -1.2485
  -1.2013  -1.1380  -1.0993  -1.0403  -1.0214  -0.9782  -0.9132  -0.9004
  -0.8730  -0.8425  -0.8288  -0.7840  -0.7700  -0.7358  -0.7119  -0.6938
  -0.6734  -0.6563  -0.6415  -0.6315  -0.6167  -0.5845  -0.5675  -0.5514
  -0.5366  -0.5144  -0.4880  -0.4630  -0.4355  -0.4285  -0.4064  -0.3907
  -0.3816  -0.3725  -0.3515  -0.3289  -0.3162  -0.3012  -0.2753  -0.2656
  -0.2469  -0.2380  -0.2175  -0.2126  -0.1917  -0.1747  -0.1531  -0.1363
  -0.1291  -0.1102  -0.0943  -0.0735  -0.0520  -0.0197   0.0048   0.0131
   0.0362   0.0440   0.0854   0.0980   0.1175   0.1401   0.1485   0.1657
   0.1877   0.2003   0.2235   0.2355   0.2533   0.2986   0.3048   0.3429
   0.3542   0.3682   0.3985   0.4144   0.4410   0.4784   0.5036   0.5339
   0.5499   0.5778   0.5858   0.6859   0.7082   0.7494   0.8019   0.8733
   0.9179   0.9393   0.9734   1.0304   1.0670   1.0904   1.2121   1.2803
   5.0484
     cgsolve_all iterations 119    anorm=    0.74E-07
     cgsolve_all iterations 121    anorm=    0.73E-07
     cgsolve_all iterations 117    anorm=    0.74E-07
     compute_u_kq: q = (   -0.0399,    0.0000,    0.0000)
     Rotating WFCS
     ethr =  1.00E-14,  avg # of iterations = 77.0
     eigenvalues at k:
 -37.2291 -36.8294 -36.7058 -36.6722 -36.6552 -36.5619 -36.5538 -36.5505
 -36.5195 -36.4143 -36.3540 -36.2860 -19.5071 -18.9327 -18.6981 -18.6826
 -18.6544 -18.6217 -18.5666 -18.5481 -18.4890 -18.4485 -18.4303 -18.4102
 -18.3720 -18.3555 -18.3273 -18.2926 -18.2697 -18.2403 -18.2187 -18.2085
 -18.1675 -18.1430 -18.1290 -18.1061 -18.0773 -18.0695 -18.0492 -18.0364
 -18.0303 -18.0110 -18.0065 -17.9743 -17.9624 -17.9431 -17.9247 -17.9129
 -17.8800 -17.8734 -17.8563 -17.8107 -17.8006 -17.7921 -17.7663 -17.7476
 -17.7327 -17.7248 -17.7076 -17.6964 -17.6866 -17.6734 -17.6531 -17.6333
 -17.6182 -17.6119 -17.5918 -17.5708 -17.5536 -17.5204 -17.5103 -17.4948
 -17.4871 -17.4799 -17.4451 -17.4413 -17.4309 -17.4224 -17.3955 -17.3899
 -17.3665 -17.3275 -17.3011 -17.2788 -17.2415 -17.2367 -17.2276 -17.1915
 -17.1718 -17.1055 -17.0274 -17.0055 -16.9979 -16.9529 -16.9462 -16.9131
 -16.8570 -16.7965 -16.7799 -16.7474 -15.9156 -15.8482 -15.7804 -15.6383
 -15.6188 -15.4278 -15.3992 -15.3522 -15.3354 -15.2787 -15.2394 -15.1722
 -15.1062 -15.0169 -14.9456 -14.9193 -14.8928 -14.8009 -14.7960 -14.6872
 -14.6216 -14.5485  -7.4783  -7.1756  -6.9917  -6.8141  -6.5193  -6.4485
  -6.3895  -6.3723  -6.3620  -6.2860  -6.2411  -6.2265  -6.1914  -6.1831
  -6.1477  -6.1126  -6.0952  -6.0724  -6.0479  -6.0039  -5.9890  -5.9259
  -5.9130  -5.9014  -5.8477  -5.8251  -5.7874  -5.7720  -5.7528  -5.6970
  -5.6843  -5.6679  -5.6166  -5.5999  -5.5665  -5.5338  -5.4725  -5.4569
  -5.4273  -5.3775  -5.3660  -5.3322  -5.3045  -5.2812  -5.2225  -5.0880
  -5.0374  -4.9687  -4.7198  -4.5884  -4.3962  -4.2090  -4.0858  -3.9617
  -3.7770  -3.7562  -3.6459  -3.5637  -3.5493  -3.5085  -3.4736  -3.4354
  -3.3304  -3.3084  -3.2152  -3.1710  -3.1451  -3.1243  -3.0781  -3.0270
  -3.0082  -2.9498  -2.9328  -2.8661  -2.8568  -2.8237  -2.7987  -2.7876
  -2.7655  -2.7328  -2.6981  -2.6781  -2.6465  -2.6030  -2.5757  -2.5469
  -2.5328  -2.5177  -2.4599  -2.4460  -2.4038  -2.3756  -2.3540  -2.3281
  -2.3030  -2.2746  -2.2672  -2.2135  -2.1959  -2.1635  -2.1265  -2.1086
  -2.0662  -2.0408  -2.0175  -1.9991  -1.9625  -1.9047  -1.8506  -1.8230
  -1.8003  -1.7695  -1.7281  -1.7209  -1.6810  -1.6039  -1.5854  -1.5255
  -1.4922  -1.4751  -1.4325  -1.3631  -1.3372  -1.3068  -1.2579  -1.2463
  -1.1990  -1.1426  -1.1003  -1.0383  -1.0262  -0.9812  -0.9141  -0.9009
  -0.8682  -0.8438  -0.8312  -0.7803  -0.7703  -0.7347  -0.7115  -0.6928
  -0.6696  -0.6567  -0.6423  -0.6284  -0.6168  -0.5862  -0.5699  -0.5535
  -0.5352  -0.5115  -0.4909  -0.4624  -0.4335  -0.4276  -0.4039  -0.3880
  -0.3791  -0.3723  -0.3512  -0.3287  -0.3136  -0.3015  -0.2748  -0.2679
  -0.2451  -0.2381  -0.2189  -0.2112  -0.1913  -0.1758  -0.1546  -0.1350
  -0.1294  -0.1105  -0.0955  -0.0734  -0.0532  -0.0190   0.0055   0.0133
   0.0382   0.0470   0.0883   0.1006   0.1188   0.1418   0.1482   0.1661
   0.1897   0.2007   0.2223   0.2343   0.2502   0.2974   0.3064   0.3427
   0.3534   0.3676   0.3992   0.4137   0.4454   0.4793   0.5053   0.5409
   0.5532   0.5807   0.5856   0.6867   0.7110   0.7480   0.8058   0.8698
   0.9171   0.9359   0.9717   1.0299   1.0630   1.0822   1.2113   1.2803
   5.0338
     eigenvalues at k+q:
 -37.2291 -36.8294 -36.7059 -36.6722 -36.6552 -36.5619 -36.5538 -36.5505
 -36.5195 -36.4143 -36.3540 -36.2861 -19.5048 -18.9337 -18.6989 -18.6859
 -18.6536 -18.6252 -18.5654 -18.5479 -18.4899 -18.4480 -18.4297 -18.4099
 -18.3700 -18.3573 -18.3272 -18.2919 -18.2705 -18.2418 -18.2205 -18.2106
 -18.1667 -18.1410 -18.1276 -18.1071 -18.0790 -18.0701 -18.0494 -18.0382
 -18.0304 -18.0121 -18.0077 -17.9756 -17.9636 -17.9422 -17.9252 -17.9133
 -17.8813 -17.8734 -17.8564 -17.8113 -17.8010 -17.7902 -17.7665 -17.7461
 -17.7319 -17.7251 -17.7079 -17.6939 -17.6866 -17.6725 -17.6526 -17.6328
 -17.6176 -17.6124 -17.5910 -17.5718 -17.5528 -17.5198 -17.5103 -17.4940
 -17.4868 -17.4789 -17.4464 -17.4393 -17.4294 -17.4188 -17.3923 -17.3853
 -17.3627 -17.3291 -17.2993 -17.2734 -17.2420 -17.2369 -17.2263 -17.1919
 -17.1716 -17.1043 -17.0313 -17.0077 -16.9995 -16.9513 -16.9451 -16.9108
 -16.8549 -16.8003 -16.7829 -16.7554 -15.9198 -15.8474 -15.7806 -15.6405
 -15.6188 -15.4303 -15.3993 -15.3522 -15.3336 -15.2790 -15.2402 -15.1751
 -15.1046 -15.0113 -14.9440 -14.9189 -14.9015 -14.8039 -14.7966 -14.6871
 -14.6165 -14.5442  -7.4663  -7.1739  -6.9767  -6.8150  -6.5187  -6.4490
  -6.3904  -6.3785  -6.3700  -6.2873  -6.2410  -6.2268  -6.1892  -6.1806
  -6.1495  -6.1113  -6.0940  -6.0744  -6.0500  -6.0040  -5.9905  -5.9288
  -5.9244  -5.9021  -5.8504  -5.8384  -5.7858  -5.7726  -5.7544  -5.6948
  -5.6874  -5.6694  -5.6190  -5.6022  -5.5701  -5.5343  -5.4728  -5.4556
  -5.4266  -5.3790  -5.3655  -5.3298  -5.3017  -5.2840  -5.2225  -5.0854
  -5.0303  -4.9683  -4.7193  -4.5764  -4.3777  -4.2054  -4.0870  -3.9625
  -3.7859  -3.7566  -3.6460  -3.5688  -3.5533  -3.5108  -3.4773  -3.4421
  -3.3311  -3.3129  -3.2177  -3.1721  -3.1442  -3.1163  -3.0765  -3.0310
  -3.0130  -2.9504  -2.9329  -2.8621  -2.8529  -2.8231  -2.7969  -2.7877
  -2.7672  -2.7351  -2.6979  -2.6770  -2.6460  -2.6007  -2.5709  -2.5437
  -2.5301  -2.5151  -2.4584  -2.4474  -2.4016  -2.3755  -2.3532  -2.3231
  -2.2996  -2.2802  -2.2702  -2.2164  -2.1979  -2.1623  -2.1268  -2.1101
  -2.0663  -2.0417  -2.0171  -1.9986  -1.9663  -1.9110  -1.8536  -1.8208
  -1.8015  -1.7722  -1.7299  -1.7211  -1.6773  -1.6034  -1.5841  -1.5295
  -1.4946  -1.4770  -1.4288  -1.3587  -1.3341  -1.3064  -1.2542  -1.2437
  -1.1957  -1.1472  -1.1007  -1.0370  -1.0306  -0.9840  -0.9170  -0.9015
  -0.8631  -0.8450  -0.8329  -0.7778  -0.7706  -0.7333  -0.7123  -0.6910
  -0.6655  -0.6566  -0.6431  -0.6258  -0.6170  -0.5873  -0.5722  -0.5554
  -0.5336  -0.5084  -0.4938  -0.4621  -0.4320  -0.4265  -0.4016  -0.3869
  -0.3767  -0.3707  -0.3499  -0.3290  -0.3113  -0.3015  -0.2752  -0.2688
  -0.2443  -0.2368  -0.2202  -0.2089  -0.1906  -0.1765  -0.1559  -0.1344
  -0.1291  -0.1106  -0.0969  -0.0732  -0.0542  -0.0186   0.0060   0.0135
   0.0385   0.0506   0.0907   0.1031   0.1201   0.1438   0.1476   0.1665
   0.1916   0.2010   0.2214   0.2327   0.2492   0.2950   0.3089   0.3426
   0.3525   0.3671   0.3999   0.4136   0.4495   0.4796   0.5074   0.5469
   0.5571   0.5837   0.5866   0.6869   0.7136   0.7468   0.8099   0.8660
   0.9159   0.9316   0.9703   1.0290   1.0569   1.0751   1.2091   1.2800
   5.0206
     cgsolve_all iterations 121    anorm=    0.74E-07
     cgsolve_all iterations 121    anorm=    0.74E-07
     cgsolve_all iterations 119    anorm=    0.74E-07
     compute_u_kq: q = (    0.0000,    0.0399,    0.0000)
     Rotating WFCS
     ethr =  1.00E-14,  avg # of iterations = 81.0
     eigenvalues at k:
 -37.2291 -36.8294 -36.7058 -36.6722 -36.6552 -36.5619 -36.5538 -36.5505
 -36.5195 -36.4143 -36.3540 -36.2860 -19.5071 -18.9327 -18.6981 -18.6826
 -18.6544 -18.6217 -18.5666 -18.5481 -18.4890 -18.4485 -18.4303 -18.4102
 -18.3720 -18.3555 -18.3273 -18.2926 -18.2697 -18.2403 -18.2187 -18.2085
 -18.1675 -18.1430 -18.1290 -18.1061 -18.0773 -18.0695 -18.0492 -18.0364
 -18.0303 -18.0110 -18.0065 -17.9743 -17.9624 -17.9431 -17.9247 -17.9129
 -17.8800 -17.8734 -17.8563 -17.8107 -17.8006 -17.7921 -17.7663 -17.7476
 -17.7327 -17.7248 -17.7076 -17.6964 -17.6866 -17.6734 -17.6531 -17.6333
 -17.6182 -17.6119 -17.5918 -17.5708 -17.5536 -17.5204 -17.5103 -17.4948
 -17.4871 -17.4799 -17.4451 -17.4413 -17.4309 -17.4224 -17.3955 -17.3899
 -17.3665 -17.3275 -17.3011 -17.2788 -17.2415 -17.2367 -17.2276 -17.1915
 -17.1718 -17.1055 -17.0274 -17.0055 -16.9979 -16.9529 -16.9462 -16.9131
 -16.8570 -16.7965 -16.7799 -16.7474 -15.9156 -15.8482 -15.7804 -15.6383
 -15.6188 -15.4278 -15.3992 -15.3522 -15.3354 -15.2787 -15.2394 -15.1722
 -15.1062 -15.0169 -14.9456 -14.9193 -14.8928 -14.8009 -14.7960 -14.6872
 -14.6216 -14.5485  -7.4783  -7.1756  -6.9917  -6.8141  -6.5193  -6.4485
  -6.3895  -6.3723  -6.3620  -6.2860  -6.2411  -6.2265  -6.1914  -6.1831
  -6.1477  -6.1126  -6.0952  -6.0724  -6.0479  -6.0039  -5.9890  -5.9259
  -5.9130  -5.9014  -5.8477  -5.8251  -5.7874  -5.7720  -5.7528  -5.6970
  -5.6843  -5.6679  -5.6166  -5.5999  -5.5665  -5.5338  -5.4725  -5.4569
  -5.4273  -5.3775  -5.3660  -5.3322  -5.3045  -5.2812  -5.2225  -5.0880
  -5.0374  -4.9687  -4.7198  -4.5884  -4.3962  -4.2090  -4.0858  -3.9617
  -3.7770  -3.7562  -3.6459  -3.5637  -3.5493  -3.5085  -3.4736  -3.4354
  -3.3304  -3.3084  -3.2152  -3.1710  -3.1451  -3.1243  -3.0781  -3.0270
  -3.0082  -2.9498  -2.9328  -2.8661  -2.8568  -2.8237  -2.7987  -2.7876
  -2.7655  -2.7328  -2.6981  -2.6781  -2.6465  -2.6030  -2.5757  -2.5469
  -2.5328  -2.5177  -2.4599  -2.4460  -2.4038  -2.3756  -2.3540  -2.3281
  -2.3030  -2.2746  -2.2672  -2.2135  -2.1959  -2.1635  -2.1265  -2.1086
  -2.0662  -2.0408  -2.0175  -1.9991  -1.9625  -1.9047  -1.8506  -1.8230
  -1.8003  -1.7695  -1.7281  -1.7209  -1.6810  -1.6039  -1.5854  -1.5255
  -1.4922  -1.4751  -1.4325  -1.3631  -1.3372  -1.3068  -1.2579  -1.2463
  -1.1990  -1.1426  -1.1003  -1.0383  -1.0262  -0.9812  -0.9141  -0.9009
  -0.8682  -0.8438  -0.8312  -0.7803  -0.7703  -0.7347  -0.7115  -0.6928
  -0.6696  -0.6567  -0.6423  -0.6284  -0.6168  -0.5862  -0.5699  -0.5535
  -0.5352  -0.5115  -0.4909  -0.4624  -0.4335  -0.4276  -0.4039  -0.3880
  -0.3791  -0.3723  -0.3512  -0.3287  -0.3136  -0.3015  -0.2748  -0.2679
  -0.2451  -0.2381  -0.2189  -0.2112  -0.1913  -0.1758  -0.1546  -0.1350
  -0.1294  -0.1105  -0.0955  -0.0734  -0.0532  -0.0190   0.0055   0.0133
   0.0382   0.0470   0.0883   0.1006   0.1188   0.1418   0.1482   0.1661
   0.1897   0.2007   0.2223   0.2343   0.2502   0.2974   0.3064   0.3427
   0.3534   0.3676   0.3992   0.4137   0.4454   0.4793   0.5053   0.5409
   0.5532   0.5807   0.5856   0.6867   0.7110   0.7480   0.8058   0.8698
   0.9171   0.9359   0.9717   1.0299   1.0630   1.0822   1.2113   1.2803
   5.0338
     eigenvalues at k+q:
 -37.2291 -36.8294 -36.7059 -36.6722 -36.6552 -36.5619 -36.5538 -36.5505
 -36.5195 -36.4143 -36.3539 -36.2861 -19.5037 -18.9340 -18.7005 -18.6856
 -18.6526 -18.6276 -18.5660 -18.5489 -18.4901 -18.4472 -18.4297 -18.4103
 -18.3738 -18.3542 -18.3284 -18.2899 -18.2693 -18.2382 -18.2199 -18.2072
 -18.1663 -18.1431 -18.1299 -18.1085 -18.0779 -18.0710 -18.0513 -18.0381
 -18.0335 -18.0151 -18.0106 -17.9763 -17.9620 -17.9433 -17.9245 -17.9147
 -17.8799 -17.8738 -17.8557 -17.8104 -17.8009 -17.7901 -17.7647 -17.7471
 -17.7304 -17.7254 -17.7075 -17.6921 -17.6859 -17.6723 -17.6518 -17.6337
 -17.6178 -17.6126 -17.5906 -17.5714 -17.5530 -17.5196 -17.5096 -17.4956
 -17.4867 -17.4776 -17.4471 -17.4385 -17.4273 -17.4177 -17.3909 -17.3830
 -17.3611 -17.3303 -17.2983 -17.2709 -17.2416 -17.2371 -17.2259 -17.1917
 -17.1716 -17.1050 -17.0337 -17.0081 -16.9977 -16.9520 -16.9448 -16.9100
 -16.8542 -16.8020 -16.7850 -16.7584 -15.9205 -15.8496 -15.7812 -15.6425
 -15.6124 -15.4280 -15.4011 -15.3557 -15.3356 -15.2782 -15.2425 -15.1761
 -15.1009 -15.0161 -14.9444 -14.9192 -14.8959 -14.8049 -14.7967 -14.6865
 -14.6164 -14.5424  -7.4606  -7.1733  -6.9697  -6.8147  -6.5197  -6.4495
  -6.3910  -6.3829  -6.3700  -6.2862  -6.2413  -6.2286  -6.1919  -6.1822
  -6.1500  -6.1119  -6.0949  -6.0720  -6.0511  -6.0043  -5.9893  -5.9310
  -5.9266  -5.9029  -5.8488  -5.8414  -5.7900  -5.7718  -5.7521  -5.6992
  -5.6883  -5.6721  -5.6168  -5.6010  -5.5715  -5.5342  -5.4730  -5.4552
  -5.4287  -5.3779  -5.3669  -5.3305  -5.3066  -5.2786  -5.2230  -5.0828
  -5.0271  -4.9682  -4.7192  -4.5708  -4.3691  -4.2042  -4.0873  -3.9632
  -3.7911  -3.7557  -3.6466  -3.5742  -3.5540  -3.5199  -3.4760  -3.4376
  -3.3321  -3.3122  -3.2189  -3.1725  -3.1439  -3.1265  -3.0791  -3.0185
  -3.0057  -2.9522  -2.9286  -2.8662  -2.8525  -2.8214  -2.8001  -2.7839
  -2.7618  -2.7347  -2.6957  -2.6756  -2.6435  -2.5979  -2.5746  -2.5427
  -2.5325  -2.5180  -2.4596  -2.4507  -2.4046  -2.3786  -2.3568  -2.3242
  -2.3039  -2.2789  -2.2690  -2.2110  -2.1960  -2.1592  -2.1323  -2.1072
  -2.0682  -2.0472  -2.0161  -1.9997  -1.9649  -1.9067  -1.8521  -1.8261
  -1.8020  -1.7708  -1.7261  -1.7238  -1.6834  -1.6031  -1.5850  -1.5215
  -1.4880  -1.4739  -1.4292  -1.3644  -1.3344  -1.3052  -1.2545  -1.2462
  -1.1989  -1.1477  -1.1033  -1.0417  -1.0269  -0.9780  -0.9135  -0.9026
  -0.8661  -0.8415  -0.8316  -0.7827  -0.7679  -0.7336  -0.7099  -0.6891
  -0.6701  -0.6554  -0.6436  -0.6279  -0.6147  -0.5858  -0.5696  -0.5514
  -0.5364  -0.5111  -0.4874  -0.4614  -0.4361  -0.4284  -0.4011  -0.3856
  -0.3788  -0.3704  -0.3489  -0.3284  -0.3127  -0.2991  -0.2722  -0.2659
  -0.2452  -0.2350  -0.2208  -0.2104  -0.1900  -0.1745  -0.1578  -0.1361
  -0.1305  -0.1122  -0.0962  -0.0754  -0.0535  -0.0178   0.0049   0.0144
   0.0396   0.0477   0.0862   0.1040   0.1222   0.1457   0.1499   0.1653
   0.1918   0.2023   0.2246   0.2359   0.2486   0.2962   0.3060   0.3427
   0.3541   0.3691   0.3998   0.4154   0.4489   0.4811   0.5100   0.5474
   0.5564   0.5842   0.5875   0.6870   0.7110   0.7468   0.8035   0.8702
   0.9165   0.9315   0.9663   1.0274   1.0580   1.0751   1.2074   1.2796
   5.0144
     cgsolve_all iterations 121    anorm=    0.73E-07
     cgsolve_all iterations 121    anorm=    0.74E-07
     cgsolve_all iterations 119    anorm=    0.74E-07
     compute_u_kq: q = (    0.0000,   -0.0399,    0.0000)
     Rotating WFCS
     ethr =  1.00E-14,  avg # of iterations = 82.0
     eigenvalues at k:
 -37.2291 -36.8294 -36.7058 -36.6722 -36.6552 -36.5619 -36.5538 -36.5505
 -36.5195 -36.4143 -36.3540 -36.2860 -19.5071 -18.9327 -18.6981 -18.6826
 -18.6544 -18.6217 -18.5666 -18.5481 -18.4890 -18.4485 -18.4303 -18.4102
 -18.3720 -18.3555 -18.3273 -18.2926 -18.2697 -18.2403 -18.2187 -18.2085
 -18.1675 -18.1430 -18.1290 -18.1061 -18.0773 -18.0695 -18.0492 -18.0364
 -18.0303 -18.0110 -18.0065 -17.9743 -17.9624 -17.9431 -17.9247 -17.9129
 -17.8800 -17.8734 -17.8563 -17.8107 -17.8006 -17.7921 -17.7663 -17.7476
 -17.7327 -17.7248 -17.7076 -17.6964 -17.6866 -17.6734 -17.6531 -17.6333
 -17.6182 -17.6119 -17.5918 -17.5708 -17.5536 -17.5204 -17.5103 -17.4948
 -17.4871 -17.4799 -17.4451 -17.4413 -17.4309 -17.4224 -17.3955 -17.3899
 -17.3665 -17.3275 -17.3011 -17.2788 -17.2415 -17.2367 -17.2276 -17.1915
 -17.1718 -17.1055 -17.0274 -17.0055 -16.9979 -16.9529 -16.9462 -16.9131
 -16.8570 -16.7965 -16.7799 -16.7474 -15.9156 -15.8482 -15.7804 -15.6383
 -15.6188 -15.4278 -15.3992 -15.3522 -15.3354 -15.2787 -15.2394 -15.1722
 -15.1062 -15.0169 -14.9456 -14.9193 -14.8928 -14.8009 -14.7960 -14.6872
 -14.6216 -14.5485  -7.4783  -7.1756  -6.9917  -6.8141  -6.5193  -6.4485
  -6.3895  -6.3723  -6.3620  -6.2860  -6.2411  -6.2265  -6.1914  -6.1831
  -6.1477  -6.1126  -6.0952  -6.0724  -6.0479  -6.0039  -5.9890  -5.9259
  -5.9130  -5.9014  -5.8477  -5.8251  -5.7874  -5.7720  -5.7528  -5.6970
  -5.6843  -5.6679  -5.6166  -5.5999  -5.5665  -5.5338  -5.4725  -5.4569
  -5.4273  -5.3775  -5.3660  -5.3322  -5.3045  -5.2812  -5.2225  -5.0880
  -5.0374  -4.9687  -4.7198  -4.5884  -4.3962  -4.2090  -4.0858  -3.9617
  -3.7770  -3.7562  -3.6459  -3.5637  -3.5493  -3.5085  -3.4736  -3.4354
  -3.3304  -3.3084  -3.2152  -3.1710  -3.1451  -3.1243  -3.0781  -3.0270
  -3.0082  -2.9498  -2.9328  -2.8661  -2.8568  -2.8237  -2.7987  -2.7876
  -2.7655  -2.7328  -2.6981  -2.6781  -2.6465  -2.6030  -2.5757  -2.5469
  -2.5328  -2.5177  -2.4599  -2.4460  -2.4038  -2.3756  -2.3540  -2.3281
  -2.3030  -2.2746  -2.2672  -2.2135  -2.1959  -2.1635  -2.1265  -2.1086
  -2.0662  -2.0408  -2.0175  -1.9991  -1.9625  -1.9047  -1.8506  -1.8230
  -1.8003  -1.7695  -1.7281  -1.7209  -1.6810  -1.6039  -1.5854  -1.5255
  -1.4922  -1.4751  -1.4325  -1.3631  -1.3372  -1.3068  -1.2579  -1.2463
  -1.1990  -1.1426  -1.1003  -1.0383  -1.0262  -0.9812  -0.9141  -0.9009
  -0.8682  -0.8438  -0.8312  -0.7803  -0.7703  -0.7347  -0.7115  -0.6928
  -0.6696  -0.6567  -0.6423  -0.6284  -0.6168  -0.5862  -0.5699  -0.5535
  -0.5352  -0.5115  -0.4909  -0.4624  -0.4335  -0.4276  -0.4039  -0.3880
  -0.3791  -0.3723  -0.3512  -0.3287  -0.3136  -0.3015  -0.2748  -0.2679
  -0.2451  -0.2381  -0.2189  -0.2112  -0.1913  -0.1758  -0.1546  -0.1350
  -0.1294  -0.1105  -0.0955  -0.0734  -0.0532  -0.0190   0.0055   0.0133
   0.0382   0.0470   0.0883   0.1006   0.1188   0.1418   0.1482   0.1661
   0.1897   0.2007   0.2223   0.2343   0.2502   0.2974   0.3064   0.3427
   0.3534   0.3676   0.3992   0.4137   0.4454   0.4793   0.5053   0.5409
   0.5532   0.5807   0.5856   0.6867   0.7110   0.7480   0.8058   0.8698
   0.9171   0.9359   0.9717   1.0299   1.0630   1.0822   1.2113   1.2803
   5.0338
     eigenvalues at k+q:
 -37.2291 -36.8294 -36.7058 -36.6722 -36.6552 -36.5619 -36.5538 -36.5505
 -36.5195 -36.4143 -36.3540 -36.2861 -19.5105 -18.9315 -18.6962 -18.6796
 -18.6560 -18.6154 -18.5671 -18.5474 -18.4878 -18.4499 -18.4309 -18.4101
 -18.3707 -18.3566 -18.3257 -18.2950 -18.2702 -18.2426 -18.2183 -18.2090
 -18.1681 -18.1431 -18.1281 -18.1035 -18.0767 -18.0685 -18.0469 -18.0347
 -18.0275 -18.0071 -18.0019 -17.9725 -17.9630 -17.9430 -17.9249 -17.9110
 -17.8802 -17.8729 -17.8566 -17.8120 -17.8012 -17.7929 -17.7678 -17.7486
 -17.7350 -17.7245 -17.7090 -17.6998 -17.6866 -17.6740 -17.6548 -17.6328
 -17.6205 -17.6094 -17.5929 -17.5700 -17.5537 -17.5213 -17.5110 -17.4946
 -17.4874 -17.4819 -17.4475 -17.4417 -17.4348 -17.4249 -17.4021 -17.3943
 -17.3729 -17.3246 -17.3039 -17.2857 -17.2414 -17.2363 -17.2292 -17.1914
 -17.1716 -17.1060 -17.0216 -17.0030 -16.9979 -16.9538 -16.9476 -16.9160
 -16.8600 -16.7911 -16.7777 -16.7340 -15.9108 -15.8462 -15.7799 -15.6411
 -15.6185 -15.4284 -15.3981 -15.3522 -15.3310 -15.2789 -15.2357 -15.1682
 -15.1121 -15.0188 -14.9478 -14.9194 -14.8879 -14.7985 -14.7927 -14.6878
 -14.6274 -14.5552  -7.4953  -7.1781  -7.0120  -6.8136  -6.5190  -6.4476
  -6.3893  -6.3707  -6.3445  -6.2860  -6.2406  -6.2242  -6.1904  -6.1843
  -6.1455  -6.1132  -6.0954  -6.0735  -6.0455  -6.0035  -5.9888  -5.9240
  -5.9076  -5.8908  -5.8501  -5.8045  -5.7844  -5.7728  -5.7523  -5.6955
  -5.6791  -5.6632  -5.6157  -5.5991  -5.5596  -5.5336  -5.4721  -5.4586
  -5.4259  -5.3777  -5.3648  -5.3337  -5.3026  -5.2833  -5.2217  -5.0935
  -5.0479  -4.9694  -4.7204  -4.6053  -4.4243  -4.2138  -4.0839  -3.9603
  -3.7643  -3.7546  -3.6456  -3.5584  -3.5421  -3.4967  -3.4718  -3.4307
  -3.3300  -3.3033  -3.2118  -3.1700  -3.1458  -3.1212  -3.0770  -3.0361
  -3.0104  -2.9483  -2.9362  -2.8744  -2.8536  -2.8269  -2.7968  -2.7916
  -2.7688  -2.7304  -2.7003  -2.6799  -2.6488  -2.6097  -2.5781  -2.5505
  -2.5325  -2.5166  -2.4604  -2.4418  -2.4038  -2.3725  -2.3508  -2.3319
  -2.3044  -2.2743  -2.2598  -2.2157  -2.1961  -2.1661  -2.1226  -2.1115
  -2.0630  -2.0338  -2.0180  -1.9981  -1.9601  -1.9027  -1.8491  -1.8215
  -1.7979  -1.7693  -1.7313  -1.7168  -1.6779  -1.6046  -1.5853  -1.5301
  -1.4962  -1.4761  -1.4355  -1.3621  -1.3399  -1.3079  -1.2620  -1.2460
  -1.1990  -1.1375  -1.0966  -1.0356  -1.0254  -0.9842  -0.9152  -0.8997
  -0.8709  -0.8462  -0.8303  -0.7799  -0.7708  -0.7350  -0.7124  -0.6967
  -0.6691  -0.6584  -0.6408  -0.6294  -0.6181  -0.5868  -0.5702  -0.5554
  -0.5344  -0.5119  -0.4939  -0.4632  -0.4312  -0.4272  -0.4063  -0.3904
  -0.3795  -0.3739  -0.3535  -0.3294  -0.3153  -0.3035  -0.2774  -0.2696
  -0.2455  -0.2404  -0.2169  -0.2113  -0.1923  -0.1765  -0.1510  -0.1356
  -0.1269  -0.1083  -0.0946  -0.0715  -0.0534  -0.0208   0.0059   0.0118
   0.0365   0.0459   0.0879   0.0983   0.1150   0.1350   0.1499   0.1669
   0.1882   0.1989   0.2204   0.2334   0.2525   0.2983   0.3067   0.3427
   0.3524   0.3665   0.3984   0.4122   0.4412   0.4777   0.5007   0.5331
   0.5508   0.5767   0.5862   0.6860   0.7112   0.7490   0.8078   0.8695
   0.9176   0.9402   0.9768   1.0320   1.0670   1.0895   1.2145   1.2808
   5.0542
     cgsolve_all iterations 119    anorm=    0.73E-07
     cgsolve_all iterations 117    anorm=    0.74E-07
     cgsolve_all iterations 117    anorm=    0.75E-07
     compute_u_kq: q = (    0.0000,    0.0000,    0.0399)
     Rotating WFCS
     ethr =  1.00E-14,  avg # of iterations = 85.0
     eigenvalues at k:
 -37.2291 -36.8294 -36.7058 -36.6722 -36.6552 -36.5619 -36.5538 -36.5505
 -36.5195 -36.4143 -36.3540 -36.2860 -19.5071 -18.9327 -18.6981 -18.6826
 -18.6544 -18.6217 -18.5666 -18.5481 -18.4890 -18.4485 -18.4303 -18.4102
 -18.3720 -18.3555 -18.3273 -18.2926 -18.2697 -18.2403 -18.2187 -18.2085
 -18.1675 -18.1430 -18.1290 -18.1061 -18.0773 -18.0695 -18.0492 -18.0364
 -18.0303 -18.0110 -18.0065 -17.9743 -17.9624 -17.9431 -17.9247 -17.9129
 -17.8800 -17.8734 -17.8563 -17.8107 -17.8006 -17.7921 -17.7663 -17.7476
 -17.7327 -17.7248 -17.7076 -17.6964 -17.6866 -17.6734 -17.6531 -17.6333
 -17.6182 -17.6119 -17.5918 -17.5708 -17.5536 -17.5204 -17.5103 -17.4948
 -17.4871 -17.4799 -17.4451 -17.4413 -17.4309 -17.4224 -17.3955 -17.3899
 -17.3665 -17.3275 -17.3011 -17.2788 -17.2415 -17.2367 -17.2276 -17.1915
 -17.1718 -17.1055 -17.0274 -17.0055 -16.9979 -16.9529 -16.9462 -16.9131
 -16.8570 -16.7965 -16.7799 -16.7474 -15.9156 -15.8482 -15.7804 -15.6383
 -15.6188 -15.4278 -15.3992 -15.3522 -15.3354 -15.2787 -15.2394 -15.1722
 -15.1062 -15.0169 -14.9456 -14.9193 -14.8928 -14.8009 -14.7960 -14.6872
 -14.6216 -14.5485  -7.4783  -7.1756  -6.9917  -6.8141  -6.5193  -6.4485
  -6.3895  -6.3723  -6.3620  -6.2860  -6.2411  -6.2265  -6.1914  -6.1831
  -6.1477  -6.1126  -6.0952  -6.0724  -6.0479  -6.0039  -5.9890  -5.9259
  -5.9130  -5.9014  -5.8477  -5.8251  -5.7874  -5.7720  -5.7528  -5.6970
  -5.6843  -5.6679  -5.6166  -5.5999  -5.5665  -5.5338  -5.4725  -5.4569
  -5.4273  -5.3775  -5.3660  -5.3322  -5.3045  -5.2812  -5.2225  -5.0880
  -5.0374  -4.9687  -4.7198  -4.5884  -4.3962  -4.2090  -4.0858  -3.9617
  -3.7770  -3.7562  -3.6459  -3.5637  -3.5493  -3.5085  -3.4736  -3.4354
  -3.3304  -3.3084  -3.2152  -3.1710  -3.1451  -3.1243  -3.0781  -3.0270
  -3.0082  -2.9498  -2.9328  -2.8661  -2.8568  -2.8237  -2.7987  -2.7876
  -2.7655  -2.7328  -2.6981  -2.6781  -2.6465  -2.6030  -2.5757  -2.5469
  -2.5328  -2.5177  -2.4599  -2.4460  -2.4038  -2.3756  -2.3540  -2.3281
  -2.3030  -2.2746  -2.2672  -2.2135  -2.1959  -2.1635  -2.1265  -2.1086
  -2.0662  -2.0408  -2.0175  -1.9991  -1.9625  -1.9047  -1.8506  -1.8230
  -1.8003  -1.7695  -1.7281  -1.7209  -1.6810  -1.6039  -1.5854  -1.5255
  -1.4922  -1.4751  -1.4325  -1.3631  -1.3372  -1.3068  -1.2579  -1.2463
  -1.1990  -1.1426  -1.1003  -1.0383  -1.0262  -0.9812  -0.9141  -0.9009
  -0.8682  -0.8438  -0.8312  -0.7803  -0.7703  -0.7347  -0.7115  -0.6928
  -0.6696  -0.6567  -0.6423  -0.6284  -0.6168  -0.5862  -0.5699  -0.5535
  -0.5352  -0.5115  -0.4909  -0.4624  -0.4335  -0.4276  -0.4039  -0.3880
  -0.3791  -0.3723  -0.3512  -0.3287  -0.3136  -0.3015  -0.2748  -0.2679
  -0.2451  -0.2381  -0.2189  -0.2112  -0.1913  -0.1758  -0.1546  -0.1350
  -0.1294  -0.1105  -0.0955  -0.0734  -0.0532  -0.0190   0.0055   0.0133
   0.0382   0.0470   0.0883   0.1006   0.1188   0.1418   0.1482   0.1661
   0.1897   0.2007   0.2223   0.2343   0.2502   0.2974   0.3064   0.3427
   0.3534   0.3676   0.3992   0.4137   0.4454   0.4793   0.5053   0.5409
   0.5532   0.5807   0.5856   0.6867   0.7110   0.7480   0.8058   0.8698
   0.9171   0.9359   0.9717   1.0299   1.0630   1.0822   1.2113   1.2803
   5.0338
     eigenvalues at k+q:
 -37.2291 -36.8294 -36.7059 -36.6722 -36.6552 -36.5619 -36.5538 -36.5505
 -36.5195 -36.4143 -36.3540 -36.2861 -19.5071 -18.9327 -18.6982 -18.6826
 -18.6543 -18.6219 -18.5665 -18.5483 -18.4890 -18.4487 -18.4296 -18.4105
 -18.3721 -18.3555 -18.3273 -18.2927 -18.2701 -18.2392 -18.2192 -18.2084
 -18.1672 -18.1436 -18.1285 -18.1060 -18.0778 -18.0690 -18.0495 -18.0368
 -18.0307 -18.0115 -18.0060 -17.9731 -17.9613 -17.9437 -17.9262 -17.9136
 -17.8785 -17.8735 -17.8560 -17.8111 -17.8000 -17.7928 -17.7671 -17.7476
 -17.7326 -17.7241 -17.7078 -17.6965 -17.6863 -17.6731 -17.6531 -17.6335
 -17.6185 -17.6118 -17.5918 -17.5708 -17.5536 -17.5204 -17.5103 -17.4947
 -17.4871 -17.4798 -17.4449 -17.4413 -17.4310 -17.4223 -17.3956 -17.3899
 -17.3664 -17.3276 -17.3011 -17.2786 -17.2413 -17.2367 -17.2280 -17.1916
 -17.1714 -17.1058 -17.0274 -17.0056 -16.9978 -16.9528 -16.9463 -16.9130
 -16.8570 -16.7965 -16.7800 -16.7476 -15.9157 -15.8483 -15.7805 -15.6383
 -15.6187 -15.4278 -15.3993 -15.3523 -15.3355 -15.2787 -15.2394 -15.1722
 -15.1062 -15.0169 -14.9456 -14.9193 -14.8928 -14.8009 -14.7960 -14.6872
 -14.6216 -14.5485  -7.4781  -7.1755  -6.9915  -6.8141  -6.5193  -6.4485
  -6.3895  -6.3723  -6.3621  -6.2860  -6.2410  -6.2265  -6.1911  -6.1834
  -6.1477  -6.1126  -6.0951  -6.0725  -6.0479  -6.0039  -5.9890  -5.9259
  -5.9135  -5.9010  -5.8476  -5.8253  -5.7876  -5.7721  -5.7526  -5.6970
  -5.6845  -5.6679  -5.6167  -5.5999  -5.5666  -5.5338  -5.4724  -5.4570
  -5.4273  -5.3776  -5.3657  -5.3322  -5.3045  -5.2813  -5.2224  -5.0879
  -5.0372  -4.9687  -4.7198  -4.5882  -4.3959  -4.2089  -4.0858  -3.9617
  -3.7772  -3.7562  -3.6459  -3.5639  -3.5494  -3.5085  -3.4738  -3.4351
  -3.3303  -3.3085  -3.2161  -3.1700  -3.1454  -3.1252  -3.0767  -3.0280
  -3.0056  -2.9513  -2.9334  -2.8669  -2.8561  -2.8232  -2.7992  -2.7887
  -2.7648  -2.7316  -2.6963  -2.6792  -2.6460  -2.6069  -2.5741  -2.5463
  -2.5329  -2.5169  -2.4595  -2.4452  -2.4049  -2.3774  -2.3550  -2.3258
  -2.3000  -2.2765  -2.2695  -2.2111  -2.1969  -2.1626  -2.1266  -2.1067
  -2.0695  -2.0414  -2.0189  -1.9983  -1.9613  -1.9051  -1.8486  -1.8227
  -1.8041  -1.7659  -1.7284  -1.7231  -1.6801  -1.6042  -1.5856  -1.5256
  -1.4918  -1.4748  -1.4323  -1.3627  -1.3391  -1.3056  -1.2579  -1.2461
  -1.1990  -1.1426  -1.1002  -1.0384  -1.0261  -0.9812  -0.9138  -0.8998
  -0.8679  -0.8462  -0.8333  -0.7803  -0.7693  -0.7314  -0.7132  -0.6919
  -0.6710  -0.6553  -0.6439  -0.6273  -0.6187  -0.5837  -0.5704  -0.5527
  -0.5365  -0.5121  -0.4901  -0.4635  -0.4326  -0.4271  -0.4040  -0.3901
  -0.3778  -0.3723  -0.3514  -0.3286  -0.3137  -0.3010  -0.2734  -0.2675
  -0.2464  -0.2384  -0.2189  -0.2124  -0.1892  -0.1755  -0.1556  -0.1364
  -0.1280  -0.1106  -0.0946  -0.0738  -0.0535  -0.0183   0.0060   0.0115
   0.0380   0.0472   0.0882   0.1021   0.1178   0.1418   0.1479   0.1663
   0.1900   0.2014   0.2210   0.2347   0.2506   0.2969   0.3066   0.3428
   0.3533   0.3676   0.3995   0.4136   0.4454   0.4793   0.5054   0.5410
   0.5532   0.5807   0.5855   0.6867   0.7109   0.7480   0.8058   0.8698
   0.9171   0.9359   0.9716   1.0298   1.0629   1.0821   1.2112   1.2803
   5.0342
     cgsolve_all iterations 121    anorm=    0.72E-07
     cgsolve_all iterations 121    anorm=    0.73E-07
     cgsolve_all iterations 119    anorm=    0.75E-07
     compute_u_kq: q = (    0.0000,    0.0000,   -0.0399)
     Rotating WFCS
     ethr =  1.00E-14,  avg # of iterations = 80.0
     eigenvalues at k:
 -37.2291 -36.8294 -36.7058 -36.6722 -36.6552 -36.5619 -36.5538 -36.5505
 -36.5195 -36.4143 -36.3540 -36.2860 -19.5071 -18.9327 -18.6981 -18.6826
 -18.6544 -18.6217 -18.5666 -18.5481 -18.4890 -18.4485 -18.4303 -18.4102
 -18.3720 -18.3555 -18.3273 -18.2926 -18.2697 -18.2403 -18.2187 -18.2085
 -18.1675 -18.1430 -18.1290 -18.1061 -18.0773 -18.0695 -18.0492 -18.0364
 -18.0303 -18.0110 -18.0065 -17.9743 -17.9624 -17.9431 -17.9247 -17.9129
 -17.8800 -17.8734 -17.8563 -17.8107 -17.8006 -17.7921 -17.7663 -17.7476
 -17.7327 -17.7248 -17.7076 -17.6964 -17.6866 -17.6734 -17.6531 -17.6333
 -17.6182 -17.6119 -17.5918 -17.5708 -17.5536 -17.5204 -17.5103 -17.4948
 -17.4871 -17.4799 -17.4451 -17.4413 -17.4309 -17.4224 -17.3955 -17.3899
 -17.3665 -17.3275 -17.3011 -17.2788 -17.2415 -17.2367 -17.2276 -17.1915
 -17.1718 -17.1055 -17.0274 -17.0055 -16.9979 -16.9529 -16.9462 -16.9131
 -16.8570 -16.7965 -16.7799 -16.7474 -15.9156 -15.8482 -15.7804 -15.6383
 -15.6188 -15.4278 -15.3992 -15.3522 -15.3354 -15.2787 -15.2394 -15.1722
 -15.1062 -15.0169 -14.9456 -14.9193 -14.8928 -14.8009 -14.7960 -14.6872
 -14.6216 -14.5485  -7.4783  -7.1756  -6.9917  -6.8141  -6.5193  -6.4485
  -6.3895  -6.3723  -6.3620  -6.2860  -6.2411  -6.2265  -6.1914  -6.1831
  -6.1477  -6.1126  -6.0952  -6.0724  -6.0479  -6.0039  -5.9890  -5.9259
  -5.9130  -5.9014  -5.8477  -5.8251  -5.7874  -5.7720  -5.7528  -5.6970
  -5.6843  -5.6679  -5.6166  -5.5999  -5.5665  -5.5338  -5.4725  -5.4569
  -5.4273  -5.3775  -5.3660  -5.3322  -5.3045  -5.2812  -5.2225  -5.0880
  -5.0374  -4.9687  -4.7198  -4.5884  -4.3962  -4.2090  -4.0858  -3.9617
  -3.7770  -3.7562  -3.6459  -3.5637  -3.5493  -3.5085  -3.4736  -3.4354
  -3.3304  -3.3084  -3.2152  -3.1710  -3.1451  -3.1243  -3.0781  -3.0270
  -3.0082  -2.9498  -2.9328  -2.8661  -2.8568  -2.8237  -2.7987  -2.7876
  -2.7655  -2.7328  -2.6981  -2.6781  -2.6465  -2.6030  -2.5757  -2.5469
  -2.5328  -2.5177  -2.4599  -2.4460  -2.4038  -2.3756  -2.3540  -2.3281
  -2.3030  -2.2746  -2.2672  -2.2135  -2.1959  -2.1635  -2.1265  -2.1086
  -2.0662  -2.0408  -2.0175  -1.9991  -1.9625  -1.9047  -1.8506  -1.8230
  -1.8003  -1.7695  -1.7281  -1.7209  -1.6810  -1.6039  -1.5854  -1.5255
  -1.4922  -1.4751  -1.4325  -1.3631  -1.3372  -1.3068  -1.2579  -1.2463
  -1.1990  -1.1426  -1.1003  -1.0383  -1.0262  -0.9812  -0.9141  -0.9009
  -0.8682  -0.8438  -0.8312  -0.7803  -0.7703  -0.7347  -0.7115  -0.6928
  -0.6696  -0.6567  -0.6423  -0.6284  -0.6168  -0.5862  -0.5699  -0.5535
  -0.5352  -0.5115  -0.4909  -0.4624  -0.4335  -0.4276  -0.4039  -0.3880
  -0.3791  -0.3723  -0.3512  -0.3287  -0.3136  -0.3015  -0.2748  -0.2679
  -0.2451  -0.2381  -0.2189  -0.2112  -0.1913  -0.1758  -0.1546  -0.1350
  -0.1294  -0.1105  -0.0955  -0.0734  -0.0532  -0.0190   0.0055   0.0133
   0.0382   0.0470   0.0883   0.1006   0.1188   0.1418   0.1482   0.1661
   0.1897   0.2007   0.2223   0.2343   0.2502   0.2974   0.3064   0.3427
   0.3534   0.3676   0.3992   0.4137   0.4454   0.4793   0.5053   0.5409
   0.5532   0.5807   0.5856   0.6867   0.7110   0.7480   0.8058   0.8698
   0.9171   0.9359   0.9717   1.0299   1.0630   1.0822   1.2113   1.2803
   5.0338
     eigenvalues at k+q:
 -37.2291 -36.8294 -36.7059 -36.6722 -36.6552 -36.5619 -36.5538 -36.5505
 -36.5195 -36.4143 -36.3540 -36.2861 -19.5072 -18.9327 -18.6981 -18.6826
 -18.6545 -18.6216 -18.5667 -18.5479 -18.4890 -18.4485 -18.4305 -18.4102
 -18.3720 -18.3555 -18.3272 -18.2924 -18.2692 -18.2416 -18.2179 -18.2084
 -18.1680 -18.1425 -18.1295 -18.1061 -18.0770 -18.0698 -18.0491 -18.0362
 -18.0295 -18.0104 -18.0072 -17.9752 -17.9634 -17.9427 -17.9238 -17.9122
 -17.8813 -17.8732 -17.8565 -17.8113 -17.8008 -17.7914 -17.7648 -17.7476
 -17.7330 -17.7252 -17.7074 -17.6964 -17.6868 -17.6738 -17.6533 -17.6331
 -17.6179 -17.6121 -17.5919 -17.5707 -17.5536 -17.5204 -17.5103 -17.4949
 -17.4870 -17.4800 -17.4454 -17.4412 -17.4308 -17.4226 -17.3953 -17.3899
 -17.3665 -17.3274 -17.3008 -17.2793 -17.2418 -17.2368 -17.2273 -17.1915
 -17.1721 -17.1054 -17.0273 -17.0054 -16.9978 -16.9530 -16.9461 -16.9131
 -16.8570 -16.7964 -16.7799 -16.7473 -15.9156 -15.8482 -15.7804 -15.6383
 -15.6188 -15.4278 -15.3992 -15.3522 -15.3354 -15.2787 -15.2394 -15.1722
 -15.1063 -15.0169 -14.9456 -14.9193 -14.8928 -14.8008 -14.7959 -14.6872
 -14.6217 -14.5486  -7.4785  -7.1756  -6.9919  -6.8141  -6.5193  -6.4485
  -6.3895  -6.3722  -6.3619  -6.2860  -6.2411  -6.2264  -6.1915  -6.1828
  -6.1479  -6.1125  -6.0954  -6.0722  -6.0479  -6.0039  -5.9889  -5.9259
  -5.9127  -5.9015  -5.8478  -5.8249  -5.7873  -5.7720  -5.7529  -5.6970
  -5.6842  -5.6679  -5.6166  -5.5999  -5.5665  -5.5339  -5.4726  -5.4567
  -5.4272  -5.3773  -5.3663  -5.3322  -5.3044  -5.2812  -5.2225  -5.0880
  -5.0375  -4.9687  -4.7198  -4.5886  -4.3965  -4.2091  -4.0857  -3.9617
  -3.7769  -3.7562  -3.6460  -3.5634  -3.5493  -3.5084  -3.4735  -3.4356
  -3.3306  -3.3083  -3.2140  -3.1718  -3.1452  -3.1234  -3.0790  -3.0264
  -3.0103  -2.9485  -2.9323  -2.8650  -2.8573  -2.8243  -2.7991  -2.7865
  -2.7657  -2.7341  -2.6997  -2.6767  -2.6470  -2.5999  -2.5767  -2.5481
  -2.5323  -2.5176  -2.4606  -2.4463  -2.4035  -2.3744  -2.3542  -2.3298
  -2.3051  -2.2738  -2.2642  -2.2147  -2.1944  -2.1650  -2.1273  -2.1094
  -2.0631  -2.0410  -2.0170  -1.9994  -1.9626  -1.9047  -1.8534  -1.8229
  -1.7964  -1.7728  -1.7282  -1.7188  -1.6819  -1.6036  -1.5852  -1.5256
  -1.4924  -1.4752  -1.4326  -1.3638  -1.3349  -1.3085  -1.2579  -1.2463
  -1.1990  -1.1426  -1.1004  -1.0382  -1.0262  -0.9813  -0.9142  -0.9017
  -0.8687  -0.8434  -0.8282  -0.7800  -0.7704  -0.7380  -0.7101  -0.6935
  -0.6677  -0.6592  -0.6400  -0.6296  -0.6145  -0.5892  -0.5699  -0.5540
  -0.5340  -0.5106  -0.4918  -0.4614  -0.4342  -0.4281  -0.4039  -0.3869
  -0.3796  -0.3720  -0.3514  -0.3287  -0.3133  -0.3022  -0.2759  -0.2686
  -0.2437  -0.2376  -0.2188  -0.2099  -0.1935  -0.1761  -0.1536  -0.1349
  -0.1298  -0.1101  -0.0959  -0.0735  -0.0527  -0.0195   0.0047   0.0151
   0.0379   0.0468   0.0886   0.0990   0.1200   0.1418   0.1486   0.1656
   0.1895   0.2002   0.2236   0.2337   0.2500   0.2978   0.3061   0.3428
   0.3534   0.3676   0.3990   0.4138   0.4454   0.4792   0.5053   0.5407
   0.5532   0.5806   0.5858   0.6866   0.7111   0.7480   0.8058   0.8698
   0.9171   0.9359   0.9718   1.0299   1.0630   1.0823   1.2113   1.2803
   5.0337
     cgsolve_all iterations 119    anorm=    0.73E-07
     cgsolve_all iterations 121    anorm=    0.73E-07
     cgsolve_all iterations 119    anorm=    0.73E-07

     k-point #    4 of     4      pool #  1    cpu time:   60958.2
     compute_u_kq: q = (    0.0000,    0.0000,    0.0000)
     Rotating WFCS
     ethr =  1.00E-14,  avg # of iterations =  6.0
     eigenvalues at k:
 -37.2291 -36.8294 -36.7058 -36.6722 -36.6552 -36.5619 -36.5538 -36.5505
 -36.5195 -36.4143 -36.3540 -36.2860 -19.5071 -18.9327 -18.6982 -18.6827
 -18.6540 -18.6220 -18.5670 -18.5475 -18.4891 -18.4510 -18.4248 -18.4136
 -18.3722 -18.3550 -18.3265 -18.2931 -18.2695 -18.2435 -18.2161 -18.2070
 -18.1692 -18.1445 -18.1281 -18.1050 -18.0790 -18.0663 -18.0519 -18.0377
 -18.0279 -18.0121 -18.0059 -17.9696 -17.9613 -17.9438 -17.9318 -17.9130
 -17.8786 -17.8714 -17.8544 -17.8207 -17.8001 -17.7903 -17.7590 -17.7485
 -17.7340 -17.7222 -17.7073 -17.6986 -17.6848 -17.6756 -17.6546 -17.6317
 -17.6180 -17.6130 -17.5920 -17.5703 -17.5534 -17.5202 -17.5103 -17.4944
 -17.4871 -17.4805 -17.4463 -17.4404 -17.4312 -17.4241 -17.3950 -17.3893
 -17.3657 -17.3272 -17.2974 -17.2831 -17.2410 -17.2360 -17.2279 -17.1922
 -17.1713 -17.1063 -17.0270 -17.0059 -16.9967 -16.9533 -16.9463 -16.9132
 -16.8570 -16.7965 -16.7799 -16.7474 -15.9156 -15.8482 -15.7804 -15.6383
 -15.6188 -15.4278 -15.3992 -15.3522 -15.3354 -15.2787 -15.2394 -15.1722
 -15.1062 -15.0169 -14.9456 -14.9193 -14.8928 -14.8009 -14.7960 -14.6872
 -14.6216 -14.5485  -7.4783  -7.1756  -6.9917  -6.8141  -6.5193  -6.4485
  -6.3897  -6.3715  -6.3626  -6.2860  -6.2410  -6.2266  -6.1902  -6.1838
  -6.1489  -6.1117  -6.0956  -6.0716  -6.0489  -6.0041  -5.9878  -5.9263
  -5.9147  -5.8993  -5.8488  -5.8245  -5.7879  -5.7722  -5.7520  -5.6972
  -5.6845  -5.6677  -5.6168  -5.5998  -5.5666  -5.5341  -5.4724  -5.4567
  -5.4270  -5.3779  -5.3656  -5.3322  -5.3047  -5.2815  -5.2223  -5.0879
  -5.0375  -4.9687  -4.7197  -4.5885  -4.3961  -4.2090  -4.0858  -3.9617
  -3.7771  -3.7562  -3.6461  -3.5613  -3.5515  -3.5077  -3.4752  -3.4350
  -3.3304  -3.3087  -3.2126  -3.1671  -3.1521  -3.1251  -3.0732  -3.0336
  -3.0027  -2.9515  -2.9347  -2.8629  -2.8554  -2.8211  -2.8101  -2.7874
  -2.7614  -2.7325  -2.6990  -2.6712  -2.6495  -2.6099  -2.5697  -2.5509
  -2.5304  -2.5053  -2.4633  -2.4412  -2.4145  -2.3829  -2.3631  -2.3247
  -2.3028  -2.2718  -2.2656  -2.2023  -2.1831  -2.1743  -2.1382  -2.0944
  -2.0721  -2.0445  -2.0277  -1.9951  -1.9465  -1.9114  -1.8598  -1.8216
  -1.8001  -1.7614  -1.7336  -1.7209  -1.6797  -1.6038  -1.5849  -1.5269
  -1.4910  -1.4729  -1.4320  -1.3658  -1.3333  -1.3113  -1.2585  -1.2443
  -1.1994  -1.1418  -1.1016  -1.0373  -1.0248  -0.9818  -0.9120  -0.8964
  -0.8741  -0.8561  -0.8290  -0.7790  -0.7582  -0.7391  -0.7124  -0.6897
  -0.6728  -0.6615  -0.6339  -0.6311  -0.6117  -0.5919  -0.5739  -0.5509
  -0.5354  -0.5074  -0.4936  -0.4637  -0.4325  -0.4242  -0.4057  -0.3966
  -0.3758  -0.3611  -0.3600  -0.3273  -0.3129  -0.3019  -0.2757  -0.2701
  -0.2426  -0.2379  -0.2169  -0.2137  -0.1906  -0.1768  -0.1567  -0.1392
  -0.1236  -0.1099  -0.0861  -0.0808  -0.0490  -0.0164  -0.0032   0.0175
   0.0326   0.0485   0.0893   0.0985   0.1222   0.1420   0.1498   0.1629
   0.1906   0.2020   0.2205   0.2327   0.2513   0.2969   0.3070   0.3460
   0.3496   0.3681   0.3985   0.4142   0.4459   0.4796   0.5049   0.5412
   0.5533   0.5800   0.5861   0.6865   0.7111   0.7481   0.8058   0.8698
   0.9171   0.9359   0.9718   1.0298   1.0629   1.0822   1.2113   1.2803
   5.0360
     eigenvalues at k+q:
 -37.2291 -36.8294 -36.7059 -36.6722 -36.6552 -36.5619 -36.5538 -36.5505
 -36.5195 -36.4143 -36.3540 -36.2861 -19.5071 -18.9327 -18.6982 -18.6827
 -18.6540 -18.6220 -18.5670 -18.5475 -18.4890 -18.4510 -18.4248 -18.4136
 -18.3722 -18.3550 -18.3265 -18.2931 -18.2695 -18.2435 -18.2161 -18.2070
 -18.1692 -18.1445 -18.1281 -18.1050 -18.0790 -18.0663 -18.0519 -18.0377
 -18.0279 -18.0121 -18.0059 -17.9696 -17.9613 -17.9438 -17.9318 -17.9130
 -17.8786 -17.8714 -17.8544 -17.8207 -17.8001 -17.7903 -17.7590 -17.7485
 -17.7340 -17.7222 -17.7073 -17.6986 -17.6848 -17.6756 -17.6546 -17.6317
 -17.6180 -17.6130 -17.5920 -17.5703 -17.5534 -17.5202 -17.5103 -17.4944
 -17.4871 -17.4805 -17.4463 -17.4404 -17.4312 -17.4241 -17.3950 -17.3893
 -17.3657 -17.3272 -17.2974 -17.2831 -17.2410 -17.2360 -17.2279 -17.1922
 -17.1713 -17.1063 -17.0270 -17.0059 -16.9967 -16.9533 -16.9463 -16.9131
 -16.8570 -16.7965 -16.7799 -16.7474 -15.9156 -15.8482 -15.7804 -15.6383
 -15.6188 -15.4278 -15.3993 -15.3523 -15.3354 -15.2787 -15.2394 -15.1722
 -15.1062 -15.0169 -14.9456 -14.9193 -14.8928 -14.8009 -14.7960 -14.6872
 -14.6217 -14.5486  -7.4783  -7.1756  -6.9917  -6.8141  -6.5193  -6.4485
  -6.3897  -6.3714  -6.3626  -6.2860  -6.2410  -6.2266  -6.1902  -6.1838
  -6.1489  -6.1117  -6.0955  -6.0715  -6.0489  -6.0041  -5.9878  -5.9263
  -5.9147  -5.8993  -5.8488  -5.8245  -5.7879  -5.7722  -5.7519  -5.6971
  -5.6845  -5.6677  -5.6168  -5.5998  -5.5666  -5.5341  -5.4724  -5.4567
  -5.4270  -5.3778  -5.3656  -5.3322  -5.3047  -5.2815  -5.2222  -5.0879
  -5.0375  -4.9687  -4.7197  -4.5885  -4.3961  -4.2090  -4.0858  -3.9617
  -3.7771  -3.7562  -3.6461  -3.5613  -3.5515  -3.5077  -3.4752  -3.4350
  -3.3304  -3.3087  -3.2126  -3.1671  -3.1521  -3.1251  -3.0732  -3.0336
  -3.0027  -2.9515  -2.9347  -2.8629  -2.8554  -2.8211  -2.8101  -2.7874
  -2.7614  -2.7325  -2.6990  -2.6712  -2.6495  -2.6099  -2.5697  -2.5509
  -2.5304  -2.5053  -2.4633  -2.4412  -2.4145  -2.3829  -2.3631  -2.3247
  -2.3028  -2.2718  -2.2656  -2.2023  -2.1831  -2.1743  -2.1382  -2.0944
  -2.0721  -2.0445  -2.0277  -1.9951  -1.9465  -1.9114  -1.8598  -1.8216
  -1.8001  -1.7614  -1.7336  -1.7209  -1.6797  -1.6038  -1.5849  -1.5269
  -1.4910  -1.4729  -1.4320  -1.3658  -1.3333  -1.3113  -1.2585  -1.2443
  -1.1994  -1.1418  -1.1016  -1.0373  -1.0248  -0.9818  -0.9121  -0.8964
  -0.8741  -0.8561  -0.8290  -0.7790  -0.7582  -0.7391  -0.7124  -0.6897
  -0.6728  -0.6615  -0.6339  -0.6311  -0.6117  -0.5919  -0.5740  -0.5509
  -0.5354  -0.5074  -0.4936  -0.4637  -0.4325  -0.4242  -0.4057  -0.3966
  -0.3758  -0.3611  -0.3600  -0.3273  -0.3129  -0.3019  -0.2757  -0.2701
  -0.2426  -0.2380  -0.2169  -0.2137  -0.1906  -0.1768  -0.1567  -0.1392
  -0.1236  -0.1099  -0.0861  -0.0808  -0.0490  -0.0164  -0.0032   0.0175
   0.0326   0.0485   0.0893   0.0985   0.1222   0.1419   0.1498   0.1629
   0.1906   0.2020   0.2205   0.2327   0.2513   0.2969   0.3070   0.3460
   0.3496   0.3681   0.3985   0.4142   0.4459   0.4796   0.5049   0.5412
   0.5533   0.5800   0.5861   0.6865   0.7111   0.7480   0.8058   0.8698
   0.9171   0.9359   0.9718   1.0298   1.0629   1.0822   1.2112   1.2803
   5.0360
     cgsolve_all iterations 105    anorm=    0.76E-07
PARA_AUG  1      50.7015880        -0.1087019         0.1931661
     cgsolve_all iterations 104    anorm=    0.75E-07
PARA_AUG  2      -0.1177306        50.2113345         0.2010390
     cgsolve_all iterations 104    anorm=    0.74E-07
PARA_AUG  3       0.2743228         0.2159049        50.4399408
     cgsolve_all iterations 121    anorm=    0.72E-07
     cgsolve_all iterations 121    anorm=    0.73E-07
     cgsolve_all iterations 119    anorm=    0.74E-07
     compute_u_kq: q = (    0.0399,    0.0000,    0.0000)
     Rotating WFCS
     ethr =  1.00E-14,  avg # of iterations = 75.0
     eigenvalues at k:
 -37.2291 -36.8294 -36.7058 -36.6722 -36.6552 -36.5619 -36.5538 -36.5505
 -36.5195 -36.4143 -36.3540 -36.2860 -19.5071 -18.9327 -18.6982 -18.6827
 -18.6540 -18.6220 -18.5670 -18.5475 -18.4891 -18.4510 -18.4248 -18.4136
 -18.3722 -18.3550 -18.3265 -18.2931 -18.2695 -18.2435 -18.2161 -18.2070
 -18.1692 -18.1445 -18.1281 -18.1050 -18.0790 -18.0663 -18.0519 -18.0377
 -18.0279 -18.0121 -18.0059 -17.9696 -17.9613 -17.9438 -17.9318 -17.9130
 -17.8786 -17.8714 -17.8544 -17.8207 -17.8001 -17.7903 -17.7590 -17.7485
 -17.7340 -17.7222 -17.7073 -17.6986 -17.6848 -17.6756 -17.6546 -17.6317
 -17.6180 -17.6130 -17.5920 -17.5703 -17.5534 -17.5202 -17.5103 -17.4944
 -17.4871 -17.4805 -17.4463 -17.4404 -17.4312 -17.4241 -17.3950 -17.3893
 -17.3657 -17.3272 -17.2974 -17.2831 -17.2410 -17.2360 -17.2279 -17.1922
 -17.1713 -17.1063 -17.0270 -17.0059 -16.9967 -16.9533 -16.9463 -16.9132
 -16.8570 -16.7965 -16.7799 -16.7474 -15.9156 -15.8482 -15.7804 -15.6383
 -15.6188 -15.4278 -15.3992 -15.3522 -15.3354 -15.2787 -15.2394 -15.1722
 -15.1062 -15.0169 -14.9456 -14.9193 -14.8928 -14.8009 -14.7960 -14.6872
 -14.6216 -14.5485  -7.4783  -7.1756  -6.9917  -6.8141  -6.5193  -6.4485
  -6.3897  -6.3715  -6.3626  -6.2860  -6.2410  -6.2266  -6.1902  -6.1838
  -6.1489  -6.1117  -6.0956  -6.0716  -6.0489  -6.0041  -5.9878  -5.9263
  -5.9147  -5.8993  -5.8488  -5.8245  -5.7879  -5.7722  -5.7520  -5.6972
  -5.6845  -5.6677  -5.6168  -5.5998  -5.5666  -5.5341  -5.4724  -5.4567
  -5.4270  -5.3779  -5.3656  -5.3322  -5.3047  -5.2815  -5.2223  -5.0879
  -5.0375  -4.9687  -4.7197  -4.5885  -4.3961  -4.2090  -4.0858  -3.9617
  -3.7771  -3.7562  -3.6461  -3.5613  -3.5515  -3.5077  -3.4752  -3.4350
  -3.3304  -3.3087  -3.2126  -3.1671  -3.1521  -3.1251  -3.0732  -3.0336
  -3.0027  -2.9515  -2.9347  -2.8629  -2.8554  -2.8211  -2.8101  -2.7874
  -2.7614  -2.7325  -2.6990  -2.6712  -2.6495  -2.6099  -2.5697  -2.5509
  -2.5304  -2.5053  -2.4633  -2.4412  -2.4145  -2.3829  -2.3631  -2.3247
  -2.3028  -2.2718  -2.2656  -2.2023  -2.1831  -2.1743  -2.1382  -2.0944
  -2.0721  -2.0445  -2.0277  -1.9951  -1.9465  -1.9114  -1.8598  -1.8216
  -1.8001  -1.7614  -1.7336  -1.7209  -1.6797  -1.6038  -1.5849  -1.5269
  -1.4910  -1.4729  -1.4320  -1.3658  -1.3333  -1.3113  -1.2585  -1.2443
  -1.1994  -1.1418  -1.1016  -1.0373  -1.0248  -0.9818  -0.9120  -0.8964
  -0.8741  -0.8561  -0.8290  -0.7790  -0.7582  -0.7391  -0.7124  -0.6897
  -0.6728  -0.6615  -0.6339  -0.6311  -0.6117  -0.5919  -0.5739  -0.5509
  -0.5354  -0.5074  -0.4936  -0.4637  -0.4325  -0.4242  -0.4057  -0.3966
  -0.3758  -0.3611  -0.3600  -0.3273  -0.3129  -0.3019  -0.2757  -0.2701
  -0.2426  -0.2379  -0.2169  -0.2137  -0.1906  -0.1768  -0.1567  -0.1392
  -0.1236  -0.1099  -0.0861  -0.0808  -0.0490  -0.0164  -0.0032   0.0175
   0.0326   0.0485   0.0893   0.0985   0.1222   0.1420   0.1498   0.1629
   0.1906   0.2020   0.2205   0.2327   0.2513   0.2969   0.3070   0.3460
   0.3496   0.3681   0.3985   0.4142   0.4459   0.4796   0.5049   0.5412
   0.5533   0.5800   0.5861   0.6865   0.7111   0.7481   0.8058   0.8698
   0.9171   0.9359   0.9718   1.0298   1.0629   1.0822   1.2113   1.2803
   5.0360
     eigenvalues at k+q:
 -37.2291 -36.8294 -36.7059 -36.6722 -36.6552 -36.5619 -36.5538 -36.5505
 -36.5195 -36.4143 -36.3540 -36.2861 -19.5095 -18.9318 -18.6975 -18.6795
 -18.6544 -18.6183 -18.5682 -18.5477 -18.4880 -18.4517 -18.4258 -18.4136
 -18.3751 -18.3529 -18.3261 -18.2934 -18.2697 -18.2412 -18.2135 -18.2053
 -18.1703 -18.1464 -18.1291 -18.1041 -18.0785 -18.0651 -18.0512 -18.0367
 -18.0268 -18.0109 -18.0047 -17.9691 -17.9610 -17.9444 -17.9306 -17.9118
 -17.8789 -17.8713 -17.8546 -17.8199 -17.8009 -17.7902 -17.7596 -17.7496
 -17.7340 -17.7234 -17.7069 -17.7005 -17.6848 -17.6768 -17.6549 -17.6326
 -17.6190 -17.6117 -17.5928 -17.5690 -17.5542 -17.5211 -17.5106 -17.4951
 -17.4873 -17.4814 -17.4469 -17.4412 -17.4337 -17.4257 -17.3997 -17.3925
 -17.3698 -17.3256 -17.2991 -17.2881 -17.2410 -17.2358 -17.2289 -17.1919
 -17.1713 -17.1074 -17.0233 -17.0036 -16.9951 -16.9549 -16.9473 -16.9153
 -16.8593 -16.7928 -16.7782 -16.7384 -15.9109 -15.8486 -15.7808 -15.6382
 -15.6175 -15.4259 -15.4004 -15.3524 -15.3365 -15.2778 -15.2374 -15.1691
 -15.1083 -15.0237 -14.9478 -14.9202 -14.8822 -14.7987 -14.7931 -14.6872
 -14.6278 -14.5535  -7.4900  -7.1773  -7.0059  -6.8132  -6.5200  -6.4481
  -6.3890  -6.3698  -6.3503  -6.2844  -6.2410  -6.2267  -6.1937  -6.1849
  -6.1469  -6.1126  -6.0968  -6.0697  -6.0467  -6.0040  -5.9865  -5.9236
  -5.9109  -5.8918  -5.8472  -5.8111  -5.7885  -5.7717  -5.7501  -5.6991
  -5.6812  -5.6663  -5.6139  -5.5974  -5.5623  -5.5338  -5.4725  -5.4579
  -5.4276  -5.3774  -5.3651  -5.3351  -5.3072  -5.2785  -5.2221  -5.0905
  -5.0447  -4.9691  -4.7202  -4.6002  -4.4151  -4.2125  -4.0844  -3.9608
  -3.7683  -3.7550  -3.6462  -3.5582  -3.5486  -3.5033  -3.4720  -3.4263
  -3.3314  -3.3029  -3.2105  -3.1648  -3.1537  -3.1328  -3.0747  -3.0321
  -2.9983  -2.9534  -2.9293  -2.8674  -2.8597  -2.8267  -2.8128  -2.7842
  -2.7582  -2.7320  -2.6988  -2.6709  -2.6502  -2.6116  -2.5740  -2.5534
  -2.5330  -2.5082  -2.4648  -2.4405  -2.4155  -2.3843  -2.3665  -2.3278
  -2.3064  -2.2688  -2.2594  -2.2007  -2.1820  -2.1751  -2.1366  -2.0927
  -2.0721  -2.0449  -2.0254  -1.9966  -1.9438  -1.9045  -1.8597  -1.8236
  -1.7972  -1.7615  -1.7313  -1.7195  -1.6830  -1.6049  -1.5861  -1.5229
  -1.4889  -1.4691  -1.4350  -1.3703  -1.3344  -1.3136  -1.2625  -1.2461
  -1.2018  -1.1371  -1.1007  -1.0394  -1.0198  -0.9789  -0.9101  -0.8973
  -0.8778  -0.8553  -0.8274  -0.7780  -0.7609  -0.7418  -0.7131  -0.6883
  -0.6740  -0.6653  -0.6352  -0.6305  -0.6126  -0.5919  -0.5701  -0.5509
  -0.5352  -0.5100  -0.4909  -0.4643  -0.4337  -0.4257  -0.4084  -0.3985
  -0.3785  -0.3637  -0.3584  -0.3277  -0.3142  -0.3032  -0.2760  -0.2668
  -0.2445  -0.2380  -0.2172  -0.2136  -0.1918  -0.1753  -0.1573  -0.1380
  -0.1239  -0.1094  -0.0851  -0.0797  -0.0488  -0.0167  -0.0045   0.0160
   0.0320   0.0452   0.0871   0.0955   0.1204   0.1404   0.1498   0.1625
   0.1911   0.1993   0.2214   0.2346   0.2547   0.2978   0.3054   0.3460
   0.3504   0.3685   0.3980   0.4148   0.4415   0.4788   0.5031   0.5342
   0.5501   0.5772   0.5861   0.6857   0.7084   0.7495   0.8018   0.8733
   0.9179   0.9394   0.9734   1.0304   1.0670   1.0904   1.2121   1.2803
   5.0504
     cgsolve_all iterations 119    anorm=    0.71E-07
     cgsolve_all iterations 121    anorm=    0.73E-07
     cgsolve_all iterations 117    anorm=    0.74E-07
     compute_u_kq: q = (   -0.0399,    0.0000,    0.0000)
     Rotating WFCS
     ethr =  1.00E-14,  avg # of iterations = 74.0
     eigenvalues at k:
 -37.2291 -36.8294 -36.7058 -36.6722 -36.6552 -36.5619 -36.5538 -36.5505
 -36.5195 -36.4143 -36.3540 -36.2860 -19.5071 -18.9327 -18.6982 -18.6827
 -18.6540 -18.6220 -18.5670 -18.5475 -18.4891 -18.4510 -18.4248 -18.4136
 -18.3722 -18.3550 -18.3265 -18.2931 -18.2695 -18.2435 -18.2161 -18.2070
 -18.1692 -18.1445 -18.1281 -18.1050 -18.0790 -18.0663 -18.0519 -18.0377
 -18.0279 -18.0121 -18.0059 -17.9696 -17.9613 -17.9438 -17.9318 -17.9130
 -17.8786 -17.8714 -17.8544 -17.8207 -17.8001 -17.7903 -17.7590 -17.7485
 -17.7340 -17.7222 -17.7073 -17.6986 -17.6848 -17.6756 -17.6546 -17.6317
 -17.6180 -17.6130 -17.5920 -17.5703 -17.5534 -17.5202 -17.5103 -17.4944
 -17.4871 -17.4805 -17.4463 -17.4404 -17.4312 -17.4241 -17.3950 -17.3893
 -17.3657 -17.3272 -17.2974 -17.2831 -17.2410 -17.2360 -17.2279 -17.1922
 -17.1713 -17.1063 -17.0270 -17.0059 -16.9967 -16.9533 -16.9463 -16.9132
 -16.8570 -16.7965 -16.7799 -16.7474 -15.9156 -15.8482 -15.7804 -15.6383
 -15.6188 -15.4278 -15.3992 -15.3522 -15.3354 -15.2787 -15.2394 -15.1722
 -15.1062 -15.0169 -14.9456 -14.9193 -14.8928 -14.8009 -14.7960 -14.6872
 -14.6216 -14.5485  -7.4783  -7.1756  -6.9917  -6.8141  -6.5193  -6.4485
  -6.3897  -6.3715  -6.3626  -6.2860  -6.2410  -6.2266  -6.1902  -6.1838
  -6.1489  -6.1117  -6.0956  -6.0716  -6.0489  -6.0041  -5.9878  -5.9263
  -5.9147  -5.8993  -5.8488  -5.8245  -5.7879  -5.7722  -5.7520  -5.6972
  -5.6845  -5.6677  -5.6168  -5.5998  -5.5666  -5.5341  -5.4724  -5.4567
  -5.4270  -5.3779  -5.3656  -5.3322  -5.3047  -5.2815  -5.2223  -5.0879
  -5.0375  -4.9687  -4.7197  -4.5885  -4.3961  -4.2090  -4.0858  -3.9617
  -3.7771  -3.7562  -3.6461  -3.5613  -3.5515  -3.5077  -3.4752  -3.4350
  -3.3304  -3.3087  -3.2126  -3.1671  -3.1521  -3.1251  -3.0732  -3.0336
  -3.0027  -2.9515  -2.9347  -2.8629  -2.8554  -2.8211  -2.8101  -2.7874
  -2.7614  -2.7325  -2.6990  -2.6712  -2.6495  -2.6099  -2.5697  -2.5509
  -2.5304  -2.5053  -2.4633  -2.4412  -2.4145  -2.3829  -2.3631  -2.3247
  -2.3028  -2.2718  -2.2656  -2.2023  -2.1831  -2.1743  -2.1382  -2.0944
  -2.0721  -2.0445  -2.0277  -1.9951  -1.9465  -1.9114  -1.8598  -1.8216
  -1.8001  -1.7614  -1.7336  -1.7209  -1.6797  -1.6038  -1.5849  -1.5269
  -1.4910  -1.4729  -1.4320  -1.3658  -1.3333  -1.3113  -1.2585  -1.2443
  -1.1994  -1.1418  -1.1016  -1.0373  -1.0248  -0.9818  -0.9120  -0.8964
  -0.8741  -0.8561  -0.8290  -0.7790  -0.7582  -0.7391  -0.7124  -0.6897
  -0.6728  -0.6615  -0.6339  -0.6311  -0.6117  -0.5919  -0.5739  -0.5509
  -0.5354  -0.5074  -0.4936  -0.4637  -0.4325  -0.4242  -0.4057  -0.3966
  -0.3758  -0.3611  -0.3600  -0.3273  -0.3129  -0.3019  -0.2757  -0.2701
  -0.2426  -0.2379  -0.2169  -0.2137  -0.1906  -0.1768  -0.1567  -0.1392
  -0.1236  -0.1099  -0.0861  -0.0808  -0.0490  -0.0164  -0.0032   0.0175
   0.0326   0.0485   0.0893   0.0985   0.1222   0.1420   0.1498   0.1629
   0.1906   0.2020   0.2205   0.2327   0.2513   0.2969   0.3070   0.3460
   0.3496   0.3681   0.3985   0.4142   0.4459   0.4796   0.5049   0.5412
   0.5533   0.5800   0.5861   0.6865   0.7111   0.7481   0.8058   0.8698
   0.9171   0.9359   0.9718   1.0298   1.0629   1.0822   1.2113   1.2803
   5.0360
     eigenvalues at k+q:
 -37.2291 -36.8294 -36.7059 -36.6722 -36.6552 -36.5619 -36.5538 -36.5505
 -36.5195 -36.4143 -36.3540 -36.2861 -19.5048 -18.9337 -18.6989 -18.6860
 -18.6532 -18.6255 -18.5659 -18.5473 -18.4900 -18.4504 -18.4241 -18.4133
 -18.3700 -18.3568 -18.3265 -18.2929 -18.2692 -18.2459 -18.2189 -18.2082
 -18.1682 -18.1428 -18.1266 -18.1058 -18.0800 -18.0672 -18.0525 -18.0391
 -18.0288 -18.0133 -18.0069 -17.9712 -17.9608 -17.9434 -17.9328 -17.9141
 -17.8785 -17.8717 -17.8544 -17.8210 -17.7996 -17.7905 -17.7583 -17.7473
 -17.7342 -17.7214 -17.7077 -17.6968 -17.6847 -17.6738 -17.6544 -17.6310
 -17.6175 -17.6135 -17.5911 -17.5714 -17.5526 -17.5196 -17.5101 -17.4936
 -17.4869 -17.4794 -17.4468 -17.4395 -17.4290 -17.4209 -17.3914 -17.3850
 -17.3621 -17.3288 -17.2958 -17.2777 -17.2411 -17.2362 -17.2269 -17.1926
 -17.1709 -17.1052 -17.0309 -17.0082 -16.9981 -16.9518 -16.9452 -16.9110
 -16.8548 -16.8002 -16.7829 -16.7554 -15.9198 -15.8474 -15.7806 -15.6405
 -15.6188 -15.4303 -15.3993 -15.3522 -15.3336 -15.2790 -15.2402 -15.1751
 -15.1046 -15.0113 -14.9440 -14.9189 -14.9015 -14.8039 -14.7966 -14.6871
 -14.6165 -14.5442  -7.4663  -7.1739  -6.9767  -6.8150  -6.5187  -6.4490
  -6.3909  -6.3770  -6.3711  -6.2873  -6.2409  -6.2270  -6.1875  -6.1818
  -6.1506  -6.1106  -6.0942  -6.0733  -6.0512  -6.0042  -5.9894  -5.9299
  -5.9245  -5.9012  -5.8515  -5.8375  -5.7865  -5.7729  -5.7533  -5.6949
  -5.6878  -5.6692  -5.6192  -5.6021  -5.5700  -5.5345  -5.4728  -5.4554
  -5.4263  -5.3796  -5.3649  -5.3298  -5.3020  -5.2842  -5.2222  -5.0854
  -5.0304  -4.9683  -4.7192  -4.5765  -4.3777  -4.2054  -4.0870  -3.9625
  -3.7859  -3.7566  -3.6461  -3.5672  -3.5542  -3.5109  -3.4786  -3.4415
  -3.3310  -3.3133  -3.2149  -3.1693  -3.1505  -3.1168  -3.0719  -3.0368
  -3.0081  -2.9507  -2.9362  -2.8593  -2.8525  -2.8157  -2.8090  -2.7907
  -2.7644  -2.7324  -2.6990  -2.6703  -2.6481  -2.6084  -2.5656  -2.5479
  -2.5279  -2.5028  -2.4615  -2.4421  -2.4140  -2.3812  -2.3593  -2.3227
  -2.3008  -2.2755  -2.2696  -2.2045  -2.1846  -2.1731  -2.1395  -2.0960
  -2.0720  -2.0437  -2.0300  -1.9939  -1.9492  -1.9189  -1.8604  -1.8205
  -1.8024  -1.7629  -1.7349  -1.7216  -1.6765  -1.6036  -1.5834  -1.5307
  -1.4938  -1.4750  -1.4280  -1.3611  -1.3323  -1.3089  -1.2544  -1.2425
  -1.1959  -1.1464  -1.1019  -1.0359  -1.0296  -0.9842  -0.9161  -0.8956
  -0.8706  -0.8562  -0.8298  -0.7805  -0.7558  -0.7365  -0.7128  -0.6902
  -0.6712  -0.6574  -0.6344  -0.6305  -0.6101  -0.5922  -0.5772  -0.5515
  -0.5350  -0.5046  -0.4964  -0.4633  -0.4315  -0.4229  -0.4032  -0.3943
  -0.3741  -0.3619  -0.3569  -0.3275  -0.3126  -0.2989  -0.2758  -0.2732
  -0.2410  -0.2375  -0.2178  -0.2112  -0.1892  -0.1780  -0.1563  -0.1404
  -0.1232  -0.1104  -0.0874  -0.0815  -0.0491  -0.0164  -0.0018   0.0186
   0.0323   0.0520   0.0914   0.1012   0.1236   0.1436   0.1499   0.1638
   0.1900   0.2043   0.2198   0.2306   0.2497   0.2948   0.3095   0.3454
   0.3492   0.3677   0.3988   0.4142   0.4501   0.4798   0.5070   0.5472
   0.5572   0.5828   0.5873   0.6867   0.7137   0.7468   0.8099   0.8660
   0.9159   0.9317   0.9703   1.0290   1.0569   1.0751   1.2091   1.2800
   5.0230
     cgsolve_all iterations 121    anorm=    0.73E-07
     cgsolve_all iterations 121    anorm=    0.74E-07
     cgsolve_all iterations 119    anorm=    0.74E-07
     compute_u_kq: q = (    0.0000,    0.0399,    0.0000)
     Rotating WFCS
     ethr =  1.00E-14,  avg # of iterations = 80.0
     eigenvalues at k:
 -37.2291 -36.8294 -36.7058 -36.6722 -36.6552 -36.5619 -36.5538 -36.5505
 -36.5195 -36.4143 -36.3540 -36.2860 -19.5071 -18.9327 -18.6982 -18.6827
 -18.6540 -18.6220 -18.5670 -18.5475 -18.4891 -18.4510 -18.4248 -18.4136
 -18.3722 -18.3550 -18.3265 -18.2931 -18.2695 -18.2435 -18.2161 -18.2070
 -18.1692 -18.1445 -18.1281 -18.1050 -18.0790 -18.0663 -18.0519 -18.0377
 -18.0279 -18.0121 -18.0059 -17.9696 -17.9613 -17.9438 -17.9318 -17.9130
 -17.8786 -17.8714 -17.8544 -17.8207 -17.8001 -17.7903 -17.7590 -17.7485
 -17.7340 -17.7222 -17.7073 -17.6986 -17.6848 -17.6756 -17.6546 -17.6317
 -17.6180 -17.6130 -17.5920 -17.5703 -17.5534 -17.5202 -17.5103 -17.4944
 -17.4871 -17.4805 -17.4463 -17.4404 -17.4312 -17.4241 -17.3950 -17.3893
 -17.3657 -17.3272 -17.2974 -17.2831 -17.2410 -17.2360 -17.2279 -17.1922
 -17.1713 -17.1063 -17.0270 -17.0059 -16.9967 -16.9533 -16.9463 -16.9132
 -16.8570 -16.7965 -16.7799 -16.7474 -15.9156 -15.8482 -15.7804 -15.6383
 -15.6188 -15.4278 -15.3992 -15.3522 -15.3354 -15.2787 -15.2394 -15.1722
 -15.1062 -15.0169 -14.9456 -14.9193 -14.8928 -14.8009 -14.7960 -14.6872
 -14.6216 -14.5485  -7.4783  -7.1756  -6.9917  -6.8141  -6.5193  -6.4485
  -6.3897  -6.3715  -6.3626  -6.2860  -6.2410  -6.2266  -6.1902  -6.1838
  -6.1489  -6.1117  -6.0956  -6.0716  -6.0489  -6.0041  -5.9878  -5.9263
  -5.9147  -5.8993  -5.8488  -5.8245  -5.7879  -5.7722  -5.7520  -5.6972
  -5.6845  -5.6677  -5.6168  -5.5998  -5.5666  -5.5341  -5.4724  -5.4567
  -5.4270  -5.3779  -5.3656  -5.3322  -5.3047  -5.2815  -5.2223  -5.0879
  -5.0375  -4.9687  -4.7197  -4.5885  -4.3961  -4.2090  -4.0858  -3.9617
  -3.7771  -3.7562  -3.6461  -3.5613  -3.5515  -3.5077  -3.4752  -3.4350
  -3.3304  -3.3087  -3.2126  -3.1671  -3.1521  -3.1251  -3.0732  -3.0336
  -3.0027  -2.9515  -2.9347  -2.8629  -2.8554  -2.8211  -2.8101  -2.7874
  -2.7614  -2.7325  -2.6990  -2.6712  -2.6495  -2.6099  -2.5697  -2.5509
  -2.5304  -2.5053  -2.4633  -2.4412  -2.4145  -2.3829  -2.3631  -2.3247
  -2.3028  -2.2718  -2.2656  -2.2023  -2.1831  -2.1743  -2.1382  -2.0944
  -2.0721  -2.0445  -2.0277  -1.9951  -1.9465  -1.9114  -1.8598  -1.8216
  -1.8001  -1.7614  -1.7336  -1.7209  -1.6797  -1.6038  -1.5849  -1.5269
  -1.4910  -1.4729  -1.4320  -1.3658  -1.3333  -1.3113  -1.2585  -1.2443
  -1.1994  -1.1418  -1.1016  -1.0373  -1.0248  -0.9818  -0.9120  -0.8964
  -0.8741  -0.8561  -0.8290  -0.7790  -0.7582  -0.7391  -0.7124  -0.6897
  -0.6728  -0.6615  -0.6339  -0.6311  -0.6117  -0.5919  -0.5739  -0.5509
  -0.5354  -0.5074  -0.4936  -0.4637  -0.4325  -0.4242  -0.4057  -0.3966
  -0.3758  -0.3611  -0.3600  -0.3273  -0.3129  -0.3019  -0.2757  -0.2701
  -0.2426  -0.2379  -0.2169  -0.2137  -0.1906  -0.1768  -0.1567  -0.1392
  -0.1236  -0.1099  -0.0861  -0.0808  -0.0490  -0.0164  -0.0032   0.0175
   0.0326   0.0485   0.0893   0.0985   0.1222   0.1420   0.1498   0.1629
   0.1906   0.2020   0.2205   0.2327   0.2513   0.2969   0.3070   0.3460
   0.3496   0.3681   0.3985   0.4142   0.4459   0.4796   0.5049   0.5412
   0.5533   0.5800   0.5861   0.6865   0.7111   0.7481   0.8058   0.8698
   0.9171   0.9359   0.9718   1.0298   1.0629   1.0822   1.2113   1.2803
   5.0360
     eigenvalues at k+q:
 -37.2291 -36.8294 -36.7059 -36.6722 -36.6552 -36.5619 -36.5538 -36.5505
 -36.5195 -36.4143 -36.3539 -36.2861 -19.5037 -18.9340 -18.7005 -18.6857
 -18.6521 -18.6279 -18.5666 -18.5482 -18.4902 -18.4497 -18.4242 -18.4135
 -18.3741 -18.3538 -18.3275 -18.2908 -18.2692 -18.2414 -18.2161 -18.2068
 -18.1676 -18.1456 -18.1283 -18.1067 -18.0799 -18.0684 -18.0538 -18.0402
 -18.0303 -18.0158 -18.0106 -17.9710 -17.9612 -17.9439 -17.9323 -17.9138
 -17.8777 -17.8719 -17.8551 -17.8207 -17.7992 -17.7893 -17.7575 -17.7485
 -17.7314 -17.7217 -17.7081 -17.6937 -17.6838 -17.6747 -17.6538 -17.6319
 -17.6183 -17.6129 -17.5908 -17.5710 -17.5527 -17.5194 -17.5096 -17.4951
 -17.4868 -17.4783 -17.4481 -17.4382 -17.4275 -17.4190 -17.3901 -17.3828
 -17.3604 -17.3301 -17.2950 -17.2750 -17.2410 -17.2362 -17.2262 -17.1924
 -17.1710 -17.1059 -17.0332 -17.0088 -16.9963 -16.9526 -16.9448 -16.9101
 -16.8542 -16.8020 -16.7850 -16.7584 -15.9205 -15.8496 -15.7812 -15.6425
 -15.6124 -15.4280 -15.4011 -15.3557 -15.3356 -15.2782 -15.2425 -15.1761
 -15.1009 -15.0161 -14.9444 -14.9192 -14.8959 -14.8049 -14.7967 -14.6865
 -14.6164 -14.5424  -7.4606  -7.1733  -6.9697  -6.8147  -6.5197  -6.4495
  -6.3916  -6.3817  -6.3707  -6.2862  -6.2412  -6.2287  -6.1905  -6.1831
  -6.1511  -6.1111  -6.0953  -6.0708  -6.0523  -6.0044  -5.9880  -5.9329
  -5.9260  -5.9022  -5.8502  -5.8402  -5.7904  -5.7719  -5.7513  -5.6995
  -5.6885  -5.6719  -5.6169  -5.6009  -5.5715  -5.5345  -5.4728  -5.4551
  -5.4285  -5.3783  -5.3665  -5.3305  -5.3069  -5.2788  -5.2228  -5.0827
  -5.0272  -4.9681  -4.7192  -4.5709  -4.3690  -4.2042  -4.0873  -3.9632
  -3.7911  -3.7557  -3.6467  -3.5730  -3.5546  -3.5198  -3.4769  -3.4378
  -3.3321  -3.3125  -3.2166  -3.1677  -3.1519  -3.1267  -3.0743  -3.0272
  -2.9979  -2.9540  -2.9306  -2.8638  -2.8487  -2.8221  -2.8095  -2.7854
  -2.7553  -2.7345  -2.6952  -2.6713  -2.6451  -2.6093  -2.5634  -2.5474
  -2.5319  -2.5054  -2.4626  -2.4446  -2.4175  -2.3849  -2.3642  -2.3216
  -2.3062  -2.2767  -2.2651  -2.1985  -2.1835  -2.1723  -2.1389  -2.1001
  -2.0722  -2.0467  -2.0304  -1.9956  -1.9468  -1.9154  -1.8602  -1.8240
  -1.8032  -1.7641  -1.7305  -1.7223  -1.6826  -1.6029  -1.5851  -1.5226
  -1.4873  -1.4716  -1.4284  -1.3672  -1.3292  -1.3108  -1.2563  -1.2434
  -1.1995  -1.1466  -1.1048  -1.0406  -1.0254  -0.9787  -0.9123  -0.8959
  -0.8724  -0.8545  -0.8299  -0.7794  -0.7606  -0.7345  -0.7117  -0.6857
  -0.6720  -0.6624  -0.6327  -0.6306  -0.6125  -0.5900  -0.5732  -0.5497
  -0.5358  -0.5072  -0.4908  -0.4620  -0.4346  -0.4264  -0.4024  -0.3948
  -0.3755  -0.3600  -0.3560  -0.3269  -0.3100  -0.3017  -0.2741  -0.2660
  -0.2439  -0.2352  -0.2191  -0.2121  -0.1898  -0.1754  -0.1581  -0.1423
  -0.1248  -0.1110  -0.0875  -0.0812  -0.0498  -0.0146  -0.0034   0.0174
   0.0342   0.0495   0.0865   0.1017   0.1263   0.1470   0.1507   0.1620
   0.1924   0.2050   0.2202   0.2355   0.2496   0.2957   0.3066   0.3465
   0.3499   0.3693   0.3992   0.4159   0.4493   0.4813   0.5096   0.5479
   0.5564   0.5836   0.5879   0.6868   0.7111   0.7469   0.8035   0.8702
   0.9164   0.9315   0.9663   1.0274   1.0580   1.0751   1.2074   1.2796
   5.0169
     cgsolve_all iterations 121    anorm=    0.72E-07
     cgsolve_all iterations 121    anorm=    0.74E-07
     cgsolve_all iterations 119    anorm=    0.74E-07
     compute_u_kq: q = (    0.0000,   -0.0399,    0.0000)
     Rotating WFCS
     ethr =  1.00E-14,  avg # of iterations = 79.0
     eigenvalues at k:
 -37.2291 -36.8294 -36.7058 -36.6722 -36.6552 -36.5619 -36.5538 -36.5505
 -36.5195 -36.4143 -36.3540 -36.2860 -19.5071 -18.9327 -18.6982 -18.6827
 -18.6540 -18.6220 -18.5670 -18.5475 -18.4891 -18.4510 -18.4248 -18.4136
 -18.3722 -18.3550 -18.3265 -18.2931 -18.2695 -18.2435 -18.2161 -18.2070
 -18.1692 -18.1445 -18.1281 -18.1050 -18.0790 -18.0663 -18.0519 -18.0377
 -18.0279 -18.0121 -18.0059 -17.9696 -17.9613 -17.9438 -17.9318 -17.9130
 -17.8786 -17.8714 -17.8544 -17.8207 -17.8001 -17.7903 -17.7590 -17.7485
 -17.7340 -17.7222 -17.7073 -17.6986 -17.6848 -17.6756 -17.6546 -17.6317
 -17.6180 -17.6130 -17.5920 -17.5703 -17.5534 -17.5202 -17.5103 -17.4944
 -17.4871 -17.4805 -17.4463 -17.4404 -17.4312 -17.4241 -17.3950 -17.3893
 -17.3657 -17.3272 -17.2974 -17.2831 -17.2410 -17.2360 -17.2279 -17.1922
 -17.1713 -17.1063 -17.0270 -17.0059 -16.9967 -16.9533 -16.9463 -16.9132
 -16.8570 -16.7965 -16.7799 -16.7474 -15.9156 -15.8482 -15.7804 -15.6383
 -15.6188 -15.4278 -15.3992 -15.3522 -15.3354 -15.2787 -15.2394 -15.1722
 -15.1062 -15.0169 -14.9456 -14.9193 -14.8928 -14.8009 -14.7960 -14.6872
 -14.6216 -14.5485  -7.4783  -7.1756  -6.9917  -6.8141  -6.5193  -6.4485
  -6.3897  -6.3715  -6.3626  -6.2860  -6.2410  -6.2266  -6.1902  -6.1838
  -6.1489  -6.1117  -6.0956  -6.0716  -6.0489  -6.0041  -5.9878  -5.9263
  -5.9147  -5.8993  -5.8488  -5.8245  -5.7879  -5.7722  -5.7520  -5.6972
  -5.6845  -5.6677  -5.6168  -5.5998  -5.5666  -5.5341  -5.4724  -5.4567
  -5.4270  -5.3779  -5.3656  -5.3322  -5.3047  -5.2815  -5.2223  -5.0879
  -5.0375  -4.9687  -4.7197  -4.5885  -4.3961  -4.2090  -4.0858  -3.9617
  -3.7771  -3.7562  -3.6461  -3.5613  -3.5515  -3.5077  -3.4752  -3.4350
  -3.3304  -3.3087  -3.2126  -3.1671  -3.1521  -3.1251  -3.0732  -3.0336
  -3.0027  -2.9515  -2.9347  -2.8629  -2.8554  -2.8211  -2.8101  -2.7874
  -2.7614  -2.7325  -2.6990  -2.6712  -2.6495  -2.6099  -2.5697  -2.5509
  -2.5304  -2.5053  -2.4633  -2.4412  -2.4145  -2.3829  -2.3631  -2.3247
  -2.3028  -2.2718  -2.2656  -2.2023  -2.1831  -2.1743  -2.1382  -2.0944
  -2.0721  -2.0445  -2.0277  -1.9951  -1.9465  -1.9114  -1.8598  -1.8216
  -1.8001  -1.7614  -1.7336  -1.7209  -1.6797  -1.6038  -1.5849  -1.5269
  -1.4910  -1.4729  -1.4320  -1.3658  -1.3333  -1.3113  -1.2585  -1.2443
  -1.1994  -1.1418  -1.1016  -1.0373  -1.0248  -0.9818  -0.9120  -0.8964
  -0.8741  -0.8561  -0.8290  -0.7790  -0.7582  -0.7391  -0.7124  -0.6897
  -0.6728  -0.6615  -0.6339  -0.6311  -0.6117  -0.5919  -0.5739  -0.5509
  -0.5354  -0.5074  -0.4936  -0.4637  -0.4325  -0.4242  -0.4057  -0.3966
  -0.3758  -0.3611  -0.3600  -0.3273  -0.3129  -0.3019  -0.2757  -0.2701
  -0.2426  -0.2379  -0.2169  -0.2137  -0.1906  -0.1768  -0.1567  -0.1392
  -0.1236  -0.1099  -0.0861  -0.0808  -0.0490  -0.0164  -0.0032   0.0175
   0.0326   0.0485   0.0893   0.0985   0.1222   0.1420   0.1498   0.1629
   0.1906   0.2020   0.2205   0.2327   0.2513   0.2969   0.3070   0.3460
   0.3496   0.3681   0.3985   0.4142   0.4459   0.4796   0.5049   0.5412
   0.5533   0.5800   0.5861   0.6865   0.7111   0.7481   0.8058   0.8698
   0.9171   0.9359   0.9718   1.0298   1.0629   1.0822   1.2113   1.2803
   5.0360
     eigenvalues at k+q:
 -37.2291 -36.8294 -36.7058 -36.6722 -36.6552 -36.5619 -36.5538 -36.5505
 -36.5195 -36.4143 -36.3540 -36.2861 -19.5105 -18.9315 -18.6963 -18.6796
 -18.6557 -18.6156 -18.5675 -18.5468 -18.4878 -18.4524 -18.4256 -18.4135
 -18.3708 -18.3562 -18.3249 -18.2952 -18.2699 -18.2459 -18.2171 -18.2065
 -18.1700 -18.1435 -18.1280 -18.1029 -18.0782 -18.0648 -18.0497 -18.0351
 -18.0260 -18.0082 -18.0010 -17.9682 -17.9617 -17.9439 -17.9313 -17.9119
 -17.8793 -17.8709 -17.8538 -17.8209 -17.8019 -17.7906 -17.7608 -17.7492
 -17.7363 -17.7233 -17.7062 -17.7035 -17.6852 -17.6761 -17.6559 -17.6313
 -17.6200 -17.6109 -17.5930 -17.5693 -17.5535 -17.5211 -17.5110 -17.4943
 -17.4874 -17.4825 -17.4478 -17.4415 -17.4355 -17.4265 -17.4020 -17.3933
 -17.3720 -17.3243 -17.2998 -17.2903 -17.2410 -17.2358 -17.2294 -17.1920
 -17.1712 -17.1067 -17.0213 -17.0031 -16.9970 -16.9541 -16.9477 -16.9162
 -16.8599 -16.7911 -16.7777 -16.7340 -15.9108 -15.8462 -15.7799 -15.6411
 -15.6185 -15.4284 -15.3981 -15.3522 -15.3310 -15.2789 -15.2357 -15.1682
 -15.1121 -15.0188 -14.9478 -14.9194 -14.8879 -14.7985 -14.7927 -14.6878
 -14.6274 -14.5552  -7.4953  -7.1781  -7.0120  -6.8136  -6.5190  -6.4476
  -6.3894  -6.3705  -6.3447  -6.2860  -6.2405  -6.2244  -6.1895  -6.1849
  -6.1466  -6.1121  -6.0957  -6.0729  -6.0464  -6.0038  -5.9877  -5.9242
  -5.9090  -5.8890  -5.8512  -5.8042  -5.7850  -5.7729  -5.7514  -5.6956
  -5.6793  -5.6631  -5.6159  -5.5990  -5.5596  -5.5338  -5.4721  -5.4584
  -5.4255  -5.3781  -5.3644  -5.3336  -5.3029  -5.2837  -5.2215  -5.0934
  -5.0480  -4.9694  -4.7203  -4.6054  -4.4243  -4.2138  -4.0839  -3.9603
  -3.7643  -3.7547  -3.6457  -3.5559  -3.5445  -3.4956  -3.4738  -3.4300
  -3.3300  -3.3036  -3.2090  -3.1665  -3.1523  -3.1225  -3.0722  -3.0408
  -3.0068  -2.9508  -2.9369  -2.8715  -2.8549  -2.8199  -2.8094  -2.7903
  -2.7669  -2.7304  -2.7024  -2.6703  -2.6534  -2.6131  -2.5754  -2.5543
  -2.5287  -2.5051  -2.4645  -2.4376  -2.4116  -2.3815  -2.3615  -2.3289
  -2.3001  -2.2724  -2.2596  -2.2066  -2.1832  -2.1756  -2.1379  -2.0894
  -2.0725  -2.0427  -2.0214  -1.9944  -1.9462  -1.9076  -1.8594  -1.8208
  -1.7966  -1.7586  -1.7379  -1.7194  -1.6758  -1.6048  -1.5842  -1.5317
  -1.4947  -1.4742  -1.4353  -1.3647  -1.3373  -1.3114  -1.2615  -1.2447
  -1.1992  -1.1368  -1.0977  -1.0347  -1.0240  -0.9847  -0.9131  -0.8969
  -0.8752  -0.8586  -0.8278  -0.7786  -0.7556  -0.7429  -0.7128  -0.6938
  -0.6737  -0.6605  -0.6362  -0.6308  -0.6107  -0.5938  -0.5743  -0.5525
  -0.5345  -0.5077  -0.4964  -0.4650  -0.4311  -0.4219  -0.4082  -0.3983
  -0.3766  -0.3648  -0.3612  -0.3278  -0.3168  -0.3016  -0.2778  -0.2730
  -0.2432  -0.2388  -0.2162  -0.2126  -0.1921  -0.1775  -0.1549  -0.1361
  -0.1220  -0.1087  -0.0852  -0.0796  -0.0489  -0.0189  -0.0030   0.0173
   0.0309   0.0468   0.0900   0.0959   0.1180   0.1351   0.1509   0.1644
   0.1887   0.1995   0.2209   0.2305   0.2535   0.2977   0.3073   0.3452
   0.3491   0.3672   0.3975   0.4127   0.4418   0.4780   0.5003   0.5333
   0.5510   0.5761   0.5866   0.6858   0.7112   0.7491   0.8078   0.8694
   0.9176   0.9403   0.9768   1.0320   1.0670   1.0895   1.2145   1.2808
   5.0561
     cgsolve_all iterations 119    anorm=    0.72E-07
     cgsolve_all iterations 121    anorm=    0.74E-07
     cgsolve_all iterations 117    anorm=    0.74E-07
     compute_u_kq: q = (    0.0000,    0.0000,    0.0399)
     Rotating WFCS
     ethr =  1.00E-14,  avg # of iterations = 90.0
     eigenvalues at k:
 -37.2291 -36.8294 -36.7058 -36.6722 -36.6552 -36.5619 -36.5538 -36.5505
 -36.5195 -36.4143 -36.3540 -36.2860 -19.5071 -18.9327 -18.6982 -18.6827
 -18.6540 -18.6220 -18.5670 -18.5475 -18.4891 -18.4510 -18.4248 -18.4136
 -18.3722 -18.3550 -18.3265 -18.2931 -18.2695 -18.2435 -18.2161 -18.2070
 -18.1692 -18.1445 -18.1281 -18.1050 -18.0790 -18.0663 -18.0519 -18.0377
 -18.0279 -18.0121 -18.0059 -17.9696 -17.9613 -17.9438 -17.9318 -17.9130
 -17.8786 -17.8714 -17.8544 -17.8207 -17.8001 -17.7903 -17.7590 -17.7485
 -17.7340 -17.7222 -17.7073 -17.6986 -17.6848 -17.6756 -17.6546 -17.6317
 -17.6180 -17.6130 -17.5920 -17.5703 -17.5534 -17.5202 -17.5103 -17.4944
 -17.4871 -17.4805 -17.4463 -17.4404 -17.4312 -17.4241 -17.3950 -17.3893
 -17.3657 -17.3272 -17.2974 -17.2831 -17.2410 -17.2360 -17.2279 -17.1922
 -17.1713 -17.1063 -17.0270 -17.0059 -16.9967 -16.9533 -16.9463 -16.9132
 -16.8570 -16.7965 -16.7799 -16.7474 -15.9156 -15.8482 -15.7804 -15.6383
 -15.6188 -15.4278 -15.3992 -15.3522 -15.3354 -15.2787 -15.2394 -15.1722
 -15.1062 -15.0169 -14.9456 -14.9193 -14.8928 -14.8009 -14.7960 -14.6872
 -14.6216 -14.5485  -7.4783  -7.1756  -6.9917  -6.8141  -6.5193  -6.4485
  -6.3897  -6.3715  -6.3626  -6.2860  -6.2410  -6.2266  -6.1902  -6.1838
  -6.1489  -6.1117  -6.0956  -6.0716  -6.0489  -6.0041  -5.9878  -5.9263
  -5.9147  -5.8993  -5.8488  -5.8245  -5.7879  -5.7722  -5.7520  -5.6972
  -5.6845  -5.6677  -5.6168  -5.5998  -5.5666  -5.5341  -5.4724  -5.4567
  -5.4270  -5.3779  -5.3656  -5.3322  -5.3047  -5.2815  -5.2223  -5.0879
  -5.0375  -4.9687  -4.7197  -4.5885  -4.3961  -4.2090  -4.0858  -3.9617
  -3.7771  -3.7562  -3.6461  -3.5613  -3.5515  -3.5077  -3.4752  -3.4350
  -3.3304  -3.3087  -3.2126  -3.1671  -3.1521  -3.1251  -3.0732  -3.0336
  -3.0027  -2.9515  -2.9347  -2.8629  -2.8554  -2.8211  -2.8101  -2.7874
  -2.7614  -2.7325  -2.6990  -2.6712  -2.6495  -2.6099  -2.5697  -2.5509
  -2.5304  -2.5053  -2.4633  -2.4412  -2.4145  -2.3829  -2.3631  -2.3247
  -2.3028  -2.2718  -2.2656  -2.2023  -2.1831  -2.1743  -2.1382  -2.0944
  -2.0721  -2.0445  -2.0277  -1.9951  -1.9465  -1.9114  -1.8598  -1.8216
  -1.8001  -1.7614  -1.7336  -1.7209  -1.6797  -1.6038  -1.5849  -1.5269
  -1.4910  -1.4729  -1.4320  -1.3658  -1.3333  -1.3113  -1.2585  -1.2443
  -1.1994  -1.1418  -1.1016  -1.0373  -1.0248  -0.9818  -0.9120  -0.8964
  -0.8741  -0.8561  -0.8290  -0.7790  -0.7582  -0.7391  -0.7124  -0.6897
  -0.6728  -0.6615  -0.6339  -0.6311  -0.6117  -0.5919  -0.5739  -0.5509
  -0.5354  -0.5074  -0.4936  -0.4637  -0.4325  -0.4242  -0.4057  -0.3966
  -0.3758  -0.3611  -0.3600  -0.3273  -0.3129  -0.3019  -0.2757  -0.2701
  -0.2426  -0.2379  -0.2169  -0.2137  -0.1906  -0.1768  -0.1567  -0.1392
  -0.1236  -0.1099  -0.0861  -0.0808  -0.0490  -0.0164  -0.0032   0.0175
   0.0326   0.0485   0.0893   0.0985   0.1222   0.1420   0.1498   0.1629
   0.1906   0.2020   0.2205   0.2327   0.2513   0.2969   0.3070   0.3460
   0.3496   0.3681   0.3985   0.4142   0.4459   0.4796   0.5049   0.5412
   0.5533   0.5800   0.5861   0.6865   0.7111   0.7481   0.8058   0.8698
   0.9171   0.9359   0.9718   1.0298   1.0629   1.0822   1.2113   1.2803
   5.0360
     eigenvalues at k+q:
 -37.2291 -36.8294 -36.7059 -36.6722 -36.6552 -36.5619 -36.5538 -36.5505
 -36.5195 -36.4143 -36.3540 -36.2861 -19.5071 -18.9327 -18.6981 -18.6827
 -18.6541 -18.6220 -18.5671 -18.5474 -18.4891 -18.4508 -18.4256 -18.4131
 -18.3722 -18.3550 -18.3265 -18.2929 -18.2690 -18.2444 -18.2158 -18.2069
 -18.1695 -18.1439 -18.1286 -18.1052 -18.0787 -18.0668 -18.0516 -18.0374
 -18.0274 -18.0118 -18.0065 -17.9710 -17.9625 -17.9434 -17.9299 -17.9125
 -17.8796 -17.8716 -17.8548 -17.8202 -17.8003 -17.7899 -17.7579 -17.7486
 -17.7342 -17.7229 -17.7073 -17.6983 -17.6849 -17.6761 -17.6546 -17.6316
 -17.6176 -17.6133 -17.5920 -17.5702 -17.5534 -17.5202 -17.5103 -17.4945
 -17.4870 -17.4804 -17.4464 -17.4405 -17.4309 -17.4240 -17.3948 -17.3892
 -17.3657 -17.3272 -17.2973 -17.2831 -17.2413 -17.2361 -17.2274 -17.1921
 -17.1716 -17.1061 -17.0271 -17.0059 -16.9967 -16.9534 -16.9462 -16.9132
 -16.8569 -16.7965 -16.7800 -16.7476 -15.9157 -15.8483 -15.7805 -15.6383
 -15.6187 -15.4278 -15.3993 -15.3523 -15.3355 -15.2787 -15.2394 -15.1722
 -15.1062 -15.0169 -14.9456 -14.9193 -14.8928 -14.8009 -14.7960 -14.6872
 -14.6216 -14.5485  -7.4781  -7.1755  -6.9915  -6.8141  -6.5193  -6.4485
  -6.3897  -6.3714  -6.3628  -6.2860  -6.2410  -6.2266  -6.1905  -6.1834
  -6.1489  -6.1117  -6.0957  -6.0714  -6.0489  -6.0041  -5.9878  -5.9263
  -5.9145  -5.8997  -5.8488  -5.8248  -5.7878  -5.7722  -5.7521  -5.6971
  -5.6844  -5.6678  -5.6167  -5.5998  -5.5666  -5.5341  -5.4725  -5.4566
  -5.4270  -5.3777  -5.3659  -5.3321  -5.3047  -5.2814  -5.2223  -5.0878
  -5.0373  -4.9687  -4.7197  -4.5883  -4.3958  -4.2090  -4.0858  -3.9617
  -3.7772  -3.7562  -3.6461  -3.5613  -3.5515  -3.5080  -3.4749  -3.4353
  -3.3306  -3.3087  -3.2117  -3.1683  -3.1516  -3.1243  -3.0746  -3.0327
  -3.0048  -2.9501  -2.9338  -2.8614  -2.8566  -2.8228  -2.8083  -2.7867
  -2.7617  -2.7337  -2.7001  -2.6713  -2.6493  -2.6070  -2.5697  -2.5518
  -2.5307  -2.5060  -2.4639  -2.4425  -2.4123  -2.3814  -2.3635  -2.3260
  -2.3040  -2.2723  -2.2629  -2.2041  -2.1824  -2.1750  -2.1383  -2.0974
  -2.0673  -2.0441  -2.0276  -1.9951  -1.9479  -1.9109  -1.8612  -1.8222
  -1.7972  -1.7650  -1.7323  -1.7195  -1.6807  -1.6035  -1.5847  -1.5267
  -1.4913  -1.4732  -1.4322  -1.3661  -1.3308  -1.3132  -1.2584  -1.2444
  -1.1994  -1.1419  -1.1017  -1.0374  -1.0249  -0.9818  -0.9122  -0.8986
  -0.8731  -0.8537  -0.8276  -0.7788  -0.7575  -0.7434  -0.7109  -0.6907
  -0.6721  -0.6608  -0.6343  -0.6307  -0.6090  -0.5957  -0.5736  -0.5513
  -0.5343  -0.5071  -0.4940  -0.4626  -0.4336  -0.4250  -0.4053  -0.3954
  -0.3758  -0.3632  -0.3579  -0.3275  -0.3126  -0.3027  -0.2764  -0.2705
  -0.2416  -0.2376  -0.2169  -0.2126  -0.1923  -0.1772  -0.1556  -0.1394
  -0.1234  -0.1102  -0.0878  -0.0798  -0.0486  -0.0171  -0.0031   0.0191
   0.0324   0.0482   0.0897   0.0972   0.1230   0.1421   0.1502   0.1625
   0.1905   0.2011   0.2222   0.2321   0.2510   0.2973   0.3067   0.3457
   0.3499   0.3681   0.3983   0.4143   0.4460   0.4796   0.5050   0.5411
   0.5533   0.5801   0.5862   0.6864   0.7112   0.7480   0.8058   0.8698
   0.9171   0.9358   0.9717   1.0298   1.0629   1.0821   1.2112   1.2803
   5.0352
     cgsolve_all iterations 121    anorm=    0.71E-07
     cgsolve_all iterations 121    anorm=    0.73E-07
     cgsolve_all iterations 121    anorm=    0.74E-07
     compute_u_kq: q = (    0.0000,    0.0000,   -0.0399)
     Rotating WFCS
     ethr =  1.00E-14,  avg # of iterations = 88.0
     eigenvalues at k:
 -37.2291 -36.8294 -36.7058 -36.6722 -36.6552 -36.5619 -36.5538 -36.5505
 -36.5195 -36.4143 -36.3540 -36.2860 -19.5071 -18.9327 -18.6982 -18.6827
 -18.6540 -18.6220 -18.5670 -18.5475 -18.4891 -18.4510 -18.4248 -18.4136
 -18.3722 -18.3550 -18.3265 -18.2931 -18.2695 -18.2435 -18.2161 -18.2070
 -18.1692 -18.1445 -18.1281 -18.1050 -18.0790 -18.0663 -18.0519 -18.0377
 -18.0279 -18.0121 -18.0059 -17.9696 -17.9613 -17.9438 -17.9318 -17.9130
 -17.8786 -17.8714 -17.8544 -17.8207 -17.8001 -17.7903 -17.7590 -17.7485
 -17.7340 -17.7222 -17.7073 -17.6986 -17.6848 -17.6756 -17.6546 -17.6317
 -17.6180 -17.6130 -17.5920 -17.5703 -17.5534 -17.5202 -17.5103 -17.4944
 -17.4871 -17.4805 -17.4463 -17.4404 -17.4312 -17.4241 -17.3950 -17.3893
 -17.3657 -17.3272 -17.2974 -17.2831 -17.2410 -17.2360 -17.2279 -17.1922
 -17.1713 -17.1063 -17.0270 -17.0059 -16.9967 -16.9533 -16.9463 -16.9132
 -16.8570 -16.7965 -16.7799 -16.7474 -15.9156 -15.8482 -15.7804 -15.6383
 -15.6188 -15.4278 -15.3992 -15.3522 -15.3354 -15.2787 -15.2394 -15.1722
 -15.1062 -15.0169 -14.9456 -14.9193 -14.8928 -14.8009 -14.7960 -14.6872
 -14.6216 -14.5485  -7.4783  -7.1756  -6.9917  -6.8141  -6.5193  -6.4485
  -6.3897  -6.3715  -6.3626  -6.2860  -6.2410  -6.2266  -6.1902  -6.1838
  -6.1489  -6.1117  -6.0956  -6.0716  -6.0489  -6.0041  -5.9878  -5.9263
  -5.9147  -5.8993  -5.8488  -5.8245  -5.7879  -5.7722  -5.7520  -5.6972
  -5.6845  -5.6677  -5.6168  -5.5998  -5.5666  -5.5341  -5.4724  -5.4567
  -5.4270  -5.3779  -5.3656  -5.3322  -5.3047  -5.2815  -5.2223  -5.0879
  -5.0375  -4.9687  -4.7197  -4.5885  -4.3961  -4.2090  -4.0858  -3.9617
  -3.7771  -3.7562  -3.6461  -3.5613  -3.5515  -3.5077  -3.4752  -3.4350
  -3.3304  -3.3087  -3.2126  -3.1671  -3.1521  -3.1251  -3.0732  -3.0336
  -3.0027  -2.9515  -2.9347  -2.8629  -2.8554  -2.8211  -2.8101  -2.7874
  -2.7614  -2.7325  -2.6990  -2.6712  -2.6495  -2.6099  -2.5697  -2.5509
  -2.5304  -2.5053  -2.4633  -2.4412  -2.4145  -2.3829  -2.3631  -2.3247
  -2.3028  -2.2718  -2.2656  -2.2023  -2.1831  -2.1743  -2.1382  -2.0944
  -2.0721  -2.0445  -2.0277  -1.9951  -1.9465  -1.9114  -1.8598  -1.8216
  -1.8001  -1.7614  -1.7336  -1.7209  -1.6797  -1.6038  -1.5849  -1.5269
  -1.4910  -1.4729  -1.4320  -1.3658  -1.3333  -1.3113  -1.2585  -1.2443
  -1.1994  -1.1418  -1.1016  -1.0373  -1.0248  -0.9818  -0.9120  -0.8964
  -0.8741  -0.8561  -0.8290  -0.7790  -0.7582  -0.7391  -0.7124  -0.6897
  -0.6728  -0.6615  -0.6339  -0.6311  -0.6117  -0.5919  -0.5739  -0.5509
  -0.5354  -0.5074  -0.4936  -0.4637  -0.4325  -0.4242  -0.4057  -0.3966
  -0.3758  -0.3611  -0.3600  -0.3273  -0.3129  -0.3019  -0.2757  -0.2701
  -0.2426  -0.2379  -0.2169  -0.2137  -0.1906  -0.1768  -0.1567  -0.1392
  -0.1236  -0.1099  -0.0861  -0.0808  -0.0490  -0.0164  -0.0032   0.0175
   0.0326   0.0485   0.0893   0.0985   0.1222   0.1420   0.1498   0.1629
   0.1906   0.2020   0.2205   0.2327   0.2513   0.2969   0.3070   0.3460
   0.3496   0.3681   0.3985   0.4142   0.4459   0.4796   0.5049   0.5412
   0.5533   0.5800   0.5861   0.6865   0.7111   0.7481   0.8058   0.8698
   0.9171   0.9359   0.9718   1.0298   1.0629   1.0822   1.2113   1.2803
   5.0360
     eigenvalues at k+q:
 -37.2291 -36.8294 -36.7059 -36.6722 -36.6552 -36.5619 -36.5538 -36.5505
 -36.5195 -36.4143 -36.3540 -36.2861 -19.5072 -18.9327 -18.6982 -18.6826
 -18.6539 -18.6220 -18.5669 -18.5477 -18.4890 -18.4510 -18.4245 -18.4137
 -18.3722 -18.3551 -18.3265 -18.2933 -18.2700 -18.2424 -18.2167 -18.2072
 -18.1687 -18.1449 -18.1277 -18.1049 -18.0792 -18.0661 -18.0520 -18.0380
 -18.0285 -18.0123 -18.0055 -17.9686 -17.9601 -17.9443 -17.9331 -17.9134
 -17.8777 -17.8714 -17.8542 -17.8203 -17.7998 -17.7910 -17.7607 -17.7483
 -17.7337 -17.7217 -17.7073 -17.6986 -17.6849 -17.6749 -17.6545 -17.6319
 -17.6184 -17.6127 -17.5920 -17.5703 -17.5534 -17.5203 -17.5103 -17.4943
 -17.4871 -17.4804 -17.4460 -17.4405 -17.4314 -17.4240 -17.3953 -17.3895
 -17.3658 -17.3272 -17.2979 -17.2826 -17.2408 -17.2359 -17.2283 -17.1922
 -17.1710 -17.1065 -17.0269 -17.0059 -16.9967 -16.9532 -16.9464 -16.9131
 -16.8570 -16.7964 -16.7799 -16.7473 -15.9156 -15.8482 -15.7804 -15.6383
 -15.6188 -15.4278 -15.3992 -15.3522 -15.3354 -15.2787 -15.2394 -15.1722
 -15.1063 -15.0169 -14.9456 -14.9193 -14.8928 -14.8008 -14.7959 -14.6872
 -14.6217 -14.5486  -7.4785  -7.1756  -6.9919  -6.8141  -6.5193  -6.4485
  -6.3897  -6.3715  -6.3623  -6.2860  -6.2409  -6.2266  -6.1900  -6.1841
  -6.1487  -6.1117  -6.0954  -6.0717  -6.0488  -6.0041  -5.9879  -5.9262
  -5.9147  -5.8991  -5.8487  -5.8244  -5.7879  -5.7722  -5.7518  -5.6971
  -5.6846  -5.6676  -5.6168  -5.5998  -5.5665  -5.5340  -5.4722  -5.4569
  -5.4270  -5.3780  -5.3653  -5.3322  -5.3047  -5.2816  -5.2222  -5.0879
  -5.0376  -4.9687  -4.7197  -4.5887  -4.3965  -4.2090  -4.0857  -3.9616
  -3.7769  -3.7562  -3.6460  -3.5615  -3.5513  -3.5075  -3.4752  -3.4347
  -3.3303  -3.3086  -3.2136  -3.1665  -3.1518  -3.1258  -3.0723  -3.0338
  -3.0010  -2.9529  -2.9353  -2.8644  -2.8545  -2.8198  -2.8108  -2.7881
  -2.7613  -2.7315  -2.6977  -2.6720  -2.6492  -2.6126  -2.5697  -2.5501
  -2.5303  -2.5058  -2.4622  -2.4401  -2.4158  -2.3837  -2.3624  -2.3235
  -2.3013  -2.2716  -2.2688  -2.2012  -2.1861  -2.1718  -2.1370  -2.0920
  -2.0765  -2.0450  -2.0268  -1.9954  -1.9467  -1.9111  -1.8577  -1.8208
  -1.8032  -1.7584  -1.7346  -1.7224  -1.6789  -1.6042  -1.5851  -1.5270
  -1.4908  -1.4729  -1.4318  -1.3653  -1.3359  -1.3094  -1.2585  -1.2443
  -1.1993  -1.1417  -1.1013  -1.0374  -1.0249  -0.9818  -0.9121  -0.8945
  -0.8743  -0.8580  -0.8303  -0.7792  -0.7595  -0.7346  -0.7139  -0.6892
  -0.6727  -0.6623  -0.6346  -0.6307  -0.6142  -0.5879  -0.5742  -0.5507
  -0.5365  -0.5081  -0.4928  -0.4647  -0.4315  -0.4238  -0.4058  -0.3973
  -0.3758  -0.3625  -0.3588  -0.3273  -0.3133  -0.3012  -0.2745  -0.2697
  -0.2439  -0.2382  -0.2173  -0.2144  -0.1890  -0.1762  -0.1576  -0.1391
  -0.1241  -0.1095  -0.0858  -0.0805  -0.0500  -0.0161  -0.0023   0.0154
   0.0332   0.0486   0.0890   0.0999   0.1212   0.1418   0.1494   0.1635
   0.1906   0.2028   0.2190   0.2333   0.2516   0.2965   0.3071   0.3457
   0.3498   0.3680   0.3988   0.4140   0.4458   0.4796   0.5049   0.5412
   0.5533   0.5799   0.5860   0.6866   0.7111   0.7481   0.8058   0.8698
   0.9171   0.9360   0.9718   1.0299   1.0630   1.0823   1.2113   1.2803
   5.0366
     cgsolve_all iterations 121    anorm=    0.72E-07
     cgsolve_all iterations 121    anorm=    0.74E-07
     cgsolve_all iterations 117    anorm=    0.74E-07

     End of magnetic susceptibility calculation

     f-sum rule (1st term):
          -659.0382         -0.2551          0.0431
            -0.2514       -658.7769          0.0082
             0.0394          0.0138       -659.1813

     f-sum rule (2nd term):
           -15.7063         -0.0996         -0.0437
            -0.0995        -15.6973         -0.0103
            -0.0429         -0.0107        -15.6280

     f-sum rule (should be  -674.8083):
          -674.7445         -0.3547         -0.0006
            -0.3510       -674.4741         -0.0021
            -0.0035          0.0032       -674.8093

     chi_bare pGv (HH) in paratec units:
      -190.114512     10.006039      0.920897
         9.984149   -198.837316     -0.613071
         0.569261     -0.480147   -181.447828

      -190.114512     10.006039      0.920897
         9.984149   -198.837316     -0.613071
         0.569261     -0.480147   -181.447828

     chi_bare vGv (VV) in paratec units:
      -191.799760      7.161956      0.694844
         7.162047   -197.151350     -0.455189
         0.694918     -0.454881   -185.243866

      -191.799760      7.161956      0.694844
         7.162047   -197.151350     -0.455189
         0.694918     -0.454881   -185.243866

     chi_bare pGv (HH) in 10^{-6} cm^3/mol:
          -903.4421         47.5496          4.3762
            47.4456       -944.8937         -2.9134
             2.7052         -2.2817       -862.2572

     chi_bare vGv (VV) in 10^{-6} cm^3/mol:
          -911.4505         34.0343          3.3020
            34.0347       -936.8818         -2.1631
             3.3023         -2.1616       -880.2963

     Contributions to the NMR chemical shifts: -------------------------------

     Macroscopic shape contribution in ppm:                    6.84
             6.8417         -0.0000         -0.0000
            -0.0000          7.1557          0.0000
            -0.0000          0.0000          6.5298


     Core contribution in ppm:

     Atom  1  Ca  pos: ( -0.033252  0.414379  0.522972)  core sigma:        1265.05
     Atom  2  Ca  pos: (  0.731543  0.442734  0.365805)  core sigma:        1265.05
     Atom  3  Ca  pos: (  0.879529  0.197367  0.378307)  core sigma:        1265.05
     Atom  4  Ca  pos: (  0.135378  0.188805  0.505218)  core sigma:        1265.05
     Atom  5  Ca  pos: (  0.705025  0.001729  1.544786)  core sigma:        1265.05
     Atom  6  Ca  pos: (  0.863186  0.372133  0.806745)  core sigma:        1265.05
     Atom  7  Ca  pos: (  0.461362  0.438750  0.521638)  core sigma:        1265.05
     Atom  8  Ca  pos: (  0.223414  0.433639  0.363194)  core sigma:        1265.05
     Atom  9  Ca  pos: (  0.386053  0.196663  0.376992)  core sigma:        1265.05
     Atom 10  Ca  pos: (  0.628639  0.206487  0.532466)  core sigma:        1265.05
     Atom 11  Ca  pos: (  0.921160 -0.015956  1.102951)  core sigma:        1265.05
     Atom 12  Ca  pos: (  0.459766  0.108952  0.146172)  core sigma:        1265.05
     Atom 13  Si  pos: (  0.768067  0.126005  0.133571)  core sigma:         837.79
     Atom 14  Si  pos: (  0.367042  0.214920  0.599914)  core sigma:         837.79
     Atom 15  Si  pos: (  0.622453  0.229205  0.280958)  core sigma:         837.79
     Atom 16  Si  pos: (  0.203425  0.066977  0.097851)  core sigma:         837.79
     Atom 17  Si  pos: (  0.869651  0.208982  0.607066)  core sigma:         837.79
     Atom 18  Si  pos: (  0.120165  0.213296  0.273229)  core sigma:         837.79
     Atom 19  Si  pos: (  0.744194  0.423872  0.612327)  core sigma:         837.79
     Atom 20  Si  pos: ( -0.019968  0.407222  0.275533)  core sigma:         837.79
     Atom 21  Si  pos: (  0.214782  0.409758  0.591262)  core sigma:         837.79
     Atom 22  Si  pos: (  0.483695  0.418204  0.292763)  core sigma:         837.79
     Atom 23  O   pos: (  0.052877  0.312501  0.236616)  core sigma:         271.07
     Atom 24  O   pos: (  1.117900  0.025134  0.519126)  core sigma:         271.07
     Atom 25  O   pos: (  0.373284  0.035123  0.298022)  core sigma:         271.07
     Atom 26  O   pos: (  0.636099  0.381983  0.572397)  core sigma:         271.07
     Atom 27  O   pos: ( -0.093061  0.368172  0.365323)  core sigma:         271.07
     Atom 28  O   pos: (  0.126750  0.033818  0.010522)  core sigma:         271.07
     Atom 29  O   pos: (  0.874256  0.177530  0.181620)  core sigma:         271.07
     Atom 30  H   pos: ( -0.095419  0.219825  0.139258)  core sigma:           0.00
     Atom 31  O   pos: (  0.870582  0.154931  0.717238)  core sigma:         271.07
     Atom 32  O   pos: (  0.150335  0.160300  0.164977)  core sigma:         271.07
     Atom 33  O   pos: (  0.481753 -0.028898  0.693831)  core sigma:         271.07
     Atom 34  O   pos: (  0.759539  0.014700  0.187084)  core sigma:         271.07
     Atom 35  O   pos: (  0.283309  0.306862  0.610905)  core sigma:         271.07
     Atom 36  O   pos: (  0.544348  0.319683  0.248482)  core sigma:         271.07
     Atom 37  O   pos: (  0.607355  0.028673  0.534585)  core sigma:         271.07
     Atom 38  O   pos: (  0.875282  0.021550  0.358572)  core sigma:         271.07
     Atom 39  O   pos: (  0.132630  0.376618  0.504101)  core sigma:         271.07
     Atom 40  O   pos: (  0.388630  0.379743  0.359530)  core sigma:         271.07
     Atom 41  O   pos: (  0.774328  0.106133  0.012239)  core sigma:         271.07
     Atom 42  H   pos: (  1.192851  0.093169  1.627534)  core sigma:           0.00
     Atom 43  O   pos: (  0.309886  0.108480  0.052857)  core sigma:         271.07
     Atom 44  O   pos: (  0.395645  0.184159  0.716091)  core sigma:         271.07
     Atom 45  O   pos: (  0.670547  0.192718  0.169885)  core sigma:         271.07
     Atom 46  O   pos: (  0.308663  0.130557  0.529500)  core sigma:         271.07
     Atom 47  O   pos: (  0.548686  0.138326  0.318610)  core sigma:         271.07
     Atom 48  O   pos: (  0.461494  0.255184  0.531562)  core sigma:         271.07
     Atom 49  O   pos: (  0.706060  0.263812  0.362628)  core sigma:         271.07
     Atom 50  O   pos: (  0.795592  0.148253  0.529839)  core sigma:         271.07
     Atom 51  O   pos: (  0.054812  0.144711  0.349513)  core sigma:         271.07
     Atom 52  O   pos: (  0.973986  0.234440  0.548237)  core sigma:         271.07
     Atom 53  O   pos: (  0.221337  0.252881  0.330662)  core sigma:         271.07
     Atom 54  O   pos: (  1.071560  0.005280  0.718937)  core sigma:         271.07
     Atom 55  O   pos: ( -0.090816  0.433753  0.176811)  core sigma:         271.07
     Atom 56  O   pos: (  0.820653  0.322577  0.630775)  core sigma:         271.07
     Atom 57  O   pos: (  0.291711 -0.005689  0.693571)  core sigma:         271.07
     Atom 58  H   pos: (  0.370160 -0.003585  0.695275)  core sigma:           0.00
     Atom 59  H   pos: (  0.270539  0.064130  0.687125)  core sigma:           0.00
     Atom 60  O   pos: (  0.618956  0.161479  1.531001)  core sigma:         271.07
     Atom 61  H   pos: (  0.547340  0.135871  1.529506)  core sigma:           0.00
     Atom 62  H   pos: (  0.625063  0.208807  1.475634)  core sigma:           0.00
     Atom 63  O   pos: (  0.590969 -0.025003  0.859564)  core sigma:         271.07
     Atom 64  H   pos: (  0.333677  0.398327  0.863150)  core sigma:           0.00
     Atom 65  H   pos: (  0.558773 -0.025424  0.790204)  core sigma:           0.00
     Atom 66  O   pos: (  0.353760  0.253822  0.174651)  core sigma:         271.07
     Atom 67  H   pos: (  0.301073  0.265437  0.227280)  core sigma:           0.00
     Atom 68  H   pos: (  0.318261  0.213118  0.120810)  core sigma:           0.00
     Atom 69  O   pos: (  0.694138  0.416975  1.262143)  core sigma:         271.07
     Atom 70  H   pos: (  0.692021  0.409389  1.336191)  core sigma:           0.00
     Atom 71  H   pos: (  0.757561  0.384756  1.242043)  core sigma:           0.00
     Atom 72  O   pos: (  1.077900  0.059637  1.080445)  core sigma:         271.07
     Atom 73  H   pos: (  1.127263  0.052569  1.025579)  core sigma:           0.00
     Atom 74  H   pos: (  1.112444  0.091853  1.139144)  core sigma:           0.00
     Atom 75  O   pos: (  0.448914  0.376072  1.053127)  core sigma:         271.07
     Atom 76  H   pos: (  0.386355  0.348784  1.080669)  core sigma:           0.00
     Atom 77  H   pos: (  0.447157  0.356901  0.980751)  core sigma:           0.00
     Atom 78  O   pos: (  1.274170  0.063396  1.370147)  core sigma:         271.07
     Atom 79  H   pos: (  1.250163  0.097468  1.433931)  core sigma:           0.00
     Atom 80  H   pos: (  1.267985 -0.009844  1.387269)  core sigma:           0.00
     Atom 81  O   pos: (  0.396275  0.004966  1.081790)  core sigma:         271.07
     Atom 82  H   pos: (  0.413178  0.033989  1.015865)  core sigma:           0.00
     Atom 83  H   pos: (  0.462531 -0.007212  1.113340)  core sigma:           0.00
     Atom 84  O   pos: (  0.689993  0.462901  0.187692)  core sigma:         271.07
     Atom 85  H   pos: (  0.721918  0.456070  0.120781)  core sigma:           0.00
     Atom 86  H   pos: (  0.970723  0.060180  0.178327)  core sigma:           0.00
     Atom 87  O   pos: (  0.984735  0.305981  1.039221)  core sigma:         271.07
     Atom 88  H   pos: (  0.015753  0.361780  1.058007)  core sigma:           0.00
     Atom 89  H   pos: (  1.039811  0.268413  1.008354)  core sigma:           0.00
     Atom 90  O   pos: (  0.040386  0.313223  0.818782)  core sigma:         271.07
     Atom 91  H   pos: (  0.085592  0.336877  0.764308)  core sigma:           0.00
     Atom 92  H   pos: (  0.048351  0.237723  0.826184)  core sigma:           0.00
     Atom 93  O   pos: (  0.477257 -0.013851  1.341177)  core sigma:         271.07
     Atom 94  H   pos: (  0.474539 -0.015568  1.415506)  core sigma:           0.00
     Atom 95  H   pos: (  0.416198  0.025705  1.326912)  core sigma:           0.00
     Atom 96  O   pos: (  0.206270  0.032784  0.913185)  core sigma:         271.07
     Atom 97  H   pos: (  0.183377  0.096360  0.882214)  core sigma:           0.00
     Atom 98  H   pos: (  0.281514  0.041635  0.909093)  core sigma:           0.00
     Atom 99  O   pos: (  0.646723  0.425762  0.933688)  core sigma:         271.07
     Atom100  H   pos: (  0.602557  0.390648  0.887027)  core sigma:           0.00
     Atom101  H   pos: (  0.980549  0.028504  0.898105)  core sigma:           0.00
     Atom102  O   pos: (  0.524691  0.366663  1.567327)  core sigma:         271.07
     Atom103  H   pos: (  0.519071  0.303492  1.606393)  core sigma:           0.00
     Atom104  H   pos: (  0.592819  0.373749  1.537877)  core sigma:           0.00
     Atom105  O   pos: (  0.595768  0.174616  0.711750)  core sigma:         271.07
     Atom106  H   pos: (  0.519498  0.173154  0.716618)  core sigma:           0.00
     Atom107  H   pos: (  0.612478  0.102889  0.713708)  core sigma:           0.00
     Atom108  O   pos: (  1.015934  0.132655  0.840760)  core sigma:         271.07
     Atom109  H   pos: (  0.953125  0.146138  0.798969)  core sigma:           0.00
     Atom110  H   pos: (  1.047762  0.084606  0.786061)  core sigma:           0.00
     Atom111  O   pos: (  0.661845  0.276868  1.100785)  core sigma:         271.07
     Atom112  H   pos: (  0.733271  0.262471  1.110856)  core sigma:           0.00
     Atom113  H   pos: (  0.642422  0.235776  1.042060)  core sigma:           0.00
     Atom114  O   pos: (  0.282283  0.319014  1.539064)  core sigma:         271.07
     Atom115  H   pos: (  0.253007  0.337673  1.605407)  core sigma:           0.00
     Atom116  H   pos: (  0.259269  0.249262  1.525242)  core sigma:           0.00
     Atom117  O   pos: (  0.233946  0.425650  0.158985)  core sigma:         271.07
     Atom118  H   pos: (  0.204611  0.365530  0.128671)  core sigma:           0.00
     Atom119  H   pos: (  0.307157  0.421726  0.146603)  core sigma:           0.00
     Atom120  O   pos: (  0.841682  0.316005  1.635876)  core sigma:         271.07
     Atom121  H   pos: (  0.439873  0.337877  0.010847)  core sigma:           0.00
     Atom122  H   pos: (  0.856910  0.387237  1.655278)  core sigma:           0.00
     Atom123  O   pos: (  0.025973  0.286368  0.028551)  core sigma:         271.07
     Atom124  H   pos: (  0.007530  0.335185  0.080656)  core sigma:           0.00
     Atom125  H   pos: (  0.070818  0.238919  0.063239)  core sigma:           0.00
     Atom126  O   pos: (  0.452168  0.054028  1.542296)  core sigma:         271.07
     Atom127  H   pos: (  0.477740  0.022011  1.605990)  core sigma:           0.00
     Atom128  H   pos: (  0.385319  0.083417  1.554384)  core sigma:           0.00
     Atom129  O   pos: (  0.935538  0.335272  1.433929)  core sigma:         271.07
     Atom130  H   pos: (  0.984107  0.277112  1.429697)  core sigma:           0.00
     Atom131  H   pos: (  0.919793  0.341020  1.506164)  core sigma:           0.00
     Atom132  O   pos: (  0.846850  0.124035  1.507448)  core sigma:         271.07
     Atom133  H   pos: (  0.835055  0.192886  1.531551)  core sigma:           0.00
     Atom134  H   pos: (  0.904567  0.129703  1.459969)  core sigma:           0.00
     Atom135  O   pos: (  0.703335  0.400592  1.472705)  core sigma:         271.07
     Atom136  H   pos: (  0.754654  0.358477  1.504777)  core sigma:           0.00
     Atom137  H   pos: (  1.047333  0.004762  1.481606)  core sigma:           0.00
     Atom138  O   pos: (  0.868069  0.274309  1.227516)  core sigma:         271.07
     Atom139  H   pos: (  0.922384  0.285066  1.177868)  core sigma:           0.00
     Atom140  H   pos: (  0.894061  0.295408  1.293551)  core sigma:           0.00
     Atom141  O   pos: (  0.272905  0.228091  1.036515)  core sigma:         271.07
     Atom142  H   pos: (  0.265206  0.223391  0.962297)  core sigma:           0.00
     Atom143  H   pos: (  0.295516  0.161289  1.056838)  core sigma:           0.00
     Atom144  O   pos: (  0.235801  0.218221  0.831376)  core sigma:         271.07
     Atom145  H   pos: (  0.214902  0.288447  0.826951)  core sigma:           0.00
     Atom146  H   pos: (  0.294736  0.210790  0.784069)  core sigma:           0.00
     Atom147  O   pos: (  0.599407  0.040857  1.149099)  core sigma:         271.07
     Atom148  H   pos: (  0.564529  0.072428  1.205746)  core sigma:           0.00
     Atom149  H   pos: (  0.591608  0.086553  1.090452)  core sigma:           0.00
     Atom150  O   pos: (  1.033497  0.162165  1.417186)  core sigma:         271.07
     Atom151  H   pos: (  1.069582  0.154643  1.351762)  core sigma:           0.00
     Atom152  H   pos: (  1.087679  0.153440  1.471986)  core sigma:           0.00
     Atom153  O   pos: (  1.153020  0.150143  1.241110)  core sigma:         271.07
     Atom154  H   pos: (  0.205272  0.103655  1.283872)  core sigma:           0.00
     Atom155  H   pos: (  0.180692  0.205494  1.223779)  core sigma:           0.00
     Atom156  O   pos: (  0.820626 -0.028826  0.700048)  core sigma:         271.07
     Atom157  H   pos: (  0.842202  0.045359  0.710890)  core sigma:           0.00
     Atom158  H   pos: (  0.562788  0.404407  0.674371)  core sigma:           0.00
     Atom159  O   pos: (  0.849285  0.147728  1.031658)  core sigma:         271.07
     Atom160  H   pos: (  0.813577  0.161808  0.967620)  core sigma:           0.00
     Atom161  H   pos: (  0.898020  0.203551  1.035337)  core sigma:           0.00
     Atom162  O   pos: (  0.584865  0.142076  0.965760)  core sigma:         271.07
     Atom163  H   pos: (  0.593646  0.079000  0.923369)  core sigma:           0.00
     Atom164  H   pos: (  0.517046  0.164280  0.948489)  core sigma:           0.00
     Atom165  O   pos: (  0.766095  0.226086  0.857139)  core sigma:         271.07
     Atom166  H   pos: (  0.692912  0.219256  0.851702)  core sigma:           0.00
     Atom167  H   pos: (  0.797012  0.187877  0.796512)  core sigma:           0.00
     Atom168  O   pos: (  0.447095  0.332417  0.855745)  core sigma:         271.07
     Atom169  H   pos: (  0.428570  0.272107  0.815686)  core sigma:           0.00
     Atom170  H   pos: (  0.471610  0.379606  0.799273)  core sigma:           0.00
     Atom171  O   pos: (  0.399908  0.065424  0.880393)  core sigma:         271.07
     Atom172  H   pos: (  0.430506  0.000591  0.863192)  core sigma:           0.00
     Atom173  H   pos: (  0.401050  0.104941  0.815420)  core sigma:           0.00
     Atom174  O   pos: (  0.685044 -0.009993  1.371816)  core sigma:         271.07
     Atom175  H   pos: (  0.728928  0.019862  1.319560)  core sigma:           0.00
     Atom176  H   pos: (  0.616051 -0.014621  1.344781)  core sigma:           0.00
     Atom177  O   pos: (  0.800046  0.068496  1.221406)  core sigma:         271.07
     Atom178  H   pos: (  0.738716  0.070059  1.178821)  core sigma:           0.00
     Atom179  H   pos: (  0.821858  0.139663  1.228182)  core sigma:           0.00
     Atom180  O   pos: (  0.532833  0.156326 -0.002996)  core sigma:         271.07
     Atom181  H   pos: (  0.926585  0.091209  1.611814)  core sigma:           0.00
     Atom182  H   pos: (  0.601431  0.169787 -0.031576)  core sigma:           0.00

     Bare contribution in ppm:

     Atom  1  Ca  pos: ( -0.033252  0.414379  0.522972)  bare sigma:         103.57
           109.6190         -3.7680          3.4714
            -3.8784         98.3006          6.6559
             3.8062          6.7225        102.7762

     Atom  2  Ca  pos: (  0.731543  0.442734  0.365805)  bare sigma:         107.45
           107.2632         -0.6897          5.9028
            -0.9418        112.8112          0.6603
             6.4882          0.6627        102.2894

     Atom  3  Ca  pos: (  0.879529  0.197367  0.378307)  bare sigma:         106.32
           105.6775         -0.1197         -3.4125
            -0.3895        111.9727          0.3885
            -3.2078         -0.2664        101.2968

     Atom  4  Ca  pos: (  0.135378  0.188805  0.505218)  bare sigma:         105.52
           111.9976         -4.1550          0.1997
            -3.3974        107.7267         -0.2646
            -0.2412         -0.1097         96.8271

     Atom  5  Ca  pos: (  0.705025  0.001729  1.544786)  bare sigma:         110.73
           108.1630         -5.1778          2.2794
            -4.5789        109.2973         -2.2872
             2.9620         -1.2857        114.7247

     Atom  6  Ca  pos: (  0.863186  0.372133  0.806745)  bare sigma:         106.46
           109.7348          1.5670          5.1168
             0.4520        109.6329         -2.4716
             6.0130         -3.5245        100.0145

     Atom  7  Ca  pos: (  0.461362  0.438750  0.521638)  bare sigma:         106.35
           104.1170         -1.8581          2.0838
            -1.5457        110.8615          1.2603
             2.6673          1.1676        104.0651

     Atom  8  Ca  pos: (  0.223414  0.433639  0.363194)  bare sigma:         104.01
           104.7469         -3.8515         -3.5741
            -3.8559        107.2690         -5.0985
            -4.5611         -5.2315        100.0052

     Atom  9  Ca  pos: (  0.386053  0.196663  0.376992)  bare sigma:         102.54
           101.7369         -3.9749         -0.5703
            -3.5322        101.9635          3.7122
            -0.2324          2.6616        103.9131

     Atom 10  Ca  pos: (  0.628639  0.206487  0.532466)  bare sigma:         105.67
           111.1733         -3.7957         -3.2433
            -4.1683        109.3886         -0.8005
            -3.8652         -1.1022         96.4474

     Atom 11  Ca  pos: (  0.921160 -0.015956  1.102951)  bare sigma:         113.52
           117.7440         -0.6312          1.0040
            -0.5802        111.0123          1.0740
             0.5270          0.7393        111.7953

     Atom 12  Ca  pos: (  0.459766  0.108952  0.146172)  bare sigma:         104.71
           107.5277         -6.0456          0.9985
            -5.3097         97.4891         -4.6449
             0.1753         -3.6639        109.1125

     Atom 13  Si  pos: (  0.768067  0.126005  0.133571)  bare sigma:         -26.60
           -27.4066         -0.5743          0.0480
             0.3474        -28.8268          0.5252
            -1.2787          1.1682        -23.5602

     Atom 14  Si  pos: (  0.367042  0.214920  0.599914)  bare sigma:         -27.37
           -28.1298          2.6602          0.4859
             2.3458        -30.0529         -1.1968
             0.9847         -1.3739        -23.9165

     Atom 15  Si  pos: (  0.622453  0.229205  0.280958)  bare sigma:         -26.90
           -24.3931          3.2569          3.1323
             3.2888        -27.0657          1.9843
             2.9663          1.6485        -29.2390

     Atom 16  Si  pos: (  0.203425  0.066977  0.097851)  bare sigma:         -26.86
           -23.4208          2.8662          2.4341
             3.2404        -30.9803          0.9134
             2.8379          0.8749        -26.1743

     Atom 17  Si  pos: (  0.869651  0.208982  0.607066)  bare sigma:         -27.69
           -27.0840          4.0984         -1.4757
             3.6913        -30.8888         -1.3209
            -1.3876         -2.2621        -25.1074

     Atom 18  Si  pos: (  0.120165  0.213296  0.273229)  bare sigma:         -27.12
           -25.5061          3.5977         -1.4372
             3.7054        -28.6078         -0.9089
            -1.2030         -1.0710        -27.2346

     Atom 19  Si  pos: (  0.744194  0.423872  0.612327)  bare sigma:         -27.28
           -25.4944          5.4534          1.4638
             5.6647        -32.2095          1.2976
             1.1485          1.0670        -24.1475

     Atom 20  Si  pos: ( -0.019968  0.407222  0.275533)  bare sigma:         -26.94
           -26.1578          4.0597         -1.5534
             3.9857        -26.7479         -1.5544
            -1.4080         -1.4687        -27.9161

     Atom 21  Si  pos: (  0.214782  0.409758  0.591262)  bare sigma:         -27.41
           -27.8781          2.5464         -3.3284
             2.5594        -29.3540          0.2434
            -3.2419          0.6692        -25.0126

     Atom 22  Si  pos: (  0.483695  0.418204  0.292763)  bare sigma:         -27.11
           -24.9989          3.3941         -0.2083
             3.0066        -27.1218          0.7399
             0.3107         -0.0333        -29.1985

     Atom 23  O   pos: (  0.052877  0.312501  0.236616)  bare sigma:          52.25
            50.0378         -7.7384          0.0202
            -8.6161         56.9343          0.2915
            -0.6504          1.0332         49.7899

     Atom 24  O   pos: (  1.117900  0.025134  0.519126)  bare sigma:          27.82
            23.0734          0.7892          2.5108
             2.3793         33.0719         -1.5917
             1.0067          0.7555         27.3240

     Atom 25  O   pos: (  0.373284  0.035123  0.298022)  bare sigma:          37.18
            32.9808          5.9526          0.5223
             7.2723         43.8534          3.0016
             0.4921          2.7310         34.7107

     Atom 26  O   pos: (  0.636099  0.381983  0.572397)  bare sigma:          38.38
            42.9226          1.8909         -1.4539
             5.3481         42.5563          5.3207
            -2.7304          4.2136         29.6621

     Atom 27  O   pos: ( -0.093061  0.368172  0.365323)  bare sigma:          34.20
            30.6936          3.3830         -0.9937
             3.4942         34.3406         -0.2994
            -1.2939         -0.3589         37.5553

     Atom 28  O   pos: (  0.126750  0.033818  0.010522)  bare sigma:          44.71
            42.2773          0.2282         -2.6488
             0.5327         37.3466          1.8422
            -3.2508          1.1699         54.5053

     Atom 29  O   pos: (  0.874256  0.177530  0.181620)  bare sigma:          61.72
            66.6599          9.3030          5.0831
             8.6184         58.1877          3.1386
             8.8063          3.7597         60.3056

     Atom 30  H   pos: ( -0.095419  0.219825  0.139258)  bare sigma:          18.72
            19.4469          7.5213         -4.4395
             8.7426         21.4681         -5.7271
            -6.4032         -6.6720         15.2464

     Atom 31  O   pos: (  0.870582  0.154931  0.717238)  bare sigma:          45.17
            41.7879         -1.2359         -0.9948
             0.5148         43.7710          0.1427
             1.1262         -0.7940         49.9405

     Atom 32  O   pos: (  0.150335  0.160300  0.164977)  bare sigma:          53.02
            48.4206         -4.4942         -4.3426
            -4.0960         54.7656          9.6376
            -3.8631          6.8677         55.8704

     Atom 33  O   pos: (  0.481753 -0.028898  0.693831)  bare sigma:          43.41
            47.2027          0.2719         -2.5831
            -0.7941         34.9226          1.9869
            -3.2380          1.3537         48.1072

     Atom 34  O   pos: (  0.759539  0.014700  0.187084)  bare sigma:          53.87
            46.5286          1.3191          6.1325
             1.5979         57.5053        -10.0925
             5.6156        -10.6878         57.5755

     Atom 35  O   pos: (  0.283309  0.306862  0.610905)  bare sigma:          52.72
            50.8429        -10.4124         -0.9263
           -10.2335         58.3412         -1.5857
            -0.7771         -1.0605         48.9848

     Atom 36  O   pos: (  0.544348  0.319683  0.248482)  bare sigma:          51.93
            51.5933         -7.6812         -0.0164
            -8.2037         59.8441          0.6873
             0.6427         -0.7835         44.3639

     Atom 37  O   pos: (  0.607355  0.028673  0.534585)  bare sigma:          33.98
            35.5085          0.7321          0.6329
             1.2379         41.2640          1.7059
             3.2865          4.8474         25.1709

     Atom 38  O   pos: (  0.875282  0.021550  0.358572)  bare sigma:          32.87
            37.3413         -0.0736          1.3137
             1.0687         40.5148          1.6391
            -0.8993         -1.5372         20.7655

     Atom 39  O   pos: (  0.132630  0.376618  0.504101)  bare sigma:          24.84
            37.8380         -1.9417         -6.3316
            -4.5773         17.3851         -4.0333
            -9.7927         -3.7520         19.2898

     Atom 40  O   pos: (  0.388630  0.379743  0.359530)  bare sigma:          30.63
            42.5489         -1.4989         -0.8367
            -3.4158         28.2166         -0.7199
             1.0003         -0.7880         21.1385

     Atom 41  O   pos: (  0.774328  0.106133  0.012239)  bare sigma:          48.17
            39.2683          3.4795         14.2325
             3.8221         42.8675        -19.8624
             8.5958        -11.4286         62.3705

     Atom 42  H   pos: (  1.192851  0.093169  1.627534)  bare sigma:          15.75
             9.4490         -4.4968          3.8238
            -5.5138         14.2622        -10.2894
             3.5478         -9.4377         23.5386

     Atom 43  O   pos: (  0.309886  0.108480  0.052857)  bare sigma:          33.21
            37.1867          5.7697          9.1496
             5.7887         28.4469          3.2225
            12.2891          4.4448         33.9863

     Atom 44  O   pos: (  0.395645  0.184159  0.716091)  bare sigma:          44.11
            44.6917          0.3184          0.4608
            -0.3036         39.7771         -1.7297
             1.4578         -0.2490         47.8762

     Atom 45  O   pos: (  0.670547  0.192718  0.169885)  bare sigma:          52.43
            54.8048         -6.5265         -8.0709
            -7.1465         47.9559          6.8125
            -7.3511          6.1004         54.5176

     Atom 46  O   pos: (  0.308663  0.130557  0.529500)  bare sigma:          27.95
            26.7601         -1.7636         -6.2174
             0.0365         31.2477         -7.4637
            -8.3324        -10.9156         25.8276

     Atom 47  O   pos: (  0.548686  0.138326  0.318610)  bare sigma:          30.82
            28.6918          0.8939          0.1723
             2.5395         37.6111         -2.8135
            -1.7519         -3.0384         26.1485

     Atom 48  O   pos: (  0.461494  0.255184  0.531562)  bare sigma:          29.61
            42.2296         -2.2184          2.5452
            -4.1534         25.0437          1.4855
             6.2635          2.0844         21.5514

     Atom 49  O   pos: (  0.706060  0.263812  0.362628)  bare sigma:          38.00
            39.1263          4.1950          5.2076
             4.1333         41.7847          3.9388
             4.1056          2.4860         33.1040

     Atom 50  O   pos: (  0.795592  0.148253  0.529839)  bare sigma:          26.59
            28.6276          0.1575         -0.5621
            -0.3381         32.2898          0.2049
            -3.2552         -2.4356         18.8666

     Atom 51  O   pos: (  0.054812  0.144711  0.349513)  bare sigma:          33.41
            35.2653          1.9767          0.1493
             2.8932         39.7982         -1.2180
             0.8068          1.1613         25.1521

     Atom 52  O   pos: (  0.973986  0.234440  0.548237)  bare sigma:          34.78
            48.6886         -3.3459         -4.7141
            -6.4028         27.9724          3.2789
            -1.4257          1.0553         27.6854

     Atom 53  O   pos: (  0.221337  0.252881  0.330662)  bare sigma:          36.19
            43.2168          0.6026          0.9493
             0.1676         33.3453          0.8942
             0.7922          1.1559         31.9949

     Atom 54  O   pos: (  1.071560  0.005280  0.718937)  bare sigma:          36.77
            38.7639         -9.8658          4.0432
            -9.7070         35.2664         -1.0569
             2.7953         -1.3175         36.2941

     Atom 55  O   pos: ( -0.090816  0.433753  0.176811)  bare sigma:          52.14
            49.2742         -3.6423          5.9137
            -3.7262         50.4923         -9.2909
             4.5349         -9.2187         56.6538

     Atom 56  O   pos: (  0.820653  0.322577  0.630775)  bare sigma:          49.68
            47.3296         -3.5309          0.4588
            -3.9716         54.1376          2.6218
            -0.1142          3.6672         47.5612

     Atom 57  O   pos: (  0.291711 -0.005689  0.693571)  bare sigma:          58.61
            64.6660         -0.0564         -0.6262
             2.8970         55.8851         -0.4720
            -0.4135         -0.4408         55.2783

     Atom 58  H   pos: (  0.370160 -0.003585  0.695275)  bare sigma:           9.92
            32.6558         -4.0225          0.3092
            -2.0822          0.0047         -0.3810
             0.5924         -0.1848         -2.9001

     Atom 59  H   pos: (  0.270539  0.064130  0.687125)  bare sigma:          19.03
            15.9393         -1.5447          0.4492
            -1.8833         27.7087         -2.1998
             0.4992         -1.7265         13.4441

     Atom 60  O   pos: (  0.618956  0.161479  1.531001)  bare sigma:          72.78
            74.3274          2.4820         -4.0940
             2.8197         77.9322         -4.4829
            -2.2635         -1.9219         66.0917

     Atom 61  H   pos: (  0.547340  0.135871  1.529506)  bare sigma:          13.54
            26.6405         13.1918         -3.3405
            11.9668         10.1171         -1.2098
            -1.3259         -0.7011          3.8604

     Atom 62  H   pos: (  0.625063  0.208807  1.475634)  bare sigma:          21.05
            15.2385          1.0600         -2.3714
             2.4498         24.7941         -7.2720
            -3.5758         -7.7933         23.1219

     Atom 63  O   pos: (  0.590969 -0.025003  0.859564)  bare sigma:          68.46
            70.7891         -4.9764          6.7083
            -5.8003         67.7986          3.1926
             7.8882          2.6106         66.8056

     Atom 64  H   pos: (  0.333677  0.398327  0.863150)  bare sigma:          14.73
            26.5632        -13.6807          1.7215
           -14.2727         13.5479          0.0764
             0.7057          0.7138          4.0796

     Atom 65  H   pos: (  0.558773 -0.025424  0.790204)  bare sigma:          12.99
            11.5178         -0.7635         13.9891
            -0.7271          2.5914          0.4859
            15.3283          0.0533         24.8524

     Atom 66  O   pos: (  0.353760  0.253822  0.174651)  bare sigma:          61.65
            56.7160         -1.3893         -3.1617
            -2.3431         67.9467          5.2022
            -2.5759          1.2534         60.2867

     Atom 67  H   pos: (  0.301073  0.265437  0.227280)  bare sigma:          14.77
            18.0147         -1.6677        -13.2627
            -1.4587          6.7716          3.0892
           -12.0838          2.9782         19.5301

     Atom 68  H   pos: (  0.318261  0.213118  0.120810)  bare sigma:          13.01
             7.1394          6.0980          6.2430
             5.0240         16.5913         15.2197
             5.0743         14.7094         15.3021

     Atom 69  O   pos: (  0.694138  0.416975  1.262143)  bare sigma:          72.84
            67.9683         -1.6078          4.5542
            -2.9788         64.9186         -1.9243
             0.8087          0.6596         85.6381

     Atom 70  H   pos: (  0.692021  0.409389  1.336191)  bare sigma:          16.66
             5.6698         -2.2555          0.0854
            -1.8182          5.6193         -2.4406
            -1.8178         -0.5831         38.6957

     Atom 71  H   pos: (  0.757561  0.384756  1.242043)  bare sigma:          18.86
            23.5820        -10.3149         -4.8707
            -9.7431         15.9255          3.9735
            -2.9297          3.0291         17.0730

     Atom 72  O   pos: (  1.077900  0.059637  1.080445)  bare sigma:          70.45
            74.4464          6.4783         -1.8814
             7.4581         64.9538          1.9917
            -0.6465          2.3183         71.9383

     Atom 73  H   pos: (  1.127263  0.052569  1.025579)  bare sigma:          16.01
            18.1166         -0.2285        -14.7915
             0.3121          5.1715          1.8381
           -12.5020          2.1397         24.7348

     Atom 74  H   pos: (  1.112444  0.091853  1.139144)  bare sigma:          13.07
             7.1277          7.4736         10.4608
             6.6470          6.3208         11.9451
             9.5576         11.4231         25.7491

     Atom 75  O   pos: (  0.448914  0.376072  1.053127)  bare sigma:          76.17
            79.4177          7.3545          0.7671
             7.1132         71.7929          6.2586
             1.1258          5.6487         77.3064

     Atom 76  H   pos: (  0.386355  0.348784  1.080669)  bare sigma:          18.40
            25.5990          7.7286         -6.3802
             7.9666         14.8301         -0.7031
            -4.9591          0.7485         14.7576

     Atom 77  H   pos: (  0.447157  0.356901  0.980751)  bare sigma:          14.68
             5.9854          1.6366          1.2536
             1.2789          4.2716          8.4328
            -0.0266          7.5317         33.7730

     Atom 78  O   pos: (  1.274170  0.063396  1.370147)  bare sigma:          59.10
            58.9591         -3.7734         -5.3374
            -4.7339         53.4434          9.8063
            -4.2611          8.3022         64.9121

     Atom 79  H   pos: (  1.250163  0.097468  1.433931)  bare sigma:          19.52
            13.7303         -5.5778         -4.1036
            -4.7325         18.5946          6.7049
            -4.8919          8.2211         26.2344

     Atom 80  H   pos: (  1.267985 -0.009844  1.387269)  bare sigma:          14.91
             5.0909          0.9697         -0.6085
            -2.8729         33.5278         -5.4722
            -0.1131         -6.9299          6.1040

     Atom 81  O   pos: (  0.396275  0.004966  1.081790)  bare sigma:          78.36
            79.3373          5.7998          5.0203
             4.0783         73.7219         -5.5315
             7.3778         -4.1140         82.0194

     Atom 82  H   pos: (  0.413178  0.033989  1.015865)  bare sigma:          18.42
            11.8047          2.7838         -2.2291
             2.0255         11.1642        -10.1588
            -0.4118         -8.9495         32.2985

     Atom 83  H   pos: (  0.462531 -0.007212  1.113340)  bare sigma:          17.65
            28.5590          0.9431         11.0394
             0.8224          7.5008         -1.6577
             9.2189         -1.4672         16.8933

     Atom 84  O   pos: (  0.689993  0.462901  0.187692)  bare sigma:          68.45
            71.5099          1.7519         -6.1905
             1.3375         64.5634         -3.2659
            -7.2496         -2.8136         69.2623

     Atom 85  H   pos: (  0.721918  0.456070  0.120781)  bare sigma:          16.47
            15.6205         -0.3958        -11.2914
             0.5002          8.9979         -1.2195
           -12.6813          0.3540         24.7770

     Atom 86  H   pos: (  0.970723  0.060180  0.178327)  bare sigma:          18.39
            19.8664         -9.8166         -1.6100
           -10.0820         24.7851          0.2076
            -0.7670         -1.5290         10.5302

     Atom 87  O   pos: (  0.984735  0.305981  1.039221)  bare sigma:          76.78
            73.7016          5.5944         -3.5731
             5.4999         83.0420          3.5333
            -4.3780          3.8240         73.5965

     Atom 88  H   pos: (  0.015753  0.361780  1.058007)  bare sigma:          13.85
             7.8261         13.6627          2.5457
            11.8639         28.6149          6.7076
             2.1783          6.8540          5.0946

     Atom 89  H   pos: (  1.039811  0.268413  1.008354)  bare sigma:          20.34
            22.0536         -6.0608         -6.4686
            -4.8831         20.3706          4.1455
            -5.4361          4.1747         18.5857

     Atom 90  O   pos: (  0.040386  0.313223  0.818782)  bare sigma:          65.39
            66.6695         -0.3661         -1.7287
             1.4076         73.0132         -4.6535
            -0.5379         -3.9260         56.4918

     Atom 91  H   pos: (  0.085592  0.336877  0.764308)  bare sigma:          16.54
            17.8550          6.7674         -9.3053
             5.6586         15.4872         -8.0517
            -9.0149         -9.2821         16.2883

     Atom 92  H   pos: (  0.048351  0.237723  0.826184)  bare sigma:          12.27
             3.0713          1.3470         -0.1092
             3.1920         34.6516         -5.0317
            -0.5006         -4.3913         -0.8998

     Atom 93  O   pos: (  0.477257 -0.013851  1.341177)  bare sigma:          76.04
            82.0747         -5.9928          2.0810
            -6.4984         61.9821          0.3401
             1.9628         -0.9479         84.0670

     Atom 94  H   pos: (  0.474539 -0.015568  1.415506)  bare sigma:          17.94
            11.0592         -1.9870         -0.5149
            -2.1038          8.6975          2.2139
             0.5813          0.8588         34.0704

     Atom 95  H   pos: (  0.416198  0.025705  1.326912)  bare sigma:          18.66
            29.1082         -9.3780          2.4912
            -9.1667         12.0657         -2.9568
             1.2594         -1.6334         14.8202

     Atom 96  O   pos: (  0.206270  0.032784  0.913185)  bare sigma:          66.75
            70.9996          2.4315         -1.7200
             3.1266         66.3090          1.3221
            -2.4830          3.4086         62.9322

     Atom 97  H   pos: (  0.183377  0.096360  0.882214)  bare sigma:          16.44
            13.8007         -2.1243          1.8907
            -2.8930         25.0633         -8.2587
             2.3878         -7.7845         10.4582

     Atom 98  H   pos: (  0.281514  0.041635  0.909093)  bare sigma:          13.47
            33.7367          3.1892         -3.3904
             4.5554          3.6852         -0.9432
            -3.5432         -0.6460          2.9955

     Atom 99  O   pos: (  0.646723  0.425762  0.933688)  bare sigma:          73.27
            68.4481          5.6133         -1.3464
             6.1549         74.4655         -2.1953
             0.5852         -1.7137         76.9070

     Atom100  H   pos: (  0.602557  0.390648  0.887027)  bare sigma:          20.00
            21.4840          8.0166          6.4446
             7.3713         18.4630          4.2198
             7.4270          6.0795         20.0430

     Atom101  H   pos: (  0.980549  0.028504  0.898105)  bare sigma:          12.82
             3.2440          7.8017         -3.0843
             8.8280         26.4976        -11.3080
            -3.6589        -12.4106          8.7059

     Atom102  O   pos: (  0.524691  0.366663  1.567327)  bare sigma:          67.29
            72.8203         -3.4805         -5.9244
            -5.5646         66.5542         -3.2294
            -5.7159         -2.3214         62.5038

     Atom103  H   pos: (  0.519071  0.303492  1.606393)  bare sigma:          15.33
             6.8916          1.4693         -4.6311
             3.3456         23.5043        -12.7843
            -5.3537        -12.0496         15.5966

     Atom104  H   pos: (  0.592819  0.373749  1.537877)  bare sigma:          15.16
            28.2686          3.6952        -13.0488
             2.5036          7.2223         -2.8915
           -12.6419         -3.5904          9.9969

     Atom105  O   pos: (  0.595768  0.174616  0.711750)  bare sigma:          70.17
            76.6700         -3.4315          0.5804
            -0.4717         65.5256         -0.5390
             1.0841         -0.7619         68.3179

     Atom106  H   pos: (  0.519498  0.173154  0.716618)  bare sigma:          13.33
            35.4266         -2.8917         -1.2590
            -0.8024          3.6892         -0.5160
            -1.4006         -0.2723          0.8854

     Atom107  H   pos: (  0.612478  0.102889  0.713708)  bare sigma:          20.25
            17.3495         -1.9135         -0.2456
            -2.9422         29.7007         -0.4035
            -0.2135         -0.7264         13.6861

     Atom108  O   pos: (  1.015934  0.132655  0.840760)  bare sigma:          59.48
            57.8493         -0.2273          0.6632
            -2.3738         67.3222         -0.4072
             0.9476         -0.2035         53.2770

     Atom109  H   pos: (  0.953125  0.146138  0.798969)  bare sigma:          12.58
            22.1698         -4.9030         16.4781
            -4.6922          2.9225         -2.3832
            16.8153         -2.8140         12.6484

     Atom110  H   pos: (  1.047762  0.084606  0.786061)  bare sigma:           8.67
             1.4721         -9.2659         -7.4815
            -9.3734         13.1989         17.8045
            -8.2081         17.8001         11.3369

     Atom111  O   pos: (  0.661845  0.276868  1.100785)  bare sigma:          74.68
            73.7201         -1.7687          4.1359
            -0.6017         76.9663          6.4768
             6.1736          6.6074         73.3674

     Atom112  H   pos: (  0.733271  0.262471  1.110856)  bare sigma:          19.21
            29.2017         -4.0393          5.4085
            -4.8123         13.7667          1.3856
             4.7161          1.6973         14.6578

     Atom113  H   pos: (  0.642422  0.235776  1.042060)  bare sigma:          16.23
             9.9591          5.2315          6.8912
             7.0640         17.2900         12.3414
             9.2309         12.3636         21.4360

     Atom114  O   pos: (  0.282283  0.319014  1.539064)  bare sigma:          64.50
            50.0329         12.8470          2.2832
            13.1236         80.2702          4.1360
             1.2433          7.2551         63.1931

     Atom115  H   pos: (  0.253007  0.337673  1.605407)  bare sigma:          15.74
             6.6940         -3.2763         -5.6395
            -1.9862         15.7517         10.4060
            -6.7798         12.9521         24.7648

     Atom116  H   pos: (  0.259269  0.249262  1.525242)  bare sigma:          19.22
            12.8907          6.2148          2.3647
             4.9209         32.2555          6.5889
             1.9383          4.4826         12.5139

     Atom117  O   pos: (  0.233946  0.425650  0.158985)  bare sigma:          69.34
            74.1886         -1.0741         -0.2804
            -1.9820         73.6037          2.4289
             0.5251          0.5254         60.2421

     Atom118  H   pos: (  0.204611  0.365530  0.128671)  bare sigma:          19.45
            18.5182          4.8549          2.2758
             6.3353         25.4019          4.1925
             2.9431          4.5515         14.4348

     Atom119  H   pos: (  0.307157  0.421726  0.146603)  bare sigma:          16.52
            30.0058          1.7008         -1.1712
             0.2271         11.6536          0.3441
            -2.0596          0.2944          7.8991

     Atom120  O   pos: (  0.841682  0.316005  1.635876)  bare sigma:          72.68
            58.7524         -2.0153          2.0451
            -4.3883         83.8956          1.4292
             2.7382         -0.2272         75.3958

     Atom121  H   pos: (  0.439873  0.337877  0.010847)  bare sigma:          19.45
            13.5723         -7.1044          5.1854
            -4.9229         23.7270         -6.2249
             5.5641         -7.1785         21.0564

     Atom122  H   pos: (  0.856910  0.387237  1.655278)  bare sigma:          16.25
             5.7639          4.5434          1.5844
             2.5172         34.3375          6.2664
             1.7850          8.3202          8.6569

     Atom123  O   pos: (  0.025973  0.286368  0.028551)  bare sigma:          73.10
            66.1106         -3.6124         -1.7757
            -5.2482         73.2283         -0.6710
            -0.3783         -1.3014         79.9641

     Atom124  H   pos: (  0.007530  0.335185  0.080656)  bare sigma:          19.51
            12.9916         -5.5507         -2.9334
            -6.0181         21.5464          7.1290
            -4.4439          8.5727         23.9951

     Atom125  H   pos: (  0.070818  0.238919  0.063239)  bare sigma:          18.30
            16.7170        -10.6255          5.2197
           -10.2408         20.5484         -4.9842
             6.5454         -7.3160         17.6278

     Atom126  O   pos: (  0.452168  0.054028  1.542296)  bare sigma:          68.71
            77.8364         -5.6302          3.2697
            -5.2539         56.6477          0.1797
             6.0902         -2.2007         71.6440

     Atom127  H   pos: (  0.477740  0.022011  1.605990)  bare sigma:          13.85
            12.2730         -7.7247         10.5653
            -8.3517          7.9794         -8.7350
            11.6562        -11.0675         21.2987

     Atom128  H   pos: (  0.385319  0.083417  1.554384)  bare sigma:          19.44
            29.6121         -7.4133          0.2444
            -6.8858         14.9219          1.0861
            -1.1180          1.9845         13.7937

     Atom129  O   pos: (  0.935538  0.335272  1.433929)  bare sigma:          65.33
            57.5802         -9.6318         -8.0866
           -11.6590         77.9301          2.1000
            -8.3979          1.3439         60.4785

     Atom130  H   pos: (  0.984107  0.277112  1.429697)  bare sigma:          12.94
            10.6004        -17.8946         -2.9611
           -18.0045         26.3619          3.7565
            -2.5274          1.9908          1.8720

     Atom131  H   pos: (  0.919793  0.341020  1.506164)  bare sigma:          19.06
            12.6930         -3.7835         -7.1806
            -3.7034         13.7543          0.5963
            -7.2992          2.0230         30.7240

     Atom132  O   pos: (  0.846850  0.124035  1.507448)  bare sigma:          70.00
            72.2923          0.2080         -2.9614
             3.3491         63.3620         -1.8586
            -3.1591         -1.5739         74.3326

     Atom133  H   pos: (  0.835055  0.192886  1.531551)  bare sigma:          18.46
            12.2794         -3.2350         -2.6397
            -5.8902         29.1738          6.9990
            -3.5436          6.2997         13.9259

     Atom134  H   pos: (  0.904567  0.129703  1.459969)  bare sigma:          16.73
            24.0476         -1.3782        -12.8965
             1.2756         10.6264         -1.8605
           -13.7395         -0.3942         15.5154

     Atom135  O   pos: (  0.703335  0.400592  1.472705)  bare sigma:          66.02
            61.1357          5.7384          1.4231
             4.4239         70.6682         -1.4546
             0.4957         -0.3973         66.2663

     Atom136  H   pos: (  0.754654  0.358477  1.504777)  bare sigma:          20.18
            21.4418        -10.4353          4.8012
            -8.3047         20.7549         -4.9108
             5.1413         -5.9194         18.3417

     Atom137  H   pos: (  1.047333  0.004762  1.481606)  bare sigma:          19.69
            13.9256          3.0912          0.2581
             1.1111         31.4693          0.6716
            -0.0454          2.4601         13.6605

     Atom138  O   pos: (  0.868069  0.274309  1.227516)  bare sigma:          78.58
            75.3611          1.1199         -4.0757
             1.2442         72.3574          3.3734
            -1.6346          3.0044         88.0201

     Atom139  H   pos: (  0.922384  0.285066  1.177868)  bare sigma:          17.74
            18.3536          2.5891        -12.3983
             2.7603          8.4965         -1.0698
           -10.6834         -1.1298         26.3845

     Atom140  H   pos: (  0.894061  0.295408  1.293551)  bare sigma:          18.03
             9.7625          0.4717          7.5479
            -0.0249         10.9283          7.0061
             6.4199          6.1414         33.3972

     Atom141  O   pos: (  0.272905  0.228091  1.036515)  bare sigma:          81.86
            74.3252          0.7690          1.9918
             0.0856         81.6361         -2.6429
             3.3962         -4.3162         89.6155

     Atom142  H   pos: (  0.265206  0.223391  0.962297)  bare sigma:          16.59
             5.8737          0.6226          3.7610
             0.8628          8.2076          0.8764
             5.0702         -1.6555         35.6995

     Atom143  H   pos: (  0.295516  0.161289  1.056838)  bare sigma:          21.37
            15.9297         -4.7683          1.2516
            -4.9629         28.5976         -6.5297
             1.2887         -4.4596         19.5684

     Atom144  O   pos: (  0.235801  0.218221  0.831376)  bare sigma:          69.52
            73.4301         -3.0839         -4.7902
            -2.6181         70.7670         -0.9821
            -3.6634          0.0300         64.3704

     Atom145  H   pos: (  0.214902  0.288447  0.826951)  bare sigma:          19.17
            17.0146         -4.7403         -0.2147
            -5.9432         30.3333         -0.7710
             0.2388         -1.5695         10.1731

     Atom146  H   pos: (  0.294736  0.210790  0.784069)  bare sigma:          13.21
            22.2426         -5.4120        -16.0256
            -4.1465          4.7869          1.9589
           -16.1216          3.1937         12.6034

     Atom147  O   pos: (  0.599407  0.040857  1.149099)  bare sigma:          76.18
            75.4844          1.9856          0.1428
             2.5189         67.6356         -4.3952
            -1.2158         -3.2520         85.4077

     Atom148  H   pos: (  0.564529  0.072428  1.205746)  bare sigma:          20.27
            17.2224         -0.9643         -6.7366
            -1.2285         13.1960          2.9366
            -6.1256          1.4278         30.4026

     Atom149  H   pos: (  0.591608  0.086553  1.090452)  bare sigma:          16.01
             6.4632          0.5088          3.0244
             1.1772         12.7519        -14.0555
             1.8475        -11.6778         28.8028

     Atom150  O   pos: (  1.033497  0.162165  1.417186)  bare sigma:          53.18
            60.9190         -5.7402          9.3556
            -4.6055         44.7500        -14.5205
            10.5333         -9.6763         53.8695

     Atom151  H   pos: (  1.069582  0.154643  1.351762)  bare sigma:          16.55
            12.4023          0.1470        -12.3579
            -0.4990          8.5686          2.2869
            -9.4211          0.1503         28.6775

     Atom152  H   pos: (  1.087679  0.153440  1.471986)  bare sigma:          17.70
            19.6013         -5.4423         10.4049
            -5.5818         11.1762         -1.2947
             8.8382         -2.2204         22.3280

     Atom153  O   pos: (  1.153020  0.150143  1.241110)  bare sigma:          71.73
            69.1500         -3.0841          4.3388
            -1.7609         63.8573         -0.3756
             4.5166         -4.9400         82.1907

     Atom154  H   pos: (  0.205272  0.103655  1.283872)  bare sigma:          13.51
            13.4907        -10.5517         14.2662
            -8.4442          9.8143        -10.6863
            13.2472        -11.2009         17.2395

     Atom155  H   pos: (  0.180692  0.205494  1.223779)  bare sigma:          20.17
            14.4829          5.5491         -2.2947
             3.2312         27.0668         -7.2200
            -1.5012         -4.2986         18.9699

     Atom156  O   pos: (  0.820626 -0.028826  0.700048)  bare sigma:          61.84
            54.4650          5.2057         -5.2753
             2.9566         66.6258         -1.5440
            -7.0960         -3.3438         64.4161

     Atom157  H   pos: (  0.842202  0.045359  0.710890)  bare sigma:           9.89
            -0.1783          9.8228          1.0920
             8.5223         33.1153          3.8600
             0.8184          3.4790         -3.2578

     Atom158  H   pos: (  0.562788  0.404407  0.674371)  bare sigma:          13.63
            20.5620         -6.9898        -12.3271
            -6.7818          7.8432          5.9957
           -11.6046          5.9854         12.4989

     Atom159  O   pos: (  0.849285  0.147728  1.031658)  bare sigma:          75.40
            73.8775          1.4956          5.7226
             2.4440         74.3390         -2.0092
             5.5176         -1.9186         77.9750

     Atom160  H   pos: (  0.813577  0.161808  0.967620)  bare sigma:          16.09
            13.2883         -1.9157         10.9873
            -2.8770          7.4409         -6.7126
            12.1472         -5.3841         27.5377

     Atom161  H   pos: (  0.898020  0.203551  1.035337)  bare sigma:          17.20
            19.4198         13.5804          1.9054
            15.2686         22.3064          1.7552
             1.3531          1.1526          9.8888

     Atom162  O   pos: (  0.584865  0.142076  0.965760)  bare sigma:          71.43
            70.1689          2.3639          4.6434
             0.8113         73.7699          6.5066
             3.3030          5.5912         70.3596

     Atom163  H   pos: (  0.593646  0.079000  0.923369)  bare sigma:          12.26
             2.2407         -0.8937         -0.2718
            -2.3850         23.5676         15.8646
            -1.1782         16.4056         10.9735

     Atom164  H   pos: (  0.517046  0.164280  0.948489)  bare sigma:          19.59
            28.2694         -3.5827          5.3608
            -2.8665         16.5749         -0.0280
             6.0077         -0.0132         13.9179

     Atom165  O   pos: (  0.766095  0.226086  0.857139)  bare sigma:          67.06
            68.8988          1.7928         -4.4806
             2.6394         61.8718          0.1645
            -7.6477          2.0116         70.4105

     Atom166  H   pos: (  0.692912  0.219256  0.851702)  bare sigma:          17.94
            30.3318          3.1004         -0.4747
             3.7179         10.5093          0.3533
             0.3417          0.5217         12.9733

     Atom167  H   pos: (  0.797012  0.187877  0.796512)  bare sigma:          10.02
             9.1657         -6.1948        -14.3207
            -7.0707          2.4697         11.8343
           -15.7115         11.9454         18.4394

     Atom168  O   pos: (  0.447095  0.332417  0.855745)  bare sigma:          67.00
            63.4248          3.8076         -1.7248
             4.0322         67.6630         -1.2153
            -2.0615          0.0903         69.9258

     Atom169  H   pos: (  0.428570  0.272107  0.815686)  bare sigma:          15.86
             8.8344          6.2418          3.4609
             6.4634         23.5437         11.4374
             3.9554         12.6874         15.2022

     Atom170  H   pos: (  0.471610  0.379606  0.799273)  bare sigma:          10.54
             2.0488          8.6550         -8.3193
             8.5217         10.5399        -15.8263
            -8.9570        -16.6657         19.0391

     Atom171  O   pos: (  0.399908  0.065424  0.880393)  bare sigma:          68.62
            69.6064         -2.4975         -0.3380
            -0.6497         67.3930         -2.6905
             0.0696         -5.0730         68.8496

     Atom172  H   pos: (  0.430506  0.000591  0.863192)  bare sigma:          18.53
            17.2479         -6.2557         -1.9777
            -6.1959         25.0609          3.7506
            -1.9389          4.1527         13.2705

     Atom173  H   pos: (  0.401050  0.104941  0.815420)  bare sigma:          13.56
             3.7201         -0.9987         -0.0067
            -0.8978         14.1483        -12.9744
             0.4732        -14.5171         22.8228

     Atom174  O   pos: (  0.685044 -0.009993  1.371816)  bare sigma:          72.86
            71.7663          2.7163         -1.1527
             1.8526         60.8533         -2.1768
            -1.0036         -3.6397         85.9663

     Atom175  H   pos: (  0.728928  0.019862  1.319560)  bare sigma:          14.97
            15.4474          7.7312        -12.1972
             8.0965          4.8539         -9.2270
           -13.4025         -9.3560         24.5948

     Atom176  H   pos: (  0.616051 -0.014621  1.344781)  bare sigma:          16.32
            31.6536          2.6479          4.5236
             1.6208          3.4022         -0.9368
             7.2124         -0.5701         13.9169

     Atom177  O   pos: (  0.800046  0.068496  1.221406)  bare sigma:          70.51
            72.1032          6.5246         -1.8779
             6.2420         65.9995         -0.5228
            -1.2640         -1.8114         73.4251

     Atom178  H   pos: (  0.738716  0.070059  1.178821)  bare sigma:          16.45
            26.3829          3.0756          9.4575
             2.3969          7.3097         -0.2141
             9.8512          1.1060         15.6663

     Atom179  H   pos: (  0.821858  0.139663  1.228182)  bare sigma:          15.80
             9.0207          8.0337          1.6732
             9.6611         28.7804          2.1307
             1.4027          1.3990          9.6069

     Atom180  O   pos: (  0.532833  0.156326 -0.002996)  bare sigma:          57.34
            62.3707          4.9831         -6.7035
             4.8264         42.2986         -1.2529
           -11.8004         -1.7677         67.3381

     Atom181  H   pos: (  0.926585  0.091209  1.611814)  bare sigma:          16.52
            17.7989         -3.4629         10.9601
            -2.2059          7.9774         -1.0899
            13.7907         -2.7198         23.7741

     Atom182  H   pos: (  0.601431  0.169787 -0.031576)  bare sigma:          18.48
            28.8965          0.2647         -4.5164
             1.0626         10.1545         -1.3065
            -6.7035         -1.0962         16.3885

     Diamagnetic contribution in ppm:

     Atom  1  Ca  pos: ( -0.033252  0.414379  0.522972)  dia sigma:          -4.21
            -4.2316          0.0153         -0.0058
             0.0153         -4.2039         -0.0177
            -0.0058         -0.0177         -4.2022

     Atom  2  Ca  pos: (  0.731543  0.442734  0.365805)  dia sigma:          -4.24
            -4.2340          0.0045         -0.0202
             0.0045         -4.2493         -0.0058
            -0.0202         -0.0058         -4.2287

     Atom  3  Ca  pos: (  0.879529  0.197367  0.378307)  dia sigma:          -4.22
            -4.2258         -0.0003          0.0126
            -0.0003         -4.2339          0.0030
             0.0126          0.0030         -4.2138

     Atom  4  Ca  pos: (  0.135378  0.188805  0.505218)  dia sigma:          -4.21
            -4.2350          0.0063         -0.0014
             0.0063         -4.2245         -0.0013
            -0.0014         -0.0013         -4.1753

     Atom  5  Ca  pos: (  0.705025  0.001729  1.544786)  dia sigma:          -4.26
            -4.2481          0.0122         -0.0080
             0.0122         -4.2581         -0.0020
            -0.0080         -0.0020         -4.2645

     Atom  6  Ca  pos: (  0.863186  0.372133  0.806745)  dia sigma:          -4.22
            -4.2237          0.0060         -0.0165
             0.0060         -4.2220          0.0119
            -0.0165          0.0119         -4.2025

     Atom  7  Ca  pos: (  0.461362  0.438750  0.521638)  dia sigma:          -4.22
            -4.2149          0.0018         -0.0050
             0.0018         -4.2347         -0.0063
            -0.0050         -0.0063         -4.2166

     Atom  8  Ca  pos: (  0.223414  0.433639  0.363194)  dia sigma:          -4.21
            -4.2157          0.0036          0.0119
             0.0036         -4.2227          0.0108
             0.0119          0.0108         -4.1975

     Atom  9  Ca  pos: (  0.386053  0.196663  0.376992)  dia sigma:          -4.21
            -4.2062         -0.0006         -0.0034
            -0.0006         -4.2082         -0.0094
            -0.0034         -0.0094         -4.2063

     Atom 10  Ca  pos: (  0.628639  0.206487  0.532466)  dia sigma:          -4.23
            -4.2457          0.0129          0.0126
             0.0129         -4.2436          0.0027
             0.0126          0.0027         -4.1994

     Atom 11  Ca  pos: (  0.921160 -0.015956  1.102951)  dia sigma:          -4.27
            -4.2784          0.0018         -0.0006
             0.0018         -4.2577         -0.0010
            -0.0006         -0.0010         -4.2654

     Atom 12  Ca  pos: (  0.459766  0.108952  0.146172)  dia sigma:          -4.23
            -4.2413          0.0173          0.0024
             0.0173         -4.2119          0.0100
             0.0024          0.0100         -4.2470

     Atom 13  Si  pos: (  0.768067  0.126005  0.133571)  dia sigma:           1.86
             1.8691          0.0076          0.0133
             0.0076          1.8745         -0.0042
             0.0133         -0.0042          1.8315

     Atom 14  Si  pos: (  0.367042  0.214920  0.599914)  dia sigma:           1.92
             1.9324         -0.0250         -0.0014
            -0.0250          1.9526          0.0034
            -0.0014          0.0034          1.8875

     Atom 15  Si  pos: (  0.622453  0.229205  0.280958)  dia sigma:           1.93
             1.9090         -0.0319         -0.0272
            -0.0319          1.9296         -0.0039
            -0.0272         -0.0039          1.9412

     Atom 16  Si  pos: (  0.203425  0.066977  0.097851)  dia sigma:           1.91
             1.8781         -0.0327         -0.0261
            -0.0327          1.9523         -0.0043
            -0.0261         -0.0043          1.9133

     Atom 17  Si  pos: (  0.869651  0.208982  0.607066)  dia sigma:           1.96
             1.9539         -0.0348          0.0104
            -0.0348          1.9930          0.0150
             0.0104          0.0150          1.9246

     Atom 18  Si  pos: (  0.120165  0.213296  0.273229)  dia sigma:           1.93
             1.9189         -0.0339          0.0079
            -0.0339          1.9527          0.0108
             0.0079          0.0108          1.9310

     Atom 19  Si  pos: (  0.744194  0.423872  0.612327)  dia sigma:           1.94
             1.9408         -0.0512         -0.0100
            -0.0512          1.9834         -0.0124
            -0.0100         -0.0124          1.8942

     Atom 20  Si  pos: ( -0.019968  0.407222  0.275533)  dia sigma:           1.93
             1.9274         -0.0407          0.0120
            -0.0407          1.9350          0.0144
             0.0120          0.0144          1.9354

     Atom 21  Si  pos: (  0.214782  0.409758  0.591262)  dia sigma:           1.94
             1.9446         -0.0281          0.0238
            -0.0281          1.9634         -0.0036
             0.0238         -0.0036          1.9046

     Atom 22  Si  pos: (  0.483695  0.418204  0.292763)  dia sigma:           1.92
             1.9056         -0.0266          0.0082
            -0.0266          1.9290         -0.0114
             0.0082         -0.0114          1.9310

     Atom 23  O   pos: (  0.052877  0.312501  0.236616)  dia sigma:          18.39
            18.3704         -0.3505         -0.0038
            -0.3505         18.5884         -0.0027
            -0.0038         -0.0027         18.2056

     Atom 24  O   pos: (  1.117900  0.025134  0.519126)  dia sigma:          17.85
            17.7889          0.0691         -0.1279
             0.0691         17.8507         -0.1203
            -0.1279         -0.1203         17.9225

     Atom 25  O   pos: (  0.373284  0.035123  0.298022)  dia sigma:          17.73
            17.7160          0.1571          0.0231
             0.1571         17.8033          0.0274
             0.0231          0.0274         17.6604

     Atom 26  O   pos: (  0.636099  0.381983  0.572397)  dia sigma:          17.69
            17.8131          0.0865          0.0783
             0.0865         17.5879          0.0805
             0.0783          0.0805         17.6560

     Atom 27  O   pos: ( -0.093061  0.368172  0.365323)  dia sigma:          17.81
            17.8394          0.0727         -0.1577
             0.0727         17.7676         -0.0976
            -0.1577         -0.0976         17.8342

     Atom 28  O   pos: (  0.126750  0.033818  0.010522)  dia sigma:          17.64
            17.6815          0.0758          0.1422
             0.0758         17.5223          0.0349
             0.1422          0.0349         17.7248

     Atom 29  O   pos: (  0.874256  0.177530  0.181620)  dia sigma:          18.07
            18.0842          0.4827         -0.0477
             0.4827         18.1440         -0.3506
            -0.0477         -0.3506         17.9686

     Atom 30  H   pos: ( -0.095419  0.219825  0.139258)  dia sigma:           1.00
             0.9987         -0.0000         -0.0000
            -0.0000          0.9987         -0.0000
            -0.0000         -0.0000          0.9987

     Atom 31  O   pos: (  0.870582  0.154931  0.717238)  dia sigma:          17.88
            17.7285          0.0534         -0.0691
             0.0534         17.8381         -0.1209
            -0.0691         -0.1209         18.0829

     Atom 32  O   pos: (  0.150335  0.160300  0.164977)  dia sigma:          18.40
            18.1884         -0.2142         -0.1657
            -0.2142         18.4368          0.2575
            -0.1657          0.2575         18.5668

     Atom 33  O   pos: (  0.481753 -0.028898  0.693831)  dia sigma:          17.68
            17.7417         -0.0038         -0.1065
            -0.0038         17.4626          0.0297
            -0.1065          0.0297         17.8452

     Atom 34  O   pos: (  0.759539  0.014700  0.187084)  dia sigma:          18.33
            18.1155          0.0020          0.1528
             0.0020         18.4960         -0.3216
             0.1528         -0.3216         18.3919

     Atom 35  O   pos: (  0.283309  0.306862  0.610905)  dia sigma:          18.49
            18.5606         -0.2947          0.0102
            -0.2947         18.7052         -0.0229
             0.0102         -0.0229         18.2012

     Atom 36  O   pos: (  0.544348  0.319683  0.248482)  dia sigma:          18.43
            18.4148         -0.3736          0.0254
            -0.3736         18.6140          0.0611
             0.0254          0.0611         18.2695

     Atom 37  O   pos: (  0.607355  0.028673  0.534585)  dia sigma:          17.71
            17.6997          0.1159         -0.0981
             0.1159         17.7173         -0.1123
            -0.0981         -0.1123         17.7167

     Atom 38  O   pos: (  0.875282  0.021550  0.358572)  dia sigma:          17.78
            17.7641          0.0773          0.1510
             0.0773         17.7752          0.0998
             0.1510          0.0998         17.7929

     Atom 39  O   pos: (  0.132630  0.376618  0.504101)  dia sigma:          17.82
            17.7944          0.0479          0.1612
             0.0479         17.7441          0.0756
             0.1612          0.0756         17.9106

     Atom 40  O   pos: (  0.388630  0.379743  0.359530)  dia sigma:          17.83
            17.8946          0.0576         -0.1520
             0.0576         17.7710         -0.0751
            -0.1520         -0.0751         17.8244

     Atom 41  O   pos: (  0.774328  0.106133  0.012239)  dia sigma:          17.66
            17.2366         -0.0929          0.1206
            -0.0929         17.6225         -0.2192
             0.1206         -0.2192         18.1321

     Atom 42  H   pos: (  1.192851  0.093169  1.627534)  dia sigma:           0.83
             0.8297         -0.0000         -0.0000
            -0.0000          0.8297         -0.0000
            -0.0000         -0.0000          0.8297

     Atom 43  O   pos: (  0.309886  0.108480  0.052857)  dia sigma:          17.67
            17.7912          0.1050         -0.0916
             0.1050         17.6008          0.0033
            -0.0916          0.0033         17.6162

     Atom 44  O   pos: (  0.395645  0.184159  0.716091)  dia sigma:          17.72
            17.6652         -0.0024          0.0676
            -0.0024         17.4777         -0.0728
             0.0676         -0.0728         18.0025

     Atom 45  O   pos: (  0.670547  0.192718  0.169885)  dia sigma:          18.22
            18.2926         -0.2096         -0.2311
            -0.2096         18.0516          0.2055
            -0.2311          0.2055         18.3228

     Atom 46  O   pos: (  0.308663  0.130557  0.529500)  dia sigma:          17.70
            17.6364          0.0887          0.1084
             0.0887         17.6803          0.1391
             0.1084          0.1391         17.7824

     Atom 47  O   pos: (  0.548686  0.138326  0.318610)  dia sigma:          17.77
            17.7796          0.1548         -0.0417
             0.1548         17.7841         -0.0334
            -0.0417         -0.0334         17.7495

     Atom 48  O   pos: (  0.461494  0.255184  0.531562)  dia sigma:          17.81
            17.8486          0.0568         -0.1847
             0.0568         17.7409         -0.0659
            -0.1847         -0.0659         17.8488

     Atom 49  O   pos: (  0.706060  0.263812  0.362628)  dia sigma:          17.68
            17.7288          0.0512          0.1370
             0.0512         17.5872          0.0885
             0.1370          0.0885         17.7299

     Atom 50  O   pos: (  0.795592  0.148253  0.529839)  dia sigma:          17.86
            17.8574          0.0790          0.1251
             0.0790         17.8469          0.1078
             0.1251          0.1078         17.8773

     Atom 51  O   pos: (  0.054812  0.144711  0.349513)  dia sigma:          17.82
            17.8055          0.0614         -0.1354
             0.0614         17.8155         -0.1066
            -0.1354         -0.1066         17.8515

     Atom 52  O   pos: (  0.973986  0.234440  0.548237)  dia sigma:          17.74
            17.8143          0.0712         -0.1070
             0.0712         17.6378         -0.0845
            -0.1070         -0.0845         17.7758

     Atom 53  O   pos: (  0.221337  0.252881  0.330662)  dia sigma:          17.75
            17.8581          0.0789          0.0994
             0.0789         17.6346          0.0202
             0.0994          0.0202         17.7590

     Atom 54  O   pos: (  1.071560  0.005280  0.718937)  dia sigma:          17.93
            17.7761          0.0231          0.0850
             0.0231         17.8685          0.1487
             0.0850          0.1487         18.1409

     Atom 55  O   pos: ( -0.090816  0.433753  0.176811)  dia sigma:          18.28
            18.1324         -0.1667          0.2288
            -0.1667         18.3160         -0.2197
             0.2288         -0.2197         18.3969

     Atom 56  O   pos: (  0.820653  0.322577  0.630775)  dia sigma:          18.41
            18.3545         -0.2749          0.0491
            -0.2749         18.6604          0.0069
             0.0491          0.0069         18.2214

     Atom 57  O   pos: (  0.291711 -0.005689  0.693571)  dia sigma:          18.21
            18.4821         -0.3253          0.0314
            -0.3253         18.5780         -0.0643
             0.0314         -0.0643         17.5562

     Atom 58  H   pos: (  0.370160 -0.003585  0.695275)  dia sigma:           0.87
             0.8722         -0.0000         -0.0000
            -0.0000          0.8722         -0.0000
            -0.0000         -0.0000          0.8722

     Atom 59  H   pos: (  0.270539  0.064130  0.687125)  dia sigma:           1.05
             1.0489         -0.0000         -0.0000
            -0.0000          1.0489         -0.0000
            -0.0000         -0.0000          1.0489

     Atom 60  O   pos: (  0.618956  0.161479  1.531001)  dia sigma:          18.08
            18.2395          0.3552         -0.0671
             0.3552         17.9847         -0.6542
            -0.0671         -0.6542         18.0258

     Atom 61  H   pos: (  0.547340  0.135871  1.529506)  dia sigma:           0.93
             0.9347         -0.0000         -0.0000
            -0.0000          0.9347         -0.0000
            -0.0000         -0.0000          0.9347

     Atom 62  H   pos: (  0.625063  0.208807  1.475634)  dia sigma:           1.06
             1.0602         -0.0000         -0.0000
            -0.0000          1.0602         -0.0000
            -0.0000         -0.0000          1.0602

     Atom 63  O   pos: (  0.590969 -0.025003  0.859564)  dia sigma:          18.11
            18.2707         -0.4439          0.3522
            -0.4439         17.8466          0.0655
             0.3522          0.0655         18.2206

     Atom 64  H   pos: (  0.333677  0.398327  0.863150)  dia sigma:           0.97
             0.9735         -0.0000         -0.0000
            -0.0000          0.9735         -0.0000
            -0.0000         -0.0000          0.9735

     Atom 65  H   pos: (  0.558773 -0.025424  0.790204)  dia sigma:           0.93
             0.9264         -0.0000         -0.0000
            -0.0000          0.9264         -0.0000
            -0.0000         -0.0000          0.9264

     Atom 66  O   pos: (  0.353760  0.253822  0.174651)  dia sigma:          18.04
            18.0591          0.0237         -0.1407
             0.0237         17.6474          0.4357
            -0.1407          0.4357         18.4146

     Atom 67  H   pos: (  0.301073  0.265437  0.227280)  dia sigma:           0.97
             0.9706         -0.0000         -0.0000
            -0.0000          0.9706         -0.0000
            -0.0000         -0.0000          0.9706

     Atom 68  H   pos: (  0.318261  0.213118  0.120810)  dia sigma:           0.94
             0.9429         -0.0000         -0.0000
            -0.0000          0.9429         -0.0000
            -0.0000         -0.0000          0.9429

     Atom 69  O   pos: (  0.694138  0.416975  1.262143)  dia sigma:          18.18
            18.3271         -0.4773         -0.3205
            -0.4773         17.5870          0.0244
            -0.3205          0.0244         18.6114

     Atom 70  H   pos: (  0.692021  0.409389  1.336191)  dia sigma:           0.98
             0.9842         -0.0000         -0.0000
            -0.0000          0.9842         -0.0000
            -0.0000         -0.0000          0.9842

     Atom 71  H   pos: (  0.757561  0.384756  1.242043)  dia sigma:           1.02
             1.0247         -0.0000         -0.0000
            -0.0000          1.0247         -0.0000
            -0.0000         -0.0000          1.0247

     Atom 72  O   pos: (  1.077900  0.059637  1.080445)  dia sigma:          18.31
            18.3463          0.1353         -0.1934
             0.1353         17.8027          0.3988
            -0.1934          0.3988         18.7695

     Atom 73  H   pos: (  1.127263  0.052569  1.025579)  dia sigma:           1.00
             0.9972         -0.0000         -0.0000
            -0.0000          0.9972         -0.0000
            -0.0000         -0.0000          0.9972

     Atom 74  H   pos: (  1.112444  0.091853  1.139144)  dia sigma:           0.95
             0.9505         -0.0000         -0.0000
            -0.0000          0.9505         -0.0000
            -0.0000         -0.0000          0.9505

     Atom 75  O   pos: (  0.448914  0.376072  1.053127)  dia sigma:          18.26
            18.3897          0.3914         -0.3705
             0.3914         17.7116          0.0893
            -0.3705          0.0893         18.6874

     Atom 76  H   pos: (  0.386355  0.348784  1.080669)  dia sigma:           1.02
             1.0194         -0.0000         -0.0000
            -0.0000          1.0194         -0.0000
            -0.0000         -0.0000          1.0194

     Atom 77  H   pos: (  0.447157  0.356901  0.980751)  dia sigma:           0.97
             0.9717         -0.0000         -0.0000
            -0.0000          0.9717         -0.0000
            -0.0000         -0.0000          0.9717

     Atom 78  O   pos: (  1.274170  0.063396  1.370147)  dia sigma:          17.83
            17.2091         -0.1060         -0.2580
            -0.1060         18.3056          0.2246
            -0.2580          0.2246         17.9851

     Atom 79  H   pos: (  1.250163  0.097468  1.433931)  dia sigma:           0.96
             0.9575         -0.0000         -0.0000
            -0.0000          0.9575         -0.0000
            -0.0000         -0.0000          0.9575

     Atom 80  H   pos: (  1.267985 -0.009844  1.387269)  dia sigma:           0.96
             0.9573         -0.0000         -0.0000
            -0.0000          0.9573         -0.0000
            -0.0000         -0.0000          0.9573

     Atom 81  O   pos: (  0.396275  0.004966  1.081790)  dia sigma:          17.97
            18.1290         -0.0335          0.2401
            -0.0335         17.4601         -0.5026
             0.2401         -0.5026         18.3081

     Atom 82  H   pos: (  0.413178  0.033989  1.015865)  dia sigma:           1.02
             1.0237         -0.0000         -0.0000
            -0.0000          1.0237         -0.0000
            -0.0000         -0.0000          1.0237

     Atom 83  H   pos: (  0.462531 -0.007212  1.113340)  dia sigma:           1.00
             1.0019         -0.0000         -0.0000
            -0.0000          1.0019         -0.0000
            -0.0000         -0.0000          1.0019

     Atom 84  O   pos: (  0.689993  0.462901  0.187692)  dia sigma:          18.16
            17.8883         -0.6461         -0.3612
            -0.6461         18.2303          0.0556
            -0.3612          0.0556         18.3475

     Atom 85  H   pos: (  0.721918  0.456070  0.120781)  dia sigma:           0.99
             0.9883         -0.0000         -0.0000
            -0.0000          0.9883         -0.0000
            -0.0000         -0.0000          0.9883

     Atom 86  H   pos: (  0.970723  0.060180  0.178327)  dia sigma:           1.03
             1.0291         -0.0000         -0.0000
            -0.0000          1.0291         -0.0000
            -0.0000         -0.0000          1.0291

     Atom 87  O   pos: (  0.984735  0.305981  1.039221)  dia sigma:          18.06
            18.1639         -0.1013         -0.3184
            -0.1013         18.4340          0.5003
            -0.3184          0.5003         17.5885

     Atom 88  H   pos: (  0.015753  0.361780  1.058007)  dia sigma:           0.95
             0.9457         -0.0000         -0.0000
            -0.0000          0.9457         -0.0000
            -0.0000         -0.0000          0.9457

     Atom 89  H   pos: (  1.039811  0.268413  1.008354)  dia sigma:           1.04
             1.0437         -0.0000         -0.0000
            -0.0000          1.0437         -0.0000
            -0.0000         -0.0000          1.0437

     Atom 90  O   pos: (  0.040386  0.313223  0.818782)  dia sigma:          18.14
            17.9427          0.0903         -0.4659
             0.0903         18.4172         -0.3276
            -0.4659         -0.3276         18.0453

     Atom 91  H   pos: (  0.085592  0.336877  0.764308)  dia sigma:           0.99
             0.9944         -0.0000         -0.0000
            -0.0000          0.9944         -0.0000
            -0.0000         -0.0000          0.9944

     Atom 92  H   pos: (  0.048351  0.237723  0.826184)  dia sigma:           0.93
             0.9269         -0.0000         -0.0000
            -0.0000          0.9269         -0.0000
            -0.0000         -0.0000          0.9269

     Atom 93  O   pos: (  0.477257 -0.013851  1.341177)  dia sigma:          17.97
            18.0126         -0.5052          0.2017
            -0.5052         17.4956         -0.2491
             0.2017         -0.2491         18.3959

     Atom 94  H   pos: (  0.474539 -0.015568  1.415506)  dia sigma:           1.00
             1.0021         -0.0000         -0.0000
            -0.0000          1.0021         -0.0000
            -0.0000         -0.0000          1.0021

     Atom 95  H   pos: (  0.416198  0.025705  1.326912)  dia sigma:           1.02
             1.0152         -0.0000         -0.0000
            -0.0000          1.0152         -0.0000
            -0.0000         -0.0000          1.0152

     Atom 96  O   pos: (  0.206270  0.032784  0.913185)  dia sigma:          18.16
            18.5513         -0.2356          0.1262
            -0.2356         18.2446         -0.3465
             0.1262         -0.3465         17.6722

     Atom 97  H   pos: (  0.183377  0.096360  0.882214)  dia sigma:           1.00
             0.9951         -0.0000         -0.0000
            -0.0000          0.9951         -0.0000
            -0.0000         -0.0000          0.9951

     Atom 98  H   pos: (  0.281514  0.041635  0.909093)  dia sigma:           0.95
             0.9510         -0.0000         -0.0000
            -0.0000          0.9510         -0.0000
            -0.0000         -0.0000          0.9510

     Atom 99  O   pos: (  0.646723  0.425762  0.933688)  dia sigma:          18.11
            17.8483          0.5304          0.3692
             0.5304         18.4229          0.0572
             0.3692          0.0572         18.0667

     Atom100  H   pos: (  0.602557  0.390648  0.887027)  dia sigma:           1.05
             1.0530         -0.0000         -0.0000
            -0.0000          1.0530         -0.0000
            -0.0000         -0.0000          1.0530

     Atom101  H   pos: (  0.980549  0.028504  0.898105)  dia sigma:           0.93
             0.9321         -0.0000         -0.0000
            -0.0000          0.9321         -0.0000
            -0.0000         -0.0000          0.9321

     Atom102  O   pos: (  0.524691  0.366663  1.567327)  dia sigma:          18.35
            18.5461          0.0993         -0.3976
             0.0993         18.4319         -0.5140
            -0.3976         -0.5140         18.0811

     Atom103  H   pos: (  0.519071  0.303492  1.606393)  dia sigma:           0.98
             0.9767         -0.0000         -0.0000
            -0.0000          0.9767         -0.0000
            -0.0000         -0.0000          0.9767

     Atom104  H   pos: (  0.592819  0.373749  1.537877)  dia sigma:           0.98
             0.9767         -0.0000         -0.0000
            -0.0000          0.9767         -0.0000
            -0.0000         -0.0000          0.9767

     Atom105  O   pos: (  0.595768  0.174616  0.711750)  dia sigma:          17.96
            18.2608         -0.3226         -0.0852
            -0.3226         18.3640         -0.0662
            -0.0852         -0.0662         17.2674

     Atom106  H   pos: (  0.519498  0.173154  0.716618)  dia sigma:           0.93
             0.9310         -0.0000         -0.0000
            -0.0000          0.9310         -0.0000
            -0.0000         -0.0000          0.9310

     Atom107  H   pos: (  0.612478  0.102889  0.713708)  dia sigma:           1.05
             1.0471         -0.0000         -0.0000
            -0.0000          1.0471         -0.0000
            -0.0000         -0.0000          1.0471

     Atom108  O   pos: (  1.015934  0.132655  0.840760)  dia sigma:          17.98
            18.2157         -0.2882          0.1024
            -0.2882         17.8297          0.1356
             0.1024          0.1356         17.9027

     Atom109  H   pos: (  0.953125  0.146138  0.798969)  dia sigma:           0.94
             0.9373         -0.0000         -0.0000
            -0.0000          0.9373         -0.0000
            -0.0000         -0.0000          0.9373

     Atom110  H   pos: (  1.047762  0.084606  0.786061)  dia sigma:           0.86
             0.8621         -0.0000         -0.0000
            -0.0000          0.8621         -0.0000
            -0.0000         -0.0000          0.8621

     Atom111  O   pos: (  0.661845  0.276868  1.100785)  dia sigma:          18.14
            18.6050         -0.0875          0.4286
            -0.0875         17.7635          0.4588
             0.4286          0.4588         18.0394

     Atom112  H   pos: (  0.733271  0.262471  1.110856)  dia sigma:           1.04
             1.0356         -0.0000         -0.0000
            -0.0000          1.0356         -0.0000
            -0.0000         -0.0000          1.0356

     Atom113  H   pos: (  0.642422  0.235776  1.042060)  dia sigma:           1.00
             1.0000         -0.0000         -0.0000
            -0.0000          1.0000         -0.0000
            -0.0000         -0.0000          1.0000

     Atom114  O   pos: (  0.282283  0.319014  1.539064)  dia sigma:          18.04
            17.5711          0.2520         -0.3118
             0.2520         18.3846          0.4322
            -0.3118          0.4322         18.1578

     Atom115  H   pos: (  0.253007  0.337673  1.605407)  dia sigma:           0.98
             0.9782         -0.0000         -0.0000
            -0.0000          0.9782         -0.0000
            -0.0000         -0.0000          0.9782

     Atom116  H   pos: (  0.259269  0.249262  1.525242)  dia sigma:           0.99
             0.9860         -0.0000         -0.0000
            -0.0000          0.9860         -0.0000
            -0.0000         -0.0000          0.9860

     Atom117  O   pos: (  0.233946  0.425650  0.158985)  dia sigma:          18.27
            18.7599          0.3498          0.0143
             0.3498         18.3086          0.4493
             0.0143          0.4493         17.7495

     Atom118  H   pos: (  0.204611  0.365530  0.128671)  dia sigma:           1.03
             1.0324         -0.0000         -0.0000
            -0.0000          1.0324         -0.0000
            -0.0000         -0.0000          1.0324

     Atom119  H   pos: (  0.307157  0.421726  0.146603)  dia sigma:           0.98
             0.9778         -0.0000         -0.0000
            -0.0000          0.9778         -0.0000
            -0.0000         -0.0000          0.9778

     Atom120  O   pos: (  0.841682  0.316005  1.635876)  dia sigma:          17.91
            17.4365         -0.1687          0.4620
            -0.1687         18.4737         -0.2056
             0.4620         -0.2056         17.8274

     Atom121  H   pos: (  0.439873  0.337877  0.010847)  dia sigma:           1.03
             1.0326         -0.0000         -0.0000
            -0.0000          1.0326         -0.0000
            -0.0000         -0.0000          1.0326

     Atom122  H   pos: (  0.856910  0.387237  1.655278)  dia sigma:           0.96
             0.9570         -0.0000         -0.0000
            -0.0000          0.9570         -0.0000
            -0.0000         -0.0000          0.9570

     Atom123  O   pos: (  0.025973  0.286368  0.028551)  dia sigma:          17.88
            17.6190         -0.6487          0.0492
            -0.6487         18.1373          0.1840
             0.0492          0.1840         17.8791

     Atom124  H   pos: (  0.007530  0.335185  0.080656)  dia sigma:           1.04
             1.0375         -0.0000         -0.0000
            -0.0000          1.0375         -0.0000
            -0.0000         -0.0000          1.0375

     Atom125  H   pos: (  0.070818  0.238919  0.063239)  dia sigma:           1.02
             1.0223         -0.0000         -0.0000
            -0.0000          1.0223         -0.0000
            -0.0000         -0.0000          1.0223

     Atom126  O   pos: (  0.452168  0.054028  1.542296)  dia sigma:          18.04
            18.4001         -0.5220          0.0556
            -0.5220         17.6828         -0.3041
             0.0556         -0.3041         18.0356

     Atom127  H   pos: (  0.477740  0.022011  1.605990)  dia sigma:           0.94
             0.9407         -0.0000         -0.0000
            -0.0000          0.9407         -0.0000
            -0.0000         -0.0000          0.9407

     Atom128  H   pos: (  0.385319  0.083417  1.554384)  dia sigma:           1.02
             1.0155         -0.0000         -0.0000
            -0.0000          1.0155         -0.0000
            -0.0000         -0.0000          1.0155

     Atom129  O   pos: (  0.935538  0.335272  1.433929)  dia sigma:          18.01
            17.7283         -0.5009         -0.2830
            -0.5009         17.8750          0.1308
            -0.2830          0.1308         18.4303

     Atom130  H   pos: (  0.984107  0.277112  1.429697)  dia sigma:           0.94
             0.9423         -0.0000         -0.0000
            -0.0000          0.9423         -0.0000
            -0.0000         -0.0000          0.9423

     Atom131  H   pos: (  0.919793  0.341020  1.506164)  dia sigma:           1.01
             1.0104         -0.0000         -0.0000
            -0.0000          1.0104         -0.0000
            -0.0000         -0.0000          1.0104

     Atom132  O   pos: (  0.846850  0.124035  1.507448)  dia sigma:          18.08
            17.9692         -0.1497         -0.5937
            -0.1497         18.3649          0.2975
            -0.5937          0.2975         17.9190

     Atom133  H   pos: (  0.835055  0.192886  1.531551)  dia sigma:           1.02
             1.0213         -0.0000         -0.0000
            -0.0000          1.0213         -0.0000
            -0.0000         -0.0000          1.0213

     Atom134  H   pos: (  0.904567  0.129703  1.459969)  dia sigma:           0.97
             0.9687         -0.0000         -0.0000
            -0.0000          0.9687         -0.0000
            -0.0000         -0.0000          0.9687

     Atom135  O   pos: (  0.703335  0.400592  1.472705)  dia sigma:          17.87
            17.7602         -0.1457          0.4023
            -0.1457         18.5006         -0.1113
             0.4023         -0.1113         17.3423

     Atom136  H   pos: (  0.754654  0.358477  1.504777)  dia sigma:           1.03
             1.0289         -0.0000         -0.0000
            -0.0000          1.0289         -0.0000
            -0.0000         -0.0000          1.0289

     Atom137  H   pos: (  1.047333  0.004762  1.481606)  dia sigma:           0.97
             0.9748         -0.0000         -0.0000
            -0.0000          0.9748         -0.0000
            -0.0000         -0.0000          0.9748

     Atom138  O   pos: (  0.868069  0.274309  1.227516)  dia sigma:          17.99
            17.9867          0.2516         -0.2032
             0.2516         17.3699          0.1823
            -0.2032          0.1823         18.6211

     Atom139  H   pos: (  0.922384  0.285066  1.177868)  dia sigma:           1.00
             1.0010         -0.0000         -0.0000
            -0.0000          1.0010         -0.0000
            -0.0000         -0.0000          1.0010

     Atom140  H   pos: (  0.894061  0.295408  1.293551)  dia sigma:           1.01
             1.0078         -0.0000         -0.0000
            -0.0000          1.0078         -0.0000
            -0.0000         -0.0000          1.0078

     Atom141  O   pos: (  0.272905  0.228091  1.036515)  dia sigma:          17.89
            17.2189         -0.3578          0.2360
            -0.3578         18.1689         -0.2767
             0.2360         -0.2767         18.2836

     Atom142  H   pos: (  0.265206  0.223391  0.962297)  dia sigma:           0.99
             0.9915         -0.0000         -0.0000
            -0.0000          0.9915         -0.0000
            -0.0000         -0.0000          0.9915

     Atom143  H   pos: (  0.295516  0.161289  1.056838)  dia sigma:           1.06
             1.0583         -0.0000         -0.0000
            -0.0000          1.0583         -0.0000
            -0.0000         -0.0000          1.0583

     Atom144  O   pos: (  0.235801  0.218221  0.831376)  dia sigma:          18.11
            18.0355         -0.4047         -0.4437
            -0.4047         18.4725         -0.0210
            -0.4437         -0.0210         17.8080

     Atom145  H   pos: (  0.214902  0.288447  0.826951)  dia sigma:           1.04
             1.0409         -0.0000         -0.0000
            -0.0000          1.0409         -0.0000
            -0.0000         -0.0000          1.0409

     Atom146  H   pos: (  0.294736  0.210790  0.784069)  dia sigma:           0.94
             0.9440         -0.0000         -0.0000
            -0.0000          0.9440         -0.0000
            -0.0000         -0.0000          0.9440

     Atom147  O   pos: (  0.599407  0.040857  1.149099)  dia sigma:          17.89
            17.4693         -0.2893         -0.3512
            -0.2893         17.7131         -0.0886
            -0.3512         -0.0886         18.4869

     Atom148  H   pos: (  0.564529  0.072428  1.205746)  dia sigma:           1.04
             1.0416         -0.0000         -0.0000
            -0.0000          1.0416         -0.0000
            -0.0000         -0.0000          1.0416

     Atom149  H   pos: (  0.591608  0.086553  1.090452)  dia sigma:           0.98
             0.9847         -0.0000         -0.0000
            -0.0000          0.9847         -0.0000
            -0.0000         -0.0000          0.9847

     Atom150  O   pos: (  1.033497  0.162165  1.417186)  dia sigma:          17.75
            17.7788         -0.1364          0.0710
            -0.1364         17.1164          0.0107
             0.0710          0.0107         18.3486

     Atom151  H   pos: (  1.069582  0.154643  1.351762)  dia sigma:           0.97
             0.9683         -0.0000         -0.0000
            -0.0000          0.9683         -0.0000
            -0.0000         -0.0000          0.9683

     Atom152  H   pos: (  1.087679  0.153440  1.471986)  dia sigma:           0.91
             0.9111         -0.0000         -0.0000
            -0.0000          0.9111         -0.0000
            -0.0000         -0.0000          0.9111

     Atom153  O   pos: (  1.153020  0.150143  1.241110)  dia sigma:          18.00
            17.8769          0.1252          0.2252
             0.1252         18.4813         -0.4677
             0.2252         -0.4677         17.6534

     Atom154  H   pos: (  0.205272  0.103655  1.283872)  dia sigma:           0.91
             0.9106         -0.0000         -0.0000
            -0.0000          0.9106         -0.0000
            -0.0000         -0.0000          0.9106

     Atom155  H   pos: (  0.180692  0.205494  1.223779)  dia sigma:           1.05
             1.0489         -0.0000         -0.0000
            -0.0000          1.0489         -0.0000
            -0.0000         -0.0000          1.0489

     Atom156  O   pos: (  0.820626 -0.028826  0.700048)  dia sigma:          18.12
            18.1399         -0.1514         -0.2614
            -0.1514         18.4287          0.2272
            -0.2614          0.2272         17.7843

     Atom157  H   pos: (  0.842202  0.045359  0.710890)  dia sigma:           0.88
             0.8841         -0.0000         -0.0000
            -0.0000          0.8841         -0.0000
            -0.0000         -0.0000          0.8841

     Atom158  H   pos: (  0.562788  0.404407  0.674371)  dia sigma:           0.95
             0.9497         -0.0000         -0.0000
            -0.0000          0.9497         -0.0000
            -0.0000         -0.0000          0.9497

     Atom159  O   pos: (  0.849285  0.147728  1.031658)  dia sigma:          18.12
            18.1316          0.4469          0.5293
             0.4469         18.0651         -0.0940
             0.5293         -0.0940         18.1516

     Atom160  H   pos: (  0.813577  0.161808  0.967620)  dia sigma:           0.99
             0.9860         -0.0000         -0.0000
            -0.0000          0.9860         -0.0000
            -0.0000         -0.0000          0.9860

     Atom161  H   pos: (  0.898020  0.203551  1.035337)  dia sigma:           1.01
             1.0097         -0.0000         -0.0000
            -0.0000          1.0097         -0.0000
            -0.0000         -0.0000          1.0097

     Atom162  O   pos: (  0.584865  0.142076  0.965760)  dia sigma:          18.09
            18.3860         -0.4761          0.1819
            -0.4761         18.1284          0.3318
             0.1819          0.3318         17.7564

     Atom163  H   pos: (  0.593646  0.079000  0.923369)  dia sigma:           0.92
             0.9164         -0.0000         -0.0000
            -0.0000          0.9164         -0.0000
            -0.0000         -0.0000          0.9164

     Atom164  H   pos: (  0.517046  0.164280  0.948489)  dia sigma:           1.04
             1.0447         -0.0000         -0.0000
            -0.0000          1.0447         -0.0000
            -0.0000         -0.0000          1.0447

     Atom165  O   pos: (  0.766095  0.226086  0.857139)  dia sigma:          18.14
            18.7126         -0.0602         -0.1623
            -0.0602         17.7324          0.2935
            -0.1623          0.2935         17.9705

     Atom166  H   pos: (  0.692912  0.219256  0.851702)  dia sigma:           1.02
             1.0177         -0.0000         -0.0000
            -0.0000          1.0177         -0.0000
            -0.0000         -0.0000          1.0177

     Atom167  H   pos: (  0.797012  0.187877  0.796512)  dia sigma:           0.89
             0.8869         -0.0000         -0.0000
            -0.0000          0.8869         -0.0000
            -0.0000         -0.0000          0.8869

     Atom168  O   pos: (  0.447095  0.332417  0.855745)  dia sigma:          18.10
            17.6553          0.3691         -0.0760
             0.3691         18.5160          0.0738
            -0.0760          0.0738         18.1373

     Atom169  H   pos: (  0.428570  0.272107  0.815686)  dia sigma:           0.99
             0.9858         -0.0000         -0.0000
            -0.0000          0.9858         -0.0000
            -0.0000         -0.0000          0.9858

     Atom170  H   pos: (  0.471610  0.379606  0.799273)  dia sigma:           0.90
             0.8987         -0.0000         -0.0000
            -0.0000          0.8987         -0.0000
            -0.0000         -0.0000          0.8987

     Atom171  O   pos: (  0.399908  0.065424  0.880393)  dia sigma:          18.17
            17.6641         -0.4016         -0.1565
            -0.4016         18.6219         -0.2404
            -0.1565         -0.2404         18.2272

     Atom172  H   pos: (  0.430506  0.000591  0.863192)  dia sigma:           1.03
             1.0250         -0.0000         -0.0000
            -0.0000          1.0250         -0.0000
            -0.0000         -0.0000          1.0250

     Atom173  H   pos: (  0.401050  0.104941  0.815420)  dia sigma:           0.93
             0.9294         -0.0000         -0.0000
            -0.0000          0.9294         -0.0000
            -0.0000         -0.0000          0.9294

     Atom174  O   pos: (  0.685044 -0.009993  1.371816)  dia sigma:          18.29
            18.8757          0.3243         -0.0355
             0.3243         17.7032         -0.2516
            -0.0355         -0.2516         18.2980

     Atom175  H   pos: (  0.728928  0.019862  1.319560)  dia sigma:           0.98
             0.9841         -0.0000         -0.0000
            -0.0000          0.9841         -0.0000
            -0.0000         -0.0000          0.9841

     Atom176  H   pos: (  0.616051 -0.014621  1.344781)  dia sigma:           0.99
             0.9924         -0.0000         -0.0000
            -0.0000          0.9924         -0.0000
            -0.0000         -0.0000          0.9924

     Atom177  O   pos: (  0.800046  0.068496  1.221406)  dia sigma:          18.09
            18.2076          0.2817          0.5213
             0.2817         18.3298          0.1110
             0.5213          0.1110         17.7362

     Atom178  H   pos: (  0.738716  0.070059  1.178821)  dia sigma:           0.99
             0.9879         -0.0000         -0.0000
            -0.0000          0.9879         -0.0000
            -0.0000         -0.0000          0.9879

     Atom179  H   pos: (  0.821858  0.139663  1.228182)  dia sigma:           0.98
             0.9808         -0.0000         -0.0000
            -0.0000          0.9808         -0.0000
            -0.0000         -0.0000          0.9808

     Atom180  O   pos: (  0.532833  0.156326 -0.002996)  dia sigma:          18.08
            18.6847          0.2121          0.1193
             0.2121         17.3742         -0.0452
             0.1193         -0.0452         18.1852

     Atom181  H   pos: (  0.926585  0.091209  1.611814)  dia sigma:           0.99
             0.9928         -0.0000         -0.0000
            -0.0000          0.9928         -0.0000
            -0.0000         -0.0000          0.9928

     Atom182  H   pos: (  0.601431  0.169787 -0.031576)  dia sigma:           0.96
             0.9616         -0.0000         -0.0000
            -0.0000          0.9616         -0.0000
            -0.0000         -0.0000          0.9616

     Paramagnetic contribution in ppm:

     Atom  1  Ca  pos: ( -0.033252  0.414379  0.522972)  para sigma:        -487.80
          -472.1001        -12.6279         15.0162
           -13.7780       -514.0157         22.9138
            15.9895         22.6554       -477.2757

     Atom  2  Ca  pos: (  0.731543  0.442734  0.365805)  para sigma:        -469.04
          -475.1931         -2.5270         17.9077
            -4.3644       -452.2162          1.3946
            18.8706          2.1514       -479.7116

     Atom  3  Ca  pos: (  0.879529  0.197367  0.378307)  para sigma:        -469.11
          -477.0907         -4.6871         -9.9624
            -4.5763       -447.8167          0.7484
            -7.4398         -1.0838       -482.4315

     Atom  4  Ca  pos: (  0.135378  0.188805  0.505218)  para sigma:        -470.44
          -454.1941        -23.5873         -2.1412
           -19.6835       -471.2628         -1.0189
            -5.5002         -0.9228       -485.8575

     Atom  5  Ca  pos: (  0.705025  0.001729  1.544786)  para sigma:        -466.37
          -470.8555        -17.5886          4.4137
           -15.7307       -471.1945        -12.9913
             6.9584         -8.0158       -457.0666

     Atom  6  Ca  pos: (  0.863186  0.372133  0.806745)  para sigma:        -464.44
          -450.5043         15.2281          7.2687
            11.1346       -450.9133         -4.4995
             9.6926         -7.0255       -491.9059

     Atom  7  Ca  pos: (  0.461362  0.438750  0.521638)  para sigma:        -469.56
          -480.3914        -11.2661          6.3070
            -9.9542       -456.7770          0.9115
             9.6181          0.3612       -471.5231

     Atom  8  Ca  pos: (  0.223414  0.433639  0.363194)  para sigma:        -483.33
          -484.5017        -19.5951        -14.3176
           -20.0137       -471.2067        -25.5290
           -18.0636        -23.7871       -494.2689

     Atom  9  Ca  pos: (  0.386053  0.196663  0.376992)  para sigma:        -487.92
          -492.2723        -24.9483         -9.7407
           -23.7168       -488.5414         14.1171
            -6.3035         10.3073       -482.9524

     Atom 10  Ca  pos: (  0.628639  0.206487  0.532466)  para sigma:        -477.39
          -461.8067        -16.3372        -10.2298
           -17.2674       -470.2093         -1.4267
           -12.8173         -1.3338       -500.1603

     Atom 11  Ca  pos: (  0.921160 -0.015956  1.102951)  para sigma:        -453.82
          -434.9190          3.9808          1.6560
             3.5709       -462.8005          6.1293
            -1.2301          5.0243       -463.7523

     Atom 12  Ca  pos: (  0.459766  0.108952  0.146172)  para sigma:        -482.75
          -475.3086        -17.8272         -0.1906
           -14.7111       -505.4209        -16.5420
            -1.6402        -12.1404       -467.5126

     Atom 13  Si  pos: (  0.768067  0.126005  0.133571)  para sigma:        -403.80
          -420.5642         -6.0626          0.3019
             4.8259       -409.9926          0.6074
           -18.6801         16.7777       -380.8340

     Atom 14  Si  pos: (  0.367042  0.214920  0.599914)  para sigma:        -402.30
          -411.5869         23.1770          3.7166
            17.6983       -415.2219         -5.3898
             7.6786         -6.8183       -380.1017

     Atom 15  Si  pos: (  0.622453  0.229205  0.280958)  para sigma:        -400.16
          -389.1744         28.0752         22.2186
            28.9481       -405.7711          4.1040
            20.0157          2.8290       -405.5456

     Atom 16  Si  pos: (  0.203425  0.066977  0.097851)  para sigma:        -402.08
          -372.1692         28.2014         22.3545
            29.8380       -428.3178          5.6741
            23.1672          5.1143       -405.7665

     Atom 17  Si  pos: (  0.869651  0.208982  0.607066)  para sigma:        -403.38
          -391.5025         19.3361         -5.1327
            20.5702       -431.7054        -10.5283
            -3.7219        -16.7633       -386.9451

     Atom 18  Si  pos: (  0.120165  0.213296  0.273229)  para sigma:        -396.69
          -385.6418         26.2432         -5.9463
            25.8015       -403.0633         -9.3642
            -4.8320         -8.3476       -401.3535

     Atom 19  Si  pos: (  0.744194  0.423872  0.612327)  para sigma:        -402.08
          -397.5910         37.8427          0.1453
            38.3066       -429.7409         11.1764
             1.2566         10.0358       -378.9178

     Atom 20  Si  pos: ( -0.019968  0.407222  0.275533)  para sigma:        -400.47
          -394.9221         33.1038        -14.5044
            30.8432       -404.7692         -4.8167
            -8.4025         -4.5599       -401.7277

     Atom 21  Si  pos: (  0.214782  0.409758  0.591262)  para sigma:        -403.24
          -410.4939         21.3334        -17.0441
            20.7907       -416.0755          2.4319
           -18.7184          5.9352       -383.1375

     Atom 22  Si  pos: (  0.483695  0.418204  0.292763)  para sigma:        -395.70
          -381.0347         24.7738         -7.1062
            22.2528       -403.1533         10.4506
            -0.3044          4.9256       -402.9097

     Atom 23  O   pos: (  0.052877  0.312501  0.236616)  para sigma:         -64.71
           -69.7485        -21.0345         -0.0249
           -22.7131        -52.8276          0.0255
            -1.1214          1.8430        -71.5516

     Atom 24  O   pos: (  1.117900  0.025134  0.519126)  para sigma:        -115.03
          -128.6712          1.8360          2.7230
             4.7453       -103.7950         -4.5758
             0.2746          1.2875       -112.6259

     Atom 25  O   pos: (  0.373284  0.035123  0.298022)  para sigma:         -92.30
          -102.8631         16.2715          1.9658
            18.8423        -77.2095          8.4562
             2.8931          8.4287        -96.8420

     Atom 26  O   pos: (  0.636099  0.381983  0.572397)  para sigma:         -88.85
           -78.3259          5.2140         -0.0705
            13.1949        -80.6776         12.1587
            -2.8001          9.6529       -107.5359

     Atom 27  O   pos: ( -0.093061  0.368172  0.365323)  para sigma:        -101.21
          -110.7665          7.7968         -4.2487
             7.8440       -103.1135         -1.5019
            -4.6582         -1.7440        -89.7402

     Atom 28  O   pos: (  0.126750  0.033818  0.010522)  para sigma:         -74.46
           -77.9319          5.0473         -3.1966
             5.6993        -90.8743          5.1780
            -2.8477          4.1787        -54.5685

     Atom 29  O   pos: (  0.874256  0.177530  0.181620)  para sigma:         -44.03
           -36.0074         24.1976         11.7767
            22.3492        -52.6367          5.3809
            21.5892          7.6824        -43.4425

     Atom 30  H   pos: ( -0.095419  0.219825  0.139258)  para sigma:           0.00
             0.0000          0.0000          0.0000
             0.0000          0.0000          0.0000
             0.0000          0.0000          0.0000

     Atom 31  O   pos: (  0.870582  0.154931  0.717238)  para sigma:         -76.35
           -84.7811         -2.4966         -3.3515
             1.6008        -82.7200         -3.0656
             0.0939         -4.4547        -61.5477

     Atom 32  O   pos: (  0.150335  0.160300  0.164977)  para sigma:         -62.42
           -75.9922        -10.6647        -10.9058
           -10.7414        -59.0649         23.6593
           -10.1886         18.3825        -52.2069

     Atom 33  O   pos: (  0.481753 -0.028898  0.693831)  para sigma:         -76.79
           -71.3767         -0.4619         -8.5940
            -3.2126        -96.4235          6.6546
           -10.2628          4.2205        -62.5698

     Atom 34  O   pos: (  0.759539  0.014700  0.187084)  para sigma:         -63.03
           -83.9741          1.9578         12.6380
             1.2287        -54.0068        -25.3114
            12.0561        -26.7018        -51.1174

     Atom 35  O   pos: (  0.283309  0.306862  0.610905)  para sigma:         -63.15
           -66.9906        -25.7030         -1.9722
           -25.8100        -49.5490         -3.2050
            -1.9859         -2.1016        -72.9059

     Atom 36  O   pos: (  0.544348  0.319683  0.248482)  para sigma:         -66.11
           -68.9827        -22.2115         -0.9516
           -23.2967        -49.5463          1.7714
             0.2427         -1.1028        -79.8150

     Atom 37  O   pos: (  0.607355  0.028673  0.534585)  para sigma:         -98.27
           -95.5555          3.6884          0.4323
             4.7321        -82.4010          0.4716
             6.4813          8.2930       -116.8645

     Atom 38  O   pos: (  0.875282  0.021550  0.358572)  para sigma:        -103.08
           -94.7732          0.6200          6.5406
             3.6296        -87.1281          6.7817
             1.3147          0.0546       -127.3381

     Atom 39  O   pos: (  0.132630  0.376618  0.504101)  para sigma:        -121.62
           -93.3442         -4.9848        -10.6806
           -10.6510       -139.5984         -9.2475
           -19.6271         -8.1335       -131.9026

     Atom 40  O   pos: (  0.388630  0.379743  0.359530)  para sigma:        -109.20
           -82.6394         -3.5291         -6.0722
            -7.7972       -117.1207         -3.2890
            -1.6026         -3.4215       -127.8276

     Atom 41  O   pos: (  0.774328  0.106133  0.012239)  para sigma:         -79.20
          -102.8557          7.7244         36.8792
             9.7263        -93.1339        -54.4480
            21.8813        -31.6740        -41.6031

     Atom 42  H   pos: (  1.192851  0.093169  1.627534)  para sigma:           0.00
             0.0000          0.0000          0.0000
             0.0000          0.0000          0.0000
             0.0000          0.0000          0.0000

     Atom 43  O   pos: (  0.309886  0.108480  0.052857)  para sigma:        -101.08
           -88.6828         14.8473         17.7429
            14.5239       -111.0727          4.1049
            24.5364          7.0170       -103.4894

     Atom 44  O   pos: (  0.395645  0.184159  0.716091)  para sigma:         -75.12
           -77.6676          0.3812          3.2299
            -1.2596        -86.6144         -5.3602
             5.0308         -2.1525        -61.0645

     Atom 45  O   pos: (  0.670547  0.192718  0.169885)  para sigma:         -65.59
           -61.3507        -17.4643        -21.0654
           -18.5998        -76.5727         13.8928
           -19.1247         13.1241        -58.8527

     Atom 46  O   pos: (  0.308663  0.130557  0.529500)  para sigma:        -112.16
          -115.3120         -3.2145        -12.4821
             0.0352       -105.7558        -12.3112
           -17.5682        -21.1345       -115.4196

     Atom 47  O   pos: (  0.548686  0.138326  0.318610)  para sigma:        -108.08
          -114.2989          3.2643         -1.7262
             7.5082        -93.6365         -9.0054
            -6.3428         -9.6164       -116.3114

     Atom 48  O   pos: (  0.461494  0.255184  0.531562)  para sigma:        -110.75
           -82.2479         -4.8731          1.5451
            -9.4746       -123.0619          2.8868
            10.9273          4.6761       -126.9391

     Atom 49  O   pos: (  0.706060  0.263812  0.362628)  para sigma:         -90.50
           -89.1827         10.1859         14.6067
            10.3061        -85.3181          9.9568
            12.2669          7.1155        -97.0052

     Atom 50  O   pos: (  0.795592  0.148253  0.529839)  para sigma:        -118.34
          -115.6313          0.2027          1.2980
            -0.4078       -106.6498          2.8058
            -4.7187         -2.8750       -132.7354

     Atom 51  O   pos: (  0.054812  0.144711  0.349513)  para sigma:        -102.41
          -100.2878          4.6112         -2.2865
             6.8609        -89.0640         -5.6814
            -0.5089          0.5237       -117.8673

     Atom 52  O   pos: (  0.973986  0.234440  0.548237)  para sigma:         -96.68
           -64.4556         -7.4778        -12.6524
           -14.2007       -115.1143          6.2732
            -4.4324          1.5372       -110.4774

     Atom 53  O   pos: (  0.221337  0.252881  0.330662)  para sigma:         -95.22
           -79.1819          1.9019          6.8722
             0.5407       -103.1517          3.2104
             6.2111          3.9767       -103.3131

     Atom 54  O   pos: (  1.071560  0.005280  0.718937)  para sigma:         -94.08
           -94.0008        -19.8986          8.4003
           -18.8903        -97.7623         -2.2078
             7.9018         -2.9770        -90.4828

     Atom 55  O   pos: ( -0.090816  0.433753  0.176811)  para sigma:         -64.60
           -73.4536         -7.7555         16.0381
            -8.1072        -68.6188        -21.7894
            13.1951        -21.6153        -51.7326

     Atom 56  O   pos: (  0.820653  0.322577  0.630775)  para sigma:         -69.45
           -75.9241        -11.3788          1.0584
           -12.2318        -58.0423          4.5195
            -0.3045          8.3958        -74.3703

     Atom 57  O   pos: (  0.291711 -0.005689  0.693571)  para sigma:         -52.29
           -37.7788         -4.0564         -1.9705
             2.9527        -58.1196          0.0380
            -2.0381         -0.2784        -60.9780

     Atom 58  H   pos: (  0.370160 -0.003585  0.695275)  para sigma:           0.00
             0.0000          0.0000          0.0000
             0.0000          0.0000          0.0000
             0.0000          0.0000          0.0000

     Atom 59  H   pos: (  0.270539  0.064130  0.687125)  para sigma:           0.00
             0.0000          0.0000          0.0000
             0.0000          0.0000          0.0000
             0.0000          0.0000          0.0000

     Atom 60  O   pos: (  0.618956  0.161479  1.531001)  para sigma:         -17.73
            -9.2845         11.3728         -7.1131
            11.5151         -9.7953        -13.8835
            -2.6729         -7.1118        -34.1132

     Atom 61  H   pos: (  0.547340  0.135871  1.529506)  para sigma:           0.00
             0.0000          0.0000          0.0000
             0.0000          0.0000          0.0000
             0.0000          0.0000          0.0000

     Atom 62  H   pos: (  0.625063  0.208807  1.475634)  para sigma:           0.00
             0.0000          0.0000          0.0000
             0.0000          0.0000          0.0000
             0.0000          0.0000          0.0000

     Atom 63  O   pos: (  0.590969 -0.025003  0.859564)  para sigma:         -27.85
           -21.2684        -13.2349         16.0460
           -14.4044        -34.2670          4.0012
            18.6682          2.6245        -28.0293

     Atom 64  H   pos: (  0.333677  0.398327  0.863150)  para sigma:           0.00
             0.0000          0.0000          0.0000
             0.0000          0.0000          0.0000
             0.0000          0.0000          0.0000

     Atom 65  H   pos: (  0.558773 -0.025424  0.790204)  para sigma:           0.00
             0.0000          0.0000          0.0000
             0.0000          0.0000          0.0000
             0.0000          0.0000          0.0000

     Atom 66  O   pos: (  0.353760  0.253822  0.174651)  para sigma:         -44.56
           -56.0458         -2.7289         -8.4600
            -4.0452        -35.9053         12.2992
            -7.1479          3.0541        -41.7173

     Atom 67  H   pos: (  0.301073  0.265437  0.227280)  para sigma:           0.00
             0.0000          0.0000          0.0000
             0.0000          0.0000          0.0000
             0.0000          0.0000          0.0000

     Atom 68  H   pos: (  0.318261  0.213118  0.120810)  para sigma:           0.00
             0.0000          0.0000          0.0000
             0.0000          0.0000          0.0000
             0.0000          0.0000          0.0000

     Atom 69  O   pos: (  0.694138  0.416975  1.262143)  para sigma:         -18.49
           -25.4903         -2.9980          7.3577
            -6.9635        -37.4501         -5.8147
            -1.8689          0.2745          7.4584

     Atom 70  H   pos: (  0.692021  0.409389  1.336191)  para sigma:           0.00
             0.0000          0.0000          0.0000
             0.0000          0.0000          0.0000
             0.0000          0.0000          0.0000

     Atom 71  H   pos: (  0.757561  0.384756  1.242043)  para sigma:           0.00
             0.0000          0.0000          0.0000
             0.0000          0.0000          0.0000
             0.0000          0.0000          0.0000

     Atom 72  O   pos: (  1.077900  0.059637  1.080445)  para sigma:         -24.68
           -16.4004         12.2330         -3.7144
            14.8090        -35.9879          7.8104
            -2.2254          8.8651        -21.6666

     Atom 73  H   pos: (  1.127263  0.052569  1.025579)  para sigma:           0.00
             0.0000          0.0000          0.0000
             0.0000          0.0000          0.0000
             0.0000          0.0000          0.0000

     Atom 74  H   pos: (  1.112444  0.091853  1.139144)  para sigma:           0.00
             0.0000          0.0000          0.0000
             0.0000          0.0000          0.0000
             0.0000          0.0000          0.0000

     Atom 75  O   pos: (  0.448914  0.376072  1.053127)  para sigma:         -10.32
            -5.3902         17.0030         -1.5346
            16.8706        -21.7569         11.2514
            -0.5990          9.0264         -3.8204

     Atom 76  H   pos: (  0.386355  0.348784  1.080669)  para sigma:           0.00
             0.0000          0.0000          0.0000
             0.0000          0.0000          0.0000
             0.0000          0.0000          0.0000

     Atom 77  H   pos: (  0.447157  0.356901  0.980751)  para sigma:           0.00
             0.0000          0.0000          0.0000
             0.0000          0.0000          0.0000
             0.0000          0.0000          0.0000

     Atom 78  O   pos: (  1.274170  0.063396  1.370147)  para sigma:         -54.05
           -59.3814         -3.0511        -19.0770
            -5.4810        -62.8521         26.6933
           -15.7512         21.6901        -39.9286

     Atom 79  H   pos: (  1.250163  0.097468  1.433931)  para sigma:           0.00
             0.0000          0.0000          0.0000
             0.0000          0.0000          0.0000
             0.0000          0.0000          0.0000

     Atom 80  H   pos: (  1.267985 -0.009844  1.387269)  para sigma:           0.00
             0.0000          0.0000          0.0000
             0.0000          0.0000          0.0000
             0.0000          0.0000          0.0000

     Atom 81  O   pos: (  0.396275  0.004966  1.081790)  para sigma:          -3.32
             0.6032          8.7270         11.3494
             5.4861        -15.5298        -15.0633
            16.9109        -12.9541          4.9766

     Atom 82  H   pos: (  0.413178  0.033989  1.015865)  para sigma:           0.00
             0.0000          0.0000          0.0000
             0.0000          0.0000          0.0000
             0.0000          0.0000          0.0000

     Atom 83  H   pos: (  0.462531 -0.007212  1.113340)  para sigma:           0.00
             0.0000          0.0000          0.0000
             0.0000          0.0000          0.0000
             0.0000          0.0000          0.0000

     Atom 84  O   pos: (  0.689993  0.462901  0.187692)  para sigma:         -27.84
           -26.4860         -1.0190        -13.4786
            -2.3288        -36.9384         -5.2221
           -15.5038         -3.4192        -20.0942

     Atom 85  H   pos: (  0.721918  0.456070  0.120781)  para sigma:           0.00
             0.0000          0.0000          0.0000
             0.0000          0.0000          0.0000
             0.0000          0.0000          0.0000

     Atom 86  H   pos: (  0.970723  0.060180  0.178327)  para sigma:           0.00
             0.0000          0.0000          0.0000
             0.0000          0.0000          0.0000
             0.0000          0.0000          0.0000

     Atom 87  O   pos: (  0.984735  0.305981  1.039221)  para sigma:          -6.55
           -11.8225         10.1835         -6.5098
             9.7035         11.0698         12.6742
            -8.6466         12.9618        -18.9116

     Atom 88  H   pos: (  0.015753  0.361780  1.058007)  para sigma:           0.00
             0.0000          0.0000          0.0000
             0.0000          0.0000          0.0000
             0.0000          0.0000          0.0000

     Atom 89  H   pos: (  1.039811  0.268413  1.008354)  para sigma:           0.00
             0.0000          0.0000          0.0000
             0.0000          0.0000          0.0000
             0.0000          0.0000          0.0000

     Atom 90  O   pos: (  0.040386  0.313223  0.818782)  para sigma:         -35.71
           -36.7429         -1.5972         -6.0154
             3.1094        -17.6938        -10.8261
            -3.6564         -8.8015        -52.7082

     Atom 91  H   pos: (  0.085592  0.336877  0.764308)  para sigma:           0.00
             0.0000          0.0000          0.0000
             0.0000          0.0000          0.0000
             0.0000          0.0000          0.0000

     Atom 92  H   pos: (  0.048351  0.237723  0.826184)  para sigma:           0.00
             0.0000          0.0000          0.0000
             0.0000          0.0000          0.0000
             0.0000          0.0000          0.0000

     Atom 93  O   pos: (  0.477257 -0.013851  1.341177)  para sigma:          -8.67
             3.2510        -18.2624          6.2108
           -19.5538        -38.3383          0.3066
             6.5052         -3.6601          9.0907

     Atom 94  H   pos: (  0.474539 -0.015568  1.415506)  para sigma:           0.00
             0.0000          0.0000          0.0000
             0.0000          0.0000          0.0000
             0.0000          0.0000          0.0000

     Atom 95  H   pos: (  0.416198  0.025705  1.326912)  para sigma:           0.00
             0.0000          0.0000          0.0000
             0.0000          0.0000          0.0000
             0.0000          0.0000          0.0000

     Atom 96  O   pos: (  0.206270  0.032784  0.913185)  para sigma:         -33.81
           -23.1364          2.8999         -1.5457
             4.6323        -32.6424          0.3055
            -3.8209          4.2880        -45.6407

     Atom 97  H   pos: (  0.183377  0.096360  0.882214)  para sigma:           0.00
             0.0000          0.0000          0.0000
             0.0000          0.0000          0.0000
             0.0000          0.0000          0.0000

     Atom 98  H   pos: (  0.281514  0.041635  0.909093)  para sigma:           0.00
             0.0000          0.0000          0.0000
             0.0000          0.0000          0.0000
             0.0000          0.0000          0.0000

     Atom 99  O   pos: (  0.646723  0.425762  0.933688)  para sigma:         -15.90
           -27.4034         13.5772         -0.8522
            14.6434         -8.6219         -5.7659
             3.1805         -5.6695        -11.6894

     Atom100  H   pos: (  0.602557  0.390648  0.887027)  para sigma:           0.00
             0.0000          0.0000          0.0000
             0.0000          0.0000          0.0000
             0.0000          0.0000          0.0000

     Atom101  H   pos: (  0.980549  0.028504  0.898105)  para sigma:           0.00
             0.0000          0.0000          0.0000
             0.0000          0.0000          0.0000
             0.0000          0.0000          0.0000

     Atom102  O   pos: (  0.524691  0.366663  1.567327)  para sigma:         -33.42
           -18.8651         -2.3598        -14.5635
            -8.5353        -36.7861         -8.2018
           -13.9152         -6.1191        -44.6069

     Atom103  H   pos: (  0.519071  0.303492  1.606393)  para sigma:           0.00
             0.0000          0.0000          0.0000
             0.0000          0.0000          0.0000
             0.0000          0.0000          0.0000

     Atom104  H   pos: (  0.592819  0.373749  1.537877)  para sigma:           0.00
             0.0000          0.0000          0.0000
             0.0000          0.0000          0.0000
             0.0000          0.0000          0.0000

     Atom105  O   pos: (  0.595768  0.174616  0.711750)  para sigma:         -22.97
            -6.6313        -11.5037          0.2249
            -4.4230        -32.3829         -1.2759
             1.0845         -1.8225        -29.8977

     Atom106  H   pos: (  0.519498  0.173154  0.716618)  para sigma:           0.00
             0.0000          0.0000          0.0000
             0.0000          0.0000          0.0000
             0.0000          0.0000          0.0000

     Atom107  H   pos: (  0.612478  0.102889  0.713708)  para sigma:           0.00
             0.0000          0.0000          0.0000
             0.0000          0.0000          0.0000
             0.0000          0.0000          0.0000

     Atom108  O   pos: (  1.015934  0.132655  0.840760)  para sigma:         -50.20
           -52.5984         -3.3844          1.1841
            -8.4394        -37.7802          1.2721
             2.1465          2.3764        -60.2324

     Atom109  H   pos: (  0.953125  0.146138  0.798969)  para sigma:           0.00
             0.0000          0.0000          0.0000
             0.0000          0.0000          0.0000
             0.0000          0.0000          0.0000

     Atom110  H   pos: (  1.047762  0.084606  0.786061)  para sigma:           0.00
             0.0000          0.0000          0.0000
             0.0000          0.0000          0.0000
             0.0000          0.0000          0.0000

     Atom111  O   pos: (  0.661845  0.276868  1.100785)  para sigma:         -12.43
            -9.0481         -3.0709          9.2515
            -0.7430        -12.5213         16.8082
            13.0372         16.4467        -15.7132

     Atom112  H   pos: (  0.733271  0.262471  1.110856)  para sigma:           0.00
             0.0000          0.0000          0.0000
             0.0000          0.0000          0.0000
             0.0000          0.0000          0.0000

     Atom113  H   pos: (  0.642422  0.235776  1.042060)  para sigma:           0.00
             0.0000          0.0000          0.0000
             0.0000          0.0000          0.0000
             0.0000          0.0000          0.0000

     Atom114  O   pos: (  0.282283  0.319014  1.539064)  para sigma:         -39.23
           -73.6780         33.0850          0.4623
            34.5085         -4.1227         10.5705
            -1.4384         18.7832        -39.8934

     Atom115  H   pos: (  0.253007  0.337673  1.605407)  para sigma:           0.00
             0.0000          0.0000          0.0000
             0.0000          0.0000          0.0000
             0.0000          0.0000          0.0000

     Atom116  H   pos: (  0.259269  0.249262  1.525242)  para sigma:           0.00
             0.0000          0.0000          0.0000
             0.0000          0.0000          0.0000
             0.0000          0.0000          0.0000

     Atom117  O   pos: (  0.233946  0.425650  0.158985)  para sigma:         -28.06
           -13.5766          0.5764         -0.6976
            -2.5177        -22.2318          9.1401
             1.2712          4.4425        -48.3799

     Atom118  H   pos: (  0.204611  0.365530  0.128671)  para sigma:           0.00
             0.0000          0.0000          0.0000
             0.0000          0.0000          0.0000
             0.0000          0.0000          0.0000

     Atom119  H   pos: (  0.307157  0.421726  0.146603)  para sigma:           0.00
             0.0000          0.0000          0.0000
             0.0000          0.0000          0.0000
             0.0000          0.0000          0.0000

     Atom120  O   pos: (  0.841682  0.316005  1.635876)  para sigma:         -17.70
           -49.2574         -0.7591          8.4815
            -6.5796         11.8984          2.3069
            10.4988         -2.3686        -15.7400

     Atom121  H   pos: (  0.439873  0.337877  0.010847)  para sigma:           0.00
             0.0000          0.0000          0.0000
             0.0000          0.0000          0.0000
             0.0000          0.0000          0.0000

     Atom122  H   pos: (  0.856910  0.387237  1.655278)  para sigma:           0.00
             0.0000          0.0000          0.0000
             0.0000          0.0000          0.0000
             0.0000          0.0000          0.0000

     Atom123  O   pos: (  0.025973  0.286368  0.028551)  para sigma:         -15.38
           -29.0614        -11.2709         -1.8313
           -14.8127        -14.1769          0.2254
             1.5351         -0.4050         -2.9154

     Atom124  H   pos: (  0.007530  0.335185  0.080656)  para sigma:           0.00
             0.0000          0.0000          0.0000
             0.0000          0.0000          0.0000
             0.0000          0.0000          0.0000

     Atom125  H   pos: (  0.070818  0.238919  0.063239)  para sigma:           0.00
             0.0000          0.0000          0.0000
             0.0000          0.0000          0.0000
             0.0000          0.0000          0.0000

     Atom126  O   pos: (  0.452168  0.054028  1.542296)  para sigma:         -27.18
            -5.5993        -15.0593          6.8585
           -14.9509        -55.5914         -5.6069
            13.6422        -10.8385        -20.3462

     Atom127  H   pos: (  0.477740  0.022011  1.605990)  para sigma:           0.00
             0.0000          0.0000          0.0000
             0.0000          0.0000          0.0000
             0.0000          0.0000          0.0000

     Atom128  H   pos: (  0.385319  0.083417  1.554384)  para sigma:           0.00
             0.0000          0.0000          0.0000
             0.0000          0.0000          0.0000
             0.0000          0.0000          0.0000

     Atom129  O   pos: (  0.935538  0.335272  1.433929)  para sigma:         -37.27
           -52.5248        -23.2055        -20.0678
           -27.1980        -12.8442          7.4831
           -20.0838          5.5088        -46.4466

     Atom130  H   pos: (  0.984107  0.277112  1.429697)  para sigma:           0.00
             0.0000          0.0000          0.0000
             0.0000          0.0000          0.0000
             0.0000          0.0000          0.0000

     Atom131  H   pos: (  0.919793  0.341020  1.506164)  para sigma:           0.00
             0.0000          0.0000          0.0000
             0.0000          0.0000          0.0000
             0.0000          0.0000          0.0000

     Atom132  O   pos: (  0.846850  0.124035  1.507448)  para sigma:         -26.36
           -20.0707          1.9901        -10.4298
             9.5941        -43.8228         -2.1964
           -10.4252         -1.6068        -15.1758

     Atom133  H   pos: (  0.835055  0.192886  1.531551)  para sigma:           0.00
             0.0000          0.0000          0.0000
             0.0000          0.0000          0.0000
             0.0000          0.0000          0.0000

     Atom134  H   pos: (  0.904567  0.129703  1.459969)  para sigma:           0.00
             0.0000          0.0000          0.0000
             0.0000          0.0000          0.0000
             0.0000          0.0000          0.0000

     Atom135  O   pos: (  0.703335  0.400592  1.472705)  para sigma:         -37.25
           -47.4263         18.2225         10.7601
            15.2224        -20.0243         -1.5193
             9.1591         -0.1794        -44.2865

     Atom136  H   pos: (  0.754654  0.358477  1.504777)  para sigma:           0.00
             0.0000          0.0000          0.0000
             0.0000          0.0000          0.0000
             0.0000          0.0000          0.0000

     Atom137  H   pos: (  1.047333  0.004762  1.481606)  para sigma:           0.00
             0.0000          0.0000          0.0000
             0.0000          0.0000          0.0000
             0.0000          0.0000          0.0000

     Atom138  O   pos: (  0.868069  0.274309  1.227516)  para sigma:          -2.29
            -6.3023          5.6694        -11.9306
             6.0733        -21.0179          6.5574
            -6.9488          6.3574         20.4415

     Atom139  H   pos: (  0.922384  0.285066  1.177868)  para sigma:           0.00
             0.0000          0.0000          0.0000
             0.0000          0.0000          0.0000
             0.0000          0.0000          0.0000

     Atom140  H   pos: (  0.894061  0.295408  1.293551)  para sigma:           0.00
             0.0000          0.0000          0.0000
             0.0000          0.0000          0.0000
             0.0000          0.0000          0.0000

     Atom141  O   pos: (  0.272905  0.228091  1.036515)  para sigma:           6.75
           -14.5520         -3.6789          8.5382
            -5.3581          5.8261         -7.7634
            10.7668        -12.3857         28.9631

     Atom142  H   pos: (  0.265206  0.223391  0.962297)  para sigma:           0.00
             0.0000          0.0000          0.0000
             0.0000          0.0000          0.0000
             0.0000          0.0000          0.0000

     Atom143  H   pos: (  0.295516  0.161289  1.056838)  para sigma:           0.00
             0.0000          0.0000          0.0000
             0.0000          0.0000          0.0000
             0.0000          0.0000          0.0000

     Atom144  O   pos: (  0.235801  0.218221  0.831376)  para sigma:         -24.98
           -16.7592        -10.1048        -13.3381
            -8.1240        -23.1331          0.6980
           -10.8122          2.5932        -35.0375

     Atom145  H   pos: (  0.214902  0.288447  0.826951)  para sigma:           0.00
             0.0000          0.0000          0.0000
             0.0000          0.0000          0.0000
             0.0000          0.0000          0.0000

     Atom146  H   pos: (  0.294736  0.210790  0.784069)  para sigma:           0.00
             0.0000          0.0000          0.0000
             0.0000          0.0000          0.0000
             0.0000          0.0000          0.0000

     Atom147  O   pos: (  0.599407  0.040857  1.149099)  para sigma:          -7.26
           -14.9233          0.2219         -3.9592
             0.6353        -21.1960        -11.4459
            -6.2761         -9.1211         14.3467

     Atom148  H   pos: (  0.564529  0.072428  1.205746)  para sigma:           0.00
             0.0000          0.0000          0.0000
             0.0000          0.0000          0.0000
             0.0000          0.0000          0.0000

     Atom149  H   pos: (  0.591608  0.086553  1.090452)  para sigma:           0.00
             0.0000          0.0000          0.0000
             0.0000          0.0000          0.0000
             0.0000          0.0000          0.0000

     Atom150  O   pos: (  1.033497  0.162165  1.417186)  para sigma:         -68.90
           -47.6425         -6.9029         28.0245
            -4.4136        -97.1563        -36.7061
            29.7884        -22.5949        -61.9053

     Atom151  H   pos: (  1.069582  0.154643  1.351762)  para sigma:           0.00
             0.0000          0.0000          0.0000
             0.0000          0.0000          0.0000
             0.0000          0.0000          0.0000

     Atom152  H   pos: (  1.087679  0.153440  1.471986)  para sigma:           0.00
             0.0000          0.0000          0.0000
             0.0000          0.0000          0.0000
             0.0000          0.0000          0.0000

     Atom153  O   pos: (  1.153020  0.150143  1.241110)  para sigma:         -21.07
           -21.6779        -10.5379         13.0144
            -6.3513        -36.3611         -2.6807
            12.6978        -15.7415         -5.1621

     Atom154  H   pos: (  0.205272  0.103655  1.283872)  para sigma:           0.00
             0.0000          0.0000          0.0000
             0.0000          0.0000          0.0000
             0.0000          0.0000          0.0000

     Atom155  H   pos: (  0.180692  0.205494  1.223779)  para sigma:           0.00
             0.0000          0.0000          0.0000
             0.0000          0.0000          0.0000
             0.0000          0.0000          0.0000

     Atom156  O   pos: (  0.820626 -0.028826  0.700048)  para sigma:         -45.33
           -62.0323          8.3265        -11.2874
             3.1551        -32.7041          0.3334
           -15.7173         -3.3918        -41.2603

     Atom157  H   pos: (  0.842202  0.045359  0.710890)  para sigma:           0.00
             0.0000          0.0000          0.0000
             0.0000          0.0000          0.0000
             0.0000          0.0000          0.0000

     Atom158  H   pos: (  0.562788  0.404407  0.674371)  para sigma:           0.00
             0.0000          0.0000          0.0000
             0.0000          0.0000          0.0000
             0.0000          0.0000          0.0000

     Atom159  O   pos: (  0.849285  0.147728  1.031658)  para sigma:         -11.98
           -13.7629          6.7212         17.6003
             8.5768        -14.1087         -3.7601
            17.0040         -4.6703         -8.0536

     Atom160  H   pos: (  0.813577  0.161808  0.967620)  para sigma:           0.00
             0.0000          0.0000          0.0000
             0.0000          0.0000          0.0000
             0.0000          0.0000          0.0000

     Atom161  H   pos: (  0.898020  0.203551  1.035337)  para sigma:           0.00
             0.0000          0.0000          0.0000
             0.0000          0.0000          0.0000
             0.0000          0.0000          0.0000

     Atom162  O   pos: (  0.584865  0.142076  0.965760)  para sigma:         -19.94
           -21.4162         -1.7930          8.7792
            -5.6811        -12.1870         17.2968
             5.2407         15.0019        -26.2137

     Atom163  H   pos: (  0.593646  0.079000  0.923369)  para sigma:           0.00
             0.0000          0.0000          0.0000
             0.0000          0.0000          0.0000
             0.0000          0.0000          0.0000

     Atom164  H   pos: (  0.517046  0.164280  0.948489)  para sigma:           0.00
             0.0000          0.0000          0.0000
             0.0000          0.0000          0.0000
             0.0000          0.0000          0.0000

     Atom165  O   pos: (  0.766095  0.226086  0.857139)  para sigma:         -31.51
           -25.9021          1.8026        -10.3687
             4.4772        -42.5733          3.8204
           -18.4910          7.6054        -26.0492

     Atom166  H   pos: (  0.692912  0.219256  0.851702)  para sigma:           0.00
             0.0000          0.0000          0.0000
             0.0000          0.0000          0.0000
             0.0000          0.0000          0.0000

     Atom167  H   pos: (  0.797012  0.187877  0.796512)  para sigma:           0.00
             0.0000          0.0000          0.0000
             0.0000          0.0000          0.0000
             0.0000          0.0000          0.0000

     Atom168  O   pos: (  0.447095  0.332417  0.855745)  para sigma:         -31.64
           -44.0231          9.4287         -6.1423
            10.0099        -26.4830         -4.7114
            -6.5139         -2.2378        -24.4093

     Atom169  H   pos: (  0.428570  0.272107  0.815686)  para sigma:           0.00
             0.0000          0.0000          0.0000
             0.0000          0.0000          0.0000
             0.0000          0.0000          0.0000

     Atom170  H   pos: (  0.471610  0.379606  0.799273)  para sigma:           0.00
             0.0000          0.0000          0.0000
             0.0000          0.0000          0.0000
             0.0000          0.0000          0.0000

     Atom171  O   pos: (  0.399908  0.065424  0.880393)  para sigma:         -28.27
           -32.4364         -8.5676         -1.6882
            -4.9022        -26.0061         -8.2324
            -0.7742        -13.3962        -26.3639

     Atom172  H   pos: (  0.430506  0.000591  0.863192)  para sigma:           0.00
             0.0000          0.0000          0.0000
             0.0000          0.0000          0.0000
             0.0000          0.0000          0.0000

     Atom173  H   pos: (  0.401050  0.104941  0.815420)  para sigma:           0.00
             0.0000          0.0000          0.0000
             0.0000          0.0000          0.0000
             0.0000          0.0000          0.0000

     Atom174  O   pos: (  0.685044 -0.009993  1.371816)  para sigma:         -18.68
           -15.5015          6.9870         -2.7930
             5.6448        -41.5975         -4.4116
            -3.8276         -8.6066          1.0550

     Atom175  H   pos: (  0.728928  0.019862  1.319560)  para sigma:           0.00
             0.0000          0.0000          0.0000
             0.0000          0.0000          0.0000
             0.0000          0.0000          0.0000

     Atom176  H   pos: (  0.616051 -0.014621  1.344781)  para sigma:           0.00
             0.0000          0.0000          0.0000
             0.0000          0.0000          0.0000
             0.0000          0.0000          0.0000

     Atom177  O   pos: (  0.800046  0.068496  1.221406)  para sigma:         -23.26
           -17.6095         16.9200          1.6519
            15.4147        -27.1093          0.7378
             3.1785         -3.0968        -25.0543

     Atom178  H   pos: (  0.738716  0.070059  1.178821)  para sigma:           0.00
             0.0000          0.0000          0.0000
             0.0000          0.0000          0.0000
             0.0000          0.0000          0.0000

     Atom179  H   pos: (  0.821858  0.139663  1.228182)  para sigma:           0.00
             0.0000          0.0000          0.0000
             0.0000          0.0000          0.0000
             0.0000          0.0000          0.0000

     Atom180  O   pos: (  0.532833  0.156326 -0.002996)  para sigma:         -58.78
           -41.9951         17.9309        -14.9153
            16.9446        -97.0511         -2.0579
           -27.5463         -3.5574        -37.3052

     Atom181  H   pos: (  0.926585  0.091209  1.611814)  para sigma:           0.00
             0.0000          0.0000          0.0000
             0.0000          0.0000          0.0000
             0.0000          0.0000          0.0000

     Atom182  H   pos: (  0.601431  0.169787 -0.031576)  para sigma:           0.00
             0.0000          0.0000          0.0000
             0.0000          0.0000          0.0000
             0.0000          0.0000          0.0000

     Paramagnetic US occ-occ contribution in ppm:

     Atom  1  Ca  pos: ( -0.033252  0.414379  0.522972)  para_oo sigma:          -3.14
            -2.8017         -0.2699          0.2712
            -0.3075         -3.3043          0.3104
             0.2619          0.3146         -3.3021

     Atom  2  Ca  pos: (  0.731543  0.442734  0.365805)  para_oo sigma:          -3.02
            -3.0863         -0.0230          0.3157
            -0.0015         -2.6743          0.0669
             0.2704          0.0067         -3.3022

     Atom  3  Ca  pos: (  0.879529  0.197367  0.378307)  para_oo sigma:          -2.84
            -2.9033         -0.3374         -0.1640
            -0.3301         -2.2667         -0.0240
            -0.1115          0.0070         -3.3414

     Atom  4  Ca  pos: (  0.135378  0.188805  0.505218)  para_oo sigma:          -3.01
            -2.5985         -0.4979         -0.1141
            -0.4839         -2.9474          0.0201
            -0.1993         -0.0029         -3.4753

     Atom  5  Ca  pos: (  0.705025  0.001729  1.544786)  para_oo sigma:          -3.04
            -3.4013         -0.6921          0.7977
            -0.6419         -2.6226          0.1226
             0.8432          0.1508         -3.1077

     Atom  6  Ca  pos: (  0.863186  0.372133  0.806745)  para_oo sigma:          -2.65
            -2.4717          0.3452          0.1301
             0.3351         -2.6595         -0.1579
             0.2161         -0.2243         -2.8330

     Atom  7  Ca  pos: (  0.461362  0.438750  0.521638)  para_oo sigma:          -2.73
            -2.9302         -0.3220          0.1144
            -0.3123         -2.2225          0.0489
             0.1915          0.0574         -3.0257

     Atom  8  Ca  pos: (  0.223414  0.433639  0.363194)  para_oo sigma:          -3.06
            -3.1599         -0.5316         -0.4097
            -0.5447         -2.6451         -0.3620
            -0.3841         -0.3509         -3.3667

     Atom  9  Ca  pos: (  0.386053  0.196663  0.376992)  para_oo sigma:          -3.01
            -3.1557         -0.5979          0.1569
            -0.6223         -2.8835          0.1768
             0.1707          0.1876         -2.9976

     Atom 10  Ca  pos: (  0.628639  0.206487  0.532466)  para_oo sigma:          -3.10
            -2.8381         -0.3716         -0.1317
            -0.4073         -2.7952          0.0225
            -0.1087         -0.0166         -3.6678

     Atom 11  Ca  pos: (  0.921160 -0.015956  1.102951)  para_oo sigma:          -2.99
            -2.6644         -0.0040          0.1825
            -0.0271         -2.6243         -0.4285
             0.1946         -0.4002         -3.6834

     Atom 12  Ca  pos: (  0.459766  0.108952  0.146172)  para_oo sigma:          -2.97
            -3.5415         -0.6695         -0.4308
            -0.7937         -2.7155         -0.3590
            -0.4272         -0.3195         -2.6450

     Atom 13  Si  pos: (  0.768067  0.126005  0.133571)  para_oo sigma:          -5.95
            -5.8088         -0.3465         -0.5351
            -0.3562         -6.0508          0.6064
            -0.2597          0.5616         -5.9825

     Atom 14  Si  pos: (  0.367042  0.214920  0.599914)  para_oo sigma:          -6.02
            -6.1668          0.2002          0.0214
             0.2085         -6.1780         -0.1644
             0.0067         -0.1330         -5.7073

     Atom 15  Si  pos: (  0.622453  0.229205  0.280958)  para_oo sigma:          -6.10
            -5.9457          0.5771          0.6134
             0.5376         -6.2817         -0.0916
             0.6102         -0.1223         -6.0781

     Atom 16  Si  pos: (  0.203425  0.066977  0.097851)  para_oo sigma:          -6.04
            -5.6659          0.3368          0.2642
             0.3451         -6.2528          0.1454
             0.2233          0.1196         -6.1896

     Atom 17  Si  pos: (  0.869651  0.208982  0.607066)  para_oo sigma:          -6.02
            -5.7097          0.3588         -0.0943
             0.3707         -6.5294         -0.2146
            -0.1109         -0.1996         -5.8356

     Atom 18  Si  pos: (  0.120165  0.213296  0.273229)  para_oo sigma:          -6.25
            -6.2037          0.5847         -0.1760
             0.5963         -6.4331         -0.1564
            -0.1410         -0.1472         -6.1086

     Atom 19  Si  pos: (  0.744194  0.423872  0.612327)  para_oo sigma:          -6.12
            -6.0825          0.6100          0.0181
             0.6234         -6.6407          0.2729
             0.1208          0.1925         -5.6379

     Atom 20  Si  pos: ( -0.019968  0.407222  0.275533)  para_oo sigma:          -6.14
            -5.8888          0.6883         -0.2879
             0.7042         -6.4107          0.1306
            -0.2828          0.1294         -6.1166

     Atom 21  Si  pos: (  0.214782  0.409758  0.591262)  para_oo sigma:          -5.99
            -6.2150          0.2402         -0.3468
             0.2371         -5.9874         -0.0025
            -0.3567         -0.0405         -5.7588

     Atom 22  Si  pos: (  0.483695  0.418204  0.292763)  para_oo sigma:          -6.16
            -5.9293          0.3150         -0.1183
             0.3396         -6.4216          0.3291
            -0.1938          0.3281         -6.1368

     Atom 23  O   pos: (  0.052877  0.312501  0.236616)  para_oo sigma:          -4.04
            -4.1027         -1.5643          0.0547
            -1.5634         -3.0154          0.0974
             0.0217          0.1024         -4.9913

     Atom 24  O   pos: (  1.117900  0.025134  0.519126)  para_oo sigma:          -1.23
            -1.5860          0.9159         -1.5318
             0.7913         -1.5469         -1.4277
            -1.5199         -1.5302         -0.5674

     Atom 25  O   pos: (  0.373284  0.035123  0.298022)  para_oo sigma:          -1.88
            -1.5323          1.8007          0.6009
             1.6832         -1.1156          0.6114
             0.5159          0.5672         -2.9798

     Atom 26  O   pos: (  0.636099  0.381983  0.572397)  para_oo sigma:          -2.41
            -0.7002          0.9952          0.7206
             1.1023         -3.4481          0.2925
             0.6923          0.3204         -3.0785

     Atom 27  O   pos: ( -0.093061  0.368172  0.365323)  para_oo sigma:          -1.67
            -1.4639          0.7535         -1.9465
             0.7671         -2.6496         -1.0255
            -1.9360         -1.0086         -0.9026

     Atom 28  O   pos: (  0.126750  0.033818  0.010522)  para_oo sigma:          -3.81
            -3.7409          0.4845          2.0730
             0.5334         -4.6404          0.9329
             2.1669          0.9379         -3.0363

     Atom 29  O   pos: (  0.874256  0.177530  0.181620)  para_oo sigma:          -1.88
            -0.9417          0.5524          0.4758
             0.4901         -2.0271          0.6130
             0.5982          0.6126         -2.6695

     Atom 30  H   pos: ( -0.095419  0.219825  0.139258)  para_oo sigma:           0.00
             0.0000          0.0000          0.0000
             0.0000          0.0000          0.0000
             0.0000          0.0000          0.0000

     Atom 31  O   pos: (  0.870582  0.154931  0.717238)  para_oo sigma:          -3.61
            -4.6068         -0.0789         -0.0296
            -0.1137         -4.0002         -1.1132
             0.1125         -1.1580         -2.2271

     Atom 32  O   pos: (  0.150335  0.160300  0.164977)  para_oo sigma:          -3.84
            -4.7124         -0.7343         -0.9056
            -0.7410         -3.7531          1.4396
            -0.9150          1.4815         -3.0428

     Atom 33  O   pos: (  0.481753 -0.028898  0.693831)  para_oo sigma:          -3.71
            -4.1919         -0.2164         -1.1182
            -0.1585         -4.6813          0.5440
            -1.1626          0.5971         -2.2654

     Atom 34  O   pos: (  0.759539  0.014700  0.187084)  para_oo sigma:          -4.13
            -5.2160         -0.2803          0.2655
            -0.3080         -3.2632         -1.5799
             0.2737         -1.5756         -3.9190

     Atom 35  O   pos: (  0.283309  0.306862  0.610905)  para_oo sigma:          -3.81
            -3.7054         -1.8675          0.0317
            -1.8584         -2.6647         -0.1362
             0.0701         -0.1238         -5.0608

     Atom 36  O   pos: (  0.544348  0.319683  0.248482)  para_oo sigma:          -4.33
            -4.4322         -1.8864         -0.1105
            -1.8393         -3.2189          0.1019
            -0.0664          0.0933         -5.3370

     Atom 37  O   pos: (  0.607355  0.028673  0.534585)  para_oo sigma:          -1.73
            -1.6797          1.5037         -0.9206
             1.4230         -1.4503         -1.0009
            -1.0297         -1.1179         -2.0724

     Atom 38  O   pos: (  0.875282  0.021550  0.358572)  para_oo sigma:          -1.69
            -1.7095          1.2889          1.3950
             1.2581         -1.9538          1.1236
             1.4714          1.2373         -1.4120

     Atom 39  O   pos: (  0.132630  0.376618  0.504101)  para_oo sigma:          -1.05
            -1.0763          0.6333          1.9210
             0.6800         -1.7171          0.8907
             2.0148          0.8907         -0.3500

     Atom 40  O   pos: (  0.388630  0.379743  0.359530)  para_oo sigma:          -1.73
            -0.9338          1.1107         -1.5816
             1.1275         -2.6246         -0.8304
            -1.7548         -0.8286         -1.6264

     Atom 41  O   pos: (  0.774328  0.106133  0.012239)  para_oo sigma:          -3.01
            -3.6441          0.1792         -0.4632
             0.0251         -4.1516          0.9126
            -0.2457          0.6402         -1.2289

     Atom 42  H   pos: (  1.192851  0.093169  1.627534)  para_oo sigma:           0.00
             0.0000          0.0000          0.0000
             0.0000          0.0000          0.0000
             0.0000          0.0000          0.0000

     Atom 43  O   pos: (  0.309886  0.108480  0.052857)  para_oo sigma:          -2.27
            -1.2245          0.9583         -1.5735
             1.0111         -2.3699         -0.3475
            -1.6372         -0.4236         -3.2278

     Atom 44  O   pos: (  0.395645  0.184159  0.716091)  para_oo sigma:          -3.60
            -4.3334         -0.1155          0.6522
            -0.0812         -4.4885         -0.6035
             0.6809         -0.6746         -1.9825

     Atom 45  O   pos: (  0.670547  0.192718  0.169885)  para_oo sigma:          -4.07
            -3.7366         -1.2461         -1.1978
            -1.2389         -4.4127          0.9060
            -1.2095          0.8295         -4.0629

     Atom 46  O   pos: (  0.308663  0.130557  0.529500)  para_oo sigma:          -1.55
            -2.0176          1.1161          1.0112
             1.0312         -1.0849          1.3079
             1.0904          1.4704         -1.5459

     Atom 47  O   pos: (  0.548686  0.138326  0.318610)  para_oo sigma:          -1.63
            -1.4069          1.8679         -0.6621
             1.7124         -1.1243         -0.7116
            -0.5613         -0.6699         -2.3457

     Atom 48  O   pos: (  0.461494  0.255184  0.531562)  para_oo sigma:          -1.32
            -0.6651          0.9818         -1.5854
             1.0694         -2.0033         -0.9103
            -1.7393         -0.9979         -1.3011

     Atom 49  O   pos: (  0.706060  0.263812  0.362628)  para_oo sigma:          -2.01
            -1.4644          0.7818          1.8862
             0.8590         -3.2702          0.8079
             1.9145          0.8151         -1.3067

     Atom 50  O   pos: (  0.795592  0.148253  0.529839)  para_oo sigma:          -1.19
            -1.0810          1.0583          1.6646
             1.0019         -1.6334          1.1334
             1.7435          1.1804         -0.8571

     Atom 51  O   pos: (  0.054812  0.144711  0.349513)  para_oo sigma:          -1.79
            -1.9912          1.2606         -1.4642
             1.2288         -1.9439         -1.3878
            -1.5597         -1.4842         -1.4262

     Atom 52  O   pos: (  0.973986  0.234440  0.548237)  para_oo sigma:          -1.76
            -0.7146          0.7289         -1.2854
             0.8688         -2.6080         -0.5366
            -1.5027         -0.5150         -1.9619

     Atom 53  O   pos: (  0.221337  0.252881  0.330662)  para_oo sigma:          -2.13
            -1.0123          0.9789          1.0524
             1.0685         -2.9248          0.5433
             1.1057          0.5733         -2.4565

     Atom 54  O   pos: (  1.071560  0.005280  0.718937)  para_oo sigma:          -2.61
            -4.0642          0.5070         -0.2893
             0.4149         -3.1445          1.8445
            -0.5077          2.0858         -0.6064

     Atom 55  O   pos: ( -0.090816  0.433753  0.176811)  para_oo sigma:          -4.03
            -4.6077         -0.7639          1.0561
            -0.7182         -4.2477         -1.1332
             1.0446         -1.1974         -3.2314

     Atom 56  O   pos: (  0.820653  0.322577  0.630775)  para_oo sigma:          -3.12
            -3.2769         -1.5399         -0.1220
            -1.4987         -1.5869          0.1291
            -0.0748          0.0497         -4.4896

     Atom 57  O   pos: (  0.291711 -0.005689  0.693571)  para_oo sigma:          -0.38
             0.0216         -0.4502          0.0903
            -0.4499         -0.2571         -0.1266
             0.1488         -0.0959         -0.8953

     Atom 58  H   pos: (  0.370160 -0.003585  0.695275)  para_oo sigma:           0.00
             0.0000          0.0000          0.0000
             0.0000          0.0000          0.0000
             0.0000          0.0000          0.0000

     Atom 59  H   pos: (  0.270539  0.064130  0.687125)  para_oo sigma:           0.00
             0.0000          0.0000          0.0000
             0.0000          0.0000          0.0000
             0.0000          0.0000          0.0000

     Atom 60  O   pos: (  0.618956  0.161479  1.531001)  para_oo sigma:          -0.37
            -0.1655          0.4009         -0.2294
             0.2941         -0.5299         -0.0354
            -0.1343         -0.0246         -0.4075

     Atom 61  H   pos: (  0.547340  0.135871  1.529506)  para_oo sigma:           0.00
             0.0000          0.0000          0.0000
             0.0000          0.0000          0.0000
             0.0000          0.0000          0.0000

     Atom 62  H   pos: (  0.625063  0.208807  1.475634)  para_oo sigma:           0.00
             0.0000          0.0000          0.0000
             0.0000          0.0000          0.0000
             0.0000          0.0000          0.0000

     Atom 63  O   pos: (  0.590969 -0.025003  0.859564)  para_oo sigma:          -1.06
            -1.1157          0.0763          0.0910
             0.0047         -1.0202          0.0271
             0.0871          0.0020         -1.0544

     Atom 64  H   pos: (  0.333677  0.398327  0.863150)  para_oo sigma:           0.00
             0.0000          0.0000          0.0000
             0.0000          0.0000          0.0000
             0.0000          0.0000          0.0000

     Atom 65  H   pos: (  0.558773 -0.025424  0.790204)  para_oo sigma:           0.00
             0.0000          0.0000          0.0000
             0.0000          0.0000          0.0000
             0.0000          0.0000          0.0000

     Atom 66  O   pos: (  0.353760  0.253822  0.174651)  para_oo sigma:          -0.65
            -0.8610          0.2125          0.1555
             0.0814         -0.6727          0.1239
             0.0239          0.1773         -0.4255

     Atom 67  H   pos: (  0.301073  0.265437  0.227280)  para_oo sigma:           0.00
             0.0000          0.0000          0.0000
             0.0000          0.0000          0.0000
             0.0000          0.0000          0.0000

     Atom 68  H   pos: (  0.318261  0.213118  0.120810)  para_oo sigma:           0.00
             0.0000          0.0000          0.0000
             0.0000          0.0000          0.0000
             0.0000          0.0000          0.0000

     Atom 69  O   pos: (  0.694138  0.416975  1.262143)  para_oo sigma:          -0.37
            -0.3030         -0.1099         -0.5156
            -0.0778         -0.4689          0.1387
            -0.3490          0.1185         -0.3297

     Atom 70  H   pos: (  0.692021  0.409389  1.336191)  para_oo sigma:           0.00
             0.0000          0.0000          0.0000
             0.0000          0.0000          0.0000
             0.0000          0.0000          0.0000

     Atom 71  H   pos: (  0.757561  0.384756  1.242043)  para_oo sigma:           0.00
             0.0000          0.0000          0.0000
             0.0000          0.0000          0.0000
             0.0000          0.0000          0.0000

     Atom 72  O   pos: (  1.077900  0.059637  1.080445)  para_oo sigma:          -0.33
            -0.8038         -0.1354          0.0053
            -0.1862         -0.5440          0.4071
            -0.0384          0.3870          0.3434

     Atom 73  H   pos: (  1.127263  0.052569  1.025579)  para_oo sigma:           0.00
             0.0000          0.0000          0.0000
             0.0000          0.0000          0.0000
             0.0000          0.0000          0.0000

     Atom 74  H   pos: (  1.112444  0.091853  1.139144)  para_oo sigma:           0.00
             0.0000          0.0000          0.0000
             0.0000          0.0000          0.0000
             0.0000          0.0000          0.0000

     Atom 75  O   pos: (  0.448914  0.376072  1.053127)  para_oo sigma:          -0.34
            -0.5885         -0.1441         -0.2953
            -0.2172         -0.5959          0.0888
            -0.4143          0.0049          0.1756

     Atom 76  H   pos: (  0.386355  0.348784  1.080669)  para_oo sigma:           0.00
             0.0000          0.0000          0.0000
             0.0000          0.0000          0.0000
             0.0000          0.0000          0.0000

     Atom 77  H   pos: (  0.447157  0.356901  0.980751)  para_oo sigma:           0.00
             0.0000          0.0000          0.0000
             0.0000          0.0000          0.0000
             0.0000          0.0000          0.0000

     Atom 78  O   pos: (  1.274170  0.063396  1.370147)  para_oo sigma:          -0.81
            -0.7820         -0.1547          0.1531
            -0.0738         -0.6010         -0.2303
             0.1518         -0.1575         -1.0327

     Atom 79  H   pos: (  1.250163  0.097468  1.433931)  para_oo sigma:           0.00
             0.0000          0.0000          0.0000
             0.0000          0.0000          0.0000
             0.0000          0.0000          0.0000

     Atom 80  H   pos: (  1.267985 -0.009844  1.387269)  para_oo sigma:           0.00
             0.0000          0.0000          0.0000
             0.0000          0.0000          0.0000
             0.0000          0.0000          0.0000

     Atom 81  O   pos: (  0.396275  0.004966  1.081790)  para_oo sigma:          -0.80
            -0.8487          0.1196          0.0784
             0.0809         -0.7975         -0.0394
             0.1002         -0.0148         -0.7622

     Atom 82  H   pos: (  0.413178  0.033989  1.015865)  para_oo sigma:           0.00
             0.0000          0.0000          0.0000
             0.0000          0.0000          0.0000
             0.0000          0.0000          0.0000

     Atom 83  H   pos: (  0.462531 -0.007212  1.113340)  para_oo sigma:           0.00
             0.0000          0.0000          0.0000
             0.0000          0.0000          0.0000
             0.0000          0.0000          0.0000

     Atom 84  O   pos: (  0.689993  0.462901  0.187692)  para_oo sigma:          -0.47
            -0.3386         -0.1978         -0.3148
            -0.1777         -0.3750          0.1628
            -0.2124          0.1017         -0.6900

     Atom 85  H   pos: (  0.721918  0.456070  0.120781)  para_oo sigma:           0.00
             0.0000          0.0000          0.0000
             0.0000          0.0000          0.0000
             0.0000          0.0000          0.0000

     Atom 86  H   pos: (  0.970723  0.060180  0.178327)  para_oo sigma:           0.00
             0.0000          0.0000          0.0000
             0.0000          0.0000          0.0000
             0.0000          0.0000          0.0000

     Atom 87  O   pos: (  0.984735  0.305981  1.039221)  para_oo sigma:          -0.79
            -0.8161          0.1720         -0.0207
             0.1380         -0.7123          0.0518
            -0.0549          0.0699         -0.8526

     Atom 88  H   pos: (  0.015753  0.361780  1.058007)  para_oo sigma:           0.00
             0.0000          0.0000          0.0000
             0.0000          0.0000          0.0000
             0.0000          0.0000          0.0000

     Atom 89  H   pos: (  1.039811  0.268413  1.008354)  para_oo sigma:           0.00
             0.0000          0.0000          0.0000
             0.0000          0.0000          0.0000
             0.0000          0.0000          0.0000

     Atom 90  O   pos: (  0.040386  0.313223  0.818782)  para_oo sigma:          -0.65
            -1.0450          0.1914         -0.0275
             0.2225         -0.2203         -0.2911
            -0.0678         -0.2663         -0.6995

     Atom 91  H   pos: (  0.085592  0.336877  0.764308)  para_oo sigma:           0.00
             0.0000          0.0000          0.0000
             0.0000          0.0000          0.0000
             0.0000          0.0000          0.0000

     Atom 92  H   pos: (  0.048351  0.237723  0.826184)  para_oo sigma:           0.00
             0.0000          0.0000          0.0000
             0.0000          0.0000          0.0000
             0.0000          0.0000          0.0000

     Atom 93  O   pos: (  0.477257 -0.013851  1.341177)  para_oo sigma:          -0.82
            -0.7365         -0.0093         -0.0527
             0.0111         -0.8646         -0.0027
            -0.0782          0.0631         -0.8536

     Atom 94  H   pos: (  0.474539 -0.015568  1.415506)  para_oo sigma:           0.00
             0.0000          0.0000          0.0000
             0.0000          0.0000          0.0000
             0.0000          0.0000          0.0000

     Atom 95  H   pos: (  0.416198  0.025705  1.326912)  para_oo sigma:           0.00
             0.0000          0.0000          0.0000
             0.0000          0.0000          0.0000
             0.0000          0.0000          0.0000

     Atom 96  O   pos: (  0.206270  0.032784  0.913185)  para_oo sigma:          -0.55
            -0.2218         -0.1523          0.0213
            -0.0820         -0.7198         -0.3046
             0.0376         -0.2741         -0.6971

     Atom 97  H   pos: (  0.183377  0.096360  0.882214)  para_oo sigma:           0.00
             0.0000          0.0000          0.0000
             0.0000          0.0000          0.0000
             0.0000          0.0000          0.0000

     Atom 98  H   pos: (  0.281514  0.041635  0.909093)  para_oo sigma:           0.00
             0.0000          0.0000          0.0000
             0.0000          0.0000          0.0000
             0.0000          0.0000          0.0000

     Atom 99  O   pos: (  0.646723  0.425762  0.933688)  para_oo sigma:          -0.41
            -0.3786          0.2189          0.1414
             0.2477         -0.0405         -0.0610
             0.0668         -0.0801         -0.8026

     Atom100  H   pos: (  0.602557  0.390648  0.887027)  para_oo sigma:           0.00
             0.0000          0.0000          0.0000
             0.0000          0.0000          0.0000
             0.0000          0.0000          0.0000

     Atom101  H   pos: (  0.980549  0.028504  0.898105)  para_oo sigma:           0.00
             0.0000          0.0000          0.0000
             0.0000          0.0000          0.0000
             0.0000          0.0000          0.0000

     Atom102  O   pos: (  0.524691  0.366663  1.567327)  para_oo sigma:          -0.25
            -0.4346          0.4940         -0.3293
             0.5734         -0.2403         -0.3335
            -0.3568         -0.3047         -0.0664

     Atom103  H   pos: (  0.519071  0.303492  1.606393)  para_oo sigma:           0.00
             0.0000          0.0000          0.0000
             0.0000          0.0000          0.0000
             0.0000          0.0000          0.0000

     Atom104  H   pos: (  0.592819  0.373749  1.537877)  para_oo sigma:           0.00
             0.0000          0.0000          0.0000
             0.0000          0.0000          0.0000
             0.0000          0.0000          0.0000

     Atom105  O   pos: (  0.595768  0.174616  0.711750)  para_oo sigma:          -0.46
            -0.1885         -0.1764          0.0788
            -0.1704         -0.3801          0.1049
             0.0817          0.1085         -0.8224

     Atom106  H   pos: (  0.519498  0.173154  0.716618)  para_oo sigma:           0.00
             0.0000          0.0000          0.0000
             0.0000          0.0000          0.0000
             0.0000          0.0000          0.0000

     Atom107  H   pos: (  0.612478  0.102889  0.713708)  para_oo sigma:           0.00
             0.0000          0.0000          0.0000
             0.0000          0.0000          0.0000
             0.0000          0.0000          0.0000

     Atom108  O   pos: (  1.015934  0.132655  0.840760)  para_oo sigma:          -1.51
            -1.6398         -0.0139          0.0325
            -0.0588         -1.2140          0.0146
             0.0254          0.0144         -1.6670

     Atom109  H   pos: (  0.953125  0.146138  0.798969)  para_oo sigma:           0.00
             0.0000          0.0000          0.0000
             0.0000          0.0000          0.0000
             0.0000          0.0000          0.0000

     Atom110  H   pos: (  1.047762  0.084606  0.786061)  para_oo sigma:           0.00
             0.0000          0.0000          0.0000
             0.0000          0.0000          0.0000
             0.0000          0.0000          0.0000

     Atom111  O   pos: (  0.661845  0.276868  1.100785)  para_oo sigma:          -0.44
            -0.3920          0.2319          0.2346
             0.3057         -0.6563          0.1298
             0.2546          0.1305         -0.2603

     Atom112  H   pos: (  0.733271  0.262471  1.110856)  para_oo sigma:           0.00
             0.0000          0.0000          0.0000
             0.0000          0.0000          0.0000
             0.0000          0.0000          0.0000

     Atom113  H   pos: (  0.642422  0.235776  1.042060)  para_oo sigma:           0.00
             0.0000          0.0000          0.0000
             0.0000          0.0000          0.0000
             0.0000          0.0000          0.0000

     Atom114  O   pos: (  0.282283  0.319014  1.539064)  para_oo sigma:          -0.32
            -0.5774         -0.4663         -0.3062
            -0.3142         -0.4731          0.2978
            -0.1986          0.4357          0.1003

     Atom115  H   pos: (  0.253007  0.337673  1.605407)  para_oo sigma:           0.00
             0.0000          0.0000          0.0000
             0.0000          0.0000          0.0000
             0.0000          0.0000          0.0000

     Atom116  H   pos: (  0.259269  0.249262  1.525242)  para_oo sigma:           0.00
             0.0000          0.0000          0.0000
             0.0000          0.0000          0.0000
             0.0000          0.0000          0.0000

     Atom117  O   pos: (  0.233946  0.425650  0.158985)  para_oo sigma:          -0.17
             0.1772          0.3567          0.0878
             0.3834         -0.2944          0.0899
             0.0298          0.0775         -0.4030

     Atom118  H   pos: (  0.204611  0.365530  0.128671)  para_oo sigma:           0.00
             0.0000          0.0000          0.0000
             0.0000          0.0000          0.0000
             0.0000          0.0000          0.0000

     Atom119  H   pos: (  0.307157  0.421726  0.146603)  para_oo sigma:           0.00
             0.0000          0.0000          0.0000
             0.0000          0.0000          0.0000
             0.0000          0.0000          0.0000

     Atom120  O   pos: (  0.841682  0.316005  1.635876)  para_oo sigma:          -0.76
            -0.7516         -0.0083         -0.0260
            -0.0153         -0.6531          0.0782
            -0.0543          0.1227         -0.8688

     Atom121  H   pos: (  0.439873  0.337877  0.010847)  para_oo sigma:           0.00
             0.0000          0.0000          0.0000
             0.0000          0.0000          0.0000
             0.0000          0.0000          0.0000

     Atom122  H   pos: (  0.856910  0.387237  1.655278)  para_oo sigma:           0.00
             0.0000          0.0000          0.0000
             0.0000          0.0000          0.0000
             0.0000          0.0000          0.0000

     Atom123  O   pos: (  0.025973  0.286368  0.028551)  para_oo sigma:          -0.77
            -0.8671          0.0924         -0.0402
             0.0657         -0.7614         -0.0514
            -0.0090         -0.0755         -0.6779

     Atom124  H   pos: (  0.007530  0.335185  0.080656)  para_oo sigma:           0.00
             0.0000          0.0000          0.0000
             0.0000          0.0000          0.0000
             0.0000          0.0000          0.0000

     Atom125  H   pos: (  0.070818  0.238919  0.063239)  para_oo sigma:           0.00
             0.0000          0.0000          0.0000
             0.0000          0.0000          0.0000
             0.0000          0.0000          0.0000

     Atom126  O   pos: (  0.452168  0.054028  1.542296)  para_oo sigma:          -0.87
            -0.9071          0.0004          0.0490
             0.0999         -0.8330         -0.0214
             0.0620         -0.0400         -0.8788

     Atom127  H   pos: (  0.477740  0.022011  1.605990)  para_oo sigma:           0.00
             0.0000          0.0000          0.0000
             0.0000          0.0000          0.0000
             0.0000          0.0000          0.0000

     Atom128  H   pos: (  0.385319  0.083417  1.554384)  para_oo sigma:           0.00
             0.0000          0.0000          0.0000
             0.0000          0.0000          0.0000
             0.0000          0.0000          0.0000

     Atom129  O   pos: (  0.935538  0.335272  1.433929)  para_oo sigma:          -0.95
            -0.9258         -0.0385          0.0691
            -0.0913         -0.7628          0.0087
             0.0589         -0.0501         -1.1659

     Atom130  H   pos: (  0.984107  0.277112  1.429697)  para_oo sigma:           0.00
             0.0000          0.0000          0.0000
             0.0000          0.0000          0.0000
             0.0000          0.0000          0.0000

     Atom131  H   pos: (  0.919793  0.341020  1.506164)  para_oo sigma:           0.00
             0.0000          0.0000          0.0000
             0.0000          0.0000          0.0000
             0.0000          0.0000          0.0000

     Atom132  O   pos: (  0.846850  0.124035  1.507448)  para_oo sigma:          -0.55
            -0.6503         -0.2317         -0.0418
            -0.3047         -0.4182          0.2249
            -0.0612          0.1769         -0.5890

     Atom133  H   pos: (  0.835055  0.192886  1.531551)  para_oo sigma:           0.00
             0.0000          0.0000          0.0000
             0.0000          0.0000          0.0000
             0.0000          0.0000          0.0000

     Atom134  H   pos: (  0.904567  0.129703  1.459969)  para_oo sigma:           0.00
             0.0000          0.0000          0.0000
             0.0000          0.0000          0.0000
             0.0000          0.0000          0.0000

     Atom135  O   pos: (  0.703335  0.400592  1.472705)  para_oo sigma:          -0.65
            -0.6169         -0.0849         -0.0400
            -0.1475         -0.7750         -0.0733
            -0.0774         -0.0623         -0.5531

     Atom136  H   pos: (  0.754654  0.358477  1.504777)  para_oo sigma:           0.00
             0.0000          0.0000          0.0000
             0.0000          0.0000          0.0000
             0.0000          0.0000          0.0000

     Atom137  H   pos: (  1.047333  0.004762  1.481606)  para_oo sigma:           0.00
             0.0000          0.0000          0.0000
             0.0000          0.0000          0.0000
             0.0000          0.0000          0.0000

     Atom138  O   pos: (  0.868069  0.274309  1.227516)  para_oo sigma:          -0.70
            -0.7226          0.0065         -0.0358
             0.0004         -0.7215          0.0350
             0.0009         -0.0033         -0.6443

     Atom139  H   pos: (  0.922384  0.285066  1.177868)  para_oo sigma:           0.00
             0.0000          0.0000          0.0000
             0.0000          0.0000          0.0000
             0.0000          0.0000          0.0000

     Atom140  H   pos: (  0.894061  0.295408  1.293551)  para_oo sigma:           0.00
             0.0000          0.0000          0.0000
             0.0000          0.0000          0.0000
             0.0000          0.0000          0.0000

     Atom141  O   pos: (  0.272905  0.228091  1.036515)  para_oo sigma:          -0.65
            -0.6777          0.0369          0.0124
             0.0492         -0.7265          0.0082
             0.0401         -0.0212         -0.5428

     Atom142  H   pos: (  0.265206  0.223391  0.962297)  para_oo sigma:           0.00
             0.0000          0.0000          0.0000
             0.0000          0.0000          0.0000
             0.0000          0.0000          0.0000

     Atom143  H   pos: (  0.295516  0.161289  1.056838)  para_oo sigma:           0.00
             0.0000          0.0000          0.0000
             0.0000          0.0000          0.0000
             0.0000          0.0000          0.0000

     Atom144  O   pos: (  0.235801  0.218221  0.831376)  para_oo sigma:          -0.96
            -0.8768          0.0862         -0.0580
             0.0331         -1.0655          0.0648
            -0.0196          0.0712         -0.9456

     Atom145  H   pos: (  0.214902  0.288447  0.826951)  para_oo sigma:           0.00
             0.0000          0.0000          0.0000
             0.0000          0.0000          0.0000
             0.0000          0.0000          0.0000

     Atom146  H   pos: (  0.294736  0.210790  0.784069)  para_oo sigma:           0.00
             0.0000          0.0000          0.0000
             0.0000          0.0000          0.0000
             0.0000          0.0000          0.0000

     Atom147  O   pos: (  0.599407  0.040857  1.149099)  para_oo sigma:          -0.79
            -0.7381          0.0338          0.0435
             0.0911         -0.8488         -0.0453
             0.0168         -0.0352         -0.7961

     Atom148  H   pos: (  0.564529  0.072428  1.205746)  para_oo sigma:           0.00
             0.0000          0.0000          0.0000
             0.0000          0.0000          0.0000
             0.0000          0.0000          0.0000

     Atom149  H   pos: (  0.591608  0.086553  1.090452)  para_oo sigma:           0.00
             0.0000          0.0000          0.0000
             0.0000          0.0000          0.0000
             0.0000          0.0000          0.0000

     Atom150  O   pos: (  1.033497  0.162165  1.417186)  para_oo sigma:          -0.81
            -0.7380         -0.1602         -0.2416
            -0.1094         -0.6125          0.0900
            -0.1034         -0.0608         -1.0893

     Atom151  H   pos: (  1.069582  0.154643  1.351762)  para_oo sigma:           0.00
             0.0000          0.0000          0.0000
             0.0000          0.0000          0.0000
             0.0000          0.0000          0.0000

     Atom152  H   pos: (  1.087679  0.153440  1.471986)  para_oo sigma:           0.00
             0.0000          0.0000          0.0000
             0.0000          0.0000          0.0000
             0.0000          0.0000          0.0000

     Atom153  O   pos: (  1.153020  0.150143  1.241110)  para_oo sigma:          -0.81
            -0.8225         -0.0483          0.0721
            -0.0586         -0.8637         -0.0745
             0.0780         -0.0195         -0.7538

     Atom154  H   pos: (  0.205272  0.103655  1.283872)  para_oo sigma:           0.00
             0.0000          0.0000          0.0000
             0.0000          0.0000          0.0000
             0.0000          0.0000          0.0000

     Atom155  H   pos: (  0.180692  0.205494  1.223779)  para_oo sigma:           0.00
             0.0000          0.0000          0.0000
             0.0000          0.0000          0.0000
             0.0000          0.0000          0.0000

     Atom156  O   pos: (  0.820626 -0.028826  0.700048)  para_oo sigma:          -0.91
            -0.9013         -0.1104         -0.3447
            -0.0700         -0.7042         -0.0425
            -0.2613         -0.1493         -1.1246

     Atom157  H   pos: (  0.842202  0.045359  0.710890)  para_oo sigma:           0.00
             0.0000          0.0000          0.0000
             0.0000          0.0000          0.0000
             0.0000          0.0000          0.0000

     Atom158  H   pos: (  0.562788  0.404407  0.674371)  para_oo sigma:           0.00
             0.0000          0.0000          0.0000
             0.0000          0.0000          0.0000
             0.0000          0.0000          0.0000

     Atom159  O   pos: (  0.849285  0.147728  1.031658)  para_oo sigma:          -0.65
            -0.6382          0.2021          0.1577
             0.2499         -0.7216          0.0543
             0.1753          0.0382         -0.5922

     Atom160  H   pos: (  0.813577  0.161808  0.967620)  para_oo sigma:           0.00
             0.0000          0.0000          0.0000
             0.0000          0.0000          0.0000
             0.0000          0.0000          0.0000

     Atom161  H   pos: (  0.898020  0.203551  1.035337)  para_oo sigma:           0.00
             0.0000          0.0000          0.0000
             0.0000          0.0000          0.0000
             0.0000          0.0000          0.0000

     Atom162  O   pos: (  0.584865  0.142076  0.965760)  para_oo sigma:          -0.96
            -1.1873          0.1984         -0.0459
             0.1999         -0.8570          0.0889
            -0.0624          0.0663         -0.8446

     Atom163  H   pos: (  0.593646  0.079000  0.923369)  para_oo sigma:           0.00
             0.0000          0.0000          0.0000
             0.0000          0.0000          0.0000
             0.0000          0.0000          0.0000

     Atom164  H   pos: (  0.517046  0.164280  0.948489)  para_oo sigma:           0.00
             0.0000          0.0000          0.0000
             0.0000          0.0000          0.0000
             0.0000          0.0000          0.0000

     Atom165  O   pos: (  0.766095  0.226086  0.857139)  para_oo sigma:          -0.59
            -0.4734         -0.2594         -0.1627
            -0.4336         -0.8788          0.2441
            -0.2303          0.2007         -0.4227

     Atom166  H   pos: (  0.692912  0.219256  0.851702)  para_oo sigma:           0.00
             0.0000          0.0000          0.0000
             0.0000          0.0000          0.0000
             0.0000          0.0000          0.0000

     Atom167  H   pos: (  0.797012  0.187877  0.796512)  para_oo sigma:           0.00
             0.0000          0.0000          0.0000
             0.0000          0.0000          0.0000
             0.0000          0.0000          0.0000

     Atom168  O   pos: (  0.447095  0.332417  0.855745)  para_oo sigma:          -1.14
            -1.1425         -0.0360          0.0239
            -0.0406         -1.2517         -0.1320
            -0.0282         -0.0779         -1.0203

     Atom169  H   pos: (  0.428570  0.272107  0.815686)  para_oo sigma:           0.00
             0.0000          0.0000          0.0000
             0.0000          0.0000          0.0000
             0.0000          0.0000          0.0000

     Atom170  H   pos: (  0.471610  0.379606  0.799273)  para_oo sigma:           0.00
             0.0000          0.0000          0.0000
             0.0000          0.0000          0.0000
             0.0000          0.0000          0.0000

     Atom171  O   pos: (  0.399908  0.065424  0.880393)  para_oo sigma:          -1.05
            -0.9887          0.0609         -0.0111
             0.0831         -1.1295         -0.0509
            -0.0029         -0.0700         -1.0401

     Atom172  H   pos: (  0.430506  0.000591  0.863192)  para_oo sigma:           0.00
             0.0000          0.0000          0.0000
             0.0000          0.0000          0.0000
             0.0000          0.0000          0.0000

     Atom173  H   pos: (  0.401050  0.104941  0.815420)  para_oo sigma:           0.00
             0.0000          0.0000          0.0000
             0.0000          0.0000          0.0000
             0.0000          0.0000          0.0000

     Atom174  O   pos: (  0.685044 -0.009993  1.371816)  para_oo sigma:          -0.30
             0.3522          0.2092         -0.2655
             0.2028         -0.4023         -0.1374
            -0.1741         -0.0920         -0.8432

     Atom175  H   pos: (  0.728928  0.019862  1.319560)  para_oo sigma:           0.00
             0.0000          0.0000          0.0000
             0.0000          0.0000          0.0000
             0.0000          0.0000          0.0000

     Atom176  H   pos: (  0.616051 -0.014621  1.344781)  para_oo sigma:           0.00
             0.0000          0.0000          0.0000
             0.0000          0.0000          0.0000
             0.0000          0.0000          0.0000

     Atom177  O   pos: (  0.800046  0.068496  1.221406)  para_oo sigma:          -0.59
            -0.5775          0.1632          0.1227
             0.1754         -0.4983         -0.0881
             0.0565         -0.0992         -0.6837

     Atom178  H   pos: (  0.738716  0.070059  1.178821)  para_oo sigma:           0.00
             0.0000          0.0000          0.0000
             0.0000          0.0000          0.0000
             0.0000          0.0000          0.0000

     Atom179  H   pos: (  0.821858  0.139663  1.228182)  para_oo sigma:           0.00
             0.0000          0.0000          0.0000
             0.0000          0.0000          0.0000
             0.0000          0.0000          0.0000

     Atom180  O   pos: (  0.532833  0.156326 -0.002996)  para_oo sigma:           0.01
             0.4168         -0.1258          0.5623
            -0.0703         -0.1038          0.1218
             0.7060          0.1862         -0.2923

     Atom181  H   pos: (  0.926585  0.091209  1.611814)  para_oo sigma:           0.00
             0.0000          0.0000          0.0000
             0.0000          0.0000          0.0000
             0.0000          0.0000          0.0000

     Atom182  H   pos: (  0.601431  0.169787 -0.031576)  para_oo sigma:           0.00
             0.0000          0.0000          0.0000
             0.0000          0.0000          0.0000
             0.0000          0.0000          0.0000

     Paramagnetic US L_R Q_R contribution in ppm:

     Atom  1  Ca  pos: ( -0.033252  0.414379  0.522972)  para_lq sigma:         201.79
           202.8133         -0.4417          0.7754
            -0.4700        200.8528          0.8051
             1.0868          0.8588        201.7160

     Atom  2  Ca  pos: (  0.731543  0.442734  0.365805)  para_lq sigma:         202.72
           202.4686          0.3904          0.6879
             0.1798        203.7538          0.0013
             1.0930          0.0868        201.9447

     Atom  3  Ca  pos: (  0.879529  0.197367  0.378307)  para_lq sigma:         202.30
           201.6534         -0.6276         -0.3812
            -0.7188        203.5131          0.1362
            -0.2948         -0.0345        201.7352

     Atom  4  Ca  pos: (  0.135378  0.188805  0.505218)  para_lq sigma:         201.87
           202.5848         -1.6102         -0.1602
            -1.1932        201.3257         -0.1337
            -0.1740         -0.0477        201.6978

     Atom  5  Ca  pos: (  0.705025  0.001729  1.544786)  para_lq sigma:         204.02
           203.2470         -1.5734          1.1799
            -1.1502        204.2970         -0.2844
             1.6703          0.1132        204.5180

     Atom  6  Ca  pos: (  0.863186  0.372133  0.806745)  para_lq sigma:         203.00
           203.1282          1.0396          0.9215
             0.4086        203.2969         -0.3525
             1.1342         -0.9388        202.5688

     Atom  7  Ca  pos: (  0.461362  0.438750  0.521638)  para_lq sigma:         202.24
           201.6528         -0.9919          0.3591
            -0.7164        202.7914          0.0289
             0.5763         -0.0564        202.2651

     Atom  8  Ca  pos: (  0.223414  0.433639  0.363194)  para_lq sigma:         201.71
           201.0179         -1.5989         -1.1302
            -1.7832        202.0946         -1.3074
            -1.4537         -1.2459        202.0235

     Atom  9  Ca  pos: (  0.386053  0.196663  0.376992)  para_lq sigma:         201.03
           200.0432         -2.2639         -0.2464
            -2.0807        200.5300          0.4898
            -0.0285          0.1243        202.5305

     Atom 10  Ca  pos: (  0.628639  0.206487  0.532466)  para_lq sigma:         202.40
           202.9198         -0.6448         -0.2816
            -0.8760        202.9341          0.0398
            -0.4021         -0.0153        201.3589

     Atom 11  Ca  pos: (  0.921160 -0.015956  1.102951)  para_lq sigma:         205.07
           205.4725         -0.4832          0.3057
            -0.7797        206.2604         -0.7387
             0.0124         -1.1538        203.4908

     Atom 12  Ca  pos: (  0.459766  0.108952  0.146172)  para_lq sigma:         202.67
           202.0013         -1.3226          0.1439
            -1.3231        202.4489         -1.0414
            -0.2912         -0.6277        203.5648

     Atom 13  Si  pos: (  0.768067  0.126005  0.133571)  para_lq sigma:          -0.35
            -0.0627         -1.9824         -0.0983
            -0.3025         -1.5905          1.4282
            -3.4447          3.0462          0.6011

     Atom 14  Si  pos: (  0.367042  0.214920  0.599914)  para_lq sigma:          -0.82
            -1.9512          2.0496          0.4389
             1.5944         -2.4296         -0.7249
             0.7399         -0.8520          1.9357

     Atom 15  Si  pos: (  0.622453  0.229205  0.280958)  para_lq sigma:          -0.59
             0.5450          3.1901          2.8770
             2.9496         -1.6618          0.1910
             2.7477          0.1772         -0.6466

     Atom 16  Si  pos: (  0.203425  0.066977  0.097851)  para_lq sigma:          -0.43
             2.3795          2.2825          2.0293
             2.7872         -2.5210          0.7882
             1.7585          0.8978         -1.1442

     Atom 17  Si  pos: (  0.869651  0.208982  0.607066)  para_lq sigma:          -0.70
             0.2796          2.0319         -0.6614
             2.2322         -3.5014         -1.0993
            -0.5192         -1.6521          1.1310

     Atom 18  Si  pos: (  0.120165  0.213296  0.273229)  para_lq sigma:          -0.46
             0.2881          3.1412         -0.7561
             3.1653         -1.5252         -0.9348
            -0.5340         -0.9447         -0.1381

     Atom 19  Si  pos: (  0.744194  0.423872  0.612327)  para_lq sigma:          -0.65
            -0.0691          3.7150          0.3040
             3.6817         -3.7240          1.1788
             0.4557          0.8882          1.8425

     Atom 20  Si  pos: ( -0.019968  0.407222  0.275533)  para_lq sigma:          -0.54
             0.5609          3.7925         -1.9322
             3.2088         -1.5781         -0.0465
            -1.0558          0.1848         -0.6043

     Atom 21  Si  pos: (  0.214782  0.409758  0.591262)  para_lq sigma:          -0.80
            -1.9372          1.7582         -2.0726
             1.9422         -1.8057          0.0440
            -2.2008          0.4428          1.3401

     Atom 22  Si  pos: (  0.483695  0.418204  0.292763)  para_lq sigma:          -0.40
             0.7976          2.3228         -0.8272
             2.0696         -1.5257          1.3547
            -0.1358          0.9904         -0.4751

     Atom 23  O   pos: (  0.052877  0.312501  0.236616)  para_lq sigma:        -103.03
          -103.2440          4.3854          0.0968
             4.0250       -105.6087          0.2053
             0.0420          0.3019       -100.2447

     Atom 24  O   pos: (  1.117900  0.025134  0.519126)  para_lq sigma:        -110.25
          -109.1245         -1.3290          2.0241
            -1.3236       -110.0833          3.1996
             2.0627          3.3688       -111.5317

     Atom 25  O   pos: (  0.373284  0.035123  0.298022)  para_lq sigma:        -110.40
          -110.8720         -3.7310         -1.4089
            -3.5905       -112.4051         -1.3946
            -1.6314         -1.8508       -107.9328

     Atom 26  O   pos: (  0.636099  0.381983  0.572397)  para_lq sigma:        -110.82
          -115.1042         -2.0481         -2.9728
            -1.4905       -108.5033         -0.8438
            -3.1096         -1.0678       -108.8625

     Atom 27  O   pos: ( -0.093061  0.368172  0.365323)  para_lq sigma:        -109.45
          -109.4029         -1.0098          3.0832
            -0.8557       -107.4143          1.3998
             3.4747          1.8975       -111.5314

     Atom 28  O   pos: (  0.126750  0.033818  0.010522)  para_lq sigma:        -109.95
          -110.0406         -1.5408         -3.2549
            -1.7507       -107.6571         -1.5413
            -4.1027         -1.9672       -112.1520

     Atom 29  O   pos: (  0.874256  0.177530  0.181620)  para_lq sigma:        -102.49
          -102.5614         -4.0036         -1.0751
            -4.3239       -102.1387          2.5863
            -0.8741          2.7570       -102.7569

     Atom 30  H   pos: ( -0.095419  0.219825  0.139258)  para_lq sigma:           0.00
             0.0000          0.0000          0.0000
             0.0000          0.0000          0.0000
             0.0000          0.0000          0.0000

     Atom 31  O   pos: (  0.870582  0.154931  0.717238)  para_lq sigma:        -107.34
          -105.3745         -0.1500         -0.7272
             0.3113       -106.7227          2.6165
             0.1187          2.3188       -109.9118

     Atom 32  O   pos: (  0.150335  0.160300  0.164977)  para_lq sigma:        -102.97
          -100.9307          1.7445          1.9636
             1.9214       -103.1730         -3.7005
             1.9790         -3.6775       -104.8170

     Atom 33  O   pos: (  0.481753 -0.028898  0.693831)  para_lq sigma:        -110.56
          -110.3761          1.8963          3.1890
             1.8224       -108.4950         -2.2093
             2.7619         -1.7825       -112.8194

     Atom 34  O   pos: (  0.759539  0.014700  0.187084)  para_lq sigma:        -101.62
           -99.0298         -0.4271         -0.8187
             0.3098       -104.1469          4.2022
            -1.3463          3.9014       -101.6955

     Atom 35  O   pos: (  0.283309  0.306862  0.610905)  para_lq sigma:        -103.07
          -104.3714          4.2274         -0.4245
             4.0951       -105.4346          0.1621
            -0.3956          0.2519        -99.3993

     Atom 36  O   pos: (  0.544348  0.319683  0.248482)  para_lq sigma:        -102.22
          -102.6022          4.3314          0.1542
             4.1756       -104.7955         -0.8975
             0.3031         -1.1402        -99.2556

     Atom 37  O   pos: (  0.607355  0.028673  0.534585)  para_lq sigma:        -111.63
          -111.8189         -3.8313          2.1758
            -3.6461       -112.8148          2.5603
             2.4874          2.8439       -110.2605

     Atom 38  O   pos: (  0.875282  0.021550  0.358572)  para_lq sigma:        -110.14
          -109.8343         -3.0970         -2.3148
            -2.9239       -109.2955         -2.5869
            -2.8785         -3.2303       -111.2858

     Atom 39  O   pos: (  0.132630  0.376618  0.504101)  para_lq sigma:        -111.06
          -111.7195         -1.1453         -3.6146
            -1.6394       -109.3706         -1.2426
            -4.0107         -1.3125       -112.0944

     Atom 40  O   pos: (  0.388630  0.379743  0.359530)  para_lq sigma:        -109.55
          -110.5813         -2.0920          3.0818
            -2.3483       -107.5149          0.9694
             4.0039          1.3688       -110.5520

     Atom 41  O   pos: (  0.774328  0.106133  0.012239)  para_lq sigma:        -105.51
          -101.1060          0.8653         -1.0255
             0.9465       -104.7943          2.1724
            -0.7849          1.5850       -110.6351

     Atom 42  H   pos: (  1.192851  0.093169  1.627534)  para_lq sigma:           0.00
             0.0000          0.0000          0.0000
             0.0000          0.0000          0.0000
             0.0000          0.0000          0.0000

     Atom 43  O   pos: (  0.309886  0.108480  0.052857)  para_lq sigma:        -111.08
          -114.5850         -2.3521          2.8909
            -2.0594       -108.5292          0.3963
             3.8673          0.8033       -110.1288

     Atom 44  O   pos: (  0.395645  0.184159  0.716091)  para_lq sigma:        -110.50
          -108.4587          0.9022         -1.1125
             0.5320       -109.3380          2.6407
            -1.1055          2.4957       -113.6966

     Atom 45  O   pos: (  0.670547  0.192718  0.169885)  para_lq sigma:        -102.93
          -103.9621          2.9653          2.7407
             3.1403       -101.8723         -1.8623
             2.3571         -1.8128       -102.9493

     Atom 46  O   pos: (  0.308663  0.130557  0.529500)  para_lq sigma:        -112.29
          -111.5677         -3.1460         -2.7299
            -2.8112       -113.5274         -3.6069
            -2.8872         -3.8825       -111.7878

     Atom 47  O   pos: (  0.548686  0.138326  0.318610)  para_lq sigma:        -110.39
          -110.6964         -3.5061          1.9781
            -3.4377       -112.0518          1.9381
             2.2897          2.5739       -108.4308

     Atom 48  O   pos: (  0.461494  0.255184  0.531562)  para_lq sigma:        -110.51
          -111.9101         -1.9171          3.2728
            -2.3084       -109.0511          1.2858
             3.6554          1.3529       -110.5561

     Atom 49  O   pos: (  0.706060  0.263812  0.362628)  para_lq sigma:        -110.54
          -111.6149         -1.2491         -3.2677
            -1.1694       -108.2303         -0.9937
[truncated: 129,814 more chars]
