# Supplementary material for: Is there a future for 43Ca nuclear magnetic resonance in cement science?
Source: Phys Chem Chem Phys. 2025 Apr 9;27(17):9159–68. doi: 10.1039/d5cp00491h (PMC11997747; doi:10.1039/d5cp00491h)
Supplement: CP-027-D5CP00491H-s001 [file CP-027-D5CP00491H-s001.zip › QE-Files/CSH-surface-structures/surf17.vc-relax.nmr.out]

     Program GIPAW v.7.2 starts on 21Feb2024 at 21:30:46 

     This program is part of the open-source Quantum ESPRESSO suite
     for quantum simulation of materials; please cite
         "P. Giannozzi et al., J. Phys.:Condens. Matter 21 395502 (2009);
         "P. Giannozzi et al., J. Phys.:Condens. Matter 29 465901 (2017);
         "P. Giannozzi et al., J. Chem. Phys. 152 154105 (2020);
          URL http://www.quantum-espresso.org", 
     in publications or presentations arising from this work. More details at
     http://www.quantum-espresso.org/quote

     Parallel version (MPI), running on   112 processors

     MPI processes distributed on     1 nodes
     R & G space division:  proc/nbgrp/npool/nimage =     112
     202743 MiB available memory on the printing compute node when the environment starts


     ***** This is GIPAW git revision                                          *****
     ***** you can cite: N. Varini et al., Comp. Phys. Comm. 184, 1827 (2013)  *****
     ***** in publications or presentations arising from this work.            *****

     Parallelizing q-star over 1 images
     Reading input from surf17.vc-relax.nmr.in

     ------------------- Input file: --------------------
&inputgipaw
	job = 'nmr'
	prefix = 'surf17.vc-relax_nmr'
	tmp_dir = './tmpSurf17/',
	verbosity = 'high'
	diagonalization = 'david'
/


     Reading xml data from directory:

     ./tmpSurf17/surf17.vc-relax_nmr.save/
     file Ca.pbe-spn-kjpaw_psl.1.0.0.UPF: wavefunction(s)  3S renormalized
     file O.pbe-n-kjpaw_psl.1.0.0.UPF: wavefunction(s)  2S 2P renormalized
     file Si.pbe-nl-kjpaw_psl.1.0.0.UPF: wavefunction(s)  3S 3P renormalized
     file H.pbe-kjpaw_psl.1.0.0.UPF: wavefunction(s)  1S renormalized

     IMPORTANT: XC functional enforced from input :
     Exchange-correlation= PBE
                           (   1   4   3   4   0   0   0)
     Any further DFT definition will be discarded
     Please, verify this is what you really want


     Parallelization info
     --------------------
     sticks:   dense  smooth     PW     G-vecs:    dense   smooth      PW
     Min         123     123     42                26899    26899    5383
     Max         124     124     43                26916    26916    5396
     Sum       13839   13839   4733              3013535  3013535  603663

     Using Slab Decomposition

     Reading collected, re-writing distributed wavefunctions
     Subspace diagonalization in iterative solution of the eigenvalue problem:
     a serial algorithm will be used

     GIPAW projectors -----------------------------------------------
     atom=  Ca   l=0  rc=    1.3000  rs=    0.8667
     atom=  Ca   l=0  rc=    1.3000  rs=    0.8667
     atom=  Ca   l=1  rc=    1.6000  rs=    1.0667
     atom=  Ca   l=1  rc=    1.6000  rs=    1.0667
     atom=  Ca   l=2  rc=    1.7000  rs=    1.1333
     atom=  Ca   l=2  rc=    1.7000  rs=    1.1333
     projs nearly linearly dependent: l=0  n1,n2= 1, 2  s=  0.99170013
     projs nearly linearly dependent: l=2  n1,n2= 1, 2  s=  0.99334936

     atom=  O    l=0  rc=    1.3000  rs=    0.8667
     atom=  O    l=0  rc=    1.3000  rs=    0.8667
     atom=  O    l=1  rc=    1.3500  rs=    0.9000
     atom=  O    l=1  rc=    1.3500  rs=    0.9000
     projs nearly linearly dependent: l=1  n1,n2= 1, 2  s=  0.99790099

     atom=  Si   l=0  rc=    1.8000  rs=    1.2000
     atom=  Si   l=0  rc=    1.8000  rs=    1.2000
     atom=  Si   l=1  rc=    1.8000  rs=    1.2000
     atom=  Si   l=1  rc=    1.8000  rs=    1.2000
     atom=  Si   l=2  rc=    1.8000  rs=    1.2000
     atom=  Si   l=2  rc=    1.8000  rs=    1.2000
     projs nearly linearly dependent: l=2  n1,n2= 1, 2  s=  0.99992180

     atom=  H    l=0  rc=    1.0000  rs=    0.6667
     atom=  H    l=0  rc=    1.0000  rs=    0.6667
     projs nearly linearly dependent: l=0  n1,n2= 1, 2  s=  0.99968852
     -----------------------------------------------------------------

     GIPAW integrals: -------------------------------------------
     Atom  i/j   nmr_para   nmr_dia   epr_rmc  epr_para   epr_dia
       Ca  1 1   0.25E+04 -0.66E+00  0.13E+02  0.81E+09  0.75E+03
       Ca  2 1   0.26E+04 -0.73E+00  0.13E+02  0.86E+09  0.79E+03
       Ca  2 2   0.28E+04 -0.80E+00  0.13E+02  0.92E+09  0.84E+03
       Ca  3 3   0.30E+02  0.22E+00  0.11E+02  0.47E+05  0.19E+03
       Ca  4 3   0.33E+02  0.20E+00  0.12E+02  0.54E+05  0.22E+03
       Ca  4 4   0.37E+02  0.17E+00  0.13E+02  0.60E+05  0.24E+03
       Ca  5 5   0.29E+01  0.74E+00  0.81E+01  0.47E+03  0.66E+02
       Ca  6 5   0.36E+01  0.91E+00  0.10E+02  0.59E+03  0.81E+02
       Ca  6 6   0.45E+01  0.11E+01  0.13E+02  0.74E+03  0.10E+03
       O   1 1   0.81E+03 -0.32E+00  0.65E+01  0.43E+08  0.24E+03
       O   2 1   0.91E+03 -0.39E+00  0.71E+01  0.48E+08  0.27E+03
       O   2 2   0.10E+04 -0.48E+00  0.78E+01  0.55E+08  0.31E+03
       O   3 3   0.99E+01  0.87E+00  0.58E+01  0.24E+04  0.75E+02
       O   4 3   0.11E+02  0.97E+00  0.67E+01  0.27E+04  0.83E+02
       O   4 4   0.12E+02  0.11E+01  0.76E+01  0.31E+04  0.93E+02
       Si  1 1   0.12E+04 -0.54E-01  0.93E+01  0.18E+09  0.37E+03
       Si  2 1   0.17E+04  0.68E-01  0.12E+02  0.26E+09  0.52E+03
       Si  2 2   0.24E+04  0.31E+00  0.19E+02  0.37E+09  0.74E+03
       Si  3 3   0.18E+02  0.34E+00  0.10E+02  0.13E+05  0.11E+03
       Si  4 3   0.21E+02  0.27E+00  0.11E+02  0.15E+05  0.13E+03
       Si  4 4   0.23E+02  0.18E+00  0.12E+02  0.18E+05  0.14E+03
       Si  5 5   0.26E+00  0.79E-01  0.58E+00  0.29E+02  0.79E+01
       Si  6 5   0.27E+00  0.84E-01  0.62E+00  0.30E+02  0.81E+01
       Si  6 6   0.29E+00  0.89E-01  0.66E+00  0.31E+02  0.84E+01
       H   1 1   0.39E+02  0.19E+00  0.29E+00  0.78E+05  0.13E+02
       H   2 1   0.41E+02  0.21E+00  0.32E+00  0.82E+05  0.14E+02
       H   2 2   0.43E+02  0.22E+00  0.36E+00  0.86E+05  0.15E+02
     ------------------------------------------------------------

     alpha_pv=     85.7088 eV

     Number of occupied bands for each k-point:
     k-point:     1    nbnd_occ= 357
     k-point:     2    nbnd_occ= 357
     k-point:     3    nbnd_occ= 357
     k-point:     4    nbnd_occ= 357


     q-space interpolation up to   240.00 Rydberg

     GIPAW job: nmr                                                                             
     NMR macroscopic correction: yes
             0.6667          0.0000          0.0000
             0.0000          0.6667          0.0000
             0.0000          0.0000          0.6667


     Largest allocated arrays     est. size (Mb)     dimensions
        KS wavefunctions at k          28.25 Mb     (    5186,  357)
        KS wavefunctions at k+q        28.25 Mb     (    5186,  357)
        First-order wavefunctions     282.50 Mb     (    5186,  357, 10)
        First-order wavefunct (US)    169.50 Mb     (    5186,  357,  6)
        Charge/spin density             0.73 Mb     (   96000,    1)
        Induced current                 6.59 Mb     (   96000,    3,3,1)
        Induced magnetic field          6.59 Mb     (   96000,    3,3,1)
        NL pseudopotentials            94.80 Mb     (    5186, 1198)
        GIPAW NL terms                 94.80 Mb     (    5186, 1198)

     Computing the magnetic susceptibility     isolve=0    ethr=  0.1000E-13
     k-point #    1 of     4      pool #  1    cpu time:      20.3
     compute_u_kq: q = (    0.0000,    0.0000,    0.0000)
     Rotating WFCS
     ethr =  1.00E-14,  avg # of iterations = 66.0
     eigenvalues at k:
 -36.6509 -36.6389 -36.5519 -36.3045 -36.2538 -36.0678 -36.0076 -35.9857
 -35.9536 -35.9290 -35.8422 -35.5724 -35.4574 -18.7864 -18.5749 -18.4624
 -18.3342 -18.2847 -18.2549 -18.1552 -18.1107 -18.0819 -18.0397 -18.0186
 -18.0071 -17.9704 -17.9159 -17.8867 -17.8578 -17.8164 -17.8098 -17.7889
 -17.7836 -17.7649 -17.7481 -17.7344 -17.7189 -17.6920 -17.6654 -17.6503
 -17.6217 -17.6078 -17.5770 -17.5700 -17.5445 -17.5254 -17.4985 -17.4928
 -17.4544 -17.4341 -17.4250 -17.4010 -17.3872 -17.3541 -17.3207 -17.3050
 -17.2930 -17.2739 -17.2450 -17.2348 -17.2107 -17.1991 -17.1932 -17.1736
 -17.1470 -17.1422 -17.1296 -17.1199 -17.0962 -17.0797 -17.0662 -17.0505
 -17.0399 -17.0276 -17.0097 -16.9942 -16.9806 -16.9621 -16.9569 -16.8834
 -16.8641 -16.8433 -16.8227 -16.7912 -16.7814 -16.7680 -16.7588 -16.7464
 -16.7076 -16.6963 -16.6751 -16.6694 -16.6511 -16.6485 -16.6170 -16.5824
 -16.5205 -16.5109 -16.4739 -16.3589 -16.2620 -16.1402 -16.1076 -16.0114
 -15.4045 -15.3528 -15.2540 -15.1881 -15.0833 -15.0518 -14.9396 -14.9225
 -14.8733 -14.8015 -14.7181 -14.5872 -14.5280 -14.4732 -14.4359 -14.4166
 -14.3513 -14.2874 -14.2697 -14.2491 -14.2084 -14.1428 -14.1156 -14.0410
  -6.7487  -6.7072  -6.6929  -6.5078  -6.3450  -6.2955  -6.0821  -6.0475
  -6.0337  -5.9693  -5.9236  -5.9088  -5.9011  -5.8418  -5.8179  -5.7128
  -5.6904  -5.6011  -5.5680  -5.5371  -5.5104  -5.5003  -5.4848  -5.4626
  -5.4608  -5.3965  -5.3583  -5.3339  -5.3061  -5.2722  -5.2403  -5.2252
  -5.1989  -5.1492  -5.1129  -5.0536  -5.0420  -4.9987  -4.9877  -4.9260
  -4.8467  -4.8106  -4.7509  -4.6953  -4.6658  -4.5855  -4.5221  -4.4550
  -4.3657  -4.1337  -3.9276  -3.6671  -3.5836  -3.5720  -3.4336  -3.3238
  -3.2620  -3.1738  -3.1213  -3.0836  -3.0682  -3.0243  -2.9824  -2.9395
  -2.9009  -2.8814  -2.8347  -2.8067  -2.7510  -2.7073  -2.6643  -2.6159
  -2.5819  -2.5362  -2.4984  -2.4574  -2.4209  -2.3812  -2.3251  -2.3034
  -2.2752  -2.2596  -2.2331  -2.2169  -2.1944  -2.1255  -2.1182  -2.0625
  -2.0454  -2.0174  -2.0159  -1.9846  -1.9608  -1.9173  -1.8882  -1.8578
  -1.8143  -1.7817  -1.7460  -1.7144  -1.6792  -1.6464  -1.6110  -1.5755
  -1.5339  -1.4972  -1.4779  -1.4474  -1.4322  -1.3936  -1.3488  -1.3280
  -1.2829  -1.2188  -1.2093  -1.1363  -1.1199  -1.0836  -1.0541  -1.0241
  -1.0022  -0.8905  -0.8651  -0.8341  -0.8072  -0.7745  -0.7552  -0.7389
  -0.7119  -0.6841  -0.6330  -0.5848  -0.5537  -0.5244  -0.5070  -0.4679
  -0.4475  -0.4293  -0.4104  -0.3759  -0.3645  -0.3559  -0.3293  -0.3235
  -0.2536  -0.2347  -0.2199  -0.1872  -0.1751  -0.1703  -0.1372  -0.1044
  -0.1016  -0.0847  -0.0628  -0.0409  -0.0256  -0.0158  -0.0005   0.0171
   0.0275   0.0499   0.0926   0.1085   0.1257   0.1359   0.1582   0.1791
   0.1996   0.2241   0.2470   0.2558   0.2743   0.3024   0.3112   0.3270
   0.3581   0.3855   0.3976   0.4028   0.4229   0.4443   0.4596   0.4638
   0.4797   0.4992   0.5131   0.5394   0.5586   0.5890   0.6047   0.6134
   0.6604   0.6693   0.6814   0.7037   0.7207   0.7521   0.7678   0.7822
   0.7929   0.8257   0.8361   0.8525   0.8682   0.8968   0.9257   0.9731
   1.0146   1.0388   1.0509   1.0841   1.1029   1.1273   1.1403   1.1878
   1.2044   1.2140   1.2547   1.3042   1.3528   1.4076   1.4457   1.5357
   1.5744   1.6247   1.6896   1.7258   6.2035
     eigenvalues at k+q:
 -36.6509 -36.6389 -36.5520 -36.3045 -36.2538 -36.0678 -36.0076 -35.9857
 -35.9536 -35.9291 -35.8422 -35.5724 -35.4574 -18.7864 -18.5749 -18.4624
 -18.3342 -18.2847 -18.2550 -18.1552 -18.1107 -18.0819 -18.0397 -18.0186
 -18.0071 -17.9704 -17.9159 -17.8866 -17.8578 -17.8165 -17.8098 -17.7889
 -17.7836 -17.7649 -17.7481 -17.7344 -17.7189 -17.6921 -17.6654 -17.6503
 -17.6217 -17.6078 -17.5770 -17.5700 -17.5445 -17.5254 -17.4985 -17.4928
 -17.4544 -17.4341 -17.4250 -17.4011 -17.3872 -17.3541 -17.3207 -17.3050
 -17.2930 -17.2739 -17.2450 -17.2348 -17.2107 -17.1991 -17.1932 -17.1736
 -17.1470 -17.1422 -17.1296 -17.1199 -17.0962 -17.0797 -17.0662 -17.0505
 -17.0399 -17.0276 -17.0097 -16.9942 -16.9806 -16.9621 -16.9569 -16.8834
 -16.8641 -16.8433 -16.8227 -16.7912 -16.7814 -16.7680 -16.7588 -16.7464
 -16.7076 -16.6962 -16.6751 -16.6694 -16.6511 -16.6485 -16.6170 -16.5824
 -16.5204 -16.5109 -16.4739 -16.3589 -16.2620 -16.1402 -16.1076 -16.0114
 -15.4045 -15.3529 -15.2540 -15.1882 -15.0833 -15.0518 -14.9396 -14.9225
 -14.8733 -14.8015 -14.7181 -14.5872 -14.5281 -14.4732 -14.4359 -14.4166
 -14.3513 -14.2874 -14.2698 -14.2491 -14.2084 -14.1428 -14.1157 -14.0411
  -6.7487  -6.7072  -6.6930  -6.5078  -6.3451  -6.2955  -6.0821  -6.0475
  -6.0337  -5.9693  -5.9236  -5.9088  -5.9011  -5.8418  -5.8179  -5.7127
  -5.6904  -5.6011  -5.5680  -5.5371  -5.5104  -5.5003  -5.4848  -5.4626
  -5.4608  -5.3965  -5.3583  -5.3339  -5.3061  -5.2722  -5.2404  -5.2252
  -5.1989  -5.1492  -5.1129  -5.0536  -5.0420  -4.9987  -4.9876  -4.9260
  -4.8467  -4.8106  -4.7509  -4.6952  -4.6658  -4.5855  -4.5221  -4.4550
  -4.3656  -4.1337  -3.9276  -3.6671  -3.5836  -3.5720  -3.4336  -3.3238
  -3.2620  -3.1739  -3.1213  -3.0836  -3.0682  -3.0243  -2.9824  -2.9396
  -2.9009  -2.8815  -2.8347  -2.8067  -2.7510  -2.7073  -2.6643  -2.6159
  -2.5819  -2.5361  -2.4984  -2.4574  -2.4209  -2.3812  -2.3251  -2.3034
  -2.2752  -2.2596  -2.2331  -2.2169  -2.1944  -2.1255  -2.1181  -2.0625
  -2.0454  -2.0174  -2.0159  -1.9846  -1.9608  -1.9173  -1.8882  -1.8578
  -1.8143  -1.7817  -1.7460  -1.7144  -1.6792  -1.6464  -1.6110  -1.5755
  -1.5339  -1.4972  -1.4779  -1.4474  -1.4322  -1.3936  -1.3488  -1.3280
  -1.2829  -1.2188  -1.2093  -1.1363  -1.1199  -1.0836  -1.0541  -1.0241
  -1.0022  -0.8904  -0.8651  -0.8341  -0.8072  -0.7745  -0.7552  -0.7389
  -0.7119  -0.6841  -0.6330  -0.5848  -0.5537  -0.5244  -0.5070  -0.4679
  -0.4475  -0.4293  -0.4104  -0.3759  -0.3645  -0.3559  -0.3293  -0.3235
  -0.2536  -0.2347  -0.2200  -0.1872  -0.1751  -0.1703  -0.1372  -0.1044
  -0.1016  -0.0847  -0.0628  -0.0409  -0.0256  -0.0158  -0.0005   0.0171
   0.0275   0.0499   0.0926   0.1085   0.1257   0.1359   0.1582   0.1791
   0.1996   0.2241   0.2470   0.2558   0.2743   0.3024   0.3112   0.3270
   0.3581   0.3855   0.3976   0.4028   0.4229   0.4443   0.4596   0.4638
   0.4797   0.4992   0.5131   0.5394   0.5586   0.5890   0.6047   0.6134
   0.6604   0.6693   0.6815   0.7037   0.7207   0.7521   0.7678   0.7822
   0.7929   0.8257   0.8361   0.8525   0.8682   0.8968   0.9257   0.9731
   1.0146   1.0388   1.0509   1.0841   1.1029   1.1273   1.1402   1.1878
   1.2044   1.2140   1.2547   1.3042   1.3528   1.4076   1.4456   1.5357
   1.5743   1.6247   1.6896   1.7258   6.2035
     cgsolve_all iterations 144    anorm=    0.77E-07
PARA_AUG  1      50.2551638        -0.4815360         0.3761138
     cgsolve_all iterations 148    anorm=    0.78E-07
PARA_AUG  2      -0.4776450        50.1100786         0.1991458
     cgsolve_all iterations 146    anorm=    0.76E-07
PARA_AUG  3       0.3176039         0.0139406        49.9938473
     cgsolve_all iterations 175    anorm=    0.75E-07
     cgsolve_all iterations 171    anorm=    0.75E-07
     cgsolve_all iterations 171    anorm=    0.75E-07
     compute_u_kq: q = (    0.0394,    0.0000,    0.0000)
     Rotating WFCS
     c_bands:  1 eigenvalues not converged
     ethr =  1.00E-14,  avg # of iterations =121.0
     eigenvalues at k:
 -36.6509 -36.6389 -36.5519 -36.3045 -36.2538 -36.0678 -36.0076 -35.9857
 -35.9536 -35.9290 -35.8422 -35.5724 -35.4574 -18.7864 -18.5749 -18.4624
 -18.3342 -18.2847 -18.2549 -18.1552 -18.1107 -18.0819 -18.0397 -18.0186
 -18.0071 -17.9704 -17.9159 -17.8867 -17.8578 -17.8164 -17.8098 -17.7889
 -17.7836 -17.7649 -17.7481 -17.7344 -17.7189 -17.6920 -17.6654 -17.6503
 -17.6217 -17.6078 -17.5770 -17.5700 -17.5445 -17.5254 -17.4985 -17.4928
 -17.4544 -17.4341 -17.4250 -17.4010 -17.3872 -17.3541 -17.3207 -17.3050
 -17.2930 -17.2739 -17.2450 -17.2348 -17.2107 -17.1991 -17.1932 -17.1736
 -17.1470 -17.1422 -17.1296 -17.1199 -17.0962 -17.0797 -17.0662 -17.0505
 -17.0399 -17.0276 -17.0097 -16.9942 -16.9806 -16.9621 -16.9569 -16.8834
 -16.8641 -16.8433 -16.8227 -16.7912 -16.7814 -16.7680 -16.7588 -16.7464
 -16.7076 -16.6963 -16.6751 -16.6694 -16.6511 -16.6485 -16.6170 -16.5824
 -16.5205 -16.5109 -16.4739 -16.3589 -16.2620 -16.1402 -16.1076 -16.0114
 -15.4045 -15.3528 -15.2540 -15.1881 -15.0833 -15.0518 -14.9396 -14.9225
 -14.8733 -14.8015 -14.7181 -14.5872 -14.5280 -14.4732 -14.4359 -14.4166
 -14.3513 -14.2874 -14.2697 -14.2491 -14.2084 -14.1428 -14.1156 -14.0410
  -6.7487  -6.7072  -6.6929  -6.5078  -6.3450  -6.2955  -6.0821  -6.0475
  -6.0337  -5.9693  -5.9236  -5.9088  -5.9011  -5.8418  -5.8179  -5.7128
  -5.6904  -5.6011  -5.5680  -5.5371  -5.5104  -5.5003  -5.4848  -5.4626
  -5.4608  -5.3965  -5.3583  -5.3339  -5.3061  -5.2722  -5.2403  -5.2252
  -5.1989  -5.1492  -5.1129  -5.0536  -5.0420  -4.9987  -4.9877  -4.9260
  -4.8467  -4.8106  -4.7509  -4.6953  -4.6658  -4.5855  -4.5221  -4.4550
  -4.3657  -4.1337  -3.9276  -3.6671  -3.5836  -3.5720  -3.4336  -3.3238
  -3.2620  -3.1738  -3.1213  -3.0836  -3.0682  -3.0243  -2.9824  -2.9395
  -2.9009  -2.8814  -2.8347  -2.8067  -2.7510  -2.7073  -2.6643  -2.6159
  -2.5819  -2.5362  -2.4984  -2.4574  -2.4209  -2.3812  -2.3251  -2.3034
  -2.2752  -2.2596  -2.2331  -2.2169  -2.1944  -2.1255  -2.1182  -2.0625
  -2.0454  -2.0174  -2.0159  -1.9846  -1.9608  -1.9173  -1.8882  -1.8578
  -1.8143  -1.7817  -1.7460  -1.7144  -1.6792  -1.6464  -1.6110  -1.5755
  -1.5339  -1.4972  -1.4779  -1.4474  -1.4322  -1.3936  -1.3488  -1.3280
  -1.2829  -1.2188  -1.2093  -1.1363  -1.1199  -1.0836  -1.0541  -1.0241
  -1.0022  -0.8905  -0.8651  -0.8341  -0.8072  -0.7745  -0.7552  -0.7389
  -0.7119  -0.6841  -0.6330  -0.5848  -0.5537  -0.5244  -0.5070  -0.4679
  -0.4475  -0.4293  -0.4104  -0.3759  -0.3645  -0.3559  -0.3293  -0.3235
  -0.2536  -0.2347  -0.2199  -0.1872  -0.1751  -0.1703  -0.1372  -0.1044
  -0.1016  -0.0847  -0.0628  -0.0409  -0.0256  -0.0158  -0.0005   0.0171
   0.0275   0.0499   0.0926   0.1085   0.1257   0.1359   0.1582   0.1791
   0.1996   0.2241   0.2470   0.2558   0.2743   0.3024   0.3112   0.3270
   0.3581   0.3855   0.3976   0.4028   0.4229   0.4443   0.4596   0.4638
   0.4797   0.4992   0.5131   0.5394   0.5586   0.5890   0.6047   0.6134
   0.6604   0.6693   0.6814   0.7037   0.7207   0.7521   0.7678   0.7822
   0.7929   0.8257   0.8361   0.8525   0.8682   0.8968   0.9257   0.9731
   1.0146   1.0388   1.0509   1.0841   1.1029   1.1273   1.1403   1.1878
   1.2044   1.2140   1.2547   1.3042   1.3528   1.4076   1.4457   1.5357
   1.5744   1.6247   1.6896   1.7258   6.2035
     eigenvalues at k+q:
 -36.6509 -36.6389 -36.5520 -36.3045 -36.2538 -36.0679 -36.0076 -35.9857
 -35.9536 -35.9291 -35.8422 -35.5724 -35.4574 -18.7889 -18.5719 -18.4631
 -18.3333 -18.2829 -18.2538 -18.1562 -18.1124 -18.0829 -18.0406 -18.0195
 -18.0067 -17.9701 -17.9139 -17.8896 -17.8566 -17.8184 -17.8104 -17.7900
 -17.7840 -17.7652 -17.7484 -17.7345 -17.7204 -17.6928 -17.6656 -17.6511
 -17.6198 -17.6043 -17.5762 -17.5701 -17.5466 -17.5267 -17.4994 -17.4960
 -17.4566 -17.4352 -17.4233 -17.4021 -17.3899 -17.3568 -17.3198 -17.3058
 -17.2928 -17.2735 -17.2440 -17.2338 -17.2087 -17.1971 -17.1911 -17.1709
 -17.1447 -17.1414 -17.1279 -17.1174 -17.0951 -17.0799 -17.0666 -17.0511
 -17.0398 -17.0290 -17.0085 -16.9952 -16.9809 -16.9610 -16.9582 -16.8823
 -16.8640 -16.8435 -16.8203 -16.7883 -16.7783 -16.7669 -16.7585 -16.7453
 -16.7072 -16.6992 -16.6759 -16.6689 -16.6488 -16.6461 -16.6141 -16.5778
 -16.5209 -16.5109 -16.4735 -16.3583 -16.2708 -16.1427 -16.1132 -16.0133
 -15.4014 -15.3513 -15.2544 -15.1899 -15.0847 -15.0493 -14.9483 -14.9223
 -14.8784 -14.8037 -14.7191 -14.5866 -14.5283 -14.4732 -14.4373 -14.4145
 -14.3498 -14.2850 -14.2675 -14.2481 -14.2078 -14.1425 -14.1156 -14.0406
  -6.7351  -6.7063  -6.6918  -6.5068  -6.3469  -6.2781  -6.0806  -6.0476
  -6.0345  -5.9692  -5.9222  -5.9088  -5.9010  -5.8422  -5.8199  -5.7208
  -5.6898  -5.6013  -5.5691  -5.5379  -5.5094  -5.4995  -5.4850  -5.4624
  -5.4598  -5.3955  -5.3584  -5.3358  -5.3074  -5.2718  -5.2413  -5.2251
  -5.2037  -5.1501  -5.1150  -5.0529  -5.0480  -5.0022  -4.9918  -4.9320
  -4.8494  -4.8158  -4.7574  -4.6966  -4.6705  -4.5854  -4.5218  -4.4531
  -4.3656  -4.1368  -3.9294  -3.6474  -3.5853  -3.5592  -3.4326  -3.3208
  -3.2653  -3.1732  -3.1210  -3.0883  -3.0688  -3.0322  -2.9858  -2.9404
  -2.9025  -2.8782  -2.8409  -2.8068  -2.7548  -2.7095  -2.6668  -2.6156
  -2.5895  -2.5312  -2.4936  -2.4551  -2.4225  -2.3786  -2.3216  -2.3030
  -2.2731  -2.2597  -2.2296  -2.2130  -2.1920  -2.1206  -2.1173  -2.0620
  -2.0440  -2.0170  -2.0133  -1.9842  -1.9562  -1.9145  -1.8880  -1.8602
  -1.8116  -1.7833  -1.7492  -1.7163  -1.6826  -1.6489  -1.6134  -1.5788
  -1.5404  -1.5023  -1.4787  -1.4459  -1.4304  -1.3940  -1.3507  -1.3261
  -1.2789  -1.2217  -1.2052  -1.1350  -1.1207  -1.0829  -1.0530  -1.0242
  -1.0014  -0.8922  -0.8626  -0.8339  -0.8076  -0.7765  -0.7539  -0.7361
  -0.7109  -0.6898  -0.6361  -0.5876  -0.5553  -0.5249  -0.5066  -0.4679
  -0.4488  -0.4291  -0.4092  -0.3756  -0.3628  -0.3570  -0.3331  -0.3220
  -0.2571  -0.2324  -0.2174  -0.1844  -0.1774  -0.1742  -0.1361  -0.1053
  -0.0993  -0.0837  -0.0620  -0.0402  -0.0258  -0.0149   0.0009   0.0183
   0.0303   0.0518   0.0926   0.1072   0.1240   0.1346   0.1581   0.1831
   0.2027   0.2241   0.2464   0.2589   0.2757   0.3010   0.3113   0.3277
   0.3580   0.3868   0.3988   0.4034   0.4248   0.4446   0.4594   0.4654
   0.4822   0.4985   0.5128   0.5400   0.5606   0.5900   0.6031   0.6123
   0.6607   0.6710   0.6806   0.7052   0.7222   0.7549   0.7693   0.7831
   0.7954   0.8282   0.8390   0.8540   0.8702   0.9010   0.9259   0.9750
   1.0145   1.0370   1.0534   1.0790   1.1028   1.1279   1.1381   1.1829
   1.2021   1.2167   1.2518   1.3019   1.3548   1.4096   1.4368   1.5337
   1.5742   1.6242   1.6896   1.7264   6.1918
     cgsolve_all iterations 175    anorm=    0.76E-07
     cgsolve_all iterations 177    anorm=    0.75E-07
     cgsolve_all iterations 174    anorm=    0.76E-07
     compute_u_kq: q = (   -0.0394,    0.0000,    0.0000)
     Rotating WFCS
     c_bands:  1 eigenvalues not converged
     ethr =  1.00E-14,  avg # of iterations =121.0
     eigenvalues at k:
 -36.6509 -36.6389 -36.5519 -36.3045 -36.2538 -36.0678 -36.0076 -35.9857
 -35.9536 -35.9290 -35.8422 -35.5724 -35.4574 -18.7864 -18.5749 -18.4624
 -18.3342 -18.2847 -18.2549 -18.1552 -18.1107 -18.0819 -18.0397 -18.0186
 -18.0071 -17.9704 -17.9159 -17.8867 -17.8578 -17.8164 -17.8098 -17.7889
 -17.7836 -17.7649 -17.7481 -17.7344 -17.7189 -17.6920 -17.6654 -17.6503
 -17.6217 -17.6078 -17.5770 -17.5700 -17.5445 -17.5254 -17.4985 -17.4928
 -17.4544 -17.4341 -17.4250 -17.4010 -17.3872 -17.3541 -17.3207 -17.3050
 -17.2930 -17.2739 -17.2450 -17.2348 -17.2107 -17.1991 -17.1932 -17.1736
 -17.1470 -17.1422 -17.1296 -17.1199 -17.0962 -17.0797 -17.0662 -17.0505
 -17.0399 -17.0276 -17.0097 -16.9942 -16.9806 -16.9621 -16.9569 -16.8834
 -16.8641 -16.8433 -16.8227 -16.7912 -16.7814 -16.7680 -16.7588 -16.7464
 -16.7076 -16.6963 -16.6751 -16.6694 -16.6511 -16.6485 -16.6170 -16.5824
 -16.5205 -16.5109 -16.4739 -16.3589 -16.2620 -16.1402 -16.1076 -16.0114
 -15.4045 -15.3528 -15.2540 -15.1881 -15.0833 -15.0518 -14.9396 -14.9225
 -14.8733 -14.8015 -14.7181 -14.5872 -14.5280 -14.4732 -14.4359 -14.4166
 -14.3513 -14.2874 -14.2697 -14.2491 -14.2084 -14.1428 -14.1156 -14.0410
  -6.7487  -6.7072  -6.6929  -6.5078  -6.3450  -6.2955  -6.0821  -6.0475
  -6.0337  -5.9693  -5.9236  -5.9088  -5.9011  -5.8418  -5.8179  -5.7128
  -5.6904  -5.6011  -5.5680  -5.5371  -5.5104  -5.5003  -5.4848  -5.4626
  -5.4608  -5.3965  -5.3583  -5.3339  -5.3061  -5.2722  -5.2403  -5.2252
  -5.1989  -5.1492  -5.1129  -5.0536  -5.0420  -4.9987  -4.9877  -4.9260
  -4.8467  -4.8106  -4.7509  -4.6953  -4.6658  -4.5855  -4.5221  -4.4550
  -4.3657  -4.1337  -3.9276  -3.6671  -3.5836  -3.5720  -3.4336  -3.3238
  -3.2620  -3.1738  -3.1213  -3.0836  -3.0682  -3.0243  -2.9824  -2.9395
  -2.9009  -2.8814  -2.8347  -2.8067  -2.7510  -2.7073  -2.6643  -2.6159
  -2.5819  -2.5362  -2.4984  -2.4574  -2.4209  -2.3812  -2.3251  -2.3034
  -2.2752  -2.2596  -2.2331  -2.2169  -2.1944  -2.1255  -2.1182  -2.0625
  -2.0454  -2.0174  -2.0159  -1.9846  -1.9608  -1.9173  -1.8882  -1.8578
  -1.8143  -1.7817  -1.7460  -1.7144  -1.6792  -1.6464  -1.6110  -1.5755
  -1.5339  -1.4972  -1.4779  -1.4474  -1.4322  -1.3936  -1.3488  -1.3280
  -1.2829  -1.2188  -1.2093  -1.1363  -1.1199  -1.0836  -1.0541  -1.0241
  -1.0022  -0.8905  -0.8651  -0.8341  -0.8072  -0.7745  -0.7552  -0.7389
  -0.7119  -0.6841  -0.6330  -0.5848  -0.5537  -0.5244  -0.5070  -0.4679
  -0.4475  -0.4293  -0.4104  -0.3759  -0.3645  -0.3559  -0.3293  -0.3235
  -0.2536  -0.2347  -0.2199  -0.1872  -0.1751  -0.1703  -0.1372  -0.1044
  -0.1016  -0.0847  -0.0628  -0.0409  -0.0256  -0.0158  -0.0005   0.0171
   0.0275   0.0499   0.0926   0.1085   0.1257   0.1359   0.1582   0.1791
   0.1996   0.2241   0.2470   0.2558   0.2743   0.3024   0.3112   0.3270
   0.3581   0.3855   0.3976   0.4028   0.4229   0.4443   0.4596   0.4638
   0.4797   0.4992   0.5131   0.5394   0.5586   0.5890   0.6047   0.6134
   0.6604   0.6693   0.6814   0.7037   0.7207   0.7521   0.7678   0.7822
   0.7929   0.8257   0.8361   0.8525   0.8682   0.8968   0.9257   0.9731
   1.0146   1.0388   1.0509   1.0841   1.1029   1.1273   1.1403   1.1878
   1.2044   1.2140   1.2547   1.3042   1.3528   1.4076   1.4457   1.5357
   1.5744   1.6247   1.6896   1.7258   6.2035
     eigenvalues at k+q:
 -36.6509 -36.6389 -36.5520 -36.3045 -36.2538 -36.0678 -36.0077 -35.9857
 -35.9536 -35.9291 -35.8422 -35.5724 -35.4574 -18.7838 -18.5780 -18.4617
 -18.3349 -18.2865 -18.2560 -18.1541 -18.1091 -18.0810 -18.0392 -18.0182
 -18.0071 -17.9707 -17.9173 -17.8836 -17.8591 -17.8153 -17.8087 -17.7878
 -17.7834 -17.7645 -17.7479 -17.7342 -17.7174 -17.6914 -17.6654 -17.6494
 -17.6238 -17.6110 -17.5775 -17.5702 -17.5426 -17.5235 -17.4980 -17.4894
 -17.4521 -17.4332 -17.4264 -17.3997 -17.3844 -17.3517 -17.3216 -17.3040
 -17.2932 -17.2744 -17.2463 -17.2358 -17.2128 -17.2025 -17.1939 -17.1760
 -17.1498 -17.1433 -17.1311 -17.1226 -17.0970 -17.0796 -17.0658 -17.0500
 -17.0404 -17.0264 -17.0107 -16.9937 -16.9798 -16.9638 -16.9546 -16.8847
 -16.8644 -16.8434 -16.8249 -16.7945 -16.7845 -16.7687 -16.7590 -16.7474
 -16.7087 -16.6938 -16.6748 -16.6687 -16.6533 -16.6503 -16.6196 -16.5867
 -16.5202 -16.5109 -16.4742 -16.3595 -16.2533 -16.1385 -16.1020 -16.0092
 -15.4080 -15.3540 -15.2535 -15.1865 -15.0862 -15.0499 -14.9343 -14.9205
 -14.8661 -14.7993 -14.7169 -14.5880 -14.5278 -14.4737 -14.4359 -14.4193
 -14.3538 -14.2895 -14.2726 -14.2485 -14.2089 -14.1427 -14.1157 -14.0413
  -6.7619  -6.7090  -6.6932  -6.5088  -6.3434  -6.3122  -6.0837  -6.0473
  -6.0329  -5.9694  -5.9249  -5.9089  -5.9011  -5.8415  -5.8159  -5.7058
  -5.6910  -5.6009  -5.5666  -5.5363  -5.5114  -5.5009  -5.4848  -5.4628
  -5.4617  -5.3976  -5.3583  -5.3331  -5.3043  -5.2727  -5.2394  -5.2257
  -5.1947  -5.1481  -5.1103  -5.0546  -5.0381  -4.9952  -4.9803  -4.9200
  -4.8444  -4.8046  -4.7441  -4.6940  -4.6604  -4.5852  -4.5224  -4.4566
  -4.3659  -4.1306  -3.9259  -3.6876  -3.5864  -3.5809  -3.4341  -3.3271
  -3.2579  -3.1747  -3.1221  -3.0805  -3.0676  -3.0167  -2.9786  -2.9395
  -2.8996  -2.8844  -2.8283  -2.8041  -2.7474  -2.7047  -2.6622  -2.6165
  -2.5750  -2.5414  -2.5017  -2.4594  -2.4190  -2.3838  -2.3294  -2.3044
  -2.2771  -2.2588  -2.2364  -2.2206  -2.1965  -2.1307  -2.1185  -2.0641
  -2.0468  -2.0186  -2.0169  -1.9849  -1.9654  -1.9200  -1.8886  -1.8551
  -1.8175  -1.7795  -1.7431  -1.7136  -1.6754  -1.6438  -1.6097  -1.5719
  -1.5276  -1.4940  -1.4757  -1.4483  -1.4341  -1.3922  -1.3468  -1.3294
  -1.2865  -1.2185  -1.2111  -1.1376  -1.1187  -1.0847  -1.0554  -1.0235
  -1.0025  -0.8893  -0.8676  -0.8354  -0.8076  -0.7725  -0.7581  -0.7396
  -0.7126  -0.6780  -0.6303  -0.5830  -0.5518  -0.5240  -0.5075  -0.4678
  -0.4464  -0.4294  -0.4118  -0.3807  -0.3652  -0.3533  -0.3254  -0.3235
  -0.2516  -0.2366  -0.2221  -0.1904  -0.1727  -0.1661  -0.1386  -0.1055
  -0.1022  -0.0856  -0.0631  -0.0419  -0.0252  -0.0165  -0.0018   0.0150
   0.0259   0.0486   0.0925   0.1082   0.1276   0.1373   0.1581   0.1760
   0.1970   0.2241   0.2473   0.2531   0.2731   0.3032   0.3120   0.3265
   0.3585   0.3834   0.3961   0.4021   0.4212   0.4438   0.4589   0.4631
   0.4771   0.4999   0.5137   0.5388   0.5564   0.5877   0.6065   0.6149
   0.6592   0.6675   0.6827   0.7022   0.7189   0.7480   0.7669   0.7810
   0.7903   0.8217   0.8335   0.8523   0.8656   0.8941   0.9254   0.9719
   1.0147   1.0399   1.0481   1.0878   1.1028   1.1266   1.1420   1.1899
   1.2086   1.2131   1.2588   1.3065   1.3518   1.4055   1.4548   1.5382
   1.5746   1.6250   1.6898   1.7255   6.2122
     cgsolve_all iterations 171    anorm=    0.75E-07
     cgsolve_all iterations 169    anorm=    0.75E-07
     cgsolve_all iterations 169    anorm=    0.75E-07
     compute_u_kq: q = (    0.0000,    0.0394,    0.0000)
     Rotating WFCS
     c_bands:  1 eigenvalues not converged
     ethr =  1.00E-14,  avg # of iterations =121.0
     eigenvalues at k:
 -36.6509 -36.6389 -36.5519 -36.3045 -36.2538 -36.0678 -36.0076 -35.9857
 -35.9536 -35.9290 -35.8422 -35.5724 -35.4574 -18.7864 -18.5749 -18.4624
 -18.3342 -18.2847 -18.2549 -18.1552 -18.1107 -18.0819 -18.0397 -18.0186
 -18.0071 -17.9704 -17.9159 -17.8867 -17.8578 -17.8164 -17.8098 -17.7889
 -17.7836 -17.7649 -17.7481 -17.7344 -17.7189 -17.6920 -17.6654 -17.6503
 -17.6217 -17.6078 -17.5770 -17.5700 -17.5445 -17.5254 -17.4985 -17.4928
 -17.4544 -17.4341 -17.4250 -17.4010 -17.3872 -17.3541 -17.3207 -17.3050
 -17.2930 -17.2739 -17.2450 -17.2348 -17.2107 -17.1991 -17.1932 -17.1736
 -17.1470 -17.1422 -17.1296 -17.1199 -17.0962 -17.0797 -17.0662 -17.0505
 -17.0399 -17.0276 -17.0097 -16.9942 -16.9806 -16.9621 -16.9569 -16.8834
 -16.8641 -16.8433 -16.8227 -16.7912 -16.7814 -16.7680 -16.7588 -16.7464
 -16.7076 -16.6963 -16.6751 -16.6694 -16.6511 -16.6485 -16.6170 -16.5824
 -16.5205 -16.5109 -16.4739 -16.3589 -16.2620 -16.1402 -16.1076 -16.0114
 -15.4045 -15.3528 -15.2540 -15.1881 -15.0833 -15.0518 -14.9396 -14.9225
 -14.8733 -14.8015 -14.7181 -14.5872 -14.5280 -14.4732 -14.4359 -14.4166
 -14.3513 -14.2874 -14.2697 -14.2491 -14.2084 -14.1428 -14.1156 -14.0410
  -6.7487  -6.7072  -6.6929  -6.5078  -6.3450  -6.2955  -6.0821  -6.0475
  -6.0337  -5.9693  -5.9236  -5.9088  -5.9011  -5.8418  -5.8179  -5.7128
  -5.6904  -5.6011  -5.5680  -5.5371  -5.5104  -5.5003  -5.4848  -5.4626
  -5.4608  -5.3965  -5.3583  -5.3339  -5.3061  -5.2722  -5.2403  -5.2252
  -5.1989  -5.1492  -5.1129  -5.0536  -5.0420  -4.9987  -4.9877  -4.9260
  -4.8467  -4.8106  -4.7509  -4.6953  -4.6658  -4.5855  -4.5221  -4.4550
  -4.3657  -4.1337  -3.9276  -3.6671  -3.5836  -3.5720  -3.4336  -3.3238
  -3.2620  -3.1738  -3.1213  -3.0836  -3.0682  -3.0243  -2.9824  -2.9395
  -2.9009  -2.8814  -2.8347  -2.8067  -2.7510  -2.7073  -2.6643  -2.6159
  -2.5819  -2.5362  -2.4984  -2.4574  -2.4209  -2.3812  -2.3251  -2.3034
  -2.2752  -2.2596  -2.2331  -2.2169  -2.1944  -2.1255  -2.1182  -2.0625
  -2.0454  -2.0174  -2.0159  -1.9846  -1.9608  -1.9173  -1.8882  -1.8578
  -1.8143  -1.7817  -1.7460  -1.7144  -1.6792  -1.6464  -1.6110  -1.5755
  -1.5339  -1.4972  -1.4779  -1.4474  -1.4322  -1.3936  -1.3488  -1.3280
  -1.2829  -1.2188  -1.2093  -1.1363  -1.1199  -1.0836  -1.0541  -1.0241
  -1.0022  -0.8905  -0.8651  -0.8341  -0.8072  -0.7745  -0.7552  -0.7389
  -0.7119  -0.6841  -0.6330  -0.5848  -0.5537  -0.5244  -0.5070  -0.4679
  -0.4475  -0.4293  -0.4104  -0.3759  -0.3645  -0.3559  -0.3293  -0.3235
  -0.2536  -0.2347  -0.2199  -0.1872  -0.1751  -0.1703  -0.1372  -0.1044
  -0.1016  -0.0847  -0.0628  -0.0409  -0.0256  -0.0158  -0.0005   0.0171
   0.0275   0.0499   0.0926   0.1085   0.1257   0.1359   0.1582   0.1791
   0.1996   0.2241   0.2470   0.2558   0.2743   0.3024   0.3112   0.3270
   0.3581   0.3855   0.3976   0.4028   0.4229   0.4443   0.4596   0.4638
   0.4797   0.4992   0.5131   0.5394   0.5586   0.5890   0.6047   0.6134
   0.6604   0.6693   0.6814   0.7037   0.7207   0.7521   0.7678   0.7822
   0.7929   0.8257   0.8361   0.8525   0.8682   0.8968   0.9257   0.9731
   1.0146   1.0388   1.0509   1.0841   1.1029   1.1273   1.1403   1.1878
   1.2044   1.2140   1.2547   1.3042   1.3528   1.4076   1.4457   1.5357
   1.5744   1.6247   1.6896   1.7258   6.2035
     eigenvalues at k+q:
 -36.6509 -36.6389 -36.5520 -36.3045 -36.2538 -36.0678 -36.0077 -35.9857
 -35.9536 -35.9291 -35.8422 -35.5724 -35.4574 -18.7823 -18.5794 -18.4620
 -18.3373 -18.2846 -18.2581 -18.1490 -18.1062 -18.0815 -18.0410 -18.0203
 -18.0057 -17.9771 -17.9166 -17.8828 -17.8571 -17.8159 -17.8079 -17.7868
 -17.7818 -17.7640 -17.7472 -17.7342 -17.7171 -17.6910 -17.6665 -17.6489
 -17.6227 -17.6081 -17.5770 -17.5697 -17.5436 -17.5246 -17.4993 -17.4902
 -17.4536 -17.4322 -17.4225 -17.3993 -17.3843 -17.3520 -17.3211 -17.3050
 -17.2934 -17.2747 -17.2466 -17.2349 -17.2126 -17.2031 -17.1961 -17.1765
 -17.1496 -17.1449 -17.1316 -17.1247 -17.0952 -17.0795 -17.0654 -17.0523
 -17.0385 -17.0261 -17.0084 -16.9954 -16.9811 -16.9648 -16.9573 -16.8844
 -16.8631 -16.8428 -16.8230 -16.7954 -16.7855 -16.7727 -16.7607 -16.7473
 -16.7121 -16.6951 -16.6754 -16.6697 -16.6529 -16.6470 -16.6195 -16.5895
 -16.5188 -16.5116 -16.4745 -16.3596 -16.2483 -16.1384 -16.0992 -16.0072
 -15.4062 -15.3570 -15.2530 -15.1874 -15.0825 -15.0520 -14.9343 -14.9163
 -14.8686 -14.7990 -14.7166 -14.5851 -14.5282 -14.4730 -14.4358 -14.4190
 -14.3524 -14.2906 -14.2685 -14.2528 -14.2095 -14.1450 -14.1158 -14.0428
  -6.7691  -6.7104  -6.6929  -6.5096  -6.3424  -6.3211  -6.0820  -6.0474
  -6.0336  -5.9703  -5.9253  -5.9098  -5.9002  -5.8412  -5.8167  -5.7019
  -5.6896  -5.6016  -5.5665  -5.5371  -5.5111  -5.5019  -5.4848  -5.4619
  -5.4609  -5.3975  -5.3582  -5.3337  -5.3063  -5.2735  -5.2381  -5.2250
  -5.1918  -5.1468  -5.1106  -5.0538  -5.0352  -4.9932  -4.9772  -4.9179
  -4.8437  -4.8020  -4.7365  -4.6920  -4.6587  -4.5851  -4.5218  -4.4568
  -4.3675  -4.1293  -3.9252  -3.6989  -3.5937  -3.5806  -3.4305  -3.3294
  -3.2637  -3.1726  -3.1179  -3.0770  -3.0640  -3.0215  -2.9759  -2.9388
  -2.9011  -2.8784  -2.8271  -2.8000  -2.7468  -2.7024  -2.6614  -2.6188
  -2.5796  -2.5419  -2.5022  -2.4601  -2.4231  -2.3820  -2.3324  -2.3051
  -2.2811  -2.2618  -2.2398  -2.2206  -2.1973  -2.1265  -2.1177  -2.0648
  -2.0482  -2.0194  -2.0168  -1.9843  -1.9663  -1.9213  -1.8860  -1.8548
  -1.8206  -1.7747  -1.7395  -1.7130  -1.6791  -1.6413  -1.6060  -1.5748
  -1.5305  -1.4977  -1.4766  -1.4439  -1.4294  -1.3919  -1.3479  -1.3222
  -1.2853  -1.2166  -1.2110  -1.1402  -1.1214  -1.0851  -1.0611  -1.0272
  -1.0043  -0.8919  -0.8600  -0.8337  -0.8074  -0.7743  -0.7549  -0.7386
  -0.7117  -0.6731  -0.6326  -0.5827  -0.5535  -0.5218  -0.5088  -0.4678
  -0.4457  -0.4265  -0.4113  -0.3763  -0.3621  -0.3587  -0.3307  -0.3207
  -0.2515  -0.2368  -0.2195  -0.1881  -0.1750  -0.1666  -0.1382  -0.1084
  -0.1016  -0.0870  -0.0612  -0.0450  -0.0262  -0.0167  -0.0027   0.0161
   0.0272   0.0470   0.0920   0.1057   0.1238   0.1346   0.1562   0.1761
   0.1996   0.2225   0.2455   0.2533   0.2734   0.3010   0.3091   0.3277
   0.3564   0.3826   0.3987   0.4036   0.4222   0.4426   0.4586   0.4633
   0.4796   0.4988   0.5096   0.5393   0.5538   0.5885   0.6041   0.6150
   0.6598   0.6687   0.6818   0.7027   0.7179   0.7490   0.7667   0.7793
   0.7882   0.8215   0.8331   0.8497   0.8660   0.8973   0.9262   0.9743
   1.0161   1.0382   1.0484   1.0834   1.1039   1.1272   1.1419   1.1871
   1.2034   1.2170   1.2566   1.3043   1.3596   1.4088   1.4574   1.5357
   1.5788   1.6250   1.6891   1.7254   6.2226
     cgsolve_all iterations 171    anorm=    0.75E-07
     cgsolve_all iterations 169    anorm=    0.74E-07
     cgsolve_all iterations 169    anorm=    0.75E-07
     compute_u_kq: q = (    0.0000,   -0.0394,    0.0000)
     Rotating WFCS
     c_bands:  1 eigenvalues not converged
     ethr =  1.00E-14,  avg # of iterations =121.0
     eigenvalues at k:
 -36.6509 -36.6389 -36.5519 -36.3045 -36.2538 -36.0678 -36.0076 -35.9857
 -35.9536 -35.9290 -35.8422 -35.5724 -35.4574 -18.7864 -18.5749 -18.4624
 -18.3342 -18.2847 -18.2549 -18.1552 -18.1107 -18.0819 -18.0397 -18.0186
 -18.0071 -17.9704 -17.9159 -17.8867 -17.8578 -17.8164 -17.8098 -17.7889
 -17.7836 -17.7649 -17.7481 -17.7344 -17.7189 -17.6920 -17.6654 -17.6503
 -17.6217 -17.6078 -17.5770 -17.5700 -17.5445 -17.5254 -17.4985 -17.4928
 -17.4544 -17.4341 -17.4250 -17.4010 -17.3872 -17.3541 -17.3207 -17.3050
 -17.2930 -17.2739 -17.2450 -17.2348 -17.2107 -17.1991 -17.1932 -17.1736
 -17.1470 -17.1422 -17.1296 -17.1199 -17.0962 -17.0797 -17.0662 -17.0505
 -17.0399 -17.0276 -17.0097 -16.9942 -16.9806 -16.9621 -16.9569 -16.8834
 -16.8641 -16.8433 -16.8227 -16.7912 -16.7814 -16.7680 -16.7588 -16.7464
 -16.7076 -16.6963 -16.6751 -16.6694 -16.6511 -16.6485 -16.6170 -16.5824
 -16.5205 -16.5109 -16.4739 -16.3589 -16.2620 -16.1402 -16.1076 -16.0114
 -15.4045 -15.3528 -15.2540 -15.1881 -15.0833 -15.0518 -14.9396 -14.9225
 -14.8733 -14.8015 -14.7181 -14.5872 -14.5280 -14.4732 -14.4359 -14.4166
 -14.3513 -14.2874 -14.2697 -14.2491 -14.2084 -14.1428 -14.1156 -14.0410
  -6.7487  -6.7072  -6.6929  -6.5078  -6.3450  -6.2955  -6.0821  -6.0475
  -6.0337  -5.9693  -5.9236  -5.9088  -5.9011  -5.8418  -5.8179  -5.7128
  -5.6904  -5.6011  -5.5680  -5.5371  -5.5104  -5.5003  -5.4848  -5.4626
  -5.4608  -5.3965  -5.3583  -5.3339  -5.3061  -5.2722  -5.2403  -5.2252
  -5.1989  -5.1492  -5.1129  -5.0536  -5.0420  -4.9987  -4.9877  -4.9260
  -4.8467  -4.8106  -4.7509  -4.6953  -4.6658  -4.5855  -4.5221  -4.4550
  -4.3657  -4.1337  -3.9276  -3.6671  -3.5836  -3.5720  -3.4336  -3.3238
  -3.2620  -3.1738  -3.1213  -3.0836  -3.0682  -3.0243  -2.9824  -2.9395
  -2.9009  -2.8814  -2.8347  -2.8067  -2.7510  -2.7073  -2.6643  -2.6159
  -2.5819  -2.5362  -2.4984  -2.4574  -2.4209  -2.3812  -2.3251  -2.3034
  -2.2752  -2.2596  -2.2331  -2.2169  -2.1944  -2.1255  -2.1182  -2.0625
  -2.0454  -2.0174  -2.0159  -1.9846  -1.9608  -1.9173  -1.8882  -1.8578
  -1.8143  -1.7817  -1.7460  -1.7144  -1.6792  -1.6464  -1.6110  -1.5755
  -1.5339  -1.4972  -1.4779  -1.4474  -1.4322  -1.3936  -1.3488  -1.3280
  -1.2829  -1.2188  -1.2093  -1.1363  -1.1199  -1.0836  -1.0541  -1.0241
  -1.0022  -0.8905  -0.8651  -0.8341  -0.8072  -0.7745  -0.7552  -0.7389
  -0.7119  -0.6841  -0.6330  -0.5848  -0.5537  -0.5244  -0.5070  -0.4679
  -0.4475  -0.4293  -0.4104  -0.3759  -0.3645  -0.3559  -0.3293  -0.3235
  -0.2536  -0.2347  -0.2199  -0.1872  -0.1751  -0.1703  -0.1372  -0.1044
  -0.1016  -0.0847  -0.0628  -0.0409  -0.0256  -0.0158  -0.0005   0.0171
   0.0275   0.0499   0.0926   0.1085   0.1257   0.1359   0.1582   0.1791
   0.1996   0.2241   0.2470   0.2558   0.2743   0.3024   0.3112   0.3270
   0.3581   0.3855   0.3976   0.4028   0.4229   0.4443   0.4596   0.4638
   0.4797   0.4992   0.5131   0.5394   0.5586   0.5890   0.6047   0.6134
   0.6604   0.6693   0.6814   0.7037   0.7207   0.7521   0.7678   0.7822
   0.7929   0.8257   0.8361   0.8525   0.8682   0.8968   0.9257   0.9731
   1.0146   1.0388   1.0509   1.0841   1.1029   1.1273   1.1403   1.1878
   1.2044   1.2140   1.2547   1.3042   1.3528   1.4076   1.4457   1.5357
   1.5744   1.6247   1.6896   1.7258   6.2035
     eigenvalues at k+q:
 -36.6509 -36.6389 -36.5520 -36.3045 -36.2538 -36.0679 -36.0076 -35.9857
 -35.9536 -35.9291 -35.8422 -35.5724 -35.4574 -18.7903 -18.5708 -18.4628
 -18.3309 -18.2847 -18.2515 -18.1613 -18.1155 -18.0825 -18.0384 -18.0174
 -18.0080 -17.9640 -17.9146 -17.8903 -17.8587 -17.8173 -17.8115 -17.7911
 -17.7855 -17.7661 -17.7488 -17.7346 -17.7206 -17.6931 -17.6651 -17.6513
 -17.6208 -17.6072 -17.5775 -17.5696 -17.5453 -17.5260 -17.4985 -17.4947
 -17.4552 -17.4361 -17.4276 -17.4028 -17.3895 -17.3563 -17.3204 -17.3051
 -17.2931 -17.2728 -17.2448 -17.2342 -17.2081 -17.1954 -17.1899 -17.1711
 -17.1452 -17.1390 -17.1270 -17.1153 -17.0969 -17.0797 -17.0670 -17.0488
 -17.0415 -17.0286 -17.0109 -16.9934 -16.9800 -16.9598 -16.9564 -16.8824
 -16.8653 -16.8439 -16.8226 -16.7874 -16.7778 -16.7630 -16.7565 -16.7453
 -16.7036 -16.6974 -16.6747 -16.6691 -16.6524 -16.6460 -16.6139 -16.5753
 -16.5223 -16.5096 -16.4732 -16.3582 -16.2759 -16.1437 -16.1163 -16.0145
 -15.4027 -15.3489 -15.2548 -15.1890 -15.0860 -15.0500 -14.9451 -14.9286
 -14.8774 -14.8039 -14.7195 -14.5894 -14.5279 -14.4738 -14.4365 -14.4143
 -14.3506 -14.2843 -14.2713 -14.2447 -14.2071 -14.1405 -14.1155 -14.0392
  -6.7274  -6.7063  -6.6906  -6.5061  -6.3479  -6.2682  -6.0822  -6.0475
  -6.0340  -5.9683  -5.9218  -5.9080  -5.9018  -5.8426  -5.8191  -5.7264
  -5.6910  -5.6007  -5.5691  -5.5370  -5.5096  -5.4987  -5.4847  -5.4634
  -5.4606  -5.3958  -5.3590  -5.3353  -5.3058  -5.2710  -5.2431  -5.2259
  -5.2074  -5.1517  -5.1140  -5.0556  -5.0492  -5.0053  -4.9934  -4.9329
  -4.8508  -4.8173  -4.7641  -4.6981  -4.6722  -4.5857  -4.5222  -4.4527
  -4.3641  -4.1381  -3.9301  -3.6369  -3.5858  -3.5517  -3.4366  -3.3186
  -3.2595  -3.1754  -3.1252  -3.0914  -3.0718  -3.0274  -2.9884  -2.9400
  -2.9006  -2.8847  -2.8420  -2.8131  -2.7552  -2.7120  -2.6681  -2.6134
  -2.5839  -2.5300  -2.4937  -2.4546  -2.4185  -2.3803  -2.3220  -2.3001
  -2.2694  -2.2570  -2.2249  -2.2126  -2.1912  -2.1272  -2.1163  -2.0602
  -2.0426  -2.0169  -2.0144  -1.9864  -1.9543  -1.9119  -1.8902  -1.8612
  -1.8085  -1.7877  -1.7528  -1.7170  -1.6784  -1.6515  -1.6158  -1.5760
  -1.5393  -1.4981  -1.4805  -1.4492  -1.4329  -1.3944  -1.3499  -1.3335
  -1.2796  -1.2240  -1.2058  -1.1324  -1.1186  -1.0826  -1.0468  -1.0208
  -0.9993  -0.8900  -0.8703  -0.8350  -0.8067  -0.7757  -0.7554  -0.7386
  -0.7116  -0.6952  -0.6335  -0.5870  -0.5543  -0.5259  -0.5049  -0.4686
  -0.4508  -0.4319  -0.4094  -0.3769  -0.3658  -0.3536  -0.3275  -0.3251
  -0.2564  -0.2322  -0.2203  -0.1874  -0.1786  -0.1704  -0.1376  -0.1051
  -0.0974  -0.0815  -0.0633  -0.0369  -0.0244  -0.0148   0.0015   0.0181
   0.0281   0.0528   0.0933   0.1111   0.1272   0.1372   0.1596   0.1817
   0.2009   0.2264   0.2486   0.2584   0.2742   0.3024   0.3146   0.3271
   0.3599   0.3875   0.3958   0.4035   0.4237   0.4458   0.4601   0.4644
   0.4800   0.4996   0.5161   0.5395   0.5633   0.5894   0.6049   0.6128
   0.6599   0.6703   0.6808   0.7047   0.7245   0.7542   0.7687   0.7847
   0.7973   0.8288   0.8396   0.8557   0.8714   0.8967   0.9255   0.9725
   1.0130   1.0390   1.0535   1.0841   1.1017   1.1270   1.1397   1.1875
   1.2035   1.2138   1.2535   1.3038   1.3462   1.4059   1.4345   1.5355
   1.5700   1.6244   1.6901   1.7263   6.1832
     cgsolve_all iterations 177    anorm=    0.76E-07
     cgsolve_all iterations 174    anorm=    0.74E-07
     cgsolve_all iterations 177    anorm=    0.76E-07
     compute_u_kq: q = (    0.0000,    0.0000,    0.0394)
     Rotating WFCS
     c_bands:  1 eigenvalues not converged
     ethr =  1.00E-14,  avg # of iterations =121.0
     eigenvalues at k:
 -36.6509 -36.6389 -36.5519 -36.3045 -36.2538 -36.0678 -36.0076 -35.9857
 -35.9536 -35.9290 -35.8422 -35.5724 -35.4574 -18.7864 -18.5749 -18.4624
 -18.3342 -18.2847 -18.2549 -18.1552 -18.1107 -18.0819 -18.0397 -18.0186
 -18.0071 -17.9704 -17.9159 -17.8867 -17.8578 -17.8164 -17.8098 -17.7889
 -17.7836 -17.7649 -17.7481 -17.7344 -17.7189 -17.6920 -17.6654 -17.6503
 -17.6217 -17.6078 -17.5770 -17.5700 -17.5445 -17.5254 -17.4985 -17.4928
 -17.4544 -17.4341 -17.4250 -17.4010 -17.3872 -17.3541 -17.3207 -17.3050
 -17.2930 -17.2739 -17.2450 -17.2348 -17.2107 -17.1991 -17.1932 -17.1736
 -17.1470 -17.1422 -17.1296 -17.1199 -17.0962 -17.0797 -17.0662 -17.0505
 -17.0399 -17.0276 -17.0097 -16.9942 -16.9806 -16.9621 -16.9569 -16.8834
 -16.8641 -16.8433 -16.8227 -16.7912 -16.7814 -16.7680 -16.7588 -16.7464
 -16.7076 -16.6963 -16.6751 -16.6694 -16.6511 -16.6485 -16.6170 -16.5824
 -16.5205 -16.5109 -16.4739 -16.3589 -16.2620 -16.1402 -16.1076 -16.0114
 -15.4045 -15.3528 -15.2540 -15.1881 -15.0833 -15.0518 -14.9396 -14.9225
 -14.8733 -14.8015 -14.7181 -14.5872 -14.5280 -14.4732 -14.4359 -14.4166
 -14.3513 -14.2874 -14.2697 -14.2491 -14.2084 -14.1428 -14.1156 -14.0410
  -6.7487  -6.7072  -6.6929  -6.5078  -6.3450  -6.2955  -6.0821  -6.0475
  -6.0337  -5.9693  -5.9236  -5.9088  -5.9011  -5.8418  -5.8179  -5.7128
  -5.6904  -5.6011  -5.5680  -5.5371  -5.5104  -5.5003  -5.4848  -5.4626
  -5.4608  -5.3965  -5.3583  -5.3339  -5.3061  -5.2722  -5.2403  -5.2252
  -5.1989  -5.1492  -5.1129  -5.0536  -5.0420  -4.9987  -4.9877  -4.9260
  -4.8467  -4.8106  -4.7509  -4.6953  -4.6658  -4.5855  -4.5221  -4.4550
  -4.3657  -4.1337  -3.9276  -3.6671  -3.5836  -3.5720  -3.4336  -3.3238
  -3.2620  -3.1738  -3.1213  -3.0836  -3.0682  -3.0243  -2.9824  -2.9395
  -2.9009  -2.8814  -2.8347  -2.8067  -2.7510  -2.7073  -2.6643  -2.6159
  -2.5819  -2.5362  -2.4984  -2.4574  -2.4209  -2.3812  -2.3251  -2.3034
  -2.2752  -2.2596  -2.2331  -2.2169  -2.1944  -2.1255  -2.1182  -2.0625
  -2.0454  -2.0174  -2.0159  -1.9846  -1.9608  -1.9173  -1.8882  -1.8578
  -1.8143  -1.7817  -1.7460  -1.7144  -1.6792  -1.6464  -1.6110  -1.5755
  -1.5339  -1.4972  -1.4779  -1.4474  -1.4322  -1.3936  -1.3488  -1.3280
  -1.2829  -1.2188  -1.2093  -1.1363  -1.1199  -1.0836  -1.0541  -1.0241
  -1.0022  -0.8905  -0.8651  -0.8341  -0.8072  -0.7745  -0.7552  -0.7389
  -0.7119  -0.6841  -0.6330  -0.5848  -0.5537  -0.5244  -0.5070  -0.4679
  -0.4475  -0.4293  -0.4104  -0.3759  -0.3645  -0.3559  -0.3293  -0.3235
  -0.2536  -0.2347  -0.2199  -0.1872  -0.1751  -0.1703  -0.1372  -0.1044
  -0.1016  -0.0847  -0.0628  -0.0409  -0.0256  -0.0158  -0.0005   0.0171
   0.0275   0.0499   0.0926   0.1085   0.1257   0.1359   0.1582   0.1791
   0.1996   0.2241   0.2470   0.2558   0.2743   0.3024   0.3112   0.3270
   0.3581   0.3855   0.3976   0.4028   0.4229   0.4443   0.4596   0.4638
   0.4797   0.4992   0.5131   0.5394   0.5586   0.5890   0.6047   0.6134
   0.6604   0.6693   0.6814   0.7037   0.7207   0.7521   0.7678   0.7822
   0.7929   0.8257   0.8361   0.8525   0.8682   0.8968   0.9257   0.9731
   1.0146   1.0388   1.0509   1.0841   1.1029   1.1273   1.1403   1.1878
   1.2044   1.2140   1.2547   1.3042   1.3528   1.4076   1.4457   1.5357
   1.5744   1.6247   1.6896   1.7258   6.2035
     eigenvalues at k+q:
 -36.6509 -36.6389 -36.5520 -36.3045 -36.2538 -36.0678 -36.0076 -35.9857
 -35.9536 -35.9291 -35.8422 -35.5724 -35.4574 -18.7864 -18.5749 -18.4624
 -18.3342 -18.2847 -18.2550 -18.1552 -18.1107 -18.0819 -18.0396 -18.0190
 -18.0067 -17.9704 -17.9159 -17.8866 -17.8580 -17.8156 -17.8096 -17.7907
 -17.7827 -17.7650 -17.7481 -17.7343 -17.7190 -17.6917 -17.6656 -17.6511
 -17.6213 -17.6079 -17.5770 -17.5674 -17.5465 -17.5252 -17.4986 -17.4927
 -17.4550 -17.4328 -17.4262 -17.4005 -17.3877 -17.3538 -17.3203 -17.3060
 -17.2927 -17.2740 -17.2445 -17.2343 -17.2115 -17.1989 -17.1934 -17.1735
 -17.1476 -17.1416 -17.1293 -17.1202 -17.0968 -17.0790 -17.0667 -17.0503
 -17.0394 -17.0278 -17.0101 -16.9939 -16.9807 -16.9624 -16.9568 -16.8833
 -16.8641 -16.8434 -16.8228 -16.7911 -16.7814 -16.7678 -16.7596 -16.7457
 -16.7075 -16.6963 -16.6750 -16.6698 -16.6512 -16.6483 -16.6170 -16.5824
 -16.5205 -16.5109 -16.4739 -16.3589 -16.2620 -16.1401 -16.1075 -16.0114
 -15.4045 -15.3529 -15.2540 -15.1882 -15.0833 -15.0518 -14.9396 -14.9225
 -14.8733 -14.8015 -14.7181 -14.5872 -14.5281 -14.4732 -14.4359 -14.4166
 -14.3514 -14.2874 -14.2698 -14.2491 -14.2084 -14.1428 -14.1157 -14.0411
  -6.7488  -6.7072  -6.6930  -6.5078  -6.3451  -6.2956  -6.0821  -6.0475
  -6.0337  -5.9693  -5.9236  -5.9088  -5.9011  -5.8418  -5.8179  -5.7127
  -5.6904  -5.6011  -5.5678  -5.5373  -5.5104  -5.5002  -5.4846  -5.4628
  -5.4610  -5.3965  -5.3583  -5.3339  -5.3056  -5.2725  -5.2407  -5.2249
  -5.1987  -5.1492  -5.1129  -5.0536  -5.0419  -4.9986  -4.9876  -4.9260
  -4.8467  -4.8105  -4.7508  -4.6952  -4.6658  -4.5855  -4.5221  -4.4550
  -4.3656  -4.1336  -3.9276  -3.6672  -3.5837  -3.5721  -3.4336  -3.3239
  -3.2620  -3.1738  -3.1213  -3.0842  -3.0674  -3.0251  -2.9810  -2.9403
  -2.9010  -2.8813  -2.8349  -2.8069  -2.7510  -2.7076  -2.6634  -2.6155
  -2.5818  -2.5368  -2.4991  -2.4576  -2.4196  -2.3818  -2.3255  -2.3040
  -2.2765  -2.2577  -2.2306  -2.2197  -2.1937  -2.1242  -2.1187  -2.0637
  -2.0433  -2.0192  -2.0148  -1.9875  -1.9605  -1.9163  -1.8884  -1.8567
  -1.8143  -1.7810  -1.7468  -1.7138  -1.6797  -1.6470  -1.6108  -1.5756
  -1.5339  -1.4956  -1.4788  -1.4485  -1.4318  -1.3938  -1.3492  -1.3278
  -1.2836  -1.2172  -1.2097  -1.1361  -1.1195  -1.0834  -1.0535  -1.0246
  -1.0025  -0.8908  -0.8660  -0.8328  -0.8057  -0.7768  -0.7576  -0.7373
  -0.7099  -0.6846  -0.6341  -0.5847  -0.5543  -0.5246  -0.5066  -0.4665
  -0.4478  -0.4288  -0.4110  -0.3768  -0.3654  -0.3547  -0.3297  -0.3227
  -0.2534  -0.2341  -0.2196  -0.1879  -0.1755  -0.1705  -0.1388  -0.1039
  -0.0997  -0.0849  -0.0632  -0.0417  -0.0255  -0.0148  -0.0012   0.0176
   0.0276   0.0496   0.0930   0.1083   0.1255   0.1365   0.1582   0.1783
   0.1995   0.2237   0.2475   0.2561   0.2751   0.3004   0.3119   0.3289
   0.3566   0.3849   0.3982   0.4034   0.4228   0.4438   0.4595   0.4636
   0.4803   0.5001   0.5115   0.5396   0.5589   0.5902   0.6043   0.6131
   0.6599   0.6705   0.6812   0.7041   0.7188   0.7526   0.7677   0.7824
   0.7934   0.8258   0.8357   0.8523   0.8682   0.8967   0.9258   0.9730
   1.0147   1.0387   1.0510   1.0840   1.1030   1.1273   1.1402   1.1878
   1.2044   1.2140   1.2547   1.3042   1.3528   1.4075   1.4457   1.5357
   1.5743   1.6247   1.6896   1.7258   6.2048
     cgsolve_all iterations 174    anorm=    0.75E-07
     cgsolve_all iterations 171    anorm=    0.76E-07
     cgsolve_all iterations 171    anorm=    0.75E-07
     compute_u_kq: q = (    0.0000,    0.0000,   -0.0394)
     Rotating WFCS
     c_bands:  1 eigenvalues not converged
     ethr =  1.00E-14,  avg # of iterations =121.0
     eigenvalues at k:
 -36.6509 -36.6389 -36.5519 -36.3045 -36.2538 -36.0678 -36.0076 -35.9857
 -35.9536 -35.9290 -35.8422 -35.5724 -35.4574 -18.7864 -18.5749 -18.4624
 -18.3342 -18.2847 -18.2549 -18.1552 -18.1107 -18.0819 -18.0397 -18.0186
 -18.0071 -17.9704 -17.9159 -17.8867 -17.8578 -17.8164 -17.8098 -17.7889
 -17.7836 -17.7649 -17.7481 -17.7344 -17.7189 -17.6920 -17.6654 -17.6503
 -17.6217 -17.6078 -17.5770 -17.5700 -17.5445 -17.5254 -17.4985 -17.4928
 -17.4544 -17.4341 -17.4250 -17.4010 -17.3872 -17.3541 -17.3207 -17.3050
 -17.2930 -17.2739 -17.2450 -17.2348 -17.2107 -17.1991 -17.1932 -17.1736
 -17.1470 -17.1422 -17.1296 -17.1199 -17.0962 -17.0797 -17.0662 -17.0505
 -17.0399 -17.0276 -17.0097 -16.9942 -16.9806 -16.9621 -16.9569 -16.8834
 -16.8641 -16.8433 -16.8227 -16.7912 -16.7814 -16.7680 -16.7588 -16.7464
 -16.7076 -16.6963 -16.6751 -16.6694 -16.6511 -16.6485 -16.6170 -16.5824
 -16.5205 -16.5109 -16.4739 -16.3589 -16.2620 -16.1402 -16.1076 -16.0114
 -15.4045 -15.3528 -15.2540 -15.1881 -15.0833 -15.0518 -14.9396 -14.9225
 -14.8733 -14.8015 -14.7181 -14.5872 -14.5280 -14.4732 -14.4359 -14.4166
 -14.3513 -14.2874 -14.2697 -14.2491 -14.2084 -14.1428 -14.1156 -14.0410
  -6.7487  -6.7072  -6.6929  -6.5078  -6.3450  -6.2955  -6.0821  -6.0475
  -6.0337  -5.9693  -5.9236  -5.9088  -5.9011  -5.8418  -5.8179  -5.7128
  -5.6904  -5.6011  -5.5680  -5.5371  -5.5104  -5.5003  -5.4848  -5.4626
  -5.4608  -5.3965  -5.3583  -5.3339  -5.3061  -5.2722  -5.2403  -5.2252
  -5.1989  -5.1492  -5.1129  -5.0536  -5.0420  -4.9987  -4.9877  -4.9260
  -4.8467  -4.8106  -4.7509  -4.6953  -4.6658  -4.5855  -4.5221  -4.4550
  -4.3657  -4.1337  -3.9276  -3.6671  -3.5836  -3.5720  -3.4336  -3.3238
  -3.2620  -3.1738  -3.1213  -3.0836  -3.0682  -3.0243  -2.9824  -2.9395
  -2.9009  -2.8814  -2.8347  -2.8067  -2.7510  -2.7073  -2.6643  -2.6159
  -2.5819  -2.5362  -2.4984  -2.4574  -2.4209  -2.3812  -2.3251  -2.3034
  -2.2752  -2.2596  -2.2331  -2.2169  -2.1944  -2.1255  -2.1182  -2.0625
  -2.0454  -2.0174  -2.0159  -1.9846  -1.9608  -1.9173  -1.8882  -1.8578
  -1.8143  -1.7817  -1.7460  -1.7144  -1.6792  -1.6464  -1.6110  -1.5755
  -1.5339  -1.4972  -1.4779  -1.4474  -1.4322  -1.3936  -1.3488  -1.3280
  -1.2829  -1.2188  -1.2093  -1.1363  -1.1199  -1.0836  -1.0541  -1.0241
  -1.0022  -0.8905  -0.8651  -0.8341  -0.8072  -0.7745  -0.7552  -0.7389
  -0.7119  -0.6841  -0.6330  -0.5848  -0.5537  -0.5244  -0.5070  -0.4679
  -0.4475  -0.4293  -0.4104  -0.3759  -0.3645  -0.3559  -0.3293  -0.3235
  -0.2536  -0.2347  -0.2199  -0.1872  -0.1751  -0.1703  -0.1372  -0.1044
  -0.1016  -0.0847  -0.0628  -0.0409  -0.0256  -0.0158  -0.0005   0.0171
   0.0275   0.0499   0.0926   0.1085   0.1257   0.1359   0.1582   0.1791
   0.1996   0.2241   0.2470   0.2558   0.2743   0.3024   0.3112   0.3270
   0.3581   0.3855   0.3976   0.4028   0.4229   0.4443   0.4596   0.4638
   0.4797   0.4992   0.5131   0.5394   0.5586   0.5890   0.6047   0.6134
   0.6604   0.6693   0.6814   0.7037   0.7207   0.7521   0.7678   0.7822
   0.7929   0.8257   0.8361   0.8525   0.8682   0.8968   0.9257   0.9731
   1.0146   1.0388   1.0509   1.0841   1.1029   1.1273   1.1403   1.1878
   1.2044   1.2140   1.2547   1.3042   1.3528   1.4076   1.4457   1.5357
   1.5744   1.6247   1.6896   1.7258   6.2035
     eigenvalues at k+q:
 -36.6509 -36.6389 -36.5520 -36.3045 -36.2538 -36.0678 -36.0076 -35.9857
 -35.9536 -35.9291 -35.8422 -35.5724 -35.4574 -18.7864 -18.5749 -18.4624
 -18.3342 -18.2847 -18.2549 -18.1552 -18.1108 -18.0819 -18.0397 -18.0183
 -18.0074 -17.9704 -17.9159 -17.8867 -17.8577 -17.8172 -17.8098 -17.7872
 -17.7845 -17.7648 -17.7482 -17.7345 -17.7189 -17.6924 -17.6650 -17.6495
 -17.6220 -17.6074 -17.5782 -17.5718 -17.5424 -17.5254 -17.4984 -17.4928
 -17.4547 -17.4348 -17.4236 -17.4017 -17.3868 -17.3547 -17.3211 -17.3038
 -17.2935 -17.2740 -17.2458 -17.2346 -17.2099 -17.1995 -17.1929 -17.1737
 -17.1473 -17.1421 -17.1299 -17.1196 -17.0956 -17.0805 -17.0660 -17.0502
 -17.0405 -17.0274 -17.0093 -16.9946 -16.9804 -16.9619 -16.9572 -16.8835
 -16.8642 -16.8434 -16.8225 -16.7912 -16.7814 -16.7680 -16.7580 -16.7474
 -16.7075 -16.6962 -16.6753 -16.6689 -16.6511 -16.6487 -16.6170 -16.5824
 -16.5204 -16.5110 -16.4739 -16.3589 -16.2621 -16.1402 -16.1076 -16.0114
 -15.4045 -15.3529 -15.2540 -15.1882 -15.0833 -15.0518 -14.9397 -14.9225
 -14.8734 -14.8016 -14.7181 -14.5872 -14.5281 -14.4732 -14.4359 -14.4166
 -14.3513 -14.2874 -14.2698 -14.2491 -14.2084 -14.1428 -14.1157 -14.0411
  -6.7486  -6.7072  -6.6930  -6.5078  -6.3451  -6.2954  -6.0821  -6.0475
  -6.0337  -5.9693  -5.9235  -5.9088  -5.9011  -5.8418  -5.8179  -5.7128
  -5.6904  -5.6011  -5.5682  -5.5369  -5.5103  -5.5003  -5.4850  -5.4625
  -5.4606  -5.3966  -5.3583  -5.3339  -5.3064  -5.2720  -5.2399  -5.2256
  -5.1990  -5.1492  -5.1128  -5.0535  -5.0420  -4.9987  -4.9876  -4.9260
  -4.8467  -4.8106  -4.7509  -4.6952  -4.6658  -4.5855  -4.5221  -4.4550
  -4.3656  -4.1337  -3.9277  -3.6670  -3.5835  -3.5720  -3.4337  -3.3238
  -3.2620  -3.1739  -3.1214  -3.0831  -3.0691  -3.0237  -2.9829  -2.9389
  -2.9010  -2.8816  -2.8344  -2.8070  -2.7509  -2.7071  -2.6650  -2.6166
  -2.5818  -2.5356  -2.4975  -2.4573  -2.4221  -2.3802  -2.3252  -2.3024
  -2.2757  -2.2605  -2.2350  -2.2141  -2.1949  -2.1286  -2.1169  -2.0605
  -2.0465  -2.0186  -2.0144  -1.9815  -1.9620  -1.9184  -1.8885  -1.8589
  -1.8135  -1.7818  -1.7450  -1.7160  -1.6799  -1.6452  -1.6105  -1.5752
  -1.5340  -1.4987  -1.4773  -1.4458  -1.4319  -1.3940  -1.3491  -1.3282
  -1.2818  -1.2209  -1.2091  -1.1362  -1.1208  -1.0833  -1.0540  -1.0239
  -1.0021  -0.8902  -0.8637  -0.8356  -0.8088  -0.7722  -0.7533  -0.7401
  -0.7144  -0.6833  -0.6317  -0.5848  -0.5539  -0.5245  -0.5067  -0.4694
  -0.4472  -0.4294  -0.4096  -0.3749  -0.3639  -0.3571  -0.3298  -0.3237
  -0.2537  -0.2352  -0.2204  -0.1866  -0.1745  -0.1700  -0.1365  -0.1053
  -0.1023  -0.0843  -0.0629  -0.0400  -0.0259  -0.0172   0.0009   0.0165
   0.0275   0.0502   0.0923   0.1085   0.1257   0.1356   0.1584   0.1796
   0.2000   0.2243   0.2463   0.2557   0.2736   0.3046   0.3107   0.3252
   0.3599   0.3856   0.3959   0.4031   0.4232   0.4448   0.4592   0.4644
   0.4789   0.4987   0.5147   0.5390   0.5586   0.5881   0.6048   0.6138
   0.6611   0.6681   0.6817   0.7033   0.7226   0.7515   0.7674   0.7822
   0.7928   0.8255   0.8365   0.8526   0.8681   0.8970   0.9256   0.9732
   1.0145   1.0387   1.0509   1.0841   1.1029   1.1273   1.1403   1.1878
   1.2044   1.2140   1.2546   1.3042   1.3528   1.4076   1.4456   1.5357
   1.5743   1.6247   1.6895   1.7258   6.2023
     cgsolve_all iterations 175    anorm=    0.75E-07
     cgsolve_all iterations 171    anorm=    0.75E-07
     cgsolve_all iterations 173    anorm=    0.76E-07

     k-point #    2 of     4      pool #  1    cpu time:   29897.7
     compute_u_kq: q = (    0.0000,    0.0000,    0.0000)
     Rotating WFCS
     ethr =  1.00E-14,  avg # of iterations = 63.0
     eigenvalues at k:
 -36.6509 -36.6389 -36.5519 -36.3045 -36.2538 -36.0678 -36.0076 -35.9857
 -35.9536 -35.9290 -35.8422 -35.5724 -35.4574 -18.7864 -18.5749 -18.4624
 -18.3342 -18.2847 -18.2549 -18.1553 -18.1107 -18.0820 -18.0393 -18.0199
 -18.0062 -17.9697 -17.9166 -17.8868 -17.8584 -17.8153 -17.8074 -17.7948
 -17.7801 -17.7639 -17.7485 -17.7347 -17.7198 -17.6928 -17.6643 -17.6504
 -17.6206 -17.6029 -17.5867 -17.5709 -17.5386 -17.5236 -17.4974 -17.4937
 -17.4626 -17.4326 -17.4185 -17.4019 -17.3873 -17.3571 -17.3207 -17.3016
 -17.2949 -17.2765 -17.2464 -17.2272 -17.2114 -17.2013 -17.1921 -17.1730
 -17.1530 -17.1375 -17.1308 -17.1204 -17.0963 -17.0789 -17.0693 -17.0452
 -17.0427 -17.0280 -17.0098 -16.9942 -16.9782 -16.9627 -16.9579 -16.8831
 -16.8644 -16.8449 -16.8213 -16.7906 -16.7815 -16.7651 -16.7607 -16.7481
 -16.7071 -16.6960 -16.6755 -16.6690 -16.6517 -16.6485 -16.6170 -16.5823
 -16.5204 -16.5109 -16.4738 -16.3589 -16.2620 -16.1402 -16.1076 -16.0114
 -15.4045 -15.3528 -15.2540 -15.1881 -15.0833 -15.0518 -14.9396 -14.9225
 -14.8733 -14.8015 -14.7181 -14.5872 -14.5280 -14.4732 -14.4359 -14.4166
 -14.3513 -14.2874 -14.2697 -14.2491 -14.2084 -14.1428 -14.1156 -14.0410
  -6.7487  -6.7072  -6.6929  -6.5078  -6.3450  -6.2955  -6.0821  -6.0475
  -6.0337  -5.9693  -5.9235  -5.9089  -5.9011  -5.8418  -5.8179  -5.7128
  -5.6903  -5.6010  -5.5686  -5.5367  -5.5104  -5.5002  -5.4841  -5.4627
  -5.4607  -5.3976  -5.3583  -5.3341  -5.3052  -5.2729  -5.2398  -5.2254
  -5.1982  -5.1500  -5.1126  -5.0538  -5.0420  -4.9986  -4.9876  -4.9260
  -4.8467  -4.8106  -4.7509  -4.6952  -4.6658  -4.5855  -4.5221  -4.4551
  -4.3657  -4.1337  -3.9277  -3.6671  -3.5835  -3.5721  -3.4335  -3.3240
  -3.2614  -3.1738  -3.1214  -3.0856  -3.0692  -3.0268  -2.9727  -2.9403
  -2.9034  -2.8820  -2.8318  -2.8122  -2.7497  -2.7096  -2.6616  -2.6187
  -2.5785  -2.5379  -2.4967  -2.4580  -2.4192  -2.3767  -2.3316  -2.2965
  -2.2904  -2.2573  -2.2302  -2.2103  -2.1928  -2.1377  -2.1195  -2.0507
  -2.0379  -2.0266  -2.0016  -1.9956  -1.9645  -1.9194  -1.8936  -1.8592
  -1.8081  -1.7674  -1.7468  -1.7280  -1.6876  -1.6438  -1.6045  -1.5726
  -1.5351  -1.4966  -1.4796  -1.4407  -1.4217  -1.4039  -1.3578  -1.3283
  -1.2764  -1.2290  -1.2068  -1.1340  -1.1251  -1.0794  -1.0438  -1.0284
  -1.0039  -0.8920  -0.8602  -0.8333  -0.8117  -0.7746  -0.7616  -0.7306
  -0.7206  -0.6793  -0.6310  -0.5834  -0.5609  -0.5272  -0.5007  -0.4675
  -0.4483  -0.4256  -0.4060  -0.3769  -0.3699  -0.3538  -0.3358  -0.3194
  -0.2517  -0.2339  -0.2203  -0.1884  -0.1744  -0.1669  -0.1471  -0.1051
  -0.0936  -0.0785  -0.0704  -0.0414  -0.0290  -0.0174   0.0055   0.0165
   0.0280   0.0500   0.0944   0.1071   0.1224   0.1386   0.1596   0.1760
   0.2016   0.2205   0.2463   0.2576   0.2751   0.3002   0.3169   0.3272
   0.3622   0.3761   0.3935   0.4082   0.4245   0.4441   0.4563   0.4675
   0.4769   0.4996   0.5143   0.5366   0.5623   0.5903   0.6028   0.6136
   0.6596   0.6706   0.6822   0.7031   0.7213   0.7529   0.7625   0.7828
   0.7966   0.8250   0.8367   0.8515   0.8670   0.8983   0.9253   0.9733
   1.0151   1.0381   1.0517   1.0836   1.1029   1.1271   1.1403   1.1877
   1.2045   1.2139   1.2546   1.3042   1.3529   1.4076   1.4457   1.5357
   1.5742   1.6248   1.6894   1.7259   6.2031
     eigenvalues at k+q:
 -36.6509 -36.6389 -36.5520 -36.3045 -36.2538 -36.0678 -36.0076 -35.9857
 -35.9536 -35.9291 -35.8422 -35.5724 -35.4574 -18.7864 -18.5749 -18.4624
 -18.3342 -18.2847 -18.2549 -18.1553 -18.1107 -18.0820 -18.0393 -18.0199
 -18.0062 -17.9697 -17.9166 -17.8867 -17.8584 -17.8153 -17.8074 -17.7948
 -17.7802 -17.7640 -17.7486 -17.7347 -17.7198 -17.6928 -17.6643 -17.6504
 -17.6207 -17.6029 -17.5867 -17.5709 -17.5386 -17.5236 -17.4974 -17.4937
 -17.4626 -17.4326 -17.4185 -17.4019 -17.3873 -17.3571 -17.3208 -17.3016
 -17.2949 -17.2765 -17.2464 -17.2272 -17.2114 -17.2013 -17.1921 -17.1730
 -17.1530 -17.1374 -17.1309 -17.1204 -17.0963 -17.0789 -17.0693 -17.0452
 -17.0427 -17.0280 -17.0098 -16.9942 -16.9782 -16.9627 -16.9579 -16.8831
 -16.8643 -16.8449 -16.8213 -16.7906 -16.7815 -16.7651 -16.7607 -16.7481
 -16.7071 -16.6960 -16.6754 -16.6690 -16.6517 -16.6485 -16.6170 -16.5823
 -16.5204 -16.5109 -16.4738 -16.3589 -16.2620 -16.1402 -16.1076 -16.0114
 -15.4045 -15.3529 -15.2540 -15.1882 -15.0833 -15.0518 -14.9396 -14.9225
 -14.8733 -14.8015 -14.7181 -14.5872 -14.5281 -14.4732 -14.4359 -14.4166
 -14.3513 -14.2874 -14.2698 -14.2491 -14.2084 -14.1428 -14.1157 -14.0411
  -6.7487  -6.7072  -6.6930  -6.5078  -6.3451  -6.2955  -6.0821  -6.0475
  -6.0337  -5.9693  -5.9235  -5.9089  -5.9011  -5.8418  -5.8179  -5.7128
  -5.6904  -5.6010  -5.5686  -5.5367  -5.5104  -5.5002  -5.4841  -5.4627
  -5.4607  -5.3976  -5.3583  -5.3341  -5.3052  -5.2729  -5.2398  -5.2254
  -5.1981  -5.1500  -5.1126  -5.0538  -5.0420  -4.9986  -4.9876  -4.9260
  -4.8467  -4.8106  -4.7509  -4.6952  -4.6658  -4.5854  -4.5221  -4.4550
  -4.3656  -4.1336  -3.9277  -3.6671  -3.5836  -3.5721  -3.4335  -3.3240
  -3.2614  -3.1738  -3.1214  -3.0856  -3.0692  -3.0268  -2.9727  -2.9403
  -2.9035  -2.8821  -2.8318  -2.8122  -2.7497  -2.7096  -2.6616  -2.6187
  -2.5785  -2.5379  -2.4967  -2.4579  -2.4192  -2.3767  -2.3316  -2.2966
  -2.2904  -2.2573  -2.2302  -2.2104  -2.1928  -2.1377  -2.1195  -2.0507
  -2.0379  -2.0266  -2.0016  -1.9956  -1.9645  -1.9194  -1.8936  -1.8592
  -1.8081  -1.7674  -1.7468  -1.7280  -1.6876  -1.6438  -1.6045  -1.5726
  -1.5351  -1.4966  -1.4796  -1.4407  -1.4218  -1.4039  -1.3578  -1.3283
  -1.2764  -1.2290  -1.2068  -1.1340  -1.1251  -1.0794  -1.0439  -1.0284
  -1.0039  -0.8920  -0.8602  -0.8333  -0.8117  -0.7746  -0.7616  -0.7306
  -0.7206  -0.6794  -0.6310  -0.5834  -0.5609  -0.5272  -0.5007  -0.4675
  -0.4483  -0.4256  -0.4060  -0.3769  -0.3699  -0.3539  -0.3358  -0.3194
  -0.2517  -0.2339  -0.2203  -0.1884  -0.1745  -0.1669  -0.1471  -0.1051
  -0.0936  -0.0785  -0.0704  -0.0414  -0.0290  -0.0174   0.0055   0.0165
   0.0280   0.0500   0.0944   0.1071   0.1224   0.1386   0.1596   0.1760
   0.2016   0.2205   0.2463   0.2576   0.2751   0.3002   0.3169   0.3272
   0.3622   0.3761   0.3935   0.4082   0.4245   0.4441   0.4563   0.4675
   0.4769   0.4996   0.5143   0.5366   0.5623   0.5903   0.6028   0.6136
   0.6596   0.6706   0.6822   0.7031   0.7213   0.7530   0.7626   0.7828
   0.7966   0.8250   0.8367   0.8515   0.8670   0.8983   0.9254   0.9733
   1.0151   1.0381   1.0516   1.0836   1.1029   1.1271   1.1403   1.1877
   1.2045   1.2139   1.2546   1.3042   1.3529   1.4075   1.4456   1.5357
   1.5742   1.6248   1.6894   1.7259   6.2032
     cgsolve_all iterations 144    anorm=    0.76E-07
PARA_AUG  1      50.2566928        -0.4803352         0.3764661
     cgsolve_all iterations 146    anorm=    0.77E-07
PARA_AUG  2      -0.4766406        50.1104141         0.2009526
     cgsolve_all iterations 148    anorm=    0.77E-07
PARA_AUG  3       0.3188577         0.0162380        49.9925856
     cgsolve_all iterations 174    anorm=    0.76E-07
     cgsolve_all iterations 174    anorm=    0.75E-07
     cgsolve_all iterations 171    anorm=    0.76E-07
     compute_u_kq: q = (    0.0394,    0.0000,    0.0000)
     Rotating WFCS
     c_bands:  1 eigenvalues not converged
     ethr =  1.00E-14,  avg # of iterations =121.0
     eigenvalues at k:
 -36.6509 -36.6389 -36.5519 -36.3045 -36.2538 -36.0678 -36.0076 -35.9857
 -35.9536 -35.9290 -35.8422 -35.5724 -35.4574 -18.7864 -18.5749 -18.4624
 -18.3342 -18.2847 -18.2549 -18.1553 -18.1107 -18.0820 -18.0393 -18.0199
 -18.0062 -17.9697 -17.9166 -17.8868 -17.8584 -17.8153 -17.8074 -17.7948
 -17.7801 -17.7639 -17.7485 -17.7347 -17.7198 -17.6928 -17.6643 -17.6504
 -17.6206 -17.6029 -17.5867 -17.5709 -17.5386 -17.5236 -17.4974 -17.4937
 -17.4626 -17.4326 -17.4185 -17.4019 -17.3873 -17.3571 -17.3207 -17.3016
 -17.2949 -17.2765 -17.2464 -17.2272 -17.2114 -17.2013 -17.1921 -17.1730
 -17.1530 -17.1375 -17.1308 -17.1204 -17.0963 -17.0789 -17.0693 -17.0452
 -17.0427 -17.0280 -17.0098 -16.9942 -16.9782 -16.9627 -16.9579 -16.8831
 -16.8644 -16.8449 -16.8213 -16.7906 -16.7815 -16.7651 -16.7607 -16.7481
 -16.7071 -16.6960 -16.6755 -16.6690 -16.6517 -16.6485 -16.6170 -16.5823
 -16.5204 -16.5109 -16.4738 -16.3589 -16.2620 -16.1402 -16.1076 -16.0114
 -15.4045 -15.3528 -15.2540 -15.1881 -15.0833 -15.0518 -14.9396 -14.9225
 -14.8733 -14.8015 -14.7181 -14.5872 -14.5280 -14.4732 -14.4359 -14.4166
 -14.3513 -14.2874 -14.2697 -14.2491 -14.2084 -14.1428 -14.1156 -14.0410
  -6.7487  -6.7072  -6.6929  -6.5078  -6.3450  -6.2955  -6.0821  -6.0475
  -6.0337  -5.9693  -5.9235  -5.9089  -5.9011  -5.8418  -5.8179  -5.7128
  -5.6903  -5.6010  -5.5686  -5.5367  -5.5104  -5.5002  -5.4841  -5.4627
  -5.4607  -5.3976  -5.3583  -5.3341  -5.3052  -5.2729  -5.2398  -5.2254
  -5.1982  -5.1500  -5.1126  -5.0538  -5.0420  -4.9986  -4.9876  -4.9260
  -4.8467  -4.8106  -4.7509  -4.6952  -4.6658  -4.5855  -4.5221  -4.4551
  -4.3657  -4.1337  -3.9277  -3.6671  -3.5835  -3.5721  -3.4335  -3.3240
  -3.2614  -3.1738  -3.1214  -3.0856  -3.0692  -3.0268  -2.9727  -2.9403
  -2.9034  -2.8820  -2.8318  -2.8122  -2.7497  -2.7096  -2.6616  -2.6187
  -2.5785  -2.5379  -2.4967  -2.4580  -2.4192  -2.3767  -2.3316  -2.2965
  -2.2904  -2.2573  -2.2302  -2.2103  -2.1928  -2.1377  -2.1195  -2.0507
  -2.0379  -2.0266  -2.0016  -1.9956  -1.9645  -1.9194  -1.8936  -1.8592
  -1.8081  -1.7674  -1.7468  -1.7280  -1.6876  -1.6438  -1.6045  -1.5726
  -1.5351  -1.4966  -1.4796  -1.4407  -1.4217  -1.4039  -1.3578  -1.3283
  -1.2764  -1.2290  -1.2068  -1.1340  -1.1251  -1.0794  -1.0438  -1.0284
  -1.0039  -0.8920  -0.8602  -0.8333  -0.8117  -0.7746  -0.7616  -0.7306
  -0.7206  -0.6793  -0.6310  -0.5834  -0.5609  -0.5272  -0.5007  -0.4675
  -0.4483  -0.4256  -0.4060  -0.3769  -0.3699  -0.3538  -0.3358  -0.3194
  -0.2517  -0.2339  -0.2203  -0.1884  -0.1744  -0.1669  -0.1471  -0.1051
  -0.0936  -0.0785  -0.0704  -0.0414  -0.0290  -0.0174   0.0055   0.0165
   0.0280   0.0500   0.0944   0.1071   0.1224   0.1386   0.1596   0.1760
   0.2016   0.2205   0.2463   0.2576   0.2751   0.3002   0.3169   0.3272
   0.3622   0.3761   0.3935   0.4082   0.4245   0.4441   0.4563   0.4675
   0.4769   0.4996   0.5143   0.5366   0.5623   0.5903   0.6028   0.6136
   0.6596   0.6706   0.6822   0.7031   0.7213   0.7529   0.7625   0.7828
   0.7966   0.8250   0.8367   0.8515   0.8670   0.8983   0.9253   0.9733
   1.0151   1.0381   1.0517   1.0836   1.1029   1.1271   1.1403   1.1877
   1.2045   1.2139   1.2546   1.3042   1.3529   1.4076   1.4457   1.5357
   1.5742   1.6248   1.6894   1.7259   6.2031
     eigenvalues at k+q:
 -36.6509 -36.6389 -36.5520 -36.3045 -36.2538 -36.0679 -36.0076 -35.9857
 -35.9536 -35.9291 -35.8422 -35.5724 -35.4574 -18.7889 -18.5719 -18.4631
 -18.3333 -18.2829 -18.2538 -18.1563 -18.1124 -18.0830 -18.0399 -18.0212
 -18.0056 -17.9692 -17.9148 -17.8897 -17.8574 -17.8172 -17.8079 -17.7953
 -17.7812 -17.7643 -17.7490 -17.7350 -17.7211 -17.6934 -17.6647 -17.6506
 -17.6184 -17.6001 -17.5852 -17.5728 -17.5374 -17.5263 -17.5012 -17.4956
 -17.4640 -17.4322 -17.4184 -17.4027 -17.3908 -17.3588 -17.3201 -17.3026
 -17.2942 -17.2767 -17.2452 -17.2259 -17.2104 -17.1984 -17.1904 -17.1697
 -17.1519 -17.1358 -17.1292 -17.1179 -17.0949 -17.0793 -17.0697 -17.0455
 -17.0429 -17.0295 -17.0089 -16.9947 -16.9788 -16.9613 -16.9592 -16.8820
 -16.8641 -16.8449 -16.8192 -16.7874 -16.7788 -16.7638 -16.7596 -16.7482
 -16.7068 -16.6987 -16.6763 -16.6686 -16.6492 -16.6463 -16.6141 -16.5778
 -16.5209 -16.5109 -16.4734 -16.3582 -16.2708 -16.1427 -16.1132 -16.0133
 -15.4014 -15.3513 -15.2544 -15.1899 -15.0847 -15.0493 -14.9483 -14.9223
 -14.8784 -14.8037 -14.7191 -14.5866 -14.5283 -14.4732 -14.4373 -14.4145
 -14.3498 -14.2850 -14.2675 -14.2481 -14.2078 -14.1425 -14.1156 -14.0406
  -6.7351  -6.7063  -6.6918  -6.5068  -6.3469  -6.2781  -6.0806  -6.0476
  -6.0345  -5.9692  -5.9221  -5.9090  -5.9010  -5.8422  -5.8200  -5.7209
  -5.6898  -5.6012  -5.5697  -5.5376  -5.5094  -5.4994  -5.4844  -5.4619
  -5.4601  -5.3967  -5.3585  -5.3360  -5.3064  -5.2724  -5.2409  -5.2253
  -5.2028  -5.1510  -5.1146  -5.0532  -5.0480  -5.0022  -4.9917  -4.9320
  -4.8494  -4.8158  -4.7575  -4.6966  -4.6705  -4.5854  -4.5218  -4.4531
  -4.3656  -4.1368  -3.9295  -3.6474  -3.5853  -3.5592  -3.4325  -3.3209
  -3.2648  -3.1732  -3.1208  -3.0903  -3.0698  -3.0351  -2.9755  -2.9421
  -2.9043  -2.8789  -2.8387  -2.8118  -2.7535  -2.7120  -2.6639  -2.6180
  -2.5866  -2.5327  -2.4912  -2.4571  -2.4194  -2.3754  -2.3282  -2.2961
  -2.2879  -2.2558  -2.2275  -2.2085  -2.1875  -2.1354  -2.1160  -2.0516
  -2.0382  -2.0259  -1.9996  -1.9930  -1.9598  -1.9177  -1.8930  -1.8603
  -1.8072  -1.7694  -1.7466  -1.7306  -1.6913  -1.6476  -1.6080  -1.5747
  -1.5411  -1.5018  -1.4793  -1.4403  -1.4200  -1.4028  -1.3603  -1.3274
  -1.2728  -1.2280  -1.2058  -1.1336  -1.1251  -1.0783  -1.0440  -1.0275
  -1.0039  -0.8933  -0.8591  -0.8346  -0.8094  -0.7744  -0.7610  -0.7298
  -0.7188  -0.6844  -0.6352  -0.5860  -0.5628  -0.5271  -0.5002  -0.4675
  -0.4491  -0.4244  -0.4049  -0.3788  -0.3660  -0.3573  -0.3392  -0.3175
  -0.2553  -0.2315  -0.2178  -0.1855  -0.1775  -0.1703  -0.1459  -0.1063
  -0.0922  -0.0771  -0.0693  -0.0406  -0.0271  -0.0177   0.0054   0.0190
   0.0300   0.0524   0.0949   0.1047   0.1212   0.1371   0.1599   0.1797
   0.2031   0.2221   0.2465   0.2598   0.2752   0.3011   0.3162   0.3270
   0.3647   0.3772   0.3931   0.4082   0.4269   0.4442   0.4561   0.4692
   0.4793   0.4997   0.5137   0.5370   0.5638   0.5910   0.6018   0.6121
   0.6613   0.6716   0.6802   0.7051   0.7232   0.7539   0.7664   0.7832
   0.7994   0.8262   0.8397   0.8538   0.8691   0.9024   0.9255   0.9752
   1.0150   1.0363   1.0541   1.0785   1.1028   1.1277   1.1382   1.1829
   1.2022   1.2167   1.2518   1.3019   1.3549   1.4096   1.4368   1.5338
   1.5741   1.6243   1.6894   1.7265   6.1915
     cgsolve_all iterations 177    anorm=    0.77E-07
     cgsolve_all iterations 177    anorm=    0.75E-07
     cgsolve_all iterations 173    anorm=    0.76E-07
     compute_u_kq: q = (   -0.0394,    0.0000,    0.0000)
     Rotating WFCS
     c_bands:  1 eigenvalues not converged
     ethr =  1.00E-14,  avg # of iterations =121.0
     eigenvalues at k:
 -36.6509 -36.6389 -36.5519 -36.3045 -36.2538 -36.0678 -36.0076 -35.9857
 -35.9536 -35.9290 -35.8422 -35.5724 -35.4574 -18.7864 -18.5749 -18.4624
 -18.3342 -18.2847 -18.2549 -18.1553 -18.1107 -18.0820 -18.0393 -18.0199
 -18.0062 -17.9697 -17.9166 -17.8868 -17.8584 -17.8153 -17.8074 -17.7948
 -17.7801 -17.7639 -17.7485 -17.7347 -17.7198 -17.6928 -17.6643 -17.6504
 -17.6206 -17.6029 -17.5867 -17.5709 -17.5386 -17.5236 -17.4974 -17.4937
 -17.4626 -17.4326 -17.4185 -17.4019 -17.3873 -17.3571 -17.3207 -17.3016
 -17.2949 -17.2765 -17.2464 -17.2272 -17.2114 -17.2013 -17.1921 -17.1730
 -17.1530 -17.1375 -17.1308 -17.1204 -17.0963 -17.0789 -17.0693 -17.0452
 -17.0427 -17.0280 -17.0098 -16.9942 -16.9782 -16.9627 -16.9579 -16.8831
 -16.8644 -16.8449 -16.8213 -16.7906 -16.7815 -16.7651 -16.7607 -16.7481
 -16.7071 -16.6960 -16.6755 -16.6690 -16.6517 -16.6485 -16.6170 -16.5823
 -16.5204 -16.5109 -16.4738 -16.3589 -16.2620 -16.1402 -16.1076 -16.0114
 -15.4045 -15.3528 -15.2540 -15.1881 -15.0833 -15.0518 -14.9396 -14.9225
 -14.8733 -14.8015 -14.7181 -14.5872 -14.5280 -14.4732 -14.4359 -14.4166
 -14.3513 -14.2874 -14.2697 -14.2491 -14.2084 -14.1428 -14.1156 -14.0410
  -6.7487  -6.7072  -6.6929  -6.5078  -6.3450  -6.2955  -6.0821  -6.0475
  -6.0337  -5.9693  -5.9235  -5.9089  -5.9011  -5.8418  -5.8179  -5.7128
  -5.6903  -5.6010  -5.5686  -5.5367  -5.5104  -5.5002  -5.4841  -5.4627
  -5.4607  -5.3976  -5.3583  -5.3341  -5.3052  -5.2729  -5.2398  -5.2254
  -5.1982  -5.1500  -5.1126  -5.0538  -5.0420  -4.9986  -4.9876  -4.9260
  -4.8467  -4.8106  -4.7509  -4.6952  -4.6658  -4.5855  -4.5221  -4.4551
  -4.3657  -4.1337  -3.9277  -3.6671  -3.5835  -3.5721  -3.4335  -3.3240
  -3.2614  -3.1738  -3.1214  -3.0856  -3.0692  -3.0268  -2.9727  -2.9403
  -2.9034  -2.8820  -2.8318  -2.8122  -2.7497  -2.7096  -2.6616  -2.6187
  -2.5785  -2.5379  -2.4967  -2.4580  -2.4192  -2.3767  -2.3316  -2.2965
  -2.2904  -2.2573  -2.2302  -2.2103  -2.1928  -2.1377  -2.1195  -2.0507
  -2.0379  -2.0266  -2.0016  -1.9956  -1.9645  -1.9194  -1.8936  -1.8592
  -1.8081  -1.7674  -1.7468  -1.7280  -1.6876  -1.6438  -1.6045  -1.5726
  -1.5351  -1.4966  -1.4796  -1.4407  -1.4217  -1.4039  -1.3578  -1.3283
  -1.2764  -1.2290  -1.2068  -1.1340  -1.1251  -1.0794  -1.0438  -1.0284
  -1.0039  -0.8920  -0.8602  -0.8333  -0.8117  -0.7746  -0.7616  -0.7306
  -0.7206  -0.6793  -0.6310  -0.5834  -0.5609  -0.5272  -0.5007  -0.4675
  -0.4483  -0.4256  -0.4060  -0.3769  -0.3699  -0.3538  -0.3358  -0.3194
  -0.2517  -0.2339  -0.2203  -0.1884  -0.1744  -0.1669  -0.1471  -0.1051
  -0.0936  -0.0785  -0.0704  -0.0414  -0.0290  -0.0174   0.0055   0.0165
   0.0280   0.0500   0.0944   0.1071   0.1224   0.1386   0.1596   0.1760
   0.2016   0.2205   0.2463   0.2576   0.2751   0.3002   0.3169   0.3272
   0.3622   0.3761   0.3935   0.4082   0.4245   0.4441   0.4563   0.4675
   0.4769   0.4996   0.5143   0.5366   0.5623   0.5903   0.6028   0.6136
   0.6596   0.6706   0.6822   0.7031   0.7213   0.7529   0.7625   0.7828
   0.7966   0.8250   0.8367   0.8515   0.8670   0.8983   0.9253   0.9733
   1.0151   1.0381   1.0517   1.0836   1.1029   1.1271   1.1403   1.1877
   1.2045   1.2139   1.2546   1.3042   1.3529   1.4076   1.4457   1.5357
   1.5742   1.6248   1.6894   1.7259   6.2031
     eigenvalues at k+q:
 -36.6509 -36.6389 -36.5520 -36.3045 -36.2538 -36.0678 -36.0077 -35.9857
 -35.9536 -35.9291 -35.8422 -35.5724 -35.4574 -18.7838 -18.5780 -18.4617
 -18.3349 -18.2865 -18.2560 -18.1542 -18.1091 -18.0811 -18.0390 -18.0188
 -18.0065 -17.9701 -17.9179 -17.8837 -17.8597 -17.8140 -17.8067 -17.7944
 -17.7792 -17.7634 -17.7484 -17.7344 -17.7185 -17.6922 -17.6642 -17.6498
 -17.6233 -17.6053 -17.5883 -17.5684 -17.5401 -17.5209 -17.4954 -17.4902
 -17.4611 -17.4330 -17.4190 -17.4006 -17.3835 -17.3557 -17.3214 -17.3002
 -17.2956 -17.2765 -17.2476 -17.2286 -17.2129 -17.2040 -17.1938 -17.1757
 -17.1547 -17.1394 -17.1321 -17.1232 -17.0975 -17.0783 -17.0692 -17.0458
 -17.0422 -17.0267 -17.0106 -16.9940 -16.9773 -16.9644 -16.9554 -16.8844
 -16.8647 -16.8451 -16.8232 -16.7943 -16.7841 -16.7662 -16.7614 -16.7482
 -16.7082 -16.6938 -16.6750 -16.6683 -16.6540 -16.6503 -16.6196 -16.5866
 -16.5202 -16.5109 -16.4742 -16.3595 -16.2533 -16.1385 -16.1020 -16.0092
 -15.4080 -15.3540 -15.2535 -15.1865 -15.0862 -15.0499 -14.9343 -14.9205
 -14.8661 -14.7993 -14.7169 -14.5880 -14.5278 -14.4737 -14.4359 -14.4193
 -14.3538 -14.2895 -14.2726 -14.2485 -14.2089 -14.1427 -14.1157 -14.0413
  -6.7619  -6.7090  -6.6932  -6.5088  -6.3434  -6.3122  -6.0837  -6.0473
  -6.0329  -5.9694  -5.9248  -5.9090  -5.9011  -5.8415  -5.8159  -5.7059
  -5.6909  -5.6008  -5.5674  -5.5358  -5.5114  -5.5009  -5.4839  -5.4635
  -5.4612  -5.3987  -5.3582  -5.3333  -5.3035  -5.2735  -5.2388  -5.2258
  -5.1940  -5.1488  -5.1100  -5.0549  -5.0381  -4.9951  -4.9803  -4.9200
  -4.8444  -4.8046  -4.7442  -4.6940  -4.6604  -4.5852  -4.5224  -4.4566
  -4.3659  -4.1306  -3.9260  -3.6876  -3.5862  -3.5810  -3.4340  -3.3273
  -3.2574  -3.1746  -3.1223  -3.0824  -3.0686  -3.0186  -2.9697  -2.9397
  -2.9023  -2.8851  -2.8252  -2.8095  -2.7461  -2.7069  -2.6596  -2.6198
  -2.5701  -2.5439  -2.5006  -2.4589  -2.4185  -2.3786  -2.3347  -2.2985
  -2.2919  -2.2587  -2.2327  -2.2118  -2.1978  -2.1405  -2.1223  -2.0504
  -2.0383  -2.0272  -2.0041  -1.9965  -1.9688  -1.9214  -1.8947  -1.8576
  -1.8095  -1.7648  -1.7472  -1.7257  -1.6834  -1.6408  -1.6020  -1.5701
  -1.5291  -1.4922  -1.4799  -1.4412  -1.4234  -1.4032  -1.3550  -1.3287
  -1.2800  -1.2315  -1.2062  -1.1345  -1.1248  -1.0808  -1.0445  -1.0286
  -1.0034  -0.8911  -0.8615  -0.8330  -0.8148  -0.7762  -0.7613  -0.7307
  -0.7220  -0.6738  -0.6275  -0.5817  -0.5585  -0.5273  -0.5017  -0.4674
  -0.4474  -0.4271  -0.4070  -0.3799  -0.3710  -0.3504  -0.3320  -0.3200
  -0.2491  -0.2365  -0.2224  -0.1918  -0.1712  -0.1632  -0.1481  -0.1060
  -0.0936  -0.0807  -0.0702  -0.0425  -0.0303  -0.0172   0.0051   0.0134
   0.0269   0.0483   0.0936   0.1086   0.1234   0.1402   0.1588   0.1734
   0.2004   0.2192   0.2453   0.2566   0.2746   0.2999   0.3176   0.3277
   0.3594   0.3749   0.3940   0.4076   0.4221   0.4436   0.4566   0.4659
   0.4742   0.4994   0.5154   0.5359   0.5604   0.5894   0.6044   0.6151
   0.6569   0.6701   0.6839   0.7009   0.7191   0.7500   0.7605   0.7820
   0.7932   0.8226   0.8337   0.8509   0.8645   0.8956   0.9252   0.9719
   1.0152   1.0393   1.0488   1.0872   1.1029   1.1264   1.1421   1.1898
   1.2087   1.2130   1.2587   1.3065   1.3519   1.4055   1.4548   1.5382
   1.5744   1.6251   1.6896   1.7257   6.2118
     cgsolve_all iterations 171    anorm=    0.76E-07
     cgsolve_all iterations 171    anorm=    0.75E-07
     cgsolve_all iterations 169    anorm=    0.76E-07
     compute_u_kq: q = (    0.0000,    0.0394,    0.0000)
     Rotating WFCS
     c_bands:  1 eigenvalues not converged
     ethr =  1.00E-14,  avg # of iterations =121.0
     eigenvalues at k:
 -36.6509 -36.6389 -36.5519 -36.3045 -36.2538 -36.0678 -36.0076 -35.9857
 -35.9536 -35.9290 -35.8422 -35.5724 -35.4574 -18.7864 -18.5749 -18.4624
 -18.3342 -18.2847 -18.2549 -18.1553 -18.1107 -18.0820 -18.0393 -18.0199
 -18.0062 -17.9697 -17.9166 -17.8868 -17.8584 -17.8153 -17.8074 -17.7948
 -17.7801 -17.7639 -17.7485 -17.7347 -17.7198 -17.6928 -17.6643 -17.6504
 -17.6206 -17.6029 -17.5867 -17.5709 -17.5386 -17.5236 -17.4974 -17.4937
 -17.4626 -17.4326 -17.4185 -17.4019 -17.3873 -17.3571 -17.3207 -17.3016
 -17.2949 -17.2765 -17.2464 -17.2272 -17.2114 -17.2013 -17.1921 -17.1730
 -17.1530 -17.1375 -17.1308 -17.1204 -17.0963 -17.0789 -17.0693 -17.0452
 -17.0427 -17.0280 -17.0098 -16.9942 -16.9782 -16.9627 -16.9579 -16.8831
 -16.8644 -16.8449 -16.8213 -16.7906 -16.7815 -16.7651 -16.7607 -16.7481
 -16.7071 -16.6960 -16.6755 -16.6690 -16.6517 -16.6485 -16.6170 -16.5823
 -16.5204 -16.5109 -16.4738 -16.3589 -16.2620 -16.1402 -16.1076 -16.0114
 -15.4045 -15.3528 -15.2540 -15.1881 -15.0833 -15.0518 -14.9396 -14.9225
 -14.8733 -14.8015 -14.7181 -14.5872 -14.5280 -14.4732 -14.4359 -14.4166
 -14.3513 -14.2874 -14.2697 -14.2491 -14.2084 -14.1428 -14.1156 -14.0410
  -6.7487  -6.7072  -6.6929  -6.5078  -6.3450  -6.2955  -6.0821  -6.0475
  -6.0337  -5.9693  -5.9235  -5.9089  -5.9011  -5.8418  -5.8179  -5.7128
  -5.6903  -5.6010  -5.5686  -5.5367  -5.5104  -5.5002  -5.4841  -5.4627
  -5.4607  -5.3976  -5.3583  -5.3341  -5.3052  -5.2729  -5.2398  -5.2254
  -5.1982  -5.1500  -5.1126  -5.0538  -5.0420  -4.9986  -4.9876  -4.9260
  -4.8467  -4.8106  -4.7509  -4.6952  -4.6658  -4.5855  -4.5221  -4.4551
  -4.3657  -4.1337  -3.9277  -3.6671  -3.5835  -3.5721  -3.4335  -3.3240
  -3.2614  -3.1738  -3.1214  -3.0856  -3.0692  -3.0268  -2.9727  -2.9403
  -2.9034  -2.8820  -2.8318  -2.8122  -2.7497  -2.7096  -2.6616  -2.6187
  -2.5785  -2.5379  -2.4967  -2.4580  -2.4192  -2.3767  -2.3316  -2.2965
  -2.2904  -2.2573  -2.2302  -2.2103  -2.1928  -2.1377  -2.1195  -2.0507
  -2.0379  -2.0266  -2.0016  -1.9956  -1.9645  -1.9194  -1.8936  -1.8592
  -1.8081  -1.7674  -1.7468  -1.7280  -1.6876  -1.6438  -1.6045  -1.5726
  -1.5351  -1.4966  -1.4796  -1.4407  -1.4217  -1.4039  -1.3578  -1.3283
  -1.2764  -1.2290  -1.2068  -1.1340  -1.1251  -1.0794  -1.0438  -1.0284
  -1.0039  -0.8920  -0.8602  -0.8333  -0.8117  -0.7746  -0.7616  -0.7306
  -0.7206  -0.6793  -0.6310  -0.5834  -0.5609  -0.5272  -0.5007  -0.4675
  -0.4483  -0.4256  -0.4060  -0.3769  -0.3699  -0.3538  -0.3358  -0.3194
  -0.2517  -0.2339  -0.2203  -0.1884  -0.1744  -0.1669  -0.1471  -0.1051
  -0.0936  -0.0785  -0.0704  -0.0414  -0.0290  -0.0174   0.0055   0.0165
   0.0280   0.0500   0.0944   0.1071   0.1224   0.1386   0.1596   0.1760
   0.2016   0.2205   0.2463   0.2576   0.2751   0.3002   0.3169   0.3272
   0.3622   0.3761   0.3935   0.4082   0.4245   0.4441   0.4563   0.4675
   0.4769   0.4996   0.5143   0.5366   0.5623   0.5903   0.6028   0.6136
   0.6596   0.6706   0.6822   0.7031   0.7213   0.7529   0.7625   0.7828
   0.7966   0.8250   0.8367   0.8515   0.8670   0.8983   0.9253   0.9733
   1.0151   1.0381   1.0517   1.0836   1.1029   1.1271   1.1403   1.1877
   1.2045   1.2139   1.2546   1.3042   1.3529   1.4076   1.4457   1.5357
   1.5742   1.6248   1.6894   1.7259   6.2031
     eigenvalues at k+q:
 -36.6509 -36.6389 -36.5520 -36.3045 -36.2538 -36.0678 -36.0077 -35.9857
 -35.9536 -35.9291 -35.8422 -35.5724 -35.4574 -18.7823 -18.5794 -18.4620
 -18.3373 -18.2846 -18.2581 -18.1491 -18.1061 -18.0817 -18.0406 -18.0214
 -18.0050 -17.9766 -17.9171 -17.8830 -17.8579 -17.8146 -17.8051 -17.7937
 -17.7777 -17.7630 -17.7477 -17.7349 -17.7178 -17.6918 -17.6651 -17.6495
 -17.6214 -17.6041 -17.5852 -17.5709 -17.5374 -17.5237 -17.4981 -17.4913
 -17.4615 -17.4294 -17.4183 -17.3991 -17.3851 -17.3541 -17.3211 -17.3018
 -17.2961 -17.2764 -17.2475 -17.2281 -17.2140 -17.2042 -17.1953 -17.1761
 -17.1546 -17.1416 -17.1329 -17.1245 -17.0958 -17.0789 -17.0687 -17.0458
 -17.0425 -17.0264 -17.0084 -16.9951 -16.9787 -16.9653 -16.9583 -16.8845
 -16.8630 -16.8446 -16.8214 -16.7949 -16.7856 -16.7695 -16.7631 -16.7491
 -16.7115 -16.6947 -16.6756 -16.6693 -16.6537 -16.6470 -16.6195 -16.5895
 -16.5189 -16.5115 -16.4745 -16.3596 -16.2483 -16.1384 -16.0992 -16.0072
 -15.4062 -15.3570 -15.2530 -15.1874 -15.0825 -15.0520 -14.9343 -14.9163
 -14.8686 -14.7990 -14.7166 -14.5851 -14.5282 -14.4730 -14.4358 -14.4190
 -14.3524 -14.2906 -14.2685 -14.2528 -14.2095 -14.1450 -14.1158 -14.0428
  -6.7691  -6.7104  -6.6929  -6.5096  -6.3424  -6.3211  -6.0820  -6.0474
  -6.0336  -5.9703  -5.9252  -5.9099  -5.9002  -5.8412  -5.8167  -5.7020
  -5.6895  -5.6015  -5.5673  -5.5365  -5.5111  -5.5018  -5.4839  -5.4626
  -5.4604  -5.3985  -5.3584  -5.3340  -5.3051  -5.2741  -5.2378  -5.2248
  -5.1912  -5.1476  -5.1104  -5.0540  -5.0353  -4.9932  -4.9771  -4.9179
  -4.8436  -4.8020  -4.7366  -4.6919  -4.6587  -4.5851  -4.5218  -4.4568
  -4.3675  -4.1293  -3.9253  -3.6989  -3.5937  -3.5806  -3.4304  -3.3295
  -3.2631  -3.1726  -3.1180  -3.0791  -3.0646  -3.0238  -2.9658  -2.9396
  -2.9041  -2.8790  -2.8229  -2.8070  -2.7452  -2.7049  -2.6588  -2.6214
  -2.5756  -2.5427  -2.5025  -2.4597  -2.4211  -2.3776  -2.3380  -2.3014
  -2.2934  -2.2614  -2.2348  -2.2153  -2.1950  -2.1387  -2.1202  -2.0521
  -2.0410  -2.0275  -2.0047  -1.9976  -1.9675  -1.9205  -1.8933  -1.8583
  -1.8102  -1.7618  -1.7430  -1.7256  -1.6869  -1.6395  -1.5983  -1.5710
  -1.5322  -1.4972  -1.4779  -1.4398  -1.4170  -1.4020  -1.3579  -1.3211
  -1.2796  -1.2293  -1.2064  -1.1381  -1.1262  -1.0802  -1.0526  -1.0313
  -1.0055  -0.8941  -0.8553  -0.8307  -0.8110  -0.7790  -0.7578  -0.7301
  -0.7203  -0.6695  -0.6304  -0.5817  -0.5599  -0.5249  -0.5027  -0.4673
  -0.4464  -0.4251  -0.4049  -0.3770  -0.3673  -0.3570  -0.3369  -0.3166
  -0.2499  -0.2356  -0.2206  -0.1894  -0.1734  -0.1655  -0.1455  -0.1100
  -0.0943  -0.0797  -0.0710  -0.0416  -0.0328  -0.0175   0.0038   0.0152
   0.0277   0.0477   0.0933   0.1044   0.1217   0.1353   0.1585   0.1730
   0.2019   0.2180   0.2451   0.2555   0.2733   0.2994   0.3172   0.3242
   0.3605   0.3766   0.3925   0.4079   0.4248   0.4436   0.4553   0.4655
   0.4768   0.4984   0.5118   0.5355   0.5579   0.5903   0.6014   0.6155
   0.6585   0.6718   0.6817   0.7008   0.7206   0.7493   0.7606   0.7790
   0.7929   0.8224   0.8326   0.8482   0.8653   0.8987   0.9258   0.9746
   1.0165   1.0375   1.0490   1.0831   1.1038   1.1270   1.1420   1.1871
   1.2033   1.2170   1.2566   1.3043   1.3597   1.4088   1.4574   1.5357
   1.5786   1.6251   1.6890   1.7255   6.2223
     cgsolve_all iterations 171    anorm=    0.76E-07
     cgsolve_all iterations 171    anorm=    0.74E-07
     cgsolve_all iterations 165    anorm=    0.76E-07
     compute_u_kq: q = (    0.0000,   -0.0394,    0.0000)
     Rotating WFCS
     c_bands:  1 eigenvalues not converged
     ethr =  1.00E-14,  avg # of iterations =121.0
     eigenvalues at k:
 -36.6509 -36.6389 -36.5519 -36.3045 -36.2538 -36.0678 -36.0076 -35.9857
 -35.9536 -35.9290 -35.8422 -35.5724 -35.4574 -18.7864 -18.5749 -18.4624
 -18.3342 -18.2847 -18.2549 -18.1553 -18.1107 -18.0820 -18.0393 -18.0199
 -18.0062 -17.9697 -17.9166 -17.8868 -17.8584 -17.8153 -17.8074 -17.7948
 -17.7801 -17.7639 -17.7485 -17.7347 -17.7198 -17.6928 -17.6643 -17.6504
 -17.6206 -17.6029 -17.5867 -17.5709 -17.5386 -17.5236 -17.4974 -17.4937
 -17.4626 -17.4326 -17.4185 -17.4019 -17.3873 -17.3571 -17.3207 -17.3016
 -17.2949 -17.2765 -17.2464 -17.2272 -17.2114 -17.2013 -17.1921 -17.1730
 -17.1530 -17.1375 -17.1308 -17.1204 -17.0963 -17.0789 -17.0693 -17.0452
 -17.0427 -17.0280 -17.0098 -16.9942 -16.9782 -16.9627 -16.9579 -16.8831
 -16.8644 -16.8449 -16.8213 -16.7906 -16.7815 -16.7651 -16.7607 -16.7481
 -16.7071 -16.6960 -16.6755 -16.6690 -16.6517 -16.6485 -16.6170 -16.5823
 -16.5204 -16.5109 -16.4738 -16.3589 -16.2620 -16.1402 -16.1076 -16.0114
 -15.4045 -15.3528 -15.2540 -15.1881 -15.0833 -15.0518 -14.9396 -14.9225
 -14.8733 -14.8015 -14.7181 -14.5872 -14.5280 -14.4732 -14.4359 -14.4166
 -14.3513 -14.2874 -14.2697 -14.2491 -14.2084 -14.1428 -14.1156 -14.0410
  -6.7487  -6.7072  -6.6929  -6.5078  -6.3450  -6.2955  -6.0821  -6.0475
  -6.0337  -5.9693  -5.9235  -5.9089  -5.9011  -5.8418  -5.8179  -5.7128
  -5.6903  -5.6010  -5.5686  -5.5367  -5.5104  -5.5002  -5.4841  -5.4627
  -5.4607  -5.3976  -5.3583  -5.3341  -5.3052  -5.2729  -5.2398  -5.2254
  -5.1982  -5.1500  -5.1126  -5.0538  -5.0420  -4.9986  -4.9876  -4.9260
  -4.8467  -4.8106  -4.7509  -4.6952  -4.6658  -4.5855  -4.5221  -4.4551
  -4.3657  -4.1337  -3.9277  -3.6671  -3.5835  -3.5721  -3.4335  -3.3240
  -3.2614  -3.1738  -3.1214  -3.0856  -3.0692  -3.0268  -2.9727  -2.9403
  -2.9034  -2.8820  -2.8318  -2.8122  -2.7497  -2.7096  -2.6616  -2.6187
  -2.5785  -2.5379  -2.4967  -2.4580  -2.4192  -2.3767  -2.3316  -2.2965
  -2.2904  -2.2573  -2.2302  -2.2103  -2.1928  -2.1377  -2.1195  -2.0507
  -2.0379  -2.0266  -2.0016  -1.9956  -1.9645  -1.9194  -1.8936  -1.8592
  -1.8081  -1.7674  -1.7468  -1.7280  -1.6876  -1.6438  -1.6045  -1.5726
  -1.5351  -1.4966  -1.4796  -1.4407  -1.4217  -1.4039  -1.3578  -1.3283
  -1.2764  -1.2290  -1.2068  -1.1340  -1.1251  -1.0794  -1.0438  -1.0284
  -1.0039  -0.8920  -0.8602  -0.8333  -0.8117  -0.7746  -0.7616  -0.7306
  -0.7206  -0.6793  -0.6310  -0.5834  -0.5609  -0.5272  -0.5007  -0.4675
  -0.4483  -0.4256  -0.4060  -0.3769  -0.3699  -0.3538  -0.3358  -0.3194
  -0.2517  -0.2339  -0.2203  -0.1884  -0.1744  -0.1669  -0.1471  -0.1051
  -0.0936  -0.0785  -0.0704  -0.0414  -0.0290  -0.0174   0.0055   0.0165
   0.0280   0.0500   0.0944   0.1071   0.1224   0.1386   0.1596   0.1760
   0.2016   0.2205   0.2463   0.2576   0.2751   0.3002   0.3169   0.3272
   0.3622   0.3761   0.3935   0.4082   0.4245   0.4441   0.4563   0.4675
   0.4769   0.4996   0.5143   0.5366   0.5623   0.5903   0.6028   0.6136
   0.6596   0.6706   0.6822   0.7031   0.7213   0.7529   0.7625   0.7828
   0.7966   0.8250   0.8367   0.8515   0.8670   0.8983   0.9253   0.9733
   1.0151   1.0381   1.0517   1.0836   1.1029   1.1271   1.1403   1.1877
   1.2045   1.2139   1.2546   1.3042   1.3529   1.4076   1.4457   1.5357
   1.5742   1.6248   1.6894   1.7259   6.2031
     eigenvalues at k+q:
 -36.6509 -36.6389 -36.5520 -36.3045 -36.2538 -36.0679 -36.0076 -35.9857
 -35.9536 -35.9291 -35.8422 -35.5724 -35.4574 -18.7903 -18.5708 -18.4628
 -18.3309 -18.2847 -18.2515 -18.1614 -18.1155 -18.0826 -18.0381 -18.0187
 -18.0070 -17.9631 -17.9158 -17.8902 -17.8592 -17.8162 -17.8095 -17.7960
 -17.7827 -17.7652 -17.7492 -17.7346 -17.7218 -17.6938 -17.6646 -17.6505
 -17.6200 -17.6013 -17.5884 -17.5705 -17.5399 -17.5236 -17.4979 -17.4950
 -17.4634 -17.4360 -17.4192 -17.4044 -17.3891 -17.3600 -17.3205 -17.3014
 -17.2943 -17.2762 -17.2459 -17.2263 -17.2091 -17.1976 -17.1891 -17.1700
 -17.1512 -17.1341 -17.1284 -17.1162 -17.0965 -17.0789 -17.0699 -17.0456
 -17.0424 -17.0291 -17.0110 -16.9937 -16.9777 -16.9605 -16.9572 -16.8818
 -16.8659 -16.8452 -16.8214 -16.7867 -16.7779 -16.7609 -16.7573 -16.7471
 -16.7034 -16.6971 -16.6752 -16.6688 -16.6526 -16.6462 -16.6139 -16.5752
 -16.5222 -16.5097 -16.4732 -16.3582 -16.2759 -16.1437 -16.1163 -16.0145
 -15.4027 -15.3489 -15.2548 -15.1890 -15.0860 -15.0500 -14.9451 -14.9286
 -14.8774 -14.8039 -14.7195 -14.5894 -14.5279 -14.4738 -14.4365 -14.4143
 -14.3506 -14.2843 -14.2713 -14.2448 -14.2071 -14.1405 -14.1155 -14.0392
  -6.7274  -6.7063  -6.6906  -6.5061  -6.3479  -6.2682  -6.0822  -6.0475
  -6.0340  -5.9682  -5.9217  -5.9081  -5.9019  -5.8426  -5.8191  -5.7264
  -5.6910  -5.6006  -5.5696  -5.5367  -5.5096  -5.4986  -5.4842  -5.4632
  -5.4607  -5.3969  -5.3588  -5.3355  -5.3054  -5.2716  -5.2422  -5.2263
  -5.2066  -5.1525  -5.1138  -5.0558  -5.0494  -5.0053  -4.9933  -4.9329
  -4.8508  -4.8173  -4.7641  -4.6981  -4.6722  -4.5857  -4.5222  -4.4527
  -4.3641  -4.1381  -3.9302  -3.6369  -3.5858  -3.5517  -3.4365  -3.3188
  -3.2589  -3.1753  -3.1253  -3.0933  -3.0731  -3.0299  -2.9793  -2.9404
  -2.9028  -2.8854  -2.8401  -2.8170  -2.7543  -2.7140  -2.6654  -2.6160
  -2.5812  -2.5328  -2.4894  -2.4563  -2.4177  -2.3754  -2.3276  -2.2955
  -2.2837  -2.2528  -2.2245  -2.2051  -2.1898  -2.1383  -2.1171  -2.0506
  -2.0351  -2.0258  -1.9991  -1.9951  -1.9598  -1.9172  -1.8934  -1.8608
  -1.8069  -1.7722  -1.7512  -1.7303  -1.6875  -1.6477  -1.6104  -1.5748
  -1.5396  -1.4973  -1.4821  -1.4407  -1.4250  -1.4038  -1.3578  -1.3350
  -1.2732  -1.2306  -1.2059  -1.1304  -1.1236  -1.0793  -1.0351  -1.0253
  -1.0012  -0.8906  -0.8659  -0.8358  -0.8118  -0.7709  -0.7655  -0.7318
  -0.7201  -0.6894  -0.6316  -0.5854  -0.5618  -0.5285  -0.4987  -0.4680
  -0.4513  -0.4265  -0.4072  -0.3782  -0.3713  -0.3517  -0.3341  -0.3204
  -0.2542  -0.2320  -0.2198  -0.1881  -0.1780  -0.1665  -0.1492  -0.1001
  -0.0933  -0.0783  -0.0675  -0.0406  -0.0247  -0.0173   0.0065   0.0175
   0.0288   0.0523   0.0952   0.1099   0.1233   0.1414   0.1602   0.1785
   0.2025   0.2239   0.2478   0.2592   0.2760   0.3000   0.3176   0.3312
   0.3633   0.3750   0.3948   0.4089   0.4244   0.4441   0.4574   0.4691
   0.4774   0.5005   0.5165   0.5375   0.5666   0.5902   0.6043   0.6120
   0.6596   0.6700   0.6823   0.7050   0.7231   0.7557   0.7643   0.7861
   0.8001   0.8269   0.8408   0.8555   0.8698   0.8983   0.9252   0.9725
   1.0136   1.0384   1.0544   1.0835   1.1018   1.1267   1.1398   1.1874
   1.2036   1.2136   1.2535   1.3038   1.3462   1.4059   1.4345   1.5355
   1.5699   1.6245   1.6899   1.7265   6.1828
     cgsolve_all iterations 177    anorm=    0.76E-07
     cgsolve_all iterations 177    anorm=    0.75E-07
     cgsolve_all iterations 174    anorm=    0.76E-07
     compute_u_kq: q = (    0.0000,    0.0000,    0.0394)
     Rotating WFCS
     c_bands:  1 eigenvalues not converged
     ethr =  1.00E-14,  avg # of iterations =121.0
     eigenvalues at k:
 -36.6509 -36.6389 -36.5519 -36.3045 -36.2538 -36.0678 -36.0076 -35.9857
 -35.9536 -35.9290 -35.8422 -35.5724 -35.4574 -18.7864 -18.5749 -18.4624
 -18.3342 -18.2847 -18.2549 -18.1553 -18.1107 -18.0820 -18.0393 -18.0199
 -18.0062 -17.9697 -17.9166 -17.8868 -17.8584 -17.8153 -17.8074 -17.7948
 -17.7801 -17.7639 -17.7485 -17.7347 -17.7198 -17.6928 -17.6643 -17.6504
 -17.6206 -17.6029 -17.5867 -17.5709 -17.5386 -17.5236 -17.4974 -17.4937
 -17.4626 -17.4326 -17.4185 -17.4019 -17.3873 -17.3571 -17.3207 -17.3016
 -17.2949 -17.2765 -17.2464 -17.2272 -17.2114 -17.2013 -17.1921 -17.1730
 -17.1530 -17.1375 -17.1308 -17.1204 -17.0963 -17.0789 -17.0693 -17.0452
 -17.0427 -17.0280 -17.0098 -16.9942 -16.9782 -16.9627 -16.9579 -16.8831
 -16.8644 -16.8449 -16.8213 -16.7906 -16.7815 -16.7651 -16.7607 -16.7481
 -16.7071 -16.6960 -16.6755 -16.6690 -16.6517 -16.6485 -16.6170 -16.5823
 -16.5204 -16.5109 -16.4738 -16.3589 -16.2620 -16.1402 -16.1076 -16.0114
 -15.4045 -15.3528 -15.2540 -15.1881 -15.0833 -15.0518 -14.9396 -14.9225
 -14.8733 -14.8015 -14.7181 -14.5872 -14.5280 -14.4732 -14.4359 -14.4166
 -14.3513 -14.2874 -14.2697 -14.2491 -14.2084 -14.1428 -14.1156 -14.0410
  -6.7487  -6.7072  -6.6929  -6.5078  -6.3450  -6.2955  -6.0821  -6.0475
  -6.0337  -5.9693  -5.9235  -5.9089  -5.9011  -5.8418  -5.8179  -5.7128
  -5.6903  -5.6010  -5.5686  -5.5367  -5.5104  -5.5002  -5.4841  -5.4627
  -5.4607  -5.3976  -5.3583  -5.3341  -5.3052  -5.2729  -5.2398  -5.2254
  -5.1982  -5.1500  -5.1126  -5.0538  -5.0420  -4.9986  -4.9876  -4.9260
  -4.8467  -4.8106  -4.7509  -4.6952  -4.6658  -4.5855  -4.5221  -4.4551
  -4.3657  -4.1337  -3.9277  -3.6671  -3.5835  -3.5721  -3.4335  -3.3240
  -3.2614  -3.1738  -3.1214  -3.0856  -3.0692  -3.0268  -2.9727  -2.9403
  -2.9034  -2.8820  -2.8318  -2.8122  -2.7497  -2.7096  -2.6616  -2.6187
  -2.5785  -2.5379  -2.4967  -2.4580  -2.4192  -2.3767  -2.3316  -2.2965
  -2.2904  -2.2573  -2.2302  -2.2103  -2.1928  -2.1377  -2.1195  -2.0507
  -2.0379  -2.0266  -2.0016  -1.9956  -1.9645  -1.9194  -1.8936  -1.8592
  -1.8081  -1.7674  -1.7468  -1.7280  -1.6876  -1.6438  -1.6045  -1.5726
  -1.5351  -1.4966  -1.4796  -1.4407  -1.4217  -1.4039  -1.3578  -1.3283
  -1.2764  -1.2290  -1.2068  -1.1340  -1.1251  -1.0794  -1.0438  -1.0284
  -1.0039  -0.8920  -0.8602  -0.8333  -0.8117  -0.7746  -0.7616  -0.7306
  -0.7206  -0.6793  -0.6310  -0.5834  -0.5609  -0.5272  -0.5007  -0.4675
  -0.4483  -0.4256  -0.4060  -0.3769  -0.3699  -0.3538  -0.3358  -0.3194
  -0.2517  -0.2339  -0.2203  -0.1884  -0.1744  -0.1669  -0.1471  -0.1051
  -0.0936  -0.0785  -0.0704  -0.0414  -0.0290  -0.0174   0.0055   0.0165
   0.0280   0.0500   0.0944   0.1071   0.1224   0.1386   0.1596   0.1760
   0.2016   0.2205   0.2463   0.2576   0.2751   0.3002   0.3169   0.3272
   0.3622   0.3761   0.3935   0.4082   0.4245   0.4441   0.4563   0.4675
   0.4769   0.4996   0.5143   0.5366   0.5623   0.5903   0.6028   0.6136
   0.6596   0.6706   0.6822   0.7031   0.7213   0.7529   0.7625   0.7828
   0.7966   0.8250   0.8367   0.8515   0.8670   0.8983   0.9253   0.9733
   1.0151   1.0381   1.0517   1.0836   1.1029   1.1271   1.1403   1.1877
   1.2045   1.2139   1.2546   1.3042   1.3529   1.4076   1.4457   1.5357
   1.5742   1.6248   1.6894   1.7259   6.2031
     eigenvalues at k+q:
 -36.6509 -36.6389 -36.5520 -36.3045 -36.2538 -36.0678 -36.0076 -35.9857
 -35.9536 -35.9291 -35.8422 -35.5724 -35.4574 -18.7864 -18.5749 -18.4624
 -18.3342 -18.2847 -18.2549 -18.1553 -18.1107 -18.0820 -18.0393 -18.0195
 -18.0066 -17.9697 -17.9166 -17.8867 -17.8583 -17.8161 -17.8080 -17.7932
 -17.7804 -17.7639 -17.7486 -17.7348 -17.7197 -17.6931 -17.6641 -17.6496
 -17.6210 -17.6024 -17.5881 -17.5716 -17.5375 -17.5238 -17.4974 -17.4935
 -17.4623 -17.4331 -17.4176 -17.4027 -17.3868 -17.3574 -17.3211 -17.3001
 -17.2958 -17.2764 -17.2468 -17.2281 -17.2102 -17.2015 -17.1920 -17.1732
 -17.1527 -17.1378 -17.1310 -17.1201 -17.0958 -17.0798 -17.0687 -17.0448
 -17.0438 -17.0278 -17.0094 -16.9945 -16.9782 -16.9624 -16.9580 -16.8832
 -16.8644 -16.8448 -16.8213 -16.7907 -16.7816 -16.7657 -16.7592 -16.7491
 -16.7071 -16.6959 -16.6755 -16.6686 -16.6517 -16.6487 -16.6170 -16.5824
 -16.5204 -16.5110 -16.4738 -16.3589 -16.2620 -16.1401 -16.1076 -16.0114
 -15.4045 -15.3529 -15.2540 -15.1882 -15.0833 -15.0518 -14.9396 -14.9225
 -14.8733 -14.8015 -14.7181 -14.5872 -14.5281 -14.4732 -14.4359 -14.4166
 -14.3514 -14.2874 -14.2698 -14.2491 -14.2084 -14.1428 -14.1157 -14.0411
  -6.7488  -6.7072  -6.6930  -6.5078  -6.3451  -6.2956  -6.0821  -6.0475
  -6.0337  -5.9693  -5.9235  -5.9090  -5.9011  -5.8418  -5.8179  -5.7128
  -5.6903  -5.6010  -5.5688  -5.5365  -5.5104  -5.5003  -5.4843  -5.4626
  -5.4605  -5.3976  -5.3583  -5.3340  -5.3056  -5.2726  -5.2394  -5.2257
  -5.1983  -5.1500  -5.1126  -5.0538  -5.0420  -4.9986  -4.9875  -4.9259
  -4.8467  -4.8106  -4.7509  -4.6952  -4.6658  -4.5854  -4.5221  -4.4550
  -4.3656  -4.1336  -3.9277  -3.6672  -3.5835  -3.5722  -3.4336  -3.3240
  -3.2614  -3.1739  -3.1215  -3.0850  -3.0699  -3.0260  -2.9741  -2.9394
  -2.9034  -2.8822  -2.8315  -2.8121  -2.7496  -2.7093  -2.6624  -2.6190
  -2.5786  -2.5371  -2.4963  -2.4577  -2.4205  -2.3761  -2.3309  -2.2984
  -2.2877  -2.2586  -2.2314  -2.2086  -2.1938  -2.1392  -2.1182  -2.0512
  -2.0390  -2.0273  -1.9998  -1.9927  -1.9652  -1.9204  -1.8935  -1.8601
  -1.8080  -1.7692  -1.7446  -1.7289  -1.6874  -1.6427  -1.6052  -1.5722
  -1.5351  -1.4981  -1.4787  -1.4397  -1.4225  -1.4033  -1.3574  -1.3283
  -1.2758  -1.2302  -1.2069  -1.1341  -1.1255  -1.0795  -1.0452  -1.0273
  -1.0036  -0.8917  -0.8588  -0.8352  -0.8133  -0.7709  -0.7612  -0.7316
  -0.7222  -0.6793  -0.6299  -0.5835  -0.5604  -0.5271  -0.5008  -0.4691
  -0.4479  -0.4262  -0.4054  -0.3757  -0.3694  -0.3549  -0.3357  -0.3199
  -0.2519  -0.2345  -0.2207  -0.1876  -0.1741  -0.1668  -0.1459  -0.1049
  -0.0957  -0.0789  -0.0696  -0.0400  -0.0302  -0.0175   0.0060   0.0159
   0.0279   0.0502   0.0938   0.1074   0.1227   0.1381   0.1595   0.1769
   0.2017   0.2210   0.2455   0.2575   0.2744   0.3016   0.3175   0.3246
   0.3648   0.3755   0.3927   0.4080   0.4247   0.4447   0.4560   0.4679
   0.4763   0.4990   0.5157   0.5363   0.5620   0.5893   0.6031   0.6138
   0.6601   0.6696   0.6823   0.7027   0.7232   0.7518   0.7630   0.7827
   0.7960   0.8249   0.8370   0.8517   0.8670   0.8983   0.9253   0.9734
   1.0150   1.0382   1.0515   1.0837   1.1029   1.1271   1.1404   1.1878
   1.2045   1.2139   1.2547   1.3042   1.3529   1.4075   1.4457   1.5357
   1.5742   1.6248   1.6894   1.7259   6.2021
     cgsolve_all iterations 174    anorm=    0.76E-07
     cgsolve_all iterations 174    anorm=    0.75E-07
     cgsolve_all iterations 171    anorm=    0.76E-07
     compute_u_kq: q = (    0.0000,    0.0000,   -0.0394)
     Rotating WFCS
     c_bands:  1 eigenvalues not converged
     ethr =  1.00E-14,  avg # of iterations =121.0
     eigenvalues at k:
 -36.6509 -36.6389 -36.5519 -36.3045 -36.2538 -36.0678 -36.0076 -35.9857
 -35.9536 -35.9290 -35.8422 -35.5724 -35.4574 -18.7864 -18.5749 -18.4624
 -18.3342 -18.2847 -18.2549 -18.1553 -18.1107 -18.0820 -18.0393 -18.0199
 -18.0062 -17.9697 -17.9166 -17.8868 -17.8584 -17.8153 -17.8074 -17.7948
 -17.7801 -17.7639 -17.7485 -17.7347 -17.7198 -17.6928 -17.6643 -17.6504
 -17.6206 -17.6029 -17.5867 -17.5709 -17.5386 -17.5236 -17.4974 -17.4937
 -17.4626 -17.4326 -17.4185 -17.4019 -17.3873 -17.3571 -17.3207 -17.3016
 -17.2949 -17.2765 -17.2464 -17.2272 -17.2114 -17.2013 -17.1921 -17.1730
 -17.1530 -17.1375 -17.1308 -17.1204 -17.0963 -17.0789 -17.0693 -17.0452
 -17.0427 -17.0280 -17.0098 -16.9942 -16.9782 -16.9627 -16.9579 -16.8831
 -16.8644 -16.8449 -16.8213 -16.7906 -16.7815 -16.7651 -16.7607 -16.7481
 -16.7071 -16.6960 -16.6755 -16.6690 -16.6517 -16.6485 -16.6170 -16.5823
 -16.5204 -16.5109 -16.4738 -16.3589 -16.2620 -16.1402 -16.1076 -16.0114
 -15.4045 -15.3528 -15.2540 -15.1881 -15.0833 -15.0518 -14.9396 -14.9225
 -14.8733 -14.8015 -14.7181 -14.5872 -14.5280 -14.4732 -14.4359 -14.4166
 -14.3513 -14.2874 -14.2697 -14.2491 -14.2084 -14.1428 -14.1156 -14.0410
  -6.7487  -6.7072  -6.6929  -6.5078  -6.3450  -6.2955  -6.0821  -6.0475
  -6.0337  -5.9693  -5.9235  -5.9089  -5.9011  -5.8418  -5.8179  -5.7128
  -5.6903  -5.6010  -5.5686  -5.5367  -5.5104  -5.5002  -5.4841  -5.4627
  -5.4607  -5.3976  -5.3583  -5.3341  -5.3052  -5.2729  -5.2398  -5.2254
  -5.1982  -5.1500  -5.1126  -5.0538  -5.0420  -4.9986  -4.9876  -4.9260
  -4.8467  -4.8106  -4.7509  -4.6952  -4.6658  -4.5855  -4.5221  -4.4551
  -4.3657  -4.1337  -3.9277  -3.6671  -3.5835  -3.5721  -3.4335  -3.3240
  -3.2614  -3.1738  -3.1214  -3.0856  -3.0692  -3.0268  -2.9727  -2.9403
  -2.9034  -2.8820  -2.8318  -2.8122  -2.7497  -2.7096  -2.6616  -2.6187
  -2.5785  -2.5379  -2.4967  -2.4580  -2.4192  -2.3767  -2.3316  -2.2965
  -2.2904  -2.2573  -2.2302  -2.2103  -2.1928  -2.1377  -2.1195  -2.0507
  -2.0379  -2.0266  -2.0016  -1.9956  -1.9645  -1.9194  -1.8936  -1.8592
  -1.8081  -1.7674  -1.7468  -1.7280  -1.6876  -1.6438  -1.6045  -1.5726
  -1.5351  -1.4966  -1.4796  -1.4407  -1.4217  -1.4039  -1.3578  -1.3283
  -1.2764  -1.2290  -1.2068  -1.1340  -1.1251  -1.0794  -1.0438  -1.0284
  -1.0039  -0.8920  -0.8602  -0.8333  -0.8117  -0.7746  -0.7616  -0.7306
  -0.7206  -0.6793  -0.6310  -0.5834  -0.5609  -0.5272  -0.5007  -0.4675
  -0.4483  -0.4256  -0.4060  -0.3769  -0.3699  -0.3538  -0.3358  -0.3194
  -0.2517  -0.2339  -0.2203  -0.1884  -0.1744  -0.1669  -0.1471  -0.1051
  -0.0936  -0.0785  -0.0704  -0.0414  -0.0290  -0.0174   0.0055   0.0165
   0.0280   0.0500   0.0944   0.1071   0.1224   0.1386   0.1596   0.1760
   0.2016   0.2205   0.2463   0.2576   0.2751   0.3002   0.3169   0.3272
   0.3622   0.3761   0.3935   0.4082   0.4245   0.4441   0.4563   0.4675
   0.4769   0.4996   0.5143   0.5366   0.5623   0.5903   0.6028   0.6136
   0.6596   0.6706   0.6822   0.7031   0.7213   0.7529   0.7625   0.7828
   0.7966   0.8250   0.8367   0.8515   0.8670   0.8983   0.9253   0.9733
   1.0151   1.0381   1.0517   1.0836   1.1029   1.1271   1.1403   1.1877
   1.2045   1.2139   1.2546   1.3042   1.3529   1.4076   1.4457   1.5357
   1.5742   1.6248   1.6894   1.7259   6.2031
     eigenvalues at k+q:
 -36.6509 -36.6389 -36.5520 -36.3045 -36.2538 -36.0678 -36.0076 -35.9857
 -35.9536 -35.9291 -35.8422 -35.5724 -35.4574 -18.7864 -18.5749 -18.4624
 -18.3342 -18.2847 -18.2549 -18.1553 -18.1107 -18.0821 -18.0393 -18.0201
 -18.0059 -17.9697 -17.9166 -17.8867 -17.8585 -17.8147 -17.8070 -17.7959
 -17.7801 -17.7641 -17.7485 -17.7346 -17.7198 -17.6925 -17.6646 -17.6511
 -17.6204 -17.6038 -17.5847 -17.5697 -17.5404 -17.5236 -17.4977 -17.4936
 -17.4624 -17.4320 -17.4200 -17.4011 -17.3879 -17.3566 -17.3204 -17.3031
 -17.2940 -17.2764 -17.2459 -17.2268 -17.2126 -17.2009 -17.1923 -17.1728
 -17.1529 -17.1374 -17.1305 -17.1207 -17.0969 -17.0781 -17.0698 -17.0459
 -17.0416 -17.0282 -17.0102 -16.9939 -16.9785 -16.9629 -16.9576 -16.8830
 -16.8643 -16.8449 -16.8215 -16.7905 -16.7815 -16.7646 -16.7620 -16.7472
 -16.7071 -16.6960 -16.6753 -16.6694 -16.6516 -16.6483 -16.6170 -16.5823
 -16.5205 -16.5109 -16.4738 -16.3589 -16.2621 -16.1402 -16.1076 -16.0114
 -15.4045 -15.3529 -15.2540 -15.1882 -15.0833 -15.0518 -14.9397 -14.9225
 -14.8734 -14.8016 -14.7181 -14.5872 -14.5281 -14.4732 -14.4359 -14.4166
 -14.3513 -14.2874 -14.2698 -14.2491 -14.2084 -14.1428 -14.1157 -14.0411
  -6.7486  -6.7072  -6.6930  -6.5078  -6.3451  -6.2954  -6.0821  -6.0475
  -6.0337  -5.9693  -5.9235  -5.9089  -5.9011  -5.8418  -5.8180  -5.7128
  -5.6904  -5.6010  -5.5684  -5.5369  -5.5104  -5.5001  -5.4840  -5.4628
  -5.4609  -5.3975  -5.3583  -5.3341  -5.3048  -5.2731  -5.2402  -5.2251
  -5.1980  -5.1499  -5.1127  -5.0539  -5.0420  -4.9986  -4.9876  -4.9260
  -4.8467  -4.8106  -4.7510  -4.6952  -4.6658  -4.5854  -4.5221  -4.4550
  -4.3656  -4.1336  -3.9277  -3.6670  -3.5836  -3.5719  -3.4335  -3.3240
  -3.2616  -3.1738  -3.1213  -3.0860  -3.0684  -3.0273  -2.9721  -2.9412
  -2.9033  -2.8819  -2.8323  -2.8118  -2.7499  -2.7097  -2.6609  -2.6181
  -2.5786  -2.5384  -2.4974  -2.4582  -2.4181  -2.3778  -2.3316  -2.2948
  -2.2926  -2.2557  -2.2293  -2.2128  -2.1918  -2.1355  -2.1204  -2.0518
  -2.0358  -2.0260  -2.0075  -1.9944  -1.9639  -1.9182  -1.8934  -1.8581
  -1.8086  -1.7678  -1.7480  -1.7260  -1.6873  -1.6449  -1.6044  -1.5733
  -1.5350  -1.4950  -1.4803  -1.4425  -1.4224  -1.4032  -1.3573  -1.3281
  -1.2778  -1.2266  -1.2070  -1.1341  -1.1243  -1.0795  -1.0436  -1.0290
  -1.0040  -0.8922  -0.8618  -0.8320  -0.8093  -0.7779  -0.7621  -0.7307
  -0.7179  -0.6799  -0.6324  -0.5834  -0.5608  -0.5271  -0.5011  -0.4660
  -0.4487  -0.4252  -0.4071  -0.3778  -0.3700  -0.3530  -0.3355  -0.3191
  -0.2516  -0.2334  -0.2198  -0.1891  -0.1748  -0.1675  -0.1474  -0.1052
  -0.0920  -0.0795  -0.0698  -0.0426  -0.0277  -0.0174   0.0048   0.0170
   0.0281   0.0497   0.0948   0.1069   0.1224   0.1391   0.1594   0.1755
   0.2013   0.2204   0.2471   0.2576   0.2757   0.2990   0.3162   0.3296
   0.3593   0.3773   0.3944   0.4082   0.4242   0.4435   0.4568   0.4668
   0.4777   0.5004   0.5126   0.5371   0.5623   0.5913   0.6025   0.6134
   0.6592   0.6715   0.6820   0.7035   0.7193   0.7539   0.7626   0.7828
   0.7969   0.8251   0.8364   0.8514   0.8671   0.8981   0.9255   0.9732
   1.0152   1.0381   1.0517   1.0835   1.1030   1.1271   1.1403   1.1877
   1.2044   1.2139   1.2546   1.3042   1.3529   1.4076   1.4456   1.5356
   1.5742   1.6248   1.6894   1.7259   6.2043
     cgsolve_all iterations 173    anorm=    0.76E-07
     cgsolve_all iterations 174    anorm=    0.75E-07
     cgsolve_all iterations 169    anorm=    0.76E-07

     k-point #    3 of     4      pool #  1    cpu time:   60346.9
     compute_u_kq: q = (    0.0000,    0.0000,    0.0000)
     Rotating WFCS
     ethr =  1.00E-14,  avg # of iterations = 84.0
     eigenvalues at k:
 -36.6509 -36.6389 -36.5519 -36.3045 -36.2538 -36.0678 -36.0076 -35.9857
 -35.9536 -35.9290 -35.8422 -35.5724 -35.4574 -18.7868 -18.5760 -18.4680
 -18.3209 -18.2834 -18.2488 -18.1506 -18.1102 -18.0982 -18.0538 -18.0291
 -17.9945 -17.9656 -17.8884 -17.8828 -17.8643 -17.8375 -17.8183 -17.7981
 -17.7825 -17.7631 -17.7555 -17.7339 -17.7222 -17.6869 -17.6638 -17.6491
 -17.6200 -17.6012 -17.5876 -17.5648 -17.5515 -17.5124 -17.4948 -17.4802
 -17.4553 -17.4471 -17.4183 -17.3938 -17.3782 -17.3535 -17.3180 -17.3033
 -17.2899 -17.2709 -17.2458 -17.2306 -17.2156 -17.1978 -17.1859 -17.1688
 -17.1528 -17.1454 -17.1356 -17.1242 -17.0999 -17.0864 -17.0773 -17.0653
 -17.0492 -17.0289 -17.0079 -16.9957 -16.9679 -16.9657 -16.9227 -16.8947
 -16.8652 -16.8481 -16.8267 -16.7967 -16.7794 -16.7648 -16.7525 -16.7388
 -16.7286 -16.7094 -16.6814 -16.6660 -16.6536 -16.6254 -16.6043 -16.5644
 -16.5405 -16.5233 -16.4691 -16.3528 -16.2588 -16.1443 -16.1100 -16.0134
 -15.4214 -15.3410 -15.2433 -15.1883 -15.1610 -15.0255 -14.9184 -14.9007
 -14.8047 -14.7441 -14.6984 -14.5997 -14.5742 -14.5260 -14.5034 -14.4356
 -14.3728 -14.3210 -14.2532 -14.2074 -14.1838 -14.1260 -14.1147 -14.0275
  -6.7493  -6.7074  -6.6928  -6.5058  -6.3466  -6.2952  -6.0880  -6.0444
  -6.0310  -5.9734  -5.9203  -5.9068  -5.8926  -5.8524  -5.8176  -5.7130
  -5.6932  -5.5951  -5.5697  -5.5410  -5.5101  -5.4963  -5.4860  -5.4614
  -5.4583  -5.4032  -5.3633  -5.3448  -5.3019  -5.2746  -5.2315  -5.2262
  -5.2062  -5.1406  -5.0916  -5.0532  -5.0389  -5.0064  -4.9911  -4.9240
  -4.8744  -4.7972  -4.7424  -4.6976  -4.6706  -4.5774  -4.5176  -4.4602
  -4.3666  -4.1339  -3.9296  -3.6749  -3.6010  -3.5786  -3.4101  -3.3158
  -3.2371  -3.1771  -3.1577  -3.1418  -3.0982  -3.0110  -2.9977  -2.9593
  -2.9230  -2.8913  -2.7750  -2.7572  -2.7268  -2.7265  -2.6581  -2.6178
  -2.5633  -2.5119  -2.4802  -2.4475  -2.4110  -2.3839  -2.3348  -2.3002
  -2.2661  -2.2542  -2.2283  -2.1996  -2.1766  -2.1450  -2.1147  -2.0664
  -2.0430  -2.0233  -1.9922  -1.9577  -1.9244  -1.8993  -1.8776  -1.8657
  -1.8453  -1.8278  -1.7644  -1.7363  -1.6857  -1.6535  -1.6234  -1.5799
  -1.5399  -1.5076  -1.4783  -1.4528  -1.3985  -1.3790  -1.3385  -1.2882
  -1.2474  -1.2232  -1.1945  -1.1524  -1.1067  -1.0786  -1.0676  -1.0270
  -0.9802  -0.9200  -0.8875  -0.8309  -0.8158  -0.7946  -0.7497  -0.7416
  -0.7153  -0.6814  -0.6652  -0.6168  -0.5865  -0.5523  -0.5143  -0.4874
  -0.4686  -0.4380  -0.4041  -0.3817  -0.3687  -0.3434  -0.3241  -0.3034
  -0.2666  -0.2218  -0.2110  -0.2042  -0.1819  -0.1657  -0.1226  -0.1075
  -0.0966  -0.0794  -0.0696  -0.0489  -0.0329  -0.0134  -0.0081   0.0078
   0.0475   0.0563   0.0889   0.1165   0.1384   0.1533   0.1650   0.1863
   0.2069   0.2222   0.2467   0.2687   0.2760   0.2956   0.3021   0.3225
   0.3607   0.3865   0.3903   0.4071   0.4192   0.4416   0.4532   0.4779
   0.4893   0.4965   0.5103   0.5394   0.5449   0.5860   0.6016   0.6166
   0.6377   0.6664   0.6790   0.7050   0.7106   0.7392   0.7516   0.7773
   0.7942   0.8045   0.8255   0.8596   0.8639   0.8985   0.9218   0.9615
   0.9904   1.0195   1.0406   1.0580   1.0972   1.1108   1.1445   1.1831
   1.2239   1.2402   1.2865   1.3433   1.3653   1.4456   1.4804   1.5500
   1.6029   1.6235   1.6991   1.7587   6.0245
     eigenvalues at k+q:
 -36.6509 -36.6389 -36.5520 -36.3045 -36.2538 -36.0678 -36.0076 -35.9857
 -35.9536 -35.9291 -35.8422 -35.5724 -35.4574 -18.7868 -18.5761 -18.4680
 -18.3210 -18.2834 -18.2488 -18.1506 -18.1102 -18.0983 -18.0538 -18.0291
 -17.9945 -17.9656 -17.8884 -17.8828 -17.8644 -17.8374 -17.8183 -17.7981
 -17.7825 -17.7631 -17.7555 -17.7339 -17.7222 -17.6869 -17.6638 -17.6491
 -17.6199 -17.6012 -17.5876 -17.5648 -17.5515 -17.5124 -17.4948 -17.4802
 -17.4553 -17.4471 -17.4183 -17.3938 -17.3782 -17.3535 -17.3180 -17.3033
 -17.2899 -17.2709 -17.2458 -17.2306 -17.2156 -17.1978 -17.1859 -17.1688
 -17.1528 -17.1455 -17.1356 -17.1242 -17.0999 -17.0864 -17.0773 -17.0653
 -17.0492 -17.0289 -17.0079 -16.9958 -16.9679 -16.9657 -16.9227 -16.8947
 -16.8652 -16.8481 -16.8267 -16.7967 -16.7794 -16.7648 -16.7525 -16.7388
 -16.7286 -16.7094 -16.6814 -16.6660 -16.6536 -16.6254 -16.6043 -16.5644
 -16.5404 -16.5233 -16.4691 -16.3528 -16.2588 -16.1443 -16.1100 -16.0133
 -15.4215 -15.3410 -15.2434 -15.1883 -15.1610 -15.0256 -14.9184 -14.9007
 -14.8047 -14.7441 -14.6984 -14.5997 -14.5742 -14.5260 -14.5034 -14.4356
 -14.3729 -14.3210 -14.2532 -14.2074 -14.1838 -14.1260 -14.1147 -14.0275
  -6.7493  -6.7074  -6.6928  -6.5058  -6.3466  -6.2952  -6.0881  -6.0444
  -6.0310  -5.9734  -5.9203  -5.9068  -5.8926  -5.8524  -5.8176  -5.7129
  -5.6932  -5.5951  -5.5697  -5.5410  -5.5101  -5.4963  -5.4860  -5.4614
  -5.4583  -5.4032  -5.3633  -5.3447  -5.3019  -5.2746  -5.2315  -5.2262
  -5.2062  -5.1406  -5.0916  -5.0532  -5.0388  -5.0064  -4.9911  -4.9240
  -4.8744  -4.7972  -4.7424  -4.6975  -4.6706  -4.5774  -4.5175  -4.4601
  -4.3665  -4.1339  -3.9296  -3.6749  -3.6010  -3.5786  -3.4101  -3.3158
  -3.2371  -3.1771  -3.1577  -3.1419  -3.0982  -3.0110  -2.9977  -2.9593
  -2.9230  -2.8913  -2.7750  -2.7572  -2.7269  -2.7265  -2.6580  -2.6178
  -2.5633  -2.5119  -2.4802  -2.4475  -2.4110  -2.3839  -2.3348  -2.3002
  -2.2661  -2.2542  -2.2283  -2.1996  -2.1766  -2.1450  -2.1147  -2.0665
  -2.0430  -2.0233  -1.9922  -1.9578  -1.9244  -1.8993  -1.8776  -1.8657
  -1.8453  -1.8278  -1.7644  -1.7363  -1.6857  -1.6536  -1.6234  -1.5799
  -1.5399  -1.5076  -1.4783  -1.4528  -1.3985  -1.3790  -1.3385  -1.2882
  -1.2474  -1.2233  -1.1945  -1.1524  -1.1067  -1.0786  -1.0676  -1.0270
  -0.9802  -0.9200  -0.8875  -0.8309  -0.8158  -0.7946  -0.7496  -0.7416
  -0.7154  -0.6814  -0.6652  -0.6168  -0.5865  -0.5523  -0.5143  -0.4874
  -0.4686  -0.4380  -0.4041  -0.3817  -0.3687  -0.3434  -0.3241  -0.3034
  -0.2667  -0.2218  -0.2110  -0.2042  -0.1819  -0.1657  -0.1226  -0.1075
  -0.0966  -0.0795  -0.0696  -0.0489  -0.0329  -0.0134  -0.0081   0.0078
   0.0475   0.0563   0.0889   0.1165   0.1384   0.1533   0.1650   0.1863
   0.2069   0.2222   0.2467   0.2687   0.2760   0.2956   0.3021   0.3225
   0.3607   0.3865   0.3903   0.4071   0.4192   0.4416   0.4532   0.4779
   0.4893   0.4965   0.5103   0.5394   0.5449   0.5860   0.6017   0.6166
   0.6377   0.6664   0.6790   0.7050   0.7106   0.7391   0.7516   0.7773
   0.7943   0.8045   0.8255   0.8596   0.8639   0.8985   0.9218   0.9616
   0.9904   1.0195   1.0406   1.0580   1.0972   1.1108   1.1445   1.1831
   1.2240   1.2402   1.2865   1.3433   1.3653   1.4456   1.4804   1.5500
   1.6029   1.6235   1.6991   1.7587   6.0246
     cgsolve_all iterations 126    anorm=    0.76E-07
PARA_AUG  1      50.2527710        -0.4852242         0.3827914
     cgsolve_all iterations 126    anorm=    0.77E-07
PARA_AUG  2      -0.4776562        50.1083668         0.2040909
     cgsolve_all iterations 126    anorm=    0.77E-07
PARA_AUG  3       0.3130901         0.0127191        49.9990616
     cgsolve_all iterations 147    anorm=    0.76E-07
     cgsolve_all iterations 147    anorm=    0.75E-07
     cgsolve_all iterations 147    anorm=    0.76E-07
     compute_u_kq: q = (    0.0394,    0.0000,    0.0000)
     Rotating WFCS
     c_bands:  1 eigenvalues not converged
     ethr =  1.00E-14,  avg # of iterations =121.0
     eigenvalues at k:
 -36.6509 -36.6389 -36.5519 -36.3045 -36.2538 -36.0678 -36.0076 -35.9857
 -35.9536 -35.9290 -35.8422 -35.5724 -35.4574 -18.7868 -18.5760 -18.4680
 -18.3209 -18.2834 -18.2488 -18.1506 -18.1102 -18.0982 -18.0538 -18.0291
 -17.9945 -17.9656 -17.8884 -17.8828 -17.8643 -17.8375 -17.8183 -17.7981
 -17.7825 -17.7631 -17.7555 -17.7339 -17.7222 -17.6869 -17.6638 -17.6491
 -17.6200 -17.6012 -17.5876 -17.5648 -17.5515 -17.5124 -17.4948 -17.4802
 -17.4553 -17.4471 -17.4183 -17.3938 -17.3782 -17.3535 -17.3180 -17.3033
 -17.2899 -17.2709 -17.2458 -17.2306 -17.2156 -17.1978 -17.1859 -17.1688
 -17.1528 -17.1454 -17.1356 -17.1242 -17.0999 -17.0864 -17.0773 -17.0653
 -17.0492 -17.0289 -17.0079 -16.9957 -16.9679 -16.9657 -16.9227 -16.8947
 -16.8652 -16.8481 -16.8267 -16.7967 -16.7794 -16.7648 -16.7525 -16.7388
 -16.7286 -16.7094 -16.6814 -16.6660 -16.6536 -16.6254 -16.6043 -16.5644
 -16.5405 -16.5233 -16.4691 -16.3528 -16.2588 -16.1443 -16.1100 -16.0134
 -15.4214 -15.3410 -15.2433 -15.1883 -15.1610 -15.0255 -14.9184 -14.9007
 -14.8047 -14.7441 -14.6984 -14.5997 -14.5742 -14.5260 -14.5034 -14.4356
 -14.3728 -14.3210 -14.2532 -14.2074 -14.1838 -14.1260 -14.1147 -14.0275
  -6.7493  -6.7074  -6.6928  -6.5058  -6.3466  -6.2952  -6.0880  -6.0444
  -6.0310  -5.9734  -5.9203  -5.9068  -5.8926  -5.8524  -5.8176  -5.7130
  -5.6932  -5.5951  -5.5697  -5.5410  -5.5101  -5.4963  -5.4860  -5.4614
  -5.4583  -5.4032  -5.3633  -5.3448  -5.3019  -5.2746  -5.2315  -5.2262
  -5.2062  -5.1406  -5.0916  -5.0532  -5.0389  -5.0064  -4.9911  -4.9240
  -4.8744  -4.7972  -4.7424  -4.6976  -4.6706  -4.5774  -4.5176  -4.4602
  -4.3666  -4.1339  -3.9296  -3.6749  -3.6010  -3.5786  -3.4101  -3.3158
  -3.2371  -3.1771  -3.1577  -3.1418  -3.0982  -3.0110  -2.9977  -2.9593
  -2.9230  -2.8913  -2.7750  -2.7572  -2.7268  -2.7265  -2.6581  -2.6178
  -2.5633  -2.5119  -2.4802  -2.4475  -2.4110  -2.3839  -2.3348  -2.3002
  -2.2661  -2.2542  -2.2283  -2.1996  -2.1766  -2.1450  -2.1147  -2.0664
  -2.0430  -2.0233  -1.9922  -1.9577  -1.9244  -1.8993  -1.8776  -1.8657
  -1.8453  -1.8278  -1.7644  -1.7363  -1.6857  -1.6535  -1.6234  -1.5799
  -1.5399  -1.5076  -1.4783  -1.4528  -1.3985  -1.3790  -1.3385  -1.2882
  -1.2474  -1.2232  -1.1945  -1.1524  -1.1067  -1.0786  -1.0676  -1.0270
  -0.9802  -0.9200  -0.8875  -0.8309  -0.8158  -0.7946  -0.7497  -0.7416
  -0.7153  -0.6814  -0.6652  -0.6168  -0.5865  -0.5523  -0.5143  -0.4874
  -0.4686  -0.4380  -0.4041  -0.3817  -0.3687  -0.3434  -0.3241  -0.3034
  -0.2666  -0.2218  -0.2110  -0.2042  -0.1819  -0.1657  -0.1226  -0.1075
  -0.0966  -0.0794  -0.0696  -0.0489  -0.0329  -0.0134  -0.0081   0.0078
   0.0475   0.0563   0.0889   0.1165   0.1384   0.1533   0.1650   0.1863
   0.2069   0.2222   0.2467   0.2687   0.2760   0.2956   0.3021   0.3225
   0.3607   0.3865   0.3903   0.4071   0.4192   0.4416   0.4532   0.4779
   0.4893   0.4965   0.5103   0.5394   0.5449   0.5860   0.6016   0.6166
   0.6377   0.6664   0.6790   0.7050   0.7106   0.7392   0.7516   0.7773
   0.7942   0.8045   0.8255   0.8596   0.8639   0.8985   0.9218   0.9615
   0.9904   1.0195   1.0406   1.0580   1.0972   1.1108   1.1445   1.1831
   1.2239   1.2402   1.2865   1.3433   1.3653   1.4456   1.4804   1.5500
   1.6029   1.6235   1.6991   1.7587   6.0245
     eigenvalues at k+q:
 -36.6509 -36.6389 -36.5520 -36.3045 -36.2538 -36.0678 -36.0077 -35.9857
 -35.9536 -35.9291 -35.8422 -35.5724 -35.4574 -18.7842 -18.5787 -18.4680
 -18.3229 -18.2827 -18.2518 -18.1468 -18.1070 -18.0978 -18.0548 -18.0298
 -17.9942 -17.9689 -17.8880 -17.8823 -17.8645 -17.8347 -17.8187 -17.7974
 -17.7812 -17.7613 -17.7545 -17.7336 -17.7222 -17.6864 -17.6647 -17.6491
 -17.6184 -17.6008 -17.5854 -17.5658 -17.5504 -17.5109 -17.4964 -17.4811
 -17.4555 -17.4446 -17.4150 -17.3946 -17.3764 -17.3557 -17.3173 -17.3036
 -17.2915 -17.2710 -17.2444 -17.2309 -17.2167 -17.1991 -17.1886 -17.1697
 -17.1566 -17.1455 -17.1370 -17.1257 -17.0994 -17.0854 -17.0780 -17.0672
 -17.0491 -17.0291 -17.0089 -16.9949 -16.9689 -16.9670 -16.9238 -16.8944
 -16.8633 -16.8465 -16.8270 -16.7983 -16.7815 -16.7680 -16.7529 -16.7414
 -16.7293 -16.7101 -16.6824 -16.6659 -16.6554 -16.6265 -16.6047 -16.5697
 -16.5389 -16.5228 -16.4697 -16.3531 -16.2500 -16.1429 -16.1045 -16.0108
 -15.4208 -15.3439 -15.2435 -15.1889 -15.1583 -15.0179 -14.9178 -14.9076
 -14.8047 -14.7463 -14.7011 -14.5960 -14.5658 -14.5237 -14.5009 -14.4357
 -14.3734 -14.3158 -14.2559 -14.2090 -14.1898 -14.1277 -14.1149 -14.0303
  -6.7625  -6.7094  -6.6929  -6.5069  -6.3449  -6.3119  -6.0883  -6.0441
  -6.0309  -5.9740  -5.9212  -5.9070  -5.8927  -5.8523  -5.8166  -5.7056
  -5.6924  -5.5952  -5.5689  -5.5421  -5.5103  -5.4975  -5.4856  -5.4610
  -5.4578  -5.4043  -5.3624  -5.3458  -5.3027  -5.2751  -5.2316  -5.2241
  -5.2017  -5.1411  -5.0906  -5.0504  -5.0361  -4.9950  -4.9884  -4.9196
  -4.8725  -4.7921  -4.7324  -4.6954  -4.6684  -4.5771  -4.5170  -4.4609
  -4.3681  -4.1312  -3.9278  -3.6949  -3.6000  -3.5914  -3.4078  -3.3189
  -3.2417  -3.1727  -3.1528  -3.1373  -3.0972  -3.0115  -2.9929  -2.9526
  -2.9205  -2.8911  -2.7723  -2.7548  -2.7270  -2.7242  -2.6569  -2.6196
  -2.5656  -2.5175  -2.4827  -2.4488  -2.4133  -2.3843  -2.3359  -2.3043
  -2.2680  -2.2556  -2.2288  -2.2034  -2.1814  -2.1451  -2.1117  -2.0668
  -2.0439  -2.0231  -1.9913  -1.9612  -1.9291  -1.9000  -1.8797  -1.8681
  -1.8467  -1.8287  -1.7605  -1.7303  -1.6843  -1.6494  -1.6206  -1.5760
  -1.5424  -1.5091  -1.4784  -1.4537  -1.3985  -1.3754  -1.3367  -1.2834
  -1.2470  -1.2224  -1.1950  -1.1515  -1.1092  -1.0800  -1.0719  -1.0275
  -0.9794  -0.9221  -0.8788  -0.8304  -0.8150  -0.7917  -0.7491  -0.7437
  -0.7138  -0.6816  -0.6627  -0.6173  -0.5877  -0.5534  -0.5135  -0.4884
  -0.4662  -0.4343  -0.4033  -0.3846  -0.3708  -0.3430  -0.3219  -0.3013
  -0.2635  -0.2210  -0.2101  -0.2038  -0.1824  -0.1643  -0.1221  -0.1082
  -0.0982  -0.0787  -0.0713  -0.0510  -0.0333  -0.0147  -0.0098   0.0060
   0.0497   0.0553   0.0878   0.1155   0.1330   0.1551   0.1639   0.1814
   0.2053   0.2208   0.2443   0.2690   0.2720   0.2969   0.3017   0.3220
   0.3599   0.3819   0.3896   0.4074   0.4178   0.4421   0.4532   0.4795
   0.4893   0.4938   0.5098   0.5388   0.5428   0.5861   0.6013   0.6164
   0.6356   0.6651   0.6782   0.7050   0.7119   0.7373   0.7501   0.7757
   0.7936   0.8059   0.8244   0.8592   0.8611   0.8999   0.9234   0.9582
   0.9896   1.0190   1.0388   1.0585   1.0963   1.1088   1.1456   1.1818
   1.2229   1.2395   1.2856   1.3478   1.3679   1.4509   1.4847   1.5509
   1.6055   1.6241   1.6985   1.7582   6.0470
     cgsolve_all iterations 147    anorm=    0.76E-07
     cgsolve_all iterations 147    anorm=    0.76E-07
     cgsolve_all iterations 145    anorm=    0.76E-07
     compute_u_kq: q = (   -0.0394,    0.0000,    0.0000)
     Rotating WFCS
     c_bands:  1 eigenvalues not converged
     ethr =  1.00E-14,  avg # of iterations =121.0
     eigenvalues at k:
 -36.6509 -36.6389 -36.5519 -36.3045 -36.2538 -36.0678 -36.0076 -35.9857
 -35.9536 -35.9290 -35.8422 -35.5724 -35.4574 -18.7868 -18.5760 -18.4680
 -18.3209 -18.2834 -18.2488 -18.1506 -18.1102 -18.0982 -18.0538 -18.0291
 -17.9945 -17.9656 -17.8884 -17.8828 -17.8643 -17.8375 -17.8183 -17.7981
 -17.7825 -17.7631 -17.7555 -17.7339 -17.7222 -17.6869 -17.6638 -17.6491
 -17.6200 -17.6012 -17.5876 -17.5648 -17.5515 -17.5124 -17.4948 -17.4802
 -17.4553 -17.4471 -17.4183 -17.3938 -17.3782 -17.3535 -17.3180 -17.3033
 -17.2899 -17.2709 -17.2458 -17.2306 -17.2156 -17.1978 -17.1859 -17.1688
 -17.1528 -17.1454 -17.1356 -17.1242 -17.0999 -17.0864 -17.0773 -17.0653
 -17.0492 -17.0289 -17.0079 -16.9957 -16.9679 -16.9657 -16.9227 -16.8947
 -16.8652 -16.8481 -16.8267 -16.7967 -16.7794 -16.7648 -16.7525 -16.7388
 -16.7286 -16.7094 -16.6814 -16.6660 -16.6536 -16.6254 -16.6043 -16.5644
 -16.5405 -16.5233 -16.4691 -16.3528 -16.2588 -16.1443 -16.1100 -16.0134
 -15.4214 -15.3410 -15.2433 -15.1883 -15.1610 -15.0255 -14.9184 -14.9007
 -14.8047 -14.7441 -14.6984 -14.5997 -14.5742 -14.5260 -14.5034 -14.4356
 -14.3728 -14.3210 -14.2532 -14.2074 -14.1838 -14.1260 -14.1147 -14.0275
  -6.7493  -6.7074  -6.6928  -6.5058  -6.3466  -6.2952  -6.0880  -6.0444
  -6.0310  -5.9734  -5.9203  -5.9068  -5.8926  -5.8524  -5.8176  -5.7130
  -5.6932  -5.5951  -5.5697  -5.5410  -5.5101  -5.4963  -5.4860  -5.4614
  -5.4583  -5.4032  -5.3633  -5.3448  -5.3019  -5.2746  -5.2315  -5.2262
  -5.2062  -5.1406  -5.0916  -5.0532  -5.0389  -5.0064  -4.9911  -4.9240
  -4.8744  -4.7972  -4.7424  -4.6976  -4.6706  -4.5774  -4.5176  -4.4602
  -4.3666  -4.1339  -3.9296  -3.6749  -3.6010  -3.5786  -3.4101  -3.3158
  -3.2371  -3.1771  -3.1577  -3.1418  -3.0982  -3.0110  -2.9977  -2.9593
  -2.9230  -2.8913  -2.7750  -2.7572  -2.7268  -2.7265  -2.6581  -2.6178
  -2.5633  -2.5119  -2.4802  -2.4475  -2.4110  -2.3839  -2.3348  -2.3002
  -2.2661  -2.2542  -2.2283  -2.1996  -2.1766  -2.1450  -2.1147  -2.0664
  -2.0430  -2.0233  -1.9922  -1.9577  -1.9244  -1.8993  -1.8776  -1.8657
  -1.8453  -1.8278  -1.7644  -1.7363  -1.6857  -1.6535  -1.6234  -1.5799
  -1.5399  -1.5076  -1.4783  -1.4528  -1.3985  -1.3790  -1.3385  -1.2882
  -1.2474  -1.2232  -1.1945  -1.1524  -1.1067  -1.0786  -1.0676  -1.0270
  -0.9802  -0.9200  -0.8875  -0.8309  -0.8158  -0.7946  -0.7497  -0.7416
  -0.7153  -0.6814  -0.6652  -0.6168  -0.5865  -0.5523  -0.5143  -0.4874
  -0.4686  -0.4380  -0.4041  -0.3817  -0.3687  -0.3434  -0.3241  -0.3034
  -0.2666  -0.2218  -0.2110  -0.2042  -0.1819  -0.1657  -0.1226  -0.1075
  -0.0966  -0.0794  -0.0696  -0.0489  -0.0329  -0.0134  -0.0081   0.0078
   0.0475   0.0563   0.0889   0.1165   0.1384   0.1533   0.1650   0.1863
   0.2069   0.2222   0.2467   0.2687   0.2760   0.2956   0.3021   0.3225
   0.3607   0.3865   0.3903   0.4071   0.4192   0.4416   0.4532   0.4779
   0.4893   0.4965   0.5103   0.5394   0.5449   0.5860   0.6016   0.6166
   0.6377   0.6664   0.6790   0.7050   0.7106   0.7392   0.7516   0.7773
   0.7942   0.8045   0.8255   0.8596   0.8639   0.8985   0.9218   0.9615
   0.9904   1.0195   1.0406   1.0580   1.0972   1.1108   1.1445   1.1831
   1.2239   1.2402   1.2865   1.3433   1.3653   1.4456   1.4804   1.5500
   1.6029   1.6235   1.6991   1.7587   6.0245
     eigenvalues at k+q:
 -36.6509 -36.6389 -36.5520 -36.3045 -36.2538 -36.0679 -36.0076 -35.9857
 -35.9536 -35.9291 -35.8422 -35.5724 -35.4574 -18.7893 -18.5735 -18.4680
 -18.3191 -18.2841 -18.2459 -18.1544 -18.1134 -18.0985 -18.0526 -18.0283
 -17.9950 -17.9624 -17.8890 -17.8831 -17.8644 -17.8399 -17.8175 -17.7989
 -17.7838 -17.7651 -17.7566 -17.7343 -17.7221 -17.6875 -17.6633 -17.6490
 -17.6216 -17.6017 -17.5894 -17.5636 -17.5526 -17.5139 -17.4936 -17.4797
 -17.4557 -17.4486 -17.4214 -17.3929 -17.3797 -17.3519 -17.3194 -17.3025
 -17.2887 -17.2708 -17.2473 -17.2305 -17.2144 -17.1966 -17.1833 -17.1680
 -17.1499 -17.1447 -17.1340 -17.1224 -17.1004 -17.0871 -17.0766 -17.0634
 -17.0490 -17.0288 -17.0070 -16.9966 -16.9673 -16.9642 -16.9223 -16.8950
 -16.8671 -16.8493 -16.8261 -16.7950 -16.7773 -16.7617 -16.7522 -16.7374
 -16.7267 -16.7085 -16.6804 -16.6661 -16.6512 -16.6245 -16.6040 -16.5596
 -16.5416 -16.5232 -16.4686 -16.3525 -16.2677 -16.1463 -16.1155 -16.0154
 -15.4217 -15.3385 -15.2433 -15.1878 -15.1628 -15.0329 -14.9200 -14.8939
 -14.8052 -14.7439 -14.6963 -14.6030 -14.5807 -14.5277 -14.5049 -14.4357
 -14.3721 -14.3255 -14.2510 -14.2059 -14.1786 -14.1246 -14.1145 -14.0250
  -6.7357  -6.7064  -6.6918  -6.5048  -6.3484  -6.2779  -6.0877  -6.0447
  -6.0311  -5.9728  -5.9194  -5.9068  -5.8928  -5.8523  -5.8187  -5.7215
  -5.6939  -5.5951  -5.5703  -5.5397  -5.5100  -5.4953  -5.4862  -5.4618
  -5.4589  -5.4021  -5.3646  -5.3432  -5.3017  -5.2742  -5.2333  -5.2270
  -5.2105  -5.1406  -5.0924  -5.0581  -5.0399  -5.0183  -4.9926  -4.9275
  -4.8760  -4.8019  -4.7521  -4.6995  -4.6724  -4.5779  -4.5182  -4.4592
  -4.3650  -4.1366  -3.9314  -3.6554  -3.6021  -3.5657  -3.4128  -3.3129
  -3.2324  -3.1819  -3.1628  -3.1453  -3.0986  -3.0106  -3.0014  -2.9661
  -2.9252  -2.8916  -2.7789  -2.7594  -2.7289  -2.7272  -2.6599  -2.6163
  -2.5609  -2.5061  -2.4776  -2.4463  -2.4085  -2.3842  -2.3341  -2.2956
  -2.2666  -2.2511  -2.2274  -2.1962  -2.1717  -2.1449  -2.1171  -2.0659
  -2.0423  -2.0236  -1.9937  -1.9553  -1.9211  -1.8986  -1.8765  -1.8651
  -1.8445  -1.8215  -1.7684  -1.7419  -1.6868  -1.6574  -1.6251  -1.5843
  -1.5373  -1.5073  -1.4778  -1.4515  -1.3989  -1.3836  -1.3399  -1.2936
  -1.2485  -1.2250  -1.1948  -1.1515  -1.1046  -1.0765  -1.0631  -1.0270
  -0.9818  -0.9171  -0.8957  -0.8324  -0.8164  -0.7972  -0.7490  -0.7396
  -0.7165  -0.6824  -0.6649  -0.6162  -0.5843  -0.5510  -0.5152  -0.4867
  -0.4706  -0.4424  -0.4051  -0.3797  -0.3663  -0.3437  -0.3265  -0.3046
  -0.2701  -0.2228  -0.2119  -0.2047  -0.1810  -0.1671  -0.1237  -0.1080
  -0.0949  -0.0798  -0.0672  -0.0465  -0.0317  -0.0129  -0.0058   0.0097
   0.0441   0.0584   0.0898   0.1170   0.1431   0.1516   0.1656   0.1908
   0.2091   0.2236   0.2489   0.2684   0.2801   0.2954   0.3021   0.3233
   0.3612   0.3869   0.3937   0.4076   0.4211   0.4406   0.4532   0.4764
   0.4889   0.4991   0.5110   0.5389   0.5483   0.5859   0.6016   0.6168
   0.6406   0.6679   0.6797   0.7051   0.7092   0.7411   0.7532   0.7788
   0.7938   0.8052   0.8264   0.8599   0.8673   0.8974   0.9200   0.9647
   0.9923   1.0201   1.0422   1.0577   1.0979   1.1135   1.1432   1.1841
   1.2244   1.2407   1.2874   1.3384   1.3626   1.4394   1.4754   1.5490
   1.5997   1.6230   1.6997   1.7586   6.0046
     cgsolve_all iterations 147    anorm=    0.76E-07
     cgsolve_all iterations 147    anorm=    0.76E-07
     cgsolve_all iterations 147    anorm=    0.76E-07
     compute_u_kq: q = (    0.0000,    0.0394,    0.0000)
     Rotating WFCS
     c_bands:  1 eigenvalues not converged
     ethr =  1.00E-14,  avg # of iterations =121.0
     eigenvalues at k:
 -36.6509 -36.6389 -36.5519 -36.3045 -36.2538 -36.0678 -36.0076 -35.9857
 -35.9536 -35.9290 -35.8422 -35.5724 -35.4574 -18.7868 -18.5760 -18.4680
 -18.3209 -18.2834 -18.2488 -18.1506 -18.1102 -18.0982 -18.0538 -18.0291
 -17.9945 -17.9656 -17.8884 -17.8828 -17.8643 -17.8375 -17.8183 -17.7981
 -17.7825 -17.7631 -17.7555 -17.7339 -17.7222 -17.6869 -17.6638 -17.6491
 -17.6200 -17.6012 -17.5876 -17.5648 -17.5515 -17.5124 -17.4948 -17.4802
 -17.4553 -17.4471 -17.4183 -17.3938 -17.3782 -17.3535 -17.3180 -17.3033
 -17.2899 -17.2709 -17.2458 -17.2306 -17.2156 -17.1978 -17.1859 -17.1688
 -17.1528 -17.1454 -17.1356 -17.1242 -17.0999 -17.0864 -17.0773 -17.0653
 -17.0492 -17.0289 -17.0079 -16.9957 -16.9679 -16.9657 -16.9227 -16.8947
 -16.8652 -16.8481 -16.8267 -16.7967 -16.7794 -16.7648 -16.7525 -16.7388
 -16.7286 -16.7094 -16.6814 -16.6660 -16.6536 -16.6254 -16.6043 -16.5644
 -16.5405 -16.5233 -16.4691 -16.3528 -16.2588 -16.1443 -16.1100 -16.0134
 -15.4214 -15.3410 -15.2433 -15.1883 -15.1610 -15.0255 -14.9184 -14.9007
 -14.8047 -14.7441 -14.6984 -14.5997 -14.5742 -14.5260 -14.5034 -14.4356
 -14.3728 -14.3210 -14.2532 -14.2074 -14.1838 -14.1260 -14.1147 -14.0275
  -6.7493  -6.7074  -6.6928  -6.5058  -6.3466  -6.2952  -6.0880  -6.0444
  -6.0310  -5.9734  -5.9203  -5.9068  -5.8926  -5.8524  -5.8176  -5.7130
  -5.6932  -5.5951  -5.5697  -5.5410  -5.5101  -5.4963  -5.4860  -5.4614
  -5.4583  -5.4032  -5.3633  -5.3448  -5.3019  -5.2746  -5.2315  -5.2262
  -5.2062  -5.1406  -5.0916  -5.0532  -5.0389  -5.0064  -4.9911  -4.9240
  -4.8744  -4.7972  -4.7424  -4.6976  -4.6706  -4.5774  -4.5176  -4.4602
  -4.3666  -4.1339  -3.9296  -3.6749  -3.6010  -3.5786  -3.4101  -3.3158
  -3.2371  -3.1771  -3.1577  -3.1418  -3.0982  -3.0110  -2.9977  -2.9593
  -2.9230  -2.8913  -2.7750  -2.7572  -2.7268  -2.7265  -2.6581  -2.6178
  -2.5633  -2.5119  -2.4802  -2.4475  -2.4110  -2.3839  -2.3348  -2.3002
  -2.2661  -2.2542  -2.2283  -2.1996  -2.1766  -2.1450  -2.1147  -2.0664
  -2.0430  -2.0233  -1.9922  -1.9577  -1.9244  -1.8993  -1.8776  -1.8657
  -1.8453  -1.8278  -1.7644  -1.7363  -1.6857  -1.6535  -1.6234  -1.5799
  -1.5399  -1.5076  -1.4783  -1.4528  -1.3985  -1.3790  -1.3385  -1.2882
  -1.2474  -1.2232  -1.1945  -1.1524  -1.1067  -1.0786  -1.0676  -1.0270
  -0.9802  -0.9200  -0.8875  -0.8309  -0.8158  -0.7946  -0.7497  -0.7416
  -0.7153  -0.6814  -0.6652  -0.6168  -0.5865  -0.5523  -0.5143  -0.4874
  -0.4686  -0.4380  -0.4041  -0.3817  -0.3687  -0.3434  -0.3241  -0.3034
  -0.2666  -0.2218  -0.2110  -0.2042  -0.1819  -0.1657  -0.1226  -0.1075
  -0.0966  -0.0794  -0.0696  -0.0489  -0.0329  -0.0134  -0.0081   0.0078
   0.0475   0.0563   0.0889   0.1165   0.1384   0.1533   0.1650   0.1863
   0.2069   0.2222   0.2467   0.2687   0.2760   0.2956   0.3021   0.3225
   0.3607   0.3865   0.3903   0.4071   0.4192   0.4416   0.4532   0.4779
   0.4893   0.4965   0.5103   0.5394   0.5449   0.5860   0.6016   0.6166
   0.6377   0.6664   0.6790   0.7050   0.7106   0.7392   0.7516   0.7773
   0.7942   0.8045   0.8255   0.8596   0.8639   0.8985   0.9218   0.9615
   0.9904   1.0195   1.0406   1.0580   1.0972   1.1108   1.1445   1.1831
   1.2239   1.2402   1.2865   1.3433   1.3653   1.4456   1.4804   1.5500
   1.6029   1.6235   1.6991   1.7587   6.0245
     eigenvalues at k+q:
 -36.6509 -36.6389 -36.5520 -36.3045 -36.2538 -36.0679 -36.0076 -35.9857
 -35.9536 -35.9291 -35.8422 -35.5724 -35.4574 -18.7907 -18.5717 -18.4685
 -18.3209 -18.2803 -18.2467 -18.1499 -18.1122 -18.1015 -18.0556 -18.0297
 -17.9948 -17.9654 -17.8896 -17.8825 -17.8624 -17.8402 -17.8179 -17.7994
 -17.7842 -17.7645 -17.7571 -17.7347 -17.7225 -17.6878 -17.6638 -17.6490
 -17.6195 -17.6004 -17.5869 -17.5658 -17.5517 -17.5160 -17.4966 -17.4819
 -17.4575 -17.4497 -17.4163 -17.3964 -17.3784 -17.3548 -17.3188 -17.3036
 -17.2883 -17.2721 -17.2456 -17.2294 -17.2120 -17.1950 -17.1816 -17.1663
 -17.1491 -17.1448 -17.1333 -17.1215 -17.0995 -17.0857 -17.0772 -17.0650
 -17.0487 -17.0270 -17.0084 -16.9964 -16.9676 -16.9636 -16.9265 -16.8948
 -16.8659 -16.8474 -16.8222 -16.7943 -16.7765 -16.7624 -16.7523 -16.7383
 -16.7271 -16.7121 -16.6791 -16.6646 -16.6492 -16.6233 -16.6023 -16.5558
 -16.5410 -16.5250 -16.4684 -16.3521 -16.2726 -16.1488 -16.1183 -16.0160
 -15.4198 -15.3379 -15.2425 -15.1896 -15.1638 -15.0351 -14.9206 -14.8939
 -14.8071 -14.7445 -14.6975 -14.6015 -14.5822 -14.5281 -14.5046 -14.4369
 -14.3728 -14.3238 -14.2495 -14.2050 -14.1771 -14.1243 -14.1144 -14.0247
  -6.7280  -6.7062  -6.6908  -6.5044  -6.3494  -6.2679  -6.0854  -6.0445
  -6.0325  -5.9732  -5.9187  -5.9070  -5.8921  -5.8533  -5.8205  -5.7261
  -5.6927  -5.5958  -5.5711  -5.5403  -5.5094  -5.4951  -5.4862  -5.4610
  -5.4577  -5.4006  -5.3658  -5.3447  -5.3030  -5.2742  -5.2348  -5.2264
  -5.2112  -5.1409  -5.0953  -5.0569  -5.0394  -5.0271  -4.9932  -4.9314
  -4.8763  -4.8058  -4.7545  -4.7000  -4.6738  -4.5778  -4.5177  -4.4581
  -4.3658  -4.1386  -3.9327  -3.6446  -3.6031  -3.5589  -3.4090  -3.3128
  -3.2410  -3.1779  -3.1641  -3.1460  -3.0995  -3.0189  -3.0031  -2.9640
  -2.9238  -2.8890  -2.7776  -2.7640  -2.7306  -2.7263  -2.6613  -2.6201
  -2.5644  -2.4999  -2.4765  -2.4480  -2.4071  -2.3851  -2.3318  -2.2953
  -2.2689  -2.2502  -2.2236  -2.1966  -2.1687  -2.1422  -2.1126  -2.0680
  -2.0405  -2.0247  -1.9899  -1.9544  -1.9204  -1.8942  -1.8742  -1.8647
  -1.8476  -1.8269  -1.7686  -1.7419  -1.6830  -1.6589  -1.6256  -1.5893
  -1.5399  -1.5081  -1.4785  -1.4546  -1.3975  -1.3814  -1.3419  -1.2914
  -1.2493  -1.2209  -1.1917  -1.1557  -1.1080  -1.0782  -1.0668  -1.0246
  -0.9826  -0.9190  -0.8950  -0.8294  -0.8172  -0.7955  -0.7533  -0.7350
  -0.7136  -0.6832  -0.6652  -0.6164  -0.5890  -0.5492  -0.5168  -0.4864
  -0.4683  -0.4401  -0.4035  -0.3823  -0.3692  -0.3422  -0.3272  -0.3062
  -0.2702  -0.2274  -0.2112  -0.2036  -0.1834  -0.1657  -0.1232  -0.1087
  -0.0925  -0.0789  -0.0677  -0.0460  -0.0320  -0.0119  -0.0066   0.0095
   0.0467   0.0579   0.0900   0.1164   0.1397   0.1535   0.1660   0.1893
   0.2100   0.2261   0.2478   0.2693   0.2803   0.2981   0.3044   0.3217
   0.3637   0.3840   0.3927   0.4099   0.4193   0.4438   0.4537   0.4802
   0.4897   0.4972   0.5108   0.5394   0.5493   0.5852   0.6031   0.6146
   0.6405   0.6670   0.6797   0.7081   0.7135   0.7425   0.7530   0.7772
   0.7965   0.8059   0.8278   0.8602   0.8687   0.9008   0.9220   0.9645
   0.9931   1.0192   1.0389   1.0605   1.0981   1.1118   1.1439   1.1846
   1.2228   1.2382   1.2855   1.3358   1.3646   1.4383   1.4731   1.5473
   1.6005   1.6223   1.6997   1.7590   5.9948
     cgsolve_all iterations 149    anorm=    0.76E-07
     cgsolve_all iterations 147    anorm=    0.75E-07
     cgsolve_all iterations 147    anorm=    0.77E-07
     compute_u_kq: q = (    0.0000,   -0.0394,    0.0000)
     Rotating WFCS
     c_bands:  1 eigenvalues not converged
     ethr =  1.00E-14,  avg # of iterations =121.0
     eigenvalues at k:
 -36.6509 -36.6389 -36.5519 -36.3045 -36.2538 -36.0678 -36.0076 -35.9857
 -35.9536 -35.9290 -35.8422 -35.5724 -35.4574 -18.7868 -18.5760 -18.4680
 -18.3209 -18.2834 -18.2488 -18.1506 -18.1102 -18.0982 -18.0538 -18.0291
 -17.9945 -17.9656 -17.8884 -17.8828 -17.8643 -17.8375 -17.8183 -17.7981
 -17.7825 -17.7631 -17.7555 -17.7339 -17.7222 -17.6869 -17.6638 -17.6491
 -17.6200 -17.6012 -17.5876 -17.5648 -17.5515 -17.5124 -17.4948 -17.4802
 -17.4553 -17.4471 -17.4183 -17.3938 -17.3782 -17.3535 -17.3180 -17.3033
 -17.2899 -17.2709 -17.2458 -17.2306 -17.2156 -17.1978 -17.1859 -17.1688
 -17.1528 -17.1454 -17.1356 -17.1242 -17.0999 -17.0864 -17.0773 -17.0653
 -17.0492 -17.0289 -17.0079 -16.9957 -16.9679 -16.9657 -16.9227 -16.8947
 -16.8652 -16.8481 -16.8267 -16.7967 -16.7794 -16.7648 -16.7525 -16.7388
 -16.7286 -16.7094 -16.6814 -16.6660 -16.6536 -16.6254 -16.6043 -16.5644
 -16.5405 -16.5233 -16.4691 -16.3528 -16.2588 -16.1443 -16.1100 -16.0134
 -15.4214 -15.3410 -15.2433 -15.1883 -15.1610 -15.0255 -14.9184 -14.9007
 -14.8047 -14.7441 -14.6984 -14.5997 -14.5742 -14.5260 -14.5034 -14.4356
 -14.3728 -14.3210 -14.2532 -14.2074 -14.1838 -14.1260 -14.1147 -14.0275
  -6.7493  -6.7074  -6.6928  -6.5058  -6.3466  -6.2952  -6.0880  -6.0444
  -6.0310  -5.9734  -5.9203  -5.9068  -5.8926  -5.8524  -5.8176  -5.7130
  -5.6932  -5.5951  -5.5697  -5.5410  -5.5101  -5.4963  -5.4860  -5.4614
  -5.4583  -5.4032  -5.3633  -5.3448  -5.3019  -5.2746  -5.2315  -5.2262
  -5.2062  -5.1406  -5.0916  -5.0532  -5.0389  -5.0064  -4.9911  -4.9240
  -4.8744  -4.7972  -4.7424  -4.6976  -4.6706  -4.5774  -4.5176  -4.4602
  -4.3666  -4.1339  -3.9296  -3.6749  -3.6010  -3.5786  -3.4101  -3.3158
  -3.2371  -3.1771  -3.1577  -3.1418  -3.0982  -3.0110  -2.9977  -2.9593
  -2.9230  -2.8913  -2.7750  -2.7572  -2.7268  -2.7265  -2.6581  -2.6178
  -2.5633  -2.5119  -2.4802  -2.4475  -2.4110  -2.3839  -2.3348  -2.3002
  -2.2661  -2.2542  -2.2283  -2.1996  -2.1766  -2.1450  -2.1147  -2.0664
  -2.0430  -2.0233  -1.9922  -1.9577  -1.9244  -1.8993  -1.8776  -1.8657
  -1.8453  -1.8278  -1.7644  -1.7363  -1.6857  -1.6535  -1.6234  -1.5799
  -1.5399  -1.5076  -1.4783  -1.4528  -1.3985  -1.3790  -1.3385  -1.2882
  -1.2474  -1.2232  -1.1945  -1.1524  -1.1067  -1.0786  -1.0676  -1.0270
  -0.9802  -0.9200  -0.8875  -0.8309  -0.8158  -0.7946  -0.7497  -0.7416
  -0.7153  -0.6814  -0.6652  -0.6168  -0.5865  -0.5523  -0.5143  -0.4874
  -0.4686  -0.4380  -0.4041  -0.3817  -0.3687  -0.3434  -0.3241  -0.3034
  -0.2666  -0.2218  -0.2110  -0.2042  -0.1819  -0.1657  -0.1226  -0.1075
  -0.0966  -0.0794  -0.0696  -0.0489  -0.0329  -0.0134  -0.0081   0.0078
   0.0475   0.0563   0.0889   0.1165   0.1384   0.1533   0.1650   0.1863
   0.2069   0.2222   0.2467   0.2687   0.2760   0.2956   0.3021   0.3225
   0.3607   0.3865   0.3903   0.4071   0.4192   0.4416   0.4532   0.4779
   0.4893   0.4965   0.5103   0.5394   0.5449   0.5860   0.6016   0.6166
   0.6377   0.6664   0.6790   0.7050   0.7106   0.7392   0.7516   0.7773
   0.7942   0.8045   0.8255   0.8596   0.8639   0.8985   0.9218   0.9615
   0.9904   1.0195   1.0406   1.0580   1.0972   1.1108   1.1445   1.1831
   1.2239   1.2402   1.2865   1.3433   1.3653   1.4456   1.4804   1.5500
   1.6029   1.6235   1.6991   1.7587   6.0245
     eigenvalues at k+q:
 -36.6509 -36.6389 -36.5520 -36.3045 -36.2538 -36.0678 -36.0077 -35.9857
 -35.9536 -35.9291 -35.8422 -35.5724 -35.4574 -18.7827 -18.5807 -18.4673
 -18.3208 -18.2867 -18.2510 -18.1511 -18.1084 -18.0947 -18.0524 -18.0286
 -17.9942 -17.9654 -17.8897 -17.8809 -17.8664 -17.8343 -17.8184 -17.7968
 -17.7807 -17.7617 -17.7539 -17.7332 -17.7219 -17.6860 -17.6645 -17.6490
 -17.6203 -17.6019 -17.5881 -17.5637 -17.5513 -17.5086 -17.4935 -17.4786
 -17.4528 -17.4448 -17.4200 -17.3912 -17.3778 -17.3523 -17.3171 -17.3029
 -17.2921 -17.2698 -17.2464 -17.2317 -17.2190 -17.2013 -17.1898 -17.1717
 -17.1571 -17.1456 -17.1383 -17.1262 -17.1002 -17.0867 -17.0772 -17.0652
 -17.0501 -17.0308 -17.0074 -16.9950 -16.9695 -16.9668 -16.9193 -16.8940
 -16.8653 -16.8488 -16.8305 -16.7992 -16.7826 -16.7671 -16.7529 -16.7400
 -16.7296 -16.7066 -16.6849 -16.6666 -16.6565 -16.6276 -16.6063 -16.5727
 -16.5393 -16.5216 -16.4699 -16.3536 -16.2454 -16.1417 -16.1014 -16.0097
 -15.4230 -15.3444 -15.2440 -15.1872 -15.1573 -15.0166 -14.9169 -14.9069
 -14.8023 -14.7449 -14.6999 -14.5978 -14.5650 -14.5235 -14.5015 -14.4345
 -14.3729 -14.3177 -14.2573 -14.2102 -14.1908 -14.1279 -14.1150 -14.0304
  -6.7696  -6.7108  -6.6927  -6.5074  -6.3440  -6.3209  -6.0906  -6.0443
  -6.0296  -5.9737  -5.9219  -5.9068  -5.8932  -5.8514  -5.8147  -5.7029
  -5.6933  -5.5944  -5.5680  -5.5414  -5.5109  -5.4976  -5.4854  -5.4619
  -5.4586  -5.4060  -5.3615  -5.3450  -5.3015  -5.2752  -5.2314  -5.2250
  -5.2001  -5.1407  -5.0881  -5.0517  -5.0386  -4.9909  -4.9793  -4.9158
  -4.8722  -4.7877  -4.7307  -4.6956  -4.6651  -4.5768  -4.5175  -4.4615
  -4.3676  -4.1293  -3.9265  -3.7067  -3.6007  -3.5968  -3.4112  -3.3196
  -3.2321  -3.1772  -3.1536  -3.1354  -3.0959  -3.0034  -2.9917  -2.9543
  -2.9226  -2.8927  -2.7736  -2.7508  -2.7267  -2.7222  -2.6552  -2.6159
  -2.5632  -2.5254  -2.4830  -2.4463  -2.4150  -2.3826  -2.3371  -2.3051
  -2.2676  -2.2542  -2.2329  -2.2021  -2.1850  -2.1486  -2.1158  -2.0654
  -2.0452  -2.0220  -1.9950  -1.9611  -1.9294  -1.9085  -1.8811  -1.8675
  -1.8417  -1.8242  -1.7602  -1.7303  -1.6875  -1.6482  -1.6215  -1.5717
  -1.5395  -1.5083  -1.4781  -1.4502  -1.3995  -1.3770  -1.3346  -1.2852
  -1.2464  -1.2255  -1.1971  -1.1494  -1.1054  -1.0790  -1.0666  -1.0297
  -0.9783  -0.9195  -0.8810  -0.8355  -0.8143  -0.7917  -0.7498  -0.7452
  -0.7162  -0.6792  -0.6631  -0.6181  -0.5833  -0.5560  -0.5122  -0.4876
  -0.4685  -0.4357  -0.4050  -0.3821  -0.3673  -0.3448  -0.3212  -0.3004
  -0.2634  -0.2178  -0.2120  -0.2034  -0.1793  -0.1655  -0.1222  -0.1114
  -0.0977  -0.0806  -0.0697  -0.0512  -0.0336  -0.0151  -0.0096   0.0067
   0.0475   0.0545   0.0883   0.1165   0.1365   0.1525   0.1648   0.1830
   0.2042   0.2182   0.2451   0.2676   0.2724   0.2930   0.3005   0.3239
   0.3574   0.3854   0.3906   0.4044   0.4190   0.4397   0.4528   0.4758
   0.4879   0.4963   0.5098   0.5367   0.5438   0.5858   0.6015   0.6183
   0.6341   0.6661   0.6778   0.7000   0.7091   0.7359   0.7515   0.7767
   0.7908   0.8040   0.8240   0.8564   0.8614   0.8968   0.9221   0.9594
   0.9888   1.0196   1.0416   1.0559   1.0963   1.1103   1.1450   1.1816
   1.2239   1.2428   1.2877   1.3493   1.3665   1.4519   1.4880   1.5523
   1.6052   1.6248   1.6985   1.7580   6.0559
     cgsolve_all iterations 145    anorm=    0.76E-07
     cgsolve_all iterations 145    anorm=    0.75E-07
     cgsolve_all iterations 145    anorm=    0.76E-07
     compute_u_kq: q = (    0.0000,    0.0000,    0.0394)
     Rotating WFCS
     c_bands:  1 eigenvalues not converged
     ethr =  1.00E-14,  avg # of iterations =121.0
     eigenvalues at k:
 -36.6509 -36.6389 -36.5519 -36.3045 -36.2538 -36.0678 -36.0076 -35.9857
 -35.9536 -35.9290 -35.8422 -35.5724 -35.4574 -18.7868 -18.5760 -18.4680
 -18.3209 -18.2834 -18.2488 -18.1506 -18.1102 -18.0982 -18.0538 -18.0291
 -17.9945 -17.9656 -17.8884 -17.8828 -17.8643 -17.8375 -17.8183 -17.7981
 -17.7825 -17.7631 -17.7555 -17.7339 -17.7222 -17.6869 -17.6638 -17.6491
 -17.6200 -17.6012 -17.5876 -17.5648 -17.5515 -17.5124 -17.4948 -17.4802
 -17.4553 -17.4471 -17.4183 -17.3938 -17.3782 -17.3535 -17.3180 -17.3033
 -17.2899 -17.2709 -17.2458 -17.2306 -17.2156 -17.1978 -17.1859 -17.1688
 -17.1528 -17.1454 -17.1356 -17.1242 -17.0999 -17.0864 -17.0773 -17.0653
 -17.0492 -17.0289 -17.0079 -16.9957 -16.9679 -16.9657 -16.9227 -16.8947
 -16.8652 -16.8481 -16.8267 -16.7967 -16.7794 -16.7648 -16.7525 -16.7388
 -16.7286 -16.7094 -16.6814 -16.6660 -16.6536 -16.6254 -16.6043 -16.5644
 -16.5405 -16.5233 -16.4691 -16.3528 -16.2588 -16.1443 -16.1100 -16.0134
 -15.4214 -15.3410 -15.2433 -15.1883 -15.1610 -15.0255 -14.9184 -14.9007
 -14.8047 -14.7441 -14.6984 -14.5997 -14.5742 -14.5260 -14.5034 -14.4356
 -14.3728 -14.3210 -14.2532 -14.2074 -14.1838 -14.1260 -14.1147 -14.0275
  -6.7493  -6.7074  -6.6928  -6.5058  -6.3466  -6.2952  -6.0880  -6.0444
  -6.0310  -5.9734  -5.9203  -5.9068  -5.8926  -5.8524  -5.8176  -5.7130
  -5.6932  -5.5951  -5.5697  -5.5410  -5.5101  -5.4963  -5.4860  -5.4614
  -5.4583  -5.4032  -5.3633  -5.3448  -5.3019  -5.2746  -5.2315  -5.2262
  -5.2062  -5.1406  -5.0916  -5.0532  -5.0389  -5.0064  -4.9911  -4.9240
  -4.8744  -4.7972  -4.7424  -4.6976  -4.6706  -4.5774  -4.5176  -4.4602
  -4.3666  -4.1339  -3.9296  -3.6749  -3.6010  -3.5786  -3.4101  -3.3158
  -3.2371  -3.1771  -3.1577  -3.1418  -3.0982  -3.0110  -2.9977  -2.9593
  -2.9230  -2.8913  -2.7750  -2.7572  -2.7268  -2.7265  -2.6581  -2.6178
  -2.5633  -2.5119  -2.4802  -2.4475  -2.4110  -2.3839  -2.3348  -2.3002
  -2.2661  -2.2542  -2.2283  -2.1996  -2.1766  -2.1450  -2.1147  -2.0664
  -2.0430  -2.0233  -1.9922  -1.9577  -1.9244  -1.8993  -1.8776  -1.8657
  -1.8453  -1.8278  -1.7644  -1.7363  -1.6857  -1.6535  -1.6234  -1.5799
  -1.5399  -1.5076  -1.4783  -1.4528  -1.3985  -1.3790  -1.3385  -1.2882
  -1.2474  -1.2232  -1.1945  -1.1524  -1.1067  -1.0786  -1.0676  -1.0270
  -0.9802  -0.9200  -0.8875  -0.8309  -0.8158  -0.7946  -0.7497  -0.7416
  -0.7153  -0.6814  -0.6652  -0.6168  -0.5865  -0.5523  -0.5143  -0.4874
  -0.4686  -0.4380  -0.4041  -0.3817  -0.3687  -0.3434  -0.3241  -0.3034
  -0.2666  -0.2218  -0.2110  -0.2042  -0.1819  -0.1657  -0.1226  -0.1075
  -0.0966  -0.0794  -0.0696  -0.0489  -0.0329  -0.0134  -0.0081   0.0078
   0.0475   0.0563   0.0889   0.1165   0.1384   0.1533   0.1650   0.1863
   0.2069   0.2222   0.2467   0.2687   0.2760   0.2956   0.3021   0.3225
   0.3607   0.3865   0.3903   0.4071   0.4192   0.4416   0.4532   0.4779
   0.4893   0.4965   0.5103   0.5394   0.5449   0.5860   0.6016   0.6166
   0.6377   0.6664   0.6790   0.7050   0.7106   0.7392   0.7516   0.7773
   0.7942   0.8045   0.8255   0.8596   0.8639   0.8985   0.9218   0.9615
   0.9904   1.0195   1.0406   1.0580   1.0972   1.1108   1.1445   1.1831
   1.2239   1.2402   1.2865   1.3433   1.3653   1.4456   1.4804   1.5500
   1.6029   1.6235   1.6991   1.7587   6.0245
     eigenvalues at k+q:
 -36.6509 -36.6389 -36.5520 -36.3045 -36.2538 -36.0678 -36.0076 -35.9857
 -35.9536 -35.9291 -35.8422 -35.5724 -35.4574 -18.7868 -18.5761 -18.4680
 -18.3210 -18.2834 -18.2488 -18.1506 -18.1102 -18.0983 -18.0538 -18.0291
 -17.9941 -17.9657 -17.8887 -17.8824 -17.8645 -17.8372 -17.8180 -17.7990
 -17.7820 -17.7632 -17.7557 -17.7344 -17.7216 -17.6871 -17.6643 -17.6486
 -17.6190 -17.6022 -17.5860 -17.5672 -17.5501 -17.5129 -17.4942 -17.4803
 -17.4552 -17.4473 -17.4184 -17.3937 -17.3791 -17.3534 -17.3176 -17.3037
 -17.2894 -17.2710 -17.2467 -17.2296 -17.2151 -17.1984 -17.1852 -17.1687
 -17.1539 -17.1453 -17.1357 -17.1238 -17.1002 -17.0864 -17.0778 -17.0653
 -17.0483 -17.0292 -17.0080 -16.9957 -16.9679 -16.9659 -16.9224 -16.8948
 -16.8653 -16.8480 -16.8267 -16.7966 -16.7793 -16.7648 -16.7528 -16.7389
 -16.7282 -16.7095 -16.6813 -16.6661 -16.6535 -16.6253 -16.6043 -16.5644
 -16.5404 -16.5233 -16.4691 -16.3528 -16.2588 -16.1443 -16.1100 -16.0134
 -15.4215 -15.3410 -15.2434 -15.1883 -15.1610 -15.0256 -14.9184 -14.9006
 -14.8047 -14.7441 -14.6984 -14.5998 -14.5742 -14.5260 -14.5034 -14.4356
 -14.3729 -14.3211 -14.2532 -14.2074 -14.1838 -14.1260 -14.1147 -14.0275
  -6.7492  -6.7074  -6.6928  -6.5058  -6.3467  -6.2951  -6.0881  -6.0444
  -6.0310  -5.9734  -5.9203  -5.9068  -5.8927  -5.8524  -5.8176  -5.7130
  -5.6932  -5.5951  -5.5695  -5.5412  -5.5102  -5.4963  -5.4860  -5.4613
  -5.4585  -5.4032  -5.3632  -5.3447  -5.3019  -5.2750  -5.2314  -5.2262
  -5.2060  -5.1406  -5.0916  -5.0532  -5.0388  -5.0065  -4.9911  -4.9240
  -4.8744  -4.7972  -4.7425  -4.6976  -4.6706  -4.5774  -4.5175  -4.4601
  -4.3665  -4.1339  -3.9296  -3.6748  -3.6011  -3.5784  -3.4102  -3.3157
  -3.2370  -3.1773  -3.1578  -3.1417  -3.0981  -3.0111  -2.9974  -2.9600
  -2.9235  -2.8904  -2.7770  -2.7564  -2.7272  -2.7247  -2.6584  -2.6181
  -2.5622  -2.5126  -2.4799  -2.4479  -2.4111  -2.3864  -2.3327  -2.2985
  -2.2688  -2.2517  -2.2296  -2.1988  -2.1799  -2.1410  -2.1153  -2.0659
  -2.0433  -2.0230  -1.9932  -1.9572  -1.9233  -1.9038  -1.8765  -1.8636
  -1.8460  -1.8275  -1.7623  -1.7381  -1.6848  -1.6541  -1.6255  -1.5801
  -1.5373  -1.5078  -1.4796  -1.4534  -1.3981  -1.3795  -1.3379  -1.2876
  -1.2482  -1.2235  -1.1947  -1.1513  -1.1053  -1.0801  -1.0679  -1.0263
  -0.9796  -0.9200  -0.8877  -0.8330  -0.8129  -0.7938  -0.7502  -0.7425
  -0.7170  -0.6803  -0.6659  -0.6170  -0.5864  -0.5523  -0.5141  -0.4875
  -0.4680  -0.4391  -0.4042  -0.3803  -0.3689  -0.3436  -0.3246  -0.3035
  -0.2666  -0.2210  -0.2109  -0.2039  -0.1826  -0.1657  -0.1234  -0.1084
  -0.0960  -0.0777  -0.0693  -0.0508  -0.0321  -0.0123  -0.0083   0.0062
   0.0471   0.0567   0.0896   0.1167   0.1379   0.1530   0.1660   0.1864
   0.2076   0.2211   0.2460   0.2683   0.2762   0.2957   0.3042   0.3213
   0.3616   0.3854   0.3919   0.4065   0.4184   0.4414   0.4541   0.4782
   0.4880   0.4970   0.5105   0.5390   0.5443   0.5869   0.6017   0.6160
   0.6383   0.6655   0.6804   0.7040   0.7111   0.7384   0.7526   0.7772
   0.7946   0.8043   0.8251   0.8595   0.8642   0.8985   0.9217   0.9616
   0.9905   1.0194   1.0406   1.0578   1.0973   1.1109   1.1444   1.1831
   1.2240   1.2402   1.2865   1.3433   1.3653   1.4456   1.4804   1.5500
   1.6028   1.6235   1.6991   1.7587   6.0318
     cgsolve_all iterations 147    anorm=    0.76E-07
     cgsolve_all iterations 147    anorm=    0.76E-07
     cgsolve_all iterations 147    anorm=    0.75E-07
     compute_u_kq: q = (    0.0000,    0.0000,   -0.0394)
     Rotating WFCS
     c_bands:  1 eigenvalues not converged
     ethr =  1.00E-14,  avg # of iterations =121.0
     eigenvalues at k:
 -36.6509 -36.6389 -36.5519 -36.3045 -36.2538 -36.0678 -36.0076 -35.9857
 -35.9536 -35.9290 -35.8422 -35.5724 -35.4574 -18.7868 -18.5760 -18.4680
 -18.3209 -18.2834 -18.2488 -18.1506 -18.1102 -18.0982 -18.0538 -18.0291
 -17.9945 -17.9656 -17.8884 -17.8828 -17.8643 -17.8375 -17.8183 -17.7981
 -17.7825 -17.7631 -17.7555 -17.7339 -17.7222 -17.6869 -17.6638 -17.6491
 -17.6200 -17.6012 -17.5876 -17.5648 -17.5515 -17.5124 -17.4948 -17.4802
 -17.4553 -17.4471 -17.4183 -17.3938 -17.3782 -17.3535 -17.3180 -17.3033
 -17.2899 -17.2709 -17.2458 -17.2306 -17.2156 -17.1978 -17.1859 -17.1688
 -17.1528 -17.1454 -17.1356 -17.1242 -17.0999 -17.0864 -17.0773 -17.0653
 -17.0492 -17.0289 -17.0079 -16.9957 -16.9679 -16.9657 -16.9227 -16.8947
 -16.8652 -16.8481 -16.8267 -16.7967 -16.7794 -16.7648 -16.7525 -16.7388
 -16.7286 -16.7094 -16.6814 -16.6660 -16.6536 -16.6254 -16.6043 -16.5644
 -16.5405 -16.5233 -16.4691 -16.3528 -16.2588 -16.1443 -16.1100 -16.0134
 -15.4214 -15.3410 -15.2433 -15.1883 -15.1610 -15.0255 -14.9184 -14.9007
 -14.8047 -14.7441 -14.6984 -14.5997 -14.5742 -14.5260 -14.5034 -14.4356
 -14.3728 -14.3210 -14.2532 -14.2074 -14.1838 -14.1260 -14.1147 -14.0275
  -6.7493  -6.7074  -6.6928  -6.5058  -6.3466  -6.2952  -6.0880  -6.0444
  -6.0310  -5.9734  -5.9203  -5.9068  -5.8926  -5.8524  -5.8176  -5.7130
  -5.6932  -5.5951  -5.5697  -5.5410  -5.5101  -5.4963  -5.4860  -5.4614
  -5.4583  -5.4032  -5.3633  -5.3448  -5.3019  -5.2746  -5.2315  -5.2262
  -5.2062  -5.1406  -5.0916  -5.0532  -5.0389  -5.0064  -4.9911  -4.9240
  -4.8744  -4.7972  -4.7424  -4.6976  -4.6706  -4.5774  -4.5176  -4.4602
  -4.3666  -4.1339  -3.9296  -3.6749  -3.6010  -3.5786  -3.4101  -3.3158
  -3.2371  -3.1771  -3.1577  -3.1418  -3.0982  -3.0110  -2.9977  -2.9593
  -2.9230  -2.8913  -2.7750  -2.7572  -2.7268  -2.7265  -2.6581  -2.6178
  -2.5633  -2.5119  -2.4802  -2.4475  -2.4110  -2.3839  -2.3348  -2.3002
  -2.2661  -2.2542  -2.2283  -2.1996  -2.1766  -2.1450  -2.1147  -2.0664
  -2.0430  -2.0233  -1.9922  -1.9577  -1.9244  -1.8993  -1.8776  -1.8657
  -1.8453  -1.8278  -1.7644  -1.7363  -1.6857  -1.6535  -1.6234  -1.5799
  -1.5399  -1.5076  -1.4783  -1.4528  -1.3985  -1.3790  -1.3385  -1.2882
  -1.2474  -1.2232  -1.1945  -1.1524  -1.1067  -1.0786  -1.0676  -1.0270
  -0.9802  -0.9200  -0.8875  -0.8309  -0.8158  -0.7946  -0.7497  -0.7416
  -0.7153  -0.6814  -0.6652  -0.6168  -0.5865  -0.5523  -0.5143  -0.4874
  -0.4686  -0.4380  -0.4041  -0.3817  -0.3687  -0.3434  -0.3241  -0.3034
  -0.2666  -0.2218  -0.2110  -0.2042  -0.1819  -0.1657  -0.1226  -0.1075
  -0.0966  -0.0794  -0.0696  -0.0489  -0.0329  -0.0134  -0.0081   0.0078
   0.0475   0.0563   0.0889   0.1165   0.1384   0.1533   0.1650   0.1863
   0.2069   0.2222   0.2467   0.2687   0.2760   0.2956   0.3021   0.3225
   0.3607   0.3865   0.3903   0.4071   0.4192   0.4416   0.4532   0.4779
   0.4893   0.4965   0.5103   0.5394   0.5449   0.5860   0.6016   0.6166
   0.6377   0.6664   0.6790   0.7050   0.7106   0.7392   0.7516   0.7773
   0.7942   0.8045   0.8255   0.8596   0.8639   0.8985   0.9218   0.9615
   0.9904   1.0195   1.0406   1.0580   1.0972   1.1108   1.1445   1.1831
   1.2239   1.2402   1.2865   1.3433   1.3653   1.4456   1.4804   1.5500
   1.6029   1.6235   1.6991   1.7587   6.0245
     eigenvalues at k+q:
 -36.6509 -36.6389 -36.5520 -36.3045 -36.2538 -36.0678 -36.0076 -35.9857
 -35.9536 -35.9291 -35.8422 -35.5724 -35.4574 -18.7868 -18.5761 -18.4680
 -18.3210 -18.2834 -18.2488 -18.1506 -18.1102 -18.0982 -18.0536 -18.0293
 -17.9946 -17.9654 -17.8882 -17.8830 -17.8641 -17.8381 -17.8182 -17.7973
 -17.7831 -17.7629 -17.7554 -17.7335 -17.7226 -17.6868 -17.6632 -17.6494
 -17.6209 -17.6000 -17.5895 -17.5626 -17.5526 -17.5118 -17.4954 -17.4803
 -17.4552 -17.4470 -17.4183 -17.3939 -17.3775 -17.3536 -17.3184 -17.3033
 -17.2902 -17.2708 -17.2448 -17.2320 -17.2161 -17.1970 -17.1866 -17.1690
 -17.1518 -17.1459 -17.1350 -17.1247 -17.0993 -17.0864 -17.0766 -17.0655
 -17.0506 -17.0288 -17.0077 -16.9957 -16.9679 -16.9654 -16.9230 -16.8946
 -16.8651 -16.8480 -16.8267 -16.7968 -16.7795 -16.7648 -16.7522 -16.7387
 -16.7289 -16.7093 -16.6815 -16.6659 -16.6536 -16.6254 -16.6043 -16.5645
 -16.5404 -16.5233 -16.4691 -16.3528 -16.2587 -16.1443 -16.1099 -16.0133
 -15.4215 -15.3410 -15.2434 -15.1883 -15.1609 -15.0255 -14.9184 -14.9007
 -14.8047 -14.7441 -14.6984 -14.5997 -14.5741 -14.5260 -14.5034 -14.4356
 -14.3729 -14.3210 -14.2532 -14.2074 -14.1838 -14.1260 -14.1147 -14.0275
  -6.7493  -6.7075  -6.6929  -6.5058  -6.3466  -6.2953  -6.0881  -6.0444
  -6.0310  -5.9734  -5.9203  -5.9069  -5.8926  -5.8524  -5.8176  -5.7129
  -5.6932  -5.5951  -5.5699  -5.5408  -5.5101  -5.4964  -5.4860  -5.4615
  -5.4580  -5.4032  -5.3632  -5.3448  -5.3021  -5.2743  -5.2315  -5.2262
  -5.2065  -5.1406  -5.0915  -5.0532  -5.0388  -5.0063  -4.9911  -4.9239
  -4.8744  -4.7972  -4.7424  -4.6975  -4.6706  -4.5774  -4.5176  -4.4601
  -4.3665  -4.1339  -3.9296  -3.6750  -3.6010  -3.5787  -3.4101  -3.3158
  -3.2373  -3.1769  -3.1577  -3.1421  -3.0980  -3.0111  -2.9981  -2.9586
  -2.9226  -2.8922  -2.7730  -2.7577  -2.7288  -2.7260  -2.6578  -2.6178
  -2.5643  -2.5115  -2.4804  -2.4469  -2.4110  -2.3805  -2.3381  -2.3013
  -2.2640  -2.2562  -2.2267  -2.2012  -2.1734  -2.1484  -2.1142  -2.0668
  -2.0424  -2.0235  -1.9918  -1.9583  -1.9256  -1.8953  -1.8798  -1.8667
  -1.8443  -1.8275  -1.7665  -1.7356  -1.6859  -1.6532  -1.6214  -1.5795
  -1.5422  -1.5076  -1.4773  -1.4524  -1.3996  -1.3774  -1.3397  -1.2888
  -1.2460  -1.2229  -1.1940  -1.1536  -1.1079  -1.0780  -1.0676  -1.0275
  -0.9800  -0.9205  -0.8871  -0.8299  -0.8174  -0.7952  -0.7511  -0.7397
  -0.7133  -0.6830  -0.6635  -0.6166  -0.5869  -0.5525  -0.5145  -0.4877
  -0.4689  -0.4370  -0.4044  -0.3826  -0.3684  -0.3433  -0.3237  -0.3031
  -0.2665  -0.2228  -0.2117  -0.2043  -0.1815  -0.1654  -0.1220  -0.1067
  -0.0968  -0.0816  -0.0695  -0.0470  -0.0336  -0.0162  -0.0069   0.0100
   0.0477   0.0558   0.0881   0.1164   0.1388   0.1534   0.1643   0.1862
   0.2061   0.2236   0.2475   0.2690   0.2759   0.2955   0.3004   0.3234
   0.3598   0.3848   0.3912   0.4072   0.4212   0.4416   0.4521   0.4776
   0.4896   0.4970   0.5099   0.5392   0.5462   0.5853   0.6015   0.6171
   0.6373   0.6669   0.6776   0.7056   0.7106   0.7396   0.7509   0.7776
   0.7940   0.8046   0.8257   0.8598   0.8638   0.8985   0.9219   0.9615
   0.9904   1.0196   1.0406   1.0580   1.0970   1.1108   1.1446   1.1831
   1.2239   1.2402   1.2865   1.3434   1.3653   1.4457   1.4804   1.5500
   1.6029   1.6235   1.6991   1.7587   6.0180
     cgsolve_all iterations 147    anorm=    0.76E-07
     cgsolve_all iterations 147    anorm=    0.76E-07
     cgsolve_all iterations 145    anorm=    0.76E-07

     k-point #    4 of     4      pool #  1    cpu time:   87703.4
     compute_u_kq: q = (    0.0000,    0.0000,    0.0000)
     Rotating WFCS
     ethr =  1.00E-14,  avg # of iterations = 84.0
     eigenvalues at k:
 -36.6509 -36.6389 -36.5519 -36.3045 -36.2538 -36.0678 -36.0076 -35.9857
 -35.9536 -35.9290 -35.8422 -35.5724 -35.4574 -18.7868 -18.5760 -18.4680
 -18.3209 -18.2834 -18.2488 -18.1505 -18.1103 -18.0981 -18.0525 -18.0314
 -17.9928 -17.9663 -17.8903 -17.8805 -17.8630 -17.8419 -17.8142 -17.7981
 -17.7842 -17.7619 -17.7556 -17.7357 -17.7208 -17.6875 -17.6636 -17.6466
 -17.6210 -17.6009 -17.5915 -17.5669 -17.5467 -17.5114 -17.4942 -17.4828
 -17.4534 -17.4488 -17.4187 -17.3921 -17.3793 -17.3519 -17.3173 -17.3070
 -17.2874 -17.2699 -17.2472 -17.2326 -17.2163 -17.1958 -17.1862 -17.1694
 -17.1575 -17.1433 -17.1320 -17.1253 -17.0941 -17.0862 -17.0760 -17.0679
 -17.0538 -17.0300 -17.0080 -16.9942 -16.9672 -16.9650 -16.9231 -16.8947
 -16.8667 -16.8466 -16.8277 -16.7964 -16.7801 -16.7648 -16.7519 -16.7383
 -16.7277 -16.7103 -16.6820 -16.6657 -16.6536 -16.6254 -16.6044 -16.5645
 -16.5400 -16.5235 -16.4692 -16.3528 -16.2588 -16.1443 -16.1100 -16.0134
 -15.4214 -15.3410 -15.2433 -15.1883 -15.1610 -15.0255 -14.9184 -14.9007
 -14.8047 -14.7441 -14.6984 -14.5997 -14.5742 -14.5260 -14.5034 -14.4356
 -14.3728 -14.3210 -14.2532 -14.2074 -14.1838 -14.1260 -14.1147 -14.0275
  -6.7493  -6.7074  -6.6928  -6.5058  -6.3466  -6.2952  -6.0880  -6.0444
  -6.0310  -5.9734  -5.9204  -5.9068  -5.8926  -5.8523  -5.8176  -5.7129
  -5.6933  -5.5952  -5.5691  -5.5414  -5.5103  -5.4962  -5.4869  -5.4621
  -5.4566  -5.4033  -5.3629  -5.3447  -5.3028  -5.2745  -5.2307  -5.2263
  -5.2064  -5.1412  -5.0913  -5.0533  -5.0388  -5.0063  -4.9910  -4.9240
  -4.8744  -4.7973  -4.7425  -4.6976  -4.6706  -4.5774  -4.5176  -4.4601
  -4.3666  -4.1339  -3.9296  -3.6749  -3.6012  -3.5784  -3.4104  -3.3157
  -3.2374  -3.1771  -3.1580  -3.1421  -3.0954  -3.0128  -2.9986  -2.9589
  -2.9237  -2.8916  -2.7768  -2.7528  -2.7307  -2.7202  -2.6587  -2.6205
  -2.5632  -2.5153  -2.4798  -2.4460  -2.4116  -2.3740  -2.3463  -2.2998
  -2.2683  -2.2534  -2.2199  -2.2062  -2.1844  -2.1354  -2.1140  -2.0649
  -2.0357  -2.0222  -1.9990  -1.9576  -1.9287  -1.9063  -1.8831  -1.8551
  -1.8406  -1.8212  -1.7682  -1.7468  -1.6779  -1.6555  -1.6256  -1.5776
  -1.5382  -1.5074  -1.4806  -1.4547  -1.4050  -1.3663  -1.3461  -1.2884
  -1.2424  -1.2226  -1.1913  -1.1531  -1.1066  -1.0860  -1.0709  -1.0261
  -0.9720  -0.9243  -0.8846  -0.8416  -0.8068  -0.7875  -0.7665  -0.7372
  -0.7114  -0.6834  -0.6557  -0.6166  -0.5901  -0.5544  -0.5146  -0.4910
  -0.4664  -0.4388  -0.4079  -0.3790  -0.3650  -0.3449  -0.3238  -0.3006
  -0.2638  -0.2244  -0.2158  -0.2030  -0.1856  -0.1611  -0.1239  -0.1097
  -0.0930  -0.0819  -0.0642  -0.0511  -0.0294  -0.0249  -0.0059   0.0168
   0.0446   0.0547   0.0877   0.1198   0.1349   0.1524   0.1666   0.1868
   0.2049   0.2275   0.2471   0.2663   0.2769   0.2956   0.3055   0.3203
   0.3597   0.3744   0.3994   0.4031   0.4312   0.4391   0.4504   0.4761
   0.4856   0.5019   0.5090   0.5360   0.5483   0.5884   0.6000   0.6170
   0.6405   0.6597   0.6807   0.7022   0.7154   0.7359   0.7550   0.7778
   0.7951   0.8024   0.8239   0.8596   0.8656   0.8983   0.9218   0.9614
   0.9907   1.0202   1.0405   1.0573   1.0969   1.1109   1.1445   1.1832
   1.2239   1.2402   1.2864   1.3433   1.3654   1.4457   1.4805   1.5500
   1.6029   1.6236   1.6990   1.7587   6.0251
     eigenvalues at k+q:
 -36.6509 -36.6389 -36.5520 -36.3045 -36.2538 -36.0678 -36.0076 -35.9857
 -35.9536 -35.9291 -35.8422 -35.5724 -35.4574 -18.7868 -18.5761 -18.4680
 -18.3210 -18.2834 -18.2488 -18.1506 -18.1103 -18.0982 -18.0526 -18.0314
 -17.9928 -17.9663 -17.8903 -17.8805 -17.8630 -17.8419 -17.8142 -17.7981
 -17.7842 -17.7620 -17.7556 -17.7357 -17.7209 -17.6875 -17.6636 -17.6466
 -17.6210 -17.6009 -17.5915 -17.5669 -17.5467 -17.5114 -17.4942 -17.4828
 -17.4534 -17.4488 -17.4187 -17.3921 -17.3793 -17.3519 -17.3173 -17.3070
 -17.2874 -17.2699 -17.2472 -17.2326 -17.2163 -17.1958 -17.1862 -17.1694
 -17.1576 -17.1433 -17.1320 -17.1253 -17.0941 -17.0862 -17.0760 -17.0679
 -17.0538 -17.0300 -17.0080 -16.9942 -16.9672 -16.9650 -16.9231 -16.8947
 -16.8667 -16.8466 -16.8277 -16.7963 -16.7801 -16.7648 -16.7519 -16.7383
 -16.7277 -16.7103 -16.6820 -16.6657 -16.6536 -16.6253 -16.6044 -16.5645
 -16.5400 -16.5235 -16.4692 -16.3528 -16.2588 -16.1443 -16.1100 -16.0133
 -15.4215 -15.3410 -15.2434 -15.1883 -15.1610 -15.0256 -14.9184 -14.9007
 -14.8047 -14.7441 -14.6984 -14.5997 -14.5742 -14.5260 -14.5034 -14.4356
 -14.3729 -14.3210 -14.2532 -14.2074 -14.1838 -14.1260 -14.1147 -14.0275
  -6.7493  -6.7074  -6.6928  -6.5058  -6.3466  -6.2952  -6.0881  -6.0444
  -6.0310  -5.9734  -5.9204  -5.9068  -5.8927  -5.8523  -5.8176  -5.7129
  -5.6933  -5.5952  -5.5691  -5.5414  -5.5103  -5.4963  -5.4869  -5.4621
  -5.4566  -5.4033  -5.3628  -5.3447  -5.3028  -5.2745  -5.2307  -5.2263
  -5.2064  -5.1412  -5.0913  -5.0533  -5.0388  -5.0063  -4.9910  -4.9239
  -4.8744  -4.7972  -4.7425  -4.6976  -4.6706  -4.5773  -4.5176  -4.4601
  -4.3665  -4.1339  -3.9296  -3.6749  -3.6012  -3.5784  -3.4104  -3.3157
  -3.2374  -3.1771  -3.1580  -3.1421  -3.0954  -3.0128  -2.9985  -2.9589
  -2.9238  -2.8916  -2.7768  -2.7528  -2.7307  -2.7202  -2.6587  -2.6205
  -2.5632  -2.5153  -2.4798  -2.4459  -2.4116  -2.3739  -2.3463  -2.2998
  -2.2683  -2.2534  -2.2199  -2.2062  -2.1843  -2.1354  -2.1140  -2.0649
  -2.0357  -2.0222  -1.9990  -1.9576  -1.9287  -1.9063  -1.8831  -1.8551
  -1.8406  -1.8212  -1.7682  -1.7468  -1.6779  -1.6556  -1.6256  -1.5776
  -1.5382  -1.5074  -1.4806  -1.4547  -1.4050  -1.3663  -1.3461  -1.2884
  -1.2424  -1.2226  -1.1913  -1.1531  -1.1066  -1.0860  -1.0709  -1.0261
  -0.9720  -0.9243  -0.8847  -0.8416  -0.8068  -0.7875  -0.7665  -0.7372
  -0.7114  -0.6834  -0.6557  -0.6166  -0.5901  -0.5544  -0.5146  -0.4910
  -0.4664  -0.4388  -0.4079  -0.3791  -0.3650  -0.3449  -0.3238  -0.3007
  -0.2638  -0.2244  -0.2159  -0.2030  -0.1856  -0.1611  -0.1239  -0.1097
  -0.0930  -0.0819  -0.0642  -0.0511  -0.0294  -0.0249  -0.0059   0.0168
   0.0446   0.0547   0.0877   0.1198   0.1349   0.1524   0.1666   0.1868
   0.2049   0.2275   0.2471   0.2663   0.2769   0.2956   0.3055   0.3203
   0.3597   0.3744   0.3994   0.4031   0.4312   0.4391   0.4504   0.4761
   0.4856   0.5019   0.5090   0.5360   0.5483   0.5884   0.6000   0.6170
   0.6405   0.6597   0.6807   0.7021   0.7154   0.7359   0.7550   0.7779
   0.7951   0.8024   0.8239   0.8596   0.8656   0.8983   0.9218   0.9614
   0.9907   1.0202   1.0405   1.0573   1.0969   1.1109   1.1445   1.1832
   1.2239   1.2402   1.2864   1.3433   1.3653   1.4456   1.4805   1.5500
   1.6029   1.6236   1.6990   1.7587   6.0252
     cgsolve_all iterations 126    anorm=    0.75E-07
PARA_AUG  1      50.2516529        -0.4861784         0.3832140
     cgsolve_all iterations 126    anorm=    0.77E-07
PARA_AUG  2      -0.4787489        50.1075887         0.1976564
     cgsolve_all iterations 126    anorm=    0.77E-07
PARA_AUG  3       0.3134627         0.0055838        50.0010145
     cgsolve_all iterations 147    anorm=    0.76E-07
     cgsolve_all iterations 147    anorm=    0.76E-07
     cgsolve_all iterations 147    anorm=    0.76E-07
     compute_u_kq: q = (    0.0394,    0.0000,    0.0000)
     Rotating WFCS
     c_bands:  1 eigenvalues not converged
     ethr =  1.00E-14,  avg # of iterations =121.0
     eigenvalues at k:
 -36.6509 -36.6389 -36.5519 -36.3045 -36.2538 -36.0678 -36.0076 -35.9857
 -35.9536 -35.9290 -35.8422 -35.5724 -35.4574 -18.7868 -18.5760 -18.4680
 -18.3209 -18.2834 -18.2488 -18.1505 -18.1103 -18.0981 -18.0525 -18.0314
 -17.9928 -17.9663 -17.8903 -17.8805 -17.8630 -17.8419 -17.8142 -17.7981
 -17.7842 -17.7619 -17.7556 -17.7357 -17.7208 -17.6875 -17.6636 -17.6466
 -17.6210 -17.6009 -17.5915 -17.5669 -17.5467 -17.5114 -17.4942 -17.4828
 -17.4534 -17.4488 -17.4187 -17.3921 -17.3793 -17.3519 -17.3173 -17.3070
 -17.2874 -17.2699 -17.2472 -17.2326 -17.2163 -17.1958 -17.1862 -17.1694
 -17.1575 -17.1433 -17.1320 -17.1253 -17.0941 -17.0862 -17.0760 -17.0679
 -17.0538 -17.0300 -17.0080 -16.9942 -16.9672 -16.9650 -16.9231 -16.8947
 -16.8667 -16.8466 -16.8277 -16.7964 -16.7801 -16.7648 -16.7519 -16.7383
 -16.7277 -16.7103 -16.6820 -16.6657 -16.6536 -16.6254 -16.6044 -16.5645
 -16.5400 -16.5235 -16.4692 -16.3528 -16.2588 -16.1443 -16.1100 -16.0134
 -15.4214 -15.3410 -15.2433 -15.1883 -15.1610 -15.0255 -14.9184 -14.9007
 -14.8047 -14.7441 -14.6984 -14.5997 -14.5742 -14.5260 -14.5034 -14.4356
 -14.3728 -14.3210 -14.2532 -14.2074 -14.1838 -14.1260 -14.1147 -14.0275
  -6.7493  -6.7074  -6.6928  -6.5058  -6.3466  -6.2952  -6.0880  -6.0444
  -6.0310  -5.9734  -5.9204  -5.9068  -5.8926  -5.8523  -5.8176  -5.7129
  -5.6933  -5.5952  -5.5691  -5.5414  -5.5103  -5.4962  -5.4869  -5.4621
  -5.4566  -5.4033  -5.3629  -5.3447  -5.3028  -5.2745  -5.2307  -5.2263
  -5.2064  -5.1412  -5.0913  -5.0533  -5.0388  -5.0063  -4.9910  -4.9240
  -4.8744  -4.7973  -4.7425  -4.6976  -4.6706  -4.5774  -4.5176  -4.4601
  -4.3666  -4.1339  -3.9296  -3.6749  -3.6012  -3.5784  -3.4104  -3.3157
  -3.2374  -3.1771  -3.1580  -3.1421  -3.0954  -3.0128  -2.9986  -2.9589
  -2.9237  -2.8916  -2.7768  -2.7528  -2.7307  -2.7202  -2.6587  -2.6205
  -2.5632  -2.5153  -2.4798  -2.4460  -2.4116  -2.3740  -2.3463  -2.2998
  -2.2683  -2.2534  -2.2199  -2.2062  -2.1844  -2.1354  -2.1140  -2.0649
  -2.0357  -2.0222  -1.9990  -1.9576  -1.9287  -1.9063  -1.8831  -1.8551
  -1.8406  -1.8212  -1.7682  -1.7468  -1.6779  -1.6555  -1.6256  -1.5776
  -1.5382  -1.5074  -1.4806  -1.4547  -1.4050  -1.3663  -1.3461  -1.2884
  -1.2424  -1.2226  -1.1913  -1.1531  -1.1066  -1.0860  -1.0709  -1.0261
  -0.9720  -0.9243  -0.8846  -0.8416  -0.8068  -0.7875  -0.7665  -0.7372
  -0.7114  -0.6834  -0.6557  -0.6166  -0.5901  -0.5544  -0.5146  -0.4910
  -0.4664  -0.4388  -0.4079  -0.3790  -0.3650  -0.3449  -0.3238  -0.3006
  -0.2638  -0.2244  -0.2158  -0.2030  -0.1856  -0.1611  -0.1239  -0.1097
  -0.0930  -0.0819  -0.0642  -0.0511  -0.0294  -0.0249  -0.0059   0.0168
   0.0446   0.0547   0.0877   0.1198   0.1349   0.1524   0.1666   0.1868
   0.2049   0.2275   0.2471   0.2663   0.2769   0.2956   0.3055   0.3203
   0.3597   0.3744   0.3994   0.4031   0.4312   0.4391   0.4504   0.4761
   0.4856   0.5019   0.5090   0.5360   0.5483   0.5884   0.6000   0.6170
   0.6405   0.6597   0.6807   0.7022   0.7154   0.7359   0.7550   0.7778
   0.7951   0.8024   0.8239   0.8596   0.8656   0.8983   0.9218   0.9614
   0.9907   1.0202   1.0405   1.0573   1.0969   1.1109   1.1445   1.1832
   1.2239   1.2402   1.2864   1.3433   1.3654   1.4457   1.4805   1.5500
   1.6029   1.6236   1.6990   1.7587   6.0251
     eigenvalues at k+q:
 -36.6509 -36.6389 -36.5520 -36.3045 -36.2538 -36.0678 -36.0077 -35.9857
 -35.9536 -35.9291 -35.8422 -35.5724 -35.4574 -18.7842 -18.5787 -18.4680
 -18.3229 -18.2827 -18.2518 -18.1468 -18.1071 -18.0977 -18.0537 -18.0319
 -17.9924 -17.9698 -17.8900 -17.8799 -17.8631 -17.8397 -17.8144 -17.7972
 -17.7827 -17.7601 -17.7545 -17.7353 -17.7209 -17.6871 -17.6648 -17.6458
 -17.6198 -17.5996 -17.5915 -17.5665 -17.5460 -17.5097 -17.4948 -17.4846
 -17.4544 -17.4460 -17.4156 -17.3922 -17.3777 -17.3545 -17.3163 -17.3071
 -17.2892 -17.2701 -17.2460 -17.2328 -17.2166 -17.1981 -17.1887 -17.1702
 -17.1588 -17.1452 -17.1348 -17.1259 -17.0934 -17.0856 -17.0761 -17.0691
 -17.0550 -17.0297 -17.0090 -16.9935 -16.9680 -16.9665 -16.9241 -16.8946
 -16.8646 -16.8452 -16.8279 -16.7980 -16.7822 -16.7681 -16.7524 -16.7399
 -16.7290 -16.7111 -16.6830 -16.6656 -16.6555 -16.6265 -16.6048 -16.5696
 -16.5383 -16.5232 -16.4698 -16.3531 -16.2500 -16.1429 -16.1045 -16.0108
 -15.4208 -15.3439 -15.2435 -15.1889 -15.1583 -15.0179 -14.9178 -14.9076
 -14.8047 -14.7463 -14.7011 -14.5960 -14.5658 -14.5237 -14.5009 -14.4357
 -14.3734 -14.3158 -14.2559 -14.2090 -14.1898 -14.1277 -14.1149 -14.0303
  -6.7625  -6.7094  -6.6929  -6.5069  -6.3449  -6.3119  -6.0883  -6.0441
  -6.0309  -5.9740  -5.9213  -5.9069  -5.8927  -5.8522  -5.8166  -5.7056
  -5.6925  -5.5954  -5.5683  -5.5425  -5.5105  -5.4973  -5.4866  -5.4617
  -5.4562  -5.4044  -5.3616  -5.3461  -5.3037  -5.2749  -5.2311  -5.2242
  -5.2017  -5.1417  -5.0903  -5.0505  -5.0360  -4.9949  -4.9884  -4.9196
  -4.8725  -4.7921  -4.7325  -4.6954  -4.6684  -4.5770  -4.5170  -4.4608
  -4.3681  -4.1312  -3.9278  -3.6949  -3.6004  -3.5910  -3.4081  -3.3188
  -3.2420  -3.1726  -3.1526  -3.1383  -3.0940  -3.0133  -2.9939  -2.9523
  -2.9209  -2.8919  -2.7739  -2.7503  -2.7300  -2.7186  -2.6576  -2.6222
  -2.5656  -2.5206  -2.4826  -2.4474  -2.4140  -2.3768  -2.3432  -2.3029
  -2.2744  -2.2544  -2.2235  -2.2071  -2.1874  -2.1342  -2.1131  -2.0655
  -2.0366  -2.0199  -1.9992  -1.9608  -1.9311  -1.9088  -1.8876  -1.8604
  -1.8379  -1.8228  -1.7631  -1.7419  -1.6739  -1.6517  -1.6243  -1.5755
  -1.5392  -1.5077  -1.4812  -1.4566  -1.4050  -1.3616  -1.3441  -1.2839
  -1.2426  -1.2215  -1.1924  -1.1512  -1.1086  -1.0884  -1.0751  -1.0262
  -0.9716  -0.9249  -0.8765  -0.8404  -0.8068  -0.7871  -0.7636  -0.7391
  -0.7110  -0.6838  -0.6521  -0.6179  -0.5915  -0.5551  -0.5140  -0.4915
  -0.4654  -0.4361  -0.4061  -0.3786  -0.3688  -0.3447  -0.3226  -0.2985
  -0.2607  -0.2236  -0.2146  -0.2029  -0.1856  -0.1603  -0.1231  -0.1104
  -0.0941  -0.0816  -0.0652  -0.0531  -0.0318  -0.0257  -0.0074   0.0157
   0.0469   0.0531   0.0875   0.1169   0.1317   0.1523   0.1661   0.1814
   0.2053   0.2253   0.2449   0.2663   0.2732   0.2960   0.3053   0.3197
   0.3569   0.3730   0.3984   0.4029   0.4301   0.4387   0.4508   0.4766
   0.4846   0.5017   0.5074   0.5357   0.5469   0.5881   0.6005   0.6163
   0.6378   0.6589   0.6795   0.7027   0.7162   0.7339   0.7537   0.7765
   0.7934   0.8046   0.8229   0.8596   0.8624   0.8997   0.9234   0.9580
   0.9898   1.0196   1.0389   1.0580   1.0959   1.1089   1.1457   1.1819
   1.2228   1.2395   1.2856   1.3478   1.3680   1.4509   1.4848   1.5509
   1.6055   1.6241   1.6983   1.7582   6.0476
     cgsolve_all iterations 147    anorm=    0.77E-07
     cgsolve_all iterations 147    anorm=    0.76E-07
     cgsolve_all iterations 145    anorm=    0.76E-07
     compute_u_kq: q = (   -0.0394,    0.0000,    0.0000)
     Rotating WFCS
     c_bands:  1 eigenvalues not converged
     ethr =  1.00E-14,  avg # of iterations =121.0
     eigenvalues at k:
 -36.6509 -36.6389 -36.5519 -36.3045 -36.2538 -36.0678 -36.0076 -35.9857
 -35.9536 -35.9290 -35.8422 -35.5724 -35.4574 -18.7868 -18.5760 -18.4680
 -18.3209 -18.2834 -18.2488 -18.1505 -18.1103 -18.0981 -18.0525 -18.0314
 -17.9928 -17.9663 -17.8903 -17.8805 -17.8630 -17.8419 -17.8142 -17.7981
 -17.7842 -17.7619 -17.7556 -17.7357 -17.7208 -17.6875 -17.6636 -17.6466
 -17.6210 -17.6009 -17.5915 -17.5669 -17.5467 -17.5114 -17.4942 -17.4828
 -17.4534 -17.4488 -17.4187 -17.3921 -17.3793 -17.3519 -17.3173 -17.3070
 -17.2874 -17.2699 -17.2472 -17.2326 -17.2163 -17.1958 -17.1862 -17.1694
 -17.1575 -17.1433 -17.1320 -17.1253 -17.0941 -17.0862 -17.0760 -17.0679
 -17.0538 -17.0300 -17.0080 -16.9942 -16.9672 -16.9650 -16.9231 -16.8947
 -16.8667 -16.8466 -16.8277 -16.7964 -16.7801 -16.7648 -16.7519 -16.7383
 -16.7277 -16.7103 -16.6820 -16.6657 -16.6536 -16.6254 -16.6044 -16.5645
 -16.5400 -16.5235 -16.4692 -16.3528 -16.2588 -16.1443 -16.1100 -16.0134
 -15.4214 -15.3410 -15.2433 -15.1883 -15.1610 -15.0255 -14.9184 -14.9007
 -14.8047 -14.7441 -14.6984 -14.5997 -14.5742 -14.5260 -14.5034 -14.4356
 -14.3728 -14.3210 -14.2532 -14.2074 -14.1838 -14.1260 -14.1147 -14.0275
  -6.7493  -6.7074  -6.6928  -6.5058  -6.3466  -6.2952  -6.0880  -6.0444
  -6.0310  -5.9734  -5.9204  -5.9068  -5.8926  -5.8523  -5.8176  -5.7129
  -5.6933  -5.5952  -5.5691  -5.5414  -5.5103  -5.4962  -5.4869  -5.4621
  -5.4566  -5.4033  -5.3629  -5.3447  -5.3028  -5.2745  -5.2307  -5.2263
  -5.2064  -5.1412  -5.0913  -5.0533  -5.0388  -5.0063  -4.9910  -4.9240
  -4.8744  -4.7973  -4.7425  -4.6976  -4.6706  -4.5774  -4.5176  -4.4601
  -4.3666  -4.1339  -3.9296  -3.6749  -3.6012  -3.5784  -3.4104  -3.3157
  -3.2374  -3.1771  -3.1580  -3.1421  -3.0954  -3.0128  -2.9986  -2.9589
  -2.9237  -2.8916  -2.7768  -2.7528  -2.7307  -2.7202  -2.6587  -2.6205
  -2.5632  -2.5153  -2.4798  -2.4460  -2.4116  -2.3740  -2.3463  -2.2998
  -2.2683  -2.2534  -2.2199  -2.2062  -2.1844  -2.1354  -2.1140  -2.0649
  -2.0357  -2.0222  -1.9990  -1.9576  -1.9287  -1.9063  -1.8831  -1.8551
  -1.8406  -1.8212  -1.7682  -1.7468  -1.6779  -1.6555  -1.6256  -1.5776
  -1.5382  -1.5074  -1.4806  -1.4547  -1.4050  -1.3663  -1.3461  -1.2884
  -1.2424  -1.2226  -1.1913  -1.1531  -1.1066  -1.0860  -1.0709  -1.0261
  -0.9720  -0.9243  -0.8846  -0.8416  -0.8068  -0.7875  -0.7665  -0.7372
  -0.7114  -0.6834  -0.6557  -0.6166  -0.5901  -0.5544  -0.5146  -0.4910
  -0.4664  -0.4388  -0.4079  -0.3790  -0.3650  -0.3449  -0.3238  -0.3006
  -0.2638  -0.2244  -0.2158  -0.2030  -0.1856  -0.1611  -0.1239  -0.1097
  -0.0930  -0.0819  -0.0642  -0.0511  -0.0294  -0.0249  -0.0059   0.0168
   0.0446   0.0547   0.0877   0.1198   0.1349   0.1524   0.1666   0.1868
   0.2049   0.2275   0.2471   0.2663   0.2769   0.2956   0.3055   0.3203
   0.3597   0.3744   0.3994   0.4031   0.4312   0.4391   0.4504   0.4761
   0.4856   0.5019   0.5090   0.5360   0.5483   0.5884   0.6000   0.6170
   0.6405   0.6597   0.6807   0.7022   0.7154   0.7359   0.7550   0.7778
   0.7951   0.8024   0.8239   0.8596   0.8656   0.8983   0.9218   0.9614
   0.9907   1.0202   1.0405   1.0573   1.0969   1.1109   1.1445   1.1832
   1.2239   1.2402   1.2864   1.3433   1.3654   1.4457   1.4805   1.5500
   1.6029   1.6236   1.6990   1.7587   6.0251
     eigenvalues at k+q:
 -36.6509 -36.6389 -36.5520 -36.3045 -36.2538 -36.0679 -36.0076 -35.9857
 -35.9536 -35.9291 -35.8422 -35.5724 -35.4574 -18.7893 -18.5735 -18.4680
 -18.3191 -18.2841 -18.2459 -18.1544 -18.1135 -18.0984 -18.0513 -18.0308
 -17.9933 -17.9630 -17.8907 -17.8810 -17.8633 -17.8437 -17.8134 -17.7989
 -17.7858 -17.7639 -17.7567 -17.7361 -17.7207 -17.6879 -17.6627 -17.6475
 -17.6221 -17.6022 -17.5911 -17.5674 -17.5472 -17.5131 -17.4939 -17.4816
 -17.4549 -17.4488 -17.4218 -17.3920 -17.3802 -17.3502 -17.3190 -17.3063
 -17.2858 -17.2697 -17.2486 -17.2327 -17.2155 -17.1937 -17.1835 -17.1687
 -17.1570 -17.1409 -17.1291 -17.1245 -17.0948 -17.0863 -17.0759 -17.0666
 -17.0523 -17.0302 -17.0073 -16.9949 -16.9666 -16.9634 -16.9229 -16.8946
 -16.8688 -16.8477 -16.8271 -16.7947 -16.7781 -16.7616 -16.7515 -16.7376
 -16.7255 -16.7093 -16.6810 -16.6658 -16.6513 -16.6244 -16.6042 -16.5597
 -16.5412 -16.5234 -16.4687 -16.3525 -16.2677 -16.1463 -16.1155 -16.0154
 -15.4217 -15.3385 -15.2433 -15.1878 -15.1628 -15.0329 -14.9200 -14.8939
 -14.8052 -14.7439 -14.6963 -14.6030 -14.5807 -14.5277 -14.5049 -14.4357
 -14.3721 -14.3255 -14.2510 -14.2059 -14.1786 -14.1246 -14.1145 -14.0250
  -6.7357  -6.7064  -6.6918  -6.5048  -6.3484  -6.2779  -6.0877  -6.0447
  -6.0311  -5.9728  -5.9195  -5.9067  -5.8928  -5.8522  -5.8187  -5.7215
  -5.6939  -5.5952  -5.5697  -5.5401  -5.5101  -5.4953  -5.4870  -5.4626
  -5.4571  -5.4023  -5.3645  -5.3429  -5.3025  -5.2741  -5.2322  -5.2271
  -5.2109  -5.1412  -5.0921  -5.0582  -5.0399  -5.0181  -4.9926  -4.9275
  -4.8760  -4.8020  -4.7522  -4.6995  -4.6724  -4.5779  -4.5182  -4.4591
  -4.3650  -4.1366  -3.9314  -3.6554  -3.6022  -3.5655  -3.4131  -3.3129
  -3.2326  -3.1819  -3.1634  -3.1448  -3.0962  -3.0120  -3.0025  -2.9658
  -2.9261  -2.8915  -2.7808  -2.7552  -2.7315  -2.7221  -2.6608  -2.6187
  -2.5609  -2.5098  -2.4769  -2.4449  -2.4088  -2.3714  -2.3495  -2.2968
  -2.2640  -2.2515  -2.2164  -2.2053  -2.1807  -2.1374  -2.1139  -2.0640
  -2.0352  -2.0244  -1.9994  -1.9556  -1.9269  -1.9038  -1.8794  -1.8524
  -1.8411  -1.8172  -1.7732  -1.7512  -1.6815  -1.6590  -1.6262  -1.5801
  -1.5371  -1.5083  -1.4788  -1.4529  -1.4050  -1.3726  -1.3471  -1.2937
  -1.2426  -1.2248  -1.1912  -1.1531  -1.1047  -1.0830  -1.0665  -1.0263
  -0.9737  -0.9229  -0.8918  -0.8431  -0.8081  -0.7879  -0.7676  -0.7357
  -0.7107  -0.6828  -0.6580  -0.6154  -0.5877  -0.5535  -0.5153  -0.4909
  -0.4672  -0.4419  -0.4103  -0.3796  -0.3616  -0.3449  -0.3247  -0.3023
  -0.2674  -0.2257  -0.2167  -0.2033  -0.1853  -0.1617  -0.1252  -0.1099
  -0.0926  -0.0815  -0.0626  -0.0488  -0.0273  -0.0232  -0.0042   0.0178
   0.0415   0.0569   0.0877   0.1214   0.1376   0.1529   0.1670   0.1921
   0.2051   0.2297   0.2489   0.2661   0.2816   0.2949   0.3061   0.3210
   0.3618   0.3758   0.3968   0.4069   0.4323   0.4392   0.4498   0.4753
   0.4866   0.5022   0.5108   0.5353   0.5509   0.5883   0.5995   0.6179
   0.6439   0.6606   0.6818   0.7013   0.7149   0.7382   0.7564   0.7790
   0.7948   0.8032   0.8250   0.8596   0.8690   0.8970   0.9200   0.9646
   0.9927   1.0209   1.0420   1.0570   1.0978   1.1136   1.1433   1.1842
   1.2244   1.2407   1.2874   1.3384   1.3626   1.4395   1.4754   1.5489
   1.5997   1.6231   1.6995   1.7586   6.0053
     cgsolve_all iterations 147    anorm=    0.77E-07
     cgsolve_all iterations 149    anorm=    0.76E-07
     cgsolve_all iterations 147    anorm=    0.76E-07
     compute_u_kq: q = (    0.0000,    0.0394,    0.0000)
     Rotating WFCS
     c_bands:  1 eigenvalues not converged
     ethr =  1.00E-14,  avg # of iterations =121.0
     eigenvalues at k:
 -36.6509 -36.6389 -36.5519 -36.3045 -36.2538 -36.0678 -36.0076 -35.9857
 -35.9536 -35.9290 -35.8422 -35.5724 -35.4574 -18.7868 -18.5760 -18.4680
 -18.3209 -18.2834 -18.2488 -18.1505 -18.1103 -18.0981 -18.0525 -18.0314
 -17.9928 -17.9663 -17.8903 -17.8805 -17.8630 -17.8419 -17.8142 -17.7981
 -17.7842 -17.7619 -17.7556 -17.7357 -17.7208 -17.6875 -17.6636 -17.6466
 -17.6210 -17.6009 -17.5915 -17.5669 -17.5467 -17.5114 -17.4942 -17.4828
 -17.4534 -17.4488 -17.4187 -17.3921 -17.3793 -17.3519 -17.3173 -17.3070
 -17.2874 -17.2699 -17.2472 -17.2326 -17.2163 -17.1958 -17.1862 -17.1694
 -17.1575 -17.1433 -17.1320 -17.1253 -17.0941 -17.0862 -17.0760 -17.0679
 -17.0538 -17.0300 -17.0080 -16.9942 -16.9672 -16.9650 -16.9231 -16.8947
 -16.8667 -16.8466 -16.8277 -16.7964 -16.7801 -16.7648 -16.7519 -16.7383
 -16.7277 -16.7103 -16.6820 -16.6657 -16.6536 -16.6254 -16.6044 -16.5645
 -16.5400 -16.5235 -16.4692 -16.3528 -16.2588 -16.1443 -16.1100 -16.0134
 -15.4214 -15.3410 -15.2433 -15.1883 -15.1610 -15.0255 -14.9184 -14.9007
 -14.8047 -14.7441 -14.6984 -14.5997 -14.5742 -14.5260 -14.5034 -14.4356
 -14.3728 -14.3210 -14.2532 -14.2074 -14.1838 -14.1260 -14.1147 -14.0275
  -6.7493  -6.7074  -6.6928  -6.5058  -6.3466  -6.2952  -6.0880  -6.0444
  -6.0310  -5.9734  -5.9204  -5.9068  -5.8926  -5.8523  -5.8176  -5.7129
  -5.6933  -5.5952  -5.5691  -5.5414  -5.5103  -5.4962  -5.4869  -5.4621
  -5.4566  -5.4033  -5.3629  -5.3447  -5.3028  -5.2745  -5.2307  -5.2263
  -5.2064  -5.1412  -5.0913  -5.0533  -5.0388  -5.0063  -4.9910  -4.9240
  -4.8744  -4.7973  -4.7425  -4.6976  -4.6706  -4.5774  -4.5176  -4.4601
  -4.3666  -4.1339  -3.9296  -3.6749  -3.6012  -3.5784  -3.4104  -3.3157
  -3.2374  -3.1771  -3.1580  -3.1421  -3.0954  -3.0128  -2.9986  -2.9589
  -2.9237  -2.8916  -2.7768  -2.7528  -2.7307  -2.7202  -2.6587  -2.6205
  -2.5632  -2.5153  -2.4798  -2.4460  -2.4116  -2.3740  -2.3463  -2.2998
  -2.2683  -2.2534  -2.2199  -2.2062  -2.1844  -2.1354  -2.1140  -2.0649
  -2.0357  -2.0222  -1.9990  -1.9576  -1.9287  -1.9063  -1.8831  -1.8551
  -1.8406  -1.8212  -1.7682  -1.7468  -1.6779  -1.6555  -1.6256  -1.5776
  -1.5382  -1.5074  -1.4806  -1.4547  -1.4050  -1.3663  -1.3461  -1.2884
  -1.2424  -1.2226  -1.1913  -1.1531  -1.1066  -1.0860  -1.0709  -1.0261
  -0.9720  -0.9243  -0.8846  -0.8416  -0.8068  -0.7875  -0.7665  -0.7372
  -0.7114  -0.6834  -0.6557  -0.6166  -0.5901  -0.5544  -0.5146  -0.4910
  -0.4664  -0.4388  -0.4079  -0.3790  -0.3650  -0.3449  -0.3238  -0.3006
  -0.2638  -0.2244  -0.2158  -0.2030  -0.1856  -0.1611  -0.1239  -0.1097
  -0.0930  -0.0819  -0.0642  -0.0511  -0.0294  -0.0249  -0.0059   0.0168
   0.0446   0.0547   0.0877   0.1198   0.1349   0.1524   0.1666   0.1868
   0.2049   0.2275   0.2471   0.2663   0.2769   0.2956   0.3055   0.3203
   0.3597   0.3744   0.3994   0.4031   0.4312   0.4391   0.4504   0.4761
   0.4856   0.5019   0.5090   0.5360   0.5483   0.5884   0.6000   0.6170
   0.6405   0.6597   0.6807   0.7022   0.7154   0.7359   0.7550   0.7778
   0.7951   0.8024   0.8239   0.8596   0.8656   0.8983   0.9218   0.9614
   0.9907   1.0202   1.0405   1.0573   1.0969   1.1109   1.1445   1.1832
   1.2239   1.2402   1.2864   1.3433   1.3654   1.4457   1.4805   1.5500
   1.6029   1.6236   1.6990   1.7587   6.0251
     eigenvalues at k+q:
 -36.6509 -36.6389 -36.5520 -36.3045 -36.2538 -36.0679 -36.0076 -35.9857
 -35.9536 -35.9291 -35.8422 -35.5724 -35.4574 -18.7907 -18.5717 -18.4685
 -18.3209 -18.2803 -18.2467 -18.1499 -18.1122 -18.1015 -18.0545 -18.0317
 -17.9931 -17.9662 -17.8909 -17.8811 -17.8602 -17.8449 -17.8143 -17.7995
 -17.7857 -17.7634 -17.7573 -17.7361 -17.7214 -17.6885 -17.6627 -17.6483
 -17.6199 -17.5994 -17.5910 -17.5681 -17.5469 -17.5152 -17.4960 -17.4848
 -17.4550 -17.4510 -17.4175 -17.3939 -17.3803 -17.3533 -17.3179 -17.3073
 -17.2859 -17.2702 -17.2479 -17.2312 -17.2123 -17.1924 -17.1823 -17.1669
 -17.1570 -17.1393 -17.1297 -17.1235 -17.0925 -17.0863 -17.0764 -17.0673
 -17.0533 -17.0282 -17.0085 -16.9944 -16.9670 -16.9630 -16.9268 -16.8948
 -16.8674 -16.8459 -16.8232 -16.7940 -16.7772 -16.7623 -16.7522 -16.7373
 -16.7260 -16.7131 -16.6797 -16.6644 -16.6492 -16.6233 -16.6024 -16.5558
 -16.5406 -16.5252 -16.4684 -16.3521 -16.2726 -16.1488 -16.1183 -16.0160
 -15.4198 -15.3379 -15.2425 -15.1896 -15.1638 -15.0351 -14.9206 -14.8939
 -14.8071 -14.7445 -14.6975 -14.6015 -14.5822 -14.5281 -14.5046 -14.4369
 -14.3728 -14.3238 -14.2495 -14.2050 -14.1771 -14.1243 -14.1144 -14.0247
  -6.7280  -6.7062  -6.6908  -6.5044  -6.3494  -6.2679  -6.0854  -6.0445
  -6.0325  -5.9732  -5.9188  -5.9069  -5.8921  -5.8532  -5.8205  -5.7261
  -5.6927  -5.5959  -5.5705  -5.5407  -5.5095  -5.4952  -5.4870  -5.4618
  -5.4559  -5.4008  -5.3655  -5.3442  -5.3042  -5.2742  -5.2335  -5.2265
  -5.2118  -5.1414  -5.0950  -5.0570  -5.0394  -5.0270  -4.9932  -4.9314
  -4.8763  -4.8058  -4.7545  -4.7000  -4.6738  -4.5778  -4.5177  -4.4580
  -4.3658  -4.1386  -3.9327  -3.6446  -3.6031  -3.5588  -3.4093  -3.3129
  -3.2413  -3.1778  -3.1644  -3.1458  -3.0970  -3.0205  -3.0039  -2.9633
  -2.9248  -2.8895  -2.7797  -2.7598  -2.7335  -2.7195  -2.6626  -2.6231
  -2.5647  -2.5034  -2.4761  -2.4448  -2.4104  -2.3704  -2.3451  -2.2967
  -2.2707  -2.2500  -2.2158  -2.2013  -2.1768  -2.1326  -2.1133  -2.0663
  -2.0348  -2.0195  -1.9979  -1.9529  -1.9263  -1.9003  -1.8791  -1.8578
  -1.8420  -1.8175  -1.7721  -1.7531  -1.6771  -1.6604  -1.6279  -1.5855
  -1.5392  -1.5082  -1.4809  -1.4559  -1.4038  -1.3704  -1.3481  -1.2906
  -1.2459  -1.2201  -1.1879  -1.1550  -1.1125  -1.0830  -1.0689  -1.0240
  -0.9745  -0.9238  -0.8913  -0.8404  -0.8078  -0.7877  -0.7690  -0.7328
  -0.7097  -0.6871  -0.6541  -0.6164  -0.5922  -0.5516  -0.5173  -0.4894
  -0.4659  -0.4415  -0.4081  -0.3765  -0.3673  -0.3438  -0.3274  -0.3037
  -0.2673  -0.2279  -0.2169  -0.2031  -0.1858  -0.1618  -0.1236  -0.1115
  -0.0925  -0.0771  -0.0637  -0.0478  -0.0288  -0.0245  -0.0037   0.0181
   0.0445   0.0563   0.0887   0.1197   0.1350   0.1540   0.1674   0.1904
   0.2083   0.2299   0.2488   0.2681   0.2803   0.2988   0.3051   0.3217
   0.3609   0.3770   0.3980   0.4050   0.4325   0.4399   0.4515   0.4785
   0.4858   0.5029   0.5097   0.5360   0.5531   0.5888   0.5996   0.6162
   0.6427   0.6601   0.6812   0.7058   0.7172   0.7402   0.7560   0.7783
   0.7968   0.8041   0.8263   0.8602   0.8698   0.9008   0.9220   0.9644
   0.9933   1.0201   1.0386   1.0599   1.0978   1.1119   1.1440   1.1847
   1.2227   1.2381   1.2855   1.3358   1.3646   1.4384   1.4731   1.5472
   1.6005   1.6223   1.6995   1.7591   5.9953
     cgsolve_all iterations 147    anorm=    0.76E-07
     cgsolve_all iterations 149    anorm=    0.75E-07
     cgsolve_all iterations 147    anorm=    0.76E-07
     compute_u_kq: q = (    0.0000,   -0.0394,    0.0000)
     Rotating WFCS
     c_bands:  1 eigenvalues not converged
     ethr =  1.00E-14,  avg # of iterations =121.0
     eigenvalues at k:
 -36.6509 -36.6389 -36.5519 -36.3045 -36.2538 -36.0678 -36.0076 -35.9857
 -35.9536 -35.9290 -35.8422 -35.5724 -35.4574 -18.7868 -18.5760 -18.4680
 -18.3209 -18.2834 -18.2488 -18.1505 -18.1103 -18.0981 -18.0525 -18.0314
 -17.9928 -17.9663 -17.8903 -17.8805 -17.8630 -17.8419 -17.8142 -17.7981
 -17.7842 -17.7619 -17.7556 -17.7357 -17.7208 -17.6875 -17.6636 -17.6466
 -17.6210 -17.6009 -17.5915 -17.5669 -17.5467 -17.5114 -17.4942 -17.4828
 -17.4534 -17.4488 -17.4187 -17.3921 -17.3793 -17.3519 -17.3173 -17.3070
 -17.2874 -17.2699 -17.2472 -17.2326 -17.2163 -17.1958 -17.1862 -17.1694
 -17.1575 -17.1433 -17.1320 -17.1253 -17.0941 -17.0862 -17.0760 -17.0679
 -17.0538 -17.0300 -17.0080 -16.9942 -16.9672 -16.9650 -16.9231 -16.8947
 -16.8667 -16.8466 -16.8277 -16.7964 -16.7801 -16.7648 -16.7519 -16.7383
 -16.7277 -16.7103 -16.6820 -16.6657 -16.6536 -16.6254 -16.6044 -16.5645
 -16.5400 -16.5235 -16.4692 -16.3528 -16.2588 -16.1443 -16.1100 -16.0134
 -15.4214 -15.3410 -15.2433 -15.1883 -15.1610 -15.0255 -14.9184 -14.9007
 -14.8047 -14.7441 -14.6984 -14.5997 -14.5742 -14.5260 -14.5034 -14.4356
 -14.3728 -14.3210 -14.2532 -14.2074 -14.1838 -14.1260 -14.1147 -14.0275
  -6.7493  -6.7074  -6.6928  -6.5058  -6.3466  -6.2952  -6.0880  -6.0444
  -6.0310  -5.9734  -5.9204  -5.9068  -5.8926  -5.8523  -5.8176  -5.7129
  -5.6933  -5.5952  -5.5691  -5.5414  -5.5103  -5.4962  -5.4869  -5.4621
  -5.4566  -5.4033  -5.3629  -5.3447  -5.3028  -5.2745  -5.2307  -5.2263
  -5.2064  -5.1412  -5.0913  -5.0533  -5.0388  -5.0063  -4.9910  -4.9240
  -4.8744  -4.7973  -4.7425  -4.6976  -4.6706  -4.5774  -4.5176  -4.4601
  -4.3666  -4.1339  -3.9296  -3.6749  -3.6012  -3.5784  -3.4104  -3.3157
  -3.2374  -3.1771  -3.1580  -3.1421  -3.0954  -3.0128  -2.9986  -2.9589
  -2.9237  -2.8916  -2.7768  -2.7528  -2.7307  -2.7202  -2.6587  -2.6205
  -2.5632  -2.5153  -2.4798  -2.4460  -2.4116  -2.3740  -2.3463  -2.2998
  -2.2683  -2.2534  -2.2199  -2.2062  -2.1844  -2.1354  -2.1140  -2.0649
  -2.0357  -2.0222  -1.9990  -1.9576  -1.9287  -1.9063  -1.8831  -1.8551
  -1.8406  -1.8212  -1.7682  -1.7468  -1.6779  -1.6555  -1.6256  -1.5776
  -1.5382  -1.5074  -1.4806  -1.4547  -1.4050  -1.3663  -1.3461  -1.2884
  -1.2424  -1.2226  -1.1913  -1.1531  -1.1066  -1.0860  -1.0709  -1.0261
  -0.9720  -0.9243  -0.8846  -0.8416  -0.8068  -0.7875  -0.7665  -0.7372
  -0.7114  -0.6834  -0.6557  -0.6166  -0.5901  -0.5544  -0.5146  -0.4910
  -0.4664  -0.4388  -0.4079  -0.3790  -0.3650  -0.3449  -0.3238  -0.3006
  -0.2638  -0.2244  -0.2158  -0.2030  -0.1856  -0.1611  -0.1239  -0.1097
  -0.0930  -0.0819  -0.0642  -0.0511  -0.0294  -0.0249  -0.0059   0.0168
   0.0446   0.0547   0.0877   0.1198   0.1349   0.1524   0.1666   0.1868
   0.2049   0.2275   0.2471   0.2663   0.2769   0.2956   0.3055   0.3203
   0.3597   0.3744   0.3994   0.4031   0.4312   0.4391   0.4504   0.4761
   0.4856   0.5019   0.5090   0.5360   0.5483   0.5884   0.6000   0.6170
   0.6405   0.6597   0.6807   0.7022   0.7154   0.7359   0.7550   0.7778
   0.7951   0.8024   0.8239   0.8596   0.8656   0.8983   0.9218   0.9614
   0.9907   1.0202   1.0405   1.0573   1.0969   1.1109   1.1445   1.1832
   1.2239   1.2402   1.2864   1.3433   1.3654   1.4457   1.4805   1.5500
   1.6029   1.6236   1.6990   1.7587   6.0251
     eigenvalues at k+q:
 -36.6509 -36.6389 -36.5520 -36.3045 -36.2538 -36.0678 -36.0077 -35.9857
 -35.9536 -35.9291 -35.8422 -35.5724 -35.4574 -18.7827 -18.5807 -18.4673
 -18.3208 -18.2867 -18.2510 -18.1511 -18.1085 -18.0946 -18.0512 -18.0310
 -17.9925 -17.9662 -17.8913 -17.8785 -17.8660 -17.8388 -17.8136 -17.7967
 -17.7828 -17.7606 -17.7539 -17.7354 -17.7204 -17.6866 -17.6649 -17.6452
 -17.6218 -17.6022 -17.5918 -17.5655 -17.5466 -17.5074 -17.4930 -17.4808
 -17.4517 -17.4470 -17.4199 -17.3901 -17.3777 -17.3507 -17.3166 -17.3065
 -17.2895 -17.2695 -17.2470 -17.2341 -17.2198 -17.2002 -17.1896 -17.1719
 -17.1583 -17.1474 -17.1350 -17.1262 -17.0954 -17.0859 -17.0757 -17.0679
 -17.0544 -17.0317 -17.0076 -16.9939 -16.9684 -16.9663 -16.9196 -16.8940
 -16.8667 -16.8475 -16.8314 -16.7987 -16.7833 -16.7671 -16.7518 -16.7398
 -16.7290 -16.7076 -16.6853 -16.6664 -16.6566 -16.6275 -16.6064 -16.5727
 -16.5388 -16.5218 -16.4700 -16.3536 -16.2454 -16.1417 -16.1014 -16.0097
 -15.4230 -15.3444 -15.2440 -15.1872 -15.1573 -15.0166 -14.9169 -14.9069
 -14.8023 -14.7449 -14.6999 -14.5978 -14.5650 -14.5235 -14.5015 -14.4345
 -14.3729 -14.3177 -14.2573 -14.2102 -14.1908 -14.1279 -14.1150 -14.0304
  -6.7696  -6.7108  -6.6927  -6.5074  -6.3440  -6.3209  -6.0906  -6.0443
  -6.0296  -5.9737  -5.9220  -5.9068  -5.8932  -5.8513  -5.8148  -5.7028
  -5.6934  -5.5946  -5.5673  -5.5419  -5.5111  -5.4975  -5.4866  -5.4624
  -5.4570  -5.4061  -5.3609  -5.3454  -5.3021  -5.2750  -5.2310  -5.2249
  -5.2001  -5.1414  -5.0878  -5.0519  -5.0385  -4.9908  -4.9792  -4.9157
  -4.8722  -4.7878  -4.7308  -4.6956  -4.6651  -4.5768  -4.5175  -4.4615
  -4.3676  -4.1293  -3.9266  -3.7066  -3.6014  -3.5961  -3.4115  -3.3194
  -3.2323  -3.1773  -3.1537  -3.1362  -3.0928  -3.0054  -2.9925  -2.9543
  -2.9231  -2.8927  -2.7749  -2.7462  -2.7277  -2.7201  -2.6553  -2.6179
  -2.5629  -2.5282  -2.4838  -2.4456  -2.4135  -2.3766  -2.3473  -2.3036
  -2.2675  -2.2547  -2.2240  -2.2105  -2.1918  -2.1385  -2.1150  -2.0640
  -2.0360  -2.0261  -1.9989  -1.9627  -1.9338  -1.9117  -1.8890  -1.8534
  -1.8395  -1.8196  -1.7647  -1.7399  -1.6780  -1.6507  -1.6232  -1.5716
  -1.5362  -1.5078  -1.4798  -1.4530  -1.4065  -1.3632  -1.3426  -1.2865
  -1.2402  -1.2250  -1.1946  -1.1510  -1.1010  -1.0883  -1.0715  -1.0283
  -0.9705  -0.9232  -0.8788  -0.8439  -0.8075  -0.7874  -0.7626  -0.7423
  -0.7100  -0.6812  -0.6550  -0.6183  -0.5869  -0.5580  -0.5123  -0.4917
  -0.4666  -0.4359  -0.4076  -0.3819  -0.3629  -0.3460  -0.3203  -0.2975
  -0.2607  -0.2246  -0.2131  -0.2024  -0.1841  -0.1602  -0.1247  -0.1105
  -0.0951  -0.0836  -0.0638  -0.0539  -0.0312  -0.0241  -0.0081   0.0156
   0.0441   0.0529   0.0871   0.1198   0.1344   0.1507   0.1660   0.1831
   0.2019   0.2247   0.2451   0.2643   0.2739   0.2920   0.3066   0.3194
   0.3588   0.3711   0.4000   0.4015   0.4291   0.4387   0.4501   0.4736
   0.4855   0.5006   0.5081   0.5354   0.5447   0.5865   0.6022   0.6175
   0.6378   0.6594   0.6800   0.6977   0.7134   0.7327   0.7547   0.7770
   0.7913   0.8022   0.8223   0.8573   0.8625   0.8964   0.9222   0.9591
   0.9891   1.0202   1.0417   1.0551   1.0961   1.1104   1.1450   1.1817
   1.2238   1.2429   1.2877   1.3493   1.3665   1.4520   1.4881   1.5523
   1.6052   1.6248   1.6984   1.7581   6.0566
     cgsolve_all iterations 145    anorm=    0.77E-07
     cgsolve_all iterations 145    anorm=    0.75E-07
     cgsolve_all iterations 145    anorm=    0.76E-07
     compute_u_kq: q = (    0.0000,    0.0000,    0.0394)
     Rotating WFCS
     c_bands:  1 eigenvalues not converged
     ethr =  1.00E-14,  avg # of iterations =121.0
     eigenvalues at k:
 -36.6509 -36.6389 -36.5519 -36.3045 -36.2538 -36.0678 -36.0076 -35.9857
 -35.9536 -35.9290 -35.8422 -35.5724 -35.4574 -18.7868 -18.5760 -18.4680
 -18.3209 -18.2834 -18.2488 -18.1505 -18.1103 -18.0981 -18.0525 -18.0314
 -17.9928 -17.9663 -17.8903 -17.8805 -17.8630 -17.8419 -17.8142 -17.7981
 -17.7842 -17.7619 -17.7556 -17.7357 -17.7208 -17.6875 -17.6636 -17.6466
 -17.6210 -17.6009 -17.5915 -17.5669 -17.5467 -17.5114 -17.4942 -17.4828
 -17.4534 -17.4488 -17.4187 -17.3921 -17.3793 -17.3519 -17.3173 -17.3070
 -17.2874 -17.2699 -17.2472 -17.2326 -17.2163 -17.1958 -17.1862 -17.1694
 -17.1575 -17.1433 -17.1320 -17.1253 -17.0941 -17.0862 -17.0760 -17.0679
 -17.0538 -17.0300 -17.0080 -16.9942 -16.9672 -16.9650 -16.9231 -16.8947
 -16.8667 -16.8466 -16.8277 -16.7964 -16.7801 -16.7648 -16.7519 -16.7383
 -16.7277 -16.7103 -16.6820 -16.6657 -16.6536 -16.6254 -16.6044 -16.5645
 -16.5400 -16.5235 -16.4692 -16.3528 -16.2588 -16.1443 -16.1100 -16.0134
 -15.4214 -15.3410 -15.2433 -15.1883 -15.1610 -15.0255 -14.9184 -14.9007
 -14.8047 -14.7441 -14.6984 -14.5997 -14.5742 -14.5260 -14.5034 -14.4356
 -14.3728 -14.3210 -14.2532 -14.2074 -14.1838 -14.1260 -14.1147 -14.0275
  -6.7493  -6.7074  -6.6928  -6.5058  -6.3466  -6.2952  -6.0880  -6.0444
  -6.0310  -5.9734  -5.9204  -5.9068  -5.8926  -5.8523  -5.8176  -5.7129
  -5.6933  -5.5952  -5.5691  -5.5414  -5.5103  -5.4962  -5.4869  -5.4621
  -5.4566  -5.4033  -5.3629  -5.3447  -5.3028  -5.2745  -5.2307  -5.2263
  -5.2064  -5.1412  -5.0913  -5.0533  -5.0388  -5.0063  -4.9910  -4.9240
  -4.8744  -4.7973  -4.7425  -4.6976  -4.6706  -4.5774  -4.5176  -4.4601
  -4.3666  -4.1339  -3.9296  -3.6749  -3.6012  -3.5784  -3.4104  -3.3157
  -3.2374  -3.1771  -3.1580  -3.1421  -3.0954  -3.0128  -2.9986  -2.9589
  -2.9237  -2.8916  -2.7768  -2.7528  -2.7307  -2.7202  -2.6587  -2.6205
  -2.5632  -2.5153  -2.4798  -2.4460  -2.4116  -2.3740  -2.3463  -2.2998
  -2.2683  -2.2534  -2.2199  -2.2062  -2.1844  -2.1354  -2.1140  -2.0649
  -2.0357  -2.0222  -1.9990  -1.9576  -1.9287  -1.9063  -1.8831  -1.8551
  -1.8406  -1.8212  -1.7682  -1.7468  -1.6779  -1.6555  -1.6256  -1.5776
  -1.5382  -1.5074  -1.4806  -1.4547  -1.4050  -1.3663  -1.3461  -1.2884
  -1.2424  -1.2226  -1.1913  -1.1531  -1.1066  -1.0860  -1.0709  -1.0261
  -0.9720  -0.9243  -0.8846  -0.8416  -0.8068  -0.7875  -0.7665  -0.7372
  -0.7114  -0.6834  -0.6557  -0.6166  -0.5901  -0.5544  -0.5146  -0.4910
  -0.4664  -0.4388  -0.4079  -0.3790  -0.3650  -0.3449  -0.3238  -0.3006
  -0.2638  -0.2244  -0.2158  -0.2030  -0.1856  -0.1611  -0.1239  -0.1097
  -0.0930  -0.0819  -0.0642  -0.0511  -0.0294  -0.0249  -0.0059   0.0168
   0.0446   0.0547   0.0877   0.1198   0.1349   0.1524   0.1666   0.1868
   0.2049   0.2275   0.2471   0.2663   0.2769   0.2956   0.3055   0.3203
   0.3597   0.3744   0.3994   0.4031   0.4312   0.4391   0.4504   0.4761
   0.4856   0.5019   0.5090   0.5360   0.5483   0.5884   0.6000   0.6170
   0.6405   0.6597   0.6807   0.7022   0.7154   0.7359   0.7550   0.7778
   0.7951   0.8024   0.8239   0.8596   0.8656   0.8983   0.9218   0.9614
   0.9907   1.0202   1.0405   1.0573   1.0969   1.1109   1.1445   1.1832
   1.2239   1.2402   1.2864   1.3433   1.3654   1.4457   1.4805   1.5500
   1.6029   1.6236   1.6990   1.7587   6.0251
     eigenvalues at k+q:
 -36.6509 -36.6389 -36.5520 -36.3045 -36.2538 -36.0678 -36.0076 -35.9857
 -35.9536 -35.9291 -35.8422 -35.5724 -35.4574 -18.7868 -18.5761 -18.4680
 -18.3209 -18.2834 -18.2488 -18.1506 -18.1103 -18.0981 -18.0525 -18.0314
 -17.9931 -17.9661 -17.8901 -17.8808 -17.8629 -17.8421 -17.8146 -17.7970
 -17.7849 -17.7619 -17.7555 -17.7353 -17.7213 -17.6873 -17.6631 -17.6470
 -17.6218 -17.5999 -17.5927 -17.5655 -17.5476 -17.5108 -17.4949 -17.4826
 -17.4536 -17.4486 -17.4187 -17.3924 -17.3783 -17.3521 -17.3177 -17.3067
 -17.2878 -17.2699 -17.2460 -17.2339 -17.2167 -17.1949 -17.1871 -17.1695
 -17.1566 -17.1433 -17.1316 -17.1259 -17.0941 -17.0860 -17.0746 -17.0687
 -17.0548 -17.0298 -17.0079 -16.9942 -16.9673 -16.9647 -16.9234 -16.8946
 -16.8666 -16.8467 -16.8276 -16.7964 -16.7801 -16.7648 -16.7516 -16.7382
 -16.7282 -16.7101 -16.6820 -16.6656 -16.6536 -16.6254 -16.6044 -16.5644
 -16.5400 -16.5235 -16.4692 -16.3528 -16.2588 -16.1443 -16.1100 -16.0134
 -15.4215 -15.3410 -15.2434 -15.1883 -15.1610 -15.0256 -14.9184 -14.9006
 -14.8047 -14.7441 -14.6984 -14.5998 -14.5742 -14.5260 -14.5034 -14.4356
 -14.3729 -14.3211 -14.2532 -14.2074 -14.1838 -14.1260 -14.1147 -14.0275
  -6.7492  -6.7074  -6.6928  -6.5058  -6.3467  -6.2951  -6.0881  -6.0444
  -6.0310  -5.9734  -5.9203  -5.9068  -5.8926  -5.8523  -5.8177  -5.7130
  -5.6933  -5.5952  -5.5693  -5.5412  -5.5103  -5.4963  -5.4869  -5.4621
  -5.4565  -5.4033  -5.3629  -5.3447  -5.3029  -5.2742  -5.2307  -5.2263
  -5.2067  -5.1412  -5.0912  -5.0534  -5.0388  -5.0063  -4.9910  -4.9240
  -4.8744  -4.7973  -4.7425  -4.6976  -4.6706  -4.5774  -4.5176  -4.4601
  -4.3665  -4.1339  -3.9296  -3.6748  -3.6011  -3.5784  -3.4104  -3.3157
  -3.2374  -3.1769  -3.1580  -3.1423  -3.0955  -3.0128  -2.9989  -2.9584
  -2.9233  -2.8925  -2.7752  -2.7530  -2.7314  -2.7213  -2.6583  -2.6203
  -2.5642  -2.5146  -2.4800  -2.4455  -2.4115  -2.3688  -2.3510  -2.3012
  -2.2664  -2.2549  -2.2179  -2.2081  -2.1818  -2.1384  -2.1136  -2.0652
  -2.0352  -2.0234  -1.9976  -1.9581  -1.9288  -1.9035  -1.8842  -1.8565
  -1.8399  -1.8212  -1.7707  -1.7450  -1.6791  -1.6544  -1.6235  -1.5776
  -1.5404  -1.5076  -1.4789  -1.4545  -1.4053  -1.3651  -1.3475  -1.2890
  -1.2415  -1.2225  -1.1908  -1.1545  -1.1082  -1.0841  -1.0706  -1.0266
  -0.9726  -0.9243  -0.8845  -0.8406  -0.8082  -0.7899  -0.7646  -0.7361
  -0.7106  -0.6841  -0.6551  -0.6164  -0.5903  -0.5545  -0.5148  -0.4909
  -0.4670  -0.4377  -0.4080  -0.3799  -0.3651  -0.3446  -0.3234  -0.3006
  -0.2638  -0.2257  -0.2155  -0.2033  -0.1851  -0.1611  -0.1233  -0.1086
  -0.0932  -0.0838  -0.0652  -0.0486  -0.0302  -0.0258  -0.0054   0.0179
   0.0448   0.0544   0.0870   0.1194   0.1356   0.1526   0.1659   0.1866
   0.2046   0.2281   0.2481   0.2666   0.2769   0.2953   0.3032   0.3218
   0.3587   0.3750   0.3984   0.4038   0.4326   0.4388   0.4495   0.4761
   0.4859   0.5022   0.5087   0.5364   0.5490   0.5875   0.6001   0.6174
   0.6400   0.6604   0.6796   0.7028   0.7152   0.7365   0.7543   0.7780
   0.7946   0.8028   0.8243   0.8597   0.8654   0.8982   0.9219   0.9614
   0.9907   1.0202   1.0405   1.0574   1.0968   1.1109   1.1446   1.1832
   1.2239   1.2402   1.2865   1.3433   1.3653   1.4456   1.4804   1.5499
   1.6029   1.6235   1.6990   1.7587   6.0183
     cgsolve_all iterations 147    anorm=    0.76E-07
     cgsolve_all iterations 147    anorm=    0.76E-07
     cgsolve_all iterations 145    anorm=    0.75E-07
     compute_u_kq: q = (    0.0000,    0.0000,   -0.0394)
     Rotating WFCS
     c_bands:  1 eigenvalues not converged
     ethr =  1.00E-14,  avg # of iterations =121.0
     eigenvalues at k:
 -36.6509 -36.6389 -36.5519 -36.3045 -36.2538 -36.0678 -36.0076 -35.9857
 -35.9536 -35.9290 -35.8422 -35.5724 -35.4574 -18.7868 -18.5760 -18.4680
 -18.3209 -18.2834 -18.2488 -18.1505 -18.1103 -18.0981 -18.0525 -18.0314
 -17.9928 -17.9663 -17.8903 -17.8805 -17.8630 -17.8419 -17.8142 -17.7981
 -17.7842 -17.7619 -17.7556 -17.7357 -17.7208 -17.6875 -17.6636 -17.6466
 -17.6210 -17.6009 -17.5915 -17.5669 -17.5467 -17.5114 -17.4942 -17.4828
 -17.4534 -17.4488 -17.4187 -17.3921 -17.3793 -17.3519 -17.3173 -17.3070
 -17.2874 -17.2699 -17.2472 -17.2326 -17.2163 -17.1958 -17.1862 -17.1694
 -17.1575 -17.1433 -17.1320 -17.1253 -17.0941 -17.0862 -17.0760 -17.0679
 -17.0538 -17.0300 -17.0080 -16.9942 -16.9672 -16.9650 -16.9231 -16.8947
 -16.8667 -16.8466 -16.8277 -16.7964 -16.7801 -16.7648 -16.7519 -16.7383
 -16.7277 -16.7103 -16.6820 -16.6657 -16.6536 -16.6254 -16.6044 -16.5645
 -16.5400 -16.5235 -16.4692 -16.3528 -16.2588 -16.1443 -16.1100 -16.0134
 -15.4214 -15.3410 -15.2433 -15.1883 -15.1610 -15.0255 -14.9184 -14.9007
 -14.8047 -14.7441 -14.6984 -14.5997 -14.5742 -14.5260 -14.5034 -14.4356
 -14.3728 -14.3210 -14.2532 -14.2074 -14.1838 -14.1260 -14.1147 -14.0275
  -6.7493  -6.7074  -6.6928  -6.5058  -6.3466  -6.2952  -6.0880  -6.0444
  -6.0310  -5.9734  -5.9204  -5.9068  -5.8926  -5.8523  -5.8176  -5.7129
  -5.6933  -5.5952  -5.5691  -5.5414  -5.5103  -5.4962  -5.4869  -5.4621
  -5.4566  -5.4033  -5.3629  -5.3447  -5.3028  -5.2745  -5.2307  -5.2263
  -5.2064  -5.1412  -5.0913  -5.0533  -5.0388  -5.0063  -4.9910  -4.9240
  -4.8744  -4.7973  -4.7425  -4.6976  -4.6706  -4.5774  -4.5176  -4.4601
  -4.3666  -4.1339  -3.9296  -3.6749  -3.6012  -3.5784  -3.4104  -3.3157
  -3.2374  -3.1771  -3.1580  -3.1421  -3.0954  -3.0128  -2.9986  -2.9589
  -2.9237  -2.8916  -2.7768  -2.7528  -2.7307  -2.7202  -2.6587  -2.6205
  -2.5632  -2.5153  -2.4798  -2.4460  -2.4116  -2.3740  -2.3463  -2.2998
  -2.2683  -2.2534  -2.2199  -2.2062  -2.1844  -2.1354  -2.1140  -2.0649
  -2.0357  -2.0222  -1.9990  -1.9576  -1.9287  -1.9063  -1.8831  -1.8551
  -1.8406  -1.8212  -1.7682  -1.7468  -1.6779  -1.6555  -1.6256  -1.5776
  -1.5382  -1.5074  -1.4806  -1.4547  -1.4050  -1.3663  -1.3461  -1.2884
  -1.2424  -1.2226  -1.1913  -1.1531  -1.1066  -1.0860  -1.0709  -1.0261
  -0.9720  -0.9243  -0.8846  -0.8416  -0.8068  -0.7875  -0.7665  -0.7372
  -0.7114  -0.6834  -0.6557  -0.6166  -0.5901  -0.5544  -0.5146  -0.4910
  -0.4664  -0.4388  -0.4079  -0.3790  -0.3650  -0.3449  -0.3238  -0.3006
  -0.2638  -0.2244  -0.2158  -0.2030  -0.1856  -0.1611  -0.1239  -0.1097
  -0.0930  -0.0819  -0.0642  -0.0511  -0.0294  -0.0249  -0.0059   0.0168
   0.0446   0.0547   0.0877   0.1198   0.1349   0.1524   0.1666   0.1868
   0.2049   0.2275   0.2471   0.2663   0.2769   0.2956   0.3055   0.3203
   0.3597   0.3744   0.3994   0.4031   0.4312   0.4391   0.4504   0.4761
   0.4856   0.5019   0.5090   0.5360   0.5483   0.5884   0.6000   0.6170
   0.6405   0.6597   0.6807   0.7022   0.7154   0.7359   0.7550   0.7778
   0.7951   0.8024   0.8239   0.8596   0.8656   0.8983   0.9218   0.9614
   0.9907   1.0202   1.0405   1.0573   1.0969   1.1109   1.1445   1.1832
   1.2239   1.2402   1.2864   1.3433   1.3654   1.4457   1.4805   1.5500
   1.6029   1.6236   1.6990   1.7587   6.0251
     eigenvalues at k+q:
 -36.6509 -36.6389 -36.5520 -36.3045 -36.2538 -36.0678 -36.0076 -35.9857
 -35.9536 -35.9291 -35.8422 -35.5724 -35.4574 -18.7868 -18.5761 -18.4680
 -18.3210 -18.2834 -18.2488 -18.1505 -18.1103 -18.0982 -18.0528 -18.0312
 -17.9926 -17.9665 -17.8903 -17.8804 -17.8633 -17.8413 -17.8140 -17.7992
 -17.7835 -17.7621 -17.7558 -17.7359 -17.7205 -17.6876 -17.6640 -17.6465
 -17.6200 -17.6017 -17.5901 -17.5682 -17.5462 -17.5120 -17.4936 -17.4827
 -17.4535 -17.4489 -17.4187 -17.3920 -17.3801 -17.3519 -17.3170 -17.3069
 -17.2872 -17.2699 -17.2482 -17.2313 -17.2158 -17.1967 -17.1854 -17.1691
 -17.1580 -17.1437 -17.1325 -17.1247 -17.0948 -17.0863 -17.0770 -17.0673
 -17.0524 -17.0301 -17.0081 -16.9942 -16.9671 -16.9654 -16.9227 -16.8948
 -16.8667 -16.8466 -16.8276 -16.7963 -16.7800 -16.7648 -16.7522 -16.7384
 -16.7273 -16.7104 -16.6819 -16.6658 -16.6536 -16.6253 -16.6044 -16.5645
 -16.5400 -16.5235 -16.4692 -16.3528 -16.2587 -16.1443 -16.1099 -16.0133
 -15.4215 -15.3410 -15.2434 -15.1883 -15.1609 -15.0255 -14.9184 -14.9007
 -14.8047 -14.7441 -14.6984 -14.5997 -14.5741 -14.5260 -14.5034 -14.4356
 -14.3729 -14.3210 -14.2532 -14.2074 -14.1838 -14.1260 -14.1147 -14.0275
  -6.7493  -6.7075  -6.6929  -6.5058  -6.3466  -6.2953  -6.0881  -6.0444
  -6.0310  -5.9734  -5.9203  -5.9067  -5.8927  -5.8523  -5.8176  -5.7129
  -5.6933  -5.5953  -5.5689  -5.5415  -5.5103  -5.4962  -5.4868  -5.4620
  -5.4568  -5.4033  -5.3628  -5.3446  -5.3027  -5.2748  -5.2307  -5.2262
  -5.2061  -5.1412  -5.0913  -5.0533  -5.0388  -5.0062  -4.9910  -4.9239
  -4.8744  -4.7972  -4.7424  -4.6975  -4.6706  -4.5773  -4.5176  -4.4601
  -4.3665  -4.1339  -3.9296  -3.6750  -3.6012  -3.5784  -3.4104  -3.3157
  -3.2373  -3.1772  -3.1580  -3.1418  -3.0955  -3.0128  -2.9981  -2.9595
  -2.9241  -2.8907  -2.7783  -2.7528  -2.7300  -2.7195  -2.6590  -2.6205
  -2.5622  -2.5158  -2.4797  -2.4465  -2.4116  -2.3787  -2.3420  -2.2979
  -2.2707  -2.2515  -2.2225  -2.2042  -2.1860  -2.1330  -2.1148  -2.0647
  -2.0371  -2.0209  -1.9997  -1.9571  -1.9280  -1.9087  -1.8817  -1.8547
  -1.8418  -1.8217  -1.7649  -1.7482  -1.6772  -1.6566  -1.6273  -1.5778
  -1.5360  -1.5073  -1.4821  -1.4549  -1.4040  -1.3685  -1.3441  -1.2878
  -1.2436  -1.2228  -1.1920  -1.1518  -1.1045  -1.0877  -1.0708  -1.0255
  -0.9721  -0.9239  -0.8850  -0.8418  -0.8058  -0.7862  -0.7671  -0.7385
  -0.7124  -0.6828  -0.6569  -0.6169  -0.5896  -0.5542  -0.5144  -0.4907
  -0.4660  -0.4398  -0.4076  -0.3783  -0.3653  -0.3450  -0.3241  -0.3010
  -0.2642  -0.2224  -0.2162  -0.2028  -0.1858  -0.1616  -0.1245  -0.1103
  -0.0930  -0.0801  -0.0635  -0.0533  -0.0292  -0.0233  -0.0063   0.0149
   0.0447   0.0552   0.0884   0.1199   0.1346   0.1523   0.1672   0.1869
   0.2054   0.2263   0.2462   0.2663   0.2767   0.2958   0.3079   0.3186
   0.3609   0.3744   0.4001   0.4025   0.4288   0.4396   0.4516   0.4764
   0.4853   0.5015   0.5094   0.5358   0.5475   0.5891   0.6001   0.6165
   0.6408   0.6596   0.6816   0.7016   0.7153   0.7356   0.7555   0.7776
   0.7954   0.8023   0.8237   0.8595   0.8656   0.8983   0.9217   0.9614
   0.9908   1.0201   1.0404   1.0573   1.0971   1.1109   1.1445   1.1832
   1.2239   1.2402   1.2864   1.3433   1.3654   1.4457   1.4805   1.5500
   1.6029   1.6236   1.6990   1.7587   6.0327
     cgsolve_all iterations 147    anorm=    0.76E-07
     cgsolve_all iterations 147    anorm=    0.76E-07
     cgsolve_all iterations 147    anorm=    0.75E-07

     End of magnetic susceptibility calculation

     f-sum rule (1st term):
          -682.8306         -0.7168          0.0522
            -0.7064       -682.5026          0.0362
             0.0430          0.0372       -682.2444

     f-sum rule (2nd term):
           -16.4078         -0.0757         -0.0379
            -0.0768        -16.1941         -0.0321
            -0.0383         -0.0319        -16.2879

     f-sum rule (should be  -698.9180):
          -699.2384         -0.7925          0.0143
            -0.7832       -698.6967          0.0040
             0.0048          0.0053       -698.5323

     chi_bare pGv (HH) in paratec units:
        42.237849    214.772461     40.870592
       215.995268   -128.163031     26.820341
        39.390636     28.127542   -114.378779

        42.237849    214.772461     40.870592
       215.995268   -128.163031     26.820341
        39.390636     28.127542   -114.378779

     chi_bare vGv (VV) in paratec units:
       -31.966405    148.192598     28.909665
       148.193190   -148.830696     18.795843
        28.909492     18.795359   -137.193735

       -31.966405    148.192598     28.909665
       148.193190   -148.830696     18.795843
        28.909492     18.795359   -137.193735

     chi_bare pGv (HH) in 10^{-6} cm^3/mol:
           200.7182       1020.6190        194.2209
          1026.4299       -609.0428        127.4528
           187.1880        133.6647       -543.5387

     chi_bare vGv (VV) in 10^{-6} cm^3/mol:
          -151.9074        704.2252        137.3815
           704.2280       -707.2575         89.3196
           137.3806         89.3173       -651.9576

     Contributions to the NMR chemical shifts: -------------------------------

     Macroscopic shape contribution in ppm:                    2.45
            -1.5520         -0.0000         -0.0000
            -0.0000          4.7091         -0.0000
            -0.0000         -0.0000          4.2026


     Core contribution in ppm:

     Atom  1  Ca  pos: (  0.446578 -0.007552  0.515342)  core sigma:        1265.05
     Atom  2  Ca  pos: (  0.194783 -0.007539  0.375520)  core sigma:        1265.05
     Atom  3  Ca  pos: (  0.034093  0.218382  0.339932)  core sigma:        1265.05
     Atom  4  Ca  pos: (  0.283828  0.205328  0.548552)  core sigma:        1265.05
     Atom  5  Ca  pos: (  0.792897  0.175343  0.733851)  core sigma:        1265.05
     Atom  6  Ca  pos: (  0.105535  0.122128  0.787419)  core sigma:        1265.05
     Atom  7  Ca  pos: ( -0.047098  0.198397  0.995608)  core sigma:        1265.05
     Atom  8  Ca  pos: (  0.934140 -0.018129  0.486827)  core sigma:        1265.05
     Atom  9  Ca  pos: (  0.699164 -0.017641  0.342600)  core sigma:        1265.05
     Atom 10  Ca  pos: (  0.546822  0.220297  0.329477)  core sigma:        1265.05
     Atom 11  Ca  pos: (  0.786744  0.217489  0.468607)  core sigma:        1265.05
     Atom 12  Ca  pos: (  0.522901  0.089890  0.753106)  core sigma:        1265.05
     Atom 13  Ca  pos: (  0.668905  0.278666 -0.000371)  core sigma:        1265.05
     Atom 14  Si  pos: ( -0.067391  0.150665  0.105073)  core sigma:         837.79
     Atom 15  Si  pos: (  0.552721  0.244648  0.588814)  core sigma:         837.79
     Atom 16  Si  pos: (  0.781248  0.243782  0.239535)  core sigma:         837.79
     Atom 17  Si  pos: (  0.402898  0.134186  0.129163)  core sigma:         837.79
     Atom 18  Si  pos: ( -0.004909  0.202397  0.605808)  core sigma:         837.79
     Atom 19  Si  pos: (  0.281222  0.237888  0.305383)  core sigma:         837.79
     Atom 20  Si  pos: ( -0.115132  0.426242  0.608673)  core sigma:         837.79
     Atom 21  Si  pos: (  0.152564  0.441082  0.290603)  core sigma:         837.79
     Atom 22  Si  pos: (  0.398760  0.442708  0.595580)  core sigma:         837.79
     Atom 23  Si  pos: (  0.649218  0.439509  0.253514)  core sigma:         837.79
     Atom 24  O   pos: (  0.220685  0.339737  0.261048)  core sigma:         271.07
     Atom 25  O   pos: (  0.273774  0.020869  0.543770)  core sigma:         271.07
     Atom 26  O   pos: (  0.526373  0.043231  0.357338)  core sigma:         271.07
     Atom 27  O   pos: ( -0.211089  0.412364  0.530032)  core sigma:         271.07
     Atom 28  O   pos: (  0.059131  0.401380  0.361148)  core sigma:         271.07
     Atom 29  O   pos: (  0.378175  0.124894  0.010266)  core sigma:         271.07
     Atom 30  O   pos: (  0.034770  0.202593  0.154912)  core sigma:         271.07
     Atom 31  H   pos: (  0.075171  0.257714  0.110209)  core sigma:           0.00
     Atom 32  O   pos: ( -0.046777  0.119310  0.689480)  core sigma:         271.07
     Atom 33  O   pos: (  0.303831  0.171378  0.200696)  core sigma:         271.07
     Atom 34  O   pos: (  0.693843  0.017731  0.709007)  core sigma:         271.07
     Atom 35  O   pos: (  0.912398  0.031203  0.153418)  core sigma:         271.07
     Atom 36  O   pos: (  0.491874  0.355289  0.602559)  core sigma:         271.07
     Atom 37  O   pos: (  0.697875  0.333038  0.201562)  core sigma:         271.07
     Atom 38  O   pos: (  0.752651  0.048591  0.510094)  core sigma:         271.07
     Atom 39  O   pos: (  0.033333  0.038443  0.326655)  core sigma:         271.07
     Atom 40  O   pos: (  0.293420  0.388097  0.558036)  core sigma:         271.07
     Atom 41  O   pos: (  0.556286  0.404237  0.327435)  core sigma:         271.07
     Atom 42  O   pos: ( -0.069418  0.146232  1.671544)  core sigma:         271.07
     Atom 43  H   pos: (  0.877306  0.101920  1.625902)  core sigma:           0.00
     Atom 44  O   pos: (  0.499210  0.206980  0.157608)  core sigma:         271.07
     Atom 45  O   pos: (  0.624014  0.232642  0.692537)  core sigma:         271.07
     Atom 46  O   pos: (  0.831380  0.211288  0.127626)  core sigma:         271.07
     Atom 47  O   pos: (  0.468246  0.151611  0.586405)  core sigma:         271.07
     Atom 48  O   pos: (  0.716998  0.153969  0.296062)  core sigma:         271.07
     Atom 49  O   pos: (  0.620248  0.257910  0.486215)  core sigma:         271.07
     Atom 50  O   pos: ( -0.134314  0.294406  0.326764)  core sigma:         271.07
     Atom 51  O   pos: ( -0.034200  0.167192  0.490148)  core sigma:         271.07
     Atom 52  O   pos: (  0.205296  0.175960  0.381935)  core sigma:         271.07
     Atom 53  O   pos: (  0.115045  0.232124  0.628851)  core sigma:         271.07
     Atom 54  O   pos: (  0.381080  0.271338  0.368895)  core sigma:         271.07
     Atom 55  O   pos: (  0.180317 -0.011606  0.723951)  core sigma:         271.07
     Atom 56  O   pos: (  0.424659  0.016715  0.178406)  core sigma:         271.07
     Atom 57  O   pos: ( -0.083313  0.301465  0.625253)  core sigma:         271.07
     Atom 58  O   pos: (  0.112999  0.421661  0.703197)  core sigma:         271.07
     Atom 59  H   pos: (  0.116266  0.346503  0.683906)  core sigma:           0.00
     Atom 60  H   pos: (  0.040703  0.437453  0.716800)  core sigma:           0.00
     Atom 61  O   pos: (  0.251540  0.477866  1.486427)  core sigma:         271.07
     Atom 62  H   pos: (  0.175470  0.478081  1.503893)  core sigma:           0.00
     Atom 63  H   pos: (  0.276897  0.407655  1.504475)  core sigma:           0.00
     Atom 64  O   pos: (  0.553507  0.384154  0.809249)  core sigma:         271.07
     Atom 65  H   pos: (  0.586015  0.334078  0.758999)  core sigma:           0.00
     Atom 66  H   pos: (  0.498922  0.417644  0.768274)  core sigma:           0.00
     Atom 67  O   pos: (  0.406502  0.390665  0.156452)  core sigma:         271.07
     Atom 68  H   pos: (  0.442648  0.322138  0.162598)  core sigma:           0.00
     Atom 69  H   pos: (  0.341285  0.374032  0.123018)  core sigma:           0.00
     Atom 70  O   pos: ( -0.120961  0.448590  1.296008)  core sigma:         271.07
     Atom 71  H   pos: (  0.172645  0.023637  1.352601)  core sigma:           0.00
     Atom 72  H   pos: ( -0.074175  0.393525  1.319708)  core sigma:           0.00
     Atom 73  O   pos: (  0.043342  0.097904  1.121088)  core sigma:         271.07
     Atom 74  H   pos: (  0.002807  0.087299  1.184300)  core sigma:           0.00
     Atom 75  H   pos: (  0.069020  0.030572  1.101524)  core sigma:           0.00
     Atom 76  O   pos: (  0.712261  0.333244  1.345762)  core sigma:         271.07
     Atom 77  H   pos: ( -0.226075  0.382309  1.330567)  core sigma:           0.00
     Atom 78  H   pos: (  0.682409  0.307884  1.280923)  core sigma:           0.00
     Atom 79  O   pos: (  0.928612  0.071518  1.290656)  core sigma:         271.07
     Atom 80  H   pos: (  0.855256  0.051204  1.287677)  core sigma:           0.00
     Atom 81  H   pos: (  0.962029  0.031050  1.343515)  core sigma:           0.00
     Atom 82  O   pos: (  0.232729  0.267860  1.055077)  core sigma:         271.07
     Atom 83  H   pos: (  0.176299  0.260463  0.997664)  core sigma:           0.00
     Atom 84  H   pos: (  0.237095  0.199572  1.086943)  core sigma:           0.00
     Atom 85  O   pos: (  0.200733 -0.007003  0.184541)  core sigma:         271.07
     Atom 86  H   pos: ( -0.037819  0.439788  0.167901)  core sigma:           0.00
     Atom 87  H   pos: (  0.210522  0.066984  0.174005)  core sigma:           0.00
     Atom 88  O   pos: (  0.271186  0.068824  1.128427)  core sigma:         271.07
     Atom 89  H   pos: (  0.232385  0.041167  1.187908)  core sigma:           0.00
     Atom 90  H   pos: (  0.336415  0.030140  1.130209)  core sigma:           0.00
     Atom 91  O   pos: ( -0.034984  0.313722  1.128826)  core sigma:         271.07
     Atom 92  H   pos: ( -0.012323  0.304762  1.200091)  core sigma:           0.00
     Atom 93  H   pos: ( -0.096318  0.356079  1.130737)  core sigma:           0.00
     Atom 94  O   pos: (  0.012585  0.299766  1.533872)  core sigma:         271.07
     Atom 95  H   pos: ( -0.028026  0.260261  1.583360)  core sigma:           0.00
     Atom 96  H   pos: (  0.086607  0.287254  1.555161)  core sigma:           0.00
     Atom 97  O   pos: (  0.229863  0.050829  0.926986)  core sigma:         271.07
     Atom 98  H   pos: (  0.239187  0.056682  1.002767)  core sigma:           0.00
     Atom 99  H   pos: ( -0.080171  0.452979  0.914526)  core sigma:           0.00
     Atom100  O   pos: ( -0.221557  0.378696  1.023775)  core sigma:         271.07
     Atom101  H   pos: ( -0.196295  0.338276  0.960183)  core sigma:           0.00
     Atom102  H   pos: (  0.728678  0.328392  1.056605)  core sigma:           0.00
     Atom103  O   pos: (  0.528753  0.191014  1.586765)  core sigma:         271.07
     Atom104  H   pos: (  0.466742  0.169562  1.627274)  core sigma:           0.00
     Atom105  H   pos: (  0.553025  0.127200  1.555526)  core sigma:           0.00
     Atom106  O   pos: (  0.345956  0.152338  0.787063)  core sigma:         271.07
     Atom107  H   pos: (  0.311798  0.107019  0.837839)  core sigma:           0.00
     Atom108  H   pos: (  0.350235  0.218748  0.823925)  core sigma:           0.00
     Atom109  O   pos: ( -0.011375  0.042029  0.903972)  core sigma:         271.07
     Atom110  H   pos: (  0.938343 -0.009895  0.857583)  core sigma:           0.00
     Atom111  H   pos: ( -0.283136  0.467294  0.953510)  core sigma:           0.00
     Atom112  O   pos: ( -0.007680  0.277396  1.335429)  core sigma:         271.07
     Atom113  H   pos: (  0.001911  0.285219  1.411648)  core sigma:           0.00
     Atom114  H   pos: ( -0.041015  0.209872  1.328028)  core sigma:           0.00
     Atom115  O   pos: (  0.360968  0.024695  1.521209)  core sigma:         271.07
     Atom116  H   pos: (  0.025193  0.430959  1.532882)  core sigma:           0.00
     Atom117  H   pos: (  0.362917  0.055359  1.591084)  core sigma:           0.00
     Atom118  O   pos: (  0.651474  0.108560  0.062985)  core sigma:         271.07
     Atom119  H   pos: (  0.699897  0.075321  0.108390)  core sigma:           0.00
     Atom120  H   pos: (  0.594780  0.132852  0.108675)  core sigma:           0.00
     Atom121  O   pos: (  0.769045  0.043814  1.528555)  core sigma:         271.07
     Atom122  H   pos: (  0.797462 -0.015278  1.486044)  core sigma:           0.00
     Atom123  H   pos: (  0.694240  0.036604  1.524348)  core sigma:           0.00
     Atom124  O   pos: (  0.117088  0.336028  0.047444)  core sigma:         271.07
     Atom125  H   pos: (  0.131824  0.399742  0.085483)  core sigma:           0.00
     Atom126  H   pos: (  0.178363  0.319157  0.002019)  core sigma:           0.00
     Atom127  O   pos: (  0.175312  0.100907  1.637154)  core sigma:         271.07
     Atom128  H   pos: (  0.145641  0.170215  1.646064)  core sigma:           0.00
     Atom129  H   pos: (  0.248064  0.110490  1.661628)  core sigma:           0.00
     Atom130  O   pos: (  0.743167  0.248156  1.533739)  core sigma:         271.07
     Atom131  H   pos: (  0.761406  0.176326  1.520484)  core sigma:           0.00
     Atom132  H   pos: (  0.736074  0.278594  1.464971)  core sigma:           0.00
     Atom133  O   pos: (  0.542626  0.062958  1.297712)  core sigma:         271.07
     Atom134  H   pos: (  0.496867  0.120480  1.315507)  core sigma:           0.00
     Atom135  H   pos: (  0.550445  0.028456  1.367083)  core sigma:           0.00
     Atom136  O   pos: (  0.511628  0.383726  1.679176)  core sigma:         271.07
     Atom137  H   pos: (  0.491604  0.437714  1.630261)  core sigma:           0.00
     Atom138  H   pos: (  0.486701  0.402003  0.051610)  core sigma:           0.00
     Atom139  O   pos: (  0.375531  0.298049  1.208584)  core sigma:         271.07
     Atom140  H   pos: (  0.310523  0.302709  1.171564)  core sigma:           0.00
     Atom141  H   pos: (  0.363845  0.254245  1.271143)  core sigma:           0.00
     Atom142  O   pos: (  0.156605  0.455307  1.134574)  core sigma:         271.07
     Atom143  H   pos: (  0.171266  0.383475  1.116355)  core sigma:           0.00
     Atom144  H   pos: (  0.492484 -0.004299  1.201925)  core sigma:           0.00
     Atom145  O   pos: (  0.562458  0.199495  0.905780)  core sigma:         271.07
     Atom146  H   pos: (  0.564089  0.272429  0.887485)  core sigma:           0.00
     Atom147  H   pos: (  0.529210  0.194036  0.974659)  core sigma:           0.00
     Atom148  O   pos: (  0.123128  0.097396  1.434051)  core sigma:         271.07
     Atom149  H   pos: (  0.152299  0.097630  1.504737)  core sigma:           0.00
     Atom150  H   pos: (  0.125052  0.169211  1.413563)  core sigma:           0.00
     Atom151  O   pos: (  0.735780  0.022883  1.240355)  core sigma:         271.07
     Atom152  H   pos: (  0.413694  0.424017  1.235341)  core sigma:           0.00
     Atom153  H   pos: (  0.670645  0.054498  1.263587)  core sigma:           0.00
     Atom154  O   pos: (  0.488169  0.180395  1.089995)  core sigma:         271.07
     Atom155  H   pos: (  0.437231  0.219516  1.132739)  core sigma:           0.00
     Atom156  H   pos: (  0.479280  0.106973  1.104711)  core sigma:           0.00
     Atom157  O   pos: (  0.336121  0.300527  1.536855)  core sigma:         271.07
     Atom158  H   pos: (  0.383652  0.311786  1.594256)  core sigma:           0.00
     Atom159  H   pos: (  0.269078  0.277317  1.571555)  core sigma:           0.00
     Atom160  O   pos: (  0.635276  0.303722  1.155747)  core sigma:         271.07
     Atom161  H   pos: (  0.591101  0.363811  1.156734)  core sigma:           0.00
     Atom162  H   pos: (  0.588538  0.246422  1.136657)  core sigma:           0.00
     Atom163  O   pos: (  0.354528  0.322890  0.903937)  core sigma:         271.07
     Atom164  H   pos: (  0.425311  0.346391  0.905660)  core sigma:           0.00
     Atom165  H   pos: (  0.332521  0.294468  0.971763)  core sigma:           0.00
     Atom166  O   pos: (  0.812666  0.109650  1.071134)  core sigma:         271.07
     Atom167  H   pos: (  0.772915  0.082461  1.013152)  core sigma:           0.00
     Atom168  H   pos: (  0.782402  0.081075  1.134667)  core sigma:           0.00
     Atom169  O   pos: (  0.730357  0.091878  0.889716)  core sigma:         271.07
     Atom170  H   pos: (  0.705428  0.039066  0.841378)  core sigma:           0.00
     Atom171  H   pos: (  0.669833  0.137139  0.903879)  core sigma:           0.00
     Atom172  O   pos: (  0.206152  0.462665  0.905964)  core sigma:         271.07
     Atom173  H   pos: (  0.197102  0.477353  0.978467)  core sigma:           0.00
     Atom174  H   pos: (  0.261222  0.410067  0.903306)  core sigma:           0.00
     Atom175  O   pos: (  0.380922  0.183367  1.373506)  core sigma:         271.07
     Atom176  H   pos: (  0.351710  0.120439  1.402267)  core sigma:           0.00
     Atom177  H   pos: (  0.373858  0.231309  1.433007)  core sigma:           0.00
     Atom178  O   pos: (  0.534101  0.355615  1.446707)  core sigma:         271.07
     Atom179  H   pos: (  0.602530  0.351343  1.415304)  core sigma:           0.00
     Atom180  H   pos: (  0.526147  0.295378  1.491884)  core sigma:           0.00
     Atom181  O   pos: ( -0.217010  0.417925  0.017277)  core sigma:         271.07
     Atom182  H   pos: ( -0.195218  0.474577  1.670335)  core sigma:           0.00
     Atom183  H   pos: ( -0.185401  0.426716  0.085078)  core sigma:           0.00
     Atom184  O   pos: (  0.099956  0.250268  0.913534)  core sigma:         271.07
     Atom185  H   pos: (  0.097131  0.319834  0.887231)  core sigma:           0.00
     Atom186  O   pos: ( -0.142382  0.289256  0.867541)  core sigma:         271.07
     Atom187  H   pos: ( -0.126920  0.345551  0.819319)  core sigma:           0.00

     Bare contribution in ppm:

     Atom  1  Ca  pos: (  0.446578 -0.007552  0.515342)  bare sigma:         104.48
           117.4536          3.9683          1.5553
             3.6299         98.2394          3.6893
             3.9244          3.9533         97.7541

     Atom  2  Ca  pos: (  0.194783 -0.007539  0.375520)  bare sigma:         108.30
           116.3169          5.7482          4.1749
             5.6937        108.0781          1.7599
             4.3606          1.9012        100.4983

     Atom  3  Ca  pos: (  0.034093  0.218382  0.339932)  bare sigma:         107.91
           113.1832          6.6997          0.8194
             6.1523        107.3579         -0.6697
             0.9049         -0.0410        103.2009

     Atom  4  Ca  pos: (  0.283828  0.205328  0.548552)  bare sigma:         113.53
           118.1466          7.5898          0.5804
             7.0824        121.0573          1.1466
             3.3176          3.5853        101.3780

     Atom  5  Ca  pos: (  0.792897  0.175343  0.733851)  bare sigma:         103.91
           120.9085          5.4649          2.6782
             8.1211         94.5739          8.1024
             3.6347          9.5222         96.2572

     Atom  6  Ca  pos: (  0.105535  0.122128  0.787419)  bare sigma:         101.74
           100.9762         -4.3692         -3.4503
            -4.5207        106.4604          9.4962
            -0.9116         12.2971         97.7730

     Atom  7  Ca  pos: ( -0.047098  0.198397  0.995608)  bare sigma:         105.24
           104.1330          1.1649         -2.7682
             0.8931        103.4351         -2.6162
            -5.6861         -3.1051        108.1417

     Atom  8  Ca  pos: (  0.934140 -0.018129  0.486827)  bare sigma:         109.65
           121.5203          5.0195          5.5356
             5.5569        109.0253          2.0404
             7.6231          2.6825         98.4115

     Atom  9  Ca  pos: (  0.699164 -0.017641  0.342600)  bare sigma:         109.97
           120.4037          3.5841         -2.5924
             2.7829        111.5111         -0.1172
             1.0879          2.2787         97.9917

     Atom 10  Ca  pos: (  0.546822  0.220297  0.329477)  bare sigma:         105.91
           111.6321          5.0500          3.7128
             5.1961        102.4844          2.9828
             7.6912          4.3251        103.6246

     Atom 11  Ca  pos: (  0.786744  0.217489  0.468607)  bare sigma:         103.86
           114.0347          7.0426         -4.5716
             6.8862        102.6363         -4.7847
            -4.2399         -4.5082         94.8970

     Atom 12  Ca  pos: (  0.522901  0.089890  0.753106)  bare sigma:         109.74
           116.9935          7.5785         -2.5321
             8.1229        106.0417         -6.2167
             0.7431         -4.7478        106.1905

     Atom 13  Ca  pos: (  0.668905  0.278666 -0.000371)  bare sigma:         110.03
           107.6953          4.4560          0.6024
             4.7190        115.0027          0.4483
            -0.3982         -1.2863        107.3994

     Atom 14  Si  pos: ( -0.067391  0.150665  0.105073)  bare sigma:         -26.88
           -26.6951          4.0618          5.0992
             3.9793        -29.9425          2.6612
             0.4519         -0.0163        -24.0154

     Atom 15  Si  pos: (  0.552721  0.244648  0.588814)  bare sigma:         -23.23
           -18.0330         10.7889         -1.4990
            10.8173        -26.2987         -2.0637
             0.8975         -0.0363        -25.3681

     Atom 16  Si  pos: (  0.781248  0.243782  0.239535)  bare sigma:         -25.52
           -21.9239          8.6898          0.8138
             8.4104        -27.8936          0.0387
             2.1914          0.4955        -26.7294

     Atom 17  Si  pos: (  0.402898  0.134186  0.129163)  bare sigma:         -25.67
           -24.1171          9.6792          1.5956
             7.0196        -29.3713          1.2425
             4.8715          1.4985        -23.5355

     Atom 18  Si  pos: ( -0.004909  0.202397  0.605808)  bare sigma:         -24.14
           -16.7914         11.3702          1.7744
            10.3397        -29.0502         -0.4647
             3.3742          0.2579        -26.5814

     Atom 19  Si  pos: (  0.281222  0.237888  0.305383)  bare sigma:         -23.70
           -15.2085         11.5087         -0.0061
            10.6320        -26.9140         -0.2781
             2.5603          1.6892        -28.9831

     Atom 20  Si  pos: ( -0.115132  0.426242  0.608673)  bare sigma:         -23.38
           -18.7150         10.7436          0.8523
            10.9622        -29.6975          2.2955
             2.9958          2.7176        -21.7345

     Atom 21  Si  pos: (  0.152564  0.441082  0.290603)  bare sigma:         -24.11
           -16.7777         10.0140         -1.5854
            10.3211        -26.5148         -1.4055
             1.8244          0.6286        -29.0292

     Atom 22  Si  pos: (  0.398760  0.442708  0.595580)  bare sigma:         -22.76
           -16.1679         12.2352         -0.4319
            11.7442        -26.6701          1.0929
             2.2556          2.7150        -25.4340

     Atom 23  Si  pos: (  0.649218  0.439509  0.253514)  bare sigma:         -25.12
           -20.2761          9.6385          0.9682
             8.6909        -27.7946          0.7433
             2.4335          0.9008        -27.2985

     Atom 24  O   pos: (  0.220685  0.339737  0.261048)  bare sigma:          58.97
            68.4905          4.6210         -1.8074
             3.1483         60.0999         -1.3872
             1.3634          1.2984         48.3317

     Atom 25  O   pos: (  0.273774  0.020869  0.543770)  bare sigma:          33.05
            46.4879         10.2423         -2.7003
             9.5766         36.8153         -0.5910
             0.6984          2.4175         15.8499

     Atom 26  O   pos: (  0.526373  0.043231  0.357338)  bare sigma:          36.73
            46.6077          9.9914        -10.2908
            11.7470         40.3172         -8.5893
            -4.3310         -5.7768         23.2632

     Atom 27  O   pos: ( -0.211089  0.412364  0.530032)  bare sigma:          33.79
            54.0633          4.0344          3.6682
             3.1794         28.9550         -3.6394
             0.5455         -2.5022         18.3562

     Atom 28  O   pos: (  0.059131  0.401380  0.361148)  bare sigma:          39.70
            49.9674         14.0921          6.0391
            12.8937         43.9463          5.3901
             6.1374          5.5156         25.1920

     Atom 29  O   pos: (  0.378175  0.124894  0.010266)  bare sigma:          38.93
            44.6042          0.5122         -5.2508
            -2.7481         38.0420        -13.5291
             5.9442          0.8865         34.1355

     Atom 30  O   pos: (  0.034770  0.202593  0.154912)  bare sigma:          60.34
            69.0453         27.1313          9.5435
            29.4561         51.5737          1.7377
             3.4536          1.0561         60.3974

     Atom 31  H   pos: (  0.075171  0.257714  0.110209)  bare sigma:          10.33
            10.4676         19.5736         -4.7587
            17.9178         13.7007        -12.5322
            -7.5536        -13.1005          6.8292

     Atom 32  O   pos: ( -0.046777  0.119310  0.689480)  bare sigma:          32.80
            55.7033         -2.0591          4.0853
            -2.2752         18.4641          5.8297
             5.5395          5.0345         24.2356

     Atom 33  O   pos: (  0.303831  0.171378  0.200696)  bare sigma:          55.60
            64.0921         13.0139         -3.0134
             7.8702         54.8728          7.3943
            -1.5370          7.2345         47.8474

     Atom 34  O   pos: (  0.693843  0.017731  0.709007)  bare sigma:          41.12
            47.2318          8.7639          4.0445
             8.2355         38.7581          9.4427
             5.6936         10.0901         37.3554

     Atom 35  O   pos: (  0.912398  0.031203  0.153418)  bare sigma:          55.05
            49.7168          6.4917          9.9423
             8.9045         56.7009         -5.2172
             5.6724         -5.9095         58.7303

     Atom 36  O   pos: (  0.491874  0.355289  0.602559)  bare sigma:          57.19
            63.9256          0.8635          1.4582
             1.3724         60.3273          0.2066
             4.0583          1.5528         47.3126

     Atom 37  O   pos: (  0.697875  0.333038  0.201562)  bare sigma:          55.07
            55.1421         -3.2350          0.0676
            -3.7930         57.3784          1.9917
             0.6271          1.7245         52.6851

     Atom 38  O   pos: (  0.752651  0.048591  0.510094)  bare sigma:          36.25
            32.5657         11.5999          2.4537
            15.3455         41.7633         -3.2669
             4.3907          0.0120         34.4109

     Atom 39  O   pos: (  0.033333  0.038443  0.326655)  bare sigma:          37.64
            55.2235         10.2321          7.1482
            10.0234         40.9402         -0.9786
             6.6059          0.9072         16.7483

     Atom 40  O   pos: (  0.293420  0.388097  0.558036)  bare sigma:          38.63
            52.6546          7.1929          7.3380
             7.5764         45.5217          2.9060
            11.5431          5.7533         17.7032

     Atom 41  O   pos: (  0.556286  0.404237  0.327435)  bare sigma:          31.79
            52.7570          7.4747          1.2346
             3.8585         25.7403          3.3704
             5.8250          2.9264         16.8648

     Atom 42  O   pos: ( -0.069418  0.146232  1.671544)  bare sigma:          66.66
            58.1995          5.2802          5.4607
             6.7681         57.8563         -1.0596
             2.6409          1.8987         83.9218

     Atom 43  H   pos: (  0.877306  0.101920  1.625902)  bare sigma:          15.38
            12.1084          3.5784         15.1991
             3.2935         11.0709          8.6702
             8.3206          4.6040         22.9471

     Atom 44  O   pos: (  0.499210  0.206980  0.157608)  bare sigma:          40.15
            50.2427          6.7298        -14.2489
             9.9793         35.0557         -5.7938
             6.0151          4.7202         35.1458

     Atom 45  O   pos: (  0.624014  0.232642  0.692537)  bare sigma:          37.28
            51.1505          2.6237         -0.6633
             2.6598         35.0083         -4.0681
            -0.5009         -1.0443         25.6666

     Atom 46  O   pos: (  0.831380  0.211288  0.127626)  bare sigma:          50.91
            54.9131         -0.9479         -2.9744
            -2.9640         44.4195          9.0061
            -3.5732          6.0792         53.3847

     Atom 47  O   pos: (  0.468246  0.151611  0.586405)  bare sigma:          34.41
            37.0816          8.1004          2.5762
             7.8978         38.4649          4.3238
            11.4714         11.5706         27.6809

     Atom 48  O   pos: (  0.716998  0.153969  0.296062)  bare sigma:          36.96
            40.4992         10.4408          2.3700
            12.3314         46.0349         -0.1102
             3.7175          3.1863         24.3513

     Atom 49  O   pos: (  0.620248  0.257910  0.486215)  bare sigma:          34.55
            49.4569          7.7139         -2.9258
             4.7092         18.3476          2.6773
             1.3166          1.6954         35.8441

     Atom 50  O   pos: ( -0.134314  0.294406  0.326764)  bare sigma:          33.37
            44.1724         11.1517         -2.6898
            10.2173         35.1975         -0.5751
            -0.6418          0.8405         20.7327

     Atom 51  O   pos: ( -0.034200  0.167192  0.490148)  bare sigma:          29.86
            32.0093         10.7861         -5.0799
            12.0148         26.5358         -0.9811
            -2.3816         -1.1753         31.0309

     Atom 52  O   pos: (  0.205296  0.175960  0.381935)  bare sigma:          35.99
            50.1273          9.5611         10.6319
             9.8126         33.0863          3.4099
             8.8361          3.6705         24.7426

     Atom 53  O   pos: (  0.115045  0.232124  0.628851)  bare sigma:          44.69
            56.2732         11.0219         -6.2656
            10.6702         43.4141         -0.0027
            -5.9355          1.4889         34.3758

     Atom 54  O   pos: (  0.381080  0.271338  0.368895)  bare sigma:          41.15
            59.9683         11.5405         -9.2264
             8.8671         38.7679         -3.3836
            -2.6104          0.3381         24.7276

     Atom 55  O   pos: (  0.180317 -0.011606  0.723951)  bare sigma:          34.63
            32.8548         -5.6621        -15.5746
            -5.9295         44.4231         14.0275
           -10.3436         12.9583         26.6069

     Atom 56  O   pos: (  0.424659  0.016715  0.178406)  bare sigma:          55.75
            67.5066          9.0346         -6.6239
            14.5666         56.0409         -7.6745
             6.6218         -0.4010         43.7063

     Atom 57  O   pos: ( -0.083313  0.301465  0.625253)  bare sigma:          50.55
            51.5307          6.5133          0.7266
             4.4244         58.3994          0.7129
             2.3405          1.6347         41.7296

     Atom 58  O   pos: (  0.112999  0.421661  0.703197)  bare sigma:          71.39
            75.7842         15.0942          4.4939
            11.8877         76.4762          6.2345
             2.7015          6.1757         61.9034

     Atom 59  H   pos: (  0.116266  0.346503  0.683906)  bare sigma:          15.73
            10.6587          7.7040         -1.3902
             4.9672         33.6547          9.6338
             1.1540         10.8425          2.8782

     Atom 60  H   pos: (  0.040703  0.437453  0.716800)  bare sigma:          20.52
            37.3873          1.2057         -3.3555
             2.8598         14.6606          0.8469
            -0.9035          2.9845          9.5087

     Atom 61  O   pos: (  0.251540  0.477866  1.486427)  bare sigma:          41.81
            23.7357        -21.0754        -14.7998
           -23.2620         54.5760        -10.0867
            -7.4299         -9.2030         47.1053

     Atom 62  H   pos: (  0.175470  0.478081  1.503893)  bare sigma:           5.03
            18.4597        -17.8008        -10.6591
           -14.1291          0.8844         -0.2627
           -10.5183         -2.7301         -4.2481

     Atom 63  H   pos: (  0.276897  0.407655  1.504475)  bare sigma:          10.21
             0.5086        -21.2956         -1.6402
           -21.4185         26.8901        -10.1019
             1.6027         -9.0942          3.2191

     Atom 64  O   pos: (  0.553507  0.384154  0.809249)  bare sigma:          72.33
            78.5580          9.4132          8.7680
             9.7257         74.2330          8.0699
             3.6684          2.8744         64.2041

     Atom 65  H   pos: (  0.586015  0.334078  0.758999)  bare sigma:          16.15
            13.8275         -1.7323         -5.1590
            -2.1012         20.1809         13.5405
            -4.3564         14.3951         14.4501

     Atom 66  H   pos: (  0.498922  0.417644  0.768274)  bare sigma:          18.99
            28.1928         -4.1751          8.6758
            -2.3969         14.5191         -5.0592
            11.1875         -3.9649         14.2541

     Atom 67  O   pos: (  0.406502  0.390665  0.156452)  bare sigma:          66.24
            82.4755         18.3414        -25.0368
            18.8251         57.0530        -16.8962
             1.4025         -3.0981         59.1981

     Atom 68  H   pos: (  0.442648  0.322138  0.162598)  bare sigma:          13.32
            12.9985         -6.1649         -1.1505
            -9.4212         25.8448         -4.4409
             1.5720         -1.4567          1.1232

     Atom 69  H   pos: (  0.341285  0.374032  0.123018)  bare sigma:          20.72
            29.8522          4.0499          3.1416
             4.4256         18.0542          0.9810
             6.1668          0.2482         14.2506

     Atom 70  O   pos: ( -0.120961  0.448590  1.296008)  bare sigma:          54.43
            42.8101        -20.8873         -7.6241
           -18.9473         61.4470          0.8208
           -17.9393         -0.2656         59.0180

     Atom 71  H   pos: (  0.172645  0.023637  1.352601)  bare sigma:           4.93
           -11.5701        -17.8308         -4.4230
           -18.1918         10.7614         17.1579
            -9.1065         16.9787         15.6106

     Atom 72  H   pos: ( -0.074175  0.393525  1.319708)  bare sigma:           9.21
             0.1061        -25.3176          4.1752
           -23.8096         20.6517         -3.2688
             1.5599         -5.4576          6.8777

     Atom 73  O   pos: (  0.043342  0.097904  1.121088)  bare sigma:          70.56
            67.1871        -10.5947          1.1984
            -8.4144         70.5527          0.8564
            -5.0050         -2.6596         73.9262

     Atom 74  H   pos: (  0.002807  0.087299  1.184300)  bare sigma:          11.31
             2.7365         -8.9682        -13.0136
            -7.6939          3.0769         -2.7870
           -16.1105         -2.3714         28.1071

     Atom 75  H   pos: (  0.069020  0.030572  1.101524)  bare sigma:          16.30
             8.2640        -11.4652         -2.3728
           -11.3377         25.4719          8.4679
            -4.1619          5.5946         15.1530

     Atom 76  O   pos: (  0.712261  0.333244  1.345762)  bare sigma:          59.61
            48.9395         -8.0772          5.2127
            -8.6336         50.8530          1.6669
            -2.9948         -3.8849         79.0277

     Atom 77  H   pos: ( -0.226075  0.382309  1.330567)  bare sigma:           8.36
            12.0505          4.0880         -2.9621
             4.8800          5.5963         -1.7774
            -9.9331         -7.1037          7.4308

     Atom 78  H   pos: (  0.682409  0.307884  1.280923)  bare sigma:          10.96
            -2.1724         -6.0290         11.1378
            -5.2491          2.6462          6.9881
             6.5966          4.7387         32.3990

     Atom 79  O   pos: (  0.928612  0.071518  1.290656)  bare sigma:          66.89
            61.1626         -8.7447         10.6863
            -5.6997         63.8769          3.9077
            -0.3628         -4.0517         75.6435

     Atom 80  H   pos: (  0.855256  0.051204  1.287677)  bare sigma:           9.94
            18.9426         -1.2358          6.7634
            -1.0414         -0.1154          0.9882
             1.6961         -2.3089         11.0023

     Atom 81  H   pos: (  0.962029  0.031050  1.343515)  bare sigma:          13.65
             4.1128        -13.6100          8.7025
           -13.4295         14.0138         -5.0508
             5.0288         -8.0687         22.8210

     Atom 82  O   pos: (  0.232729  0.267860  1.055077)  bare sigma:          61.23
            64.6419         -1.6642         -2.0050
            -3.1295         60.9399         -7.8131
             8.5651          1.5959         58.1101

     Atom 83  H   pos: (  0.176299  0.260463  0.997664)  bare sigma:           8.45
            14.6425          2.8251         15.6613
             3.0858         -1.9402         -0.7890
            19.4845          1.6971         12.6398

     Atom 84  H   pos: (  0.237095  0.199572  1.086943)  bare sigma:          12.27
             0.5033         -8.5453         -2.5862
            -8.9700         27.8587        -11.5503
             0.3980         -9.3955          8.4547

     Atom 85  O   pos: (  0.200733 -0.007003  0.184541)  bare sigma:          75.79
            85.8145         24.0347         19.6341
            17.2253         75.1462         12.0485
             7.8726          5.9920         66.3962

     Atom 86  H   pos: ( -0.037819  0.439788  0.167901)  bare sigma:          19.64
            32.0416         -3.5760         -0.6272
            -0.1530         16.7555          1.6702
            -1.8405          1.7288         10.1247

     Atom 87  H   pos: (  0.210522  0.066984  0.174005)  bare sigma:          18.10
            17.4769         11.5933         -0.6588
             7.8172         31.2128         -0.7398
             2.0123         -0.6493          5.6164

     Atom 88  O   pos: (  0.271186  0.068824  1.128427)  bare sigma:          61.07
            61.9786         -9.6972         -8.2052
           -11.5413         63.8868         -9.2172
            -3.4551         -3.8158         57.3429

     Atom 89  H   pos: (  0.232385  0.041167  1.187908)  bare sigma:           8.25
            -0.4710         -5.6898        -14.4351
            -5.3940          5.8993        -12.4309
           -14.6096        -10.8284         19.3156

     Atom 90  H   pos: (  0.336415  0.030140  1.130209)  bare sigma:          11.95
            21.8698        -17.0681         -0.6724
           -17.6828         11.0224         -0.2703
            -1.7005         -2.1057          2.9684

     Atom 91  O   pos: ( -0.034984  0.313722  1.128826)  bare sigma:          65.96
            59.6089         -8.8788          0.2862
            -4.9426         66.7995          7.6935
            -2.0685          0.3149         71.4664

     Atom 92  H   pos: ( -0.012323  0.304762  1.200091)  bare sigma:          10.66
            -4.2782        -12.6844          5.3052
           -11.5412          5.0892         -1.9269
             3.7355         -5.9333         31.1652

     Atom 93  H   pos: ( -0.096318  0.356079  1.130737)  bare sigma:          15.24
            16.3590        -15.4763          3.3919
           -14.7376         14.7045         -0.6429
             0.6355          0.5295         14.6590

     Atom 94  O   pos: (  0.012585  0.299766  1.533872)  bare sigma:          40.75
            39.5278        -19.1635         38.7664
           -34.3344         13.6170         33.2936
            -0.8964         -7.5322         69.1147

     Atom 95  H   pos: ( -0.028026  0.260261  1.583360)  bare sigma:          15.88
             9.4180          5.7390          7.6045
             4.4486         10.9176          0.7292
            -8.0502         -4.1879         27.3073

     Atom 96  H   pos: (  0.086607  0.287254  1.555161)  bare sigma:          14.35
            17.6253        -10.5635          4.5178
           -10.3019         15.4039         -3.6426
             4.6090         -2.4107         10.0253

     Atom 97  O   pos: (  0.229863  0.050829  0.926986)  bare sigma:          72.44
            69.7224          7.5786         -0.8100
             5.4569         72.1755         -2.9977
             0.7086          1.6682         75.4311

     Atom 98  H   pos: (  0.239187  0.056682  1.002767)  bare sigma:          11.79
            -0.0675         -2.3705          3.6112
            -2.1662          3.8263          1.3549
             4.9193          3.9412         31.6178

     Atom 99  H   pos: ( -0.080171  0.452979  0.914526)  bare sigma:          20.58
            15.5125          4.8119         -2.0320
             6.0472         31.0125          4.0458
             0.5198          3.6762         15.2240

     Atom100  O   pos: ( -0.221557  0.378696  1.023775)  bare sigma:          64.85
            61.4629         -5.0955          2.7576
            -5.5839         62.5171         10.0746
            -8.4669          1.8146         70.5836

     Atom101  H   pos: ( -0.196295  0.338276  0.960183)  bare sigma:          11.49
             5.1496         -4.1314        -10.7902
            -5.7904          6.9779         15.2638
           -13.2511         12.1418         22.3474

     Atom102  H   pos: (  0.728678  0.328392  1.056605)  bare sigma:          14.44
            14.3627          2.3769        -12.5586
             4.2709          9.1923         -6.4496
           -12.6499         -5.6766         19.7598

     Atom103  O   pos: (  0.528753  0.191014  1.586765)  bare sigma:          56.70
            54.5271         -3.7223        -17.7351
            -1.3432         57.3745        -10.0233
            -8.8608         -7.1351         58.2108

     Atom104  H   pos: (  0.466742  0.169562  1.627274)  bare sigma:           9.58
            14.1896          1.2843        -16.5329
             1.6852          5.7937         -6.3386
           -14.8918         -5.1251          8.7428

     Atom105  H   pos: (  0.553025  0.127200  1.555526)  bare sigma:          10.11
            -1.3122        -14.2748         -5.2197
           -14.7144         21.7755          9.2527
            -4.6069          9.2481          9.8731

     Atom106  O   pos: (  0.345956  0.152338  0.787063)  bare sigma:          78.51
            87.4836         15.3713         -6.8724
            15.7429         81.6631          1.5466
            -0.2976          4.7397         66.3865

     Atom107  H   pos: (  0.311798  0.107019  0.837839)  bare sigma:          16.91
            18.6788         12.5359        -13.2269
            11.7212         16.8954        -11.1074
            -9.9539         -9.8352         15.1445

     Atom108  H   pos: (  0.350235  0.218748  0.823925)  bare sigma:          17.41
            10.9760          6.6003         -0.7353
             6.8447         29.9641         12.1053
             1.8666         15.0957         11.3033

     Atom109  O   pos: ( -0.011375  0.042029  0.903972)  bare sigma:          66.43
            67.0115          5.2842          9.2679
             5.8014         69.0491          4.9405
             2.2343         -0.0699         63.2233

     Atom110  H   pos: (  0.938343 -0.009895  0.857583)  bare sigma:          15.05
            21.0673         16.5285         12.7848
            17.5819         13.8452          9.8355
            12.4251          8.8102         10.2396

     Atom111  H   pos: ( -0.283136  0.467294  0.953510)  bare sigma:          13.65
             9.5699         -9.1893         10.7074
            -9.4244         16.3003        -10.7094
             9.6788        -11.1544         15.0756

     Atom112  O   pos: ( -0.007680  0.277396  1.335429)  bare sigma:          58.98
            41.0329        -19.4003          6.9671
           -17.0810         59.4047          2.6746
            -0.1444         -6.7829         76.5165

     Atom113  H   pos: (  0.001911  0.285219  1.411648)  bare sigma:           6.98
           -15.4620        -13.0144          8.4348
           -11.3723          0.2354          5.3389
             3.7592          2.2311         36.1743

     Atom114  H   pos: ( -0.041015  0.209872  1.328028)  bare sigma:          11.32
            -4.6808         -1.4570          4.5319
             1.2760         25.3370          6.6784
            -2.4967          2.0676         13.3136

     Atom115  O   pos: (  0.360968  0.024695  1.521209)  bare sigma:          45.67
            36.0007        -26.3139        -16.0408
           -22.0801         63.6517         -1.6019
           -11.3082         -7.5650         37.3605

     Atom116  H   pos: (  0.025193  0.430959  1.532882)  bare sigma:          10.03
            -4.2403         -1.9865          4.3835
            -2.8920         30.2224          2.8298
            -2.2790         -3.6213          4.0955

     Atom117  H   pos: (  0.362917  0.055359  1.591084)  bare sigma:          10.25
            -2.1910         -4.7875         -4.3398
            -5.6521         11.8173         10.0440
            -1.1206         13.2235         21.1351

     Atom118  O   pos: (  0.651474  0.108560  0.062985)  bare sigma:          61.41
            58.3134         -1.8289        -14.1795
            -4.2392         67.2692         -7.4944
            -0.7262         -0.8728         58.6470

     Atom119  H   pos: (  0.699897  0.075321  0.108390)  bare sigma:          19.89
            22.4117         -1.6032          1.4480
            -3.6731         19.6541         -6.0067
             6.4555         -5.5980         17.5897

     Atom120  H   pos: (  0.594780  0.132852  0.108675)  bare sigma:          14.03
            24.7117         -7.7854        -13.5227
            -6.9222          8.2293          2.7226
           -11.6673          5.3372          9.1602

     Atom121  O   pos: (  0.769045  0.043814  1.528555)  bare sigma:          57.43
            45.1825         -6.3681         -1.9488
            -8.0893         60.7110         -1.1514
            -1.7789          0.0574         66.4096

     Atom122  H   pos: (  0.797462 -0.015278  1.486044)  bare sigma:           6.33
            -7.7873        -18.8862         -6.6122
           -20.4462         16.7487         11.3892
            -8.8480         11.5001         10.0178

     Atom123  H   pos: (  0.694240  0.036604  1.524348)  bare sigma:          12.92
            20.5819         -5.9493         -0.2513
            -5.5344          8.9022          1.2981
             0.7009          0.2652          9.2760

     Atom124  O   pos: (  0.117088  0.336028  0.047444)  bare sigma:          78.27
           108.0532         42.5562         40.4144
            32.6581         53.5043         47.0000
             0.9721         27.3170         73.2666

     Atom125  H   pos: (  0.131824  0.399742  0.085483)  bare sigma:          15.48
             5.8606         15.7132        -10.3399
            -0.2066         30.0944          8.9402
             1.6247         17.2700         10.4701

     Atom126  H   pos: (  0.178363  0.319157  0.002019)  bare sigma:          13.14
            12.7856         -8.9799        -17.9279
            -6.5412         11.0684          1.9344
           -10.4760          2.5861         15.5736

     Atom127  O   pos: (  0.175312  0.100907  1.637154)  bare sigma:          51.02
            32.0711         -2.7728         44.6233
            15.6224         68.2343          8.1196
            10.5503         -2.1177         52.7669

     Atom128  H   pos: (  0.145641  0.170215  1.646064)  bare sigma:          18.28
            14.7113         -7.3961          5.5690
           -12.3412         27.0010          3.0071
            -0.6533          1.2002         13.1135

     Atom129  H   pos: (  0.248064  0.110490  1.661628)  bare sigma:          10.63
            29.1163         -5.7683          2.7184
             1.8068          3.0027         -3.6660
            10.9934          0.1712         -0.2287

     Atom130  O   pos: (  0.743167  0.248156  1.533739)  bare sigma:          65.75
            52.4819         -5.3664         -0.6009
            -7.1425         62.6778         -0.7350
            -5.5749         -0.0893         82.0753

     Atom131  H   pos: (  0.761406  0.176326  1.520484)  bare sigma:          11.82
            -4.2022        -12.9400          2.0267
           -12.0067         29.4791          1.4105
            -2.5584          1.5330         10.1779

     Atom132  H   pos: (  0.736074  0.278594  1.464971)  bare sigma:          10.08
            -7.0030        -12.3014          3.1672
           -11.2956          5.1543        -10.6273
             1.8242        -15.9229         32.0892

     Atom133  O   pos: (  0.542626  0.062958  1.297712)  bare sigma:          53.89
            40.0821        -27.3258         -0.4696
           -22.8624         54.9545         -2.7360
            -4.2388         -6.6563         66.6282

     Atom134  H   pos: (  0.496867  0.120480  1.315507)  bare sigma:          10.16
             2.9180        -24.6075         -6.3716
           -23.3912         16.2593          2.7254
            -9.1403          1.5710         11.2910

     Atom135  H   pos: (  0.550445  0.028456  1.367083)  bare sigma:           4.00
           -17.1467        -16.5673         -0.2453
           -16.3427         -0.7929        -13.4190
            -2.3517        -16.3217         29.9510

     Atom136  O   pos: (  0.511628  0.383726  1.679176)  bare sigma:          59.13
            57.1330          2.5625         -5.5391
             2.2497         51.9518        -13.7148
            -0.7677         -3.6308         68.2903

     Atom137  H   pos: (  0.491604  0.437714  1.630261)  bare sigma:          12.25
            -2.7127         -9.1236          2.2754
            -8.8260         15.8165        -14.4160
             3.7080        -13.2750         23.6327

     Atom138  H   pos: (  0.486701  0.402003  0.051610)  bare sigma:          14.30
            10.1591          0.7438        -16.4249
             0.0158          5.5791          0.8032
           -11.8103         -0.1030         27.1515

     Atom139  O   pos: (  0.375531  0.298049  1.208584)  bare sigma:          59.88
            44.8887        -19.8516          4.3684
           -20.3593         63.3748         -0.7930
            -1.9751         -4.0644         71.3759

     Atom140  H   pos: (  0.310523  0.302709  1.171564)  bare sigma:          15.12
            17.1809         -6.0580          7.8630
            -8.0598         12.0645         -3.2850
            11.5640          2.3683         16.1232

     Atom141  H   pos: (  0.363845  0.254245  1.271143)  bare sigma:           4.71
           -16.4948        -13.0860         -4.5839
           -13.8153          7.3024        -18.7432
            -4.5922        -17.0402         23.3118

     Atom142  O   pos: (  0.156605  0.455307  1.134574)  bare sigma:          59.15
            50.5519        -15.7833         -8.2482
           -14.0200         69.8880         -2.6375
            -0.1608          2.7871         57.0177

     Atom143  H   pos: (  0.171266  0.383475  1.116355)  bare sigma:          14.31
             6.2929        -11.6546         -6.1586
            -9.0003         29.0017          7.4640
            -1.2268          7.5178          7.6392

     Atom144  H   pos: (  0.492484 -0.004299  1.201925)  bare sigma:           6.23
            -9.1924         -8.6732         12.0485
            -9.5359          3.6323          9.6531
             7.5278          9.0063         24.2613

     Atom145  O   pos: (  0.562458  0.199495  0.905780)  bare sigma:          72.40
            77.0421          5.8500        -13.3831
             6.0360         73.5888         -7.0474
             0.7634          2.4867         66.5599

     Atom146  H   pos: (  0.564089  0.272429  0.887485)  bare sigma:          19.09
            11.3999          3.2893          4.6602
             3.1630         31.8114         -7.8721
             0.8217         -7.5794         14.0677

     Atom147  H   pos: (  0.529210  0.194036  0.974659)  bare sigma:          11.94
             5.3477         -1.6597        -14.9332
            -0.4033          0.5462         -3.8071
           -12.3609         -4.3691         29.9354

     Atom148  O   pos: (  0.123128  0.097396  1.434051)  bare sigma:          58.79
            30.4729        -16.8164         19.3405
           -10.7596         65.1206         10.8829
            -2.4692          0.3922         80.7733

     Atom149  H   pos: (  0.152299  0.097630  1.504737)  bare sigma:           8.95
            -6.4290        -11.2239         13.9996
            -9.7892          1.8390          2.1824
             7.4837         -1.9395         31.4327

     Atom150  H   pos: (  0.125052  0.169211  1.413563)  bare sigma:          14.98
             2.6533        -14.9794          2.3709
           -15.7150         26.3235         -3.8367
            -3.9389         -5.5996         15.9734

     Atom151  O   pos: (  0.735780  0.022883  1.240355)  bare sigma:          62.65
            54.0272        -11.4905          3.4626
           -12.5192         62.2820          5.1034
            -7.2490         -2.8802         71.6447

     Atom152  H   pos: (  0.413694  0.424017  1.235341)  bare sigma:          11.03
            -1.8151         -3.4065         -0.8378
            -2.8746         29.3310          2.9557
            -1.6197          2.4042          5.5828

     Atom153  H   pos: (  0.670645  0.054498  1.263587)  bare sigma:           9.64
            15.3614        -18.8026        -10.2232
           -18.0730          5.1741          2.1069
           -10.6703          2.3012          8.3709

     Atom154  O   pos: (  0.488169  0.180395  1.089995)  bare sigma:          63.65
            56.1391         -7.0784         -3.1193
            -8.0472         70.6736          2.5457
            -5.9131          4.0423         64.1491

     Atom155  H   pos: (  0.437231  0.219516  1.132739)  bare sigma:           8.28
             4.0225        -18.9829        -14.8481
           -19.1141         10.5158          7.6349
           -14.1280          9.8927         10.3047

     Atom156  H   pos: (  0.479280  0.106973  1.104711)  bare sigma:          11.90
            -1.5387         -2.9857         -4.8575
            -3.7157         32.7993         -7.1937
            -2.9398         -5.2899          4.4456

     Atom157  O   pos: (  0.336121  0.300527  1.536855)  bare sigma:          27.41
            25.1295        -35.4165        -47.1639
           -27.3901         14.6348        -31.6443
           -15.6238         -0.9754         42.4786

     Atom158  H   pos: (  0.383652  0.311786  1.594256)  bare sigma:          14.46
            13.4552          2.3410         -2.6058
            -3.6332         11.8430         -5.9855
             8.6393         -4.9076         18.0740

     Atom159  H   pos: (  0.269078  0.277317  1.571555)  bare sigma:          13.71
            16.8673         -5.4273         -6.2291
            -4.8978         15.2500         -3.2177
           -10.7999         -4.7567          9.0122

     Atom160  O   pos: (  0.635276  0.303722  1.155747)  bare sigma:          67.09
            56.5136         -8.0106         14.7012
            -9.1627         67.1445         12.7944
            -1.4898          2.3160         77.6097

     Atom161  H   pos: (  0.591101  0.363811  1.156734)  bare sigma:          18.37
            13.2145        -13.1723          0.8583
           -10.8799         25.0869          2.0899
            -2.2546          0.3591         16.8036

     Atom162  H   pos: (  0.588538  0.246422  1.136657)  bare sigma:          11.63
            10.5906          9.5509          2.1216
             8.4309         17.2985          4.4210
             4.2528          6.1837          6.9918

     Atom163  O   pos: (  0.354528  0.322890  0.903937)  bare sigma:          74.57
            90.7285         14.1298        -26.2504
            14.3576         74.7695        -18.0956
            -1.4472          2.2937         58.2073

     Atom164  H   pos: (  0.425311  0.346391  0.905660)  bare sigma:          21.35
            34.8251          7.0558          1.4486
             8.2471         15.4140          1.8819
            -1.5349         -1.2207         13.8212

     Atom165  H   pos: (  0.332521  0.294468  0.971763)  bare sigma:          12.34
            10.1962          0.3620        -15.5467
             1.4914          6.3400        -11.9692
           -12.5757         -9.5165         20.4781

     Atom166  O   pos: (  0.812666  0.109650  1.071134)  bare sigma:          70.40
            61.2424         -0.7132         21.8964
             0.3256         61.8781         10.2296
            -3.4350         -6.9854         88.0727

     Atom167  H   pos: (  0.772915  0.082461  1.013152)  bare sigma:          17.85
            15.0424          4.1744         10.6031
             5.2500          7.6458          4.2009
            11.5163          3.8545         30.8541

     Atom168  H   pos: (  0.782402  0.081075  1.134667)  bare sigma:          10.03
            -3.2550         -3.7277        -10.2776
            -3.5103          2.7624        -12.2124
           -10.9626        -12.1374         30.5862

     Atom169  O   pos: (  0.730357  0.091878  0.889716)  bare sigma:          68.42
            71.0659          4.8333         14.8277
             3.8730         61.2993         10.5784
             3.9754          6.8823         72.8843

     Atom170  H   pos: (  0.705428  0.039066  0.841378)  bare sigma:          19.36
            17.3836          9.3408          2.5317
             8.2260         18.5994          9.9125
             5.2345         12.2536         22.0917

     Atom171  H   pos: (  0.669833  0.137139  0.903879)  bare sigma:          14.11
            25.5651        -14.0861         -3.9073
           -12.6107         12.9071          3.3457
            -1.9396          4.4616          3.8624

     Atom172  O   pos: (  0.206152  0.462665  0.905964)  bare sigma:          77.77
            86.8339          8.1300         -6.7480
             8.1851         78.2933         -7.8299
             6.0028          2.4159         68.1845

     Atom173  H   pos: (  0.197102  0.477353  0.978467)  bare sigma:          18.24
             9.3974         -4.6993         -5.2039
            -3.7761         14.3034          1.3145
            -6.1269          3.0943         31.0071

     Atom174  H   pos: (  0.261222  0.410067  0.903306)  bare sigma:          15.84
            23.2090        -14.7308         -2.7797
           -13.4201         20.1889          0.4635
            -0.6162         -0.9377          4.1297

     Atom175  O   pos: (  0.380922  0.183367  1.373506)  bare sigma:          49.65
            30.1558        -24.5951         -8.5023
           -27.2766         58.0090         -1.1023
           -17.9964         -1.9428         60.7929

     Atom176  H   pos: (  0.351710  0.120439  1.402267)  bare sigma:           9.63
            -1.9144         -9.6723         -5.6078
            -9.1346         20.9004         -9.9857
            -7.3123        -11.8847          9.9072

     Atom177  H   pos: (  0.373858  0.231309  1.433007)  bare sigma:           7.57
           -11.1578        -17.1401         -5.2660
           -13.1928         11.7174         11.1167
            -8.0022         10.2936         22.1412

     Atom178  O   pos: (  0.534101  0.355615  1.446707)  bare sigma:          63.64
            53.8289        -11.7434        -12.8965
           -10.5104         61.9098         -1.9711
           -10.7933         -5.4882         75.1723

     Atom179  H   pos: (  0.602530  0.351343  1.415304)  bare sigma:           9.77
            14.7015        -10.7474        -14.8084
           -11.7829         -0.9396         -1.9907
           -15.6340         -2.1063         15.5448

     Atom180  H   pos: (  0.526147  0.295378  1.491884)  bare sigma:          10.27
            -3.2284         -7.0384         -4.1074
            -6.6882         16.9244        -14.6277
            -5.1400        -14.8523         17.1178

     Atom181  O   pos: ( -0.217010  0.417925  0.017277)  bare sigma:          66.87
            63.9382         22.6420         26.9374
            17.6056         68.0167         12.8070
             4.7228          4.2909         68.6465

     Atom182  H   pos: ( -0.195218  0.474577  1.670335)  bare sigma:          10.79
             2.5661          9.5675         -2.8651
             9.7499         19.4025         -9.8823
            -4.7706        -11.3792         10.3879

     Atom183  H   pos: ( -0.185401  0.426716  0.085078)  bare sigma:          17.34
            16.7937          6.3103         14.7319
             8.5020          8.2822          4.9240
            13.4490          1.8259         26.9499

     Atom184  O   pos: (  0.099956  0.250268  0.913534)  bare sigma:          50.16
            66.0815         13.7896        -19.0093
            11.8278         39.0657          4.1937
             1.6330         14.0588         45.3238

     Atom185  H   pos: (  0.097131  0.319834  0.887231)  bare sigma:          21.60
            19.9739          6.2574          1.6266
             4.4517         29.0716         -4.6964
             0.8256         -3.3622         15.7624

     Atom186  O   pos: ( -0.142382  0.289256  0.867541)  bare sigma:          45.23
            44.3860         -4.9173         11.8434
             0.7928         43.9887         18.3887
             8.5993         15.6833         47.3046

     Atom187  H   pos: ( -0.126920  0.345551  0.819319)  bare sigma:          20.11
            16.9205          6.8097          0.5977
             8.3816         23.3914         -8.6228
            -1.4788         -7.8116         20.0322

     Diamagnetic contribution in ppm:

     Atom  1  Ca  pos: (  0.446578 -0.007552  0.515342)  dia sigma:          -4.20
            -4.2296          0.0088          0.0005
             0.0088         -4.1753         -0.0099
             0.0005         -0.0099         -4.2089

     Atom  2  Ca  pos: (  0.194783 -0.007539  0.375520)  dia sigma:          -4.21
            -4.2253          0.0068         -0.0120
             0.0068         -4.2059         -0.0067
            -0.0120         -0.0067         -4.2094

     Atom  3  Ca  pos: (  0.034093  0.218382  0.339932)  dia sigma:          -4.23
            -4.2279          0.0112          0.0068
             0.0112         -4.2412          0.0081
             0.0068          0.0081         -4.2301

     Atom  4  Ca  pos: (  0.283828  0.205328  0.548552)  dia sigma:          -4.25
            -4.2460         -0.0018         -0.0036
            -0.0018         -4.2761         -0.0038
            -0.0036         -0.0038         -4.2320

     Atom  5  Ca  pos: (  0.792897  0.175343  0.733851)  dia sigma:          -4.21
            -4.2389         -0.0091         -0.0036
            -0.0091         -4.2040         -0.0233
            -0.0036         -0.0233         -4.1946

     Atom  6  Ca  pos: (  0.105535  0.122128  0.787419)  dia sigma:          -4.20
            -4.1905          0.0218          0.0041
             0.0218         -4.2159         -0.0282
             0.0041         -0.0282         -4.2044

     Atom  7  Ca  pos: ( -0.047098  0.198397  0.995608)  dia sigma:          -4.25
            -4.2472         -0.0090          0.0149
            -0.0090         -4.2480          0.0113
             0.0149          0.0113         -4.2638

     Atom  8  Ca  pos: (  0.934140 -0.018129  0.486827)  dia sigma:          -4.21
            -4.2254          0.0033         -0.0103
             0.0033         -4.2143         -0.0008
            -0.0103         -0.0008         -4.1822

     Atom  9  Ca  pos: (  0.699164 -0.017641  0.342600)  dia sigma:          -4.23
            -4.2453          0.0156          0.0038
             0.0156         -4.2380         -0.0041
             0.0038         -0.0041         -4.1971

     Atom 10  Ca  pos: (  0.546822  0.220297  0.329477)  dia sigma:          -4.22
            -4.2228          0.0117         -0.0137
             0.0117         -4.2244         -0.0109
            -0.0137         -0.0109         -4.2258

     Atom 11  Ca  pos: (  0.786744  0.217489  0.468607)  dia sigma:          -4.19
            -4.2168         -0.0010          0.0138
            -0.0010         -4.1988          0.0092
             0.0138          0.0092         -4.1671

     Atom 12  Ca  pos: (  0.522901  0.089890  0.753106)  dia sigma:          -4.23
            -4.2303         -0.0138          0.0035
            -0.0138         -4.2307          0.0183
             0.0035          0.0183         -4.2394

     Atom 13  Ca  pos: (  0.668905  0.278666 -0.000371)  dia sigma:          -4.27
            -4.2695         -0.0210         -0.0047
            -0.0210         -4.2841         -0.0048
            -0.0047         -0.0048         -4.2418

     Atom 14  Si  pos: ( -0.067391  0.150665  0.105073)  dia sigma:           1.89
             1.8940         -0.0111         -0.0087
            -0.0111          1.9016         -0.0005
            -0.0087         -0.0005          1.8808

     Atom 15  Si  pos: (  0.552721  0.244648  0.588814)  dia sigma:           1.92
             1.9240         -0.0293          0.0115
            -0.0293          1.9503          0.0136
             0.0115          0.0136          1.9005

     Atom 16  Si  pos: (  0.781248  0.243782  0.239535)  dia sigma:           1.92
             1.9186         -0.0355         -0.0067
            -0.0355          1.9320          0.0061
            -0.0067          0.0061          1.9137

     Atom 17  Si  pos: (  0.402898  0.134186  0.129163)  dia sigma:           1.92
             1.9299         -0.0377         -0.0283
            -0.0377          1.9547         -0.0219
            -0.0283         -0.0219          1.8644

     Atom 18  Si  pos: ( -0.004909  0.202397  0.605808)  dia sigma:           1.94
             1.9352         -0.0300         -0.0152
            -0.0300          1.9728          0.0118
            -0.0152          0.0118          1.9144

     Atom 19  Si  pos: (  0.281222  0.237888  0.305383)  dia sigma:           1.95
             1.9222         -0.0295         -0.0061
            -0.0295          1.9722          0.0009
            -0.0061          0.0009          1.9412

     Atom 20  Si  pos: ( -0.115132  0.426242  0.608673)  dia sigma:           1.92
             1.9351         -0.0358         -0.0135
            -0.0358          1.9673         -0.0135
            -0.0135         -0.0135          1.8580

     Atom 21  Si  pos: (  0.152564  0.441082  0.290603)  dia sigma:           1.96
             1.9575         -0.0310          0.0058
            -0.0310          1.9685          0.0026
             0.0058          0.0026          1.9589

     Atom 22  Si  pos: (  0.398760  0.442708  0.595580)  dia sigma:           1.89
             1.8873         -0.0403          0.0029
            -0.0403          1.9088         -0.0087
             0.0029         -0.0087          1.8720

     Atom 23  Si  pos: (  0.649218  0.439509  0.253514)  dia sigma:           1.93
             1.9203         -0.0379          0.0003
            -0.0379          1.9458         -0.0036
             0.0003         -0.0036          1.9283

     Atom 24  O   pos: (  0.220685  0.339737  0.261048)  dia sigma:          18.43
            18.4000         -0.2819          0.0536
            -0.2819         18.6973         -0.0550
             0.0536         -0.0550         18.1828

     Atom 25  O   pos: (  0.273774  0.020869  0.543770)  dia sigma:          17.78
            17.7649          0.1193         -0.1491
             0.1193         17.8748         -0.1337
            -0.1491         -0.1337         17.7036

     Atom 26  O   pos: (  0.526373  0.043231  0.357338)  dia sigma:          17.79
            17.7721          0.0673          0.0991
             0.0673         17.7933          0.1224
             0.0991          0.1224         17.8169

     Atom 27  O   pos: ( -0.211089  0.412364  0.530032)  dia sigma:          17.77
            17.7886          0.0269          0.1393
             0.0269         17.6547          0.1051
             0.1393          0.1051         17.8790

     Atom 28  O   pos: (  0.059131  0.401380  0.361148)  dia sigma:          17.76
            17.7601          0.0618         -0.1181
             0.0618         17.7109         -0.1038
            -0.1181         -0.1038         17.8217

     Atom 29  O   pos: (  0.378175  0.124894  0.010266)  dia sigma:          17.60
            17.5382          0.0468          0.0331
             0.0468         17.4014          0.0481
             0.0331          0.0481         17.8708

     Atom 30  O   pos: (  0.034770  0.202593  0.154912)  dia sigma:          18.13
            18.2234          0.4024          0.0047
             0.4024         18.0838         -0.1075
             0.0047         -0.1075         18.0950

     Atom 31  H   pos: (  0.075171  0.257714  0.110209)  dia sigma:           0.81
             0.8059         -0.0000         -0.0000
            -0.0000          0.8059         -0.0000
            -0.0000         -0.0000          0.8059

     Atom 32  O   pos: ( -0.046777  0.119310  0.689480)  dia sigma:          17.57
            17.5472          0.0906         -0.0866
             0.0906         17.5415         -0.1044
            -0.0866         -0.1044         17.6191

     Atom 33  O   pos: (  0.303831  0.171378  0.200696)  dia sigma:          18.34
            18.3268         -0.0707         -0.2390
            -0.0707         18.1813          0.2739
            -0.2390          0.2739         18.5152

     Atom 34  O   pos: (  0.693843  0.017731  0.709007)  dia sigma:          17.67
            17.5821         -0.0498         -0.0033
            -0.0498         17.5215          0.1175
            -0.0033          0.1175         17.9035

     Atom 35  O   pos: (  0.912398  0.031203  0.153418)  dia sigma:          18.41
            18.1658          0.0001          0.0820
             0.0001         18.5737         -0.3518
             0.0820         -0.3518         18.4900

     Atom 36  O   pos: (  0.491874  0.355289  0.602559)  dia sigma:          18.46
            18.5347         -0.3076         -0.0255
            -0.3076         18.6696          0.0215
            -0.0255          0.0215         18.1667

     Atom 37  O   pos: (  0.697875  0.333038  0.201562)  dia sigma:          18.27
            18.1918         -0.3359          0.0641
            -0.3359         18.4696          0.0832
             0.0641          0.0832         18.1383

     Atom 38  O   pos: (  0.752651  0.048591  0.510094)  dia sigma:          17.71
            17.6399          0.1396         -0.1217
             0.1396         17.6978         -0.0986
            -0.1217         -0.0986         17.7828

     Atom 39  O   pos: (  0.033333  0.038443  0.326655)  dia sigma:          17.84
            17.8133          0.0782          0.1370
             0.0782         17.8741          0.0996
             0.1370          0.0996         17.8352

     Atom 40  O   pos: (  0.293420  0.388097  0.558036)  dia sigma:          17.70
            17.8206          0.1482          0.1118
             0.1482         17.7107          0.0459
             0.1118          0.0459         17.5691

     Atom 41  O   pos: (  0.556286  0.404237  0.327435)  dia sigma:          17.89
            17.9198          0.0385         -0.1629
             0.0385         17.8169         -0.0495
            -0.1629         -0.0495         17.9415

     Atom 42  O   pos: ( -0.069418  0.146232  1.671544)  dia sigma:          18.13
            18.1027          0.3974          0.3268
             0.3974         17.8258          0.2182
             0.3268          0.2182         18.4536

     Atom 43  H   pos: (  0.877306  0.101920  1.625902)  dia sigma:           1.00
             0.9966         -0.0000         -0.0000
            -0.0000          0.9966         -0.0000
            -0.0000         -0.0000          0.9966

     Atom 44  O   pos: (  0.499210  0.206980  0.157608)  dia sigma:          17.67
            17.7757          0.0759          0.0401
             0.0759         17.7602          0.0897
             0.0401          0.0897         17.4812

     Atom 45  O   pos: (  0.624014  0.232642  0.692537)  dia sigma:          17.66
            17.6610         -0.0183          0.1593
            -0.0183         17.5363          0.0264
             0.1593          0.0264         17.7678

     Atom 46  O   pos: (  0.831380  0.211288  0.127626)  dia sigma:          18.29
            18.3407         -0.2549         -0.2079
            -0.2549         18.1059          0.1499
            -0.2079          0.1499         18.4093

     Atom 47  O   pos: (  0.468246  0.151611  0.586405)  dia sigma:          17.72
            17.7899          0.1510          0.0475
             0.1510         17.7793         -0.0148
             0.0475         -0.0148         17.5804

     Atom 48  O   pos: (  0.716998  0.153969  0.296062)  dia sigma:          17.74
            17.6725          0.1001         -0.1044
             0.1001         17.8009         -0.0962
            -0.1044         -0.0962         17.7381

     Atom 49  O   pos: (  0.620248  0.257910  0.486215)  dia sigma:          17.89
            17.8653          0.0502         -0.1680
             0.0502         17.7996         -0.0535
            -0.1680         -0.0535         18.0121

     Atom 50  O   pos: ( -0.134314  0.294406  0.326764)  dia sigma:          17.79
            17.8422         -0.0032          0.1573
            -0.0032         17.6940          0.1205
             0.1573          0.1205         17.8392

     Atom 51  O   pos: ( -0.034200  0.167192  0.490148)  dia sigma:          17.87
            17.8317          0.0658          0.1431
             0.0658         17.7575          0.0574
             0.1431          0.0574         18.0067

     Atom 52  O   pos: (  0.205296  0.175960  0.381935)  dia sigma:          17.77
            17.7431          0.0522         -0.1310
             0.0522         17.7294         -0.0857
            -0.1310         -0.0857         17.8443

     Atom 53  O   pos: (  0.115045  0.232124  0.628851)  dia sigma:          17.56
            17.7415          0.0703          0.0816
             0.0703         17.4893          0.0428
             0.0816          0.0428         17.4570

     Atom 54  O   pos: (  0.381080  0.271338  0.368895)  dia sigma:          17.69
            17.7319          0.0477          0.1513
             0.0477         17.6365          0.0379
             0.1513          0.0379         17.7100

     Atom 55  O   pos: (  0.180317 -0.011606  0.723951)  dia sigma:          17.68
            17.6206         -0.0087          0.0475
            -0.0087         17.5163          0.0328
             0.0475          0.0328         17.9055

     Atom 56  O   pos: (  0.424659  0.016715  0.178406)  dia sigma:          18.29
            18.0408         -0.0800          0.1164
            -0.0800         18.4180         -0.2793
             0.1164         -0.2793         18.4257

     Atom 57  O   pos: ( -0.083313  0.301465  0.625253)  dia sigma:          18.29
            18.3107         -0.1586         -0.0668
            -0.1586         18.6014         -0.0506
            -0.0668         -0.0506         17.9648

     Atom 58  O   pos: (  0.112999  0.421661  0.703197)  dia sigma:          18.19
            18.5434         -0.2483         -0.2509
            -0.2483         18.4439          0.2546
            -0.2509          0.2546         17.5732

     Atom 59  H   pos: (  0.116266  0.346503  0.683906)  dia sigma:           0.91
             0.9086         -0.0000         -0.0000
            -0.0000          0.9086         -0.0000
            -0.0000         -0.0000          0.9086

     Atom 60  H   pos: (  0.040703  0.437453  0.716800)  dia sigma:           1.00
             1.0042         -0.0000         -0.0000
            -0.0000          1.0042         -0.0000
            -0.0000         -0.0000          1.0042

     Atom 61  O   pos: (  0.251540  0.477866  1.486427)  dia sigma:          18.04
            18.3551         -0.2565         -0.0992
            -0.2565         18.1760         -0.1604
            -0.0992         -0.1604         17.5925

     Atom 62  H   pos: (  0.175470  0.478081  1.503893)  dia sigma:           0.91
             0.9057         -0.0000         -0.0000
            -0.0000          0.9057         -0.0000
            -0.0000         -0.0000          0.9057

     Atom 63  H   pos: (  0.276897  0.407655  1.504475)  dia sigma:           0.94
             0.9391         -0.0000         -0.0000
            -0.0000          0.9391         -0.0000
            -0.0000         -0.0000          0.9391

     Atom 64  O   pos: (  0.553507  0.384154  0.809249)  dia sigma:          18.09
            18.1573         -0.5739          0.1375
            -0.5739         18.0364          0.1064
             0.1375          0.1064         18.0807

     Atom 65  H   pos: (  0.586015  0.334078  0.758999)  dia sigma:           0.91
             0.9075         -0.0000         -0.0000
            -0.0000          0.9075         -0.0000
            -0.0000         -0.0000          0.9075

     Atom 66  H   pos: (  0.498922  0.417644  0.768274)  dia sigma:           0.97
             0.9701         -0.0000         -0.0000
            -0.0000          0.9701         -0.0000
            -0.0000         -0.0000          0.9701

     Atom 67  O   pos: (  0.406502  0.390665  0.156452)  dia sigma:          17.96
            18.3449         -0.1881          0.4955
            -0.1881         18.0104          0.0381
             0.4955          0.0381         17.5124

     Atom 68  H   pos: (  0.442648  0.322138  0.162598)  dia sigma:           0.92
             0.9218         -0.0000         -0.0000
            -0.0000          0.9218         -0.0000
            -0.0000         -0.0000          0.9218

     Atom 69  H   pos: (  0.341285  0.374032  0.123018)  dia sigma:           1.02
             1.0193         -0.0000         -0.0000
            -0.0000          1.0193         -0.0000
            -0.0000         -0.0000          1.0193

     Atom 70  O   pos: ( -0.120961  0.448590  1.296008)  dia sigma:          18.05
            17.8493         -0.4689          0.0767
            -0.4689         18.2851          0.1548
             0.0767          0.1548         18.0092

     Atom 71  H   pos: (  0.172645  0.023637  1.352601)  dia sigma:           0.91
             0.9100         -0.0000         -0.0000
            -0.0000          0.9100         -0.0000
            -0.0000         -0.0000          0.9100

     Atom 72  H   pos: ( -0.074175  0.393525  1.319708)  dia sigma:           0.97
             0.9716         -0.0000         -0.0000
            -0.0000          0.9716         -0.0000
            -0.0000         -0.0000          0.9716

     Atom 73  O   pos: (  0.043342  0.097904  1.121088)  dia sigma:          18.16
            17.8227         -0.3281         -0.5798
            -0.3281         18.3939          0.1208
            -0.5798          0.1208         18.2566

     Atom 74  H   pos: (  0.002807  0.087299  1.184300)  dia sigma:           0.97
             0.9717         -0.0000         -0.0000
            -0.0000          0.9717         -0.0000
            -0.0000         -0.0000          0.9717

     Atom 75  H   pos: (  0.069020  0.030572  1.101524)  dia sigma:           1.03
             1.0269         -0.0000         -0.0000
            -0.0000          1.0269         -0.0000
            -0.0000         -0.0000          1.0269

     Atom 76  O   pos: (  0.712261  0.333244  1.345762)  dia sigma:          18.16
            18.2904          0.5551          0.1125
             0.5551         17.8634          0.1747
             0.1125          0.1747         18.3265

     Atom 77  H   pos: ( -0.226075  0.382309  1.330567)  dia sigma:           0.95
             0.9544         -0.0000         -0.0000
            -0.0000          0.9544         -0.0000
            -0.0000         -0.0000          0.9544

     Atom 78  H   pos: (  0.682409  0.307884  1.280923)  dia sigma:           0.98
             0.9786         -0.0000         -0.0000
            -0.0000          0.9786         -0.0000
            -0.0000         -0.0000          0.9786

     Atom 79  O   pos: (  0.928612  0.071518  1.290656)  dia sigma:          18.10
            18.5204         -0.0163          0.3694
            -0.0163         17.7864         -0.4514
             0.3694         -0.4514         17.9867

     Atom 80  H   pos: (  0.855256  0.051204  1.287677)  dia sigma:           0.96
             0.9561         -0.0000         -0.0000
            -0.0000          0.9561         -0.0000
            -0.0000         -0.0000          0.9561

     Atom 81  H   pos: (  0.962029  0.031050  1.343515)  dia sigma:           1.03
             1.0288         -0.0000         -0.0000
            -0.0000          1.0288         -0.0000
            -0.0000         -0.0000          1.0288

     Atom 82  O   pos: (  0.232729  0.267860  1.055077)  dia sigma:          18.00
            17.7826         -0.0172          0.3767
            -0.0172         18.2189         -0.3345
             0.3767         -0.3345         17.9876

     Atom 83  H   pos: (  0.176299  0.260463  0.997664)  dia sigma:           0.84
             0.8441         -0.0000         -0.0000
            -0.0000          0.8441         -0.0000
            -0.0000         -0.0000          0.8441

     Atom 84  H   pos: (  0.237095  0.199572  1.086943)  dia sigma:           0.99
             0.9912         -0.0000         -0.0000
            -0.0000          0.9912         -0.0000
            -0.0000         -0.0000          0.9912

     Atom 85  O   pos: (  0.200733 -0.007003  0.184541)  dia sigma:          18.02
            18.1768         -0.3346         -0.2601
            -0.3346         18.5017         -0.0234
            -0.2601         -0.0234         17.3911

     Atom 86  H   pos: ( -0.037819  0.439788  0.167901)  dia sigma:           1.03
             1.0340         -0.0000         -0.0000
            -0.0000          1.0340         -0.0000
            -0.0000         -0.0000          1.0340

     Atom 87  H   pos: (  0.210522  0.066984  0.174005)  dia sigma:           1.00
             0.9969         -0.0000         -0.0000
            -0.0000          0.9969         -0.0000
            -0.0000         -0.0000          0.9969

     Atom 88  O   pos: (  0.271186  0.068824  1.128427)  dia sigma:          18.11
            18.4646         -0.2796         -0.3753
            -0.2796         17.7767         -0.2930
            -0.3753         -0.2930         18.0814

     Atom 89  H   pos: (  0.232385  0.041167  1.187908)  dia sigma:           0.96
             0.9581         -0.0000         -0.0000
            -0.0000          0.9581         -0.0000
            -0.0000         -0.0000          0.9581

     Atom 90  H   pos: (  0.336415  0.030140  1.130209)  dia sigma:           0.98
             0.9796         -0.0000         -0.0000
            -0.0000          0.9796         -0.0000
            -0.0000         -0.0000          0.9796

     Atom 91  O   pos: ( -0.034984  0.313722  1.128826)  dia sigma:          18.25
            18.3883         -0.6181          0.2954
            -0.6181         17.8859         -0.0689
             0.2954         -0.0689         18.4830

     Atom 92  H   pos: ( -0.012323  0.304762  1.200091)  dia sigma:           0.98
             0.9815         -0.0000         -0.0000
            -0.0000          0.9815         -0.0000
            -0.0000         -0.0000          0.9815

     Atom 93  H   pos: ( -0.096318  0.356079  1.130737)  dia sigma:           1.03
             1.0260         -0.0000         -0.0000
            -0.0000          1.0260         -0.0000
            -0.0000         -0.0000          1.0260

     Atom 94  O   pos: (  0.012585  0.299766  1.533872)  dia sigma:          17.82
            18.4084          0.1509         -0.1223
             0.1509         17.3958         -0.4264
            -0.1223         -0.4264         17.6684

     Atom 95  H   pos: ( -0.028026  0.260261  1.583360)  dia sigma:           0.99
             0.9948         -0.0000         -0.0000
            -0.0000          0.9948         -0.0000
            -0.0000         -0.0000          0.9948

     Atom 96  H   pos: (  0.086607  0.287254  1.555161)  dia sigma:           0.94
             0.9406         -0.0000         -0.0000
            -0.0000          0.9406         -0.0000
            -0.0000         -0.0000          0.9406

     Atom 97  O   pos: (  0.229863  0.050829  0.926986)  dia sigma:          18.10
            17.3748          0.0905          0.1137
             0.0905         18.5432          0.2911
             0.1137          0.2911         18.3938

     Atom 98  H   pos: (  0.239187  0.056682  1.002767)  dia sigma:           0.94
             0.9447         -0.0000         -0.0000
            -0.0000          0.9447         -0.0000
            -0.0000         -0.0000          0.9447

     Atom 99  H   pos: ( -0.080171  0.452979  0.914526)  dia sigma:           1.04
             1.0426         -0.0000         -0.0000
            -0.0000          1.0426         -0.0000
            -0.0000         -0.0000          1.0426

     Atom100  O   pos: ( -0.221557  0.378696  1.023775)  dia sigma:          18.04
            17.9186          0.1936         -0.5115
             0.1936         17.9987          0.0329
            -0.5115          0.0329         18.1969

     Atom101  H   pos: ( -0.196295  0.338276  0.960183)  dia sigma:           0.87
             0.8736         -0.0000         -0.0000
            -0.0000          0.8736         -0.0000
            -0.0000         -0.0000          0.8736

     Atom102  H   pos: (  0.728678  0.328392  1.056605)  dia sigma:           0.99
             0.9875         -0.0000         -0.0000
            -0.0000          0.9875         -0.0000
            -0.0000         -0.0000          0.9875

     Atom103  O   pos: (  0.528753  0.191014  1.586765)  dia sigma:          18.13
            18.1979         -0.0884         -0.5807
            -0.0884         18.2839          0.2470
            -0.5807          0.2470         17.8970

     Atom104  H   pos: (  0.466742  0.169562  1.627274)  dia sigma:           0.93
             0.9320         -0.0000         -0.0000
            -0.0000          0.9320         -0.0000
            -0.0000         -0.0000          0.9320

     Atom105  H   pos: (  0.553025  0.127200  1.555526)  dia sigma:           1.01
             1.0124         -0.0000         -0.0000
            -0.0000          1.0124         -0.0000
            -0.0000         -0.0000          1.0124

     Atom106  O   pos: (  0.345956  0.152338  0.787063)  dia sigma:          18.03
            17.6168          0.3141         -0.2660
             0.3141         18.5291         -0.0154
            -0.2660         -0.0154         17.9571

     Atom107  H   pos: (  0.311798  0.107019  0.837839)  dia sigma:           0.97
             0.9719         -0.0000         -0.0000
            -0.0000          0.9719         -0.0000
            -0.0000         -0.0000          0.9719

     Atom108  H   pos: (  0.350235  0.218748  0.823925)  dia sigma:           0.97
             0.9739         -0.0000         -0.0000
            -0.0000          0.9739         -0.0000
            -0.0000         -0.0000          0.9739

     Atom109  O   pos: ( -0.011375  0.042029  0.903972)  dia sigma:          18.29
            18.2392          0.0521          0.5771
             0.0521         18.3373         -0.1199
             0.5771         -0.1199         18.2890

     Atom110  H   pos: (  0.938343 -0.009895  0.857583)  dia sigma:           0.93
             0.9291         -0.0000         -0.0000
            -0.0000          0.9291         -0.0000
            -0.0000         -0.0000          0.9291

     Atom111  H   pos: ( -0.283136  0.467294  0.953510)  dia sigma:           0.95
             0.9468         -0.0000         -0.0000
            -0.0000          0.9468         -0.0000
            -0.0000         -0.0000          0.9468

     Atom112  O   pos: ( -0.007680  0.277396  1.335429)  dia sigma:          18.06
            17.5910          0.4042          0.1967
             0.4042         18.2648          0.1771
             0.1967          0.1771         18.3285

     Atom113  H   pos: (  0.001911  0.285219  1.411648)  dia sigma:           0.93
             0.9260         -0.0000         -0.0000
            -0.0000          0.9260         -0.0000
            -0.0000         -0.0000          0.9260

     Atom114  H   pos: ( -0.041015  0.209872  1.328028)  dia sigma:           0.99
             0.9867         -0.0000         -0.0000
            -0.0000          0.9867         -0.0000
            -0.0000         -0.0000          0.9867

     Atom115  O   pos: (  0.360968  0.024695  1.521209)  dia sigma:          18.05
            17.6282          0.3886         -0.0461
             0.3886         18.3147          0.2738
            -0.0461          0.2738         18.2094

     Atom116  H   pos: (  0.025193  0.430959  1.532882)  dia sigma:           0.97
             0.9734         -0.0000         -0.0000
            -0.0000          0.9734         -0.0000
            -0.0000         -0.0000          0.9734

     Atom117  H   pos: (  0.362917  0.055359  1.591084)  dia sigma:           0.96
             0.9595         -0.0000         -0.0000
            -0.0000          0.9595         -0.0000
            -0.0000         -0.0000          0.9595

     Atom118  O   pos: (  0.651474  0.108560  0.062985)  dia sigma:          18.04
            18.3737         -0.5913         -0.0102
            -0.5913         17.6657         -0.1890
            -0.0102         -0.1890         18.0793

     Atom119  H   pos: (  0.699897  0.075321  0.108390)  dia sigma:           1.05
             1.0472         -0.0000         -0.0000
            -0.0000          1.0472         -0.0000
            -0.0000         -0.0000          1.0472

     Atom120  H   pos: (  0.594780  0.132852  0.108675)  dia sigma:           0.95
             0.9516         -0.0000         -0.0000
            -0.0000          0.9516         -0.0000
            -0.0000         -0.0000          0.9516

     Atom121  O   pos: (  0.769045  0.043814  1.528555)  dia sigma:          18.07
            18.6031         -0.1525         -0.1049
            -0.1525         17.9049          0.3429
            -0.1049          0.3429         17.7101

     Atom122  H   pos: (  0.797462 -0.015278  1.486044)  dia sigma:           0.90
             0.8973         -0.0000         -0.0000
            -0.0000          0.8973         -0.0000
            -0.0000         -0.0000          0.8973

     Atom123  H   pos: (  0.694240  0.036604  1.524348)  dia sigma:           1.00
             1.0027         -0.0000         -0.0000
            -0.0000          1.0027         -0.0000
            -0.0000         -0.0000          1.0027

     Atom124  O   pos: (  0.117088  0.336028  0.047444)  dia sigma:          17.85
            17.8088          0.0775         -0.4716
             0.0775         18.0198          0.4864
            -0.4716          0.4864         17.7282

     Atom125  H   pos: (  0.131824  0.399742  0.085483)  dia sigma:           0.98
             0.9814         -0.0000         -0.0000
            -0.0000          0.9814         -0.0000
            -0.0000         -0.0000          0.9814

     Atom126  H   pos: (  0.178363  0.319157  0.002019)  dia sigma:           0.93
             0.9271         -0.0000         -0.0000
            -0.0000          0.9271         -0.0000
            -0.0000         -0.0000          0.9271

     Atom127  O   pos: (  0.175312  0.100907  1.637154)  dia sigma:          17.89
            18.2110         -0.3283          0.2321
            -0.3283         18.1340          0.1717
             0.2321          0.1717         17.3167

     Atom128  H   pos: (  0.145641  0.170215  1.646064)  dia sigma:           1.00
             0.9995         -0.0000         -0.0000
            -0.0000          0.9995         -0.0000
            -0.0000         -0.0000          0.9995

     Atom129  H   pos: (  0.248064  0.110490  1.661628)  dia sigma:           0.92
             0.9233         -0.0000         -0.0000
            -0.0000          0.9233         -0.0000
            -0.0000         -0.0000          0.9233

     Atom130  O   pos: (  0.743167  0.248156  1.533739)  dia sigma:          18.24
            17.5799         -0.3308         -0.0068
            -0.3308         18.6806         -0.2296
            -0.0068         -0.2296         18.4559

     Atom131  H   pos: (  0.761406  0.176326  1.520484)  dia sigma:           1.00
             0.9979         -0.0000         -0.0000
            -0.0000          0.9979         -0.0000
            -0.0000         -0.0000          0.9979

     Atom132  H   pos: (  0.736074  0.278594  1.464971)  dia sigma:           0.98
             0.9795         -0.0000         -0.0000
            -0.0000          0.9795         -0.0000
            -0.0000         -0.0000          0.9795

     Atom133  O   pos: (  0.542626  0.062958  1.297712)  dia sigma:          18.05
            17.8080         -0.5237         -0.0200
            -0.5237         18.2470         -0.1588
            -0.0200         -0.1588         18.0962

     Atom134  H   pos: (  0.496867  0.120480  1.315507)  dia sigma:           0.99
             0.9876         -0.0000         -0.0000
            -0.0000          0.9876         -0.0000
            -0.0000         -0.0000          0.9876

     Atom135  H   pos: (  0.550445  0.028456  1.367083)  dia sigma:           0.91
             0.9140         -0.0000         -0.0000
            -0.0000          0.9140         -0.0000
            -0.0000         -0.0000          0.9140

     Atom136  O   pos: (  0.511628  0.383726  1.679176)  dia sigma:          18.22
            17.8526         -0.3401         -0.2276
            -0.3401         18.1036         -0.2863
            -0.2276         -0.2863         18.7148

     Atom137  H   pos: (  0.491604  0.437714  1.630261)  dia sigma:           0.99
             0.9875         -0.0000         -0.0000
            -0.0000          0.9875         -0.0000
            -0.0000         -0.0000          0.9875

     Atom138  H   pos: (  0.486701  0.402003  0.051610)  dia sigma:           0.99
             0.9871         -0.0000         -0.0000
            -0.0000          0.9871         -0.0000
            -0.0000         -0.0000          0.9871

     Atom139  O   pos: (  0.375531  0.298049  1.208584)  dia sigma:          18.03
            18.2069         -0.0164          0.3166
            -0.0164         17.6861         -0.4137
             0.3166         -0.4137         18.2097

     Atom140  H   pos: (  0.310523  0.302709  1.171564)  dia sigma:           1.02
             1.0161         -0.0000         -0.0000
            -0.0000          1.0161         -0.0000
            -0.0000         -0.0000          1.0161

     Atom141  H   pos: (  0.363845  0.254245  1.271143)  dia sigma:           0.92
             0.9173         -0.0000         -0.0000
            -0.0000          0.9173         -0.0000
            -0.0000         -0.0000          0.9173

     Atom142  O   pos: (  0.156605  0.455307  1.134574)  dia sigma:          18.15
            17.6273         -0.1459          0.2906
            -0.1459         18.5006          0.3467
             0.2906          0.3467         18.3089

     Atom143  H   pos: (  0.171266  0.383475  1.116355)  dia sigma:           0.98
             0.9774         -0.0000         -0.0000
            -0.0000          0.9774         -0.0000
            -0.0000         -0.0000          0.9774

     Atom144  H   pos: (  0.492484 -0.004299  1.201925)  dia sigma:           0.92
             0.9247         -0.0000         -0.0000
            -0.0000          0.9247         -0.0000
            -0.0000         -0.0000          0.9247

     Atom145  O   pos: (  0.562458  0.199495  0.905780)  dia sigma:          18.23
            17.7731          0.0246         -0.3762
             0.0246         18.5713         -0.2814
            -0.3762         -0.2814         18.3383

     Atom146  H   pos: (  0.564089  0.272429  0.887485)  dia sigma:           1.00
             0.9983         -0.0000         -0.0000
            -0.0000          0.9983         -0.0000
            -0.0000         -0.0000          0.9983

     Atom147  H   pos: (  0.529210  0.194036  0.974659)  dia sigma:           0.94
             0.9384         -0.0000         -0.0000
            -0.0000          0.9384         -0.0000
            -0.0000         -0.0000          0.9384

     Atom148  O   pos: (  0.123128  0.097396  1.434051)  dia sigma:          17.98
            17.3411         -0.0169          0.3218
            -0.0169         18.3757         -0.3139
             0.3218         -0.3139         18.2275

     Atom149  H   pos: (  0.152299  0.097630  1.504737)  dia sigma:           0.95
             0.9492         -0.0000         -0.0000
            -0.0000          0.9492         -0.0000
            -0.0000         -0.0000          0.9492

     Atom150  H   pos: (  0.125052  0.169211  1.413563)  dia sigma:           1.03
             1.0329         -0.0000         -0.0000
            -0.0000          1.0329         -0.0000
            -0.0000         -0.0000          1.0329

     Atom151  O   pos: (  0.735780  0.022883  1.240355)  dia sigma:          18.14
            18.2373         -0.1506         -0.2524
            -0.1506         18.6224          0.2115
            -0.2524          0.2115         17.5690

     Atom152  H   pos: (  0.413694  0.424017  1.235341)  dia sigma:           0.97
             0.9658         -0.0000         -0.0000
            -0.0000          0.9658         -0.0000
            -0.0000         -0.0000          0.9658

     Atom153  H   pos: (  0.670645  0.054498  1.263587)  dia sigma:           0.96
             0.9639         -0.0000         -0.0000
            -0.0000          0.9639         -0.0000
            -0.0000         -0.0000          0.9639

     Atom154  O   pos: (  0.488169  0.180395  1.089995)  dia sigma:          18.21
            17.9911         -0.1710         -0.3774
            -0.1710         18.7290          0.0587
            -0.3774          0.0587         17.9065

     Atom155  H   pos: (  0.437231  0.219516  1.132739)  dia sigma:           0.93
             0.9256         -0.0000         -0.0000
            -0.0000          0.9256         -0.0000
            -0.0000         -0.0000          0.9256

     Atom156  H   pos: (  0.479280  0.106973  1.104711)  dia sigma:           0.99
             0.9869         -0.0000         -0.0000
            -0.0000          0.9869         -0.0000
            -0.0000         -0.0000          0.9869

     Atom157  O   pos: (  0.336121  0.300527  1.536855)  dia sigma:          17.62
            18.1149          0.3764          0.1944
             0.3764         17.0193          0.0167
             0.1944          0.0167         17.7339

     Atom158  H   pos: (  0.383652  0.311786  1.594256)  dia sigma:           1.01
             1.0100         -0.0000         -0.0000
            -0.0000          1.0100         -0.0000
            -0.0000         -0.0000          1.0100

     Atom159  H   pos: (  0.269078  0.277317  1.571555)  dia sigma:           0.91
             0.9099         -0.0000         -0.0000
            -0.0000          0.9099         -0.0000
            -0.0000         -0.0000          0.9099

     Atom160  O   pos: (  0.635276  0.303722  1.155747)  dia sigma:          17.95
            17.9550         -0.1586          0.1273
            -0.1586         18.5945          0.1895
             0.1273          0.1895         17.2901

     Atom161  H   pos: (  0.591101  0.363811  1.156734)  dia sigma:           1.05
             1.0459         -0.0000         -0.0000
            -0.0000          1.0459         -0.0000
            -0.0000         -0.0000          1.0459

     Atom162  H   pos: (  0.588538  0.246422  1.136657)  dia sigma:           0.96
             0.9571         -0.0000         -0.0000
            -0.0000          0.9571         -0.0000
            -0.0000         -0.0000          0.9571

     Atom163  O   pos: (  0.354528  0.322890  0.903937)  dia sigma:          18.06
            18.4412          0.4171         -0.1635
             0.4171         17.6180         -0.2929
            -0.1635         -0.2929         18.1069

     Atom164  H   pos: (  0.425311  0.346391  0.905660)  dia sigma:           1.03
             1.0270         -0.0000         -0.0000
            -0.0000          1.0270         -0.0000
            -0.0000         -0.0000          1.0270

     Atom165  H   pos: (  0.332521  0.294468  0.971763)  dia sigma:           0.94
             0.9374         -0.0000         -0.0000
            -0.0000          0.9374         -0.0000
            -0.0000         -0.0000          0.9374

     Atom166  O   pos: (  0.812666  0.109650  1.071134)  dia sigma:          18.23
            18.0057          0.3761          0.0853
             0.3761         17.8348         -0.0046
             0.0853         -0.0046         18.8520

     Atom167  H   pos: (  0.772915  0.082461  1.013152)  dia sigma:           1.00
             0.9968         -0.0000         -0.0000
            -0.0000          0.9968         -0.0000
            -0.0000         -0.0000          0.9968

     Atom168  H   pos: (  0.782402  0.081075  1.134667)  dia sigma:           0.96
             0.9586         -0.0000         -0.0000
            -0.0000          0.9586         -0.0000
            -0.0000         -0.0000          0.9586

     Atom169  O   pos: (  0.730357  0.091878  0.889716)  dia sigma:          18.09
            18.0915         -0.1899          0.0609
            -0.1899         18.3021          0.5371
             0.0609          0.5371         17.8799

     Atom170  H   pos: (  0.705428  0.039066  0.841378)  dia sigma:           0.98
             0.9844         -0.0000         -0.0000
            -0.0000          0.9844         -0.0000
            -0.0000         -0.0000          0.9844

     Atom171  H   pos: (  0.669833  0.137139  0.903879)  dia sigma:           0.94
             0.9438         -0.0000         -0.0000
            -0.0000          0.9438         -0.0000
            -0.0000         -0.0000          0.9438

     Atom172  O   pos: (  0.206152  0.462665  0.905964)  dia sigma:          18.16
            17.9403         -0.5484         -0.2029
            -0.5484         17.9561          0.2519
            -0.2029          0.2519         18.5772

     Atom173  H   pos: (  0.197102  0.477353  0.978467)  dia sigma:           1.03
             1.0323         -0.0000         -0.0000
            -0.0000          1.0323         -0.0000
            -0.0000         -0.0000          1.0323

     Atom174  H   pos: (  0.261222  0.410067  0.903306)  dia sigma:           0.96
             0.9641         -0.0000         -0.0000
            -0.0000          0.9641         -0.0000
            -0.0000         -0.0000          0.9641

     Atom175  O   pos: (  0.380922  0.183367  1.373506)  dia sigma:          18.06
            17.5085          0.3241         -0.2131
             0.3241         18.5735          0.1326
            -0.2131          0.1326         18.0944

     Atom176  H   pos: (  0.351710  0.120439  1.402267)  dia sigma:           1.00
             1.0032         -0.0000         -0.0000
            -0.0000          1.0032         -0.0000
            -0.0000         -0.0000          1.0032

     Atom177  H   pos: (  0.373858  0.231309  1.433007)  dia sigma:           0.94
             0.9434         -0.0000         -0.0000
            -0.0000          0.9434         -0.0000
            -0.0000         -0.0000          0.9434

     Atom178  O   pos: (  0.534101  0.355615  1.446707)  dia sigma:          18.16
            18.2904          0.0044         -0.5044
             0.0044         18.2329         -0.4575
            -0.5044         -0.4575         17.9700

     Atom179  H   pos: (  0.602530  0.351343  1.415304)  dia sigma:           0.99
             0.9899         -0.0000         -0.0000
            -0.0000          0.9899         -0.0000
            -0.0000         -0.0000          0.9899

     Atom180  H   pos: (  0.526147  0.295378  1.491884)  dia sigma:           0.98
             0.9780         -0.0000         -0.0000
            -0.0000          0.9780         -0.0000
            -0.0000         -0.0000          0.9780

     Atom181  O   pos: ( -0.217010  0.417925  0.017277)  dia sigma:          18.30
            17.9617          0.3566          0.1981
             0.3566         18.1472         -0.2975
             0.1981         -0.2975         18.8058

     Atom182  H   pos: ( -0.195218  0.474577  1.670335)  dia sigma:           0.95
             0.9482         -0.0000         -0.0000
            -0.0000          0.9482         -0.0000
            -0.0000         -0.0000          0.9482

     Atom183  H   pos: ( -0.185401  0.426716  0.085078)  dia sigma:           1.00
             0.9992         -0.0000         -0.0000
            -0.0000          0.9992         -0.0000
            -0.0000         -0.0000          0.9992

     Atom184  O   pos: (  0.099956  0.250268  0.913534)  dia sigma:          17.80
            17.4401         -0.0379          0.1129
            -0.0379         18.3254         -0.3529
             0.1129         -0.3529         17.6348

     Atom185  H   pos: (  0.097131  0.319834  0.887231)  dia sigma:           1.05
             1.0511         -0.0000         -0.0000
            -0.0000          1.0511         -0.0000
            -0.0000         -0.0000          1.0511

     Atom186  O   pos: ( -0.142382  0.289256  0.867541)  dia sigma:          17.73
            17.3953          0.1495         -0.1614
             0.1495         17.9323         -0.3896
            -0.1614         -0.3896         17.8489

     Atom187  H   pos: ( -0.126920  0.345551  0.819319)  dia sigma:           1.00
             0.9973         -0.0000         -0.0000
            -0.0000          0.9973         -0.0000
            -0.0000         -0.0000          0.9973

     Paramagnetic contribution in ppm:

     Atom  1  Ca  pos: (  0.446578 -0.007552  0.515342)  para sigma:        -499.35
          -474.0251        -16.7852         13.5126
           -16.9225       -505.1550          9.8422
            14.7198          4.1620       -518.8702

     Atom  2  Ca  pos: (  0.194783 -0.007539  0.375520)  para sigma:        -481.21
          -476.0989        -10.2586          8.6273
            -7.4309       -472.8120          4.1206
             3.2999          2.1081       -494.7225

     Atom  3  Ca  pos: (  0.034093  0.218382  0.339932)  para sigma:        -483.66
          -481.5668         10.3665          2.1851
            11.1038       -490.4896         -0.3994
             0.6752          0.8422       -478.9206

     Atom  4  Ca  pos: (  0.283828  0.205328  0.548552)  para sigma:        -447.74
          -448.7709         -4.9530          2.4012
            -2.0840       -418.9429          5.5640
             2.5873         12.5765       -475.5154

     Atom  5  Ca  pos: (  0.792897  0.175343  0.733851)  para sigma:        -487.62
          -444.4057        -10.7335         10.7488
            -9.5754       -522.9395         25.1941
             7.8607         25.6006       -495.5189

     Atom  6  Ca  pos: (  0.105535  0.122128  0.787419)  para sigma:        -501.70
          -521.7550        -31.4737        -19.9958
           -32.0885       -474.3556         40.0638
            -6.5852         48.7465       -508.9953

     Atom  7  Ca  pos: ( -0.047098  0.198397  0.995608)  para sigma:        -490.55
          -496.6270          3.5449         -5.7137
             2.0988       -494.5301         -7.7364
           -13.8913         -7.8806       -480.4902

     Atom  8  Ca  pos: (  0.934140 -0.018129  0.486827)  para sigma:        -464.60
          -442.9457        -11.9632         26.2587
            -7.8000       -467.2228          9.5789
            26.7991          8.2534       -483.6276

     Atom  9  Ca  pos: (  0.699164 -0.017641  0.342600)  para sigma:        -469.32
          -452.6141         -8.3640         -5.9601
           -12.1884       -464.4812         -1.6160
            -1.7960          4.7956       -490.8564

     Atom 10  Ca  pos: (  0.546822  0.220297  0.329477)  para sigma:        -493.21
          -491.9767         -0.0783         18.1305
             2.7194       -506.0507         14.6792
            22.7162         12.1706       -481.6120

     Atom 11  Ca  pos: (  0.786744  0.217489  0.468607)  para sigma:        -494.20
          -482.3606         -4.3200        -21.4587
            -5.5336       -497.4182        -21.4047
           -26.5069        -22.2876       -502.8147

     Atom 12  Ca  pos: (  0.522901  0.089890  0.753106)  para sigma:        -472.13
          -456.9191          2.1895         -9.5354
             3.8535       -481.3568        -14.7982
            -2.6386        -12.9356       -478.1025

     Atom 13  Ca  pos: (  0.668905  0.278666 -0.000371)  para sigma:        -462.78
          -467.7070         13.2056         -1.7295
            19.5335       -441.9672        -11.2762
            -5.0128        -21.6720       -478.6755

     Atom 14  Si  pos: ( -0.067391  0.150665  0.105073)  para sigma:        -403.99
          -405.3958         10.5471         22.9616
            15.8132       -413.8989         14.7977
            -8.7382          0.8677       -392.6756

     Atom 15  Si  pos: (  0.552721  0.244648  0.588814)  para sigma:        -401.96
          -401.2584         19.5401         -8.3476
            22.4097       -420.6226         -3.7432
            -6.5209         -3.2413       -384.0135

     Atom 16  Si  pos: (  0.781248  0.243782  0.239535)  para sigma:        -402.73
          -398.0805         26.6712          4.0802
            26.1031       -401.0598         -0.4838
             6.7568          1.2870       -409.0406

     Atom 17  Si  pos: (  0.402898  0.134186  0.129163)  para sigma:        -402.34
          -407.1029         26.1192         36.0524
            25.6696       -434.6746         23.8582
            29.0886         11.8625       -365.2510

     Atom 18  Si  pos: ( -0.004909  0.202397  0.605808)  para sigma:        -409.61
          -406.3950         30.2517          4.1826
            25.4441       -429.3583         -3.0490
             6.8634         -6.6382       -393.0762

     Atom 19  Si  pos: (  0.281222  0.237888  0.305383)  para sigma:        -399.53
          -380.6104         24.4266          5.8256
            27.6020       -415.1227         -4.1371
             4.8123          4.4616       -402.8474

     Atom 20  Si  pos: ( -0.115132  0.426242  0.608673)  para sigma:        -405.91
          -399.6950         12.4202         -2.8897
            14.1851       -448.4023         17.3481
             1.5895         14.9165       -369.6281

     Atom 21  Si  pos: (  0.152564  0.441082  0.290603)  para sigma:        -400.88
          -388.7906         20.6246         -2.7771
            18.9653       -411.7961          0.6996
            -1.5981         -0.4282       -402.0399

     Atom 22  Si  pos: (  0.398760  0.442708  0.595580)  para sigma:        -401.88
          -403.9180         35.0211          0.9282
            29.6823       -416.4719          4.1373
            -0.3208          5.7651       -385.2427

     Atom 23  Si  pos: (  0.649218  0.439509  0.253514)  para sigma:        -397.15
          -378.6913         27.2440         -2.5490
            22.5922       -409.7815          6.4461
             4.7212          2.6273       -402.9784

     Atom 24  O   pos: (  0.220685  0.339737  0.261048)  para sigma:         -57.34
           -49.5516         -8.9161         -1.1053
            -9.8411        -49.9449         -2.1265
            -0.6119          0.2584        -72.5188

     Atom 25  O   pos: (  0.273774  0.020869  0.543770)  para sigma:        -109.78
           -93.1995          6.9635         -9.1049
             5.7209        -96.6675         -2.8871
            -5.1125          2.0220       -139.4640

     Atom 26  O   pos: (  0.526373  0.043231  0.357338)  para sigma:        -103.23
           -95.2863          7.5280        -18.2266
            11.6082        -92.3385        -14.5548
           -11.4341        -12.1273       -122.0693

     Atom 27  O   pos: ( -0.211089  0.412364  0.530032)  para sigma:        -107.51
           -73.9314         -7.9288          9.8433
            -9.6806       -117.3249         -8.6136
            -1.7553         -7.2331       -131.2860

     Atom 28  O   pos: (  0.059131  0.401380  0.361148)  para sigma:         -95.94
           -86.2557         16.4378          9.7257
            13.5695        -84.5047          9.3186
             6.6676          8.1333       -117.0547

     Atom 29  O   pos: (  0.378175  0.124894  0.010266)  para sigma:         -83.22
           -69.1662          4.2804         -6.2712
            -1.5089        -88.4791        -29.1732
            14.8231          4.2954        -92.0037

     Atom 30  O   pos: (  0.034770  0.202593  0.154912)  para sigma:         -52.99
           -37.9728         56.4312         13.4032
            64.4338        -69.6950         -0.6431
             2.8811         -0.0995        -51.3023

     Atom 31  H   pos: (  0.075171  0.257714  0.110209)  para sigma:           0.00
             0.0000          0.0000          0.0000
             0.0000          0.0000          0.0000
             0.0000          0.0000          0.0000

     Atom 32  O   pos: ( -0.046777  0.119310  0.689480)  para sigma:        -107.40
           -69.4287        -18.6573          6.5673
           -18.6089       -134.5547         10.7615
             7.5344          7.1579       -118.2290

     Atom 33  O   pos: (  0.303831  0.171378  0.200696)  para sigma:         -62.58
           -53.0038         13.6326         -8.4067
             4.0331        -65.9508         18.1652
            -8.6931         16.0378        -68.7772

     Atom 34  O   pos: (  0.693843  0.017731  0.709007)  para sigma:         -88.95
           -88.0780          6.4417          8.0707
             5.4167        -90.3452         23.8077
             6.8354         20.7824        -88.4264

     Atom 35  O   pos: (  0.912398  0.031203  0.153418)  para sigma:         -62.10
           -79.9405          6.8726         21.5034
            14.0560        -55.3192        -17.2548
            10.3747        -18.5071        -51.0504

     Atom 36  O   pos: (  0.491874  0.355289  0.602559)  para sigma:         -61.72
           -57.5508        -16.9143          3.8236
           -15.6822        -49.6399          1.6617
             4.5502          0.9724        -77.9767

     Atom 37  O   pos: (  0.697875  0.333038  0.201562)  para sigma:         -60.90
           -66.2668        -20.9493          0.6527
           -20.9108        -50.8946          4.9273
            -1.0638          3.2743        -65.5315

     Atom 38  O   pos: (  0.752651  0.048591  0.510094)  para sigma:        -101.25
          -122.9801          9.4650          5.1665
            18.6424        -85.2757         -9.9608
             3.7448         -4.5707        -95.4876

     Atom 39  O   pos: (  0.033333  0.038443  0.326655)  para sigma:         -99.17
           -69.7514         10.5217         16.2091
            11.2001        -89.5356         -1.3439
            13.3657          2.0637       -138.2152

     Atom 40  O   pos: (  0.293420  0.388097  0.558036)  para sigma:         -96.46
           -76.1844          1.0526         20.6050
             2.3195        -79.3588          7.3208
            24.1195          9.8801       -133.8417

     Atom 41  O   pos: (  0.556286  0.404237  0.327435)  para sigma:        -113.74
           -77.1596          1.9884          0.4666
            -4.8372       -125.4631          7.2247
             6.7769          3.1703       -138.5870

     Atom 42  O   pos: ( -0.069418  0.146232  1.671544)  para sigma:         -29.49
           -42.7918         18.8639          3.9212
            23.1224        -49.3219         -5.6406
             9.5147          7.6067          3.6310

     Atom 43  H   pos: (  0.877306  0.101920  1.625902)  para sigma:           0.00
             0.0000          0.0000          0.0000
             0.0000          0.0000          0.0000
             0.0000          0.0000          0.0000

     Atom 44  O   pos: (  0.499210  0.206980  0.157608)  para sigma:         -88.26
           -68.6589         10.5575        -24.2704
            21.8404       -100.4168         -9.6939
            13.8401         10.9745        -95.7064

     Atom 45  O   pos: (  0.624014  0.232642  0.692537)  para sigma:         -99.43
           -78.7249         -8.7949          1.1156
            -9.5060       -103.9737        -10.6561
            -1.3234         -5.5111       -115.5883

     Atom 46  O   pos: (  0.831380  0.211288  0.127626)  para sigma:         -70.23
           -63.5460         -8.2135        -12.5031
           -12.1601        -83.7085         19.4011
           -13.1838         13.5249        -63.4231

     Atom 47  O   pos: (  0.468246  0.151611  0.586405)  para sigma:        -106.48
          -112.8410          2.7966          5.6040
             2.8643        -92.4725         11.7373
            20.6746         24.4590       -114.1356

     Atom 48  O   pos: (  0.716998  0.153969  0.296062)  para sigma:         -98.38
          -100.3643         12.0861          6.1830
            16.9151        -74.7971         -1.7919
             2.9345          3.3805       -119.9839

     Atom 49  O   pos: (  0.620248  0.257910  0.486215)  para sigma:        -109.05
           -88.5246          0.5801         -8.4865
            -5.8788       -144.0356          6.7071
            -3.1277          0.9963        -94.5913

     Atom 50  O   pos: ( -0.134314  0.294406  0.326764)  para sigma:        -108.61
           -94.1639         10.6929         -5.1230
             9.0208       -103.7921         -1.5147
            -2.7142          1.3172       -127.8745

     Atom 51  O   pos: ( -0.034200  0.167192  0.490148)  para sigma:        -119.03
          -127.3972          7.8223        -11.1601
            10.5644       -124.7386         -2.0494
            -6.8431         -4.3949       -104.9512

     Atom 52  O   pos: (  0.205296  0.175960  0.381935)  para sigma:        -104.53
           -86.3281          3.7084         20.0967
             6.2566       -108.9279          5.6703
            12.1727          3.8226       -118.3403

     Atom 53  O   pos: (  0.115045  0.232124  0.628851)  para sigma:         -80.00
           -60.9998          9.4171        -10.8997
            10.3477        -84.0493          0.7759
           -15.2415          0.3639        -94.9656

     Atom 54  O   pos: (  0.381080  0.271338  0.368895)  para sigma:         -91.31
           -59.4670          9.0176        -14.3518
             5.0531        -96.1521         -5.2862
            -6.2094          0.0107       -118.3232

     Atom 55  O   pos: (  0.180317 -0.011606  0.723951)  para sigma:        -103.22
          -117.8118        -24.6060        -36.0513
           -26.1083        -81.1155         35.2491
           -25.9236         29.1060       -110.7441

     Atom 56  O   pos: (  0.424659  0.016715  0.178406)  para sigma:         -59.92
           -38.8671          8.1284        -13.4173
            25.7283        -62.1014        -18.6099
            11.8977         -5.2783        -78.7941

     Atom 57  O   pos: ( -0.083313  0.301465  0.625253)  para sigma:         -74.49
           -83.3535         -3.0991         -0.3524
            -7.9626        -52.7554          0.0864
             0.2750          0.7381        -87.3662

     Atom 58  O   pos: (  0.112999  0.421661  0.703197)  para sigma:         -28.86
           -28.9575         16.6996         10.7155
             9.7228        -13.0507         16.3445
             0.2917         12.2912        -44.5655

     Atom 59  H   pos: (  0.116266  0.346503  0.683906)  para sigma:           0.00
             0.0000          0.0000          0.0000
             0.0000          0.0000          0.0000
             0.0000          0.0000          0.0000

     Atom 60  H   pos: (  0.040703  0.437453  0.716800)  para sigma:           0.00
             0.0000          0.0000          0.0000
             0.0000          0.0000          0.0000
             0.0000          0.0000          0.0000

     Atom 61  O   pos: (  0.251540  0.477866  1.486427)  para sigma:         -83.06
          -109.0677        -23.5586        -29.3446
           -31.0211        -56.3136        -21.9118
           -14.2583        -17.4998        -83.7886

     Atom 62  H   pos: (  0.175470  0.478081  1.503893)  para sigma:           0.00
             0.0000          0.0000          0.0000
             0.0000          0.0000          0.0000
             0.0000          0.0000          0.0000

     Atom 63  H   pos: (  0.276897  0.407655  1.504475)  para sigma:           0.00
             0.0000          0.0000          0.0000
             0.0000          0.0000          0.0000
             0.0000          0.0000          0.0000

     Atom 64  O   pos: (  0.553507  0.384154  0.809249)  para sigma:         -25.36
           -17.8223          7.2233         17.6635
             6.5995        -21.0268         18.1386
             4.4828          5.1989        -37.2308

     Atom 65  H   pos: (  0.586015  0.334078  0.758999)  para sigma:           0.00
             0.0000          0.0000          0.0000
             0.0000          0.0000          0.0000
             0.0000          0.0000          0.0000

     Atom 66  H   pos: (  0.498922  0.417644  0.768274)  para sigma:           0.00
             0.0000          0.0000          0.0000
             0.0000          0.0000          0.0000
             0.0000          0.0000          0.0000

     Atom 67  O   pos: (  0.406502  0.390665  0.156452)  para sigma:         -35.20
             2.1855         33.8035        -51.0721
            37.8640        -57.3475        -37.2212
             6.2666         -5.9043        -50.4519

     Atom 68  H   pos: (  0.442648  0.322138  0.162598)  para sigma:           0.00
             0.0000          0.0000          0.0000
             0.0000          0.0000          0.0000
             0.0000          0.0000          0.0000

     Atom 69  H   pos: (  0.341285  0.374032  0.123018)  para sigma:           0.00
             0.0000          0.0000          0.0000
             0.0000          0.0000          0.0000
             0.0000          0.0000          0.0000

     Atom 70  O   pos: ( -0.120961  0.448590  1.296008)  para sigma:         -50.11
           -62.9998        -28.5682        -17.4744
           -25.0002        -34.4377          3.0911
           -33.2775          4.5694        -52.9050

     Atom 71  H   pos: (  0.172645  0.023637  1.352601)  para sigma:           0.00
             0.0000          0.0000          0.0000
             0.0000          0.0000          0.0000
             0.0000          0.0000          0.0000

     Atom 72  H   pos: ( -0.074175  0.393525  1.319708)  para sigma:           0.00
             0.0000          0.0000          0.0000
             0.0000          0.0000          0.0000
             0.0000          0.0000          0.0000

     Atom 73  O   pos: (  0.043342  0.097904  1.121088)  para sigma:         -17.69
           -18.4222        -10.5753         -1.5546
            -6.1569        -18.3025          3.1464
           -11.3773         -3.0035        -16.3475

     Atom 74  H   pos: (  0.002807  0.087299  1.184300)  para sigma:           0.00
             0.0000          0.0000          0.0000
             0.0000          0.0000          0.0000
             0.0000          0.0000          0.0000

     Atom 75  H   pos: (  0.069020  0.030572  1.101524)  para sigma:           0.00
             0.0000          0.0000          0.0000
             0.0000          0.0000          0.0000
             0.0000          0.0000          0.0000

     Atom 76  O   pos: (  0.712261  0.333244  1.345762)  para sigma:         -38.82
           -45.7618          5.8149         10.8569
             3.4443        -58.4534          5.2424
             2.0453         -1.1948        -12.2588

     Atom 77  H   pos: ( -0.226075  0.382309  1.330567)  para sigma:           0.00
             0.0000          0.0000          0.0000
             0.0000          0.0000          0.0000
             0.0000          0.0000          0.0000

     Atom 78  H   pos: (  0.682409  0.307884  1.280923)  para sigma:           0.00
             0.0000          0.0000          0.0000
             0.0000          0.0000          0.0000
             0.0000          0.0000          0.0000

     Atom 79  O   pos: (  0.928612  0.071518  1.290656)  para sigma:         -21.75
           -12.4583         -1.3863         23.3422
             5.3483        -32.1321          4.6450
             7.9809         -7.8539        -20.6609

     Atom 80  H   pos: (  0.855256  0.051204  1.287677)  para sigma:           0.00
             0.0000          0.0000          0.0000
             0.0000          0.0000          0.0000
             0.0000          0.0000          0.0000

     Atom 81  H   pos: (  0.962029  0.031050  1.343515)  para sigma:           0.00
             0.0000          0.0000          0.0000
             0.0000          0.0000          0.0000
             0.0000          0.0000          0.0000

     Atom 82  O   pos: (  0.232729  0.267860  1.055077)  para sigma:         -40.56
           -29.6615          5.6486          2.4368
             0.5981        -42.9671        -18.1383
            22.4740          2.0103        -49.0367

     Atom 83  H   pos: (  0.176299  0.260463  0.997664)  para sigma:           0.00
             0.0000          0.0000          0.0000
             0.0000          0.0000          0.0000
             0.0000          0.0000          0.0000

     Atom 84  H   pos: (  0.237095  0.199572  1.086943)  para sigma:           0.00
             0.0000          0.0000          0.0000
             0.0000          0.0000          0.0000
             0.0000          0.0000          0.0000

     Atom 85  O   pos: (  0.200733 -0.007003  0.184541)  para sigma:         -13.81
             1.2095         45.2073         39.9011
            28.0692         -9.2992         26.1280
            12.0888         13.0650        -33.3504

     Atom 86  H   pos: ( -0.037819  0.439788  0.167901)  para sigma:           0.00
             0.0000          0.0000          0.0000
             0.0000          0.0000          0.0000
             0.0000          0.0000          0.0000

     Atom 87  H   pos: (  0.210522  0.066984  0.174005)  para sigma:           0.00
             0.0000          0.0000          0.0000
             0.0000          0.0000          0.0000
             0.0000          0.0000          0.0000

     Atom 88  O   pos: (  0.271186  0.068824  1.128427)  para sigma:         -38.04
           -25.3672         -9.5930        -19.6767
           -14.6280        -38.0718        -18.7220
            -6.8693         -6.2622        -50.6680

     Atom 89  H   pos: (  0.232385  0.041167  1.187908)  para sigma:           0.00
             0.0000          0.0000          0.0000
             0.0000          0.0000          0.0000
             0.0000          0.0000          0.0000

     Atom 90  H   pos: (  0.336415  0.030140  1.130209)  para sigma:           0.00
             0.0000          0.0000          0.0000
             0.0000          0.0000          0.0000
             0.0000          0.0000          0.0000

     Atom 91  O   pos: ( -0.034984  0.313722  1.128826)  para sigma:         -28.00
           -30.7208         -7.3813          2.6212
             0.1605        -33.1658         14.9104
             0.7937         -0.6291        -20.1011

     Atom 92  H   pos: ( -0.012323  0.304762  1.200091)  para sigma:           0.00
             0.0000          0.0000          0.0000
             0.0000          0.0000          0.0000
             0.0000          0.0000          0.0000

     Atom 93  H   pos: ( -0.096318  0.356079  1.130737)  para sigma:           0.00
             0.0000          0.0000          0.0000
             0.0000          0.0000          0.0000
             0.0000          0.0000          0.0000

     Atom 94  O   pos: (  0.012585  0.299766  1.533872)  para sigma:         -87.57
           -67.0069        -24.8670         84.7833
           -66.2104       -165.1415         76.2710
            -1.2186        -19.3725        -30.5731

     Atom 95  H   pos: ( -0.028026  0.260261  1.583360)  para sigma:           0.00
             0.0000          0.0000          0.0000
             0.0000          0.0000          0.0000
             0.0000          0.0000          0.0000

     Atom 96  H   pos: (  0.086607  0.287254  1.555161)  para sigma:           0.00
             0.0000          0.0000          0.0000
             0.0000          0.0000          0.0000
             0.0000          0.0000          0.0000

     Atom 97  O   pos: (  0.229863  0.050829  0.926986)  para sigma:         -19.39
           -32.2623         13.9987          3.8806
             7.7305        -18.6280         -3.1674
             3.6300          6.8716         -7.2712

     Atom 98  H   pos: (  0.239187  0.056682  1.002767)  para sigma:           0.00
             0.0000          0.0000          0.0000
             0.0000          0.0000          0.0000
             0.0000          0.0000          0.0000

     Atom 99  H   pos: ( -0.080171  0.452979  0.914526)  para sigma:           0.00
             0.0000          0.0000          0.0000
             0.0000          0.0000          0.0000
             0.0000          0.0000          0.0000

     Atom100  O   pos: ( -0.221557  0.378696  1.023775)  para sigma:         -34.79
           -39.9738         -3.9917          2.2017
            -6.5022        -41.0634         23.1733
           -21.5520          5.1121        -23.3292

     Atom101  H   pos: ( -0.196295  0.338276  0.960183)  para sigma:           0.00
             0.0000          0.0000          0.0000
             0.0000          0.0000          0.0000
             0.0000          0.0000          0.0000

     Atom102  H   pos: (  0.728678  0.328392  1.056605)  para sigma:           0.00
             0.0000          0.0000          0.0000
             0.0000          0.0000          0.0000
             0.0000          0.0000          0.0000

     Atom103  O   pos: (  0.528753  0.191014  1.586765)  para sigma:         -45.52
           -37.4622          5.9038        -40.9684
            12.9345        -48.8478        -18.9044
           -21.9199        -13.6015        -50.2561

     Atom104  H   pos: (  0.466742  0.169562  1.627274)  para sigma:           0.00
             0.0000          0.0000          0.0000
             0.0000          0.0000          0.0000
             0.0000          0.0000          0.0000

     Atom105  H   pos: (  0.553025  0.127200  1.555526)  para sigma:           0.00
             0.0000          0.0000          0.0000
             0.0000          0.0000          0.0000
             0.0000          0.0000          0.0000

     Atom106  O   pos: (  0.345956  0.152338  0.787063)  para sigma:         -11.37
            -4.6666         26.7223        -13.6340
            27.3865          2.2813          4.4132
            -3.6621          7.4322        -31.7369

     Atom107  H   pos: (  0.311798  0.107019  0.837839)  para sigma:           0.00
             0.0000          0.0000          0.0000
             0.0000          0.0000          0.0000
             0.0000          0.0000          0.0000

     Atom108  H   pos: (  0.350235  0.218748  0.823925)  para sigma:           0.00
             0.0000          0.0000          0.0000
             0.0000          0.0000          0.0000
             0.0000          0.0000          0.0000

     Atom109  O   pos: ( -0.011375  0.042029  0.903972)  para sigma:         -39.26
           -41.4011          7.7774         21.8243
             8.9119        -31.1164          9.6487
             6.6227         -1.5555        -45.2758

     Atom110  H   pos: (  0.938343 -0.009895  0.857583)  para sigma:           0.00
             0.0000          0.0000          0.0000
             0.0000          0.0000          0.0000
             0.0000          0.0000          0.0000

     Atom111  H   pos: ( -0.283136  0.467294  0.953510)  para sigma:           0.00
             0.0000          0.0000          0.0000
             0.0000          0.0000          0.0000
             0.0000          0.0000          0.0000

     Atom112  O   pos: ( -0.007680  0.277396  1.335429)  para sigma:         -39.99
           -61.1908        -14.3927         12.0458
           -11.5839        -45.9930          7.2667
             5.7583         -8.0223        -12.7950

     Atom113  H   pos: (  0.001911  0.285219  1.411648)  para sigma:           0.00
             0.0000          0.0000          0.0000
             0.0000          0.0000          0.0000
             0.0000          0.0000          0.0000

     Atom114  H   pos: ( -0.041015  0.209872  1.328028)  para sigma:           0.00
             0.0000          0.0000          0.0000
             0.0000          0.0000          0.0000
             0.0000          0.0000          0.0000

     Atom115  O   pos: (  0.360968  0.024695  1.521209)  para sigma:         -71.34
           -83.4420        -36.3897        -36.3643
           -25.3962        -35.4202         -2.3478
           -20.8848        -13.1112        -95.1540

     Atom116  H   pos: (  0.025193  0.430959  1.532882)  para sigma:           0.00
             0.0000          0.0000          0.0000
             0.0000          0.0000          0.0000
             0.0000          0.0000          0.0000

     Atom117  H   pos: (  0.362917  0.055359  1.591084)  para sigma:           0.00
             0.0000          0.0000          0.0000
             0.0000          0.0000          0.0000
             0.0000          0.0000          0.0000

     Atom118  O   pos: (  0.651474  0.108560  0.062985)  para sigma:         -43.37
           -47.8937         -8.0424        -28.2296
           -12.3199        -32.9951        -13.3538
            -3.3317         -0.3058        -49.2247

     Atom119  H   pos: (  0.699897  0.075321  0.108390)  para sigma:           0.00
             0.0000          0.0000          0.0000
             0.0000          0.0000          0.0000
             0.0000          0.0000          0.0000

     Atom120  H   pos: (  0.594780  0.132852  0.108675)  para sigma:           0.00
             0.0000          0.0000          0.0000
             0.0000          0.0000          0.0000
             0.0000          0.0000          0.0000

     Atom121  O   pos: (  0.769045  0.043814  1.528555)  para sigma:         -46.59
           -54.9288          1.4682         -6.0698
            -2.3436        -44.6019         -1.0393
            -3.8624          4.9369        -40.2469

     Atom122  H   pos: (  0.797462 -0.015278  1.486044)  para sigma:           0.00
             0.0000          0.0000          0.0000
             0.0000          0.0000          0.0000
             0.0000          0.0000          0.0000

     Atom123  H   pos: (  0.694240  0.036604  1.524348)  para sigma:           0.00
             0.0000          0.0000          0.0000
             0.0000          0.0000          0.0000
             0.0000          0.0000          0.0000

     Atom124  O   pos: (  0.117088  0.336028  0.047444)  para sigma:          -2.61
            76.7198        103.6462        103.6433
            83.1389        -69.0323        120.0502
             0.6522         70.3108        -15.5060

     Atom125  H   pos: (  0.131824  0.399742  0.085483)  para sigma:           0.00
             0.0000          0.0000          0.0000
             0.0000          0.0000          0.0000
             0.0000          0.0000          0.0000

     Atom126  H   pos: (  0.178363  0.319157  0.002019)  para sigma:           0.00
             0.0000          0.0000          0.0000
             0.0000          0.0000          0.0000
             0.0000          0.0000          0.0000

     Atom127  O   pos: (  0.175312  0.100907  1.637154)  para sigma:         -64.94
          -103.5295          3.1599        106.8368
            51.4110        -23.5733         21.7701
            30.2138         -1.1677        -67.7176

     Atom128  H   pos: (  0.145641  0.170215  1.646064)  para sigma:           0.00
             0.0000          0.0000          0.0000
             0.0000          0.0000          0.0000
             0.0000          0.0000          0.0000

     Atom129  H   pos: (  0.248064  0.110490  1.661628)  para sigma:           0.00
             0.0000          0.0000          0.0000
             0.0000          0.0000          0.0000
             0.0000          0.0000          0.0000

     Atom130  O   pos: (  0.743167  0.248156  1.533739)  para sigma:         -26.65
           -46.8498          3.5037         -3.2333
            -1.4131        -29.4910         -4.1610
            -8.8867          2.2651         -3.6016

     Atom131  H   pos: (  0.761406  0.176326  1.520484)  para sigma:           0.00
             0.0000          0.0000          0.0000
             0.0000          0.0000          0.0000
             0.0000          0.0000          0.0000

     Atom132  H   pos: (  0.736074  0.278594  1.464971)  para sigma:           0.00
             0.0000          0.0000          0.0000
             0.0000          0.0000          0.0000
             0.0000          0.0000          0.0000

     Atom133  O   pos: (  0.542626  0.062958  1.297712)  para sigma:         -51.26
           -67.4381        -39.5350          1.9312
           -29.7661        -48.4560         -8.1319
            -3.4440        -15.0117        -37.8740

     Atom134  H   pos: (  0.496867  0.120480  1.315507)  para sigma:           0.00
             0.0000          0.0000          0.0000
             0.0000          0.0000          0.0000
             0.0000          0.0000          0.0000

     Atom135  H   pos: (  0.550445  0.028456  1.367083)  para sigma:           0.00
             0.0000          0.0000          0.0000
             0.0000          0.0000          0.0000
             0.0000          0.0000          0.0000

     Atom136  O   pos: (  0.511628  0.383726  1.679176)  para sigma:         -48.37
           -45.7029         10.9661        -10.1834
            10.8608        -68.0524        -33.3417
            -3.1571         -9.1907        -31.3499

     Atom137  H   pos: (  0.491604  0.437714  1.630261)  para sigma:           0.00
             0.0000          0.0000          0.0000
             0.0000          0.0000          0.0000
             0.0000          0.0000          0.0000

     Atom138  H   pos: (  0.486701  0.402003  0.051610)  para sigma:           0.00
             0.0000          0.0000          0.0000
             0.0000          0.0000          0.0000
             0.0000          0.0000          0.0000

     Atom139  O   pos: (  0.375531  0.298049  1.208584)  para sigma:         -40.59
           -59.9396        -26.0005         15.2172
           -26.8793        -41.0678         -3.9513
            -0.0417        -14.7189        -20.7533

     Atom140  H   pos: (  0.310523  0.302709  1.171564)  para sigma:           0.00
             0.0000          0.0000          0.0000
             0.0000          0.0000          0.0000
             0.0000          0.0000          0.0000

     Atom141  H   pos: (  0.363845  0.254245  1.271143)  para sigma:           0.00
             0.0000          0.0000          0.0000
             0.0000          0.0000          0.0000
             0.0000          0.0000          0.0000

     Atom142  O   pos: (  0.156605  0.455307  1.134574)  para sigma:         -43.95
           -58.1571        -22.4234        -15.5568
           -18.2631        -23.0273         -4.5613
             4.6887          8.0975        -50.6607

     Atom143  H   pos: (  0.171266  0.383475  1.116355)  para sigma:           0.00
             0.0000          0.0000          0.0000
             0.0000          0.0000          0.0000
             0.0000          0.0000          0.0000

     Atom144  H   pos: (  0.492484 -0.004299  1.201925)  para sigma:           0.00
             0.0000          0.0000          0.0000
             0.0000          0.0000          0.0000
             0.0000          0.0000          0.0000

     Atom145  O   pos: (  0.562458  0.199495  0.905780)  para sigma:         -24.23
           -18.6945         13.9501        -36.2471
            12.8991        -17.9121        -20.0284
            -1.1866          3.2663        -36.0725

     Atom146  H   pos: (  0.564089  0.272429  0.887485)  para sigma:           0.00
             0.0000          0.0000          0.0000
             0.0000          0.0000          0.0000
             0.0000          0.0000          0.0000

     Atom147  H   pos: (  0.529210  0.194036  0.974659)  para sigma:           0.00
             0.0000          0.0000          0.0000
             0.0000          0.0000          0.0000
             0.0000          0.0000          0.0000

     Atom148  O   pos: (  0.123128  0.097396  1.434051)  para sigma:         -39.98
           -93.0373        -11.3968         43.3388
             2.8685        -28.0608         18.3000
             3.9984         -1.2993          1.1516

     Atom149  H   pos: (  0.152299  0.097630  1.504737)  para sigma:           0.00
             0.0000          0.0000          0.0000
             0.0000          0.0000          0.0000
             0.0000          0.0000          0.0000

     Atom150  H   pos: (  0.125052  0.169211  1.413563)  para sigma:           0.00
             0.0000          0.0000          0.0000
             0.0000          0.0000          0.0000
             0.0000          0.0000          0.0000

     Atom151  O   pos: (  0.735780  0.022883  1.240355)  para sigma:         -34.52
           -42.1887         -9.4844          8.2888
           -12.6842        -30.8290         14.6487
           -12.9032         -1.6487        -30.5303

     Atom152  H   pos: (  0.413694  0.424017  1.235341)  para sigma:           0.00
             0.0000          0.0000          0.0000
             0.0000          0.0000          0.0000
             0.0000          0.0000          0.0000

     Atom153  H   pos: (  0.670645  0.054498  1.263587)  para sigma:           0.00
             0.0000          0.0000          0.0000
             0.0000          0.0000          0.0000
             0.0000          0.0000          0.0000

     Atom154  O   pos: (  0.488169  0.180395  1.089995)  para sigma:         -37.20
           -48.8617         -9.6764         -4.1192
           -12.3565        -17.7640          9.0437
           -11.6779         10.7859        -44.9805

     Atom155  H   pos: (  0.437231  0.219516  1.132739)  para sigma:           0.00
             0.0000          0.0000          0.0000
             0.0000          0.0000          0.0000
             0.0000          0.0000          0.0000

     Atom156  H   pos: (  0.479280  0.106973  1.104711)  para sigma:           0.00
             0.0000          0.0000          0.0000
             0.0000          0.0000          0.0000
             0.0000          0.0000          0.0000

     Atom157  O   pos: (  0.336121  0.300527  1.536855)  para sigma:        -120.51
          -107.8967        -60.8989       -108.5951
           -41.0995       -168.3582        -73.4643
           -33.6806          2.4803        -85.2897

     Atom158  H   pos: (  0.383652  0.311786  1.594256)  para sigma:           0.00
             0.0000          0.0000          0.0000
             0.0000          0.0000          0.0000
             0.0000          0.0000          0.0000

     Atom159  H   pos: (  0.269078  0.277317  1.571555)  para sigma:           0.00
             0.0000          0.0000          0.0000
             0.0000          0.0000          0.0000
             0.0000          0.0000          0.0000

     Atom160  O   pos: (  0.635276  0.303722  1.155747)  para sigma:         -24.93
           -38.9582         -5.8425         35.8655
           -10.3923        -18.8367         30.4599
             2.0353          8.4084        -17.0034

     Atom161  H   pos: (  0.591101  0.363811  1.156734)  para sigma:           0.00
             0.0000          0.0000          0.0000
             0.0000          0.0000          0.0000
             0.0000          0.0000          0.0000

     Atom162  H   pos: (  0.588538  0.246422  1.136657)  para sigma:           0.00
             0.0000          0.0000          0.0000
             0.0000          0.0000          0.0000
             0.0000          0.0000          0.0000

     Atom163  O   pos: (  0.354528  0.322890  0.903937)  para sigma:         -16.32
            18.6683         36.2237        -63.9809
            34.9350        -19.4635        -47.1308
            -3.5724          2.7200        -48.1689

     Atom164  H   pos: (  0.425311  0.346391  0.905660)  para sigma:           0.00
             0.0000          0.0000          0.0000
             0.0000          0.0000          0.0000
             0.0000          0.0000          0.0000

     Atom165  H   pos: (  0.332521  0.294468  0.971763)  para sigma:           0.00
             0.0000          0.0000          0.0000
             0.0000          0.0000          0.0000
             0.0000          0.0000          0.0000

     Atom166  O   pos: (  0.812666  0.109650  1.071134)  para sigma:         -23.17
           -41.4598          7.8487         52.1522
             9.0806        -41.9414         26.2339
            -5.7628        -13.1309         13.9016

     Atom167  H   pos: (  0.772915  0.082461  1.013152)  para sigma:           0.00
             0.0000          0.0000          0.0000
             0.0000          0.0000          0.0000
             0.0000          0.0000          0.0000

     Atom168  H   pos: (  0.782402  0.081075  1.134667)  para sigma:           0.00
             0.0000          0.0000          0.0000
             0.0000          0.0000          0.0000
             0.0000          0.0000          0.0000

     Atom169  O   pos: (  0.730357  0.091878  0.889716)  para sigma:         -33.91
           -31.8748          4.1088         32.7137
             1.6580        -44.9859         26.6768
             3.8497         16.2520        -24.8652

     Atom170  H   pos: (  0.705428  0.039066  0.841378)  para sigma:           0.00
             0.0000          0.0000          0.0000
             0.0000          0.0000          0.0000
             0.0000          0.0000          0.0000

     Atom171  H   pos: (  0.669833  0.137139  0.903879)  para sigma:           0.00
             0.0000          0.0000          0.0000
             0.0000          0.0000          0.0000
             0.0000          0.0000          0.0000

     Atom172  O   pos: (  0.206152  0.462665  0.905964)  para sigma:          -9.73
            10.3739         11.8790        -15.2110
            11.2871        -10.9931        -13.6842
            12.5847          8.8677        -28.5744

     Atom173  H   pos: (  0.197102  0.477353  0.978467)  para sigma:           0.00
             0.0000          0.0000          0.0000
             0.0000          0.0000          0.0000
             0.0000          0.0000          0.0000

     Atom174  H   pos: (  0.261222  0.410067  0.903306)  para sigma:           0.00
             0.0000          0.0000          0.0000
             0.0000          0.0000          0.0000
             0.0000          0.0000          0.0000

     Atom175  O   pos: (  0.380922  0.183367  1.373506)  para sigma:         -59.80
           -87.5622        -25.0756        -17.1265
           -35.5798        -44.6813          5.0168
           -36.1121          3.2452        -47.1463

     Atom176  H   pos: (  0.351710  0.120439  1.402267)  para sigma:           0.00
             0.0000          0.0000          0.0000
             0.0000          0.0000          0.0000
             0.0000          0.0000          0.0000

     Atom177  H   pos: (  0.373858  0.231309  1.433007)  para sigma:           0.00
             0.0000          0.0000          0.0000
             0.0000          0.0000          0.0000
             0.0000          0.0000          0.0000

     Atom178  O   pos: (  0.534101  0.355615  1.446707)  para sigma:         -29.11
           -32.2789         -4.0630        -27.6164
            -1.4064        -35.1084         -5.0980
           -19.8768        -11.8035        -19.9530

     Atom179  H   pos: (  0.602530  0.351343  1.415304)  para sigma:           0.00
             0.0000          0.0000          0.0000
             0.0000          0.0000          0.0000
             0.0000          0.0000          0.0000

     Atom180  H   pos: (  0.526147  0.295378  1.491884)  para sigma:           0.00
             0.0000          0.0000          0.0000
             0.0000          0.0000          0.0000
             0.0000          0.0000          0.0000

     Atom181  O   pos: ( -0.217010  0.417925  0.017277)  para sigma:         -30.81
           -34.2043         54.8528         59.1510
            42.0257        -29.7344         25.6172
            10.1758          8.6767        -28.5026

     Atom182  H   pos: ( -0.195218  0.474577  1.670335)  para sigma:           0.00
             0.0000          0.0000          0.0000
             0.0000          0.0000          0.0000
             0.0000          0.0000          0.0000

     Atom183  H   pos: ( -0.185401  0.426716  0.085078)  para sigma:           0.00
             0.0000          0.0000          0.0000
             0.0000          0.0000          0.0000
             0.0000          0.0000          0.0000

     Atom184  O   pos: (  0.099956  0.250268  0.913534)  para sigma:         -64.54
           -35.7467         26.5467        -45.2356
            21.6029        -85.6438          7.8704
             2.4349         29.4031        -72.2425

     Atom185  H   pos: (  0.097131  0.319834  0.887231)  para sigma:           0.00
             0.0000          0.0000          0.0000
             0.0000          0.0000          0.0000
             0.0000          0.0000          0.0000

     Atom186  O   pos: ( -0.142382  0.289256  0.867541)  para sigma:         -76.29
           -83.5900        -17.1328         22.6286
            -4.2450        -76.3200         34.8452
            17.7484         29.1934        -68.9594

     Atom187  H   pos: ( -0.126920  0.345551  0.819319)  para sigma:           0.00
             0.0000          0.0000          0.0000
             0.0000          0.0000          0.0000
             0.0000          0.0000          0.0000

     Paramagnetic US occ-occ contribution in ppm:

     Atom  1  Ca  pos: (  0.446578 -0.007552  0.515342)  para_oo sigma:          -3.47
            -3.2038         -0.6626          0.3370
            -0.6651         -3.4075          0.2804
             0.3051          0.1830         -3.7888

     Atom  2  Ca  pos: (  0.194783 -0.007539  0.375520)  para_oo sigma:          -3.15
            -2.9643         -0.3642          0.1421
            -0.3339         -2.8348          0.0953
             0.0719          0.0698         -3.6492

     Atom  3  Ca  pos: (  0.034093  0.218382  0.339932)  para_oo sigma:          -3.34
            -3.4670         -0.4250         -0.1184
            -0.4085         -3.2287         -0.1058
            -0.0431         -0.0750         -3.3233

     Atom  4  Ca  pos: (  0.283828  0.205328  0.548552)  para_oo sigma:          -2.56
            -2.8202         -0.3385          0.0926
            -0.3144         -2.1122          0.1782
             0.0320          0.1486         -2.7557

     Atom  5  Ca  pos: (  0.792897  0.175343  0.733851)  para_oo sigma:          -2.90
            -1.9775         -0.2443          0.3174
            -0.3704         -3.4143          0.5352
             0.3722          0.5371         -3.3004

     Atom  6  Ca  pos: (  0.105535  0.122128  0.787419)  para_oo sigma:          -3.43
            -3.5308         -0.5713         -0.3625
            -0.5372         -2.9982          1.0607
            -0.3787          1.1088         -3.7526

     Atom  7  Ca  pos: ( -0.047098  0.198397  0.995608)  para_oo sigma:          -3.50
            -3.4489          0.5061         -0.4278
             0.3427         -3.5792         -0.0076
            -0.4765         -0.0646         -3.4717

     Atom  8  Ca  pos: (  0.934140 -0.018129  0.486827)  para_oo sigma:          -2.72
            -2.2218         -0.4270          0.4511
            -0.3949         -2.6384          0.0787
             0.4912          0.0246         -3.3089

     Atom  9  Ca  pos: (  0.699164 -0.017641  0.342600)  para_oo sigma:          -3.08
            -2.8261         -0.5102         -0.0972
            -0.5066         -2.7944         -0.0430
            -0.1112         -0.1087         -3.6101

     Atom 10  Ca  pos: (  0.546822  0.220297  0.329477)  para_oo sigma:          -3.46
            -3.5915         -0.3313          0.2982
            -0.3386         -3.4192          0.1763
             0.2991          0.1776         -3.3751

     Atom 11  Ca  pos: (  0.786744  0.217489  0.468607)  para_oo sigma:          -3.18
            -2.9726         -0.1951         -0.4622
            -0.2112         -2.7731         -0.3422
            -0.4622         -0.3735         -3.7808

     Atom 12  Ca  pos: (  0.522901  0.089890  0.753106)  para_oo sigma:          -2.66
            -2.5767          0.1582          0.0263
             0.0778         -2.8465         -0.2165
             0.0050         -0.2362         -2.5606

     Atom 13  Ca  pos: (  0.668905  0.278666 -0.000371)  para_oo sigma:          -2.76
            -2.5113          0.2623         -0.1153
             0.2461         -2.2622          0.2058
             0.0412          0.1531         -3.4953

     Atom 14  Si  pos: ( -0.067391  0.150665  0.105073)  para_oo sigma:          -6.05
            -6.2578         -0.2001         -0.2312
            -0.2624         -5.6373         -0.0718
             0.0181          0.1597         -6.2698

     Atom 15  Si  pos: (  0.552721  0.244648  0.588814)  para_oo sigma:          -6.10
            -6.0957          0.4172         -0.3239
             0.3994         -6.3599         -0.0439
            -0.3233         -0.0161         -5.8347

     Atom 16  Si  pos: (  0.781248  0.243782  0.239535)  para_oo sigma:          -5.98
            -5.9438          0.8309          0.1575
             0.8702         -6.0021         -0.0957
             0.1073         -0.1222         -5.9847

     Atom 17  Si  pos: (  0.402898  0.134186  0.129163)  para_oo sigma:          -6.05
            -6.2876          0.2922          0.5430
             0.3276         -6.6523          0.1545
             0.4626          0.0954         -5.2130

     Atom 18  Si  pos: ( -0.004909  0.202397  0.605808)  para_oo sigma:          -5.81
            -5.6313          0.3924          0.1729
             0.4571         -6.2945          0.0264
             0.1890          0.0255         -5.5100

     Atom 19  Si  pos: (  0.281222  0.237888  0.305383)  para_oo sigma:          -6.17
            -6.0817          0.4103          0.3169
             0.3979         -6.4086          0.0105
             0.3420          0.0119         -6.0191

     Atom 20  Si  pos: ( -0.115132  0.426242  0.608673)  para_oo sigma:          -6.04
            -6.0269          0.2292         -0.0118
             0.2271         -6.8741          0.2385
            -0.0458          0.3178         -5.2152

     Atom 21  Si  pos: (  0.152564  0.441082  0.290603)  para_oo sigma:          -6.13
            -5.8801          0.3905         -0.0821
             0.4075         -6.5602          0.1245
            -0.0838          0.1166         -5.9471

     Atom 22  Si  pos: (  0.398760  0.442708  0.595580)  para_oo sigma:          -6.05
            -5.8997          0.5270          0.1374
             0.5250         -6.2919          0.0917
             0.1496          0.1039         -5.9477

     Atom 23  Si  pos: (  0.649218  0.439509  0.253514)  para_oo sigma:          -6.18
            -5.8091          0.4005          0.1301
             0.4562         -6.6368          0.1650
             0.0810          0.1358         -6.1072

     Atom 24  O   pos: (  0.220685  0.339737  0.261048)  para_oo sigma:          -4.02
            -4.2850         -1.7215          0.1009
            -1.7197         -2.7861         -0.1088
             0.0867         -0.1246         -4.9757

     Atom 25  O   pos: (  0.273774  0.020869  0.543770)  para_oo sigma:          -1.28
            -1.0344          1.0367         -1.2644
             1.0221         -1.3791         -0.9816
            -1.4646         -1.1095         -1.4145

     Atom 26  O   pos: (  0.526373  0.043231  0.357338)  para_oo sigma:          -1.49
            -1.5596          1.3310          1.4335
             1.2747         -1.3846          1.4261
             1.4915          1.5162         -1.5266

     Atom 27  O   pos: ( -0.211089  0.412364  0.530032)  para_oo sigma:          -1.58
            -0.9586          0.4538          1.5795
             0.5370         -2.5940          0.4481
             1.8062          0.3988         -1.1802

     Atom 28  O   pos: (  0.059131  0.401380  0.361148)  para_oo sigma:          -1.76
            -0.8490          0.9326         -1.6509
             0.9813         -2.8240         -0.8757
            -1.7752         -0.9516         -1.6208

     Atom 29  O   pos: (  0.378175  0.124894  0.010266)  para_oo sigma:          -4.20
            -5.5101         -0.2989          0.9147
            -0.2406         -5.5570          0.3988
             0.9113          0.3596         -1.5409

     Atom 30  O   pos: (  0.034770  0.202593  0.154912)  para_oo sigma:          -2.58
            -1.3847          0.8890          0.7966
             0.8208         -2.7097          0.5227
             1.0053          0.5545         -3.6359

     Atom 31  H   pos: (  0.075171  0.257714  0.110209)  para_oo sigma:           0.00
             0.0000          0.0000          0.0000
             0.0000          0.0000          0.0000
             0.0000          0.0000          0.0000

     Atom 32  O   pos: ( -0.046777  0.119310  0.689480)  para_oo sigma:          -1.77
            -3.3649          1.0262         -0.9740
             0.9620         -0.7840         -1.6883
            -1.0249         -1.7328         -1.1469

     Atom 33  O   pos: (  0.303831  0.171378  0.200696)  para_oo sigma:          -3.97
            -4.3877         -0.7309         -1.0949
            -0.7768         -4.3111          0.9859
            -1.1475          1.0525         -3.2145

     Atom 34  O   pos: (  0.693843  0.017731  0.709007)  para_oo sigma:          -2.27
            -3.7455         -0.1177          0.0485
            -0.1675         -3.0024          0.9923
             0.0176          1.0692         -0.0681

     Atom 35  O   pos: (  0.912398  0.031203  0.153418)  para_oo sigma:          -4.23
            -5.4917         -0.2439          0.1256
            -0.2782         -3.1839         -1.6172
             0.2497         -1.6391         -4.0082

     Atom 36  O   pos: (  0.491874  0.355289  0.602559)  para_oo sigma:          -3.72
            -3.6393         -1.8030          0.1101
            -1.7930         -2.6399          0.2041
             0.0248          0.1732         -4.8922

     Atom 37  O   pos: (  0.697875  0.333038  0.201562)  para_oo sigma:          -3.69
            -3.7636         -1.5523         -0.0896
            -1.5151         -2.6604          0.1756
            -0.0395          0.1529         -4.6368

     Atom 38  O   pos: (  0.752651  0.048591  0.510094)  para_oo sigma:          -1.41
            -1.8351          0.7843         -1.0146
             0.6704         -1.4468         -1.3532
            -0.9244         -1.5081         -0.9382

     Atom 39  O   pos: (  0.033333  0.038443  0.326655)  para_oo sigma:          -1.91
            -1.7554          1.3088          1.2198
             1.3673         -2.2176          1.2447
             1.3656          1.3585         -1.7597

     Atom 40  O   pos: (  0.293420  0.388097  0.558036)  para_oo sigma:          -1.79
            -0.5256          1.6508          0.7601
             1.7178         -2.6271          0.5530
             0.7262          0.5949         -2.2319

     Atom 41  O   pos: (  0.556286  0.404237  0.327435)  para_oo sigma:          -1.48
            -0.8953          0.9249         -1.6164
             0.9483         -2.3288         -1.0093
            -1.8272         -1.0006         -1.2198

     Atom 42  O   pos: ( -0.069418  0.146232  1.671544)  para_oo sigma:          -2.48
            -3.6503         -0.6316         -0.4470
            -0.6824         -3.1131         -0.1027
            -0.2231          0.0574         -0.6785

     Atom 43  H   pos: (  0.877306  0.101920  1.625902)  para_oo sigma:           0.00
             0.0000          0.0000          0.0000
             0.0000          0.0000          0.0000
             0.0000          0.0000          0.0000

     Atom 44  O   pos: (  0.499210  0.206980  0.157608)  para_oo sigma:          -2.72
            -1.6185          1.2435          0.2846
             1.1945         -2.1959          0.3702
             0.3040          0.3266         -4.3374

     Atom 45  O   pos: (  0.624014  0.232642  0.692537)  para_oo sigma:          -1.87
            -2.4046         -0.2391          1.2272
            -0.3359         -2.7725          0.1763
             1.3769          0.3017         -0.4354

     Atom 46  O   pos: (  0.831380  0.211288  0.127626)  para_oo sigma:          -4.01
            -3.8080         -1.0635         -1.1879
            -1.0669         -4.3162          0.7686
            -1.1821          0.8985         -3.9170

     Atom 47  O   pos: (  0.468246  0.151611  0.586405)  para_oo sigma:          -1.27
            -0.5685          1.8047         -0.2386
             1.8056         -0.7698          0.0982
            -0.4048         -0.1049         -2.4774

     Atom 48  O   pos: (  0.716998  0.153969  0.296062)  para_oo sigma:          -1.82
            -1.9636          1.4781         -0.9812
             1.3602         -1.2987         -0.9932
            -1.0824         -1.1718         -2.2029

     Atom 49  O   pos: (  0.620248  0.257910  0.486215)  para_oo sigma:          -1.56
            -2.0747          0.3389         -1.8599
             0.4154         -2.4591         -0.5850
            -1.8560         -0.4683         -0.1376

     Atom 50  O   pos: ( -0.134314  0.294406  0.326764)  para_oo sigma:          -1.65
            -1.0945          0.8302          1.8112
             0.8590         -2.4779          0.8987
             1.9291          1.0216         -1.3867

     Atom 51  O   pos: ( -0.034200  0.167192  0.490148)  para_oo sigma:          -1.32
            -2.1863          0.1282          1.1494
             0.1307         -2.4060          1.2705
             0.9940          1.2671          0.6368

     Atom 52  O   pos: (  0.205296  0.175960  0.381935)  para_oo sigma:          -1.54
            -1.4710          1.1966         -1.7898
             1.1882         -1.8144         -1.1348
            -1.8124         -1.1658         -1.3331

     Atom 53  O   pos: (  0.115045  0.232124  0.628851)  para_oo sigma:          -2.20
            -0.7381          0.9501          0.7419
             0.9025         -2.6761          0.4597
             0.9693          0.5638         -3.1859

     Atom 54  O   pos: (  0.381080  0.271338  0.368895)  para_oo sigma:          -2.09
            -1.0303          0.9695          1.8064
             0.9957         -3.1492          0.7322
             1.8768          0.6867         -2.1014

     Atom 55  O   pos: (  0.180317 -0.011606  0.723951)  para_oo sigma:          -2.45
            -3.3979          0.3528          0.1673
             0.3497         -4.0035          0.4016
             0.0105          0.5475          0.0433

     Atom 56  O   pos: (  0.424659  0.016715  0.178406)  para_oo sigma:          -3.95
            -4.8352         -0.5840          0.5134
            -0.6353         -3.6453         -1.3019
             0.5083         -1.3581         -3.3658

     Atom 57  O   pos: ( -0.083313  0.301465  0.625253)  para_oo sigma:          -3.33
            -3.6374         -1.5060         -0.1186
            -1.4386         -1.8582          0.1267
            -0.1362          0.1778         -4.4853

     Atom 58  O   pos: (  0.112999  0.421661  0.703197)  para_oo sigma:          -0.31
            -0.3310         -0.4741         -0.1100
            -0.3833         -0.1595          0.1281
            -0.1071          0.0959         -0.4378

     Atom 59  H   pos: (  0.116266  0.346503  0.683906)  para_oo sigma:           0.00
             0.0000          0.0000          0.0000
             0.0000          0.0000          0.0000
             0.0000          0.0000          0.0000

     Atom 60  H   pos: (  0.040703  0.437453  0.716800)  para_oo sigma:           0.00
             0.0000          0.0000          0.0000
             0.0000          0.0000          0.0000
             0.0000          0.0000          0.0000

     Atom 61  O   pos: (  0.251540  0.477866  1.486427)  para_oo sigma:          -1.04
            -1.0881         -0.1450          0.0367
            -0.2408         -1.1216         -0.0024
             0.1139         -0.0977         -0.9120

     Atom 62  H   pos: (  0.175470  0.478081  1.503893)  para_oo sigma:           0.00
             0.0000          0.0000          0.0000
             0.0000          0.0000          0.0000
             0.0000          0.0000          0.0000

     Atom 63  H   pos: (  0.276897  0.407655  1.504475)  para_oo sigma:           0.00
             0.0000          0.0000          0.0000
             0.0000          0.0000          0.0000
             0.0000          0.0000          0.0000

     Atom 64  O   pos: (  0.553507  0.384154  0.809249)  para_oo sigma:          -1.07
            -1.0691          0.1861         -0.0681
             0.1952         -1.0189          0.0351
            -0.0755          0.0275         -1.1366

     Atom 65  H   pos: (  0.586015  0.334078  0.758999)  para_oo sigma:           0.00
             0.0000          0.0000          0.0000
             0.0000          0.0000          0.0000
             0.0000          0.0000          0.0000

     Atom 66  H   pos: (  0.498922  0.417644  0.768274)  para_oo sigma:           0.00
             0.0000          0.0000          0.0000
             0.0000          0.0000          0.0000
             0.0000          0.0000          0.0000

     Atom 67  O   pos: (  0.406502  0.390665  0.156452)  para_oo sigma:          -0.73
            -0.7540         -0.2381         -0.0148
            -0.2428         -0.6353         -0.0930
            -0.0761         -0.0993         -0.8133

     Atom 68  H   pos: (  0.442648  0.322138  0.162598)  para_oo sigma:           0.00
             0.0000          0.0000          0.0000
             0.0000          0.0000          0.0000
             0.0000          0.0000          0.0000

     Atom 69  H   pos: (  0.341285  0.374032  0.123018)  para_oo sigma:           0.00
             0.0000          0.0000          0.0000
             0.0000          0.0000          0.0000
             0.0000          0.0000          0.0000

     Atom 70  O   pos: ( -0.120961  0.448590  1.296008)  para_oo sigma:          -1.11
            -1.0560         -0.0199         -0.1541
             0.0073         -1.0942          0.0690
            -0.2164          0.1167         -1.1921

     Atom 71  H   pos: (  0.172645  0.023637  1.352601)  para_oo sigma:           0.00
             0.0000          0.0000          0.0000
             0.0000          0.0000          0.0000
             0.0000          0.0000          0.0000

     Atom 72  H   pos: ( -0.074175  0.393525  1.319708)  para_oo sigma:           0.00
             0.0000          0.0000          0.0000
             0.0000          0.0000          0.0000
             0.0000          0.0000          0.0000

     Atom 73  O   pos: (  0.043342  0.097904  1.121088)  para_oo sigma:          -0.42
            -0.4146         -0.0429         -0.3468
            -0.0406         -0.4455          0.3314
            -0.3597          0.3675         -0.4016

     Atom 74  H   pos: (  0.002807  0.087299  1.184300)  para_oo sigma:           0.00
             0.0000          0.0000          0.0000
             0.0000          0.0000          0.0000
             0.0000          0.0000          0.0000

     Atom 75  H   pos: (  0.069020  0.030572  1.101524)  para_oo sigma:           0.00
             0.0000          0.0000          0.0000
             0.0000          0.0000          0.0000
             0.0000          0.0000          0.0000

     Atom 76  O   pos: (  0.712261  0.333244  1.345762)  para_oo sigma:          -0.98
            -0.9273          0.0051         -0.0051
            -0.0648         -1.1908         -0.0039
            -0.0433         -0.0416         -0.8362

     Atom 77  H   pos: ( -0.226075  0.382309  1.330567)  para_oo sigma:           0.00
             0.0000          0.0000          0.0000
             0.0000          0.0000          0.0000
             0.0000          0.0000          0.0000

     Atom 78  H   pos: (  0.682409  0.307884  1.280923)  para_oo sigma:           0.00
             0.0000          0.0000          0.0000
             0.0000          0.0000          0.0000
             0.0000          0.0000          0.0000

     Atom 79  O   pos: (  0.928612  0.071518  1.290656)  para_oo sigma:          -0.82
            -0.7262          0.0756          0.0103
             0.0750         -0.9315          0.0606
            -0.0417         -0.0040         -0.7990

     Atom 80  H   pos: (  0.855256  0.051204  1.287677)  para_oo sigma:           0.00
             0.0000          0.0000          0.0000
             0.0000          0.0000          0.0000
             0.0000          0.0000          0.0000

     Atom 81  H   pos: (  0.962029  0.031050  1.343515)  para_oo sigma:           0.00
             0.0000          0.0000          0.0000
             0.0000          0.0000          0.0000
             0.0000          0.0000          0.0000

     Atom 82  O   pos: (  0.232729  0.267860  1.055077)  para_oo sigma:          -1.20
            -1.0798          0.0282          0.0700
             0.0532         -1.4963          0.1552
             0.1333          0.0974         -1.0108

     Atom 83  H   pos: (  0.176299  0.260463  0.997664)  para_oo sigma:           0.00
             0.0000          0.0000          0.0000
             0.0000          0.0000          0.0000
             0.0000          0.0000          0.0000

     Atom 84  H   pos: (  0.237095  0.199572  1.086943)  para_oo sigma:           0.00
             0.0000          0.0000          0.0000
             0.0000          0.0000          0.0000
             0.0000          0.0000          0.0000

     Atom 85  O   pos: (  0.200733 -0.007003  0.184541)  para_oo sigma:          -0.63
            -0.5786         -0.1373          0.0483
            -0.0530         -0.4188          0.0432
             0.1011          0.0094         -0.8852

     Atom 86  H   pos: ( -0.037819  0.439788  0.167901)  para_oo sigma:           0.00
             0.0000          0.0000          0.0000
             0.0000          0.0000          0.0000
             0.0000          0.0000          0.0000

     Atom 87  H   pos: (  0.210522  0.066984  0.174005)  para_oo sigma:           0.00
             0.0000          0.0000          0.0000
             0.0000          0.0000          0.0000
             0.0000          0.0000          0.0000

     Atom 88  O   pos: (  0.271186  0.068824  1.128427)  para_oo sigma:          -0.94
            -0.9110          0.0335         -0.0152
             0.0209         -1.0610         -0.0647
            -0.0048         -0.0637         -0.8520

     Atom 89  H   pos: (  0.232385  0.041167  1.187908)  para_oo sigma:           0.00
             0.0000          0.0000          0.0000
             0.0000          0.0000          0.0000
             0.0000          0.0000          0.0000

     Atom 90  H   pos: (  0.336415  0.030140  1.130209)  para_oo sigma:           0.00
             0.0000          0.0000          0.0000
             0.0000          0.0000          0.0000
             0.0000          0.0000          0.0000

     Atom 91  O   pos: ( -0.034984  0.313722  1.128826)  para_oo sigma:          -0.31
            -0.0283         -0.3121          0.3314
            -0.3075         -0.5038         -0.3513
             0.2363         -0.3178         -0.3909

     Atom 92  H   pos: ( -0.012323  0.304762  1.200091)  para_oo sigma:           0.00
             0.0000          0.0000          0.0000
             0.0000          0.0000          0.0000
             0.0000          0.0000          0.0000

     Atom 93  H   pos: ( -0.096318  0.356079  1.130737)  para_oo sigma:           0.00
             0.0000          0.0000          0.0000
             0.0000          0.0000          0.0000
             0.0000          0.0000          0.0000

     Atom 94  O   pos: (  0.012585  0.299766  1.533872)  para_oo sigma:          -0.78
            -1.1895         -0.4522         -0.0345
            -0.1066         -0.4433         -0.0813
            -0.0689         -0.1015         -0.6930

     Atom 95  H   pos: ( -0.028026  0.260261  1.583360)  para_oo sigma:           0.00
             0.0000          0.0000          0.0000
             0.0000          0.0000          0.0000
             0.0000          0.0000          0.0000

     Atom 96  H   pos: (  0.086607  0.287254  1.555161)  para_oo sigma:           0.00
             0.0000          0.0000          0.0000
             0.0000          0.0000          0.0000
             0.0000          0.0000          0.0000

     Atom 97  O   pos: (  0.229863  0.050829  0.926986)  para_oo sigma:          -0.70
            -0.8043          0.1125         -0.0497
             0.1197         -0.7552          0.0985
            -0.0133          0.0359         -0.5310

     Atom 98  H   pos: (  0.239187  0.056682  1.002767)  para_oo sigma:           0.00
             0.0000          0.0000          0.0000
             0.0000          0.0000          0.0000
             0.0000          0.0000          0.0000

     Atom 99  H   pos: ( -0.080171  0.452979  0.914526)  para_oo sigma:           0.00
             0.0000          0.0000          0.0000
             0.0000          0.0000          0.0000
             0.0000          0.0000          0.0000

     Atom100  O   pos: ( -0.221557  0.378696  1.023775)  para_oo sigma:          -1.16
            -1.0777         -0.1710         -0.0283
            -0.1831         -1.3968          0.1146
            -0.0293          0.1139         -1.0066

     Atom101  H   pos: ( -0.196295  0.338276  0.960183)  para_oo sigma:           0.00
             0.0000          0.0000          0.0000
             0.0000          0.0000          0.0000
             0.0000          0.0000          0.0000

     Atom102  H   pos: (  0.728678  0.328392  1.056605)  para_oo sigma:           0.00
             0.0000          0.0000          0.0000
             0.0000          0.0000          0.0000
             0.0000          0.0000          0.0000

     Atom103  O   pos: (  0.528753  0.191014  1.586765)  para_oo sigma:          -0.63
            -0.6841         -0.2561         -0.2442
            -0.2474         -0.5278          0.0399
            -0.2214         -0.0010         -0.6731

     Atom104  H   pos: (  0.466742  0.169562  1.627274)  para_oo sigma:           0.00
             0.0000          0.0000          0.0000
             0.0000          0.0000          0.0000
             0.0000          0.0000          0.0000

     Atom105  H   pos: (  0.553025  0.127200  1.555526)  para_oo sigma:           0.00
             0.0000          0.0000          0.0000
             0.0000          0.0000          0.0000
             0.0000          0.0000          0.0000

     Atom106  O   pos: (  0.345956  0.152338  0.787063)  para_oo sigma:          -0.50
            -0.7533          0.2017          0.0114
             0.2147         -0.2475         -0.0923
            -0.0038         -0.0931         -0.5080

     Atom107  H   pos: (  0.311798  0.107019  0.837839)  para_oo sigma:           0.00
             0.0000          0.0000          0.0000
             0.0000          0.0000          0.0000
             0.0000          0.0000          0.0000

     Atom108  H   pos: (  0.350235  0.218748  0.823925)  para_oo sigma:           0.00
             0.0000          0.0000          0.0000
             0.0000          0.0000          0.0000
             0.0000          0.0000          0.0000

     Atom109  O   pos: ( -0.011375  0.042029  0.903972)  para_oo sigma:          -0.21
            -0.0618          0.0650          0.6152
             0.0140         -0.5161         -0.1361
             0.5883         -0.1028         -0.0409

     Atom110  H   pos: (  0.938343 -0.009895  0.857583)  para_oo sigma:           0.00
             0.0000          0.0000          0.0000
             0.0000          0.0000          0.0000
             0.0000          0.0000          0.0000

     Atom111  H   pos: ( -0.283136  0.467294  0.953510)  para_oo sigma:           0.00
             0.0000          0.0000          0.0000
             0.0000          0.0000          0.0000
             0.0000          0.0000          0.0000

     Atom112  O   pos: ( -0.007680  0.277396  1.335429)  para_oo sigma:          -1.00
            -1.2381         -0.1617          0.0019
            -0.1151         -0.8907         -0.0160
            -0.0132         -0.0193         -0.8583

     Atom113  H   pos: (  0.001911  0.285219  1.411648)  para_oo sigma:           0.00
             0.0000          0.0000          0.0000
             0.0000          0.0000          0.0000
             0.0000          0.0000          0.0000

     Atom114  H   pos: ( -0.041015  0.209872  1.328028)  para_oo sigma:           0.00
             0.0000          0.0000          0.0000
             0.0000          0.0000          0.0000
             0.0000          0.0000          0.0000

     Atom115  O   pos: (  0.360968  0.024695  1.521209)  para_oo sigma:          -1.09
            -1.1157         -0.0816         -0.0195
            -0.1032         -1.0917          0.0544
            -0.0374          0.0729         -1.0762

     Atom116  H   pos: (  0.025193  0.430959  1.532882)  para_oo sigma:           0.00
             0.0000          0.0000          0.0000
             0.0000          0.0000          0.0000
             0.0000          0.0000          0.0000

     Atom117  H   pos: (  0.362917  0.055359  1.591084)  para_oo sigma:           0.00
             0.0000          0.0000          0.0000
             0.0000          0.0000          0.0000
             0.0000          0.0000          0.0000

     Atom118  O   pos: (  0.651474  0.108560  0.062985)  para_oo sigma:          -0.45
            -0.0980         -0.3784          0.0407
            -0.2525         -0.6847          0.1087
            -0.0191          0.1285         -0.5764

     Atom119  H   pos: (  0.699897  0.075321  0.108390)  para_oo sigma:           0.00
             0.0000          0.0000          0.0000
             0.0000          0.0000          0.0000
             0.0000          0.0000          0.0000

     Atom120  H   pos: (  0.594780  0.132852  0.108675)  para_oo sigma:           0.00
             0.0000          0.0000          0.0000
             0.0000          0.0000          0.0000
             0.0000          0.0000          0.0000

     Atom121  O   pos: (  0.769045  0.043814  1.528555)  para_oo sigma:          -0.95
            -1.0997         -0.1952          0.1026
            -0.2981         -0.7726          0.0663
             0.1516          0.0682         -0.9759

     Atom122  H   pos: (  0.797462 -0.015278  1.486044)  para_oo sigma:           0.00
             0.0000          0.0000          0.0000
             0.0000          0.0000          0.0000
             0.0000          0.0000          0.0000

     Atom123  H   pos: (  0.694240  0.036604  1.524348)  para_oo sigma:           0.00
             0.0000          0.0000          0.0000
             0.0000          0.0000          0.0000
             0.0000          0.0000          0.0000

     Atom124  O   pos: (  0.117088  0.336028  0.047444)  para_oo sigma:          -0.95
            -1.0870         -0.1151         -0.0344
            -0.0960         -0.7193         -0.1146
            -0.0427         -0.0314         -1.0289

     Atom125  H   pos: (  0.131824  0.399742  0.085483)  para_oo sigma:           0.00
             0.0000          0.0000          0.0000
             0.0000          0.0000          0.0000
             0.0000          0.0000          0.0000

     Atom126  H   pos: (  0.178363  0.319157  0.002019)  para_oo sigma:           0.00
             0.0000          0.0000          0.0000
             0.0000          0.0000          0.0000
             0.0000          0.0000          0.0000

     Atom127  O   pos: (  0.175312  0.100907  1.637154)  para_oo sigma:          -0.96
            -0.7957          0.0165         -0.0028
            -0.2840         -1.0533         -0.0815
             0.0144         -0.0391         -1.0225

     Atom128  H   pos: (  0.145641  0.170215  1.646064)  para_oo sigma:           0.00
             0.0000          0.0000          0.0000
             0.0000          0.0000          0.0000
             0.0000          0.0000          0.0000

     Atom129  H   pos: (  0.248064  0.110490  1.661628)  para_oo sigma:           0.00
             0.0000          0.0000          0.0000
             0.0000          0.0000          0.0000
             0.0000          0.0000          0.0000

     Atom130  O   pos: (  0.743167  0.248156  1.533739)  para_oo sigma:          -0.38
            -0.6628         -0.3085          0.2424
            -0.2450          0.1244         -0.3216
             0.1725         -0.2959         -0.5952

     Atom131  H   pos: (  0.761406  0.176326  1.520484)  para_oo sigma:           0.00
             0.0000          0.0000          0.0000
             0.0000          0.0000          0.0000
             0.0000          0.0000          0.0000

     Atom132  H   pos: (  0.736074  0.278594  1.464971)  para_oo sigma:           0.00
             0.0000          0.0000          0.0000
             0.0000          0.0000          0.0000
             0.0000          0.0000          0.0000

     Atom133  O   pos: (  0.542626  0.062958  1.297712)  para_oo sigma:          -1.09
            -1.0966         -0.0127          0.0200
             0.0150         -1.3324          0.0245
             0.0481          0.0213         -0.8318

     Atom134  H   pos: (  0.496867  0.120480  1.315507)  para_oo sigma:           0.00
             0.0000          0.0000          0.0000
             0.0000          0.0000          0.0000
             0.0000          0.0000          0.0000

     Atom135  H   pos: (  0.550445  0.028456  1.367083)  para_oo sigma:           0.00
             0.0000          0.0000          0.0000
             0.0000          0.0000          0.0000
             0.0000          0.0000          0.0000

     Atom136  O   pos: (  0.511628  0.383726  1.679176)  para_oo sigma:          -0.35
            -0.7777          0.0911         -0.1534
             0.0475         -0.4682         -0.0880
            -0.1393         -0.1592          0.1936

     Atom137  H   pos: (  0.491604  0.437714  1.630261)  para_oo sigma:           0.00
             0.0000          0.0000          0.0000
             0.0000          0.0000          0.0000
             0.0000          0.0000          0.0000

     Atom138  H   pos: (  0.486701  0.402003  0.051610)  para_oo sigma:           0.00
             0.0000          0.0000          0.0000
             0.0000          0.0000          0.0000
             0.0000          0.0000          0.0000

     Atom139  O   pos: (  0.375531  0.298049  1.208584)  para_oo sigma:          -0.99
            -1.0212         -0.0160          0.0400
            -0.1132         -1.1036         -0.0334
             0.0547          0.0410         -0.8466

     Atom140  H   pos: (  0.310523  0.302709  1.171564)  para_oo sigma:           0.00
             0.0000          0.0000          0.0000
             0.0000          0.0000          0.0000
             0.0000          0.0000          0.0000

     Atom141  H   pos: (  0.363845  0.254245  1.271143)  para_oo sigma:           0.00
             0.0000          0.0000          0.0000
             0.0000          0.0000          0.0000
             0.0000          0.0000          0.0000

     Atom142  O   pos: (  0.156605  0.455307  1.134574)  para_oo sigma:          -0.95
            -0.9752          0.1622         -0.0021
             0.0993         -0.9775          0.0989
             0.0278          0.1039         -0.8945

     Atom143  H   pos: (  0.171266  0.383475  1.116355)  para_oo sigma:           0.00
             0.0000          0.0000          0.0000
             0.0000          0.0000          0.0000
             0.0000          0.0000          0.0000

     Atom144  H   pos: (  0.492484 -0.004299  1.201925)  para_oo sigma:           0.00
             0.0000          0.0000          0.0000
             0.0000          0.0000          0.0000
             0.0000          0.0000          0.0000

     Atom145  O   pos: (  0.562458  0.199495  0.905780)  para_oo sigma:          -0.78
            -0.7621          0.0052         -0.1343
             0.0419         -0.9263         -0.3109
            -0.0899         -0.2906         -0.6629

     Atom146  H   pos: (  0.564089  0.272429  0.887485)  para_oo sigma:           0.00
             0.0000          0.0000          0.0000
             0.0000          0.0000          0.0000
             0.0000          0.0000          0.0000

     Atom147  H   pos: (  0.529210  0.194036  0.974659)  para_oo sigma:           0.00
             0.0000          0.0000          0.0000
             0.0000          0.0000          0.0000
             0.0000          0.0000          0.0000

     Atom148  O   pos: (  0.123128  0.097396  1.434051)  para_oo sigma:          -0.75
            -0.7307         -0.1536         -0.0420
            -0.1332         -0.8457          0.0546
            -0.0452          0.1428         -0.6646

     Atom149  H   pos: (  0.152299  0.097630  1.504737)  para_oo sigma:           0.00
             0.0000          0.0000          0.0000
             0.0000          0.0000          0.0000
             0.0000          0.0000          0.0000

     Atom150  H   pos: (  0.125052  0.169211  1.413563)  para_oo sigma:           0.00
             0.0000          0.0000          0.0000
             0.0000          0.0000          0.0000
             0.0000          0.0000          0.0000

     Atom151  O   pos: (  0.735780  0.022883  1.240355)  para_oo sigma:          -0.96
            -0.8035          0.0328         -0.1246
             0.0290         -1.0911          0.0205
            -0.1038          0.0499         -0.9919

     Atom152  H   pos: (  0.413694  0.424017  1.235341)  para_oo sigma:           0.00
             0.0000          0.0000          0.0000
             0.0000          0.0000          0.0000
             0.0000          0.0000          0.0000

     Atom153  H   pos: (  0.670645  0.054498  1.263587)  para_oo sigma:           0.00
             0.0000          0.0000          0.0000
             0.0000          0.0000          0.0000
             0.0000          0.0000          0.0000

     Atom154  O   pos: (  0.488169  0.180395  1.089995)  para_oo sigma:          -1.06
            -1.0265          0.1951         -0.0596
             0.1274         -1.1637         -0.0039
            -0.0587          0.0796         -0.9828

     Atom155  H   pos: (  0.437231  0.219516  1.132739)  para_oo sigma:           0.00
             0.0000          0.0000          0.0000
             0.0000          0.0000          0.0000
             0.0000          0.0000          0.0000

     Atom156  H   pos: (  0.479280  0.106973  1.104711)  para_oo sigma:           0.00
             0.0000          0.0000          0.0000
             0.0000          0.0000          0.0000
             0.0000          0.0000          0.0000

     Atom157  O   pos: (  0.336121  0.300527  1.536855)  para_oo sigma:          -0.70
            -1.0132         -0.4342          0.0557
            -0.3771         -0.5345         -0.0292
             0.2142          0.0513         -0.5375

     Atom158  H   pos: (  0.383652  0.311786  1.594256)  para_oo sigma:           0.00
             0.0000          0.0000          0.0000
             0.0000          0.0000          0.0000
             0.0000          0.0000          0.0000

     Atom159  H   pos: (  0.269078  0.277317  1.571555)  para_oo sigma:           0.00
             0.0000          0.0000          0.0000
             0.0000          0.0000          0.0000
             0.0000          0.0000          0.0000

     Atom160  O   pos: (  0.635276  0.303722  1.155747)  para_oo sigma:          -0.82
            -0.7890          0.2059          0.0646
             0.1796         -0.9615          0.0017
             0.0743          0.0115         -0.6952

     Atom161  H   pos: (  0.591101  0.363811  1.156734)  para_oo sigma:           0.00
             0.0000          0.0000          0.0000
             0.0000          0.0000          0.0000
             0.0000          0.0000          0.0000

     Atom162  H   pos: (  0.588538  0.246422  1.136657)  para_oo sigma:           0.00
             0.0000          0.0000          0.0000
             0.0000          0.0000          0.0000
             0.0000          0.0000          0.0000

     Atom163  O   pos: (  0.354528  0.322890  0.903937)  para_oo sigma:          -0.87
            -0.8394          0.0133         -0.0707
            -0.0142         -0.9082          0.0168
            -0.0776          0.0285         -0.8718

     Atom164  H   pos: (  0.425311  0.346391  0.905660)  para_oo sigma:           0.00
             0.0000          0.0000          0.0000
             0.0000          0.0000          0.0000
             0.0000          0.0000          0.0000

     Atom165  H   pos: (  0.332521  0.294468  0.971763)  para_oo sigma:           0.00
             0.0000          0.0000          0.0000
             0.0000          0.0000          0.0000
             0.0000          0.0000          0.0000

     Atom166  O   pos: (  0.812666  0.109650  1.071134)  para_oo sigma:          -0.38
            -0.7229          0.0241          0.4306
             0.0009         -0.7471          0.1141
             0.2858          0.0149          0.3155

     Atom167  H   pos: (  0.772915  0.082461  1.013152)  para_oo sigma:           0.00
             0.0000          0.0000          0.0000
             0.0000          0.0000          0.0000
             0.0000          0.0000          0.0000

     Atom168  H   pos: (  0.782402  0.081075  1.134667)  para_oo sigma:           0.00
             0.0000          0.0000          0.0000
             0.0000          0.0000          0.0000
             0.0000          0.0000          0.0000

     Atom169  O   pos: (  0.730357  0.091878  0.889716)  para_oo sigma:          -0.83
            -0.9200         -0.0526          0.2342
            -0.1303         -0.8549          0.3805
             0.2019          0.3567         -0.7216

     Atom170  H   pos: (  0.705428  0.039066  0.841378)  para_oo sigma:           0.00
             0.0000          0.0000          0.0000
             0.0000          0.0000          0.0000
             0.0000          0.0000          0.0000

     Atom171  H   pos: (  0.669833  0.137139  0.903879)  para_oo sigma:           0.00
             0.0000          0.0000          0.0000
             0.0000          0.0000          0.0000
             0.0000          0.0000          0.0000

     Atom172  O   pos: (  0.206152  0.462665  0.905964)  para_oo sigma:          -0.43
            -0.3422         -0.1442         -0.0692
            -0.2093         -0.3676          0.3747
            -0.0731          0.2759         -0.5786

     Atom173  H   pos: (  0.197102  0.477353  0.978467)  para_oo sigma:           0.00
             0.0000          0.0000          0.0000
             0.0000          0.0000          0.0000
             0.0000          0.0000          0.0000

     Atom174  H   pos: (  0.261222  0.410067  0.903306)  para_oo sigma:           0.00
             0.0000          0.0000          0.0000
             0.0000          0.0000          0.0000
             0.0000          0.0000          0.0000

     Atom175  O   pos: (  0.380922  0.183367  1.373506)  para_oo sigma:          -0.97
            -1.1959         -0.2722         -0.0477
            -0.1638         -0.8486         -0.1536
            -0.0716         -0.0545         -0.8734

     Atom176  H   pos: (  0.351710  0.120439  1.402267)  para_oo sigma:           0.00
             0.0000          0.0000          0.0000
             0.0000          0.0000          0.0000
             0.0000          0.0000          0.0000

     Atom177  H   pos: (  0.373858  0.231309  1.433007)  para_oo sigma:           0.00
             0.0000          0.0000          0.0000
             0.0000          0.0000          0.0000
             0.0000          0.0000          0.0000

     Atom178  O   pos: (  0.534101  0.355615  1.446707)  para_oo sigma:          -0.91
            -0.9681         -0.1394         -0.0690
            -0.1632         -0.8883          0.0378
            -0.0297          0.0239         -0.8885

     Atom179  H   pos: (  0.602530  0.351343  1.415304)  para_oo sigma:           0.00
             0.0000          0.0000          0.0000
             0.0000          0.0000          0.0000
             0.0000          0.0000          0.0000

     Atom180  H   pos: (  0.526147  0.295378  1.491884)  para_oo sigma:           0.00
             0.0000          0.0000          0.0000
             0.0000          0.0000          0.0000
             0.0000          0.0000          0.0000

     Atom181  O   pos: ( -0.217010  0.417925  0.017277)  para_oo sigma:          -0.20
            -0.6515         -0.2203          0.0400
            -0.1930         -0.4808         -0.2359
             0.0729         -0.3567          0.5303

     Atom182  H   pos: ( -0.195218  0.474577  1.670335)  para_oo sigma:           0.00
             0.0000          0.0000          0.0000
             0.0000          0.0000          0.0000
             0.0000          0.0000          0.0000

     Atom183  H   pos: ( -0.185401  0.426716  0.085078)  para_oo sigma:           0.00
             0.0000          0.0000          0.0000
             0.0000          0.0000          0.0000
             0.0000          0.0000          0.0000

     Atom184  O   pos: (  0.099956  0.250268  0.913534)  para_oo sigma:           0.48
             0.2703         -0.3999          0.5740
            -0.2949          0.7113         -0.4984
             0.5227         -0.5904          0.4718

     Atom185  H   pos: (  0.097131  0.319834  0.887231)  para_oo sigma:           0.00
             0.0000          0.0000          0.0000
             0.0000          0.0000          0.0000
             0.0000          0.0000          0.0000
[truncated: 146,106 more chars]
