# Supplementary material for: Is there a future for 43Ca nuclear magnetic resonance in cement science?
Source: Phys Chem Chem Phys. 2025 Apr 9;27(17):9159–68. doi: 10.1039/d5cp00491h (PMC11997747; doi:10.1039/d5cp00491h)
Supplement: CP-027-D5CP00491H-s001 [file CP-027-D5CP00491H-s001.zip › QE-Files/CSH-surface-structures/surf47.vc-relax.nmr.out]

     Program GIPAW v.7.2 starts on 27Feb2024 at  7:24: 6 

     This program is part of the open-source Quantum ESPRESSO suite
     for quantum simulation of materials; please cite
         "P. Giannozzi et al., J. Phys.:Condens. Matter 21 395502 (2009);
         "P. Giannozzi et al., J. Phys.:Condens. Matter 29 465901 (2017);
         "P. Giannozzi et al., J. Chem. Phys. 152 154105 (2020);
          URL http://www.quantum-espresso.org", 
     in publications or presentations arising from this work. More details at
     http://www.quantum-espresso.org/quote

     Parallel version (MPI), running on   112 processors

     MPI processes distributed on     1 nodes
     R & G space division:  proc/nbgrp/npool/nimage =     112
     218764 MiB available memory on the printing compute node when the environment starts


     ***** This is GIPAW git revision                                          *****
     ***** you can cite: N. Varini et al., Comp. Phys. Comm. 184, 1827 (2013)  *****
     ***** in publications or presentations arising from this work.            *****

     Parallelizing q-star over 1 images
     Reading input from surf47.vc-relax.nmr.in

     ------------------- Input file: --------------------
&inputgipaw
	job = 'nmr'
	prefix = 'surf47.vc-relax_nmr'
	tmp_dir = './tmpSurf47/',
	verbosity = 'high'
	diagonalization = 'david'
/


     Reading xml data from directory:

     ./tmpSurf47/surf47.vc-relax_nmr.save/
     file Ca.pbe-spn-kjpaw_psl.1.0.0.UPF: wavefunction(s)  3S renormalized
     file O.pbe-n-kjpaw_psl.1.0.0.UPF: wavefunction(s)  2S 2P renormalized
     file Si.pbe-nl-kjpaw_psl.1.0.0.UPF: wavefunction(s)  3S 3P renormalized
     file H.pbe-kjpaw_psl.1.0.0.UPF: wavefunction(s)  1S renormalized

     IMPORTANT: XC functional enforced from input :
     Exchange-correlation= PBE
                           (   1   4   3   4   0   0   0)
     Any further DFT definition will be discarded
     Please, verify this is what you really want


     Parallelization info
     --------------------
     sticks:   dense  smooth     PW     G-vecs:    dense   smooth      PW
     Min         124     124     42                27897    27897    5582
     Max         125     125     43                27919    27919    5599
     Sum       13995   13995   4803              3126219  3126219  626469

     Using Slab Decomposition

     Reading collected, re-writing distributed wavefunctions
     Subspace diagonalization in iterative solution of the eigenvalue problem:
     a serial algorithm will be used

     GIPAW projectors -----------------------------------------------
     atom=  Ca   l=0  rc=    1.3000  rs=    0.8667
     atom=  Ca   l=0  rc=    1.3000  rs=    0.8667
     atom=  Ca   l=1  rc=    1.6000  rs=    1.0667
     atom=  Ca   l=1  rc=    1.6000  rs=    1.0667
     atom=  Ca   l=2  rc=    1.7000  rs=    1.1333
     atom=  Ca   l=2  rc=    1.7000  rs=    1.1333
     projs nearly linearly dependent: l=0  n1,n2= 1, 2  s=  0.99170013
     projs nearly linearly dependent: l=2  n1,n2= 1, 2  s=  0.99334936

     atom=  O    l=0  rc=    1.3000  rs=    0.8667
     atom=  O    l=0  rc=    1.3000  rs=    0.8667
     atom=  O    l=1  rc=    1.3500  rs=    0.9000
     atom=  O    l=1  rc=    1.3500  rs=    0.9000
     projs nearly linearly dependent: l=1  n1,n2= 1, 2  s=  0.99790099

     atom=  Si   l=0  rc=    1.8000  rs=    1.2000
     atom=  Si   l=0  rc=    1.8000  rs=    1.2000
     atom=  Si   l=1  rc=    1.8000  rs=    1.2000
     atom=  Si   l=1  rc=    1.8000  rs=    1.2000
     atom=  Si   l=2  rc=    1.8000  rs=    1.2000
     atom=  Si   l=2  rc=    1.8000  rs=    1.2000
     projs nearly linearly dependent: l=2  n1,n2= 1, 2  s=  0.99992180

     atom=  H    l=0  rc=    1.0000  rs=    0.6667
     atom=  H    l=0  rc=    1.0000  rs=    0.6667
     projs nearly linearly dependent: l=0  n1,n2= 1, 2  s=  0.99968852
     -----------------------------------------------------------------

     GIPAW integrals: -------------------------------------------
     Atom  i/j   nmr_para   nmr_dia   epr_rmc  epr_para   epr_dia
       Ca  1 1   0.25E+04 -0.66E+00  0.13E+02  0.81E+09  0.75E+03
       Ca  2 1   0.26E+04 -0.73E+00  0.13E+02  0.86E+09  0.79E+03
       Ca  2 2   0.28E+04 -0.80E+00  0.13E+02  0.92E+09  0.84E+03
       Ca  3 3   0.30E+02  0.22E+00  0.11E+02  0.47E+05  0.19E+03
       Ca  4 3   0.33E+02  0.20E+00  0.12E+02  0.54E+05  0.22E+03
       Ca  4 4   0.37E+02  0.17E+00  0.13E+02  0.60E+05  0.24E+03
       Ca  5 5   0.29E+01  0.74E+00  0.81E+01  0.47E+03  0.66E+02
       Ca  6 5   0.36E+01  0.91E+00  0.10E+02  0.59E+03  0.81E+02
       Ca  6 6   0.45E+01  0.11E+01  0.13E+02  0.74E+03  0.10E+03
       O   1 1   0.81E+03 -0.32E+00  0.65E+01  0.43E+08  0.24E+03
       O   2 1   0.91E+03 -0.39E+00  0.71E+01  0.48E+08  0.27E+03
       O   2 2   0.10E+04 -0.48E+00  0.78E+01  0.55E+08  0.31E+03
       O   3 3   0.99E+01  0.87E+00  0.58E+01  0.24E+04  0.75E+02
       O   4 3   0.11E+02  0.97E+00  0.67E+01  0.27E+04  0.83E+02
       O   4 4   0.12E+02  0.11E+01  0.76E+01  0.31E+04  0.93E+02
       Si  1 1   0.12E+04 -0.54E-01  0.93E+01  0.18E+09  0.37E+03
       Si  2 1   0.17E+04  0.68E-01  0.12E+02  0.26E+09  0.52E+03
       Si  2 2   0.24E+04  0.31E+00  0.19E+02  0.37E+09  0.74E+03
       Si  3 3   0.18E+02  0.34E+00  0.10E+02  0.13E+05  0.11E+03
       Si  4 3   0.21E+02  0.27E+00  0.11E+02  0.15E+05  0.13E+03
       Si  4 4   0.23E+02  0.18E+00  0.12E+02  0.18E+05  0.14E+03
       Si  5 5   0.26E+00  0.79E-01  0.58E+00  0.29E+02  0.79E+01
       Si  6 5   0.27E+00  0.84E-01  0.62E+00  0.30E+02  0.81E+01
       Si  6 6   0.29E+00  0.89E-01  0.66E+00  0.31E+02  0.84E+01
       H   1 1   0.39E+02  0.19E+00  0.29E+00  0.78E+05  0.13E+02
       H   2 1   0.41E+02  0.21E+00  0.32E+00  0.82E+05  0.14E+02
       H   2 2   0.43E+02  0.22E+00  0.36E+00  0.86E+05  0.15E+02
     ------------------------------------------------------------

     alpha_pv=     77.5795 eV

     Number of occupied bands for each k-point:
     k-point:     1    nbnd_occ= 360
     k-point:     2    nbnd_occ= 360
     k-point:     3    nbnd_occ= 360
     k-point:     4    nbnd_occ= 360


     q-space interpolation up to   240.00 Rydberg

     GIPAW job: nmr                                                                             
     NMR macroscopic correction: yes
             0.6667          0.0000          0.0000
             0.0000          0.6667          0.0000
             0.0000          0.0000          0.6667


     Largest allocated arrays     est. size (Mb)     dimensions
        KS wavefunctions at k          29.49 Mb     (    5368,  360)
        KS wavefunctions at k+q        29.49 Mb     (    5368,  360)
        First-order wavefunctions     294.87 Mb     (    5368,  360, 10)
        First-order wavefunct (US)    176.92 Mb     (    5368,  360,  6)
        Charge/spin density             0.73 Mb     (   96000,    1)
        Induced current                 6.59 Mb     (   96000,    3,3,1)
        Induced magnetic field          6.59 Mb     (   96000,    3,3,1)
        NL pseudopotentials            98.78 Mb     (    5368, 1206)
        GIPAW NL terms                 98.78 Mb     (    5368, 1206)

     Computing the magnetic susceptibility     isolve=0    ethr=  0.1000E-13
     k-point #    1 of     4      pool #  1    cpu time:      20.4
     compute_u_kq: q = (    0.0000,    0.0000,    0.0000)
     Rotating WFCS
     ethr =  1.00E-14,  avg # of iterations =  6.0
     eigenvalues at k:
 -37.0328 -36.6397 -36.5434 -36.4110 -36.1956 -36.1476 -36.0699 -35.9416
 -35.9362 -35.9216 -35.9074 -35.8914 -35.7506 -18.5823 -18.5446 -18.5372
 -18.4587 -18.4355 -18.3855 -18.3653 -18.3231 -18.2710 -18.2563 -18.2293
 -18.2111 -18.1784 -18.1586 -18.1381 -18.1308 -18.0859 -18.0731 -18.0547
 -18.0117 -17.9942 -17.9588 -17.9343 -17.9278 -17.9136 -17.8816 -17.8593
 -17.8271 -17.8116 -17.7878 -17.7742 -17.7274 -17.6982 -17.6707 -17.6617
 -17.6483 -17.6024 -17.5869 -17.5671 -17.5544 -17.5431 -17.5292 -17.5164
 -17.4974 -17.4701 -17.4609 -17.4385 -17.4226 -17.4172 -17.4034 -17.3960
 -17.3869 -17.3629 -17.3421 -17.3085 -17.2773 -17.2680 -17.2601 -17.2487
 -17.2276 -17.2172 -17.1965 -17.1637 -17.1481 -17.1174 -17.1032 -17.0827
 -17.0749 -17.0649 -17.0480 -17.0378 -17.0221 -17.0070 -17.0001 -16.9955
 -16.9721 -16.9505 -16.9349 -16.9166 -16.8967 -16.8757 -16.8707 -16.8386
 -16.8353 -16.7963 -16.7446 -16.6827 -16.5359 -16.4669 -16.4227 -15.9688
 -15.6585 -15.5238 -15.5078 -15.3961 -15.3702 -15.3371 -15.3106 -15.2352
 -15.2038 -15.1149 -15.0792 -14.9080 -14.8659 -14.7307 -14.6670 -14.6472
 -14.5984 -14.5644 -14.5572 -14.5277 -14.3787 -14.2565 -14.2382 -14.1703
 -14.1112  -7.0883  -6.6875  -6.2468  -6.2046  -6.1920  -6.1815  -6.1523
  -6.1449  -6.1233  -6.1026  -6.0701  -6.0519  -5.9996  -5.9865  -5.9650
  -5.9295  -5.8769  -5.8250  -5.7903  -5.7851  -5.7543  -5.7355  -5.6889
  -5.6672  -5.6315  -5.6250  -5.5872  -5.5692  -5.5249  -5.5000  -5.4909
  -5.4700  -5.4493  -5.4405  -5.4124  -5.3451  -5.3217  -5.3099  -5.2973
  -5.2730  -5.2596  -5.2037  -5.1885  -5.1660  -5.0717  -5.0516  -4.9718
  -4.8311  -4.7063  -4.1220  -3.9079  -3.6330  -3.5861  -3.5120  -3.4455
  -3.3239  -3.2880  -3.2627  -3.2433  -3.1845  -3.1590  -3.0890  -3.0772
  -3.0475  -3.0365  -2.9998  -2.9773  -2.9047  -2.9029  -2.8913  -2.8212
  -2.8015  -2.7815  -2.7506  -2.7218  -2.6821  -2.6517  -2.6382  -2.6225
  -2.5993  -2.5532  -2.5417  -2.5145  -2.4919  -2.4539  -2.4355  -2.4125
  -2.3768  -2.3316  -2.2906  -2.2382  -2.2219  -2.2069  -2.1828  -2.1577
  -2.1357  -2.1057  -2.0762  -2.0531  -2.0439  -1.9973  -1.9663  -1.9220
  -1.9180  -1.8788  -1.8375  -1.8179  -1.7835  -1.7486  -1.7308  -1.7168
  -1.6850  -1.6430  -1.5651  -1.5564  -1.5193  -1.4722  -1.4313  -1.3602
  -1.3385  -1.3037  -1.2732  -1.2397  -1.2006  -1.1085  -1.0299  -0.9719
  -0.9205  -0.9032  -0.8738  -0.8026  -0.7509  -0.7278  -0.6791  -0.6618
  -0.6487  -0.5964  -0.5912  -0.5650  -0.5428  -0.5296  -0.4987  -0.4917
  -0.4680  -0.4465  -0.4296  -0.4140  -0.3995  -0.3635  -0.3406  -0.3087
  -0.3011  -0.2818  -0.2623  -0.2507  -0.2414  -0.2111  -0.1907  -0.1761
  -0.1643  -0.1437  -0.1205  -0.1023  -0.0937  -0.0847  -0.0742  -0.0569
  -0.0428  -0.0261  -0.0076   0.0222   0.0320   0.0427   0.0618   0.0732
   0.0846   0.1082   0.1140   0.1346   0.1485   0.1561   0.1743   0.1885
   0.2001   0.2189   0.2309   0.2513   0.2641   0.2932   0.3085   0.3283
   0.3456   0.3684   0.3828   0.3942   0.4129   0.4220   0.4416   0.4866
   0.5004   0.5085   0.5366   0.5547   0.5814   0.6006   0.6154   0.6255
   0.6621   0.6848   0.6893   0.6996   0.7478   0.7856   0.8244   0.8316
   0.8785   0.9144   0.9212   0.9352   0.9626   1.0298   1.0471   1.0783
   1.2764   1.3110   1.3984   1.4256   1.4873   1.5331   1.6010   1.6834
     eigenvalues at k+q:
 -37.0328 -36.6397 -36.5434 -36.4110 -36.1956 -36.1476 -36.0699 -35.9416
 -35.9362 -35.9216 -35.9074 -35.8914 -35.7506 -18.5823 -18.5446 -18.5371
 -18.4587 -18.4354 -18.3855 -18.3653 -18.3231 -18.2710 -18.2563 -18.2293
 -18.2110 -18.1784 -18.1586 -18.1381 -18.1308 -18.0859 -18.0730 -18.0547
 -18.0117 -17.9941 -17.9588 -17.9343 -17.9277 -17.9136 -17.8816 -17.8593
 -17.8271 -17.8116 -17.7877 -17.7742 -17.7274 -17.6982 -17.6707 -17.6617
 -17.6483 -17.6024 -17.5869 -17.5671 -17.5544 -17.5431 -17.5292 -17.5164
 -17.4974 -17.4701 -17.4609 -17.4385 -17.4226 -17.4172 -17.4034 -17.3960
 -17.3869 -17.3629 -17.3421 -17.3085 -17.2773 -17.2680 -17.2601 -17.2487
 -17.2276 -17.2172 -17.1965 -17.1637 -17.1481 -17.1174 -17.1032 -17.0827
 -17.0749 -17.0649 -17.0480 -17.0378 -17.0221 -17.0070 -17.0002 -16.9955
 -16.9722 -16.9506 -16.9349 -16.9166 -16.8967 -16.8757 -16.8708 -16.8386
 -16.8353 -16.7963 -16.7446 -16.6827 -16.5359 -16.4669 -16.4227 -15.9687
 -15.6585 -15.5238 -15.5078 -15.3961 -15.3702 -15.3371 -15.3106 -15.2353
 -15.2038 -15.1149 -15.0792 -14.9080 -14.8659 -14.7307 -14.6671 -14.6472
 -14.5985 -14.5644 -14.5573 -14.5277 -14.3788 -14.2565 -14.2382 -14.1703
 -14.1112  -7.0884  -6.6875  -6.2468  -6.2046  -6.1920  -6.1815  -6.1522
  -6.1449  -6.1233  -6.1026  -6.0700  -6.0518  -5.9996  -5.9865  -5.9650
  -5.9295  -5.8769  -5.8250  -5.7903  -5.7850  -5.7543  -5.7355  -5.6889
  -5.6672  -5.6315  -5.6250  -5.5872  -5.5692  -5.5249  -5.4999  -5.4909
  -5.4700  -5.4493  -5.4405  -5.4123  -5.3451  -5.3217  -5.3099  -5.2973
  -5.2730  -5.2596  -5.2037  -5.1885  -5.1660  -5.0717  -5.0516  -4.9717
  -4.8311  -4.7063  -4.1220  -3.9079  -3.6330  -3.5861  -3.5120  -3.4455
  -3.3239  -3.2880  -3.2627  -3.2433  -3.1845  -3.1590  -3.0890  -3.0772
  -3.0475  -3.0365  -2.9998  -2.9773  -2.9047  -2.9029  -2.8913  -2.8212
  -2.8014  -2.7815  -2.7506  -2.7218  -2.6821  -2.6517  -2.6382  -2.6225
  -2.5993  -2.5532  -2.5417  -2.5145  -2.4919  -2.4539  -2.4354  -2.4125
  -2.3768  -2.3316  -2.2906  -2.2382  -2.2219  -2.2069  -2.1828  -2.1577
  -2.1357  -2.1057  -2.0762  -2.0531  -2.0439  -1.9973  -1.9663  -1.9220
  -1.9180  -1.8788  -1.8375  -1.8179  -1.7835  -1.7486  -1.7308  -1.7168
  -1.6850  -1.6430  -1.5651  -1.5564  -1.5192  -1.4722  -1.4313  -1.3603
  -1.3385  -1.3037  -1.2732  -1.2396  -1.2006  -1.1085  -1.0300  -0.9719
  -0.9205  -0.9032  -0.8738  -0.8026  -0.7509  -0.7278  -0.6791  -0.6618
  -0.6487  -0.5964  -0.5912  -0.5650  -0.5428  -0.5296  -0.4987  -0.4917
  -0.4680  -0.4465  -0.4296  -0.4140  -0.3995  -0.3635  -0.3406  -0.3087
  -0.3011  -0.2818  -0.2623  -0.2507  -0.2414  -0.2111  -0.1907  -0.1761
  -0.1643  -0.1437  -0.1205  -0.1023  -0.0937  -0.0847  -0.0742  -0.0569
  -0.0428  -0.0261  -0.0076   0.0222   0.0320   0.0427   0.0618   0.0732
   0.0846   0.1082   0.1140   0.1346   0.1485   0.1561   0.1743   0.1885
   0.2001   0.2189   0.2309   0.2513   0.2641   0.2932   0.3085   0.3282
   0.3456   0.3685   0.3828   0.3943   0.4129   0.4219   0.4416   0.4866
   0.5003   0.5085   0.5365   0.5546   0.5814   0.6006   0.6154   0.6255
   0.6621   0.6848   0.6894   0.6996   0.7479   0.7855   0.8243   0.8315
   0.8785   0.9144   0.9212   0.9351   0.9626   1.0297   1.0470   1.0783
   1.2764   1.3110   1.3984   1.4255   1.4873   1.5331   1.6010   1.6834
     cgsolve_all iterations  66    anorm=    0.75E-07
PARA_AUG  1      50.1755367        -0.4019743         0.2042289
     cgsolve_all iterations  66    anorm=    0.74E-07
PARA_AUG  2      -0.3538879        50.6454773         0.1311725
     cgsolve_all iterations  66    anorm=    0.74E-07
PARA_AUG  3       0.2129041         0.1026103        50.3247663
     cgsolve_all iterations  73    anorm=    0.71E-07
     cgsolve_all iterations  71    anorm=    0.72E-07
     cgsolve_all iterations  73    anorm=    0.71E-07
     compute_u_kq: q = (    0.0399,    0.0000,    0.0000)
     Rotating WFCS
     ethr =  1.00E-14,  avg # of iterations = 23.0
     eigenvalues at k:
 -37.0328 -36.6397 -36.5434 -36.4110 -36.1956 -36.1476 -36.0699 -35.9416
 -35.9362 -35.9216 -35.9074 -35.8914 -35.7506 -18.5823 -18.5446 -18.5372
 -18.4587 -18.4355 -18.3855 -18.3653 -18.3231 -18.2710 -18.2563 -18.2293
 -18.2111 -18.1784 -18.1586 -18.1381 -18.1308 -18.0859 -18.0731 -18.0547
 -18.0117 -17.9942 -17.9588 -17.9343 -17.9278 -17.9136 -17.8816 -17.8593
 -17.8271 -17.8116 -17.7878 -17.7742 -17.7274 -17.6982 -17.6707 -17.6617
 -17.6483 -17.6024 -17.5869 -17.5671 -17.5544 -17.5431 -17.5292 -17.5164
 -17.4974 -17.4701 -17.4609 -17.4385 -17.4226 -17.4172 -17.4034 -17.3960
 -17.3869 -17.3629 -17.3421 -17.3085 -17.2773 -17.2680 -17.2601 -17.2487
 -17.2276 -17.2172 -17.1965 -17.1637 -17.1481 -17.1174 -17.1032 -17.0827
 -17.0749 -17.0649 -17.0480 -17.0378 -17.0221 -17.0070 -17.0001 -16.9955
 -16.9721 -16.9505 -16.9349 -16.9166 -16.8967 -16.8757 -16.8707 -16.8386
 -16.8353 -16.7963 -16.7446 -16.6827 -16.5359 -16.4669 -16.4227 -15.9688
 -15.6585 -15.5238 -15.5078 -15.3961 -15.3702 -15.3371 -15.3106 -15.2352
 -15.2038 -15.1149 -15.0792 -14.9080 -14.8659 -14.7307 -14.6670 -14.6472
 -14.5984 -14.5644 -14.5572 -14.5277 -14.3787 -14.2565 -14.2382 -14.1703
 -14.1112  -7.0883  -6.6875  -6.2468  -6.2046  -6.1920  -6.1815  -6.1523
  -6.1449  -6.1233  -6.1026  -6.0701  -6.0519  -5.9996  -5.9865  -5.9650
  -5.9295  -5.8769  -5.8250  -5.7903  -5.7851  -5.7543  -5.7355  -5.6889
  -5.6672  -5.6315  -5.6250  -5.5872  -5.5692  -5.5249  -5.5000  -5.4909
  -5.4700  -5.4493  -5.4405  -5.4124  -5.3451  -5.3217  -5.3099  -5.2973
  -5.2730  -5.2596  -5.2037  -5.1885  -5.1660  -5.0717  -5.0516  -4.9718
  -4.8311  -4.7063  -4.1220  -3.9079  -3.6330  -3.5861  -3.5120  -3.4455
  -3.3239  -3.2880  -3.2627  -3.2433  -3.1845  -3.1590  -3.0890  -3.0772
  -3.0475  -3.0365  -2.9998  -2.9773  -2.9047  -2.9029  -2.8913  -2.8212
  -2.8015  -2.7815  -2.7506  -2.7218  -2.6821  -2.6517  -2.6382  -2.6225
  -2.5993  -2.5532  -2.5417  -2.5145  -2.4919  -2.4539  -2.4355  -2.4125
  -2.3768  -2.3316  -2.2906  -2.2382  -2.2219  -2.2069  -2.1828  -2.1577
  -2.1357  -2.1057  -2.0762  -2.0531  -2.0439  -1.9973  -1.9663  -1.9220
  -1.9180  -1.8788  -1.8375  -1.8179  -1.7835  -1.7486  -1.7308  -1.7168
  -1.6850  -1.6430  -1.5651  -1.5564  -1.5193  -1.4722  -1.4313  -1.3602
  -1.3385  -1.3037  -1.2732  -1.2397  -1.2006  -1.1085  -1.0299  -0.9719
  -0.9205  -0.9032  -0.8738  -0.8026  -0.7509  -0.7278  -0.6791  -0.6618
  -0.6487  -0.5964  -0.5912  -0.5650  -0.5428  -0.5296  -0.4987  -0.4917
  -0.4680  -0.4465  -0.4296  -0.4140  -0.3995  -0.3635  -0.3406  -0.3087
  -0.3011  -0.2818  -0.2623  -0.2507  -0.2414  -0.2111  -0.1907  -0.1761
  -0.1643  -0.1437  -0.1205  -0.1023  -0.0937  -0.0847  -0.0742  -0.0569
  -0.0428  -0.0261  -0.0076   0.0222   0.0320   0.0427   0.0618   0.0732
   0.0846   0.1082   0.1140   0.1346   0.1485   0.1561   0.1743   0.1885
   0.2001   0.2189   0.2309   0.2513   0.2641   0.2932   0.3085   0.3283
   0.3456   0.3684   0.3828   0.3942   0.4129   0.4220   0.4416   0.4866
   0.5004   0.5085   0.5366   0.5547   0.5814   0.6006   0.6154   0.6255
   0.6621   0.6848   0.6893   0.6996   0.7478   0.7856   0.8244   0.8316
   0.8785   0.9144   0.9212   0.9352   0.9626   1.0298   1.0471   1.0783
   1.2764   1.3110   1.3984   1.4256   1.4873   1.5331   1.6010   1.6834
     eigenvalues at k+q:
 -37.0328 -36.6397 -36.5434 -36.4110 -36.1956 -36.1476 -36.0699 -35.9416
 -35.9362 -35.9216 -35.9074 -35.8914 -35.7506 -18.5834 -18.5435 -18.5372
 -18.4579 -18.4361 -18.3843 -18.3673 -18.3241 -18.2742 -18.2546 -18.2287
 -18.2115 -18.1779 -18.1573 -18.1388 -18.1307 -18.0867 -18.0730 -18.0564
 -18.0120 -17.9947 -17.9625 -17.9313 -17.9267 -17.9104 -17.8795 -17.8602
 -17.8260 -17.8125 -17.7850 -17.7724 -17.7301 -17.6997 -17.6721 -17.6627
 -17.6476 -17.6026 -17.5864 -17.5698 -17.5556 -17.5465 -17.5328 -17.5169
 -17.4988 -17.4723 -17.4619 -17.4384 -17.4240 -17.4198 -17.4037 -17.3959
 -17.3881 -17.3632 -17.3412 -17.3104 -17.2767 -17.2689 -17.2586 -17.2456
 -17.2281 -17.2129 -17.1930 -17.1612 -17.1445 -17.1132 -17.1029 -17.0824
 -17.0721 -17.0644 -17.0455 -17.0376 -17.0225 -17.0058 -16.9987 -16.9936
 -16.9703 -16.9477 -16.9350 -16.9122 -16.8952 -16.8757 -16.8683 -16.8376
 -16.8338 -16.7968 -16.7444 -16.6906 -16.5368 -16.4672 -16.4342 -15.9688
 -15.6578 -15.5208 -15.5069 -15.3939 -15.3712 -15.3404 -15.3130 -15.2385
 -15.2057 -15.1198 -15.0803 -14.9072 -14.8669 -14.7303 -14.6680 -14.6448
 -14.5991 -14.5648 -14.5570 -14.5290 -14.3790 -14.2530 -14.2387 -14.1739
 -14.1039  -7.0714  -6.6725  -6.2454  -6.2046  -6.1910  -6.1826  -6.1524
  -6.1457  -6.1235  -6.1004  -6.0727  -6.0527  -6.0114  -5.9855  -5.9683
  -5.9297  -5.8742  -5.8229  -5.7924  -5.7867  -5.7527  -5.7339  -5.6865
  -5.6662  -5.6314  -5.6271  -5.5919  -5.5698  -5.5263  -5.5052  -5.4958
  -5.4730  -5.4521  -5.4438  -5.4120  -5.3506  -5.3223  -5.3118  -5.2965
  -5.2734  -5.2608  -5.2113  -5.1935  -5.1767  -5.0705  -5.0480  -4.9714
  -4.8290  -4.7046  -4.1037  -3.8891  -3.6354  -3.5885  -3.5133  -3.4489
  -3.3236  -3.2891  -3.2689  -3.2490  -3.1892  -3.1566  -3.0892  -3.0747
  -3.0479  -3.0379  -2.9987  -2.9781  -2.9057  -2.8982  -2.8868  -2.8201
  -2.8049  -2.7871  -2.7496  -2.7240  -2.6819  -2.6502  -2.6371  -2.6245
  -2.5977  -2.5498  -2.5390  -2.5194  -2.4927  -2.4527  -2.4343  -2.4119
  -2.3784  -2.3285  -2.2908  -2.2327  -2.2259  -2.2047  -2.1854  -2.1583
  -2.1357  -2.1062  -2.0763  -2.0538  -2.0461  -1.9990  -1.9641  -1.9232
  -1.9206  -1.8778  -1.8389  -1.8200  -1.7815  -1.7463  -1.7322  -1.7139
  -1.6856  -1.6452  -1.5665  -1.5555  -1.5162  -1.4702  -1.4309  -1.3600
  -1.3356  -1.2994  -1.2704  -1.2399  -1.2009  -1.1075  -1.0327  -0.9715
  -0.9199  -0.9078  -0.8679  -0.8054  -0.7558  -0.7278  -0.6784  -0.6622
  -0.6478  -0.5946  -0.5902  -0.5614  -0.5462  -0.5322  -0.4961  -0.4899
  -0.4628  -0.4477  -0.4286  -0.4141  -0.3990  -0.3672  -0.3386  -0.3067
  -0.2985  -0.2828  -0.2623  -0.2523  -0.2395  -0.2095  -0.1885  -0.1765
  -0.1671  -0.1458  -0.1221  -0.1042  -0.0946  -0.0876  -0.0728  -0.0575
  -0.0426  -0.0250  -0.0088   0.0198   0.0321   0.0424   0.0609   0.0716
   0.0842   0.1079   0.1125   0.1375   0.1493   0.1566   0.1756   0.1890
   0.1993   0.2190   0.2304   0.2490   0.2618   0.2929   0.3069   0.3269
   0.3472   0.3686   0.3834   0.3949   0.4122   0.4265   0.4435   0.4875
   0.5018   0.5108   0.5357   0.5567   0.5810   0.6043   0.6177   0.6253
   0.6622   0.6849   0.6898   0.6993   0.7479   0.7822   0.8225   0.8361
   0.8871   0.9183   0.9216   0.9408   0.9689   1.0358   1.0416   1.0806
   1.2788   1.3117   1.3848   1.4168   1.4904   1.5383   1.5969   1.6736
     cgsolve_all iterations  73    anorm=    0.72E-07
     cgsolve_all iterations  73    anorm=    0.72E-07
     cgsolve_all iterations  73    anorm=    0.71E-07
     compute_u_kq: q = (   -0.0399,    0.0000,    0.0000)
     Rotating WFCS
     ethr =  1.00E-14,  avg # of iterations = 23.0
     eigenvalues at k:
 -37.0328 -36.6397 -36.5434 -36.4110 -36.1956 -36.1476 -36.0699 -35.9416
 -35.9362 -35.9216 -35.9074 -35.8914 -35.7506 -18.5823 -18.5446 -18.5372
 -18.4587 -18.4355 -18.3855 -18.3653 -18.3231 -18.2710 -18.2563 -18.2293
 -18.2111 -18.1784 -18.1586 -18.1381 -18.1308 -18.0859 -18.0731 -18.0547
 -18.0117 -17.9942 -17.9588 -17.9343 -17.9278 -17.9136 -17.8816 -17.8593
 -17.8271 -17.8116 -17.7878 -17.7742 -17.7274 -17.6982 -17.6707 -17.6617
 -17.6483 -17.6024 -17.5869 -17.5671 -17.5544 -17.5431 -17.5292 -17.5164
 -17.4974 -17.4701 -17.4609 -17.4385 -17.4226 -17.4172 -17.4034 -17.3960
 -17.3869 -17.3629 -17.3421 -17.3085 -17.2773 -17.2680 -17.2601 -17.2487
 -17.2276 -17.2172 -17.1965 -17.1637 -17.1481 -17.1174 -17.1032 -17.0827
 -17.0749 -17.0649 -17.0480 -17.0378 -17.0221 -17.0070 -17.0001 -16.9955
 -16.9721 -16.9505 -16.9349 -16.9166 -16.8967 -16.8757 -16.8707 -16.8386
 -16.8353 -16.7963 -16.7446 -16.6827 -16.5359 -16.4669 -16.4227 -15.9688
 -15.6585 -15.5238 -15.5078 -15.3961 -15.3702 -15.3371 -15.3106 -15.2352
 -15.2038 -15.1149 -15.0792 -14.9080 -14.8659 -14.7307 -14.6670 -14.6472
 -14.5984 -14.5644 -14.5572 -14.5277 -14.3787 -14.2565 -14.2382 -14.1703
 -14.1112  -7.0883  -6.6875  -6.2468  -6.2046  -6.1920  -6.1815  -6.1523
  -6.1449  -6.1233  -6.1026  -6.0701  -6.0519  -5.9996  -5.9865  -5.9650
  -5.9295  -5.8769  -5.8250  -5.7903  -5.7851  -5.7543  -5.7355  -5.6889
  -5.6672  -5.6315  -5.6250  -5.5872  -5.5692  -5.5249  -5.5000  -5.4909
  -5.4700  -5.4493  -5.4405  -5.4124  -5.3451  -5.3217  -5.3099  -5.2973
  -5.2730  -5.2596  -5.2037  -5.1885  -5.1660  -5.0717  -5.0516  -4.9718
  -4.8311  -4.7063  -4.1220  -3.9079  -3.6330  -3.5861  -3.5120  -3.4455
  -3.3239  -3.2880  -3.2627  -3.2433  -3.1845  -3.1590  -3.0890  -3.0772
  -3.0475  -3.0365  -2.9998  -2.9773  -2.9047  -2.9029  -2.8913  -2.8212
  -2.8015  -2.7815  -2.7506  -2.7218  -2.6821  -2.6517  -2.6382  -2.6225
  -2.5993  -2.5532  -2.5417  -2.5145  -2.4919  -2.4539  -2.4355  -2.4125
  -2.3768  -2.3316  -2.2906  -2.2382  -2.2219  -2.2069  -2.1828  -2.1577
  -2.1357  -2.1057  -2.0762  -2.0531  -2.0439  -1.9973  -1.9663  -1.9220
  -1.9180  -1.8788  -1.8375  -1.8179  -1.7835  -1.7486  -1.7308  -1.7168
  -1.6850  -1.6430  -1.5651  -1.5564  -1.5193  -1.4722  -1.4313  -1.3602
  -1.3385  -1.3037  -1.2732  -1.2397  -1.2006  -1.1085  -1.0299  -0.9719
  -0.9205  -0.9032  -0.8738  -0.8026  -0.7509  -0.7278  -0.6791  -0.6618
  -0.6487  -0.5964  -0.5912  -0.5650  -0.5428  -0.5296  -0.4987  -0.4917
  -0.4680  -0.4465  -0.4296  -0.4140  -0.3995  -0.3635  -0.3406  -0.3087
  -0.3011  -0.2818  -0.2623  -0.2507  -0.2414  -0.2111  -0.1907  -0.1761
  -0.1643  -0.1437  -0.1205  -0.1023  -0.0937  -0.0847  -0.0742  -0.0569
  -0.0428  -0.0261  -0.0076   0.0222   0.0320   0.0427   0.0618   0.0732
   0.0846   0.1082   0.1140   0.1346   0.1485   0.1561   0.1743   0.1885
   0.2001   0.2189   0.2309   0.2513   0.2641   0.2932   0.3085   0.3283
   0.3456   0.3684   0.3828   0.3942   0.4129   0.4220   0.4416   0.4866
   0.5004   0.5085   0.5366   0.5547   0.5814   0.6006   0.6154   0.6255
   0.6621   0.6848   0.6893   0.6996   0.7478   0.7856   0.8244   0.8316
   0.8785   0.9144   0.9212   0.9352   0.9626   1.0298   1.0471   1.0783
   1.2764   1.3110   1.3984   1.4256   1.4873   1.5331   1.6010   1.6834
     eigenvalues at k+q:
 -37.0328 -36.6397 -36.5434 -36.4110 -36.1956 -36.1476 -36.0699 -35.9416
 -35.9362 -35.9216 -35.9074 -35.8915 -35.7506 -18.5811 -18.5457 -18.5370
 -18.4597 -18.4346 -18.3867 -18.3636 -18.3220 -18.2681 -18.2581 -18.2303
 -18.2104 -18.1789 -18.1597 -18.1374 -18.1302 -18.0852 -18.0737 -18.0525
 -18.0115 -17.9940 -17.9557 -17.9378 -17.9284 -17.9162 -17.8835 -17.8581
 -17.8281 -17.8105 -17.7902 -17.7753 -17.7250 -17.6967 -17.6697 -17.6612
 -17.6483 -17.6021 -17.5875 -17.5653 -17.5527 -17.5397 -17.5254 -17.5159
 -17.4956 -17.4681 -17.4600 -17.4394 -17.4219 -17.4142 -17.4031 -17.3958
 -17.3853 -17.3623 -17.3427 -17.3067 -17.2780 -17.2676 -17.2622 -17.2517
 -17.2291 -17.2195 -17.1991 -17.1660 -17.1519 -17.1221 -17.1033 -17.0834
 -17.0780 -17.0651 -17.0501 -17.0379 -17.0217 -17.0090 -17.0014 -16.9973
 -16.9742 -16.9530 -16.9348 -16.9209 -16.8983 -16.8758 -16.8732 -16.8397
 -16.8364 -16.7959 -16.7448 -16.6751 -16.5355 -16.4664 -16.4114 -15.9687
 -15.6592 -15.5271 -15.5087 -15.3989 -15.3695 -15.3326 -15.3090 -15.2320
 -15.2012 -15.1092 -15.0775 -14.9090 -14.8647 -14.7337 -14.6667 -14.6497
 -14.5980 -14.5643 -14.5552 -14.5255 -14.3796 -14.2605 -14.2367 -14.1696
 -14.1163  -7.1047  -6.7020  -6.2486  -6.2046  -6.1932  -6.1802  -6.1521
  -6.1438  -6.1231  -6.1050  -6.0681  -6.0513  -5.9915  -5.9837  -5.9608
  -5.9290  -5.8796  -5.8278  -5.7884  -5.7829  -5.7566  -5.7362  -5.6919
  -5.6683  -5.6336  -5.6202  -5.5822  -5.5683  -5.5244  -5.4954  -5.4866
  -5.4669  -5.4470  -5.4364  -5.4126  -5.3411  -5.3213  -5.3078  -5.2977
  -5.2728  -5.2584  -5.2002  -5.1831  -5.1485  -5.0729  -5.0554  -4.9720
  -4.8330  -4.7079  -4.1409  -3.9279  -3.6306  -3.5840  -3.5108  -3.4413
  -3.3240  -3.2867  -3.2581  -3.2375  -3.1808  -3.1610  -3.0903  -3.0786
  -3.0473  -3.0337  -3.0009  -2.9761  -2.9086  -2.9025  -2.8957  -2.8219
  -2.7971  -2.7760  -2.7515  -2.7196  -2.6830  -2.6531  -2.6387  -2.6208
  -2.6019  -2.5570  -2.5429  -2.5098  -2.4903  -2.4551  -2.4359  -2.4129
  -2.3762  -2.3339  -2.2904  -2.2451  -2.2180  -2.2091  -2.1803  -2.1572
  -2.1358  -2.1054  -2.0769  -2.0532  -2.0406  -1.9948  -1.9676  -1.9211
  -1.9156  -1.8799  -1.8358  -1.8158  -1.7853  -1.7519  -1.7285  -1.7197
  -1.6835  -1.6411  -1.5640  -1.5573  -1.5220  -1.4741  -1.4319  -1.3608
  -1.3421  -1.3076  -1.2745  -1.2389  -1.2004  -1.1098  -1.0295  -0.9729
  -0.9210  -0.8975  -0.8797  -0.8004  -0.7464  -0.7272  -0.6803  -0.6618
  -0.6494  -0.5984  -0.5938  -0.5694  -0.5415  -0.5258  -0.5023  -0.4920
  -0.4717  -0.4443  -0.4312  -0.4150  -0.3982  -0.3596  -0.3425  -0.3117
  -0.3028  -0.2811  -0.2621  -0.2497  -0.2423  -0.2125  -0.1937  -0.1741
  -0.1610  -0.1416  -0.1193  -0.1022  -0.0921  -0.0818  -0.0744  -0.0553
  -0.0432  -0.0276  -0.0063   0.0234   0.0315   0.0444   0.0621   0.0746
   0.0846   0.1077   0.1158   0.1321   0.1476   0.1556   0.1729   0.1881
   0.2008   0.2188   0.2315   0.2532   0.2665   0.2930   0.3098   0.3286
   0.3441   0.3680   0.3822   0.3932   0.4089   0.4216   0.4393   0.4845
   0.4978   0.5069   0.5357   0.5544   0.5817   0.5961   0.6154   0.6258
   0.6622   0.6847   0.6886   0.6998   0.7479   0.7862   0.8215   0.8298
   0.8719   0.9085   0.9209   0.9300   0.9579   1.0238   1.0552   1.0772
   1.2693   1.3132   1.4120   1.4311   1.4838   1.5332   1.6068   1.6928
     cgsolve_all iterations  73    anorm=    0.71E-07
     cgsolve_all iterations  73    anorm=    0.71E-07
     cgsolve_all iterations  73    anorm=    0.71E-07
     compute_u_kq: q = (    0.0000,    0.0399,    0.0000)
     Rotating WFCS
     ethr =  1.00E-14,  avg # of iterations = 23.0
     eigenvalues at k:
 -37.0328 -36.6397 -36.5434 -36.4110 -36.1956 -36.1476 -36.0699 -35.9416
 -35.9362 -35.9216 -35.9074 -35.8914 -35.7506 -18.5823 -18.5446 -18.5372
 -18.4587 -18.4355 -18.3855 -18.3653 -18.3231 -18.2710 -18.2563 -18.2293
 -18.2111 -18.1784 -18.1586 -18.1381 -18.1308 -18.0859 -18.0731 -18.0547
 -18.0117 -17.9942 -17.9588 -17.9343 -17.9278 -17.9136 -17.8816 -17.8593
 -17.8271 -17.8116 -17.7878 -17.7742 -17.7274 -17.6982 -17.6707 -17.6617
 -17.6483 -17.6024 -17.5869 -17.5671 -17.5544 -17.5431 -17.5292 -17.5164
 -17.4974 -17.4701 -17.4609 -17.4385 -17.4226 -17.4172 -17.4034 -17.3960
 -17.3869 -17.3629 -17.3421 -17.3085 -17.2773 -17.2680 -17.2601 -17.2487
 -17.2276 -17.2172 -17.1965 -17.1637 -17.1481 -17.1174 -17.1032 -17.0827
 -17.0749 -17.0649 -17.0480 -17.0378 -17.0221 -17.0070 -17.0001 -16.9955
 -16.9721 -16.9505 -16.9349 -16.9166 -16.8967 -16.8757 -16.8707 -16.8386
 -16.8353 -16.7963 -16.7446 -16.6827 -16.5359 -16.4669 -16.4227 -15.9688
 -15.6585 -15.5238 -15.5078 -15.3961 -15.3702 -15.3371 -15.3106 -15.2352
 -15.2038 -15.1149 -15.0792 -14.9080 -14.8659 -14.7307 -14.6670 -14.6472
 -14.5984 -14.5644 -14.5572 -14.5277 -14.3787 -14.2565 -14.2382 -14.1703
 -14.1112  -7.0883  -6.6875  -6.2468  -6.2046  -6.1920  -6.1815  -6.1523
  -6.1449  -6.1233  -6.1026  -6.0701  -6.0519  -5.9996  -5.9865  -5.9650
  -5.9295  -5.8769  -5.8250  -5.7903  -5.7851  -5.7543  -5.7355  -5.6889
  -5.6672  -5.6315  -5.6250  -5.5872  -5.5692  -5.5249  -5.5000  -5.4909
  -5.4700  -5.4493  -5.4405  -5.4124  -5.3451  -5.3217  -5.3099  -5.2973
  -5.2730  -5.2596  -5.2037  -5.1885  -5.1660  -5.0717  -5.0516  -4.9718
  -4.8311  -4.7063  -4.1220  -3.9079  -3.6330  -3.5861  -3.5120  -3.4455
  -3.3239  -3.2880  -3.2627  -3.2433  -3.1845  -3.1590  -3.0890  -3.0772
  -3.0475  -3.0365  -2.9998  -2.9773  -2.9047  -2.9029  -2.8913  -2.8212
  -2.8015  -2.7815  -2.7506  -2.7218  -2.6821  -2.6517  -2.6382  -2.6225
  -2.5993  -2.5532  -2.5417  -2.5145  -2.4919  -2.4539  -2.4355  -2.4125
  -2.3768  -2.3316  -2.2906  -2.2382  -2.2219  -2.2069  -2.1828  -2.1577
  -2.1357  -2.1057  -2.0762  -2.0531  -2.0439  -1.9973  -1.9663  -1.9220
  -1.9180  -1.8788  -1.8375  -1.8179  -1.7835  -1.7486  -1.7308  -1.7168
  -1.6850  -1.6430  -1.5651  -1.5564  -1.5193  -1.4722  -1.4313  -1.3602
  -1.3385  -1.3037  -1.2732  -1.2397  -1.2006  -1.1085  -1.0299  -0.9719
  -0.9205  -0.9032  -0.8738  -0.8026  -0.7509  -0.7278  -0.6791  -0.6618
  -0.6487  -0.5964  -0.5912  -0.5650  -0.5428  -0.5296  -0.4987  -0.4917
  -0.4680  -0.4465  -0.4296  -0.4140  -0.3995  -0.3635  -0.3406  -0.3087
  -0.3011  -0.2818  -0.2623  -0.2507  -0.2414  -0.2111  -0.1907  -0.1761
  -0.1643  -0.1437  -0.1205  -0.1023  -0.0937  -0.0847  -0.0742  -0.0569
  -0.0428  -0.0261  -0.0076   0.0222   0.0320   0.0427   0.0618   0.0732
   0.0846   0.1082   0.1140   0.1346   0.1485   0.1561   0.1743   0.1885
   0.2001   0.2189   0.2309   0.2513   0.2641   0.2932   0.3085   0.3283
   0.3456   0.3684   0.3828   0.3942   0.4129   0.4220   0.4416   0.4866
   0.5004   0.5085   0.5366   0.5547   0.5814   0.6006   0.6154   0.6255
   0.6621   0.6848   0.6893   0.6996   0.7478   0.7856   0.8244   0.8316
   0.8785   0.9144   0.9212   0.9352   0.9626   1.0298   1.0471   1.0783
   1.2764   1.3110   1.3984   1.4256   1.4873   1.5331   1.6010   1.6834
     eigenvalues at k+q:
 -37.0328 -36.6397 -36.5434 -36.4110 -36.1956 -36.1476 -36.0699 -35.9416
 -35.9362 -35.9216 -35.9074 -35.8915 -35.7506 -18.5806 -18.5472 -18.5370
 -18.4575 -18.4345 -18.3871 -18.3649 -18.3221 -18.2662 -18.2561 -18.2307
 -18.2121 -18.1777 -18.1592 -18.1389 -18.1303 -18.0837 -18.0729 -18.0520
 -18.0126 -17.9941 -17.9629 -17.9384 -17.9305 -17.9138 -17.8843 -17.8597
 -17.8247 -17.8107 -17.7861 -17.7734 -17.7224 -17.6969 -17.6701 -17.6613
 -17.6463 -17.6031 -17.5868 -17.5661 -17.5530 -17.5401 -17.5267 -17.5152
 -17.4960 -17.4661 -17.4597 -17.4372 -17.4192 -17.4163 -17.4020 -17.3950
 -17.3867 -17.3619 -17.3408 -17.3062 -17.2787 -17.2694 -17.2620 -17.2515
 -17.2304 -17.2208 -17.2006 -17.1678 -17.1527 -17.1228 -17.1033 -17.0853
 -17.0792 -17.0659 -17.0504 -17.0383 -17.0218 -17.0105 -17.0022 -16.9986
 -16.9749 -16.9534 -16.9347 -16.9224 -16.8987 -16.8759 -16.8745 -16.8410
 -16.8369 -16.7954 -16.7447 -16.6715 -16.5354 -16.4660 -16.4061 -15.9687
 -15.6595 -15.5275 -15.5105 -15.3924 -15.3706 -15.3371 -15.3085 -15.2309
 -15.1981 -15.1086 -15.0769 -14.9094 -14.8644 -14.7324 -14.6730 -14.6465
 -14.5951 -14.5666 -14.5556 -14.5225 -14.3757 -14.2594 -14.2416 -14.1782
 -14.1114  -7.1122  -6.7089  -6.2517  -6.2026  -6.1908  -6.1814  -6.1525
  -6.1476  -6.1228  -6.1006  -6.0685  -6.0515  -5.9920  -5.9825  -5.9629
  -5.9278  -5.8756  -5.8225  -5.7900  -5.7833  -5.7572  -5.7340  -5.6880
  -5.6669  -5.6322  -5.6263  -5.5799  -5.5669  -5.5221  -5.4970  -5.4878
  -5.4699  -5.4445  -5.4379  -5.4110  -5.3380  -5.3218  -5.3084  -5.2984
  -5.2735  -5.2540  -5.1999  -5.1803  -5.1409  -5.0731  -5.0515  -4.9721
  -4.8358  -4.7086  -4.1499  -3.9377  -3.6276  -3.5795  -3.5105  -3.4393
  -3.3203  -3.2876  -3.2609  -3.2422  -3.1843  -3.1561  -3.0892  -3.0779
  -3.0441  -3.0324  -2.9980  -2.9764  -2.9091  -2.9028  -2.8930  -2.8229
  -2.7995  -2.7801  -2.7468  -2.7212  -2.6845  -2.6529  -2.6407  -2.6279
  -2.6013  -2.5585  -2.5429  -2.5140  -2.4932  -2.4560  -2.4375  -2.4124
  -2.3717  -2.3271  -2.2835  -2.2405  -2.2203  -2.2102  -2.1815  -2.1585
  -2.1358  -2.1076  -2.0766  -2.0528  -2.0432  -1.9926  -1.9699  -1.9215
  -1.9153  -1.8781  -1.8362  -1.8156  -1.7828  -1.7516  -1.7286  -1.7191
  -1.6801  -1.6391  -1.5611  -1.5552  -1.5224  -1.4731  -1.4322  -1.3635
  -1.3482  -1.3103  -1.2774  -1.2378  -1.1998  -1.1096  -1.0350  -0.9773
  -0.9211  -0.8996  -0.8695  -0.8015  -0.7502  -0.7233  -0.6803  -0.6623
  -0.6491  -0.5974  -0.5893  -0.5690  -0.5423  -0.5320  -0.5002  -0.4950
  -0.4699  -0.4462  -0.4313  -0.4135  -0.3972  -0.3652  -0.3432  -0.3088
  -0.3040  -0.2818  -0.2636  -0.2523  -0.2407  -0.2105  -0.1907  -0.1733
  -0.1658  -0.1391  -0.1185  -0.1019  -0.0952  -0.0833  -0.0731  -0.0541
  -0.0412  -0.0250  -0.0068   0.0232   0.0320   0.0433   0.0626   0.0748
   0.0850   0.1085   0.1143   0.1387   0.1492   0.1578   0.1743   0.1901
   0.2005   0.2205   0.2301   0.2512   0.2627   0.2923   0.3090   0.3273
   0.3465   0.3684   0.3822   0.3920   0.4076   0.4173   0.4432   0.4843
   0.4991   0.5084   0.5294   0.5515   0.5797   0.5945   0.6144   0.6257
   0.6624   0.6845   0.6893   0.6984   0.7481   0.7838   0.8187   0.8328
   0.8805   0.9092   0.9205   0.9248   0.9539   1.0260   1.0422   1.0815
   1.2781   1.3135   1.4005   1.4200   1.4986   1.5433   1.6064   1.6931
     cgsolve_all iterations  73    anorm=    0.71E-07
     cgsolve_all iterations  73    anorm=    0.71E-07
     cgsolve_all iterations  73    anorm=    0.71E-07
     compute_u_kq: q = (    0.0000,   -0.0399,    0.0000)
     Rotating WFCS
     ethr =  1.00E-14,  avg # of iterations = 23.0
     eigenvalues at k:
 -37.0328 -36.6397 -36.5434 -36.4110 -36.1956 -36.1476 -36.0699 -35.9416
 -35.9362 -35.9216 -35.9074 -35.8914 -35.7506 -18.5823 -18.5446 -18.5372
 -18.4587 -18.4355 -18.3855 -18.3653 -18.3231 -18.2710 -18.2563 -18.2293
 -18.2111 -18.1784 -18.1586 -18.1381 -18.1308 -18.0859 -18.0731 -18.0547
 -18.0117 -17.9942 -17.9588 -17.9343 -17.9278 -17.9136 -17.8816 -17.8593
 -17.8271 -17.8116 -17.7878 -17.7742 -17.7274 -17.6982 -17.6707 -17.6617
 -17.6483 -17.6024 -17.5869 -17.5671 -17.5544 -17.5431 -17.5292 -17.5164
 -17.4974 -17.4701 -17.4609 -17.4385 -17.4226 -17.4172 -17.4034 -17.3960
 -17.3869 -17.3629 -17.3421 -17.3085 -17.2773 -17.2680 -17.2601 -17.2487
 -17.2276 -17.2172 -17.1965 -17.1637 -17.1481 -17.1174 -17.1032 -17.0827
 -17.0749 -17.0649 -17.0480 -17.0378 -17.0221 -17.0070 -17.0001 -16.9955
 -16.9721 -16.9505 -16.9349 -16.9166 -16.8967 -16.8757 -16.8707 -16.8386
 -16.8353 -16.7963 -16.7446 -16.6827 -16.5359 -16.4669 -16.4227 -15.9688
 -15.6585 -15.5238 -15.5078 -15.3961 -15.3702 -15.3371 -15.3106 -15.2352
 -15.2038 -15.1149 -15.0792 -14.9080 -14.8659 -14.7307 -14.6670 -14.6472
 -14.5984 -14.5644 -14.5572 -14.5277 -14.3787 -14.2565 -14.2382 -14.1703
 -14.1112  -7.0883  -6.6875  -6.2468  -6.2046  -6.1920  -6.1815  -6.1523
  -6.1449  -6.1233  -6.1026  -6.0701  -6.0519  -5.9996  -5.9865  -5.9650
  -5.9295  -5.8769  -5.8250  -5.7903  -5.7851  -5.7543  -5.7355  -5.6889
  -5.6672  -5.6315  -5.6250  -5.5872  -5.5692  -5.5249  -5.5000  -5.4909
  -5.4700  -5.4493  -5.4405  -5.4124  -5.3451  -5.3217  -5.3099  -5.2973
  -5.2730  -5.2596  -5.2037  -5.1885  -5.1660  -5.0717  -5.0516  -4.9718
  -4.8311  -4.7063  -4.1220  -3.9079  -3.6330  -3.5861  -3.5120  -3.4455
  -3.3239  -3.2880  -3.2627  -3.2433  -3.1845  -3.1590  -3.0890  -3.0772
  -3.0475  -3.0365  -2.9998  -2.9773  -2.9047  -2.9029  -2.8913  -2.8212
  -2.8015  -2.7815  -2.7506  -2.7218  -2.6821  -2.6517  -2.6382  -2.6225
  -2.5993  -2.5532  -2.5417  -2.5145  -2.4919  -2.4539  -2.4355  -2.4125
  -2.3768  -2.3316  -2.2906  -2.2382  -2.2219  -2.2069  -2.1828  -2.1577
  -2.1357  -2.1057  -2.0762  -2.0531  -2.0439  -1.9973  -1.9663  -1.9220
  -1.9180  -1.8788  -1.8375  -1.8179  -1.7835  -1.7486  -1.7308  -1.7168
  -1.6850  -1.6430  -1.5651  -1.5564  -1.5193  -1.4722  -1.4313  -1.3602
  -1.3385  -1.3037  -1.2732  -1.2397  -1.2006  -1.1085  -1.0299  -0.9719
  -0.9205  -0.9032  -0.8738  -0.8026  -0.7509  -0.7278  -0.6791  -0.6618
  -0.6487  -0.5964  -0.5912  -0.5650  -0.5428  -0.5296  -0.4987  -0.4917
  -0.4680  -0.4465  -0.4296  -0.4140  -0.3995  -0.3635  -0.3406  -0.3087
  -0.3011  -0.2818  -0.2623  -0.2507  -0.2414  -0.2111  -0.1907  -0.1761
  -0.1643  -0.1437  -0.1205  -0.1023  -0.0937  -0.0847  -0.0742  -0.0569
  -0.0428  -0.0261  -0.0076   0.0222   0.0320   0.0427   0.0618   0.0732
   0.0846   0.1082   0.1140   0.1346   0.1485   0.1561   0.1743   0.1885
   0.2001   0.2189   0.2309   0.2513   0.2641   0.2932   0.3085   0.3283
   0.3456   0.3684   0.3828   0.3942   0.4129   0.4220   0.4416   0.4866
   0.5004   0.5085   0.5366   0.5547   0.5814   0.6006   0.6154   0.6255
   0.6621   0.6848   0.6893   0.6996   0.7478   0.7856   0.8244   0.8316
   0.8785   0.9144   0.9212   0.9352   0.9626   1.0298   1.0471   1.0783
   1.2764   1.3110   1.3984   1.4256   1.4873   1.5331   1.6010   1.6834
     eigenvalues at k+q:
 -37.0328 -36.6397 -36.5434 -36.4110 -36.1956 -36.1476 -36.0699 -35.9416
 -35.9362 -35.9216 -35.9074 -35.8914 -35.7506 -18.5840 -18.5420 -18.5372
 -18.4602 -18.4363 -18.3839 -18.3657 -18.3240 -18.2764 -18.2563 -18.2279
 -18.2098 -18.1787 -18.1581 -18.1377 -18.1306 -18.0887 -18.0729 -18.0573
 -18.0110 -17.9943 -17.9547 -17.9312 -17.9244 -17.9126 -17.8793 -17.8586
 -17.8298 -17.8126 -17.7890 -17.7748 -17.7322 -17.6996 -17.6715 -17.6622
 -17.6499 -17.6021 -17.5870 -17.5681 -17.5569 -17.5451 -17.5318 -17.5177
 -17.4985 -17.4741 -17.4621 -17.4403 -17.4258 -17.4184 -17.4046 -17.3969
 -17.3868 -17.3639 -17.3432 -17.3108 -17.2765 -17.2670 -17.2593 -17.2447
 -17.2257 -17.2127 -17.1912 -17.1596 -17.1436 -17.1131 -17.1020 -17.0812
 -17.0710 -17.0633 -17.0451 -17.0370 -17.0226 -17.0051 -16.9981 -16.9918
 -16.9693 -16.9471 -16.9350 -16.9106 -16.8952 -16.8756 -16.8670 -16.8359
 -16.8329 -16.7974 -16.7445 -16.6943 -16.5366 -16.4680 -16.4398 -15.9688
 -15.6576 -15.5203 -15.5051 -15.4001 -15.3697 -15.3366 -15.3131 -15.2399
 -15.2088 -15.1214 -15.0809 -14.9068 -14.8672 -14.7301 -14.6621 -14.6472
 -14.6022 -14.5644 -14.5559 -14.5324 -14.3819 -14.2545 -14.2341 -14.1641
 -14.1099  -7.0631  -6.6650  -6.2428  -6.2063  -6.1931  -6.1813  -6.1521
  -6.1428  -6.1237  -6.1054  -6.0718  -6.0525  -6.0151  -5.9845  -5.9651
  -5.9310  -5.8780  -5.8273  -5.7915  -5.7862  -5.7513  -5.7370  -5.6900
  -5.6671  -5.6322  -5.6223  -5.5947  -5.5711  -5.5278  -5.5044  -5.4938
  -5.4705  -5.4532  -5.4440  -5.4128  -5.3575  -5.3225  -5.3106  -5.2961
  -5.2730  -5.2646  -5.2150  -5.1935  -5.1787  -5.0701  -5.0516  -4.9712
  -4.8263  -4.7040  -4.0951  -3.8798  -3.6385  -3.5927  -3.5138  -3.4511
  -3.3276  -3.2891  -3.2639  -3.2446  -3.1851  -3.1623  -3.0897  -3.0761
  -3.0511  -3.0396  -3.0017  -2.9780  -2.9057  -2.8987  -2.8879  -2.8195
  -2.8035  -2.7829  -2.7543  -2.7222  -2.6804  -2.6499  -2.6361  -2.6169
  -2.5976  -2.5484  -2.5391  -2.5150  -2.4907  -2.4519  -2.4333  -2.4128
  -2.3817  -2.3358  -2.2975  -2.2366  -2.2241  -2.2027  -2.1841  -2.1572
  -2.1356  -2.1040  -2.0762  -2.0551  -2.0427  -2.0035  -1.9623  -1.9257
  -1.9170  -1.8773  -1.8391  -1.8198  -1.7836  -1.7464  -1.7328  -1.7147
  -1.6895  -1.6471  -1.5725  -1.5547  -1.5159  -1.4718  -1.4301  -1.3573
  -1.3288  -1.2981  -1.2682  -1.2408  -1.2002  -1.1075  -1.0281  -0.9684
  -0.9173  -0.9071  -0.8780  -0.8031  -0.7518  -0.7326  -0.6784  -0.6616
  -0.6481  -0.5972  -0.5914  -0.5628  -0.5436  -0.5247  -0.4990  -0.4882
  -0.4658  -0.4462  -0.4309  -0.4128  -0.4003  -0.3616  -0.3378  -0.3093
  -0.2972  -0.2819  -0.2613  -0.2499  -0.2403  -0.2115  -0.1917  -0.1791
  -0.1618  -0.1480  -0.1228  -0.1026  -0.0928  -0.0851  -0.0748  -0.0600
  -0.0441  -0.0268  -0.0084   0.0191   0.0316   0.0429   0.0615   0.0718
   0.0847   0.1070   0.1142   0.1304   0.1478   0.1545   0.1743   0.1866
   0.2000   0.2175   0.2319   0.2505   0.2655   0.2938   0.3073   0.3287
   0.3453   0.3689   0.3832   0.3947   0.4171   0.4266   0.4416   0.4879
   0.5013   0.5086   0.5439   0.5582   0.5829   0.6063   0.6178   0.6255
   0.6618   0.6853   0.6892   0.7009   0.7476   0.7846   0.8257   0.8359
   0.8746   0.9198   0.9217   0.9463   0.9729   1.0310   1.0546   1.0769
   1.2715   1.3108   1.3967   1.4282   1.4771   1.5244   1.5961   1.6734
     cgsolve_all iterations  73    anorm=    0.72E-07
     cgsolve_all iterations  73    anorm=    0.72E-07
     cgsolve_all iterations  73    anorm=    0.71E-07
     compute_u_kq: q = (    0.0000,    0.0000,    0.0399)
     Rotating WFCS
     ethr =  1.00E-14,  avg # of iterations = 23.0
     eigenvalues at k:
 -37.0328 -36.6397 -36.5434 -36.4110 -36.1956 -36.1476 -36.0699 -35.9416
 -35.9362 -35.9216 -35.9074 -35.8914 -35.7506 -18.5823 -18.5446 -18.5372
 -18.4587 -18.4355 -18.3855 -18.3653 -18.3231 -18.2710 -18.2563 -18.2293
 -18.2111 -18.1784 -18.1586 -18.1381 -18.1308 -18.0859 -18.0731 -18.0547
 -18.0117 -17.9942 -17.9588 -17.9343 -17.9278 -17.9136 -17.8816 -17.8593
 -17.8271 -17.8116 -17.7878 -17.7742 -17.7274 -17.6982 -17.6707 -17.6617
 -17.6483 -17.6024 -17.5869 -17.5671 -17.5544 -17.5431 -17.5292 -17.5164
 -17.4974 -17.4701 -17.4609 -17.4385 -17.4226 -17.4172 -17.4034 -17.3960
 -17.3869 -17.3629 -17.3421 -17.3085 -17.2773 -17.2680 -17.2601 -17.2487
 -17.2276 -17.2172 -17.1965 -17.1637 -17.1481 -17.1174 -17.1032 -17.0827
 -17.0749 -17.0649 -17.0480 -17.0378 -17.0221 -17.0070 -17.0001 -16.9955
 -16.9721 -16.9505 -16.9349 -16.9166 -16.8967 -16.8757 -16.8707 -16.8386
 -16.8353 -16.7963 -16.7446 -16.6827 -16.5359 -16.4669 -16.4227 -15.9688
 -15.6585 -15.5238 -15.5078 -15.3961 -15.3702 -15.3371 -15.3106 -15.2352
 -15.2038 -15.1149 -15.0792 -14.9080 -14.8659 -14.7307 -14.6670 -14.6472
 -14.5984 -14.5644 -14.5572 -14.5277 -14.3787 -14.2565 -14.2382 -14.1703
 -14.1112  -7.0883  -6.6875  -6.2468  -6.2046  -6.1920  -6.1815  -6.1523
  -6.1449  -6.1233  -6.1026  -6.0701  -6.0519  -5.9996  -5.9865  -5.9650
  -5.9295  -5.8769  -5.8250  -5.7903  -5.7851  -5.7543  -5.7355  -5.6889
  -5.6672  -5.6315  -5.6250  -5.5872  -5.5692  -5.5249  -5.5000  -5.4909
  -5.4700  -5.4493  -5.4405  -5.4124  -5.3451  -5.3217  -5.3099  -5.2973
  -5.2730  -5.2596  -5.2037  -5.1885  -5.1660  -5.0717  -5.0516  -4.9718
  -4.8311  -4.7063  -4.1220  -3.9079  -3.6330  -3.5861  -3.5120  -3.4455
  -3.3239  -3.2880  -3.2627  -3.2433  -3.1845  -3.1590  -3.0890  -3.0772
  -3.0475  -3.0365  -2.9998  -2.9773  -2.9047  -2.9029  -2.8913  -2.8212
  -2.8015  -2.7815  -2.7506  -2.7218  -2.6821  -2.6517  -2.6382  -2.6225
  -2.5993  -2.5532  -2.5417  -2.5145  -2.4919  -2.4539  -2.4355  -2.4125
  -2.3768  -2.3316  -2.2906  -2.2382  -2.2219  -2.2069  -2.1828  -2.1577
  -2.1357  -2.1057  -2.0762  -2.0531  -2.0439  -1.9973  -1.9663  -1.9220
  -1.9180  -1.8788  -1.8375  -1.8179  -1.7835  -1.7486  -1.7308  -1.7168
  -1.6850  -1.6430  -1.5651  -1.5564  -1.5193  -1.4722  -1.4313  -1.3602
  -1.3385  -1.3037  -1.2732  -1.2397  -1.2006  -1.1085  -1.0299  -0.9719
  -0.9205  -0.9032  -0.8738  -0.8026  -0.7509  -0.7278  -0.6791  -0.6618
  -0.6487  -0.5964  -0.5912  -0.5650  -0.5428  -0.5296  -0.4987  -0.4917
  -0.4680  -0.4465  -0.4296  -0.4140  -0.3995  -0.3635  -0.3406  -0.3087
  -0.3011  -0.2818  -0.2623  -0.2507  -0.2414  -0.2111  -0.1907  -0.1761
  -0.1643  -0.1437  -0.1205  -0.1023  -0.0937  -0.0847  -0.0742  -0.0569
  -0.0428  -0.0261  -0.0076   0.0222   0.0320   0.0427   0.0618   0.0732
   0.0846   0.1082   0.1140   0.1346   0.1485   0.1561   0.1743   0.1885
   0.2001   0.2189   0.2309   0.2513   0.2641   0.2932   0.3085   0.3283
   0.3456   0.3684   0.3828   0.3942   0.4129   0.4220   0.4416   0.4866
   0.5004   0.5085   0.5366   0.5547   0.5814   0.6006   0.6154   0.6255
   0.6621   0.6848   0.6893   0.6996   0.7478   0.7856   0.8244   0.8316
   0.8785   0.9144   0.9212   0.9352   0.9626   1.0298   1.0471   1.0783
   1.2764   1.3110   1.3984   1.4256   1.4873   1.5331   1.6010   1.6834
     eigenvalues at k+q:
 -37.0328 -36.6397 -36.5434 -36.4110 -36.1956 -36.1476 -36.0699 -35.9416
 -35.9362 -35.9216 -35.9074 -35.8914 -35.7506 -18.5823 -18.5446 -18.5372
 -18.4587 -18.4354 -18.3856 -18.3653 -18.3231 -18.2712 -18.2562 -18.2292
 -18.2110 -18.1781 -18.1591 -18.1378 -18.1310 -18.0861 -18.0729 -18.0543
 -18.0117 -17.9942 -17.9589 -17.9341 -17.9281 -17.9137 -17.8812 -17.8593
 -17.8279 -17.8113 -17.7863 -17.7754 -17.7274 -17.6982 -17.6713 -17.6608
 -17.6490 -17.6001 -17.5887 -17.5671 -17.5538 -17.5423 -17.5296 -17.5184
 -17.4975 -17.4697 -17.4602 -17.4387 -17.4235 -17.4169 -17.4026 -17.3953
 -17.3868 -17.3644 -17.3415 -17.3089 -17.2771 -17.2676 -17.2602 -17.2487
 -17.2276 -17.2175 -17.1963 -17.1638 -17.1482 -17.1174 -17.1030 -17.0828
 -17.0748 -17.0650 -17.0483 -17.0374 -17.0222 -17.0070 -17.0001 -16.9956
 -16.9722 -16.9506 -16.9348 -16.9166 -16.8967 -16.8757 -16.8707 -16.8386
 -16.8353 -16.7963 -16.7446 -16.6827 -16.5359 -16.4669 -16.4227 -15.9687
 -15.6585 -15.5238 -15.5078 -15.3962 -15.3702 -15.3370 -15.3106 -15.2353
 -15.2038 -15.1149 -15.0792 -14.9080 -14.8659 -14.7307 -14.6670 -14.6472
 -14.5985 -14.5644 -14.5573 -14.5277 -14.3788 -14.2565 -14.2382 -14.1703
 -14.1113  -7.0884  -6.6875  -6.2468  -6.2045  -6.1922  -6.1814  -6.1522
  -6.1449  -6.1233  -6.1027  -6.0700  -6.0519  -5.9996  -5.9865  -5.9650
  -5.9295  -5.8769  -5.8250  -5.7903  -5.7850  -5.7543  -5.7355  -5.6889
  -5.6673  -5.6314  -5.6250  -5.5873  -5.5692  -5.5245  -5.5001  -5.4912
  -5.4699  -5.4492  -5.4402  -5.4124  -5.3454  -5.3212  -5.3106  -5.2970
  -5.2732  -5.2595  -5.2030  -5.1889  -5.1662  -5.0717  -5.0516  -4.9717
  -4.8311  -4.7063  -4.1220  -3.9079  -3.6330  -3.5861  -3.5121  -3.4454
  -3.3240  -3.2878  -3.2635  -3.2425  -3.1842  -3.1594  -3.0891  -3.0777
  -3.0467  -3.0375  -2.9992  -2.9771  -2.9048  -2.9032  -2.8914  -2.8220
  -2.8003  -2.7817  -2.7505  -2.7209  -2.6828  -2.6513  -2.6389  -2.6227
  -2.5996  -2.5534  -2.5401  -2.5159  -2.4911  -2.4543  -2.4349  -2.4124
  -2.3769  -2.3325  -2.2910  -2.2371  -2.2209  -2.2075  -2.1827  -2.1563
  -2.1384  -2.1055  -2.0752  -2.0528  -2.0454  -1.9981  -1.9626  -1.9242
  -1.9182  -1.8785  -1.8376  -1.8179  -1.7834  -1.7497  -1.7298  -1.7176
  -1.6846  -1.6422  -1.5656  -1.5566  -1.5191  -1.4719  -1.4315  -1.3604
  -1.3383  -1.3035  -1.2732  -1.2399  -1.2006  -1.1086  -1.0299  -0.9718
  -0.9205  -0.9032  -0.8739  -0.8027  -0.7509  -0.7278  -0.6796  -0.6612
  -0.6489  -0.5965  -0.5908  -0.5649  -0.5425  -0.5302  -0.4988  -0.4918
  -0.4685  -0.4467  -0.4287  -0.4136  -0.3997  -0.3649  -0.3389  -0.3077
  -0.3022  -0.2814  -0.2636  -0.2492  -0.2426  -0.2105  -0.1912  -0.1769
  -0.1634  -0.1433  -0.1197  -0.1031  -0.0950  -0.0853  -0.0724  -0.0578
  -0.0425  -0.0247  -0.0079   0.0215   0.0326   0.0424   0.0621   0.0748
   0.0828   0.1084   0.1136   0.1347   0.1482   0.1575   0.1742   0.1879
   0.1993   0.2169   0.2320   0.2523   0.2645   0.2952   0.3061   0.3280
   0.3459   0.3685   0.3831   0.3938   0.4130   0.4229   0.4410   0.4869
   0.5003   0.5080   0.5367   0.5546   0.5815   0.6003   0.6154   0.6257
   0.6621   0.6848   0.6895   0.6995   0.7479   0.7855   0.8243   0.8316
   0.8784   0.9144   0.9212   0.9351   0.9625   1.0297   1.0471   1.0783
   1.2763   1.3110   1.3985   1.4256   1.4873   1.5330   1.6010   1.6834
     cgsolve_all iterations  73    anorm=    0.71E-07
     cgsolve_all iterations  71    anorm=    0.72E-07
     cgsolve_all iterations  73    anorm=    0.72E-07
     compute_u_kq: q = (    0.0000,    0.0000,   -0.0399)
     Rotating WFCS
     ethr =  1.00E-14,  avg # of iterations = 23.0
     eigenvalues at k:
 -37.0328 -36.6397 -36.5434 -36.4110 -36.1956 -36.1476 -36.0699 -35.9416
 -35.9362 -35.9216 -35.9074 -35.8914 -35.7506 -18.5823 -18.5446 -18.5372
 -18.4587 -18.4355 -18.3855 -18.3653 -18.3231 -18.2710 -18.2563 -18.2293
 -18.2111 -18.1784 -18.1586 -18.1381 -18.1308 -18.0859 -18.0731 -18.0547
 -18.0117 -17.9942 -17.9588 -17.9343 -17.9278 -17.9136 -17.8816 -17.8593
 -17.8271 -17.8116 -17.7878 -17.7742 -17.7274 -17.6982 -17.6707 -17.6617
 -17.6483 -17.6024 -17.5869 -17.5671 -17.5544 -17.5431 -17.5292 -17.5164
 -17.4974 -17.4701 -17.4609 -17.4385 -17.4226 -17.4172 -17.4034 -17.3960
 -17.3869 -17.3629 -17.3421 -17.3085 -17.2773 -17.2680 -17.2601 -17.2487
 -17.2276 -17.2172 -17.1965 -17.1637 -17.1481 -17.1174 -17.1032 -17.0827
 -17.0749 -17.0649 -17.0480 -17.0378 -17.0221 -17.0070 -17.0001 -16.9955
 -16.9721 -16.9505 -16.9349 -16.9166 -16.8967 -16.8757 -16.8707 -16.8386
 -16.8353 -16.7963 -16.7446 -16.6827 -16.5359 -16.4669 -16.4227 -15.9688
 -15.6585 -15.5238 -15.5078 -15.3961 -15.3702 -15.3371 -15.3106 -15.2352
 -15.2038 -15.1149 -15.0792 -14.9080 -14.8659 -14.7307 -14.6670 -14.6472
 -14.5984 -14.5644 -14.5572 -14.5277 -14.3787 -14.2565 -14.2382 -14.1703
 -14.1112  -7.0883  -6.6875  -6.2468  -6.2046  -6.1920  -6.1815  -6.1523
  -6.1449  -6.1233  -6.1026  -6.0701  -6.0519  -5.9996  -5.9865  -5.9650
  -5.9295  -5.8769  -5.8250  -5.7903  -5.7851  -5.7543  -5.7355  -5.6889
  -5.6672  -5.6315  -5.6250  -5.5872  -5.5692  -5.5249  -5.5000  -5.4909
  -5.4700  -5.4493  -5.4405  -5.4124  -5.3451  -5.3217  -5.3099  -5.2973
  -5.2730  -5.2596  -5.2037  -5.1885  -5.1660  -5.0717  -5.0516  -4.9718
  -4.8311  -4.7063  -4.1220  -3.9079  -3.6330  -3.5861  -3.5120  -3.4455
  -3.3239  -3.2880  -3.2627  -3.2433  -3.1845  -3.1590  -3.0890  -3.0772
  -3.0475  -3.0365  -2.9998  -2.9773  -2.9047  -2.9029  -2.8913  -2.8212
  -2.8015  -2.7815  -2.7506  -2.7218  -2.6821  -2.6517  -2.6382  -2.6225
  -2.5993  -2.5532  -2.5417  -2.5145  -2.4919  -2.4539  -2.4355  -2.4125
  -2.3768  -2.3316  -2.2906  -2.2382  -2.2219  -2.2069  -2.1828  -2.1577
  -2.1357  -2.1057  -2.0762  -2.0531  -2.0439  -1.9973  -1.9663  -1.9220
  -1.9180  -1.8788  -1.8375  -1.8179  -1.7835  -1.7486  -1.7308  -1.7168
  -1.6850  -1.6430  -1.5651  -1.5564  -1.5193  -1.4722  -1.4313  -1.3602
  -1.3385  -1.3037  -1.2732  -1.2397  -1.2006  -1.1085  -1.0299  -0.9719
  -0.9205  -0.9032  -0.8738  -0.8026  -0.7509  -0.7278  -0.6791  -0.6618
  -0.6487  -0.5964  -0.5912  -0.5650  -0.5428  -0.5296  -0.4987  -0.4917
  -0.4680  -0.4465  -0.4296  -0.4140  -0.3995  -0.3635  -0.3406  -0.3087
  -0.3011  -0.2818  -0.2623  -0.2507  -0.2414  -0.2111  -0.1907  -0.1761
  -0.1643  -0.1437  -0.1205  -0.1023  -0.0937  -0.0847  -0.0742  -0.0569
  -0.0428  -0.0261  -0.0076   0.0222   0.0320   0.0427   0.0618   0.0732
   0.0846   0.1082   0.1140   0.1346   0.1485   0.1561   0.1743   0.1885
   0.2001   0.2189   0.2309   0.2513   0.2641   0.2932   0.3085   0.3283
   0.3456   0.3684   0.3828   0.3942   0.4129   0.4220   0.4416   0.4866
   0.5004   0.5085   0.5366   0.5547   0.5814   0.6006   0.6154   0.6255
   0.6621   0.6848   0.6893   0.6996   0.7478   0.7856   0.8244   0.8316
   0.8785   0.9144   0.9212   0.9352   0.9626   1.0298   1.0471   1.0783
   1.2764   1.3110   1.3984   1.4256   1.4873   1.5331   1.6010   1.6834
     eigenvalues at k+q:
 -37.0328 -36.6397 -36.5434 -36.4110 -36.1956 -36.1476 -36.0699 -35.9416
 -35.9362 -35.9216 -35.9074 -35.8914 -35.7506 -18.5823 -18.5446 -18.5371
 -18.4587 -18.4354 -18.3855 -18.3654 -18.3230 -18.2709 -18.2564 -18.2293
 -18.2111 -18.1787 -18.1580 -18.1383 -18.1308 -18.0855 -18.0732 -18.0551
 -18.0118 -17.9941 -17.9587 -17.9345 -17.9273 -17.9135 -17.8819 -17.8593
 -17.8261 -17.8121 -17.7892 -17.7730 -17.7275 -17.6981 -17.6701 -17.6626
 -17.6475 -17.6046 -17.5851 -17.5673 -17.5552 -17.5440 -17.5285 -17.5143
 -17.4974 -17.4705 -17.4615 -17.4384 -17.4219 -17.4174 -17.4041 -17.3967
 -17.3868 -17.3621 -17.3426 -17.3081 -17.2775 -17.2683 -17.2600 -17.2487
 -17.2275 -17.2169 -17.1968 -17.1637 -17.1480 -17.1174 -17.1033 -17.0828
 -17.0750 -17.0648 -17.0478 -17.0381 -17.0220 -17.0069 -17.0003 -16.9955
 -16.9721 -16.9505 -16.9349 -16.9166 -16.8967 -16.8757 -16.8708 -16.8387
 -16.8353 -16.7964 -16.7446 -16.6828 -16.5359 -16.4669 -16.4227 -15.9687
 -15.6585 -15.5238 -15.5078 -15.3961 -15.3702 -15.3371 -15.3106 -15.2353
 -15.2038 -15.1149 -15.0792 -14.9080 -14.8659 -14.7307 -14.6671 -14.6472
 -14.5985 -14.5644 -14.5573 -14.5277 -14.3787 -14.2565 -14.2383 -14.1704
 -14.1112  -7.0883  -6.6874  -6.2468  -6.2046  -6.1920  -6.1815  -6.1523
  -6.1450  -6.1233  -6.1026  -6.0701  -6.0518  -5.9997  -5.9864  -5.9650
  -5.9295  -5.8768  -5.8250  -5.7903  -5.7851  -5.7543  -5.7355  -5.6888
  -5.6672  -5.6315  -5.6250  -5.5871  -5.5691  -5.5253  -5.4998  -5.4907
  -5.4701  -5.4493  -5.4407  -5.4123  -5.3447  -5.3222  -5.3093  -5.2975
  -5.2729  -5.2598  -5.2041  -5.1883  -5.1659  -5.0716  -5.0517  -4.9717
  -4.8311  -4.7063  -4.1220  -3.9079  -3.6329  -3.5862  -3.5119  -3.4456
  -3.3237  -3.2886  -3.2614  -3.2443  -3.1846  -3.1588  -3.0891  -3.0767
  -3.0482  -3.0356  -3.0007  -2.9771  -2.9055  -2.9018  -2.8911  -2.8208
  -2.8024  -2.7811  -2.7509  -2.7226  -2.6811  -2.6522  -2.6374  -2.6227
  -2.5990  -2.5528  -2.5433  -2.5136  -2.4919  -2.4545  -2.4352  -2.4125
  -2.3761  -2.3312  -2.2907  -2.2404  -2.2219  -2.2065  -2.1825  -2.1597
  -2.1319  -2.1056  -2.0774  -2.0542  -2.0423  -1.9961  -1.9693  -1.9214
  -1.9177  -1.8789  -1.8377  -1.8175  -1.7833  -1.7479  -1.7313  -1.7157
  -1.6853  -1.6446  -1.5649  -1.5551  -1.5201  -1.4725  -1.4311  -1.3602
  -1.3385  -1.3038  -1.2732  -1.2395  -1.2006  -1.1085  -1.0300  -0.9720
  -0.9205  -0.9032  -0.8737  -0.8026  -0.7510  -0.7279  -0.6787  -0.6623
  -0.6486  -0.5963  -0.5915  -0.5650  -0.5429  -0.5292  -0.4989  -0.4916
  -0.4676  -0.4462  -0.4302  -0.4145  -0.3992  -0.3624  -0.3418  -0.3097
  -0.3002  -0.2829  -0.2609  -0.2519  -0.2396  -0.2122  -0.1899  -0.1746
  -0.1652  -0.1443  -0.1216  -0.1021  -0.0916  -0.0844  -0.0755  -0.0558
  -0.0431  -0.0280  -0.0076   0.0229   0.0318   0.0428   0.0617   0.0713
   0.0867   0.1074   0.1148   0.1347   0.1487   0.1554   0.1743   0.1886
   0.2011   0.2206   0.2299   0.2504   0.2641   0.2909   0.3110   0.3286
   0.3453   0.3684   0.3823   0.3946   0.4128   0.4212   0.4420   0.4861
   0.5003   0.5093   0.5365   0.5546   0.5815   0.6009   0.6154   0.6250
   0.6622   0.6849   0.6889   0.7000   0.7478   0.7856   0.8244   0.8315
   0.8786   0.9144   0.9212   0.9351   0.9626   1.0298   1.0470   1.0783
   1.2764   1.3110   1.3983   1.4255   1.4874   1.5331   1.6010   1.6834
     cgsolve_all iterations  73    anorm=    0.71E-07
     cgsolve_all iterations  71    anorm=    0.72E-07
     cgsolve_all iterations  73    anorm=    0.72E-07

     k-point #    2 of     4      pool #  1    cpu time:   13682.4
     compute_u_kq: q = (    0.0000,    0.0000,    0.0000)
     Rotating WFCS
     ethr =  1.00E-14,  avg # of iterations =  6.0
     eigenvalues at k:
 -37.0328 -36.6397 -36.5434 -36.4110 -36.1956 -36.1476 -36.0699 -35.9416
 -35.9362 -35.9216 -35.9074 -35.8914 -35.7506 -18.5823 -18.5446 -18.5371
 -18.4588 -18.4353 -18.3858 -18.3653 -18.3228 -18.2708 -18.2566 -18.2288
 -18.2109 -18.1801 -18.1570 -18.1368 -18.1335 -18.0842 -18.0737 -18.0545
 -18.0120 -17.9939 -17.9591 -17.9353 -17.9274 -17.9133 -17.8803 -17.8599
 -17.8258 -17.8138 -17.7894 -17.7722 -17.7276 -17.6968 -17.6708 -17.6623
 -17.6467 -17.6068 -17.5813 -17.5710 -17.5564 -17.5443 -17.5291 -17.5128
 -17.4977 -17.4693 -17.4590 -17.4389 -17.4253 -17.4153 -17.4013 -17.3973
 -17.3839 -17.3702 -17.3401 -17.3084 -17.2781 -17.2673 -17.2597 -17.2492
 -17.2269 -17.2166 -17.1972 -17.1644 -17.1478 -17.1172 -17.1017 -17.0837
 -17.0742 -17.0650 -17.0497 -17.0371 -17.0223 -17.0060 -17.0010 -16.9956
 -16.9724 -16.9505 -16.9343 -16.9166 -16.8966 -16.8757 -16.8708 -16.8386
 -16.8353 -16.7963 -16.7446 -16.6827 -16.5359 -16.4669 -16.4227 -15.9688
 -15.6585 -15.5238 -15.5078 -15.3962 -15.3702 -15.3369 -15.3106 -15.2352
 -15.2038 -15.1149 -15.0792 -14.9080 -14.8659 -14.7307 -14.6670 -14.6472
 -14.5984 -14.5644 -14.5572 -14.5277 -14.3787 -14.2565 -14.2382 -14.1703
 -14.1112  -7.0883  -6.6875  -6.2468  -6.2044  -6.1925  -6.1813  -6.1523
  -6.1448  -6.1232  -6.1027  -6.0700  -6.0518  -5.9998  -5.9863  -5.9650
  -5.9295  -5.8770  -5.8251  -5.7902  -5.7851  -5.7543  -5.7355  -5.6889
  -5.6674  -5.6314  -5.6249  -5.5876  -5.5687  -5.5247  -5.5002  -5.4920
  -5.4696  -5.4488  -5.4401  -5.4127  -5.3443  -5.3218  -5.3114  -5.2971
  -5.2732  -5.2594  -5.2001  -5.1915  -5.1662  -5.0717  -5.0515  -4.9718
  -4.8311  -4.7063  -4.1220  -3.9079  -3.6328  -3.5866  -3.5116  -3.4456
  -3.3227  -3.2916  -3.2571  -3.2459  -3.1834  -3.1614  -3.0900  -3.0765
  -3.0464  -3.0368  -3.0027  -2.9745  -2.9087  -2.8995  -2.8884  -2.8253
  -2.7994  -2.7803  -2.7529  -2.7216  -2.6776  -2.6536  -2.6376  -2.6271
  -2.5982  -2.5529  -2.5408  -2.5190  -2.4847  -2.4636  -2.4295  -2.4122
  -2.3685  -2.3376  -2.2958  -2.2449  -2.2174  -2.2050  -2.1776  -2.1668
  -2.1221  -2.1009  -2.0797  -2.0647  -2.0414  -1.9944  -1.9605  -1.9335
  -1.9196  -1.8771  -1.8390  -1.8134  -1.7800  -1.7542  -1.7263  -1.7128
  -1.6846  -1.6514  -1.5659  -1.5448  -1.5289  -1.4714  -1.4312  -1.3613
  -1.3371  -1.3025  -1.2732  -1.2415  -1.1994  -1.1087  -1.0299  -0.9716
  -0.9211  -0.9030  -0.8738  -0.8025  -0.7513  -0.7280  -0.6808  -0.6597
  -0.6489  -0.5965  -0.5907  -0.5636  -0.5400  -0.5331  -0.5007  -0.4913
  -0.4700  -0.4466  -0.4257  -0.4157  -0.3983  -0.3680  -0.3322  -0.3102
  -0.3037  -0.2877  -0.2647  -0.2469  -0.2354  -0.2150  -0.1883  -0.1736
  -0.1611  -0.1467  -0.1252  -0.1034  -0.0923  -0.0853  -0.0683  -0.0527
  -0.0433  -0.0329  -0.0114   0.0218   0.0361   0.0403   0.0632   0.0704
   0.0880   0.1033   0.1176   0.1370   0.1479   0.1623   0.1731   0.1800
   0.2027   0.2133   0.2345   0.2537   0.2685   0.2839   0.3152   0.3288
   0.3454   0.3690   0.3803   0.3932   0.4135   0.4236   0.4392   0.4841
   0.5000   0.5113   0.5374   0.5538   0.5837   0.6014   0.6155   0.6223
   0.6623   0.6857   0.6866   0.7024   0.7476   0.7854   0.8246   0.8315
   0.8785   0.9143   0.9213   0.9351   0.9625   1.0298   1.0471   1.0783
   1.2764   1.3110   1.3984   1.4256   1.4873   1.5331   1.6010   1.6834
     eigenvalues at k+q:
 -37.0328 -36.6397 -36.5434 -36.4110 -36.1956 -36.1476 -36.0699 -35.9416
 -35.9362 -35.9216 -35.9074 -35.8914 -35.7506 -18.5823 -18.5446 -18.5371
 -18.4588 -18.4353 -18.3858 -18.3653 -18.3228 -18.2708 -18.2566 -18.2288
 -18.2109 -18.1801 -18.1570 -18.1368 -18.1334 -18.0842 -18.0737 -18.0545
 -18.0120 -17.9939 -17.9591 -17.9353 -17.9274 -17.9133 -17.8803 -17.8598
 -17.8258 -17.8138 -17.7894 -17.7722 -17.7276 -17.6968 -17.6708 -17.6623
 -17.6467 -17.6068 -17.5813 -17.5710 -17.5564 -17.5443 -17.5291 -17.5128
 -17.4977 -17.4693 -17.4590 -17.4389 -17.4253 -17.4153 -17.4013 -17.3973
 -17.3839 -17.3702 -17.3401 -17.3084 -17.2781 -17.2673 -17.2597 -17.2492
 -17.2269 -17.2166 -17.1972 -17.1645 -17.1478 -17.1172 -17.1017 -17.0837
 -17.0742 -17.0650 -17.0497 -17.0371 -17.0223 -17.0060 -17.0010 -16.9956
 -16.9725 -16.9505 -16.9343 -16.9166 -16.8967 -16.8756 -16.8708 -16.8387
 -16.8353 -16.7963 -16.7446 -16.6827 -16.5359 -16.4669 -16.4227 -15.9687
 -15.6585 -15.5238 -15.5078 -15.3962 -15.3702 -15.3369 -15.3106 -15.2353
 -15.2038 -15.1149 -15.0792 -14.9080 -14.8659 -14.7307 -14.6671 -14.6472
 -14.5985 -14.5644 -14.5573 -14.5277 -14.3788 -14.2565 -14.2382 -14.1703
 -14.1112  -7.0884  -6.6875  -6.2468  -6.2044  -6.1925  -6.1813  -6.1523
  -6.1448  -6.1232  -6.1027  -6.0700  -6.0518  -5.9998  -5.9863  -5.9650
  -5.9295  -5.8770  -5.8251  -5.7902  -5.7851  -5.7542  -5.7355  -5.6889
  -5.6674  -5.6313  -5.6248  -5.5876  -5.5687  -5.5247  -5.5002  -5.4920
  -5.4696  -5.4488  -5.4401  -5.4127  -5.3443  -5.3217  -5.3114  -5.2971
  -5.2732  -5.2594  -5.2001  -5.1915  -5.1662  -5.0717  -5.0515  -4.9717
  -4.8311  -4.7063  -4.1220  -3.9079  -3.6328  -3.5866  -3.5116  -3.4457
  -3.3227  -3.2916  -3.2571  -3.2459  -3.1834  -3.1614  -3.0900  -3.0765
  -3.0464  -3.0368  -3.0027  -2.9745  -2.9087  -2.8994  -2.8884  -2.8252
  -2.7994  -2.7802  -2.7529  -2.7216  -2.6775  -2.6536  -2.6376  -2.6270
  -2.5982  -2.5529  -2.5408  -2.5190  -2.4847  -2.4636  -2.4295  -2.4122
  -2.3685  -2.3376  -2.2958  -2.2449  -2.2174  -2.2050  -2.1776  -2.1668
  -2.1221  -2.1009  -2.0797  -2.0646  -2.0414  -1.9944  -1.9605  -1.9335
  -1.9196  -1.8771  -1.8390  -1.8134  -1.7800  -1.7542  -1.7263  -1.7128
  -1.6846  -1.6514  -1.5659  -1.5448  -1.5289  -1.4714  -1.4312  -1.3613
  -1.3371  -1.3025  -1.2732  -1.2415  -1.1994  -1.1087  -1.0300  -0.9716
  -0.9211  -0.9030  -0.8738  -0.8025  -0.7513  -0.7280  -0.6808  -0.6597
  -0.6489  -0.5965  -0.5907  -0.5636  -0.5400  -0.5331  -0.5007  -0.4913
  -0.4700  -0.4466  -0.4257  -0.4157  -0.3983  -0.3680  -0.3322  -0.3102
  -0.3037  -0.2877  -0.2647  -0.2469  -0.2354  -0.2150  -0.1883  -0.1736
  -0.1611  -0.1467  -0.1252  -0.1034  -0.0923  -0.0853  -0.0683  -0.0527
  -0.0433  -0.0329  -0.0114   0.0218   0.0361   0.0403   0.0632   0.0704
   0.0880   0.1033   0.1176   0.1370   0.1479   0.1623   0.1731   0.1800
   0.2027   0.2133   0.2345   0.2537   0.2685   0.2839   0.3152   0.3288
   0.3454   0.3690   0.3803   0.3933   0.4135   0.4236   0.4391   0.4841
   0.5000   0.5113   0.5374   0.5537   0.5837   0.6013   0.6155   0.6223
   0.6622   0.6857   0.6867   0.7024   0.7477   0.7854   0.8245   0.8315
   0.8785   0.9143   0.9213   0.9351   0.9625   1.0297   1.0471   1.0783
   1.2764   1.3110   1.3984   1.4255   1.4873   1.5331   1.6010   1.6834
     cgsolve_all iterations  66    anorm=    0.74E-07
PARA_AUG  1      50.1755305        -0.4019717         0.2042296
     cgsolve_all iterations  66    anorm=    0.74E-07
PARA_AUG  2      -0.3538836        50.6454695         0.1311704
     cgsolve_all iterations  66    anorm=    0.73E-07
PARA_AUG  3       0.2129029         0.1026088        50.3247708
     cgsolve_all iterations  73    anorm=    0.71E-07
     cgsolve_all iterations  73    anorm=    0.72E-07
     cgsolve_all iterations  73    anorm=    0.72E-07
     compute_u_kq: q = (    0.0399,    0.0000,    0.0000)
     Rotating WFCS
     ethr =  1.00E-14,  avg # of iterations = 24.0
     eigenvalues at k:
 -37.0328 -36.6397 -36.5434 -36.4110 -36.1956 -36.1476 -36.0699 -35.9416
 -35.9362 -35.9216 -35.9074 -35.8914 -35.7506 -18.5823 -18.5446 -18.5371
 -18.4588 -18.4353 -18.3858 -18.3653 -18.3228 -18.2708 -18.2566 -18.2288
 -18.2109 -18.1801 -18.1570 -18.1368 -18.1335 -18.0842 -18.0737 -18.0545
 -18.0120 -17.9939 -17.9591 -17.9353 -17.9274 -17.9133 -17.8803 -17.8599
 -17.8258 -17.8138 -17.7894 -17.7722 -17.7276 -17.6968 -17.6708 -17.6623
 -17.6467 -17.6068 -17.5813 -17.5710 -17.5564 -17.5443 -17.5291 -17.5128
 -17.4977 -17.4693 -17.4590 -17.4389 -17.4253 -17.4153 -17.4013 -17.3973
 -17.3839 -17.3702 -17.3401 -17.3084 -17.2781 -17.2673 -17.2597 -17.2492
 -17.2269 -17.2166 -17.1972 -17.1644 -17.1478 -17.1172 -17.1017 -17.0837
 -17.0742 -17.0650 -17.0497 -17.0371 -17.0223 -17.0060 -17.0010 -16.9956
 -16.9724 -16.9505 -16.9343 -16.9166 -16.8966 -16.8757 -16.8708 -16.8386
 -16.8353 -16.7963 -16.7446 -16.6827 -16.5359 -16.4669 -16.4227 -15.9688
 -15.6585 -15.5238 -15.5078 -15.3962 -15.3702 -15.3369 -15.3106 -15.2352
 -15.2038 -15.1149 -15.0792 -14.9080 -14.8659 -14.7307 -14.6670 -14.6472
 -14.5984 -14.5644 -14.5572 -14.5277 -14.3787 -14.2565 -14.2382 -14.1703
 -14.1112  -7.0883  -6.6875  -6.2468  -6.2044  -6.1925  -6.1813  -6.1523
  -6.1448  -6.1232  -6.1027  -6.0700  -6.0518  -5.9998  -5.9863  -5.9650
  -5.9295  -5.8770  -5.8251  -5.7902  -5.7851  -5.7543  -5.7355  -5.6889
  -5.6674  -5.6314  -5.6249  -5.5876  -5.5687  -5.5247  -5.5002  -5.4920
  -5.4696  -5.4488  -5.4401  -5.4127  -5.3443  -5.3218  -5.3114  -5.2971
  -5.2732  -5.2594  -5.2001  -5.1915  -5.1662  -5.0717  -5.0515  -4.9718
  -4.8311  -4.7063  -4.1220  -3.9079  -3.6328  -3.5866  -3.5116  -3.4456
  -3.3227  -3.2916  -3.2571  -3.2459  -3.1834  -3.1614  -3.0900  -3.0765
  -3.0464  -3.0368  -3.0027  -2.9745  -2.9087  -2.8995  -2.8884  -2.8253
  -2.7994  -2.7803  -2.7529  -2.7216  -2.6776  -2.6536  -2.6376  -2.6271
  -2.5982  -2.5529  -2.5408  -2.5190  -2.4847  -2.4636  -2.4295  -2.4122
  -2.3685  -2.3376  -2.2958  -2.2449  -2.2174  -2.2050  -2.1776  -2.1668
  -2.1221  -2.1009  -2.0797  -2.0647  -2.0414  -1.9944  -1.9605  -1.9335
  -1.9196  -1.8771  -1.8390  -1.8134  -1.7800  -1.7542  -1.7263  -1.7128
  -1.6846  -1.6514  -1.5659  -1.5448  -1.5289  -1.4714  -1.4312  -1.3613
  -1.3371  -1.3025  -1.2732  -1.2415  -1.1994  -1.1087  -1.0299  -0.9716
  -0.9211  -0.9030  -0.8738  -0.8025  -0.7513  -0.7280  -0.6808  -0.6597
  -0.6489  -0.5965  -0.5907  -0.5636  -0.5400  -0.5331  -0.5007  -0.4913
  -0.4700  -0.4466  -0.4257  -0.4157  -0.3983  -0.3680  -0.3322  -0.3102
  -0.3037  -0.2877  -0.2647  -0.2469  -0.2354  -0.2150  -0.1883  -0.1736
  -0.1611  -0.1467  -0.1252  -0.1034  -0.0923  -0.0853  -0.0683  -0.0527
  -0.0433  -0.0329  -0.0114   0.0218   0.0361   0.0403   0.0632   0.0704
   0.0880   0.1033   0.1176   0.1370   0.1479   0.1623   0.1731   0.1800
   0.2027   0.2133   0.2345   0.2537   0.2685   0.2839   0.3152   0.3288
   0.3454   0.3690   0.3803   0.3932   0.4135   0.4236   0.4392   0.4841
   0.5000   0.5113   0.5374   0.5538   0.5837   0.6014   0.6155   0.6223
   0.6623   0.6857   0.6866   0.7024   0.7476   0.7854   0.8246   0.8315
   0.8785   0.9143   0.9213   0.9351   0.9625   1.0298   1.0471   1.0783
   1.2764   1.3110   1.3984   1.4256   1.4873   1.5331   1.6010   1.6834
     eigenvalues at k+q:
 -37.0328 -36.6397 -36.5434 -36.4110 -36.1956 -36.1476 -36.0699 -35.9416
 -35.9362 -35.9216 -35.9074 -35.8914 -35.7506 -18.5834 -18.5436 -18.5371
 -18.4580 -18.4360 -18.3845 -18.3672 -18.3238 -18.2740 -18.2549 -18.2283
 -18.2114 -18.1793 -18.1560 -18.1368 -18.1338 -18.0851 -18.0737 -18.0562
 -18.0122 -17.9945 -17.9629 -17.9322 -17.9262 -17.9099 -17.8786 -17.8607
 -17.8255 -17.8131 -17.7876 -17.7701 -17.7304 -17.6984 -17.6718 -17.6637
 -17.6461 -17.6046 -17.5837 -17.5733 -17.5579 -17.5461 -17.5324 -17.5151
 -17.4985 -17.4714 -17.4596 -17.4387 -17.4277 -17.4173 -17.4025 -17.3973
 -17.3836 -17.3709 -17.3394 -17.3101 -17.2783 -17.2676 -17.2584 -17.2461
 -17.2276 -17.2120 -17.1936 -17.1618 -17.1441 -17.1128 -17.1018 -17.0833
 -17.0711 -17.0648 -17.0476 -17.0364 -17.0227 -17.0047 -16.9996 -16.9937
 -16.9706 -16.9478 -16.9343 -16.9122 -16.8952 -16.8757 -16.8684 -16.8377
 -16.8338 -16.7968 -16.7444 -16.6906 -16.5368 -16.4672 -16.4342 -15.9688
 -15.6578 -15.5207 -15.5068 -15.3939 -15.3713 -15.3403 -15.3130 -15.2385
 -15.2057 -15.1198 -15.0803 -14.9072 -14.8669 -14.7303 -14.6680 -14.6448
 -14.5991 -14.5648 -14.5570 -14.5290 -14.3790 -14.2530 -14.2387 -14.1739
 -14.1039  -7.0714  -6.6725  -6.2453  -6.2045  -6.1915  -6.1823  -6.1524
  -6.1456  -6.1233  -6.1004  -6.0726  -6.0527  -6.0114  -5.9854  -5.9683
  -5.9297  -5.8743  -5.8230  -5.7923  -5.7867  -5.7527  -5.7339  -5.6865
  -5.6664  -5.6313  -5.6267  -5.5924  -5.5694  -5.5258  -5.5053  -5.4971
  -5.4725  -5.4514  -5.4436  -5.4124  -5.3498  -5.3225  -5.3128  -5.2965
  -5.2734  -5.2608  -5.2086  -5.1954  -5.1769  -5.0705  -5.0480  -4.9714
  -4.8290  -4.7046  -4.1037  -3.8891  -3.6353  -3.5889  -3.5129  -3.4492
  -3.3225  -3.2935  -3.2628  -3.2512  -3.1888  -3.1583  -3.0896  -3.0747
  -3.0467  -3.0373  -3.0025  -2.9753  -2.9076  -2.8970  -2.8832  -2.8253
  -2.8023  -2.7852  -2.7516  -2.7243  -2.6770  -2.6526  -2.6365  -2.6284
  -2.5960  -2.5506  -2.5386  -2.5230  -2.4863  -2.4624  -2.4274  -2.4119
  -2.3696  -2.3347  -2.2960  -2.2400  -2.2201  -2.2036  -2.1820  -2.1653
  -2.1224  -2.0996  -2.0838  -2.0643  -2.0421  -1.9955  -1.9597  -1.9334
  -1.9218  -1.8772  -1.8395  -1.8163  -1.7777  -1.7511  -1.7285  -1.7116
  -1.6844  -1.6528  -1.5670  -1.5455  -1.5247  -1.4694  -1.4306  -1.3611
  -1.3341  -1.2986  -1.2706  -1.2412  -1.1999  -1.1078  -1.0328  -0.9712
  -0.9204  -0.9077  -0.8680  -0.8052  -0.7561  -0.7281  -0.6798  -0.6603
  -0.6481  -0.5946  -0.5896  -0.5597  -0.5449  -0.5349  -0.4969  -0.4901
  -0.4641  -0.4487  -0.4257  -0.4131  -0.3988  -0.3727  -0.3302  -0.3093
  -0.2999  -0.2873  -0.2673  -0.2460  -0.2339  -0.2134  -0.1866  -0.1755
  -0.1627  -0.1491  -0.1274  -0.1029  -0.0941  -0.0870  -0.0667  -0.0550
  -0.0425  -0.0338  -0.0109   0.0184   0.0365   0.0408   0.0612   0.0696
   0.0880   0.1008   0.1184   0.1395   0.1489   0.1613   0.1744   0.1820
   0.2014   0.2139   0.2326   0.2517   0.2670   0.2832   0.3129   0.3279
   0.3474   0.3702   0.3804   0.3938   0.4117   0.4288   0.4416   0.4846
   0.5023   0.5130   0.5360   0.5562   0.5829   0.6052   0.6179   0.6223
   0.6622   0.6860   0.6865   0.7024   0.7478   0.7821   0.8227   0.8360
   0.8871   0.9182   0.9217   0.9408   0.9688   1.0358   1.0416   1.0806
   1.2788   1.3117   1.3848   1.4168   1.4904   1.5383   1.5969   1.6736
     cgsolve_all iterations  73    anorm=    0.72E-07
     cgsolve_all iterations  73    anorm=    0.72E-07
     cgsolve_all iterations  73    anorm=    0.72E-07
     compute_u_kq: q = (   -0.0399,    0.0000,    0.0000)
     Rotating WFCS
     ethr =  1.00E-14,  avg # of iterations = 23.0
     eigenvalues at k:
 -37.0328 -36.6397 -36.5434 -36.4110 -36.1956 -36.1476 -36.0699 -35.9416
 -35.9362 -35.9216 -35.9074 -35.8914 -35.7506 -18.5823 -18.5446 -18.5371
 -18.4588 -18.4353 -18.3858 -18.3653 -18.3228 -18.2708 -18.2566 -18.2288
 -18.2109 -18.1801 -18.1570 -18.1368 -18.1335 -18.0842 -18.0737 -18.0545
 -18.0120 -17.9939 -17.9591 -17.9353 -17.9274 -17.9133 -17.8803 -17.8599
 -17.8258 -17.8138 -17.7894 -17.7722 -17.7276 -17.6968 -17.6708 -17.6623
 -17.6467 -17.6068 -17.5813 -17.5710 -17.5564 -17.5443 -17.5291 -17.5128
 -17.4977 -17.4693 -17.4590 -17.4389 -17.4253 -17.4153 -17.4013 -17.3973
 -17.3839 -17.3702 -17.3401 -17.3084 -17.2781 -17.2673 -17.2597 -17.2492
 -17.2269 -17.2166 -17.1972 -17.1644 -17.1478 -17.1172 -17.1017 -17.0837
 -17.0742 -17.0650 -17.0497 -17.0371 -17.0223 -17.0060 -17.0010 -16.9956
 -16.9724 -16.9505 -16.9343 -16.9166 -16.8966 -16.8757 -16.8708 -16.8386
 -16.8353 -16.7963 -16.7446 -16.6827 -16.5359 -16.4669 -16.4227 -15.9688
 -15.6585 -15.5238 -15.5078 -15.3962 -15.3702 -15.3369 -15.3106 -15.2352
 -15.2038 -15.1149 -15.0792 -14.9080 -14.8659 -14.7307 -14.6670 -14.6472
 -14.5984 -14.5644 -14.5572 -14.5277 -14.3787 -14.2565 -14.2382 -14.1703
 -14.1112  -7.0883  -6.6875  -6.2468  -6.2044  -6.1925  -6.1813  -6.1523
  -6.1448  -6.1232  -6.1027  -6.0700  -6.0518  -5.9998  -5.9863  -5.9650
  -5.9295  -5.8770  -5.8251  -5.7902  -5.7851  -5.7543  -5.7355  -5.6889
  -5.6674  -5.6314  -5.6249  -5.5876  -5.5687  -5.5247  -5.5002  -5.4920
  -5.4696  -5.4488  -5.4401  -5.4127  -5.3443  -5.3218  -5.3114  -5.2971
  -5.2732  -5.2594  -5.2001  -5.1915  -5.1662  -5.0717  -5.0515  -4.9718
  -4.8311  -4.7063  -4.1220  -3.9079  -3.6328  -3.5866  -3.5116  -3.4456
  -3.3227  -3.2916  -3.2571  -3.2459  -3.1834  -3.1614  -3.0900  -3.0765
  -3.0464  -3.0368  -3.0027  -2.9745  -2.9087  -2.8995  -2.8884  -2.8253
  -2.7994  -2.7803  -2.7529  -2.7216  -2.6776  -2.6536  -2.6376  -2.6271
  -2.5982  -2.5529  -2.5408  -2.5190  -2.4847  -2.4636  -2.4295  -2.4122
  -2.3685  -2.3376  -2.2958  -2.2449  -2.2174  -2.2050  -2.1776  -2.1668
  -2.1221  -2.1009  -2.0797  -2.0647  -2.0414  -1.9944  -1.9605  -1.9335
  -1.9196  -1.8771  -1.8390  -1.8134  -1.7800  -1.7542  -1.7263  -1.7128
  -1.6846  -1.6514  -1.5659  -1.5448  -1.5289  -1.4714  -1.4312  -1.3613
  -1.3371  -1.3025  -1.2732  -1.2415  -1.1994  -1.1087  -1.0299  -0.9716
  -0.9211  -0.9030  -0.8738  -0.8025  -0.7513  -0.7280  -0.6808  -0.6597
  -0.6489  -0.5965  -0.5907  -0.5636  -0.5400  -0.5331  -0.5007  -0.4913
  -0.4700  -0.4466  -0.4257  -0.4157  -0.3983  -0.3680  -0.3322  -0.3102
  -0.3037  -0.2877  -0.2647  -0.2469  -0.2354  -0.2150  -0.1883  -0.1736
  -0.1611  -0.1467  -0.1252  -0.1034  -0.0923  -0.0853  -0.0683  -0.0527
  -0.0433  -0.0329  -0.0114   0.0218   0.0361   0.0403   0.0632   0.0704
   0.0880   0.1033   0.1176   0.1370   0.1479   0.1623   0.1731   0.1800
   0.2027   0.2133   0.2345   0.2537   0.2685   0.2839   0.3152   0.3288
   0.3454   0.3690   0.3803   0.3932   0.4135   0.4236   0.4392   0.4841
   0.5000   0.5113   0.5374   0.5538   0.5837   0.6014   0.6155   0.6223
   0.6623   0.6857   0.6866   0.7024   0.7476   0.7854   0.8246   0.8315
   0.8785   0.9143   0.9213   0.9351   0.9625   1.0298   1.0471   1.0783
   1.2764   1.3110   1.3984   1.4256   1.4873   1.5331   1.6010   1.6834
     eigenvalues at k+q:
 -37.0328 -36.6397 -36.5434 -36.4110 -36.1956 -36.1476 -36.0699 -35.9416
 -35.9362 -35.9216 -35.9074 -35.8915 -35.7506 -18.5811 -18.5457 -18.5370
 -18.4598 -18.4345 -18.3870 -18.3635 -18.3217 -18.2678 -18.2584 -18.2299
 -18.2103 -18.1809 -18.1580 -18.1367 -18.1323 -18.0836 -18.0743 -18.0523
 -18.0118 -17.9936 -17.9558 -17.9388 -17.9283 -17.9163 -17.8819 -17.8587
 -17.8262 -17.8144 -17.7904 -17.7736 -17.7252 -17.6951 -17.6702 -17.6611
 -17.6467 -17.6088 -17.5795 -17.5689 -17.5549 -17.5422 -17.5259 -17.5102
 -17.4965 -17.4674 -17.4586 -17.4398 -17.4235 -17.4132 -17.4002 -17.3971
 -17.3837 -17.3690 -17.3406 -17.3067 -17.2781 -17.2680 -17.2613 -17.2520
 -17.2281 -17.2195 -17.1997 -17.1668 -17.1515 -17.1219 -17.1016 -17.0845
 -17.0775 -17.0649 -17.0516 -17.0376 -17.0219 -17.0082 -17.0020 -16.9973
 -16.9745 -16.9529 -16.9343 -16.9209 -16.8983 -16.8758 -16.8733 -16.8396
 -16.8364 -16.7959 -16.7449 -16.6751 -16.5355 -16.4664 -16.4114 -15.9687
 -15.6592 -15.5271 -15.5086 -15.3990 -15.3695 -15.3325 -15.3091 -15.2320
 -15.2012 -15.1092 -15.0775 -14.9090 -14.8647 -14.7337 -14.6667 -14.6497
 -14.5980 -14.5643 -14.5552 -14.5255 -14.3796 -14.2605 -14.2367 -14.1696
 -14.1163  -7.1047  -6.7020  -6.2486  -6.2044  -6.1935  -6.1801  -6.1522
  -6.1436  -6.1231  -6.1052  -6.0680  -6.0512  -5.9918  -5.9835  -5.9607
  -5.9290  -5.8798  -5.8279  -5.7884  -5.7829  -5.7566  -5.7363  -5.6919
  -5.6684  -5.6336  -5.6201  -5.5824  -5.5679  -5.5243  -5.4957  -5.4876
  -5.4665  -5.4467  -5.4358  -5.4129  -5.3403  -5.3211  -5.3099  -5.2974
  -5.2730  -5.2580  -5.1972  -5.1854  -5.1488  -5.0729  -5.0552  -4.9720
  -4.8330  -4.7079  -4.1409  -3.9279  -3.6304  -3.5845  -3.5105  -3.4414
  -3.3228  -3.2898  -3.2533  -3.2401  -3.1782  -3.1648  -3.0914  -3.0773
  -3.0457  -3.0356  -3.0025  -2.9734  -2.9111  -2.9011  -2.8926  -2.8248
  -2.7956  -2.7750  -2.7541  -2.7189  -2.6788  -2.6545  -2.6382  -2.6256
  -2.6015  -2.5564  -2.5411  -2.5144  -2.4828  -2.4642  -2.4313  -2.4122
  -2.3695  -2.3391  -2.2952  -2.2502  -2.2154  -2.2060  -2.1743  -2.1676
  -2.1218  -2.1028  -2.0776  -2.0647  -2.0393  -1.9935  -1.9603  -1.9336
  -1.9170  -1.8774  -1.8378  -1.8111  -1.7820  -1.7580  -1.7241  -1.7136
  -1.6843  -1.6498  -1.5654  -1.5439  -1.5329  -1.4732  -1.4319  -1.3618
  -1.3410  -1.3059  -1.2745  -1.2413  -1.1990  -1.1099  -1.0295  -0.9726
  -0.9216  -0.8972  -0.8798  -0.8004  -0.7468  -0.7271  -0.6823  -0.6596
  -0.6492  -0.5988  -0.5931  -0.5682  -0.5391  -0.5283  -0.5048  -0.4921
  -0.4736  -0.4442  -0.4267  -0.4184  -0.3964  -0.3625  -0.3346  -0.3116
  -0.3073  -0.2880  -0.2618  -0.2479  -0.2362  -0.2170  -0.1905  -0.1712
  -0.1584  -0.1439  -0.1233  -0.1048  -0.0914  -0.0829  -0.0681  -0.0510
  -0.0442  -0.0315  -0.0118   0.0235   0.0360   0.0409   0.0646   0.0707
   0.0880   0.1054   0.1164   0.1351   0.1468   0.1632   0.1712   0.1785
   0.2039   0.2128   0.2364   0.2553   0.2696   0.2847   0.3174   0.3288
   0.3435   0.3672   0.3803   0.3919   0.4130   0.4205   0.4367   0.4826
   0.4971   0.5094   0.5370   0.5531   0.5842   0.5971   0.6152   0.6227
   0.6624   0.6852   0.6869   0.7022   0.7476   0.7861   0.8215   0.8300
   0.8718   0.9085   0.9210   0.9299   0.9578   1.0238   1.0553   1.0772
   1.2693   1.3132   1.4120   1.4311   1.4838   1.5332   1.6068   1.6928
     cgsolve_all iterations  73    anorm=    0.71E-07
     cgsolve_all iterations  71    anorm=    0.72E-07
     cgsolve_all iterations  73    anorm=    0.72E-07
     compute_u_kq: q = (    0.0000,    0.0399,    0.0000)
     Rotating WFCS
     ethr =  1.00E-14,  avg # of iterations = 23.0
     eigenvalues at k:
 -37.0328 -36.6397 -36.5434 -36.4110 -36.1956 -36.1476 -36.0699 -35.9416
 -35.9362 -35.9216 -35.9074 -35.8914 -35.7506 -18.5823 -18.5446 -18.5371
 -18.4588 -18.4353 -18.3858 -18.3653 -18.3228 -18.2708 -18.2566 -18.2288
 -18.2109 -18.1801 -18.1570 -18.1368 -18.1335 -18.0842 -18.0737 -18.0545
 -18.0120 -17.9939 -17.9591 -17.9353 -17.9274 -17.9133 -17.8803 -17.8599
 -17.8258 -17.8138 -17.7894 -17.7722 -17.7276 -17.6968 -17.6708 -17.6623
 -17.6467 -17.6068 -17.5813 -17.5710 -17.5564 -17.5443 -17.5291 -17.5128
 -17.4977 -17.4693 -17.4590 -17.4389 -17.4253 -17.4153 -17.4013 -17.3973
 -17.3839 -17.3702 -17.3401 -17.3084 -17.2781 -17.2673 -17.2597 -17.2492
 -17.2269 -17.2166 -17.1972 -17.1644 -17.1478 -17.1172 -17.1017 -17.0837
 -17.0742 -17.0650 -17.0497 -17.0371 -17.0223 -17.0060 -17.0010 -16.9956
 -16.9724 -16.9505 -16.9343 -16.9166 -16.8966 -16.8757 -16.8708 -16.8386
 -16.8353 -16.7963 -16.7446 -16.6827 -16.5359 -16.4669 -16.4227 -15.9688
 -15.6585 -15.5238 -15.5078 -15.3962 -15.3702 -15.3369 -15.3106 -15.2352
 -15.2038 -15.1149 -15.0792 -14.9080 -14.8659 -14.7307 -14.6670 -14.6472
 -14.5984 -14.5644 -14.5572 -14.5277 -14.3787 -14.2565 -14.2382 -14.1703
 -14.1112  -7.0883  -6.6875  -6.2468  -6.2044  -6.1925  -6.1813  -6.1523
  -6.1448  -6.1232  -6.1027  -6.0700  -6.0518  -5.9998  -5.9863  -5.9650
  -5.9295  -5.8770  -5.8251  -5.7902  -5.7851  -5.7543  -5.7355  -5.6889
  -5.6674  -5.6314  -5.6249  -5.5876  -5.5687  -5.5247  -5.5002  -5.4920
  -5.4696  -5.4488  -5.4401  -5.4127  -5.3443  -5.3218  -5.3114  -5.2971
  -5.2732  -5.2594  -5.2001  -5.1915  -5.1662  -5.0717  -5.0515  -4.9718
  -4.8311  -4.7063  -4.1220  -3.9079  -3.6328  -3.5866  -3.5116  -3.4456
  -3.3227  -3.2916  -3.2571  -3.2459  -3.1834  -3.1614  -3.0900  -3.0765
  -3.0464  -3.0368  -3.0027  -2.9745  -2.9087  -2.8995  -2.8884  -2.8253
  -2.7994  -2.7803  -2.7529  -2.7216  -2.6776  -2.6536  -2.6376  -2.6271
  -2.5982  -2.5529  -2.5408  -2.5190  -2.4847  -2.4636  -2.4295  -2.4122
  -2.3685  -2.3376  -2.2958  -2.2449  -2.2174  -2.2050  -2.1776  -2.1668
  -2.1221  -2.1009  -2.0797  -2.0647  -2.0414  -1.9944  -1.9605  -1.9335
  -1.9196  -1.8771  -1.8390  -1.8134  -1.7800  -1.7542  -1.7263  -1.7128
  -1.6846  -1.6514  -1.5659  -1.5448  -1.5289  -1.4714  -1.4312  -1.3613
  -1.3371  -1.3025  -1.2732  -1.2415  -1.1994  -1.1087  -1.0299  -0.9716
  -0.9211  -0.9030  -0.8738  -0.8025  -0.7513  -0.7280  -0.6808  -0.6597
  -0.6489  -0.5965  -0.5907  -0.5636  -0.5400  -0.5331  -0.5007  -0.4913
  -0.4700  -0.4466  -0.4257  -0.4157  -0.3983  -0.3680  -0.3322  -0.3102
  -0.3037  -0.2877  -0.2647  -0.2469  -0.2354  -0.2150  -0.1883  -0.1736
  -0.1611  -0.1467  -0.1252  -0.1034  -0.0923  -0.0853  -0.0683  -0.0527
  -0.0433  -0.0329  -0.0114   0.0218   0.0361   0.0403   0.0632   0.0704
   0.0880   0.1033   0.1176   0.1370   0.1479   0.1623   0.1731   0.1800
   0.2027   0.2133   0.2345   0.2537   0.2685   0.2839   0.3152   0.3288
   0.3454   0.3690   0.3803   0.3932   0.4135   0.4236   0.4392   0.4841
   0.5000   0.5113   0.5374   0.5538   0.5837   0.6014   0.6155   0.6223
   0.6623   0.6857   0.6866   0.7024   0.7476   0.7854   0.8246   0.8315
   0.8785   0.9143   0.9213   0.9351   0.9625   1.0298   1.0471   1.0783
   1.2764   1.3110   1.3984   1.4256   1.4873   1.5331   1.6010   1.6834
     eigenvalues at k+q:
 -37.0328 -36.6397 -36.5434 -36.4110 -36.1956 -36.1476 -36.0699 -35.9416
 -35.9362 -35.9216 -35.9074 -35.8915 -35.7506 -18.5806 -18.5472 -18.5369
 -18.4576 -18.4344 -18.3873 -18.3649 -18.3219 -18.2658 -18.2565 -18.2303
 -18.2120 -18.1794 -18.1577 -18.1379 -18.1324 -18.0821 -18.0736 -18.0519
 -18.0128 -17.9939 -17.9631 -17.9395 -17.9301 -17.9132 -17.8836 -17.8595
 -17.8233 -17.8139 -17.7872 -17.7710 -17.7229 -17.6956 -17.6694 -17.6628
 -17.6447 -17.6065 -17.5827 -17.5700 -17.5553 -17.5403 -17.5263 -17.5119
 -17.4957 -17.4659 -17.4576 -17.4374 -17.4236 -17.4139 -17.3992 -17.3961
 -17.3829 -17.3700 -17.3386 -17.3062 -17.2798 -17.2685 -17.2622 -17.2513
 -17.2296 -17.2206 -17.2011 -17.1687 -17.1523 -17.1224 -17.1020 -17.0862
 -17.0791 -17.0655 -17.0521 -17.0377 -17.0219 -17.0100 -17.0028 -16.9985
 -16.9751 -16.9533 -16.9342 -16.9224 -16.8987 -16.8758 -16.8746 -16.8410
 -16.8369 -16.7954 -16.7447 -16.6715 -16.5354 -16.4660 -16.4061 -15.9687
 -15.6595 -15.5275 -15.5104 -15.3925 -15.3706 -15.3369 -15.3086 -15.2309
 -15.1981 -15.1086 -15.0769 -14.9094 -14.8644 -14.7324 -14.6730 -14.6465
 -14.5951 -14.5666 -14.5556 -14.5225 -14.3757 -14.2594 -14.2416 -14.1782
 -14.1114  -7.1122  -6.7089  -6.2517  -6.2024  -6.1915  -6.1811  -6.1527
  -6.1474  -6.1228  -6.1007  -6.0683  -6.0515  -5.9922  -5.9823  -5.9628
  -5.9278  -5.8757  -5.8226  -5.7899  -5.7833  -5.7571  -5.7340  -5.6880
  -5.6670  -5.6322  -5.6261  -5.5804  -5.5666  -5.5215  -5.4975  -5.4889
  -5.4693  -5.4441  -5.4375  -5.4112  -5.3375  -5.3205  -5.3112  -5.2979
  -5.2737  -5.2538  -5.1978  -5.1818  -5.1413  -5.0731  -5.0514  -4.9721
  -4.8358  -4.7086  -4.1499  -3.9377  -3.6274  -3.5800  -3.5100  -3.4396
  -3.3189  -3.2913  -3.2539  -3.2464  -3.1834  -3.1581  -3.0899  -3.0778
  -3.0414  -3.0338  -3.0008  -2.9739  -2.9115  -2.9009  -2.8900  -2.8268
  -2.7980  -2.7788  -2.7490  -2.7210  -2.6792  -2.6556  -2.6397  -2.6318
  -2.6007  -2.5571  -2.5443  -2.5181  -2.4861  -2.4640  -2.4320  -2.4127
  -2.3634  -2.3328  -2.2903  -2.2441  -2.2199  -2.2052  -2.1768  -2.1664
  -2.1237  -2.1034  -2.0786  -2.0654  -2.0400  -1.9910  -1.9619  -1.9349
  -1.9170  -1.8759  -1.8380  -1.8110  -1.7789  -1.7553  -1.7273  -1.7138
  -1.6801  -1.6471  -1.5606  -1.5446  -1.5321  -1.4727  -1.4320  -1.3648
  -1.3466  -1.3088  -1.2772  -1.2401  -1.1985  -1.1097  -1.0350  -0.9771
  -0.9216  -0.8994  -0.8695  -0.8014  -0.7504  -0.7235  -0.6819  -0.6603
  -0.6496  -0.5976  -0.5884  -0.5678  -0.5403  -0.5346  -0.5021  -0.4942
  -0.4724  -0.4462  -0.4268  -0.4155  -0.3961  -0.3700  -0.3354  -0.3102
  -0.3040  -0.2902  -0.2668  -0.2483  -0.2339  -0.2140  -0.1881  -0.1727
  -0.1613  -0.1416  -0.1235  -0.1034  -0.0939  -0.0837  -0.0664  -0.0518
  -0.0420  -0.0300  -0.0102   0.0218   0.0351   0.0423   0.0638   0.0709
   0.0911   0.1023   0.1177   0.1412   0.1488   0.1638   0.1736   0.1801
   0.2028   0.2152   0.2343   0.2538   0.2672   0.2831   0.3174   0.3273
   0.3436   0.3700   0.3797   0.3928   0.4063   0.4190   0.4409   0.4821
   0.4991   0.5113   0.5297   0.5509   0.5812   0.5956   0.6146   0.6227
   0.6623   0.6854   0.6862   0.7015   0.7479   0.7837   0.8191   0.8326
   0.8805   0.9091   0.9208   0.9246   0.9538   1.0261   1.0422   1.0815
   1.2781   1.3135   1.4005   1.4200   1.4986   1.5433   1.6064   1.6931
     cgsolve_all iterations  71    anorm=    0.72E-07
     cgsolve_all iterations  73    anorm=    0.72E-07
     cgsolve_all iterations  73    anorm=    0.72E-07
     compute_u_kq: q = (    0.0000,   -0.0399,    0.0000)
     Rotating WFCS
     ethr =  1.00E-14,  avg # of iterations = 24.0
     eigenvalues at k:
 -37.0328 -36.6397 -36.5434 -36.4110 -36.1956 -36.1476 -36.0699 -35.9416
 -35.9362 -35.9216 -35.9074 -35.8914 -35.7506 -18.5823 -18.5446 -18.5371
 -18.4588 -18.4353 -18.3858 -18.3653 -18.3228 -18.2708 -18.2566 -18.2288
 -18.2109 -18.1801 -18.1570 -18.1368 -18.1335 -18.0842 -18.0737 -18.0545
 -18.0120 -17.9939 -17.9591 -17.9353 -17.9274 -17.9133 -17.8803 -17.8599
 -17.8258 -17.8138 -17.7894 -17.7722 -17.7276 -17.6968 -17.6708 -17.6623
 -17.6467 -17.6068 -17.5813 -17.5710 -17.5564 -17.5443 -17.5291 -17.5128
 -17.4977 -17.4693 -17.4590 -17.4389 -17.4253 -17.4153 -17.4013 -17.3973
 -17.3839 -17.3702 -17.3401 -17.3084 -17.2781 -17.2673 -17.2597 -17.2492
 -17.2269 -17.2166 -17.1972 -17.1644 -17.1478 -17.1172 -17.1017 -17.0837
 -17.0742 -17.0650 -17.0497 -17.0371 -17.0223 -17.0060 -17.0010 -16.9956
 -16.9724 -16.9505 -16.9343 -16.9166 -16.8966 -16.8757 -16.8708 -16.8386
 -16.8353 -16.7963 -16.7446 -16.6827 -16.5359 -16.4669 -16.4227 -15.9688
 -15.6585 -15.5238 -15.5078 -15.3962 -15.3702 -15.3369 -15.3106 -15.2352
 -15.2038 -15.1149 -15.0792 -14.9080 -14.8659 -14.7307 -14.6670 -14.6472
 -14.5984 -14.5644 -14.5572 -14.5277 -14.3787 -14.2565 -14.2382 -14.1703
 -14.1112  -7.0883  -6.6875  -6.2468  -6.2044  -6.1925  -6.1813  -6.1523
  -6.1448  -6.1232  -6.1027  -6.0700  -6.0518  -5.9998  -5.9863  -5.9650
  -5.9295  -5.8770  -5.8251  -5.7902  -5.7851  -5.7543  -5.7355  -5.6889
  -5.6674  -5.6314  -5.6249  -5.5876  -5.5687  -5.5247  -5.5002  -5.4920
  -5.4696  -5.4488  -5.4401  -5.4127  -5.3443  -5.3218  -5.3114  -5.2971
  -5.2732  -5.2594  -5.2001  -5.1915  -5.1662  -5.0717  -5.0515  -4.9718
  -4.8311  -4.7063  -4.1220  -3.9079  -3.6328  -3.5866  -3.5116  -3.4456
  -3.3227  -3.2916  -3.2571  -3.2459  -3.1834  -3.1614  -3.0900  -3.0765
  -3.0464  -3.0368  -3.0027  -2.9745  -2.9087  -2.8995  -2.8884  -2.8253
  -2.7994  -2.7803  -2.7529  -2.7216  -2.6776  -2.6536  -2.6376  -2.6271
  -2.5982  -2.5529  -2.5408  -2.5190  -2.4847  -2.4636  -2.4295  -2.4122
  -2.3685  -2.3376  -2.2958  -2.2449  -2.2174  -2.2050  -2.1776  -2.1668
  -2.1221  -2.1009  -2.0797  -2.0647  -2.0414  -1.9944  -1.9605  -1.9335
  -1.9196  -1.8771  -1.8390  -1.8134  -1.7800  -1.7542  -1.7263  -1.7128
  -1.6846  -1.6514  -1.5659  -1.5448  -1.5289  -1.4714  -1.4312  -1.3613
  -1.3371  -1.3025  -1.2732  -1.2415  -1.1994  -1.1087  -1.0299  -0.9716
  -0.9211  -0.9030  -0.8738  -0.8025  -0.7513  -0.7280  -0.6808  -0.6597
  -0.6489  -0.5965  -0.5907  -0.5636  -0.5400  -0.5331  -0.5007  -0.4913
  -0.4700  -0.4466  -0.4257  -0.4157  -0.3983  -0.3680  -0.3322  -0.3102
  -0.3037  -0.2877  -0.2647  -0.2469  -0.2354  -0.2150  -0.1883  -0.1736
  -0.1611  -0.1467  -0.1252  -0.1034  -0.0923  -0.0853  -0.0683  -0.0527
  -0.0433  -0.0329  -0.0114   0.0218   0.0361   0.0403   0.0632   0.0704
   0.0880   0.1033   0.1176   0.1370   0.1479   0.1623   0.1731   0.1800
   0.2027   0.2133   0.2345   0.2537   0.2685   0.2839   0.3152   0.3288
   0.3454   0.3690   0.3803   0.3932   0.4135   0.4236   0.4392   0.4841
   0.5000   0.5113   0.5374   0.5538   0.5837   0.6014   0.6155   0.6223
   0.6623   0.6857   0.6866   0.7024   0.7476   0.7854   0.8246   0.8315
   0.8785   0.9143   0.9213   0.9351   0.9625   1.0298   1.0471   1.0783
   1.2764   1.3110   1.3984   1.4256   1.4873   1.5331   1.6010   1.6834
     eigenvalues at k+q:
 -37.0328 -36.6397 -36.5434 -36.4110 -36.1956 -36.1476 -36.0699 -35.9416
 -35.9362 -35.9216 -35.9074 -35.8914 -35.7506 -18.5840 -18.5421 -18.5371
 -18.4602 -18.4361 -18.3842 -18.3656 -18.3237 -18.2763 -18.2565 -18.2274
 -18.2096 -18.1804 -18.1566 -18.1366 -18.1333 -18.0871 -18.0734 -18.0570
 -18.0113 -17.9939 -17.9551 -17.9321 -17.9242 -17.9124 -17.8774 -17.8599
 -17.8284 -17.8138 -17.7912 -17.7731 -17.7322 -17.6981 -17.6724 -17.6619
 -17.6482 -17.6073 -17.5803 -17.5719 -17.5580 -17.5479 -17.5316 -17.5138
 -17.4997 -17.4728 -17.4604 -17.4409 -17.4267 -17.4169 -17.4037 -17.3979
 -17.3846 -17.3702 -17.3415 -17.3105 -17.2770 -17.2667 -17.2588 -17.2455
 -17.2252 -17.2118 -17.1921 -17.1603 -17.1433 -17.1132 -17.1003 -17.0822
 -17.0693 -17.0644 -17.0469 -17.0361 -17.0229 -17.0040 -16.9989 -16.9919
 -16.9696 -16.9473 -16.9343 -16.9106 -16.8952 -16.8756 -16.8671 -16.8360
 -16.8329 -16.7974 -16.7445 -16.6943 -16.5366 -16.4680 -16.4398 -15.9688
 -15.6576 -15.5203 -15.5051 -15.4001 -15.3698 -15.3365 -15.3132 -15.2399
 -15.2088 -15.1214 -15.0809 -14.9068 -14.8672 -14.7301 -14.6621 -14.6472
 -14.6022 -14.5644 -14.5559 -14.5324 -14.3819 -14.2545 -14.2341 -14.1641
 -14.1099  -7.0631  -6.6650  -6.2428  -6.2063  -6.1934  -6.1813  -6.1522
  -6.1427  -6.1236  -6.1055  -6.0719  -6.0524  -6.0151  -5.9845  -5.9650
  -5.9310  -5.8781  -5.8274  -5.7914  -5.7862  -5.7513  -5.7371  -5.6900
  -5.6673  -5.6321  -5.6222  -5.5951  -5.5706  -5.5280  -5.5042  -5.4947
  -5.4702  -5.4526  -5.4437  -5.4132  -5.3568  -5.3235  -5.3107  -5.2962
  -5.2732  -5.2644  -5.2130  -5.1949  -5.1790  -5.0702  -5.0515  -4.9713
  -4.8263  -4.7040  -4.0951  -3.8798  -3.6383  -3.5930  -3.5135  -3.4511
  -3.3266  -3.2920  -3.2605  -3.2454  -3.1836  -3.1653  -3.0906  -3.0749
  -3.0508  -3.0396  -3.0045  -2.9750  -2.9077  -2.8982  -2.8842  -2.8233
  -2.8011  -2.7820  -2.7566  -2.7219  -2.6767  -2.6510  -2.6360  -2.6216
  -2.5960  -2.5497  -2.5357  -2.5194  -2.4844  -2.4623  -2.4277  -2.4111
  -2.3738  -2.3420  -2.3011  -2.2457  -2.2167  -2.2030  -2.1793  -2.1664
  -2.1214  -2.0983  -2.0809  -2.0638  -2.0429  -1.9996  -1.9596  -1.9307
  -1.9215  -1.8766  -1.8399  -1.8159  -1.7804  -1.7538  -1.7256  -1.7118
  -1.6886  -1.6555  -1.5731  -1.5442  -1.5251  -1.4705  -1.4300  -1.3582
  -1.3276  -1.2971  -1.2686  -1.2420  -1.1992  -1.1078  -1.0281  -0.9680
  -0.9180  -0.9069  -0.8781  -0.8030  -0.7523  -0.7326  -0.6801  -0.6597
  -0.6479  -0.5971  -0.5914  -0.5614  -0.5402  -0.5288  -0.5008  -0.4882
  -0.4676  -0.4463  -0.4280  -0.4145  -0.3984  -0.3652  -0.3293  -0.3104
  -0.3036  -0.2846  -0.2625  -0.2466  -0.2356  -0.2161  -0.1892  -0.1752
  -0.1600  -0.1511  -0.1269  -0.1034  -0.0908  -0.0866  -0.0700  -0.0533
  -0.0447  -0.0355  -0.0127   0.0200   0.0371   0.0389   0.0632   0.0700
   0.0851   0.1041   0.1174   0.1328   0.1473   0.1597   0.1731   0.1801
   0.2018   0.2128   0.2348   0.2526   0.2695   0.2849   0.3123   0.3304
   0.3470   0.3683   0.3811   0.3931   0.4178   0.4287   0.4392   0.4855
   0.5003   0.5113   0.5450   0.5570   0.5860   0.6068   0.6178   0.6220
   0.6622   0.6857   0.6873   0.7032   0.7475   0.7845   0.8256   0.8362
   0.8746   0.9198   0.9217   0.9463   0.9729   1.0310   1.0546   1.0769
   1.2715   1.3108   1.3967   1.4282   1.4771   1.5245   1.5961   1.6734
     cgsolve_all iterations  73    anorm=    0.71E-07
     cgsolve_all iterations  73    anorm=    0.72E-07
     cgsolve_all iterations  73    anorm=    0.72E-07
     compute_u_kq: q = (    0.0000,    0.0000,    0.0399)
     Rotating WFCS
     ethr =  1.00E-14,  avg # of iterations = 23.0
     eigenvalues at k:
 -37.0328 -36.6397 -36.5434 -36.4110 -36.1956 -36.1476 -36.0699 -35.9416
 -35.9362 -35.9216 -35.9074 -35.8914 -35.7506 -18.5823 -18.5446 -18.5371
 -18.4588 -18.4353 -18.3858 -18.3653 -18.3228 -18.2708 -18.2566 -18.2288
 -18.2109 -18.1801 -18.1570 -18.1368 -18.1335 -18.0842 -18.0737 -18.0545
 -18.0120 -17.9939 -17.9591 -17.9353 -17.9274 -17.9133 -17.8803 -17.8599
 -17.8258 -17.8138 -17.7894 -17.7722 -17.7276 -17.6968 -17.6708 -17.6623
 -17.6467 -17.6068 -17.5813 -17.5710 -17.5564 -17.5443 -17.5291 -17.5128
 -17.4977 -17.4693 -17.4590 -17.4389 -17.4253 -17.4153 -17.4013 -17.3973
 -17.3839 -17.3702 -17.3401 -17.3084 -17.2781 -17.2673 -17.2597 -17.2492
 -17.2269 -17.2166 -17.1972 -17.1644 -17.1478 -17.1172 -17.1017 -17.0837
 -17.0742 -17.0650 -17.0497 -17.0371 -17.0223 -17.0060 -17.0010 -16.9956
 -16.9724 -16.9505 -16.9343 -16.9166 -16.8966 -16.8757 -16.8708 -16.8386
 -16.8353 -16.7963 -16.7446 -16.6827 -16.5359 -16.4669 -16.4227 -15.9688
 -15.6585 -15.5238 -15.5078 -15.3962 -15.3702 -15.3369 -15.3106 -15.2352
 -15.2038 -15.1149 -15.0792 -14.9080 -14.8659 -14.7307 -14.6670 -14.6472
 -14.5984 -14.5644 -14.5572 -14.5277 -14.3787 -14.2565 -14.2382 -14.1703
 -14.1112  -7.0883  -6.6875  -6.2468  -6.2044  -6.1925  -6.1813  -6.1523
  -6.1448  -6.1232  -6.1027  -6.0700  -6.0518  -5.9998  -5.9863  -5.9650
  -5.9295  -5.8770  -5.8251  -5.7902  -5.7851  -5.7543  -5.7355  -5.6889
  -5.6674  -5.6314  -5.6249  -5.5876  -5.5687  -5.5247  -5.5002  -5.4920
  -5.4696  -5.4488  -5.4401  -5.4127  -5.3443  -5.3218  -5.3114  -5.2971
  -5.2732  -5.2594  -5.2001  -5.1915  -5.1662  -5.0717  -5.0515  -4.9718
  -4.8311  -4.7063  -4.1220  -3.9079  -3.6328  -3.5866  -3.5116  -3.4456
  -3.3227  -3.2916  -3.2571  -3.2459  -3.1834  -3.1614  -3.0900  -3.0765
  -3.0464  -3.0368  -3.0027  -2.9745  -2.9087  -2.8995  -2.8884  -2.8253
  -2.7994  -2.7803  -2.7529  -2.7216  -2.6776  -2.6536  -2.6376  -2.6271
  -2.5982  -2.5529  -2.5408  -2.5190  -2.4847  -2.4636  -2.4295  -2.4122
  -2.3685  -2.3376  -2.2958  -2.2449  -2.2174  -2.2050  -2.1776  -2.1668
  -2.1221  -2.1009  -2.0797  -2.0647  -2.0414  -1.9944  -1.9605  -1.9335
  -1.9196  -1.8771  -1.8390  -1.8134  -1.7800  -1.7542  -1.7263  -1.7128
  -1.6846  -1.6514  -1.5659  -1.5448  -1.5289  -1.4714  -1.4312  -1.3613
  -1.3371  -1.3025  -1.2732  -1.2415  -1.1994  -1.1087  -1.0299  -0.9716
  -0.9211  -0.9030  -0.8738  -0.8025  -0.7513  -0.7280  -0.6808  -0.6597
  -0.6489  -0.5965  -0.5907  -0.5636  -0.5400  -0.5331  -0.5007  -0.4913
  -0.4700  -0.4466  -0.4257  -0.4157  -0.3983  -0.3680  -0.3322  -0.3102
  -0.3037  -0.2877  -0.2647  -0.2469  -0.2354  -0.2150  -0.1883  -0.1736
  -0.1611  -0.1467  -0.1252  -0.1034  -0.0923  -0.0853  -0.0683  -0.0527
  -0.0433  -0.0329  -0.0114   0.0218   0.0361   0.0403   0.0632   0.0704
   0.0880   0.1033   0.1176   0.1370   0.1479   0.1623   0.1731   0.1800
   0.2027   0.2133   0.2345   0.2537   0.2685   0.2839   0.3152   0.3288
   0.3454   0.3690   0.3803   0.3932   0.4135   0.4236   0.4392   0.4841
   0.5000   0.5113   0.5374   0.5538   0.5837   0.6014   0.6155   0.6223
   0.6623   0.6857   0.6866   0.7024   0.7476   0.7854   0.8246   0.8315
   0.8785   0.9143   0.9213   0.9351   0.9625   1.0298   1.0471   1.0783
   1.2764   1.3110   1.3984   1.4256   1.4873   1.5331   1.6010   1.6834
     eigenvalues at k+q:
 -37.0328 -36.6397 -36.5434 -36.4110 -36.1956 -36.1476 -36.0699 -35.9416
 -35.9362 -35.9216 -35.9074 -35.8914 -35.7506 -18.5823 -18.5446 -18.5371
 -18.4588 -18.4353 -18.3857 -18.3653 -18.3228 -18.2707 -18.2567 -18.2289
 -18.2110 -18.1803 -18.1566 -18.1373 -18.1330 -18.0839 -18.0739 -18.0549
 -18.0120 -17.9938 -17.9589 -17.9355 -17.9270 -17.9133 -17.8807 -17.8598
 -17.8249 -17.8141 -17.7905 -17.7714 -17.7277 -17.6969 -17.6701 -17.6632
 -17.6460 -17.6083 -17.5801 -17.5713 -17.5569 -17.5450 -17.5283 -17.5112
 -17.4977 -17.4697 -17.4598 -17.4387 -17.4246 -17.4154 -17.4023 -17.3977
 -17.3846 -17.3684 -17.3406 -17.3080 -17.2782 -17.2677 -17.2597 -17.2491
 -17.2269 -17.2163 -17.1974 -17.1644 -17.1477 -17.1172 -17.1019 -17.0836
 -17.0744 -17.0649 -17.0494 -17.0374 -17.0222 -17.0060 -17.0010 -16.9955
 -16.9724 -16.9505 -16.9344 -16.9166 -16.8967 -16.8756 -16.8708 -16.8387
 -16.8353 -16.7964 -16.7446 -16.6827 -16.5359 -16.4669 -16.4227 -15.9687
 -15.6585 -15.5238 -15.5078 -15.3962 -15.3702 -15.3370 -15.3106 -15.2353
 -15.2038 -15.1149 -15.0792 -14.9080 -14.8659 -14.7307 -14.6670 -14.6472
 -14.5985 -14.5644 -14.5573 -14.5277 -14.3788 -14.2565 -14.2382 -14.1703
 -14.1113  -7.0884  -6.6875  -6.2468  -6.2045  -6.1924  -6.1813  -6.1523
  -6.1448  -6.1232  -6.1027  -6.0700  -6.0517  -5.9998  -5.9863  -5.9649
  -5.9295  -5.8770  -5.8251  -5.7902  -5.7851  -5.7543  -5.7355  -5.6889
  -5.6673  -5.6314  -5.6248  -5.5875  -5.5687  -5.5251  -5.4999  -5.4916
  -5.4696  -5.4488  -5.4404  -5.4126  -5.3440  -5.3223  -5.3107  -5.2973
  -5.2731  -5.2595  -5.2011  -5.1907  -5.1661  -5.0716  -5.0516  -4.9717
  -4.8311  -4.7063  -4.1220  -3.9079  -3.6328  -3.5866  -3.5115  -3.4458
  -3.3226  -3.2918  -3.2557  -3.2474  -3.1836  -3.1610  -3.0899  -3.0761
  -3.0474  -3.0357  -3.0034  -2.9747  -2.9085  -2.8993  -2.8884  -2.8246
  -2.8003  -2.7800  -2.7531  -2.7223  -2.6770  -2.6539  -2.6370  -2.6267
  -2.5980  -2.5527  -2.5424  -2.5178  -2.4852  -2.4630  -2.4300  -2.4122
  -2.3685  -2.3366  -2.2956  -2.2459  -2.2185  -2.2045  -2.1778  -2.1671
  -2.1205  -2.0997  -2.0820  -2.0644  -2.0403  -1.9934  -1.9651  -1.9305
  -1.9195  -1.8772  -1.8389  -1.8134  -1.7803  -1.7532  -1.7271  -1.7117
  -1.6852  -1.6522  -1.5657  -1.5439  -1.5295  -1.4717  -1.4310  -1.3612
  -1.3373  -1.3027  -1.2732  -1.2412  -1.1995  -1.1086  -1.0299  -0.9716
  -0.9211  -0.9030  -0.8739  -0.8025  -0.7512  -0.7281  -0.6804  -0.6603
  -0.6487  -0.5964  -0.5911  -0.5637  -0.5406  -0.5320  -0.5007  -0.4912
  -0.4696  -0.4463  -0.4265  -0.4160  -0.3982  -0.3666  -0.3342  -0.3101
  -0.3033  -0.2879  -0.2640  -0.2475  -0.2341  -0.2162  -0.1877  -0.1726
  -0.1617  -0.1473  -0.1258  -0.1029  -0.0915  -0.0840  -0.0707  -0.0502
  -0.0437  -0.0358  -0.0105   0.0220   0.0358   0.0407   0.0630   0.0692
   0.0891   0.1034   0.1178   0.1367   0.1479   0.1602   0.1738   0.1814
   0.2032   0.2146   0.2341   0.2527   0.2681   0.2832   0.3163   0.3291
   0.3452   0.3688   0.3801   0.3935   0.4137   0.4224   0.4398   0.4839
   0.5000   0.5117   0.5373   0.5538   0.5836   0.6017   0.6155   0.6221
   0.6623   0.6858   0.6864   0.7024   0.7477   0.7855   0.8246   0.8314
   0.8784   0.9143   0.9213   0.9351   0.9625   1.0297   1.0471   1.0783
   1.2763   1.3110   1.3985   1.4256   1.4872   1.5330   1.6010   1.6834
     cgsolve_all iterations  73    anorm=    0.71E-07
     cgsolve_all iterations  73    anorm=    0.72E-07
     cgsolve_all iterations  73    anorm=    0.72E-07
     compute_u_kq: q = (    0.0000,    0.0000,   -0.0399)
     Rotating WFCS
     ethr =  1.00E-14,  avg # of iterations = 23.0
     eigenvalues at k:
 -37.0328 -36.6397 -36.5434 -36.4110 -36.1956 -36.1476 -36.0699 -35.9416
 -35.9362 -35.9216 -35.9074 -35.8914 -35.7506 -18.5823 -18.5446 -18.5371
 -18.4588 -18.4353 -18.3858 -18.3653 -18.3228 -18.2708 -18.2566 -18.2288
 -18.2109 -18.1801 -18.1570 -18.1368 -18.1335 -18.0842 -18.0737 -18.0545
 -18.0120 -17.9939 -17.9591 -17.9353 -17.9274 -17.9133 -17.8803 -17.8599
 -17.8258 -17.8138 -17.7894 -17.7722 -17.7276 -17.6968 -17.6708 -17.6623
 -17.6467 -17.6068 -17.5813 -17.5710 -17.5564 -17.5443 -17.5291 -17.5128
 -17.4977 -17.4693 -17.4590 -17.4389 -17.4253 -17.4153 -17.4013 -17.3973
 -17.3839 -17.3702 -17.3401 -17.3084 -17.2781 -17.2673 -17.2597 -17.2492
 -17.2269 -17.2166 -17.1972 -17.1644 -17.1478 -17.1172 -17.1017 -17.0837
 -17.0742 -17.0650 -17.0497 -17.0371 -17.0223 -17.0060 -17.0010 -16.9956
 -16.9724 -16.9505 -16.9343 -16.9166 -16.8966 -16.8757 -16.8708 -16.8386
 -16.8353 -16.7963 -16.7446 -16.6827 -16.5359 -16.4669 -16.4227 -15.9688
 -15.6585 -15.5238 -15.5078 -15.3962 -15.3702 -15.3369 -15.3106 -15.2352
 -15.2038 -15.1149 -15.0792 -14.9080 -14.8659 -14.7307 -14.6670 -14.6472
 -14.5984 -14.5644 -14.5572 -14.5277 -14.3787 -14.2565 -14.2382 -14.1703
 -14.1112  -7.0883  -6.6875  -6.2468  -6.2044  -6.1925  -6.1813  -6.1523
  -6.1448  -6.1232  -6.1027  -6.0700  -6.0518  -5.9998  -5.9863  -5.9650
  -5.9295  -5.8770  -5.8251  -5.7902  -5.7851  -5.7543  -5.7355  -5.6889
  -5.6674  -5.6314  -5.6249  -5.5876  -5.5687  -5.5247  -5.5002  -5.4920
  -5.4696  -5.4488  -5.4401  -5.4127  -5.3443  -5.3218  -5.3114  -5.2971
  -5.2732  -5.2594  -5.2001  -5.1915  -5.1662  -5.0717  -5.0515  -4.9718
  -4.8311  -4.7063  -4.1220  -3.9079  -3.6328  -3.5866  -3.5116  -3.4456
  -3.3227  -3.2916  -3.2571  -3.2459  -3.1834  -3.1614  -3.0900  -3.0765
  -3.0464  -3.0368  -3.0027  -2.9745  -2.9087  -2.8995  -2.8884  -2.8253
  -2.7994  -2.7803  -2.7529  -2.7216  -2.6776  -2.6536  -2.6376  -2.6271
  -2.5982  -2.5529  -2.5408  -2.5190  -2.4847  -2.4636  -2.4295  -2.4122
  -2.3685  -2.3376  -2.2958  -2.2449  -2.2174  -2.2050  -2.1776  -2.1668
  -2.1221  -2.1009  -2.0797  -2.0647  -2.0414  -1.9944  -1.9605  -1.9335
  -1.9196  -1.8771  -1.8390  -1.8134  -1.7800  -1.7542  -1.7263  -1.7128
  -1.6846  -1.6514  -1.5659  -1.5448  -1.5289  -1.4714  -1.4312  -1.3613
  -1.3371  -1.3025  -1.2732  -1.2415  -1.1994  -1.1087  -1.0299  -0.9716
  -0.9211  -0.9030  -0.8738  -0.8025  -0.7513  -0.7280  -0.6808  -0.6597
  -0.6489  -0.5965  -0.5907  -0.5636  -0.5400  -0.5331  -0.5007  -0.4913
  -0.4700  -0.4466  -0.4257  -0.4157  -0.3983  -0.3680  -0.3322  -0.3102
  -0.3037  -0.2877  -0.2647  -0.2469  -0.2354  -0.2150  -0.1883  -0.1736
  -0.1611  -0.1467  -0.1252  -0.1034  -0.0923  -0.0853  -0.0683  -0.0527
  -0.0433  -0.0329  -0.0114   0.0218   0.0361   0.0403   0.0632   0.0704
   0.0880   0.1033   0.1176   0.1370   0.1479   0.1623   0.1731   0.1800
   0.2027   0.2133   0.2345   0.2537   0.2685   0.2839   0.3152   0.3288
   0.3454   0.3690   0.3803   0.3932   0.4135   0.4236   0.4392   0.4841
   0.5000   0.5113   0.5374   0.5538   0.5837   0.6014   0.6155   0.6223
   0.6623   0.6857   0.6866   0.7024   0.7476   0.7854   0.8246   0.8315
   0.8785   0.9143   0.9213   0.9351   0.9625   1.0298   1.0471   1.0783
   1.2764   1.3110   1.3984   1.4256   1.4873   1.5331   1.6010   1.6834
     eigenvalues at k+q:
 -37.0328 -36.6397 -36.5434 -36.4110 -36.1956 -36.1476 -36.0699 -35.9416
 -35.9362 -35.9216 -35.9074 -35.8914 -35.7506 -18.5823 -18.5446 -18.5371
 -18.4588 -18.4353 -18.3858 -18.3653 -18.3229 -18.2710 -18.2564 -18.2288
 -18.2109 -18.1798 -18.1576 -18.1365 -18.1336 -18.0846 -18.0734 -18.0541
 -18.0120 -17.9939 -17.9593 -17.9350 -17.9278 -17.9134 -17.8800 -17.8598
 -17.8267 -17.8133 -17.7881 -17.7732 -17.7276 -17.6969 -17.6714 -17.6613
 -17.6475 -17.6048 -17.5833 -17.5702 -17.5558 -17.5435 -17.5298 -17.5147
 -17.4978 -17.4690 -17.4583 -17.4391 -17.4258 -17.4154 -17.4007 -17.3966
 -17.3834 -17.3714 -17.3398 -17.3088 -17.2779 -17.2671 -17.2597 -17.2492
 -17.2270 -17.2170 -17.1969 -17.1645 -17.1478 -17.1172 -17.1016 -17.0837
 -17.0741 -17.0651 -17.0498 -17.0368 -17.0224 -17.0061 -17.0009 -16.9957
 -16.9725 -16.9506 -16.9343 -16.9166 -16.8967 -16.8756 -16.8708 -16.8387
 -16.8353 -16.7963 -16.7446 -16.6828 -16.5359 -16.4669 -16.4227 -15.9687
 -15.6585 -15.5238 -15.5078 -15.3962 -15.3702 -15.3370 -15.3106 -15.2353
 -15.2038 -15.1149 -15.0792 -14.9080 -14.8659 -14.7307 -14.6671 -14.6472
 -14.5985 -14.5644 -14.5573 -14.5277 -14.3787 -14.2565 -14.2383 -14.1704
 -14.1112  -7.0883  -6.6874  -6.2468  -6.2043  -6.1926  -6.1813  -6.1523
  -6.1448  -6.1232  -6.1027  -6.0699  -6.0519  -5.9997  -5.9863  -5.9650
  -5.9295  -5.8770  -5.8250  -5.7903  -5.7850  -5.7542  -5.7355  -5.6888
  -5.6674  -5.6313  -5.6249  -5.5877  -5.5688  -5.5243  -5.5004  -5.4922
  -5.4696  -5.4488  -5.4398  -5.4126  -5.3447  -5.3212  -5.3121  -5.2969
  -5.2734  -5.2592  -5.1995  -5.1920  -5.1664  -5.0717  -5.0514  -4.9718
  -4.8311  -4.7063  -4.1220  -3.9079  -3.6328  -3.5865  -3.5117  -3.4455
  -3.3229  -3.2911  -3.2588  -3.2445  -3.1832  -3.1616  -3.0899  -3.0769
  -3.0455  -3.0380  -3.0018  -2.9746  -2.9086  -2.8997  -2.8888  -2.8255
  -2.7986  -2.7806  -2.7525  -2.7209  -2.6786  -2.6532  -2.6381  -2.6269
  -2.5986  -2.5530  -2.5393  -2.5200  -2.4847  -2.4633  -2.4293  -2.4122
  -2.3695  -2.3378  -2.2955  -2.2435  -2.2161  -2.2062  -2.1780  -2.1656
  -2.1247  -2.1025  -2.0771  -2.0638  -2.0428  -1.9957  -1.9556  -1.9365
  -1.9194  -1.8770  -1.8390  -1.8138  -1.7801  -1.7548  -1.7257  -1.7142
  -1.6842  -1.6497  -1.5662  -1.5469  -1.5271  -1.4711  -1.4313  -1.3614
  -1.3371  -1.3024  -1.2732  -1.2416  -1.1995  -1.1087  -1.0300  -0.9716
  -0.9210  -0.9031  -0.8738  -0.8026  -0.7513  -0.7279  -0.6811  -0.6593
  -0.6490  -0.5966  -0.5903  -0.5636  -0.5395  -0.5340  -0.5006  -0.4914
  -0.4702  -0.4468  -0.4253  -0.4151  -0.3985  -0.3689  -0.3310  -0.3105
  -0.3035  -0.2872  -0.2651  -0.2467  -0.2371  -0.2137  -0.1891  -0.1745
  -0.1610  -0.1459  -0.1240  -0.1041  -0.0929  -0.0865  -0.0662  -0.0557
  -0.0430  -0.0296  -0.0120   0.0216   0.0361   0.0401   0.0634   0.0716
   0.0868   0.1034   0.1171   0.1369   0.1479   0.1645   0.1718   0.1796
   0.2020   0.2125   0.2347   0.2544   0.2684   0.2856   0.3134   0.3285
   0.3457   0.3691   0.3808   0.3932   0.4133   0.4247   0.4386   0.4845
   0.5000   0.5107   0.5374   0.5538   0.5836   0.6009   0.6155   0.6229
   0.6622   0.6855   0.6871   0.7021   0.7477   0.7853   0.8245   0.8316
   0.8785   0.9144   0.9213   0.9351   0.9625   1.0298   1.0470   1.0783
   1.2764   1.3110   1.3983   1.4255   1.4874   1.5331   1.6010   1.6833
     cgsolve_all iterations  73    anorm=    0.71E-07
     cgsolve_all iterations  73    anorm=    0.72E-07
     cgsolve_all iterations  73    anorm=    0.72E-07

     k-point #    3 of     4      pool #  1    cpu time:   27369.0
     compute_u_kq: q = (    0.0000,    0.0000,    0.0000)
     Rotating WFCS
     ethr =  1.00E-14,  avg # of iterations =  5.0
     eigenvalues at k:
 -37.0328 -36.6397 -36.5434 -36.4110 -36.1956 -36.1476 -36.0699 -35.9416
 -35.9361 -35.9216 -35.9074 -35.8914 -35.7506 -18.5713 -18.5407 -18.5338
 -18.4812 -18.4300 -18.3693 -18.3688 -18.3175 -18.2946 -18.2702 -18.2588
 -18.1893 -18.1697 -18.1479 -18.1345 -18.1187 -18.0970 -18.0826 -18.0407
 -18.0184 -18.0092 -17.9915 -17.9538 -17.9217 -17.8921 -17.8754 -17.8550
 -17.8196 -17.8014 -17.7561 -17.7403 -17.7068 -17.7002 -17.6767 -17.6709
 -17.6543 -17.6083 -17.5946 -17.5853 -17.5528 -17.5285 -17.5202 -17.5069
 -17.4959 -17.4746 -17.4679 -17.4633 -17.4420 -17.4365 -17.4071 -17.3920
 -17.3822 -17.3579 -17.3237 -17.3129 -17.3029 -17.2806 -17.2654 -17.2421
 -17.2248 -17.2106 -17.1725 -17.1579 -17.1420 -17.1334 -17.0945 -17.0846
 -17.0670 -17.0555 -17.0491 -17.0385 -17.0225 -17.0059 -17.0000 -16.9911
 -16.9752 -16.9625 -16.9349 -16.9162 -16.8946 -16.8757 -16.8687 -16.8434
 -16.8342 -16.7999 -16.7459 -16.6843 -16.5584 -16.4473 -16.4226 -15.9691
 -15.6590 -15.5376 -15.5042 -15.4362 -15.3800 -15.3430 -15.2821 -15.2645
 -15.1184 -15.0876 -15.0071 -14.9111 -14.8555 -14.8385 -14.7814 -14.6328
 -14.5771 -14.5335 -14.5075 -14.4567 -14.4351 -14.3127 -14.2682 -14.1889
 -14.0366  -7.0884  -6.6878  -6.2301  -6.2151  -6.2038  -6.1811  -6.1510
  -6.1433  -6.1245  -6.0992  -6.0667  -6.0481  -6.0053  -5.9940  -5.9577
  -5.9188  -5.8595  -5.8350  -5.7999  -5.7758  -5.7606  -5.7517  -5.7130
  -5.6649  -5.6385  -5.5877  -5.5796  -5.5510  -5.5426  -5.5224  -5.5047
  -5.4789  -5.4507  -5.4207  -5.4013  -5.3444  -5.3336  -5.3101  -5.2847
  -5.2640  -5.2477  -5.2245  -5.1913  -5.1699  -5.0748  -5.0534  -4.9678
  -4.8282  -4.7041  -4.1238  -3.9286  -3.6375  -3.6106  -3.5228  -3.4397
  -3.3410  -3.3052  -3.2569  -3.2458  -3.2067  -3.1623  -3.1457  -3.0519
  -3.0219  -3.0036  -2.9714  -2.9576  -2.9209  -2.8764  -2.8583  -2.8232
  -2.7868  -2.7491  -2.7325  -2.7093  -2.6860  -2.6763  -2.6465  -2.6212
  -2.5740  -2.5507  -2.5289  -2.5239  -2.4707  -2.4613  -2.4342  -2.4066
  -2.3785  -2.3371  -2.2787  -2.2552  -2.2376  -2.2012  -2.1829  -2.1389
  -2.1205  -2.1106  -2.0905  -2.0566  -2.0305  -1.9972  -1.9705  -1.9362
  -1.9131  -1.8678  -1.8452  -1.8222  -1.7702  -1.7455  -1.7297  -1.7081
  -1.6761  -1.6407  -1.6096  -1.5279  -1.5152  -1.4583  -1.4014  -1.3594
  -1.3299  -1.2635  -1.2360  -1.2185  -1.1998  -1.1754  -1.1222  -1.0131
  -0.9658  -0.9099  -0.8565  -0.8252  -0.7863  -0.7215  -0.6919  -0.6501
  -0.6282  -0.6131  -0.5818  -0.5761  -0.5448  -0.5229  -0.5132  -0.4907
  -0.4707  -0.4554  -0.4333  -0.4208  -0.3744  -0.3515  -0.3295  -0.3170
  -0.2870  -0.2821  -0.2656  -0.2513  -0.2183  -0.1947  -0.1873  -0.1756
  -0.1439  -0.1307  -0.1191  -0.1008  -0.0898  -0.0867  -0.0651  -0.0403
  -0.0304  -0.0128  -0.0063   0.0168   0.0315   0.0414   0.0440   0.0610
   0.0867   0.0912   0.1047   0.1261   0.1403   0.1497   0.1656   0.1790
   0.1951   0.2055   0.2144   0.2371   0.2595   0.2703   0.2816   0.3030
   0.3235   0.3426   0.3625   0.3750   0.3931   0.4189   0.4245   0.4673
   0.4974   0.5035   0.5439   0.5761   0.5844   0.6003   0.6259   0.6471
   0.6685   0.6842   0.6881   0.7049   0.7264   0.7491   0.7824   0.8180
   0.8616   0.9165   0.9217   0.9472   0.9720   1.0204   1.1118   1.1562
   1.2075   1.2958   1.3619   1.4681   1.5049   1.6489   1.6886   1.7569
     eigenvalues at k+q:
 -37.0328 -36.6397 -36.5434 -36.4110 -36.1956 -36.1476 -36.0699 -35.9417
 -35.9361 -35.9216 -35.9074 -35.8914 -35.7506 -18.5713 -18.5407 -18.5338
 -18.4812 -18.4300 -18.3693 -18.3688 -18.3175 -18.2946 -18.2702 -18.2588
 -18.1893 -18.1697 -18.1479 -18.1345 -18.1187 -18.0970 -18.0825 -18.0407
 -18.0184 -18.0092 -17.9915 -17.9538 -17.9217 -17.8921 -17.8754 -17.8550
 -17.8196 -17.8014 -17.7561 -17.7403 -17.7068 -17.7001 -17.6766 -17.6709
 -17.6543 -17.6083 -17.5947 -17.5853 -17.5528 -17.5285 -17.5202 -17.5069
 -17.4958 -17.4746 -17.4679 -17.4633 -17.4421 -17.4365 -17.4072 -17.3920
 -17.3822 -17.3579 -17.3238 -17.3129 -17.3029 -17.2806 -17.2654 -17.2421
 -17.2248 -17.2107 -17.1725 -17.1579 -17.1420 -17.1334 -17.0945 -17.0846
 -17.0670 -17.0555 -17.0491 -17.0385 -17.0225 -17.0059 -17.0000 -16.9911
 -16.9752 -16.9625 -16.9349 -16.9163 -16.8947 -16.8757 -16.8687 -16.8434
 -16.8342 -16.8000 -16.7458 -16.6843 -16.5584 -16.4473 -16.4226 -15.9691
 -15.6590 -15.5376 -15.5042 -15.4363 -15.3799 -15.3430 -15.2822 -15.2645
 -15.1185 -15.0876 -15.0071 -14.9111 -14.8555 -14.8385 -14.7814 -14.6329
 -14.5771 -14.5335 -14.5076 -14.4568 -14.4351 -14.3128 -14.2682 -14.1889
 -14.0367  -7.0884  -6.6878  -6.2301  -6.2151  -6.2038  -6.1811  -6.1510
  -6.1433  -6.1245  -6.0992  -6.0666  -6.0481  -6.0053  -5.9940  -5.9577
  -5.9188  -5.8595  -5.8349  -5.7999  -5.7758  -5.7606  -5.7517  -5.7130
  -5.6649  -5.6385  -5.5877  -5.5796  -5.5510  -5.5426  -5.5224  -5.5046
  -5.4789  -5.4507  -5.4207  -5.4012  -5.3444  -5.3336  -5.3101  -5.2847
  -5.2639  -5.2477  -5.2245  -5.1912  -5.1699  -5.0747  -5.0534  -4.9678
  -4.8282  -4.7041  -4.1238  -3.9286  -3.6375  -3.6106  -3.5228  -3.4397
  -3.3409  -3.3053  -3.2569  -3.2458  -3.2067  -3.1623  -3.1457  -3.0519
  -3.0219  -3.0036  -2.9714  -2.9576  -2.9209  -2.8764  -2.8583  -2.8232
  -2.7868  -2.7491  -2.7325  -2.7093  -2.6860  -2.6763  -2.6465  -2.6212
  -2.5740  -2.5507  -2.5289  -2.5239  -2.4707  -2.4613  -2.4342  -2.4066
  -2.3785  -2.3371  -2.2787  -2.2552  -2.2376  -2.2012  -2.1829  -2.1389
  -2.1205  -2.1106  -2.0905  -2.0566  -2.0305  -1.9972  -1.9705  -1.9362
  -1.9131  -1.8678  -1.8452  -1.8222  -1.7702  -1.7455  -1.7297  -1.7081
  -1.6760  -1.6407  -1.6096  -1.5279  -1.5152  -1.4583  -1.4014  -1.3594
  -1.3299  -1.2635  -1.2360  -1.2185  -1.1998  -1.1755  -1.1222  -1.0131
  -0.9658  -0.9099  -0.8565  -0.8252  -0.7863  -0.7215  -0.6919  -0.6501
  -0.6282  -0.6131  -0.5818  -0.5761  -0.5447  -0.5230  -0.5132  -0.4907
  -0.4707  -0.4554  -0.4333  -0.4208  -0.3744  -0.3515  -0.3295  -0.3170
  -0.2870  -0.2821  -0.2656  -0.2513  -0.2183  -0.1947  -0.1873  -0.1756
  -0.1440  -0.1307  -0.1190  -0.1008  -0.0898  -0.0867  -0.0651  -0.0403
  -0.0304  -0.0128  -0.0063   0.0168   0.0316   0.0414   0.0440   0.0610
   0.0867   0.0912   0.1047   0.1261   0.1403   0.1497   0.1656   0.1790
   0.1951   0.2055   0.2144   0.2371   0.2595   0.2703   0.2816   0.3030
   0.3235   0.3426   0.3625   0.3750   0.3931   0.4189   0.4245   0.4673
   0.4974   0.5035   0.5439   0.5761   0.5844   0.6003   0.6259   0.6470
   0.6685   0.6842   0.6882   0.7049   0.7264   0.7492   0.7824   0.8180
   0.8616   0.9165   0.9217   0.9472   0.9719   1.0204   1.1118   1.1561
   1.2075   1.2958   1.3619   1.4681   1.5048   1.6489   1.6886   1.7568
     cgsolve_all iterations  68    anorm=    0.75E-07
PARA_AUG  1      50.1697212        -0.3962672         0.2058939
     cgsolve_all iterations  72    anorm=    0.74E-07
PARA_AUG  2      -0.3443012        50.6418251         0.1363582
     cgsolve_all iterations  68    anorm=    0.73E-07
PARA_AUG  3       0.2129945         0.1050098        50.3562776
     cgsolve_all iterations  79    anorm=    0.70E-07
     cgsolve_all iterations  75    anorm=    0.72E-07
     cgsolve_all iterations  73    anorm=    0.72E-07
     compute_u_kq: q = (    0.0399,    0.0000,    0.0000)
     Rotating WFCS
     ethr =  1.00E-14,  avg # of iterations = 24.0
     eigenvalues at k:
 -37.0328 -36.6397 -36.5434 -36.4110 -36.1956 -36.1476 -36.0699 -35.9416
 -35.9361 -35.9216 -35.9074 -35.8914 -35.7506 -18.5713 -18.5407 -18.5338
 -18.4812 -18.4300 -18.3693 -18.3688 -18.3175 -18.2946 -18.2702 -18.2588
 -18.1893 -18.1697 -18.1479 -18.1345 -18.1187 -18.0970 -18.0826 -18.0407
 -18.0184 -18.0092 -17.9915 -17.9538 -17.9217 -17.8921 -17.8754 -17.8550
 -17.8196 -17.8014 -17.7561 -17.7403 -17.7068 -17.7002 -17.6767 -17.6709
 -17.6543 -17.6083 -17.5946 -17.5853 -17.5528 -17.5285 -17.5202 -17.5069
 -17.4959 -17.4746 -17.4679 -17.4633 -17.4420 -17.4365 -17.4071 -17.3920
 -17.3822 -17.3579 -17.3237 -17.3129 -17.3029 -17.2806 -17.2654 -17.2421
 -17.2248 -17.2106 -17.1725 -17.1579 -17.1420 -17.1334 -17.0945 -17.0846
 -17.0670 -17.0555 -17.0491 -17.0385 -17.0225 -17.0059 -17.0000 -16.9911
 -16.9752 -16.9625 -16.9349 -16.9162 -16.8946 -16.8757 -16.8687 -16.8434
 -16.8342 -16.7999 -16.7459 -16.6843 -16.5584 -16.4473 -16.4226 -15.9691
 -15.6590 -15.5376 -15.5042 -15.4362 -15.3800 -15.3430 -15.2821 -15.2645
 -15.1184 -15.0876 -15.0071 -14.9111 -14.8555 -14.8385 -14.7814 -14.6328
 -14.5771 -14.5335 -14.5075 -14.4567 -14.4351 -14.3127 -14.2682 -14.1889
 -14.0366  -7.0884  -6.6878  -6.2301  -6.2151  -6.2038  -6.1811  -6.1510
  -6.1433  -6.1245  -6.0992  -6.0667  -6.0481  -6.0053  -5.9940  -5.9577
  -5.9188  -5.8595  -5.8350  -5.7999  -5.7758  -5.7606  -5.7517  -5.7130
  -5.6649  -5.6385  -5.5877  -5.5796  -5.5510  -5.5426  -5.5224  -5.5047
  -5.4789  -5.4507  -5.4207  -5.4013  -5.3444  -5.3336  -5.3101  -5.2847
  -5.2640  -5.2477  -5.2245  -5.1913  -5.1699  -5.0748  -5.0534  -4.9678
  -4.8282  -4.7041  -4.1238  -3.9286  -3.6375  -3.6106  -3.5228  -3.4397
  -3.3410  -3.3052  -3.2569  -3.2458  -3.2067  -3.1623  -3.1457  -3.0519
  -3.0219  -3.0036  -2.9714  -2.9576  -2.9209  -2.8764  -2.8583  -2.8232
  -2.7868  -2.7491  -2.7325  -2.7093  -2.6860  -2.6763  -2.6465  -2.6212
  -2.5740  -2.5507  -2.5289  -2.5239  -2.4707  -2.4613  -2.4342  -2.4066
  -2.3785  -2.3371  -2.2787  -2.2552  -2.2376  -2.2012  -2.1829  -2.1389
  -2.1205  -2.1106  -2.0905  -2.0566  -2.0305  -1.9972  -1.9705  -1.9362
  -1.9131  -1.8678  -1.8452  -1.8222  -1.7702  -1.7455  -1.7297  -1.7081
  -1.6761  -1.6407  -1.6096  -1.5279  -1.5152  -1.4583  -1.4014  -1.3594
  -1.3299  -1.2635  -1.2360  -1.2185  -1.1998  -1.1754  -1.1222  -1.0131
  -0.9658  -0.9099  -0.8565  -0.8252  -0.7863  -0.7215  -0.6919  -0.6501
  -0.6282  -0.6131  -0.5818  -0.5761  -0.5448  -0.5229  -0.5132  -0.4907
  -0.4707  -0.4554  -0.4333  -0.4208  -0.3744  -0.3515  -0.3295  -0.3170
  -0.2870  -0.2821  -0.2656  -0.2513  -0.2183  -0.1947  -0.1873  -0.1756
  -0.1439  -0.1307  -0.1191  -0.1008  -0.0898  -0.0867  -0.0651  -0.0403
  -0.0304  -0.0128  -0.0063   0.0168   0.0315   0.0414   0.0440   0.0610
   0.0867   0.0912   0.1047   0.1261   0.1403   0.1497   0.1656   0.1790
   0.1951   0.2055   0.2144   0.2371   0.2595   0.2703   0.2816   0.3030
   0.3235   0.3426   0.3625   0.3750   0.3931   0.4189   0.4245   0.4673
   0.4974   0.5035   0.5439   0.5761   0.5844   0.6003   0.6259   0.6471
   0.6685   0.6842   0.6881   0.7049   0.7264   0.7491   0.7824   0.8180
   0.8616   0.9165   0.9217   0.9472   0.9720   1.0204   1.1118   1.1562
   1.2075   1.2958   1.3619   1.4681   1.5049   1.6489   1.6886   1.7569
     eigenvalues at k+q:
 -37.0328 -36.6397 -36.5434 -36.4110 -36.1956 -36.1476 -36.0699 -35.9416
 -35.9361 -35.9217 -35.9074 -35.8915 -35.7506 -18.5710 -18.5421 -18.5338
 -18.4790 -18.4298 -18.3700 -18.3695 -18.3178 -18.2931 -18.2668 -18.2596
 -18.1902 -18.1694 -18.1482 -18.1348 -18.1187 -18.0972 -18.0808 -18.0429
 -18.0172 -18.0085 -17.9934 -17.9556 -17.9247 -17.8951 -17.8739 -17.8548
 -17.8162 -17.8015 -17.7525 -17.7382 -17.7095 -17.6978 -17.6770 -17.6688
 -17.6523 -17.6078 -17.5953 -17.5850 -17.5528 -17.5280 -17.5208 -17.5090
 -17.4934 -17.4730 -17.4670 -17.4615 -17.4395 -17.4347 -17.4057 -17.3903
 -17.3820 -17.3578 -17.3225 -17.3121 -17.3041 -17.2807 -17.2674 -17.2406
 -17.2280 -17.2126 -17.1754 -17.1619 -17.1455 -17.1348 -17.0961 -17.0859
 -17.0706 -17.0579 -17.0500 -17.0388 -17.0230 -17.0085 -17.0003 -16.9942
 -16.9760 -16.9652 -16.9347 -16.9197 -16.8962 -16.8759 -16.8710 -16.8444
 -16.8352 -16.7993 -16.7459 -16.6766 -16.5559 -16.4483 -16.4113 -15.9691
 -15.6595 -15.5394 -15.5058 -15.4316 -15.3790 -15.3403 -15.2847 -15.2580
 -15.1230 -15.0880 -15.0093 -14.9119 -14.8553 -14.8322 -14.7766 -14.6301
 -14.5801 -14.5337 -14.5130 -14.4514 -14.4345 -14.3096 -14.2687 -14.1941
 -14.0413  -7.1047  -6.7025  -6.2346  -6.2148  -6.2032  -6.1813  -6.1515
  -6.1431  -6.1243  -6.0955  -6.0661  -6.0487  -6.0021  -5.9886  -5.9603
  -5.9184  -5.8571  -5.8318  -5.7988  -5.7746  -5.7601  -5.7498  -5.7115
  -5.6639  -5.6373  -5.5873  -5.5775  -5.5499  -5.5412  -5.5211  -5.5054
  -5.4766  -5.4489  -5.4188  -5.4026  -5.3369  -5.3333  -5.3103  -5.2864
  -5.2638  -5.2466  -5.2225  -5.1836  -5.1542  -5.0760  -5.0494  -4.9680
  -4.8327  -4.7055  -4.1425  -3.9468  -3.6330  -3.6072  -3.5215  -3.4355
  -3.3355  -3.3015  -3.2566  -3.2451  -3.2067  -3.1630  -3.1420  -3.0534
  -3.0198  -3.0031  -2.9742  -2.9585  -2.9221  -2.8762  -2.8618  -2.8233
  -2.7852  -2.7502  -2.7317  -2.7102  -2.6909  -2.6804  -2.6451  -2.6222
  -2.5744  -2.5527  -2.5314  -2.5234  -2.4707  -2.4633  -2.4359  -2.4060
  -2.3843  -2.3284  -2.2769  -2.2543  -2.2347  -2.2024  -2.1783  -2.1378
  -2.1233  -2.1112  -2.0903  -2.0628  -2.0295  -2.0018  -1.9647  -1.9361
  -1.9147  -1.8651  -1.8432  -1.8179  -1.7703  -1.7461  -1.7277  -1.7080
  -1.6703  -1.6383  -1.6079  -1.5303  -1.5146  -1.4571  -1.4020  -1.3620
  -1.3305  -1.2673  -1.2358  -1.2199  -1.2056  -1.1747  -1.1232  -1.0166
  -0.9710  -0.9076  -0.8569  -0.8237  -0.7869  -0.7213  -0.6927  -0.6475
  -0.6302  -0.6131  -0.5805  -0.5753  -0.5442  -0.5233  -0.5159  -0.4928
  -0.4710  -0.4574  -0.4332  -0.4189  -0.3742  -0.3532  -0.3307  -0.3152
  -0.2873  -0.2821  -0.2687  -0.2520  -0.2177  -0.1934  -0.1861  -0.1767
  -0.1442  -0.1248  -0.1163  -0.1002  -0.0879  -0.0859  -0.0643  -0.0412
  -0.0322  -0.0156  -0.0042   0.0160   0.0331   0.0385   0.0464   0.0611
   0.0858   0.0924   0.1062   0.1299   0.1430   0.1513   0.1684   0.1822
   0.1944   0.2046   0.2133   0.2366   0.2582   0.2695   0.2799   0.3025
   0.3244   0.3407   0.3640   0.3752   0.3937   0.4178   0.4225   0.4664
   0.4970   0.5033   0.5408   0.5731   0.5814   0.5980   0.6252   0.6422
   0.6693   0.6823   0.6881   0.7028   0.7256   0.7492   0.7837   0.8162
   0.8629   0.9140   0.9213   0.9397   0.9635   1.0111   1.1120   1.1611
   1.2072   1.2938   1.3654   1.4657   1.5140   1.6602   1.6918   1.7560
     cgsolve_all iterations  79    anorm=    0.70E-07
     cgsolve_all iterations  75    anorm=    0.71E-07
     cgsolve_all iterations  73    anorm=    0.72E-07
     compute_u_kq: q = (   -0.0399,    0.0000,    0.0000)
     Rotating WFCS
     ethr =  1.00E-14,  avg # of iterations = 23.0
     eigenvalues at k:
 -37.0328 -36.6397 -36.5434 -36.4110 -36.1956 -36.1476 -36.0699 -35.9416
 -35.9361 -35.9216 -35.9074 -35.8914 -35.7506 -18.5713 -18.5407 -18.5338
 -18.4812 -18.4300 -18.3693 -18.3688 -18.3175 -18.2946 -18.2702 -18.2588
 -18.1893 -18.1697 -18.1479 -18.1345 -18.1187 -18.0970 -18.0826 -18.0407
 -18.0184 -18.0092 -17.9915 -17.9538 -17.9217 -17.8921 -17.8754 -17.8550
 -17.8196 -17.8014 -17.7561 -17.7403 -17.7068 -17.7002 -17.6767 -17.6709
 -17.6543 -17.6083 -17.5946 -17.5853 -17.5528 -17.5285 -17.5202 -17.5069
 -17.4959 -17.4746 -17.4679 -17.4633 -17.4420 -17.4365 -17.4071 -17.3920
 -17.3822 -17.3579 -17.3237 -17.3129 -17.3029 -17.2806 -17.2654 -17.2421
 -17.2248 -17.2106 -17.1725 -17.1579 -17.1420 -17.1334 -17.0945 -17.0846
 -17.0670 -17.0555 -17.0491 -17.0385 -17.0225 -17.0059 -17.0000 -16.9911
 -16.9752 -16.9625 -16.9349 -16.9162 -16.8946 -16.8757 -16.8687 -16.8434
 -16.8342 -16.7999 -16.7459 -16.6843 -16.5584 -16.4473 -16.4226 -15.9691
 -15.6590 -15.5376 -15.5042 -15.4362 -15.3800 -15.3430 -15.2821 -15.2645
 -15.1184 -15.0876 -15.0071 -14.9111 -14.8555 -14.8385 -14.7814 -14.6328
 -14.5771 -14.5335 -14.5075 -14.4567 -14.4351 -14.3127 -14.2682 -14.1889
 -14.0366  -7.0884  -6.6878  -6.2301  -6.2151  -6.2038  -6.1811  -6.1510
  -6.1433  -6.1245  -6.0992  -6.0667  -6.0481  -6.0053  -5.9940  -5.9577
  -5.9188  -5.8595  -5.8350  -5.7999  -5.7758  -5.7606  -5.7517  -5.7130
  -5.6649  -5.6385  -5.5877  -5.5796  -5.5510  -5.5426  -5.5224  -5.5047
  -5.4789  -5.4507  -5.4207  -5.4013  -5.3444  -5.3336  -5.3101  -5.2847
  -5.2640  -5.2477  -5.2245  -5.1913  -5.1699  -5.0748  -5.0534  -4.9678
  -4.8282  -4.7041  -4.1238  -3.9286  -3.6375  -3.6106  -3.5228  -3.4397
  -3.3410  -3.3052  -3.2569  -3.2458  -3.2067  -3.1623  -3.1457  -3.0519
  -3.0219  -3.0036  -2.9714  -2.9576  -2.9209  -2.8764  -2.8583  -2.8232
  -2.7868  -2.7491  -2.7325  -2.7093  -2.6860  -2.6763  -2.6465  -2.6212
  -2.5740  -2.5507  -2.5289  -2.5239  -2.4707  -2.4613  -2.4342  -2.4066
  -2.3785  -2.3371  -2.2787  -2.2552  -2.2376  -2.2012  -2.1829  -2.1389
  -2.1205  -2.1106  -2.0905  -2.0566  -2.0305  -1.9972  -1.9705  -1.9362
  -1.9131  -1.8678  -1.8452  -1.8222  -1.7702  -1.7455  -1.7297  -1.7081
  -1.6761  -1.6407  -1.6096  -1.5279  -1.5152  -1.4583  -1.4014  -1.3594
  -1.3299  -1.2635  -1.2360  -1.2185  -1.1998  -1.1754  -1.1222  -1.0131
  -0.9658  -0.9099  -0.8565  -0.8252  -0.7863  -0.7215  -0.6919  -0.6501
  -0.6282  -0.6131  -0.5818  -0.5761  -0.5448  -0.5229  -0.5132  -0.4907
  -0.4707  -0.4554  -0.4333  -0.4208  -0.3744  -0.3515  -0.3295  -0.3170
  -0.2870  -0.2821  -0.2656  -0.2513  -0.2183  -0.1947  -0.1873  -0.1756
  -0.1439  -0.1307  -0.1191  -0.1008  -0.0898  -0.0867  -0.0651  -0.0403
  -0.0304  -0.0128  -0.0063   0.0168   0.0315   0.0414   0.0440   0.0610
   0.0867   0.0912   0.1047   0.1261   0.1403   0.1497   0.1656   0.1790
   0.1951   0.2055   0.2144   0.2371   0.2595   0.2703   0.2816   0.3030
   0.3235   0.3426   0.3625   0.3750   0.3931   0.4189   0.4245   0.4673
   0.4974   0.5035   0.5439   0.5761   0.5844   0.6003   0.6259   0.6471
   0.6685   0.6842   0.6881   0.7049   0.7264   0.7491   0.7824   0.8180
   0.8616   0.9165   0.9217   0.9472   0.9720   1.0204   1.1118   1.1562
   1.2075   1.2958   1.3619   1.4681   1.5049   1.6489   1.6886   1.7569
     eigenvalues at k+q:
 -37.0328 -36.6397 -36.5434 -36.4110 -36.1956 -36.1476 -36.0699 -35.9417
 -35.9361 -35.9216 -35.9074 -35.8914 -35.7506 -18.5719 -18.5395 -18.5337
 -18.4831 -18.4304 -18.3689 -18.3681 -18.3176 -18.2951 -18.2738 -18.2576
 -18.1886 -18.1700 -18.1479 -18.1344 -18.1185 -18.0965 -18.0842 -18.0390
 -18.0195 -18.0098 -17.9892 -17.9514 -17.9188 -17.8897 -17.8768 -17.8549
 -17.8234 -17.8015 -17.7595 -17.7431 -17.7054 -17.7027 -17.6767 -17.6721
 -17.6551 -17.6092 -17.5941 -17.5850 -17.5529 -17.5291 -17.5200 -17.5052
 -17.4980 -17.4767 -17.4685 -17.4647 -17.4446 -17.4379 -17.4083 -17.3938
 -17.3824 -17.3578 -17.3249 -17.3133 -17.3016 -17.2804 -17.2641 -17.2431
 -17.2219 -17.2083 -17.1702 -17.1539 -17.1389 -17.1319 -17.0929 -17.0833
 -17.0649 -17.0532 -17.0474 -17.0380 -17.0219 -17.0036 -16.9997 -16.9878
 -16.9747 -16.9593 -16.9350 -16.9128 -16.8935 -16.8755 -16.8665 -16.8420
 -16.8331 -16.8006 -16.7458 -16.6921 -16.5607 -16.4467 -16.4339 -15.9691
 -15.6584 -15.5355 -15.5028 -15.4402 -15.3809 -15.3452 -15.2805 -15.2703
 -15.1155 -15.0874 -15.0063 -14.9105 -14.8558 -14.8433 -14.7842 -14.6355
 -14.5746 -14.5339 -14.5027 -14.4628 -14.4356 -14.3137 -14.2676 -14.1845
 -14.0327  -7.0715  -6.6726  -6.2269  -6.2144  -6.2041  -6.1810  -6.1505
  -6.1439  -6.1246  -6.1033  -6.0673  -6.0476  -6.0139  -5.9946  -5.9546
  -5.9189  -5.8621  -5.8384  -5.8009  -5.7769  -5.7612  -5.7528  -5.7142
  -5.6658  -5.6399  -5.5908  -5.5793  -5.5525  -5.5443  -5.5229  -5.5040
  -5.4812  -5.4524  -5.4225  -5.4003  -5.3555  -5.3330  -5.3099  -5.2830
  -5.2655  -5.2476  -5.2266  -5.1998  -5.1803  -5.0738  -5.0568  -4.9676
  -4.8239  -4.7027  -4.1055  -3.9109  -3.6419  -3.6137  -3.5241  -3.4436
  -3.3461  -3.3087  -3.2578  -3.2465  -3.2064  -3.1623  -3.1480  -3.0510
  -3.0243  -3.0042  -2.9690  -2.9578  -2.9196  -2.8770  -2.8547  -2.8228
  -2.7888  -2.7506  -2.7318  -2.7088  -2.6827  -2.6696  -2.6474  -2.6195
  -2.5739  -2.5491  -2.5308  -2.5204  -2.4706  -2.4593  -2.4324  -2.4073
  -2.3734  -2.3449  -2.2814  -2.2557  -2.2406  -2.2001  -2.1869  -2.1411
  -2.1194  -2.1082  -2.0904  -2.0501  -2.0308  -1.9943  -1.9746  -1.9367
  -1.9114  -1.8698  -1.8472  -1.8270  -1.7704  -1.7460  -1.7314  -1.7075
  -1.6817  -1.6439  -1.6107  -1.5260  -1.5156  -1.4600  -1.4011  -1.3570
  -1.3299  -1.2605  -1.2376  -1.2181  -1.1915  -1.1748  -1.1204  -1.0077
  -0.9607  -0.9116  -0.8563  -0.8264  -0.7852  -0.7218  -0.6909  -0.6532
  -0.6269  -0.6130  -0.5854  -0.5757  -0.5447  -0.5228  -0.5098  -0.4888
  -0.4698  -0.4537  -0.4342  -0.4221  -0.3747  -0.3494  -0.3285  -0.3180
  -0.2888  -0.2805  -0.2629  -0.2516  -0.2177  -0.1964  -0.1886  -0.1744
  -0.1455  -0.1364  -0.1214  -0.1020  -0.0918  -0.0856  -0.0655  -0.0398
  -0.0299  -0.0140  -0.0046   0.0181   0.0296   0.0393   0.0463   0.0610
   0.0865   0.0914   0.1037   0.1228   0.1380   0.1486   0.1623   0.1773
   0.1957   0.2065   0.2157   0.2377   0.2601   0.2716   0.2828   0.3039
   0.3229   0.3445   0.3617   0.3750   0.3925   0.4197   0.4272   0.4680
   0.4974   0.5039   0.5468   0.5787   0.5865   0.6030   0.6265   0.6521
   0.6676   0.6860   0.6884   0.7071   0.7274   0.7491   0.7829   0.8196
   0.8601   0.9185   0.9223   0.9541   0.9817   1.0297   1.1112   1.1520
   1.2065   1.2982   1.3581   1.4697   1.4955   1.6370   1.6840   1.7560
     cgsolve_all iterations  79    anorm=    0.71E-07
     cgsolve_all iterations  77    anorm=    0.72E-07
     cgsolve_all iterations  75    anorm=    0.72E-07
     compute_u_kq: q = (    0.0000,    0.0399,    0.0000)
     Rotating WFCS
     ethr =  1.00E-14,  avg # of iterations = 23.0
     eigenvalues at k:
 -37.0328 -36.6397 -36.5434 -36.4110 -36.1956 -36.1476 -36.0699 -35.9416
 -35.9361 -35.9216 -35.9074 -35.8914 -35.7506 -18.5713 -18.5407 -18.5338
 -18.4812 -18.4300 -18.3693 -18.3688 -18.3175 -18.2946 -18.2702 -18.2588
 -18.1893 -18.1697 -18.1479 -18.1345 -18.1187 -18.0970 -18.0826 -18.0407
 -18.0184 -18.0092 -17.9915 -17.9538 -17.9217 -17.8921 -17.8754 -17.8550
 -17.8196 -17.8014 -17.7561 -17.7403 -17.7068 -17.7002 -17.6767 -17.6709
 -17.6543 -17.6083 -17.5946 -17.5853 -17.5528 -17.5285 -17.5202 -17.5069
 -17.4959 -17.4746 -17.4679 -17.4633 -17.4420 -17.4365 -17.4071 -17.3920
 -17.3822 -17.3579 -17.3237 -17.3129 -17.3029 -17.2806 -17.2654 -17.2421
 -17.2248 -17.2106 -17.1725 -17.1579 -17.1420 -17.1334 -17.0945 -17.0846
 -17.0670 -17.0555 -17.0491 -17.0385 -17.0225 -17.0059 -17.0000 -16.9911
 -16.9752 -16.9625 -16.9349 -16.9162 -16.8946 -16.8757 -16.8687 -16.8434
 -16.8342 -16.7999 -16.7459 -16.6843 -16.5584 -16.4473 -16.4226 -15.9691
 -15.6590 -15.5376 -15.5042 -15.4362 -15.3800 -15.3430 -15.2821 -15.2645
 -15.1184 -15.0876 -15.0071 -14.9111 -14.8555 -14.8385 -14.7814 -14.6328
 -14.5771 -14.5335 -14.5075 -14.4567 -14.4351 -14.3127 -14.2682 -14.1889
 -14.0366  -7.0884  -6.6878  -6.2301  -6.2151  -6.2038  -6.1811  -6.1510
  -6.1433  -6.1245  -6.0992  -6.0667  -6.0481  -6.0053  -5.9940  -5.9577
  -5.9188  -5.8595  -5.8350  -5.7999  -5.7758  -5.7606  -5.7517  -5.7130
  -5.6649  -5.6385  -5.5877  -5.5796  -5.5510  -5.5426  -5.5224  -5.5047
  -5.4789  -5.4507  -5.4207  -5.4013  -5.3444  -5.3336  -5.3101  -5.2847
  -5.2640  -5.2477  -5.2245  -5.1913  -5.1699  -5.0748  -5.0534  -4.9678
  -4.8282  -4.7041  -4.1238  -3.9286  -3.6375  -3.6106  -3.5228  -3.4397
  -3.3410  -3.3052  -3.2569  -3.2458  -3.2067  -3.1623  -3.1457  -3.0519
  -3.0219  -3.0036  -2.9714  -2.9576  -2.9209  -2.8764  -2.8583  -2.8232
  -2.7868  -2.7491  -2.7325  -2.7093  -2.6860  -2.6763  -2.6465  -2.6212
  -2.5740  -2.5507  -2.5289  -2.5239  -2.4707  -2.4613  -2.4342  -2.4066
  -2.3785  -2.3371  -2.2787  -2.2552  -2.2376  -2.2012  -2.1829  -2.1389
  -2.1205  -2.1106  -2.0905  -2.0566  -2.0305  -1.9972  -1.9705  -1.9362
  -1.9131  -1.8678  -1.8452  -1.8222  -1.7702  -1.7455  -1.7297  -1.7081
  -1.6761  -1.6407  -1.6096  -1.5279  -1.5152  -1.4583  -1.4014  -1.3594
  -1.3299  -1.2635  -1.2360  -1.2185  -1.1998  -1.1754  -1.1222  -1.0131
  -0.9658  -0.9099  -0.8565  -0.8252  -0.7863  -0.7215  -0.6919  -0.6501
  -0.6282  -0.6131  -0.5818  -0.5761  -0.5448  -0.5229  -0.5132  -0.4907
  -0.4707  -0.4554  -0.4333  -0.4208  -0.3744  -0.3515  -0.3295  -0.3170
  -0.2870  -0.2821  -0.2656  -0.2513  -0.2183  -0.1947  -0.1873  -0.1756
  -0.1439  -0.1307  -0.1191  -0.1008  -0.0898  -0.0867  -0.0651  -0.0403
  -0.0304  -0.0128  -0.0063   0.0168   0.0315   0.0414   0.0440   0.0610
   0.0867   0.0912   0.1047   0.1261   0.1403   0.1497   0.1656   0.1790
   0.1951   0.2055   0.2144   0.2371   0.2595   0.2703   0.2816   0.3030
   0.3235   0.3426   0.3625   0.3750   0.3931   0.4189   0.4245   0.4673
   0.4974   0.5035   0.5439   0.5761   0.5844   0.6003   0.6259   0.6471
   0.6685   0.6842   0.6881   0.7049   0.7264   0.7491   0.7824   0.8180
   0.8616   0.9165   0.9217   0.9472   0.9720   1.0204   1.1118   1.1562
   1.2075   1.2958   1.3619   1.4681   1.5049   1.6489   1.6886   1.7569
     eigenvalues at k+q:
 -37.0328 -36.6397 -36.5434 -36.4110 -36.1956 -36.1476 -36.0699 -35.9417
 -35.9361 -35.9216 -35.9074 -35.8914 -35.7506 -18.5718 -18.5403 -18.5342
 -18.4810 -18.4308 -18.3703 -18.3675 -18.3184 -18.2948 -18.2747 -18.2574
 -18.1883 -18.1683 -18.1473 -18.1365 -18.1181 -18.0946 -18.0827 -18.0428
 -18.0192 -18.0099 -17.9938 -17.9521 -17.9176 -17.8876 -17.8767 -17.8558
 -17.8198 -17.8019 -17.7592 -17.7386 -17.7099 -17.6993 -17.6789 -17.6710
 -17.6558 -17.6093 -17.5968 -17.5833 -17.5549 -17.5326 -17.5204 -17.5085
 -17.4975 -17.4776 -17.4685 -17.4629 -17.4462 -17.4374 -17.4111 -17.3936
 -17.3827 -17.3564 -17.3247 -17.3117 -17.3033 -17.2803 -17.2640 -17.2411
 -17.2234 -17.2060 -17.1695 -17.1535 -17.1371 -17.1285 -17.0924 -17.0837
 -17.0643 -17.0519 -17.0453 -17.0378 -17.0205 -17.0059 -16.9997 -16.9875
 -16.9731 -16.9559 -16.9351 -16.9110 -16.8925 -16.8755 -16.8656 -16.8425
 -16.8326 -16.8004 -16.7456 -16.6960 -16.5621 -16.4467 -16.4387 -15.9691
 -15.6580 -15.5341 -15.5027 -15.4399 -15.3823 -15.3462 -15.2818 -15.2731
 -15.1132 -15.0864 -15.0068 -14.9107 -14.8578 -14.8441 -14.7859 -14.6371
 -14.5726 -14.5356 -14.5007 -14.4627 -14.4294 -14.3219 -14.2671 -14.1837
 -14.0289  -7.0632  -6.6654  -6.2293  -6.2115  -6.2027  -6.1827  -6.1512
  -6.1440  -6.1245  -6.1012  -6.0689  -6.0486  -6.0204  -5.9940  -5.9578
  -5.9196  -5.8581  -5.8348  -5.7997  -5.7776  -5.7638  -5.7510  -5.7118
  -5.6655  -5.6399  -5.5932  -5.5826  -5.5534  -5.5446  -5.5243  -5.5073
  -5.4836  -5.4535  -5.4242  -5.4018  -5.3578  -5.3310  -5.3115  -5.2853
  -5.2657  -5.2484  -5.2261  -5.2033  -5.1856  -5.0732  -5.0532  -4.9675
  -4.8235  -4.7019  -4.0970  -3.9033  -3.6422  -3.6125  -3.5250  -3.4454
  -3.3453  -3.3146  -3.2600  -3.2482  -3.2111  -3.1616  -3.1474  -3.0475
  -3.0226  -3.0043  -2.9679  -2.9583  -2.9189  -2.8769  -2.8525  -2.8203
  -2.7888  -2.7501  -2.7355  -2.7077  -2.6822  -2.6733  -2.6474  -2.6210
  -2.5776  -2.5512  -2.5302  -2.5236  -2.4686  -2.4578  -2.4298  -2.4050
  -2.3763  -2.3361  -2.2803  -2.2589  -2.2388  -2.2018  -2.1855  -2.1417
  -2.1204  -2.1089  -2.0906  -2.0558  -2.0230  -1.9992  -1.9747  -1.9376
  -1.9126  -1.8718  -1.8454  -1.8250  -1.7665  -1.7464  -1.7308  -1.7068
  -1.6806  -1.6473  -1.6068  -1.5264  -1.5146  -1.4585  -1.4033  -1.3583
  -1.3314  -1.2606  -1.2282  -1.2177  -1.1995  -1.1724  -1.1225  -1.0073
  -0.9673  -0.9106  -0.8531  -0.8253  -0.7856  -0.7185  -0.6930  -0.6493
  -0.6294  -0.6137  -0.5822  -0.5748  -0.5444  -0.5243  -0.5100  -0.4905
  -0.4681  -0.4509  -0.4346  -0.4222  -0.3765  -0.3515  -0.3268  -0.3149
  -0.2886  -0.2830  -0.2653  -0.2504  -0.2229  -0.1954  -0.1888  -0.1745
  -0.1483  -0.1317  -0.1196  -0.1017  -0.0922  -0.0877  -0.0679  -0.0392
  -0.0308  -0.0141  -0.0052   0.0174   0.0295   0.0387   0.0449   0.0595
   0.0854   0.0920   0.1047   0.1264   0.1409   0.1504   0.1668   0.1812
   0.1931   0.2059   0.2155   0.2357   0.2586   0.2691   0.2796   0.3034
   0.3228   0.3440   0.3631   0.3763   0.3923   0.4189   0.4265   0.4696
   0.4969   0.5053   0.5437   0.5806   0.5882   0.6052   0.6266   0.6497
   0.6693   0.6858   0.6890   0.7074   0.7283   0.7493   0.7876   0.8204
   0.8574   0.9205   0.9235   0.9595   0.9851   1.0331   1.1096   1.1549
   1.2055   1.2961   1.3543   1.4636   1.4986   1.6369   1.6796   1.7549
     cgsolve_all iterations  79    anorm=    0.71E-07
     cgsolve_all iterations  77    anorm=    0.72E-07
     cgsolve_all iterations  75    anorm=    0.71E-07
     compute_u_kq: q = (    0.0000,   -0.0399,    0.0000)
     Rotating WFCS
     ethr =  1.00E-14,  avg # of iterations = 23.0
     eigenvalues at k:
 -37.0328 -36.6397 -36.5434 -36.4110 -36.1956 -36.1476 -36.0699 -35.9416
 -35.9361 -35.9216 -35.9074 -35.8914 -35.7506 -18.5713 -18.5407 -18.5338
 -18.4812 -18.4300 -18.3693 -18.3688 -18.3175 -18.2946 -18.2702 -18.2588
 -18.1893 -18.1697 -18.1479 -18.1345 -18.1187 -18.0970 -18.0826 -18.0407
 -18.0184 -18.0092 -17.9915 -17.9538 -17.9217 -17.8921 -17.8754 -17.8550
 -17.8196 -17.8014 -17.7561 -17.7403 -17.7068 -17.7002 -17.6767 -17.6709
 -17.6543 -17.6083 -17.5946 -17.5853 -17.5528 -17.5285 -17.5202 -17.5069
 -17.4959 -17.4746 -17.4679 -17.4633 -17.4420 -17.4365 -17.4071 -17.3920
 -17.3822 -17.3579 -17.3237 -17.3129 -17.3029 -17.2806 -17.2654 -17.2421
 -17.2248 -17.2106 -17.1725 -17.1579 -17.1420 -17.1334 -17.0945 -17.0846
 -17.0670 -17.0555 -17.0491 -17.0385 -17.0225 -17.0059 -17.0000 -16.9911
 -16.9752 -16.9625 -16.9349 -16.9162 -16.8946 -16.8757 -16.8687 -16.8434
 -16.8342 -16.7999 -16.7459 -16.6843 -16.5584 -16.4473 -16.4226 -15.9691
 -15.6590 -15.5376 -15.5042 -15.4362 -15.3800 -15.3430 -15.2821 -15.2645
 -15.1184 -15.0876 -15.0071 -14.9111 -14.8555 -14.8385 -14.7814 -14.6328
 -14.5771 -14.5335 -14.5075 -14.4567 -14.4351 -14.3127 -14.2682 -14.1889
 -14.0366  -7.0884  -6.6878  -6.2301  -6.2151  -6.2038  -6.1811  -6.1510
  -6.1433  -6.1245  -6.0992  -6.0667  -6.0481  -6.0053  -5.9940  -5.9577
  -5.9188  -5.8595  -5.8350  -5.7999  -5.7758  -5.7606  -5.7517  -5.7130
  -5.6649  -5.6385  -5.5877  -5.5796  -5.5510  -5.5426  -5.5224  -5.5047
  -5.4789  -5.4507  -5.4207  -5.4013  -5.3444  -5.3336  -5.3101  -5.2847
  -5.2640  -5.2477  -5.2245  -5.1913  -5.1699  -5.0748  -5.0534  -4.9678
  -4.8282  -4.7041  -4.1238  -3.9286  -3.6375  -3.6106  -3.5228  -3.4397
  -3.3410  -3.3052  -3.2569  -3.2458  -3.2067  -3.1623  -3.1457  -3.0519
  -3.0219  -3.0036  -2.9714  -2.9576  -2.9209  -2.8764  -2.8583  -2.8232
  -2.7868  -2.7491  -2.7325  -2.7093  -2.6860  -2.6763  -2.6465  -2.6212
  -2.5740  -2.5507  -2.5289  -2.5239  -2.4707  -2.4613  -2.4342  -2.4066
  -2.3785  -2.3371  -2.2787  -2.2552  -2.2376  -2.2012  -2.1829  -2.1389
  -2.1205  -2.1106  -2.0905  -2.0566  -2.0305  -1.9972  -1.9705  -1.9362
  -1.9131  -1.8678  -1.8452  -1.8222  -1.7702  -1.7455  -1.7297  -1.7081
  -1.6761  -1.6407  -1.6096  -1.5279  -1.5152  -1.4583  -1.4014  -1.3594
  -1.3299  -1.2635  -1.2360  -1.2185  -1.1998  -1.1754  -1.1222  -1.0131
  -0.9658  -0.9099  -0.8565  -0.8252  -0.7863  -0.7215  -0.6919  -0.6501
  -0.6282  -0.6131  -0.5818  -0.5761  -0.5448  -0.5229  -0.5132  -0.4907
  -0.4707  -0.4554  -0.4333  -0.4208  -0.3744  -0.3515  -0.3295  -0.3170
  -0.2870  -0.2821  -0.2656  -0.2513  -0.2183  -0.1947  -0.1873  -0.1756
  -0.1439  -0.1307  -0.1191  -0.1008  -0.0898  -0.0867  -0.0651  -0.0403
  -0.0304  -0.0128  -0.0063   0.0168   0.0315   0.0414   0.0440   0.0610
   0.0867   0.0912   0.1047   0.1261   0.1403   0.1497   0.1656   0.1790
   0.1951   0.2055   0.2144   0.2371   0.2595   0.2703   0.2816   0.3030
   0.3235   0.3426   0.3625   0.3750   0.3931   0.4189   0.4245   0.4673
   0.4974   0.5035   0.5439   0.5761   0.5844   0.6003   0.6259   0.6471
   0.6685   0.6842   0.6881   0.7049   0.7264   0.7491   0.7824   0.8180
   0.8616   0.9165   0.9217   0.9472   0.9720   1.0204   1.1118   1.1562
   1.2075   1.2958   1.3619   1.4681   1.5049   1.6489   1.6886   1.7569
     eigenvalues at k+q:
 -37.0328 -36.6397 -36.5434 -36.4110 -36.1956 -36.1476 -36.0699 -35.9416
 -35.9361 -35.9217 -35.9074 -35.8915 -35.7506 -18.5710 -18.5411 -18.5334
 -18.4811 -18.4292 -18.3705 -18.3681 -18.3167 -18.2940 -18.2659 -18.2598
 -18.1905 -18.1711 -18.1488 -18.1319 -18.1191 -18.0993 -18.0825 -18.0388
 -18.0178 -18.0084 -17.9893 -17.9553 -17.9258 -17.8964 -17.8743 -17.8539
 -17.8195 -17.8012 -17.7531 -17.7418 -17.7048 -17.7003 -17.6747 -17.6705
 -17.6522 -17.6076 -17.5936 -17.5864 -17.5505 -17.5249 -17.5208 -17.5051
 -17.4938 -17.4729 -17.4663 -17.4632 -17.4399 -17.4332 -17.4034 -17.3903
 -17.3807 -17.3590 -17.3230 -17.3141 -17.3027 -17.2811 -17.2670 -17.2424
 -17.2256 -17.2155 -17.1762 -17.1620 -17.1474 -17.1381 -17.0968 -17.0856
 -17.0721 -17.0600 -17.0506 -17.0387 -17.0239 -17.0063 -17.0006 -16.9946
 -16.9777 -16.9679 -16.9348 -16.9214 -16.8975 -16.8760 -16.8720 -16.8438
 -16.8353 -16.7995 -16.7461 -16.6729 -16.5548 -16.4489 -16.4062 -15.9691
 -15.6599 -15.5409 -15.5059 -15.4322 -15.3778 -15.3393 -15.2834 -15.2552
 -15.1251 -15.0883 -15.0086 -14.9119 -14.8544 -14.8304 -14.7757 -14.6283
 -14.5822 -14.5318 -14.5151 -14.4507 -14.4406 -14.3025 -14.2693 -14.1946
 -14.0452  -7.1122  -6.7092  -6.2335  -6.2174  -6.2041  -6.1795  -6.1507
  -6.1429  -6.1244  -6.0986  -6.0647  -6.0482  -6.0017  -5.9822  -5.9569
  -5.9179  -5.8611  -5.8350  -5.8000  -5.7741  -5.7578  -5.7516  -5.7142
  -5.6643  -5.6373  -5.5837  -5.5754  -5.5491  -5.5404  -5.5204  -5.5019
  -5.4744  -5.4481  -5.4173  -5.4009  -5.3370  -5.3349  -5.3080  -5.2843
  -5.2629  -5.2468  -5.2240  -5.1817  -5.1423  -5.0760  -5.0534  -4.9681
  -4.8328  -4.7063  -4.1516  -3.9558  -3.6329  -3.6081  -3.5205  -3.4336
  -3.3364  -3.2965  -3.2535  -3.2437  -3.2008  -3.1661  -3.1410  -3.0563
  -3.0216  -3.0033  -2.9753  -2.9571  -2.9232  -2.8761  -2.8659  -2.8251
  -2.7843  -2.7490  -2.7290  -2.7111  -2.6918  -2.6783  -2.6460  -2.6197
  -2.5703  -2.5498  -2.5284  -2.5225  -2.4758  -2.4629  -2.4386  -2.4082
  -2.3807  -2.3378  -2.2778  -2.2524  -2.2370  -2.2010  -2.1791  -2.1370
  -2.1208  -2.1122  -2.0900  -2.0602  -2.0343  -1.9960  -1.9645  -1.9342
  -1.9134  -1.8650  -1.8462  -1.8167  -1.7741  -1.7482  -1.7291  -1.7068
  -1.6711  -1.6346  -1.6112  -1.5296  -1.5160  -1.4580  -1.4007  -1.3610
  -1.3294  -1.2706  -1.2420  -1.2191  -1.1971  -1.1779  -1.1203  -1.0194
  -0.9636  -0.9096  -0.8613  -0.8241  -0.7861  -0.7241  -0.6912  -0.6511
  -0.6277  -0.6131  -0.5821  -0.5776  -0.5456  -0.5234  -0.5144  -0.4910
  -0.4728  -0.4591  -0.4325  -0.4177  -0.3732  -0.3512  -0.3317  -0.3188
  -0.2871  -0.2809  -0.2654  -0.2513  -0.2143  -0.1949  -0.1865  -0.1757
  -0.1402  -0.1288  -0.1186  -0.0998  -0.0874  -0.0851  -0.0622  -0.0422
  -0.0310  -0.0121  -0.0060   0.0159   0.0330   0.0410   0.0473   0.0626
   0.0872   0.0906   0.1053   0.1258   0.1400   0.1492   0.1643   0.1771
   0.1965   0.2057   0.2138   0.2388   0.2596   0.2718   0.2839   0.3027
   0.3236   0.3417   0.3619   0.3741   0.3940   0.4176   0.4233   0.4652
   0.4965   0.5024   0.5436   0.5703   0.5797   0.5970   0.6253   0.6445
   0.6676   0.6827   0.6874   0.7027   0.7249   0.7490   0.7785   0.8147
   0.8657   0.9111   0.9212   0.9335   0.9612   1.0086   1.1139   1.1577
   1.2088   1.2954   1.3692   1.4713   1.5118   1.6599   1.6964   1.7585
     cgsolve_all iterations  77    anorm=    0.70E-07
     cgsolve_all iterations  75    anorm=    0.72E-07
     cgsolve_all iterations  73    anorm=    0.71E-07
     compute_u_kq: q = (    0.0000,    0.0000,    0.0399)
     Rotating WFCS
     ethr =  1.00E-14,  avg # of iterations = 24.0
     eigenvalues at k:
 -37.0328 -36.6397 -36.5434 -36.4110 -36.1956 -36.1476 -36.0699 -35.9416
 -35.9361 -35.9216 -35.9074 -35.8914 -35.7506 -18.5713 -18.5407 -18.5338
 -18.4812 -18.4300 -18.3693 -18.3688 -18.3175 -18.2946 -18.2702 -18.2588
 -18.1893 -18.1697 -18.1479 -18.1345 -18.1187 -18.0970 -18.0826 -18.0407
 -18.0184 -18.0092 -17.9915 -17.9538 -17.9217 -17.8921 -17.8754 -17.8550
 -17.8196 -17.8014 -17.7561 -17.7403 -17.7068 -17.7002 -17.6767 -17.6709
 -17.6543 -17.6083 -17.5946 -17.5853 -17.5528 -17.5285 -17.5202 -17.5069
 -17.4959 -17.4746 -17.4679 -17.4633 -17.4420 -17.4365 -17.4071 -17.3920
 -17.3822 -17.3579 -17.3237 -17.3129 -17.3029 -17.2806 -17.2654 -17.2421
 -17.2248 -17.2106 -17.1725 -17.1579 -17.1420 -17.1334 -17.0945 -17.0846
 -17.0670 -17.0555 -17.0491 -17.0385 -17.0225 -17.0059 -17.0000 -16.9911
 -16.9752 -16.9625 -16.9349 -16.9162 -16.8946 -16.8757 -16.8687 -16.8434
 -16.8342 -16.7999 -16.7459 -16.6843 -16.5584 -16.4473 -16.4226 -15.9691
 -15.6590 -15.5376 -15.5042 -15.4362 -15.3800 -15.3430 -15.2821 -15.2645
 -15.1184 -15.0876 -15.0071 -14.9111 -14.8555 -14.8385 -14.7814 -14.6328
 -14.5771 -14.5335 -14.5075 -14.4567 -14.4351 -14.3127 -14.2682 -14.1889
 -14.0366  -7.0884  -6.6878  -6.2301  -6.2151  -6.2038  -6.1811  -6.1510
  -6.1433  -6.1245  -6.0992  -6.0667  -6.0481  -6.0053  -5.9940  -5.9577
  -5.9188  -5.8595  -5.8350  -5.7999  -5.7758  -5.7606  -5.7517  -5.7130
  -5.6649  -5.6385  -5.5877  -5.5796  -5.5510  -5.5426  -5.5224  -5.5047
  -5.4789  -5.4507  -5.4207  -5.4013  -5.3444  -5.3336  -5.3101  -5.2847
  -5.2640  -5.2477  -5.2245  -5.1913  -5.1699  -5.0748  -5.0534  -4.9678
  -4.8282  -4.7041  -4.1238  -3.9286  -3.6375  -3.6106  -3.5228  -3.4397
  -3.3410  -3.3052  -3.2569  -3.2458  -3.2067  -3.1623  -3.1457  -3.0519
  -3.0219  -3.0036  -2.9714  -2.9576  -2.9209  -2.8764  -2.8583  -2.8232
  -2.7868  -2.7491  -2.7325  -2.7093  -2.6860  -2.6763  -2.6465  -2.6212
  -2.5740  -2.5507  -2.5289  -2.5239  -2.4707  -2.4613  -2.4342  -2.4066
  -2.3785  -2.3371  -2.2787  -2.2552  -2.2376  -2.2012  -2.1829  -2.1389
  -2.1205  -2.1106  -2.0905  -2.0566  -2.0305  -1.9972  -1.9705  -1.9362
  -1.9131  -1.8678  -1.8452  -1.8222  -1.7702  -1.7455  -1.7297  -1.7081
  -1.6761  -1.6407  -1.6096  -1.5279  -1.5152  -1.4583  -1.4014  -1.3594
  -1.3299  -1.2635  -1.2360  -1.2185  -1.1998  -1.1754  -1.1222  -1.0131
  -0.9658  -0.9099  -0.8565  -0.8252  -0.7863  -0.7215  -0.6919  -0.6501
  -0.6282  -0.6131  -0.5818  -0.5761  -0.5448  -0.5229  -0.5132  -0.4907
  -0.4707  -0.4554  -0.4333  -0.4208  -0.3744  -0.3515  -0.3295  -0.3170
  -0.2870  -0.2821  -0.2656  -0.2513  -0.2183  -0.1947  -0.1873  -0.1756
  -0.1439  -0.1307  -0.1191  -0.1008  -0.0898  -0.0867  -0.0651  -0.0403
  -0.0304  -0.0128  -0.0063   0.0168   0.0315   0.0414   0.0440   0.0610
   0.0867   0.0912   0.1047   0.1261   0.1403   0.1497   0.1656   0.1790
   0.1951   0.2055   0.2144   0.2371   0.2595   0.2703   0.2816   0.3030
   0.3235   0.3426   0.3625   0.3750   0.3931   0.4189   0.4245   0.4673
   0.4974   0.5035   0.5439   0.5761   0.5844   0.6003   0.6259   0.6471
   0.6685   0.6842   0.6881   0.7049   0.7264   0.7491   0.7824   0.8180
   0.8616   0.9165   0.9217   0.9472   0.9720   1.0204   1.1118   1.1562
   1.2075   1.2958   1.3619   1.4681   1.5049   1.6489   1.6886   1.7569
     eigenvalues at k+q:
 -37.0328 -36.6397 -36.5434 -36.4110 -36.1956 -36.1476 -36.0699 -35.9417
 -35.9361 -35.9216 -35.9074 -35.8914 -35.7506 -18.5713 -18.5407 -18.5338
 -18.4812 -18.4300 -18.3693 -18.3688 -18.3175 -18.2946 -18.2701 -18.2589
 -18.1893 -18.1695 -18.1479 -18.1347 -18.1184 -18.0969 -18.0827 -18.0407
 -18.0185 -18.0089 -17.9918 -17.9537 -17.9218 -17.8919 -17.8754 -17.8550
 -17.8202 -17.8007 -17.7548 -17.7418 -17.7067 -17.7006 -17.6765 -17.6704
 -17.6547 -17.6084 -17.5937 -17.5860 -17.5522 -17.5288 -17.5208 -17.5065
 -17.4953 -17.4749 -17.4685 -17.4631 -17.4415 -17.4371 -17.4067 -17.3924
 -17.3823 -17.3570 -17.3239 -17.3139 -17.3024 -17.2810 -17.2649 -17.2419
 -17.2250 -17.2106 -17.1724 -17.1580 -17.1420 -17.1335 -17.0943 -17.0848
 -17.0671 -17.0556 -17.0490 -17.0384 -17.0227 -17.0058 -17.0000 -16.9912
 -16.9753 -16.9625 -16.9349 -16.9163 -16.8947 -16.8757 -16.8687 -16.8434
 -16.8342 -16.8000 -16.7458 -16.6843 -16.5584 -16.4473 -16.4226 -15.9691
 -15.6590 -15.5376 -15.5042 -15.4363 -15.3799 -15.3430 -15.2821 -15.2645
 -15.1185 -15.0876 -15.0071 -14.9111 -14.8555 -14.8385 -14.7814 -14.6329
 -14.5771 -14.5335 -14.5075 -14.4568 -14.4351 -14.3127 -14.2682 -14.1889
 -14.0367  -7.0884  -6.6878  -6.2301  -6.2151  -6.2038  -6.1812  -6.1511
  -6.1430  -6.1246  -6.0993  -6.0666  -6.0481  -6.0053  -5.9941  -5.9577
  -5.9187  -5.8595  -5.8349  -5.7999  -5.7758  -5.7606  -5.7517  -5.7130
  -5.6649  -5.6385  -5.5878  -5.5795  -5.5510  -5.5423  -5.5226  -5.5045
  -5.4792  -5.4505  -5.4207  -5.4012  -5.3443  -5.3340  -5.3100  -5.2847
  -5.2637  -5.2478  -5.2243  -5.1913  -5.1701  -5.0747  -5.0534  -4.9678
  -4.8282  -4.7041  -4.1238  -3.9286  -3.6376  -3.6105  -3.5228  -3.4398
  -3.3413  -3.3048  -3.2579  -3.2446  -3.2070  -3.1614  -3.1466  -3.0520
  -3.0223  -3.0034  -2.9712  -2.9585  -2.9193  -2.8769  -2.8589  -2.8224
  -2.7876  -2.7482  -2.7336  -2.7088  -2.6859  -2.6758  -2.6473  -2.6209
  -2.5742  -2.5502  -2.5295  -2.5249  -2.4674  -2.4620  -2.4362  -2.4064
  -2.3783  -2.3351  -2.2814  -2.2566  -2.2351  -2.2011  -2.1823  -2.1372
  -2.1230  -2.1111  -2.0916  -2.0540  -2.0318  -1.9972  -1.9701  -1.9355
  -1.9143  -1.8677  -1.8445  -1.8220  -1.7709  -1.7451  -1.7309  -1.7080
  -1.6763  -1.6398  -1.6092  -1.5291  -1.5142  -1.4586  -1.4012  -1.3596
  -1.3298  -1.2635  -1.2356  -1.2187  -1.1997  -1.1756  -1.1223  -1.0131
  -0.9658  -0.9099  -0.8565  -0.8251  -0.7862  -0.7217  -0.6916  -0.6506
  -0.6279  -0.6132  -0.5820  -0.5759  -0.5451  -0.5230  -0.5127  -0.4904
  -0.4708  -0.4547  -0.4341  -0.4202  -0.3744  -0.3512  -0.3297  -0.3180
  -0.2880  -0.2829  -0.2647  -0.2511  -0.2183  -0.1950  -0.1880  -0.1737
  -0.1449  -0.1308  -0.1180  -0.1013  -0.0911  -0.0851  -0.0641  -0.0414
  -0.0316  -0.0120  -0.0056   0.0165   0.0313   0.0404   0.0452   0.0627
   0.0838   0.0909   0.1060   0.1264   0.1421   0.1491   0.1646   0.1795
   0.1946   0.2058   0.2145   0.2357   0.2600   0.2705   0.2825   0.3031
   0.3221   0.3419   0.3639   0.3750   0.3925   0.4197   0.4245   0.4665
   0.4964   0.5050   0.5442   0.5760   0.5841   0.6007   0.6252   0.6470
   0.6692   0.6842   0.6879   0.7049   0.7264   0.7491   0.7823   0.8180
   0.8616   0.9165   0.9217   0.9472   0.9720   1.0204   1.1118   1.1561
   1.2075   1.2958   1.3619   1.4681   1.5048   1.6489   1.6886   1.7569
     cgsolve_all iterations  79    anorm=    0.70E-07
     cgsolve_all iterations  75    anorm=    0.71E-07
     cgsolve_all iterations  73    anorm=    0.72E-07
     compute_u_kq: q = (    0.0000,    0.0000,   -0.0399)
     Rotating WFCS
     ethr =  1.00E-14,  avg # of iterations = 24.0
     eigenvalues at k:
 -37.0328 -36.6397 -36.5434 -36.4110 -36.1956 -36.1476 -36.0699 -35.9416
 -35.9361 -35.9216 -35.9074 -35.8914 -35.7506 -18.5713 -18.5407 -18.5338
 -18.4812 -18.4300 -18.3693 -18.3688 -18.3175 -18.2946 -18.2702 -18.2588
 -18.1893 -18.1697 -18.1479 -18.1345 -18.1187 -18.0970 -18.0826 -18.0407
 -18.0184 -18.0092 -17.9915 -17.9538 -17.9217 -17.8921 -17.8754 -17.8550
 -17.8196 -17.8014 -17.7561 -17.7403 -17.7068 -17.7002 -17.6767 -17.6709
 -17.6543 -17.6083 -17.5946 -17.5853 -17.5528 -17.5285 -17.5202 -17.5069
 -17.4959 -17.4746 -17.4679 -17.4633 -17.4420 -17.4365 -17.4071 -17.3920
 -17.3822 -17.3579 -17.3237 -17.3129 -17.3029 -17.2806 -17.2654 -17.2421
 -17.2248 -17.2106 -17.1725 -17.1579 -17.1420 -17.1334 -17.0945 -17.0846
 -17.0670 -17.0555 -17.0491 -17.0385 -17.0225 -17.0059 -17.0000 -16.9911
 -16.9752 -16.9625 -16.9349 -16.9162 -16.8946 -16.8757 -16.8687 -16.8434
 -16.8342 -16.7999 -16.7459 -16.6843 -16.5584 -16.4473 -16.4226 -15.9691
 -15.6590 -15.5376 -15.5042 -15.4362 -15.3800 -15.3430 -15.2821 -15.2645
 -15.1184 -15.0876 -15.0071 -14.9111 -14.8555 -14.8385 -14.7814 -14.6328
 -14.5771 -14.5335 -14.5075 -14.4567 -14.4351 -14.3127 -14.2682 -14.1889
 -14.0366  -7.0884  -6.6878  -6.2301  -6.2151  -6.2038  -6.1811  -6.1510
  -6.1433  -6.1245  -6.0992  -6.0667  -6.0481  -6.0053  -5.9940  -5.9577
  -5.9188  -5.8595  -5.8350  -5.7999  -5.7758  -5.7606  -5.7517  -5.7130
  -5.6649  -5.6385  -5.5877  -5.5796  -5.5510  -5.5426  -5.5224  -5.5047
  -5.4789  -5.4507  -5.4207  -5.4013  -5.3444  -5.3336  -5.3101  -5.2847
  -5.2640  -5.2477  -5.2245  -5.1913  -5.1699  -5.0748  -5.0534  -4.9678
  -4.8282  -4.7041  -4.1238  -3.9286  -3.6375  -3.6106  -3.5228  -3.4397
  -3.3410  -3.3052  -3.2569  -3.2458  -3.2067  -3.1623  -3.1457  -3.0519
  -3.0219  -3.0036  -2.9714  -2.9576  -2.9209  -2.8764  -2.8583  -2.8232
  -2.7868  -2.7491  -2.7325  -2.7093  -2.6860  -2.6763  -2.6465  -2.6212
  -2.5740  -2.5507  -2.5289  -2.5239  -2.4707  -2.4613  -2.4342  -2.4066
  -2.3785  -2.3371  -2.2787  -2.2552  -2.2376  -2.2012  -2.1829  -2.1389
  -2.1205  -2.1106  -2.0905  -2.0566  -2.0305  -1.9972  -1.9705  -1.9362
  -1.9131  -1.8678  -1.8452  -1.8222  -1.7702  -1.7455  -1.7297  -1.7081
  -1.6761  -1.6407  -1.6096  -1.5279  -1.5152  -1.4583  -1.4014  -1.3594
  -1.3299  -1.2635  -1.2360  -1.2185  -1.1998  -1.1754  -1.1222  -1.0131
  -0.9658  -0.9099  -0.8565  -0.8252  -0.7863  -0.7215  -0.6919  -0.6501
  -0.6282  -0.6131  -0.5818  -0.5761  -0.5448  -0.5229  -0.5132  -0.4907
  -0.4707  -0.4554  -0.4333  -0.4208  -0.3744  -0.3515  -0.3295  -0.3170
  -0.2870  -0.2821  -0.2656  -0.2513  -0.2183  -0.1947  -0.1873  -0.1756
  -0.1439  -0.1307  -0.1191  -0.1008  -0.0898  -0.0867  -0.0651  -0.0403
  -0.0304  -0.0128  -0.0063   0.0168   0.0315   0.0414   0.0440   0.0610
   0.0867   0.0912   0.1047   0.1261   0.1403   0.1497   0.1656   0.1790
   0.1951   0.2055   0.2144   0.2371   0.2595   0.2703   0.2816   0.3030
   0.3235   0.3426   0.3625   0.3750   0.3931   0.4189   0.4245   0.4673
   0.4974   0.5035   0.5439   0.5761   0.5844   0.6003   0.6259   0.6471
   0.6685   0.6842   0.6881   0.7049   0.7264   0.7491   0.7824   0.8180
   0.8616   0.9165   0.9217   0.9472   0.9720   1.0204   1.1118   1.1562
   1.2075   1.2958   1.3619   1.4681   1.5049   1.6489   1.6886   1.7569
     eigenvalues at k+q:
 -37.0328 -36.6397 -36.5434 -36.4110 -36.1956 -36.1476 -36.0699 -35.9417
 -35.9361 -35.9216 -35.9074 -35.8915 -35.7506 -18.5713 -18.5407 -18.5338
 -18.4812 -18.4300 -18.3694 -18.3688 -18.3175 -18.2946 -18.2703 -18.2586
 -18.1893 -18.1699 -18.1477 -18.1344 -18.1188 -18.0971 -18.0824 -18.0407
 -18.0182 -18.0096 -17.9911 -17.9539 -17.9216 -17.8922 -17.8754 -17.8548
 -17.8190 -17.8024 -17.7576 -17.7383 -17.7071 -17.6997 -17.6770 -17.6710
 -17.6540 -17.6081 -17.5956 -17.5846 -17.5533 -17.5287 -17.5192 -17.5072
 -17.4962 -17.4750 -17.4670 -17.4633 -17.4427 -17.4359 -17.4077 -17.3916
 -17.3821 -17.3584 -17.3238 -17.3120 -17.3034 -17.2799 -17.2661 -17.2422
 -17.2247 -17.2107 -17.1726 -17.1579 -17.1420 -17.1334 -17.0945 -17.0845
 -17.0670 -17.0554 -17.0492 -17.0386 -17.0223 -17.0060 -17.0000 -16.9910
 -16.9752 -16.9626 -16.9349 -16.9163 -16.8947 -16.8757 -16.8687 -16.8434
 -16.8342 -16.8000 -16.7459 -16.6843 -16.5584 -16.4473 -16.4226 -15.9691
 -15.6590 -15.5376 -15.5042 -15.4362 -15.3800 -15.3430 -15.2822 -15.2645
 -15.1185 -15.0876 -15.0071 -14.9111 -14.8555 -14.8385 -14.7814 -14.6329
 -14.5771 -14.5335 -14.5076 -14.4568 -14.4351 -14.3128 -14.2682 -14.1889
 -14.0367  -7.0884  -6.6878  -6.2301  -6.2151  -6.2037  -6.1811  -6.1507
  -6.1437  -6.1243  -6.0992  -6.0666  -6.0482  -6.0054  -5.9940  -5.9577
  -5.9188  -5.8595  -5.8349  -5.7999  -5.7758  -5.7606  -5.7516  -5.7130
  -5.6648  -5.6385  -5.5877  -5.5795  -5.5510  -5.5430  -5.5222  -5.5048
  -5.4786  -5.4510  -5.4206  -5.4013  -5.3449  -5.3328  -5.3100  -5.2847
  -5.2643  -5.2475  -5.2249  -5.1912  -5.1696  -5.0748  -5.0533  -4.9678
  -4.8282  -4.7041  -4.1238  -3.9286  -3.6374  -3.6108  -3.5228  -3.4398
  -3.3405  -3.3057  -3.2564  -3.2464  -3.2064  -3.1632  -3.1452  -3.0517
  -3.0218  -3.0039  -2.9713  -2.9566  -2.9224  -2.8761  -2.8574  -2.8242
  -2.7862  -2.7502  -2.7311  -2.7103  -2.6859  -2.6767  -2.6460  -2.6210
  -2.5738  -2.5514  -2.5286  -2.5223  -2.4743  -2.4602  -2.4326  -2.4067
  -2.3787  -2.3390  -2.2758  -2.2536  -2.2398  -2.2016  -2.1839  -2.1409
  -2.1186  -2.1093  -2.0891  -2.0594  -2.0290  -1.9973  -1.9711  -1.9369
  -1.9124  -1.8677  -1.8459  -1.8223  -1.7695  -1.7461  -1.7279  -1.7080
  -1.6756  -1.6431  -1.6093  -1.5276  -1.5151  -1.4582  -1.4015  -1.3594
  -1.3301  -1.2634  -1.2364  -1.2183  -1.1999  -1.1753  -1.1222  -1.0131
  -0.9658  -0.9099  -0.8564  -0.8253  -0.7864  -0.7212  -0.6921  -0.6498
  -0.6284  -0.6129  -0.5817  -0.5762  -0.5444  -0.5233  -0.5135  -0.4910
  -0.4705  -0.4558  -0.4327  -0.4217  -0.3741  -0.3516  -0.3297  -0.3152
  -0.2866  -0.2812  -0.2675  -0.2504  -0.2187  -0.1944  -0.1866  -0.1772
  -0.1432  -0.1314  -0.1194  -0.1003  -0.0894  -0.0872  -0.0657  -0.0392
  -0.0293  -0.0141  -0.0068   0.0168   0.0320   0.0415   0.0440   0.0595
   0.0889   0.0915   0.1036   0.1256   0.1379   0.1510   0.1664   0.1788
   0.1957   0.2049   0.2143   0.2390   0.2585   0.2700   0.2809   0.3031
   0.3251   0.3428   0.3609   0.3754   0.3936   0.4182   0.4243   0.4681
   0.4974   0.5030   0.5436   0.5762   0.5847   0.6001   0.6266   0.6470
   0.6679   0.6842   0.6883   0.7051   0.7264   0.7492   0.7824   0.8179
   0.8616   0.9164   0.9218   0.9472   0.9719   1.0204   1.1118   1.1562
   1.2075   1.2958   1.3618   1.4681   1.5049   1.6489   1.6886   1.7568
     cgsolve_all iterations  79    anorm=    0.70E-07
     cgsolve_all iterations  75    anorm=    0.72E-07
     cgsolve_all iterations  73    anorm=    0.72E-07

     k-point #    4 of     4      pool #  1    cpu time:   41584.1
     compute_u_kq: q = (    0.0000,    0.0000,    0.0000)
     Rotating WFCS
     ethr =  1.00E-14,  avg # of iterations =  6.0
     eigenvalues at k:
 -37.0328 -36.6397 -36.5434 -36.4110 -36.1956 -36.1476 -36.0699 -35.9416
 -35.9361 -35.9216 -35.9074 -35.8914 -35.7506 -18.5713 -18.5407 -18.5338
 -18.4812 -18.4301 -18.3697 -18.3684 -18.3175 -18.2949 -18.2702 -18.2584
 -18.1893 -18.1706 -18.1473 -18.1354 -18.1175 -18.0968 -18.0825 -18.0406
 -18.0177 -18.0114 -17.9903 -17.9544 -17.9223 -17.8919 -17.8744 -17.8540
 -17.8197 -17.8031 -17.7599 -17.7338 -17.7092 -17.7006 -17.6782 -17.6673
 -17.6560 -17.6076 -17.5963 -17.5841 -17.5521 -17.5320 -17.5171 -17.5058
 -17.4943 -17.4801 -17.4664 -17.4608 -17.4441 -17.4360 -17.4081 -17.3925
 -17.3831 -17.3537 -17.3255 -17.3142 -17.3025 -17.2786 -17.2661 -17.2408
 -17.2259 -17.2105 -17.1729 -17.1584 -17.1420 -17.1337 -17.0923 -17.0860
 -17.0669 -17.0555 -17.0491 -17.0384 -17.0226 -17.0060 -16.9997 -16.9910
 -16.9754 -16.9624 -16.9351 -16.9163 -16.8946 -16.8758 -16.8686 -16.8434
 -16.8341 -16.7999 -16.7459 -16.6843 -16.5584 -16.4473 -16.4226 -15.9691
 -15.6590 -15.5376 -15.5043 -15.4362 -15.3800 -15.3430 -15.2821 -15.2645
 -15.1184 -15.0876 -15.0071 -14.9111 -14.8555 -14.8385 -14.7814 -14.6328
 -14.5771 -14.5335 -14.5075 -14.4567 -14.4351 -14.3127 -14.2682 -14.1889
 -14.0366  -7.0884  -6.6878  -6.2301  -6.2152  -6.2036  -6.1813  -6.1504
  -6.1440  -6.1241  -6.0995  -6.0662  -6.0484  -6.0054  -5.9941  -5.9577
  -5.9188  -5.8595  -5.8349  -5.7999  -5.7757  -5.7607  -5.7520  -5.7130
  -5.6645  -5.6385  -5.5884  -5.5781  -5.5514  -5.5433  -5.5226  -5.5046
  -5.4790  -5.4513  -5.4197  -5.4016  -5.3478  -5.3302  -5.3077  -5.2858
  -5.2653  -5.2473  -5.2259  -5.1906  -5.1692  -5.0753  -5.0530  -4.9679
  -4.8282  -4.7041  -4.1238  -3.9286  -3.6374  -3.6111  -3.5220  -3.4408
  -3.3401  -3.3054  -3.2619  -3.2403  -3.2060  -3.1615  -3.1482  -3.0519
  -3.0240  -3.0047  -2.9683  -2.9565  -2.9194  -2.8783  -2.8556  -2.8258
  -2.7883  -2.7512  -2.7287  -2.7132  -2.6858  -2.6746  -2.6483  -2.6154
  -2.5727  -2.5556  -2.5295  -2.5200  -2.4788  -2.4518  -2.4398  -2.4045
  -2.3794  -2.3380  -2.2748  -2.2593  -2.2247  -2.2088  -2.1864  -2.1465
  -2.1219  -2.1021  -2.0908  -2.0575  -2.0251  -1.9996  -1.9708  -1.9365
  -1.9171  -1.8654  -1.8466  -1.8205  -1.7700  -1.7476  -1.7226  -1.7077
  -1.6705  -1.6579  -1.6032  -1.5344  -1.5058  -1.4608  -1.4008  -1.3603
  -1.3301  -1.2627  -1.2373  -1.2168  -1.2005  -1.1757  -1.1222  -1.0129
  -0.9661  -0.9098  -0.8562  -0.8253  -0.7866  -0.7209  -0.6915  -0.6524
  -0.6278  -0.6125  -0.5816  -0.5748  -0.5442  -0.5271  -0.5108  -0.4918
  -0.4700  -0.4521  -0.4367  -0.4222  -0.3714  -0.3510  -0.3333  -0.3060
  -0.2956  -0.2833  -0.2708  -0.2421  -0.2212  -0.1933  -0.1901  -0.1695
  -0.1486  -0.1342  -0.1131  -0.1014  -0.0968  -0.0802  -0.0623  -0.0410
  -0.0329  -0.0150  -0.0042   0.0142   0.0332   0.0391   0.0517   0.0606
   0.0787   0.0903   0.1098   0.1252   0.1313   0.1583   0.1639   0.1828
   0.1927   0.2040   0.2163   0.2389   0.2570   0.2687   0.2831   0.3044
   0.3278   0.3358   0.3615   0.3797   0.3921   0.4181   0.4247   0.4668
   0.4911   0.5100   0.5436   0.5749   0.5843   0.6035   0.6253   0.6463
   0.6697   0.6831   0.6874   0.7059   0.7265   0.7486   0.7823   0.8181
   0.8617   0.9157   0.9224   0.9472   0.9719   1.0204   1.1118   1.1562
   1.2075   1.2958   1.3619   1.4681   1.5049   1.6489   1.6886   1.7569
     eigenvalues at k+q:
 -37.0328 -36.6397 -36.5434 -36.4110 -36.1956 -36.1476 -36.0699 -35.9417
 -35.9361 -35.9216 -35.9074 -35.8914 -35.7506 -18.5713 -18.5407 -18.5338
 -18.4812 -18.4300 -18.3697 -18.3683 -18.3175 -18.2949 -18.2702 -18.2584
 -18.1893 -18.1706 -18.1473 -18.1354 -18.1175 -18.0968 -18.0825 -18.0406
 -18.0177 -18.0114 -17.9902 -17.9544 -17.9223 -17.8919 -17.8744 -17.8540
 -17.8197 -17.8031 -17.7599 -17.7338 -17.7092 -17.7005 -17.6782 -17.6673
 -17.6559 -17.6076 -17.5963 -17.5841 -17.5521 -17.5320 -17.5171 -17.5058
 -17.4943 -17.4801 -17.4664 -17.4608 -17.4441 -17.4360 -17.4081 -17.3925
 -17.3831 -17.3537 -17.3255 -17.3142 -17.3025 -17.2786 -17.2661 -17.2408
 -17.2259 -17.2105 -17.1729 -17.1584 -17.1420 -17.1337 -17.0923 -17.0860
 -17.0670 -17.0555 -17.0491 -17.0384 -17.0227 -17.0060 -16.9997 -16.9910
 -16.9754 -16.9624 -16.9351 -16.9163 -16.8946 -16.8758 -16.8686 -16.8434
 -16.8342 -16.7999 -16.7459 -16.6843 -16.5584 -16.4473 -16.4226 -15.9691
 -15.6590 -15.5376 -15.5043 -15.4362 -15.3800 -15.3430 -15.2821 -15.2645
 -15.1185 -15.0876 -15.0071 -14.9111 -14.8555 -14.8385 -14.7814 -14.6329
 -14.5771 -14.5335 -14.5076 -14.4568 -14.4351 -14.3128 -14.2682 -14.1889
 -14.0367  -7.0884  -6.6878  -6.2301  -6.2152  -6.2036  -6.1813  -6.1504
  -6.1440  -6.1241  -6.0995  -6.0662  -6.0484  -6.0054  -5.9941  -5.9577
  -5.9188  -5.8594  -5.8349  -5.7999  -5.7756  -5.7606  -5.7520  -5.7129
  -5.6645  -5.6385  -5.5884  -5.5781  -5.5513  -5.5433  -5.5226  -5.5046
  -5.4790  -5.4513  -5.4197  -5.4016  -5.3478  -5.3302  -5.3077  -5.2858
  -5.2652  -5.2473  -5.2259  -5.1906  -5.1692  -5.0753  -5.0529  -4.9679
  -4.8282  -4.7041  -4.1238  -3.9286  -3.6374  -3.6111  -3.5219  -3.4408
  -3.3401  -3.3054  -3.2619  -3.2403  -3.2060  -3.1615  -3.1482  -3.0519
  -3.0240  -3.0047  -2.9683  -2.9565  -2.9194  -2.8783  -2.8556  -2.8258
  -2.7883  -2.7512  -2.7287  -2.7132  -2.6858  -2.6746  -2.6483  -2.6154
  -2.5727  -2.5556  -2.5295  -2.5200  -2.4788  -2.4518  -2.4398  -2.4044
  -2.3794  -2.3380  -2.2748  -2.2593  -2.2247  -2.2088  -2.1864  -2.1465
  -2.1219  -2.1021  -2.0908  -2.0575  -2.0251  -1.9996  -1.9708  -1.9365
  -1.9171  -1.8654  -1.8466  -1.8205  -1.7700  -1.7476  -1.7226  -1.7077
  -1.6705  -1.6579  -1.6032  -1.5344  -1.5058  -1.4608  -1.4008  -1.3603
  -1.3301  -1.2627  -1.2373  -1.2168  -1.2005  -1.1758  -1.1223  -1.0129
  -0.9661  -0.9098  -0.8562  -0.8253  -0.7866  -0.7209  -0.6915  -0.6524
  -0.6278  -0.6125  -0.5816  -0.5748  -0.5442  -0.5271  -0.5108  -0.4918
  -0.4699  -0.4521  -0.4367  -0.4223  -0.3714  -0.3510  -0.3333  -0.3060
  -0.2956  -0.2833  -0.2708  -0.2420  -0.2213  -0.1933  -0.1901  -0.1695
  -0.1486  -0.1342  -0.1131  -0.1014  -0.0968  -0.0802  -0.0623  -0.0410
  -0.0329  -0.0150  -0.0042   0.0142   0.0332   0.0391   0.0517   0.0606
   0.0788   0.0903   0.1098   0.1251   0.1313   0.1583   0.1639   0.1828
   0.1927   0.2040   0.2163   0.2389   0.2570   0.2687   0.2831   0.3044
   0.3278   0.3358   0.3614   0.3797   0.3921   0.4181   0.4246   0.4668
   0.4911   0.5100   0.5436   0.5749   0.5843   0.6035   0.6253   0.6463
   0.6697   0.6831   0.6874   0.7059   0.7265   0.7486   0.7823   0.8181
   0.8616   0.9157   0.9225   0.9472   0.9719   1.0204   1.1118   1.1561
   1.2075   1.2958   1.3619   1.4681   1.5048   1.6489   1.6886   1.7568
     cgsolve_all iterations  68    anorm=    0.74E-07
PARA_AUG  1      50.1697295        -0.3962707         0.2058873
     cgsolve_all iterations  72    anorm=    0.75E-07
PARA_AUG  2      -0.3443049        50.6418414         0.1363639
     cgsolve_all iterations  68    anorm=    0.73E-07
PARA_AUG  3       0.2129902         0.1050170        50.3562717
     cgsolve_all iterations  79    anorm=    0.70E-07
     cgsolve_all iterations  75    anorm=    0.71E-07
     cgsolve_all iterations  73    anorm=    0.71E-07
     compute_u_kq: q = (    0.0399,    0.0000,    0.0000)
     Rotating WFCS
     ethr =  1.00E-14,  avg # of iterations = 24.0
     eigenvalues at k:
 -37.0328 -36.6397 -36.5434 -36.4110 -36.1956 -36.1476 -36.0699 -35.9416
 -35.9361 -35.9216 -35.9074 -35.8914 -35.7506 -18.5713 -18.5407 -18.5338
 -18.4812 -18.4301 -18.3697 -18.3684 -18.3175 -18.2949 -18.2702 -18.2584
 -18.1893 -18.1706 -18.1473 -18.1354 -18.1175 -18.0968 -18.0825 -18.0406
 -18.0177 -18.0114 -17.9903 -17.9544 -17.9223 -17.8919 -17.8744 -17.8540
 -17.8197 -17.8031 -17.7599 -17.7338 -17.7092 -17.7006 -17.6782 -17.6673
 -17.6560 -17.6076 -17.5963 -17.5841 -17.5521 -17.5320 -17.5171 -17.5058
 -17.4943 -17.4801 -17.4664 -17.4608 -17.4441 -17.4360 -17.4081 -17.3925
 -17.3831 -17.3537 -17.3255 -17.3142 -17.3025 -17.2786 -17.2661 -17.2408
 -17.2259 -17.2105 -17.1729 -17.1584 -17.1420 -17.1337 -17.0923 -17.0860
 -17.0669 -17.0555 -17.0491 -17.0384 -17.0226 -17.0060 -16.9997 -16.9910
 -16.9754 -16.9624 -16.9351 -16.9163 -16.8946 -16.8758 -16.8686 -16.8434
 -16.8341 -16.7999 -16.7459 -16.6843 -16.5584 -16.4473 -16.4226 -15.9691
 -15.6590 -15.5376 -15.5043 -15.4362 -15.3800 -15.3430 -15.2821 -15.2645
 -15.1184 -15.0876 -15.0071 -14.9111 -14.8555 -14.8385 -14.7814 -14.6328
 -14.5771 -14.5335 -14.5075 -14.4567 -14.4351 -14.3127 -14.2682 -14.1889
 -14.0366  -7.0884  -6.6878  -6.2301  -6.2152  -6.2036  -6.1813  -6.1504
  -6.1440  -6.1241  -6.0995  -6.0662  -6.0484  -6.0054  -5.9941  -5.9577
  -5.9188  -5.8595  -5.8349  -5.7999  -5.7757  -5.7607  -5.7520  -5.7130
  -5.6645  -5.6385  -5.5884  -5.5781  -5.5514  -5.5433  -5.5226  -5.5046
  -5.4790  -5.4513  -5.4197  -5.4016  -5.3478  -5.3302  -5.3077  -5.2858
  -5.2653  -5.2473  -5.2259  -5.1906  -5.1692  -5.0753  -5.0530  -4.9679
  -4.8282  -4.7041  -4.1238  -3.9286  -3.6374  -3.6111  -3.5220  -3.4408
  -3.3401  -3.3054  -3.2619  -3.2403  -3.2060  -3.1615  -3.1482  -3.0519
  -3.0240  -3.0047  -2.9683  -2.9565  -2.9194  -2.8783  -2.8556  -2.8258
  -2.7883  -2.7512  -2.7287  -2.7132  -2.6858  -2.6746  -2.6483  -2.6154
  -2.5727  -2.5556  -2.5295  -2.5200  -2.4788  -2.4518  -2.4398  -2.4045
  -2.3794  -2.3380  -2.2748  -2.2593  -2.2247  -2.2088  -2.1864  -2.1465
  -2.1219  -2.1021  -2.0908  -2.0575  -2.0251  -1.9996  -1.9708  -1.9365
  -1.9171  -1.8654  -1.8466  -1.8205  -1.7700  -1.7476  -1.7226  -1.7077
  -1.6705  -1.6579  -1.6032  -1.5344  -1.5058  -1.4608  -1.4008  -1.3603
  -1.3301  -1.2627  -1.2373  -1.2168  -1.2005  -1.1757  -1.1222  -1.0129
  -0.9661  -0.9098  -0.8562  -0.8253  -0.7866  -0.7209  -0.6915  -0.6524
  -0.6278  -0.6125  -0.5816  -0.5748  -0.5442  -0.5271  -0.5108  -0.4918
  -0.4700  -0.4521  -0.4367  -0.4222  -0.3714  -0.3510  -0.3333  -0.3060
  -0.2956  -0.2833  -0.2708  -0.2421  -0.2212  -0.1933  -0.1901  -0.1695
  -0.1486  -0.1342  -0.1131  -0.1014  -0.0968  -0.0802  -0.0623  -0.0410
  -0.0329  -0.0150  -0.0042   0.0142   0.0332   0.0391   0.0517   0.0606
   0.0787   0.0903   0.1098   0.1252   0.1313   0.1583   0.1639   0.1828
   0.1927   0.2040   0.2163   0.2389   0.2570   0.2687   0.2831   0.3044
   0.3278   0.3358   0.3615   0.3797   0.3921   0.4181   0.4247   0.4668
   0.4911   0.5100   0.5436   0.5749   0.5843   0.6035   0.6253   0.6463
   0.6697   0.6831   0.6874   0.7059   0.7265   0.7486   0.7823   0.8181
   0.8617   0.9157   0.9224   0.9472   0.9719   1.0204   1.1118   1.1562
   1.2075   1.2958   1.3619   1.4681   1.5049   1.6489   1.6886   1.7569
     eigenvalues at k+q:
 -37.0328 -36.6397 -36.5434 -36.4110 -36.1956 -36.1476 -36.0699 -35.9416
 -35.9361 -35.9217 -35.9074 -35.8915 -35.7506 -18.5710 -18.5420 -18.5338
 -18.4790 -18.4298 -18.3702 -18.3692 -18.3177 -18.2934 -18.2669 -18.2590
 -18.1901 -18.1703 -18.1477 -18.1357 -18.1176 -18.0970 -18.0807 -18.0427
 -18.0164 -18.0106 -17.9921 -17.9563 -17.9252 -17.8953 -17.8727 -17.8536
 -17.8168 -17.8027 -17.7559 -17.7318 -17.7107 -17.6994 -17.6786 -17.6650
 -17.6545 -17.6061 -17.5972 -17.5842 -17.5518 -17.5325 -17.5166 -17.5080
 -17.4929 -17.4794 -17.4632 -17.4601 -17.4417 -17.4338 -17.4065 -17.3908
 -17.3828 -17.3541 -17.3244 -17.3132 -17.3035 -17.2787 -17.2677 -17.2398
 -17.2294 -17.2122 -17.1759 -17.1622 -17.1457 -17.1351 -17.0935 -17.0876
 -17.0707 -17.0579 -17.0500 -17.0387 -17.0232 -17.0086 -16.9998 -16.9943
 -16.9762 -16.9651 -16.9349 -16.9198 -16.8962 -16.8760 -16.8709 -16.8444
 -16.8351 -16.7993 -16.7459 -16.6766 -16.5559 -16.4483 -16.4113 -15.9691
 -15.6595 -15.5394 -15.5058 -15.4315 -15.3790 -15.3403 -15.2847 -15.2580
 -15.1230 -15.0880 -15.0093 -14.9119 -14.8553 -14.8322 -14.7766 -14.6301
 -14.5801 -14.5337 -14.5130 -14.4514 -14.4345 -14.3096 -14.2687 -14.1941
 -14.0413  -7.1047  -6.7025  -6.2346  -6.2148  -6.2030  -6.1816  -6.1508
  -6.1439  -6.1240  -6.0957  -6.0657  -6.0490  -6.0022  -5.9886  -5.9603
  -5.9184  -5.8571  -5.8317  -5.7988  -5.7745  -5.7601  -5.7502  -5.7114
  -5.6636  -5.6373  -5.5880  -5.5759  -5.5503  -5.5420  -5.5212  -5.5054
  -5.4768  -5.4494  -5.4179  -5.4028  -5.3419  -5.3288  -5.3072  -5.2874
  -5.2652  -5.2463  -5.2235  -5.1833  -5.1535  -5.0766  -5.0490  -4.9680
  -4.8327  -4.7055  -4.1425  -3.9468  -3.6329  -3.6077  -3.5207  -3.4364
  -3.3347  -3.3017  -3.2609  -3.2400  -3.2062  -3.1621  -3.1445  -3.0534
  -3.0222  -3.0043  -2.9701  -2.9581  -2.9211  -2.8781  -2.8579  -2.8267
  -2.7869  -2.7510  -2.7293  -2.7135  -2.6872  -2.6824  -2.6476  -2.6158
  -2.5723  -2.5573  -2.5300  -2.5221  -2.4798  -2.4523  -2.4424  -2.4043
  -2.3846  -2.3297  -2.2717  -2.2579  -2.2239  -2.2083  -2.1831  -2.1452
  -2.1240  -2.1016  -2.0924  -2.0634  -2.0249  -2.0031  -1.9654  -1.9366
  -1.9183  -1.8627  -1.8441  -1.8173  -1.7698  -1.7461  -1.7233  -1.7065
  -1.6659  -1.6544  -1.6024  -1.5348  -1.5067  -1.4592  -1.4015  -1.3631
  -1.3306  -1.2669  -1.2367  -1.2187  -1.2058  -1.1751  -1.1233  -1.0164
  -0.9712  -0.9076  -0.8566  -0.8238  -0.7872  -0.7209  -0.6922  -0.6498
  -0.6301  -0.6120  -0.5796  -0.5749  -0.5436  -0.5270  -0.5139  -0.4938
  -0.4703  -0.4547  -0.4376  -0.4188  -0.3707  -0.3528  -0.3331  -0.3073
  -0.2959  -0.2834  -0.2723  -0.2428  -0.2208  -0.1922  -0.1884  -0.1707
  -0.1479  -0.1302  -0.1102  -0.0981  -0.0943  -0.0825  -0.0630  -0.0411
  -0.0348  -0.0142  -0.0045   0.0131   0.0326   0.0415   0.0502   0.0615
   0.0797   0.0914   0.1099   0.1283   0.1346   0.1610   0.1656   0.1864
   0.1915   0.2031   0.2147   0.2386   0.2575   0.2678   0.2811   0.3029
   0.3270   0.3361   0.3634   0.3798   0.3922   0.4156   0.4240   0.4660
   0.4910   0.5093   0.5408   0.5720   0.5812   0.6004   0.6252   0.6414
   0.6706   0.6812   0.6873   0.7038   0.7255   0.7487   0.7836   0.8164
   0.8629   0.9135   0.9219   0.9397   0.9635   1.0111   1.1120   1.1611
   1.2072   1.2938   1.3654   1.4657   1.5141   1.6602   1.6918   1.7560
     cgsolve_all iterations  77    anorm=    0.70E-07
     cgsolve_all iterations  75    anorm=    0.71E-07
     cgsolve_all iterations  73    anorm=    0.71E-07
     compute_u_kq: q = (   -0.0399,    0.0000,    0.0000)
     Rotating WFCS
     ethr =  1.00E-14,  avg # of iterations = 24.0
     eigenvalues at k:
 -37.0328 -36.6397 -36.5434 -36.4110 -36.1956 -36.1476 -36.0699 -35.9416
 -35.9361 -35.9216 -35.9074 -35.8914 -35.7506 -18.5713 -18.5407 -18.5338
 -18.4812 -18.4301 -18.3697 -18.3684 -18.3175 -18.2949 -18.2702 -18.2584
 -18.1893 -18.1706 -18.1473 -18.1354 -18.1175 -18.0968 -18.0825 -18.0406
 -18.0177 -18.0114 -17.9903 -17.9544 -17.9223 -17.8919 -17.8744 -17.8540
 -17.8197 -17.8031 -17.7599 -17.7338 -17.7092 -17.7006 -17.6782 -17.6673
 -17.6560 -17.6076 -17.5963 -17.5841 -17.5521 -17.5320 -17.5171 -17.5058
 -17.4943 -17.4801 -17.4664 -17.4608 -17.4441 -17.4360 -17.4081 -17.3925
 -17.3831 -17.3537 -17.3255 -17.3142 -17.3025 -17.2786 -17.2661 -17.2408
 -17.2259 -17.2105 -17.1729 -17.1584 -17.1420 -17.1337 -17.0923 -17.0860
 -17.0669 -17.0555 -17.0491 -17.0384 -17.0226 -17.0060 -16.9997 -16.9910
 -16.9754 -16.9624 -16.9351 -16.9163 -16.8946 -16.8758 -16.8686 -16.8434
 -16.8341 -16.7999 -16.7459 -16.6843 -16.5584 -16.4473 -16.4226 -15.9691
 -15.6590 -15.5376 -15.5043 -15.4362 -15.3800 -15.3430 -15.2821 -15.2645
 -15.1184 -15.0876 -15.0071 -14.9111 -14.8555 -14.8385 -14.7814 -14.6328
 -14.5771 -14.5335 -14.5075 -14.4567 -14.4351 -14.3127 -14.2682 -14.1889
 -14.0366  -7.0884  -6.6878  -6.2301  -6.2152  -6.2036  -6.1813  -6.1504
  -6.1440  -6.1241  -6.0995  -6.0662  -6.0484  -6.0054  -5.9941  -5.9577
  -5.9188  -5.8595  -5.8349  -5.7999  -5.7757  -5.7607  -5.7520  -5.7130
  -5.6645  -5.6385  -5.5884  -5.5781  -5.5514  -5.5433  -5.5226  -5.5046
  -5.4790  -5.4513  -5.4197  -5.4016  -5.3478  -5.3302  -5.3077  -5.2858
  -5.2653  -5.2473  -5.2259  -5.1906  -5.1692  -5.0753  -5.0530  -4.9679
  -4.8282  -4.7041  -4.1238  -3.9286  -3.6374  -3.6111  -3.5220  -3.4408
  -3.3401  -3.3054  -3.2619  -3.2403  -3.2060  -3.1615  -3.1482  -3.0519
  -3.0240  -3.0047  -2.9683  -2.9565  -2.9194  -2.8783  -2.8556  -2.8258
  -2.7883  -2.7512  -2.7287  -2.7132  -2.6858  -2.6746  -2.6483  -2.6154
  -2.5727  -2.5556  -2.5295  -2.5200  -2.4788  -2.4518  -2.4398  -2.4045
  -2.3794  -2.3380  -2.2748  -2.2593  -2.2247  -2.2088  -2.1864  -2.1465
  -2.1219  -2.1021  -2.0908  -2.0575  -2.0251  -1.9996  -1.9708  -1.9365
  -1.9171  -1.8654  -1.8466  -1.8205  -1.7700  -1.7476  -1.7226  -1.7077
  -1.6705  -1.6579  -1.6032  -1.5344  -1.5058  -1.4608  -1.4008  -1.3603
  -1.3301  -1.2627  -1.2373  -1.2168  -1.2005  -1.1757  -1.1222  -1.0129
  -0.9661  -0.9098  -0.8562  -0.8253  -0.7866  -0.7209  -0.6915  -0.6524
  -0.6278  -0.6125  -0.5816  -0.5748  -0.5442  -0.5271  -0.5108  -0.4918
  -0.4700  -0.4521  -0.4367  -0.4222  -0.3714  -0.3510  -0.3333  -0.3060
  -0.2956  -0.2833  -0.2708  -0.2421  -0.2212  -0.1933  -0.1901  -0.1695
  -0.1486  -0.1342  -0.1131  -0.1014  -0.0968  -0.0802  -0.0623  -0.0410
  -0.0329  -0.0150  -0.0042   0.0142   0.0332   0.0391   0.0517   0.0606
   0.0787   0.0903   0.1098   0.1252   0.1313   0.1583   0.1639   0.1828
   0.1927   0.2040   0.2163   0.2389   0.2570   0.2687   0.2831   0.3044
   0.3278   0.3358   0.3615   0.3797   0.3921   0.4181   0.4247   0.4668
   0.4911   0.5100   0.5436   0.5749   0.5843   0.6035   0.6253   0.6463
   0.6697   0.6831   0.6874   0.7059   0.7265   0.7486   0.7823   0.8181
   0.8617   0.9157   0.9224   0.9472   0.9719   1.0204   1.1118   1.1562
   1.2075   1.2958   1.3619   1.4681   1.5049   1.6489   1.6886   1.7569
     eigenvalues at k+q:
 -37.0328 -36.6397 -36.5434 -36.4110 -36.1956 -36.1476 -36.0699 -35.9417
 -35.9361 -35.9216 -35.9074 -35.8914 -35.7506 -18.5719 -18.5394 -18.5337
 -18.4831 -18.4304 -18.3695 -18.3675 -18.3175 -18.2953 -18.2737 -18.2574
 -18.1886 -18.1709 -18.1471 -18.1353 -18.1172 -18.0964 -18.0843 -18.0390
 -18.0188 -18.0119 -17.9880 -17.9520 -17.9194 -17.8889 -17.8762 -17.8541
 -17.8229 -17.8035 -17.7637 -17.7362 -17.7106 -17.7004 -17.6782 -17.6691
 -17.6563 -17.6094 -17.5952 -17.5839 -17.5526 -17.5316 -17.5178 -17.5038
 -17.4959 -17.4806 -17.4693 -17.4617 -17.4463 -17.4379 -17.4093 -17.3944
 -17.3834 -17.3532 -17.3264 -17.3150 -17.3014 -17.2788 -17.2649 -17.2413
 -17.2228 -17.2085 -17.1706 -17.1544 -17.1388 -17.1321 -17.0913 -17.0842
 -17.0646 -17.0532 -17.0476 -17.0378 -17.0220 -17.0037 -16.9997 -16.9877
 -16.9748 -16.9591 -16.9352 -16.9128 -16.8935 -16.8756 -16.8664 -16.8420
 -16.8330 -16.8006 -16.7458 -16.6921 -16.5607 -16.4467 -16.4339 -15.9691
 -15.6584 -15.5355 -15.5028 -15.4402 -15.3810 -15.3452 -15.2805 -15.2703
 -15.1155 -15.0874 -15.0063 -14.9105 -14.8558 -14.8433 -14.7842 -14.6355
 -14.5746 -14.5339 -14.5027 -14.4628 -14.4356 -14.3137 -14.2676 -14.1845
 -14.0327  -7.0715  -6.6726  -6.2269  -6.2145  -6.2039  -6.1811  -6.1501
  -6.1445  -6.1242  -6.1036  -6.0668  -6.0479  -6.0139  -5.9946  -5.9546
  -5.9190  -5.8621  -5.8383  -5.8009  -5.7767  -5.7612  -5.7531  -5.7141
  -5.6653  -5.6399  -5.5911  -5.5784  -5.5527  -5.5450  -5.5233  -5.5039
  -5.4812  -5.4531  -5.4213  -5.4008  -5.3573  -5.3306  -5.3082  -5.2841
  -5.2665  -5.2472  -5.2284  -5.1986  -5.1799  -5.0743  -5.0563  -4.9677
  -4.8239  -4.7027  -4.1055  -3.9109  -3.6418  -3.6141  -3.5232  -3.4447
  -3.3451  -3.3088  -3.2633  -3.2407  -3.2055  -3.1614  -3.1505  -3.0511
  -3.0262  -3.0050  -2.9669  -2.9561  -2.9176  -2.8788  -2.8533  -2.8245
  -2.7903  -2.7530  -2.7279  -2.7125  -2.6840  -2.6661  -2.6486  -2.6145
  -2.5734  -2.5543  -2.5309  -2.5165  -2.4769  -2.4525  -2.4372  -2.4047
  -2.3742  -2.3456  -2.2790  -2.2604  -2.2260  -2.2090  -2.1891  -2.1484
  -2.1201  -2.1032  -2.0883  -2.0509  -2.0249  -1.9987  -1.9738  -1.9367
  -1.9155  -1.8678  -1.8488  -1.8240  -1.7709  -1.7490  -1.7234  -1.7077
  -1.6752  -1.6612  -1.6041  -1.5341  -1.5048  -1.4630  -1.4006  -1.3576
  -1.3303  -1.2594  -1.2393  -1.2164  -1.1924  -1.1749  -1.1204  -1.0075
  -0.9610  -0.9114  -0.8560  -0.8265  -0.7855  -0.7210  -0.6906  -0.6556
  -0.6263  -0.6127  -0.5854  -0.5739  -0.5446  -0.5267  -0.5075  -0.4901
  -0.4689  -0.4499  -0.4358  -0.4256  -0.3724  -0.3488  -0.3335  -0.3046
  -0.2951  -0.2838  -0.2692  -0.2421  -0.2203  -0.1967  -0.1900  -0.1684
  -0.1506  -0.1385  -0.1152  -0.1058  -0.0969  -0.0783  -0.0618  -0.0416
  -0.0321  -0.0153  -0.0043   0.0157   0.0326   0.0367   0.0527   0.0605
   0.0789   0.0894   0.1095   0.1230   0.1288   0.1557   0.1623   0.1799
   0.1946   0.2050   0.2180   0.2389   0.2563   0.2700   0.2846   0.3061
   0.3277   0.3367   0.3604   0.3797   0.3921   0.4200   0.4263   0.4673
   0.4912   0.5105   0.5462   0.5773   0.5869   0.6065   0.6254   0.6513
   0.6686   0.6853   0.6876   0.7080   0.7275   0.7485   0.7828   0.8198
   0.8601   0.9176   0.9232   0.9542   0.9816   1.0297   1.1112   1.1520
   1.2065   1.2982   1.3581   1.4697   1.4955   1.6370   1.6840   1.7560
     cgsolve_all iterations  79    anorm=    0.71E-07
     cgsolve_all iterations  75    anorm=    0.72E-07
     cgsolve_all iterations  73    anorm=    0.71E-07
     compute_u_kq: q = (    0.0000,    0.0399,    0.0000)
     Rotating WFCS
     ethr =  1.00E-14,  avg # of iterations = 23.0
     eigenvalues at k:
 -37.0328 -36.6397 -36.5434 -36.4110 -36.1956 -36.1476 -36.0699 -35.9416
 -35.9361 -35.9216 -35.9074 -35.8914 -35.7506 -18.5713 -18.5407 -18.5338
 -18.4812 -18.4301 -18.3697 -18.3684 -18.3175 -18.2949 -18.2702 -18.2584
 -18.1893 -18.1706 -18.1473 -18.1354 -18.1175 -18.0968 -18.0825 -18.0406
 -18.0177 -18.0114 -17.9903 -17.9544 -17.9223 -17.8919 -17.8744 -17.8540
 -17.8197 -17.8031 -17.7599 -17.7338 -17.7092 -17.7006 -17.6782 -17.6673
 -17.6560 -17.6076 -17.5963 -17.5841 -17.5521 -17.5320 -17.5171 -17.5058
 -17.4943 -17.4801 -17.4664 -17.4608 -17.4441 -17.4360 -17.4081 -17.3925
 -17.3831 -17.3537 -17.3255 -17.3142 -17.3025 -17.2786 -17.2661 -17.2408
 -17.2259 -17.2105 -17.1729 -17.1584 -17.1420 -17.1337 -17.0923 -17.0860
 -17.0669 -17.0555 -17.0491 -17.0384 -17.0226 -17.0060 -16.9997 -16.9910
 -16.9754 -16.9624 -16.9351 -16.9163 -16.8946 -16.8758 -16.8686 -16.8434
 -16.8341 -16.7999 -16.7459 -16.6843 -16.5584 -16.4473 -16.4226 -15.9691
 -15.6590 -15.5376 -15.5043 -15.4362 -15.3800 -15.3430 -15.2821 -15.2645
 -15.1184 -15.0876 -15.0071 -14.9111 -14.8555 -14.8385 -14.7814 -14.6328
 -14.5771 -14.5335 -14.5075 -14.4567 -14.4351 -14.3127 -14.2682 -14.1889
 -14.0366  -7.0884  -6.6878  -6.2301  -6.2152  -6.2036  -6.1813  -6.1504
  -6.1440  -6.1241  -6.0995  -6.0662  -6.0484  -6.0054  -5.9941  -5.9577
  -5.9188  -5.8595  -5.8349  -5.7999  -5.7757  -5.7607  -5.7520  -5.7130
  -5.6645  -5.6385  -5.5884  -5.5781  -5.5514  -5.5433  -5.5226  -5.5046
  -5.4790  -5.4513  -5.4197  -5.4016  -5.3478  -5.3302  -5.3077  -5.2858
  -5.2653  -5.2473  -5.2259  -5.1906  -5.1692  -5.0753  -5.0530  -4.9679
  -4.8282  -4.7041  -4.1238  -3.9286  -3.6374  -3.6111  -3.5220  -3.4408
  -3.3401  -3.3054  -3.2619  -3.2403  -3.2060  -3.1615  -3.1482  -3.0519
  -3.0240  -3.0047  -2.9683  -2.9565  -2.9194  -2.8783  -2.8556  -2.8258
  -2.7883  -2.7512  -2.7287  -2.7132  -2.6858  -2.6746  -2.6483  -2.6154
  -2.5727  -2.5556  -2.5295  -2.5200  -2.4788  -2.4518  -2.4398  -2.4045
  -2.3794  -2.3380  -2.2748  -2.2593  -2.2247  -2.2088  -2.1864  -2.1465
  -2.1219  -2.1021  -2.0908  -2.0575  -2.0251  -1.9996  -1.9708  -1.9365
  -1.9171  -1.8654  -1.8466  -1.8205  -1.7700  -1.7476  -1.7226  -1.7077
  -1.6705  -1.6579  -1.6032  -1.5344  -1.5058  -1.4608  -1.4008  -1.3603
  -1.3301  -1.2627  -1.2373  -1.2168  -1.2005  -1.1757  -1.1222  -1.0129
  -0.9661  -0.9098  -0.8562  -0.8253  -0.7866  -0.7209  -0.6915  -0.6524
  -0.6278  -0.6125  -0.5816  -0.5748  -0.5442  -0.5271  -0.5108  -0.4918
  -0.4700  -0.4521  -0.4367  -0.4222  -0.3714  -0.3510  -0.3333  -0.3060
  -0.2956  -0.2833  -0.2708  -0.2421  -0.2212  -0.1933  -0.1901  -0.1695
  -0.1486  -0.1342  -0.1131  -0.1014  -0.0968  -0.0802  -0.0623  -0.0410
  -0.0329  -0.0150  -0.0042   0.0142   0.0332   0.0391   0.0517   0.0606
   0.0787   0.0903   0.1098   0.1252   0.1313   0.1583   0.1639   0.1828
   0.1927   0.2040   0.2163   0.2389   0.2570   0.2687   0.2831   0.3044
   0.3278   0.3358   0.3615   0.3797   0.3921   0.4181   0.4247   0.4668
   0.4911   0.5100   0.5436   0.5749   0.5843   0.6035   0.6253   0.6463
   0.6697   0.6831   0.6874   0.7059   0.7265   0.7486   0.7823   0.8181
   0.8617   0.9157   0.9224   0.9472   0.9719   1.0204   1.1118   1.1562
   1.2075   1.2958   1.3619   1.4681   1.5049   1.6489   1.6886   1.7569
     eigenvalues at k+q:
 -37.0328 -36.6397 -36.5434 -36.4110 -36.1956 -36.1476 -36.0699 -35.9417
 -35.9361 -35.9216 -35.9074 -35.8914 -35.7506 -18.5718 -18.5402 -18.5342
 -18.4810 -18.4308 -18.3703 -18.3675 -18.3184 -18.2952 -18.2746 -18.2570
 -18.1884 -18.1691 -18.1467 -18.1375 -18.1170 -18.0946 -18.0824 -18.0427
 -18.0183 -18.0122 -17.9925 -17.9527 -17.9183 -17.8874 -17.8757 -17.8548
 -17.8198 -17.8036 -17.7618 -17.7340 -17.7110 -17.7000 -17.6800 -17.6671
 -17.6584 -17.6083 -17.5990 -17.5821 -17.5532 -17.5362 -17.5203 -17.5058
 -17.4954 -17.4820 -17.4666 -17.4616 -17.4458 -17.4397 -17.4119 -17.3942
 -17.3830 -17.3531 -17.3263 -17.3126 -17.3034 -17.2772 -17.2653 -17.2404
 -17.2245 -17.2058 -17.1700 -17.1539 -17.1370 -17.1287 -17.0906 -17.0847
 -17.0640 -17.0524 -17.0447 -17.0379 -17.0209 -17.0059 -16.9996 -16.9875
 -16.9733 -16.9558 -16.9353 -16.9110 -16.8925 -16.8756 -16.8655 -16.8424
 -16.8325 -16.8003 -16.7456 -16.6960 -16.5621 -16.4467 -16.4387 -15.9691
 -15.6580 -15.5341 -15.5027 -15.4399 -15.3823 -15.3462 -15.2817 -15.2731
 -15.1132 -15.0864 -15.0068 -14.9107 -14.8578 -14.8441 -14.7859 -14.6371
 -14.5726 -14.5356 -14.5007 -14.4627 -14.4294 -14.3219 -14.2671 -14.1837
 -14.0289  -7.0632  -6.6654  -6.2293  -6.2116  -6.2025  -6.1829  -6.1506
  -6.1446  -6.1242  -6.1014  -6.0685  -6.0489  -6.0204  -5.9941  -5.9578
  -5.9197  -5.8581  -5.8348  -5.7997  -5.7774  -5.7638  -5.7513  -5.7118
  -5.6650  -5.6399  -5.5936  -5.5813  -5.5536  -5.5457  -5.5246  -5.5073
  -5.4836  -5.4541  -5.4233  -5.4021  -5.3591  -5.3294  -5.3097  -5.2865
  -5.2667  -5.2482  -5.2274  -5.2025  -5.1851  -5.0737  -5.0528  -4.9675
  -4.8235  -4.7019  -4.0970  -3.9032  -3.6420  -3.6129  -3.5242  -3.4464
  -3.3444  -3.3147  -3.2646  -3.2434  -3.2104  -3.1613  -3.1492  -3.0478
  -3.0242  -3.0050  -2.9674  -2.9552  -2.9177  -2.8780  -2.8491  -2.8249
  -2.7898  -2.7522  -2.7304  -2.7119  -2.6851  -2.6699  -2.6504  -2.6141
  -2.5757  -2.5560  -2.5297  -2.5199  -2.4774  -2.4494  -2.4346  -2.4026
  -2.3769  -2.3385  -2.2753  -2.2605  -2.2286  -2.2108  -2.1878  -2.1485
  -2.1218  -2.1025  -2.0894  -2.0557  -2.0189  -2.0004  -1.9761  -1.9376
  -1.9168  -1.8702  -1.8453  -1.8232  -1.7670  -1.7468  -1.7255  -1.7085
  -1.6732  -1.6621  -1.6020  -1.5341  -1.5044  -1.4611  -1.4029  -1.3590
  -1.3315  -1.2602  -1.2293  -1.2163  -1.1999  -1.1726  -1.1226  -1.0071
  -0.9674  -0.9106  -0.8526  -0.8256  -0.7859  -0.7180  -0.6924  -0.6517
  -0.6292  -0.6128  -0.5822  -0.5733  -0.5438  -0.5282  -0.5086  -0.4898
  -0.4681  -0.4493  -0.4351  -0.4259  -0.3734  -0.3504  -0.3306  -0.3056
  -0.2957  -0.2828  -0.2720  -0.2406  -0.2252  -0.1944  -0.1914  -0.1681
  -0.1527  -0.1363  -0.1140  -0.1033  -0.0986  -0.0821  -0.0632  -0.0406
  -0.0315  -0.0174  -0.0034   0.0155   0.0309   0.0344   0.0531   0.0594
   0.0794   0.0903   0.1093   0.1252   0.1325   0.1581   0.1673   0.1831
   0.1904   0.2054   0.2166   0.2375   0.2574   0.2669   0.2820   0.3040
   0.3262   0.3370   0.3644   0.3788   0.3916   0.4200   0.4258   0.4682
   0.4919   0.5106   0.5436   0.5790   0.5893   0.6084   0.6251   0.6489
   0.6709   0.6852   0.6876   0.7084   0.7284   0.7487   0.7875   0.8205
   0.8575   0.9196   0.9245   0.9595   0.9850   1.0331   1.1096   1.1550
   1.2055   1.2961   1.3544   1.4636   1.4986   1.6369   1.6796   1.7549
     cgsolve_all iterations  79    anorm=    0.71E-07
     cgsolve_all iterations  77    anorm=    0.72E-07
     cgsolve_all iterations  73    anorm=    0.72E-07
     compute_u_kq: q = (    0.0000,   -0.0399,    0.0000)
     Rotating WFCS
     ethr =  1.00E-14,  avg # of iterations = 23.0
     eigenvalues at k:
 -37.0328 -36.6397 -36.5434 -36.4110 -36.1956 -36.1476 -36.0699 -35.9416
 -35.9361 -35.9216 -35.9074 -35.8914 -35.7506 -18.5713 -18.5407 -18.5338
 -18.4812 -18.4301 -18.3697 -18.3684 -18.3175 -18.2949 -18.2702 -18.2584
 -18.1893 -18.1706 -18.1473 -18.1354 -18.1175 -18.0968 -18.0825 -18.0406
 -18.0177 -18.0114 -17.9903 -17.9544 -17.9223 -17.8919 -17.8744 -17.8540
 -17.8197 -17.8031 -17.7599 -17.7338 -17.7092 -17.7006 -17.6782 -17.6673
 -17.6560 -17.6076 -17.5963 -17.5841 -17.5521 -17.5320 -17.5171 -17.5058
 -17.4943 -17.4801 -17.4664 -17.4608 -17.4441 -17.4360 -17.4081 -17.3925
 -17.3831 -17.3537 -17.3255 -17.3142 -17.3025 -17.2786 -17.2661 -17.2408
 -17.2259 -17.2105 -17.1729 -17.1584 -17.1420 -17.1337 -17.0923 -17.0860
 -17.0669 -17.0555 -17.0491 -17.0384 -17.0226 -17.0060 -16.9997 -16.9910
 -16.9754 -16.9624 -16.9351 -16.9163 -16.8946 -16.8758 -16.8686 -16.8434
 -16.8341 -16.7999 -16.7459 -16.6843 -16.5584 -16.4473 -16.4226 -15.9691
 -15.6590 -15.5376 -15.5043 -15.4362 -15.3800 -15.3430 -15.2821 -15.2645
 -15.1184 -15.0876 -15.0071 -14.9111 -14.8555 -14.8385 -14.7814 -14.6328
 -14.5771 -14.5335 -14.5075 -14.4567 -14.4351 -14.3127 -14.2682 -14.1889
 -14.0366  -7.0884  -6.6878  -6.2301  -6.2152  -6.2036  -6.1813  -6.1504
  -6.1440  -6.1241  -6.0995  -6.0662  -6.0484  -6.0054  -5.9941  -5.9577
  -5.9188  -5.8595  -5.8349  -5.7999  -5.7757  -5.7607  -5.7520  -5.7130
  -5.6645  -5.6385  -5.5884  -5.5781  -5.5514  -5.5433  -5.5226  -5.5046
  -5.4790  -5.4513  -5.4197  -5.4016  -5.3478  -5.3302  -5.3077  -5.2858
  -5.2653  -5.2473  -5.2259  -5.1906  -5.1692  -5.0753  -5.0530  -4.9679
  -4.8282  -4.7041  -4.1238  -3.9286  -3.6374  -3.6111  -3.5220  -3.4408
  -3.3401  -3.3054  -3.2619  -3.2403  -3.2060  -3.1615  -3.1482  -3.0519
  -3.0240  -3.0047  -2.9683  -2.9565  -2.9194  -2.8783  -2.8556  -2.8258
  -2.7883  -2.7512  -2.7287  -2.7132  -2.6858  -2.6746  -2.6483  -2.6154
  -2.5727  -2.5556  -2.5295  -2.5200  -2.4788  -2.4518  -2.4398  -2.4045
  -2.3794  -2.3380  -2.2748  -2.2593  -2.2247  -2.2088  -2.1864  -2.1465
  -2.1219  -2.1021  -2.0908  -2.0575  -2.0251  -1.9996  -1.9708  -1.9365
  -1.9171  -1.8654  -1.8466  -1.8205  -1.7700  -1.7476  -1.7226  -1.7077
  -1.6705  -1.6579  -1.6032  -1.5344  -1.5058  -1.4608  -1.4008  -1.3603
  -1.3301  -1.2627  -1.2373  -1.2168  -1.2005  -1.1757  -1.1222  -1.0129
  -0.9661  -0.9098  -0.8562  -0.8253  -0.7866  -0.7209  -0.6915  -0.6524
  -0.6278  -0.6125  -0.5816  -0.5748  -0.5442  -0.5271  -0.5108  -0.4918
  -0.4700  -0.4521  -0.4367  -0.4222  -0.3714  -0.3510  -0.3333  -0.3060
  -0.2956  -0.2833  -0.2708  -0.2421  -0.2212  -0.1933  -0.1901  -0.1695
  -0.1486  -0.1342  -0.1131  -0.1014  -0.0968  -0.0802  -0.0623  -0.0410
  -0.0329  -0.0150  -0.0042   0.0142   0.0332   0.0391   0.0517   0.0606
   0.0787   0.0903   0.1098   0.1252   0.1313   0.1583   0.1639   0.1828
   0.1927   0.2040   0.2163   0.2389   0.2570   0.2687   0.2831   0.3044
   0.3278   0.3358   0.3615   0.3797   0.3921   0.4181   0.4247   0.4668
   0.4911   0.5100   0.5436   0.5749   0.5843   0.6035   0.6253   0.6463
   0.6697   0.6831   0.6874   0.7059   0.7265   0.7486   0.7823   0.8181
   0.8617   0.9157   0.9224   0.9472   0.9719   1.0204   1.1118   1.1562
   1.2075   1.2958   1.3619   1.4681   1.5049   1.6489   1.6886   1.7569
     eigenvalues at k+q:
 -37.0328 -36.6397 -36.5434 -36.4110 -36.1956 -36.1476 -36.0699 -35.9416
 -35.9361 -35.9217 -35.9074 -35.8915 -35.7506 -18.5711 -18.5411 -18.5334
 -18.4811 -18.4292 -18.3708 -18.3678 -18.3166 -18.2942 -18.2660 -18.2594
 -18.1904 -18.1721 -18.1482 -18.1327 -18.1178 -18.0989 -18.0827 -18.0388
 -18.0173 -18.0103 -17.9881 -17.9559 -17.9262 -17.8963 -17.8732 -17.8530
 -17.8195 -17.8027 -17.7587 -17.7327 -17.7088 -17.7003 -17.6767 -17.6674
 -17.6529 -17.6072 -17.5943 -17.5856 -17.5510 -17.5280 -17.5138 -17.5067
 -17.4927 -17.4791 -17.4650 -17.4599 -17.4433 -17.4310 -17.4046 -17.3908
 -17.3822 -17.3540 -17.3248 -17.3158 -17.3021 -17.2800 -17.2673 -17.2407
 -17.2268 -17.2154 -17.1767 -17.1625 -17.1476 -17.1384 -17.0945 -17.0871
 -17.0722 -17.0596 -17.0509 -17.0386 -17.0239 -17.0066 -17.0002 -16.9947
 -16.9779 -16.9678 -16.9349 -16.9215 -16.8975 -16.8761 -16.8718 -16.8438
 -16.8352 -16.7995 -16.7461 -16.6729 -16.5548 -16.4489 -16.4062 -15.9691
 -15.6599 -15.5409 -15.5059 -15.4321 -15.3778 -15.3393 -15.2834 -15.2552
 -15.1251 -15.0883 -15.0086 -14.9119 -14.8544 -14.8304 -14.7757 -14.6283
 -14.5822 -14.5318 -14.5151 -14.4507 -14.4406 -14.3025 -14.2693 -14.1946
 -14.0452  -7.1122  -6.7092  -6.2335  -6.2174  -6.2040  -6.1797  -6.1501
  -6.1436  -6.1240  -6.0988  -6.0642  -6.0485  -6.0017  -5.9822  -5.9570
  -5.9179  -5.8611  -5.8350  -5.8000  -5.7739  -5.7579  -5.7519  -5.7141
  -5.6640  -5.6372  -5.5844  -5.5740  -5.5497  -5.5408  -5.5206  -5.5017
  -5.4746  -5.4487  -5.4161  -5.4014  -5.3430  -5.3294  -5.3052  -5.2851
  -5.2643  -5.2464  -5.2253  -5.1813  -5.1416  -5.0767  -5.0530  -4.9681
  -4.8328  -4.7063  -4.1516  -3.9558  -3.6327  -3.6085  -3.5196  -3.4348
  -3.3356  -3.2968  -3.2584  -3.2379  -3.2000  -3.1656  -3.1433  -3.0562
  -3.0242  -3.0048  -2.9702  -2.9572  -2.9217  -2.8793  -2.8628  -2.8265
  -2.7865  -2.7509  -2.7271  -2.7139  -2.6879  -2.6789  -2.6466  -2.6150
  -2.5699  -2.5543  -2.5299  -2.5191  -2.4809  -2.4543  -2.4449  -2.4063
  -2.3819  -2.3372  -2.2750  -2.2580  -2.2243  -2.2059  -2.1833  -2.1447
  -2.1221  -2.1021  -2.0926  -2.0616  -2.0278  -1.9992  -1.9640  -1.9352
  -1.9167  -1.8620  -1.8485  -1.8156  -1.7733  -1.7497  -1.7233  -1.7045
  -1.6679  -1.6521  -1.6039  -1.5346  -1.5075  -1.4604  -1.4001  -1.3621
  -1.3298  -1.2696  -1.2433  -1.2171  -1.1981  -1.1782  -1.1204  -1.0191
  -0.9639  -0.9094  -0.8611  -0.8242  -0.7864  -0.7234  -0.6911  -0.6532
  -0.6272  -0.6128  -0.5811  -0.5769  -0.5454  -0.5265  -0.5129  -0.4928
  -0.4713  -0.4552  -0.4370  -0.4179  -0.3704  -0.3511  -0.3356  -0.3069
  -0.2964  -0.2837  -0.2686  -0.2432  -0.2174  -0.1932  -0.1892  -0.1704
  -0.1445  -0.1318  -0.1125  -0.0994  -0.0941  -0.0783  -0.0616  -0.0421
  -0.0353  -0.0115  -0.0052   0.0130   0.0346   0.0440   0.0511   0.0618
   0.0780   0.0907   0.1106   0.1249   0.1308   0.1578   0.1615   0.1827
   0.1955   0.2026   0.2162   0.2403   0.2563   0.2707   0.2844   0.3047
   0.3284   0.3360   0.3588   0.3806   0.3926   0.4145   0.4247   0.4653
   0.4902   0.5091   0.5431   0.5697   0.5787   0.5997   0.6255   0.6437
   0.6685   0.6815   0.6870   0.7036   0.7249   0.7485   0.7783   0.8149
   0.8657   0.9106   0.9217   0.9335   0.9612   1.0086   1.1139   1.1577
   1.2088   1.2954   1.3692   1.4713   1.5118   1.6599   1.6964   1.7585
     cgsolve_all iterations  77    anorm=    0.70E-07
     cgsolve_all iterations  75    anorm=    0.72E-07
     cgsolve_all iterations  73    anorm=    0.71E-07
     compute_u_kq: q = (    0.0000,    0.0000,    0.0399)
     Rotating WFCS
     ethr =  1.00E-14,  avg # of iterations = 24.0
     eigenvalues at k:
 -37.0328 -36.6397 -36.5434 -36.4110 -36.1956 -36.1476 -36.0699 -35.9416
 -35.9361 -35.9216 -35.9074 -35.8914 -35.7506 -18.5713 -18.5407 -18.5338
 -18.4812 -18.4301 -18.3697 -18.3684 -18.3175 -18.2949 -18.2702 -18.2584
 -18.1893 -18.1706 -18.1473 -18.1354 -18.1175 -18.0968 -18.0825 -18.0406
 -18.0177 -18.0114 -17.9903 -17.9544 -17.9223 -17.8919 -17.8744 -17.8540
 -17.8197 -17.8031 -17.7599 -17.7338 -17.7092 -17.7006 -17.6782 -17.6673
 -17.6560 -17.6076 -17.5963 -17.5841 -17.5521 -17.5320 -17.5171 -17.5058
 -17.4943 -17.4801 -17.4664 -17.4608 -17.4441 -17.4360 -17.4081 -17.3925
 -17.3831 -17.3537 -17.3255 -17.3142 -17.3025 -17.2786 -17.2661 -17.2408
 -17.2259 -17.2105 -17.1729 -17.1584 -17.1420 -17.1337 -17.0923 -17.0860
 -17.0669 -17.0555 -17.0491 -17.0384 -17.0226 -17.0060 -16.9997 -16.9910
 -16.9754 -16.9624 -16.9351 -16.9163 -16.8946 -16.8758 -16.8686 -16.8434
 -16.8341 -16.7999 -16.7459 -16.6843 -16.5584 -16.4473 -16.4226 -15.9691
 -15.6590 -15.5376 -15.5043 -15.4362 -15.3800 -15.3430 -15.2821 -15.2645
 -15.1184 -15.0876 -15.0071 -14.9111 -14.8555 -14.8385 -14.7814 -14.6328
 -14.5771 -14.5335 -14.5075 -14.4567 -14.4351 -14.3127 -14.2682 -14.1889
 -14.0366  -7.0884  -6.6878  -6.2301  -6.2152  -6.2036  -6.1813  -6.1504
  -6.1440  -6.1241  -6.0995  -6.0662  -6.0484  -6.0054  -5.9941  -5.9577
  -5.9188  -5.8595  -5.8349  -5.7999  -5.7757  -5.7607  -5.7520  -5.7130
  -5.6645  -5.6385  -5.5884  -5.5781  -5.5514  -5.5433  -5.5226  -5.5046
  -5.4790  -5.4513  -5.4197  -5.4016  -5.3478  -5.3302  -5.3077  -5.2858
  -5.2653  -5.2473  -5.2259  -5.1906  -5.1692  -5.0753  -5.0530  -4.9679
  -4.8282  -4.7041  -4.1238  -3.9286  -3.6374  -3.6111  -3.5220  -3.4408
  -3.3401  -3.3054  -3.2619  -3.2403  -3.2060  -3.1615  -3.1482  -3.0519
  -3.0240  -3.0047  -2.9683  -2.9565  -2.9194  -2.8783  -2.8556  -2.8258
  -2.7883  -2.7512  -2.7287  -2.7132  -2.6858  -2.6746  -2.6483  -2.6154
  -2.5727  -2.5556  -2.5295  -2.5200  -2.4788  -2.4518  -2.4398  -2.4045
  -2.3794  -2.3380  -2.2748  -2.2593  -2.2247  -2.2088  -2.1864  -2.1465
  -2.1219  -2.1021  -2.0908  -2.0575  -2.0251  -1.9996  -1.9708  -1.9365
  -1.9171  -1.8654  -1.8466  -1.8205  -1.7700  -1.7476  -1.7226  -1.7077
  -1.6705  -1.6579  -1.6032  -1.5344  -1.5058  -1.4608  -1.4008  -1.3603
  -1.3301  -1.2627  -1.2373  -1.2168  -1.2005  -1.1757  -1.1222  -1.0129
  -0.9661  -0.9098  -0.8562  -0.8253  -0.7866  -0.7209  -0.6915  -0.6524
  -0.6278  -0.6125  -0.5816  -0.5748  -0.5442  -0.5271  -0.5108  -0.4918
  -0.4700  -0.4521  -0.4367  -0.4222  -0.3714  -0.3510  -0.3333  -0.3060
  -0.2956  -0.2833  -0.2708  -0.2421  -0.2212  -0.1933  -0.1901  -0.1695
  -0.1486  -0.1342  -0.1131  -0.1014  -0.0968  -0.0802  -0.0623  -0.0410
  -0.0329  -0.0150  -0.0042   0.0142   0.0332   0.0391   0.0517   0.0606
   0.0787   0.0903   0.1098   0.1252   0.1313   0.1583   0.1639   0.1828
   0.1927   0.2040   0.2163   0.2389   0.2570   0.2687   0.2831   0.3044
   0.3278   0.3358   0.3615   0.3797   0.3921   0.4181   0.4247   0.4668
   0.4911   0.5100   0.5436   0.5749   0.5843   0.6035   0.6253   0.6463
   0.6697   0.6831   0.6874   0.7059   0.7265   0.7486   0.7823   0.8181
   0.8617   0.9157   0.9224   0.9472   0.9719   1.0204   1.1118   1.1562
   1.2075   1.2958   1.3619   1.4681   1.5049   1.6489   1.6886   1.7569
     eigenvalues at k+q:
 -37.0328 -36.6397 -36.5434 -36.4110 -36.1956 -36.1476 -36.0699 -35.9417
 -35.9361 -35.9216 -35.9074 -35.8914 -35.7506 -18.5713 -18.5407 -18.5338
 -18.4812 -18.4300 -18.3697 -18.3683 -18.3175 -18.2948 -18.2703 -18.2583
 -18.1893 -18.1708 -18.1472 -18.1352 -18.1177 -18.0970 -18.0824 -18.0405
 -18.0175 -18.0117 -17.9900 -17.9545 -17.9222 -17.8921 -17.8745 -17.8539
 -17.8190 -17.8039 -17.7605 -17.7330 -17.7090 -17.7004 -17.6783 -17.6680
 -17.6554 -17.6075 -17.5969 -17.5837 -17.5528 -17.5315 -17.5170 -17.5058
 -17.4949 -17.4798 -17.4660 -17.4609 -17.4443 -17.4356 -17.4086 -17.3921
 -17.3830 -17.3546 -17.3253 -17.3134 -17.3030 -17.2780 -17.2668 -17.2410
 -17.2257 -17.2106 -17.1730 -17.1583 -17.1421 -17.1337 -17.0926 -17.0857
 -17.0670 -17.0554 -17.0492 -17.0385 -17.0224 -17.0061 -16.9998 -16.9910
 -16.9754 -16.9625 -16.9351 -16.9163 -16.8946 -16.8757 -16.8686 -16.8434
 -16.8342 -16.8000 -16.7459 -16.6843 -16.5584 -16.4473 -16.4226 -15.9691
 -15.6590 -15.5376 -15.5043 -15.4362 -15.3800 -15.3430 -15.2821 -15.2645
 -15.1185 -15.0876 -15.0071 -14.9111 -14.8555 -14.8385 -14.7814 -14.6329
 -14.5771 -14.5335 -14.5075 -14.4568 -14.4351 -14.3127 -14.2682 -14.1889
 -14.0367  -7.0884  -6.6878  -6.2301  -6.2152  -6.2036  -6.1812  -6.1501
  -6.1444  -6.1240  -6.0995  -6.0662  -6.0485  -6.0054  -5.9940  -5.9577
  -5.9188  -5.8595  -5.8349  -5.7999  -5.7757  -5.7606  -5.7519  -5.7130
  -5.6645  -5.6385  -5.5883  -5.5781  -5.5513  -5.5437  -5.5224  -5.5047
  -5.4786  -5.4515  -5.4197  -5.4016  -5.3478  -5.3299  -5.3077  -5.2857
  -5.2655  -5.2471  -5.2261  -5.1906  -5.1690  -5.0754  -5.0530  -4.9679
  -4.8282  -4.7041  -4.1238  -3.9286  -3.6373  -3.6112  -3.5220  -3.4407
  -3.3398  -3.3058  -3.2613  -3.2411  -3.2056  -3.1626  -3.1473  -3.0518
  -3.0238  -3.0048  -2.9686  -2.9554  -2.9213  -2.8776  -2.8551  -2.8266
  -2.7877  -2.7518  -2.7278  -2.7136  -2.6858  -2.6754  -2.6474  -2.6156
  -2.5727  -2.5556  -2.5295  -2.5181  -2.4815  -2.4526  -2.4375  -2.4045
  -2.3795  -2.3397  -2.2717  -2.2595  -2.2264  -2.2089  -2.1869  -2.1470
  -2.1209  -2.1016  -2.0891  -2.0599  -2.0243  -1.9995  -1.9714  -1.9373
  -1.9159  -1.8653  -1.8474  -1.8207  -1.7693  -1.7479  -1.7214  -1.7077
  -1.6693  -1.6599  -1.6037  -1.5337  -1.5063  -1.4605  -1.4010  -1.3601
  -1.3303  -1.2627  -1.2377  -1.2168  -1.2004  -1.1756  -1.1222  -1.0129
  -0.9660  -0.9098  -0.8561  -0.8254  -0.7867  -0.7207  -0.6918  -0.6520
  -0.6280  -0.6123  -0.5815  -0.5750  -0.5438  -0.5273  -0.5112  -0.4920
  -0.4700  -0.4529  -0.4356  -0.4229  -0.3715  -0.3513  -0.3330  -0.3049
  -0.2948  -0.2825  -0.2717  -0.2421  -0.2214  -0.1931  -0.1897  -0.1713
  -0.1475  -0.1342  -0.1140  -0.1007  -0.0967  -0.0805  -0.0636  -0.0393
  -0.0316  -0.0163  -0.0048   0.0145   0.0333   0.0396   0.0509   0.0591
   0.0811   0.0907   0.1092   0.1243   0.1307   0.1578   0.1648   0.1820
   0.1940   0.2040   0.2153   0.2413   0.2558   0.2685   0.2823   0.3045
   0.3293   0.3360   0.3603   0.3794   0.3928   0.4175   0.4245   0.4677
   0.4911   0.5094   0.5434   0.5750   0.5845   0.6030   0.6262   0.6463
   0.6689   0.6833   0.6876   0.7059   0.7265   0.7487   0.7823   0.8181
   0.8616   0.9157   0.9225   0.9472   0.9719   1.0204   1.1118   1.1561
   1.2075   1.2958   1.3619   1.4681   1.5048   1.6489   1.6886   1.7569
     cgsolve_all iterations  77    anorm=    0.70E-07
     cgsolve_all iterations  75    anorm=    0.71E-07
     cgsolve_all iterations  73    anorm=    0.72E-07
     compute_u_kq: q = (    0.0000,    0.0000,   -0.0399)
     Rotating WFCS
     ethr =  1.00E-14,  avg # of iterations = 24.0
     eigenvalues at k:
 -37.0328 -36.6397 -36.5434 -36.4110 -36.1956 -36.1476 -36.0699 -35.9416
 -35.9361 -35.9216 -35.9074 -35.8914 -35.7506 -18.5713 -18.5407 -18.5338
 -18.4812 -18.4301 -18.3697 -18.3684 -18.3175 -18.2949 -18.2702 -18.2584
 -18.1893 -18.1706 -18.1473 -18.1354 -18.1175 -18.0968 -18.0825 -18.0406
 -18.0177 -18.0114 -17.9903 -17.9544 -17.9223 -17.8919 -17.8744 -17.8540
 -17.8197 -17.8031 -17.7599 -17.7338 -17.7092 -17.7006 -17.6782 -17.6673
 -17.6560 -17.6076 -17.5963 -17.5841 -17.5521 -17.5320 -17.5171 -17.5058
 -17.4943 -17.4801 -17.4664 -17.4608 -17.4441 -17.4360 -17.4081 -17.3925
 -17.3831 -17.3537 -17.3255 -17.3142 -17.3025 -17.2786 -17.2661 -17.2408
 -17.2259 -17.2105 -17.1729 -17.1584 -17.1420 -17.1337 -17.0923 -17.0860
 -17.0669 -17.0555 -17.0491 -17.0384 -17.0226 -17.0060 -16.9997 -16.9910
 -16.9754 -16.9624 -16.9351 -16.9163 -16.8946 -16.8758 -16.8686 -16.8434
 -16.8341 -16.7999 -16.7459 -16.6843 -16.5584 -16.4473 -16.4226 -15.9691
 -15.6590 -15.5376 -15.5043 -15.4362 -15.3800 -15.3430 -15.2821 -15.2645
 -15.1184 -15.0876 -15.0071 -14.9111 -14.8555 -14.8385 -14.7814 -14.6328
 -14.5771 -14.5335 -14.5075 -14.4567 -14.4351 -14.3127 -14.2682 -14.1889
 -14.0366  -7.0884  -6.6878  -6.2301  -6.2152  -6.2036  -6.1813  -6.1504
  -6.1440  -6.1241  -6.0995  -6.0662  -6.0484  -6.0054  -5.9941  -5.9577
  -5.9188  -5.8595  -5.8349  -5.7999  -5.7757  -5.7607  -5.7520  -5.7130
  -5.6645  -5.6385  -5.5884  -5.5781  -5.5514  -5.5433  -5.5226  -5.5046
  -5.4790  -5.4513  -5.4197  -5.4016  -5.3478  -5.3302  -5.3077  -5.2858
  -5.2653  -5.2473  -5.2259  -5.1906  -5.1692  -5.0753  -5.0530  -4.9679
  -4.8282  -4.7041  -4.1238  -3.9286  -3.6374  -3.6111  -3.5220  -3.4408
  -3.3401  -3.3054  -3.2619  -3.2403  -3.2060  -3.1615  -3.1482  -3.0519
  -3.0240  -3.0047  -2.9683  -2.9565  -2.9194  -2.8783  -2.8556  -2.8258
  -2.7883  -2.7512  -2.7287  -2.7132  -2.6858  -2.6746  -2.6483  -2.6154
  -2.5727  -2.5556  -2.5295  -2.5200  -2.4788  -2.4518  -2.4398  -2.4045
  -2.3794  -2.3380  -2.2748  -2.2593  -2.2247  -2.2088  -2.1864  -2.1465
  -2.1219  -2.1021  -2.0908  -2.0575  -2.0251  -1.9996  -1.9708  -1.9365
  -1.9171  -1.8654  -1.8466  -1.8205  -1.7700  -1.7476  -1.7226  -1.7077
  -1.6705  -1.6579  -1.6032  -1.5344  -1.5058  -1.4608  -1.4008  -1.3603
  -1.3301  -1.2627  -1.2373  -1.2168  -1.2005  -1.1757  -1.1222  -1.0129
  -0.9661  -0.9098  -0.8562  -0.8253  -0.7866  -0.7209  -0.6915  -0.6524
  -0.6278  -0.6125  -0.5816  -0.5748  -0.5442  -0.5271  -0.5108  -0.4918
  -0.4700  -0.4521  -0.4367  -0.4222  -0.3714  -0.3510  -0.3333  -0.3060
  -0.2956  -0.2833  -0.2708  -0.2421  -0.2212  -0.1933  -0.1901  -0.1695
  -0.1486  -0.1342  -0.1131  -0.1014  -0.0968  -0.0802  -0.0623  -0.0410
  -0.0329  -0.0150  -0.0042   0.0142   0.0332   0.0391   0.0517   0.0606
   0.0787   0.0903   0.1098   0.1252   0.1313   0.1583   0.1639   0.1828
   0.1927   0.2040   0.2163   0.2389   0.2570   0.2687   0.2831   0.3044
   0.3278   0.3358   0.3615   0.3797   0.3921   0.4181   0.4247   0.4668
   0.4911   0.5100   0.5436   0.5749   0.5843   0.6035   0.6253   0.6463
   0.6697   0.6831   0.6874   0.7059   0.7265   0.7486   0.7823   0.8181
   0.8617   0.9157   0.9224   0.9472   0.9719   1.0204   1.1118   1.1562
   1.2075   1.2958   1.3619   1.4681   1.5049   1.6489   1.6886   1.7569
     eigenvalues at k+q:
 -37.0328 -36.6397 -36.5434 -36.4110 -36.1956 -36.1476 -36.0699 -35.9417
 -35.9361 -35.9216 -35.9074 -35.8914 -35.7506 -18.5713 -18.5407 -18.5338
 -18.4812 -18.4300 -18.3697 -18.3684 -18.3175 -18.2949 -18.2701 -18.2586
 -18.1893 -18.1703 -18.1474 -18.1355 -18.1174 -18.0967 -18.0826 -18.0407
 -18.0179 -18.0109 -17.9906 -17.9543 -17.9224 -17.8918 -17.8744 -17.8541
 -17.8203 -17.8021 -17.7590 -17.7352 -17.7092 -17.7007 -17.6780 -17.6669
 -17.6564 -17.6078 -17.5954 -17.5847 -17.5515 -17.5324 -17.5174 -17.5059
 -17.4939 -17.4800 -17.4669 -17.4609 -17.4436 -17.4364 -17.4075 -17.3929
 -17.3831 -17.3532 -17.3256 -17.3149 -17.3022 -17.2793 -17.2655 -17.2407
 -17.2261 -17.2105 -17.1728 -17.1584 -17.1420 -17.1337 -17.0922 -17.0861
 -17.0670 -17.0556 -17.0490 -17.0383 -17.0229 -17.0060 -16.9997 -16.9911
 -16.9754 -16.9624 -16.9351 -16.9163 -16.8946 -16.8758 -16.8686 -16.8434
 -16.8342 -16.7999 -16.7458 -16.6843 -16.5584 -16.4473 -16.4226 -15.9691
 -15.6590 -15.5376 -15.5043 -15.4362 -15.3799 -15.3430 -15.2822 -15.2645
 -15.1185 -15.0876 -15.0071 -14.9111 -14.8555 -14.8385 -14.7814 -14.6329
 -14.5771 -14.5335 -14.5076 -14.4568 -14.4351 -14.3128 -14.2682 -14.1889
 -14.0367  -7.0884  -6.6878  -6.2301  -6.2151  -6.2036  -6.1814  -6.1506
  -6.1436  -6.1243  -6.0994  -6.0663  -6.0484  -6.0053  -5.9941  -5.9577
  -5.9188  -5.8594  -5.8348  -5.7999  -5.7757  -5.7607  -5.7520  -5.7129
  -5.6645  -5.6384  -5.5884  -5.5782  -5.5513  -5.5429  -5.5228  -5.5045
  -5.4793  -5.4511  -5.4198  -5.4015  -5.3474  -5.3307  -5.3078  -5.2857
  -5.2649  -5.2475  -5.2255  -5.1907  -5.1695  -5.0752  -5.0530  -4.9679
  -4.8282  -4.7041  -4.1238  -3.9286  -3.6374  -3.6109  -3.5220  -3.4408
  -3.3405  -3.3050  -3.2621  -3.2399  -3.2064  -3.1604  -3.1490  -3.0521
  -3.0241  -3.0044  -2.9681  -2.9578  -2.9177  -2.8788  -2.8564  -2.8247
  -2.7889  -2.7504  -2.7298  -2.7125  -2.6857  -2.6739  -2.6491  -2.6156
  -2.5730  -2.5549  -2.5296  -2.5220  -2.4756  -2.4519  -2.4416  -2.4046
  -2.3792  -2.3360  -2.2781  -2.2590  -2.2248  -2.2074  -2.1857  -2.1454
  -2.1227  -2.1035  -2.0919  -2.0552  -2.0265  -1.9994  -1.9703  -1.9355
  -1.9181  -1.8657  -1.8457  -1.8204  -1.7707  -1.7471  -1.7246  -1.7076
  -1.6723  -1.6544  -1.6032  -1.5346  -1.5059  -1.4609  -1.4007  -1.3604
  -1.3300  -1.2628  -1.2368  -1.2171  -1.2005  -1.1759  -1.1223  -1.0129
  -0.9661  -0.9098  -0.8562  -0.8252  -0.7865  -0.7211  -0.6913  -0.6526
  -0.6276  -0.6127  -0.5818  -0.5746  -0.5447  -0.5266  -0.5106  -0.4914
  -0.4700  -0.4516  -0.4373  -0.4215  -0.3715  -0.3508  -0.3335  -0.3085
  -0.2950  -0.2838  -0.2698  -0.2426  -0.2208  -0.1938  -0.1900  -0.1683
  -0.1490  -0.1342  -0.1126  -0.1020  -0.0964  -0.0803  -0.0612  -0.0426
  -0.0339  -0.0138  -0.0039   0.0142   0.0330   0.0385   0.0520   0.0624
   0.0769   0.0900   0.1099   0.1259   0.1328   0.1582   0.1631   0.1831
   0.1921   0.2040   0.2170   0.2367   0.2580   0.2691   0.2838   0.3042
   0.3256   0.3364   0.3626   0.3797   0.3914   0.4189   0.4247   0.4659
   0.4914   0.5102   0.5439   0.5748   0.5841   0.6036   0.6245   0.6463
   0.6704   0.6830   0.6873   0.7057   0.7265   0.7487   0.7823   0.8181
   0.8617   0.9158   0.9224   0.9472   0.9719   1.0204   1.1118   1.1562
   1.2075   1.2958   1.3618   1.4681   1.5049   1.6490   1.6886   1.7568
     cgsolve_all iterations  79    anorm=    0.70E-07
     cgsolve_all iterations  75    anorm=    0.71E-07
     cgsolve_all iterations  73    anorm=    0.72E-07

     End of magnetic susceptibility calculation

     f-sum rule (1st term):
          -688.1234         -0.0686          0.0485
            -0.0699       -688.0787          0.0123
             0.0475          0.0118       -688.0581

     f-sum rule (2nd term):
           -16.4041          0.0294         -0.0486
             0.0306        -16.4177         -0.0120
            -0.0474         -0.0118        -16.4892

     f-sum rule (should be  -704.5462):
          -704.5275         -0.0392         -0.0002
            -0.0393       -704.4965          0.0003
             0.0000          0.0001       -704.5474

     chi_bare pGv (HH) in paratec units:
      -198.120320      0.363333     -0.280787
         0.322428   -198.188847     -0.365695
        -0.362183     -0.371562   -195.192662

      -198.120320      0.363333     -0.280787
         0.322428   -198.188847     -0.365695
        -0.362183     -0.371562   -195.192662

     chi_bare vGv (VV) in paratec units:
      -199.951735      0.206100     -0.316756
         0.205889   -199.490666     -0.312400
        -0.316606     -0.312696   -197.486268

      -199.951735      0.206100     -0.316756
         0.205889   -199.490666     -0.312400
        -0.316606     -0.312696   -197.486268

     chi_bare pGv (HH) in 10^{-6} cm^3/mol:
          -941.4864          1.7266         -1.3343
             1.5322       -941.8121         -1.7378
            -1.7211         -1.7657       -927.5739

     chi_bare vGv (VV) in 10^{-6} cm^3/mol:
          -950.1895          0.9794         -1.5053
             0.9784       -947.9985         -1.4846
            -1.5045         -1.4860       -938.4734

     Contributions to the NMR chemical shifts: -------------------------------

     Macroscopic shape contribution in ppm:                    6.98
             7.0160         -0.0000          0.0000
            -0.0000          7.0184          0.0000
             0.0000          0.0000          6.9123


     Core contribution in ppm:

     Atom  1  Ca  pos: ( -0.238235  0.442858  0.472493)  core sigma:        1265.05
     Atom  2  Ca  pos: (  0.520425  0.447159  0.344472)  core sigma:        1265.05
     Atom  3  Ca  pos: (  0.674482  0.207516  0.336133)  core sigma:        1265.05
     Atom  4  Ca  pos: ( -0.073753  0.213066  0.486893)  core sigma:        1265.05
     Atom  5  Ca  pos: (  0.494076  0.167242  1.141143)  core sigma:        1265.05
     Atom  6  Ca  pos: (  0.684139  0.039811  0.781161)  core sigma:        1265.05
     Atom  7  Ca  pos: (  0.222909  0.315281  0.028537)  core sigma:        1265.05
     Atom  8  Ca  pos: (  0.264140  0.441592  0.467447)  core sigma:        1265.05
     Atom  9  Ca  pos: (  0.024206  0.448376  0.333172)  core sigma:        1265.05
     Atom 10  Ca  pos: (  0.174986  0.201857  0.313525)  core sigma:        1265.05
     Atom 11  Ca  pos: (  0.429843  0.211290  0.475437)  core sigma:        1265.05
     Atom 12  Ca  pos: (  0.221644  0.067184  0.774896)  core sigma:        1265.05
     Atom 13  Ca  pos: (  0.549941  0.267941  1.566275)  core sigma:        1265.05
     Atom 14  Si  pos: (  0.571079  0.134382  0.086292)  core sigma:         837.79
     Atom 15  Si  pos: (  0.168844  0.223941  0.546687)  core sigma:         837.79
     Atom 16  Si  pos: (  0.416743  0.231701  0.237828)  core sigma:         837.79
     Atom 17  Si  pos: (  0.049021  0.115348  0.095126)  core sigma:         837.79
     Atom 18  Si  pos: (  0.666215  0.223721  0.564831)  core sigma:         837.79
     Atom 19  Si  pos: ( -0.087270  0.221039  0.255262)  core sigma:         837.79
     Atom 20  Si  pos: (  0.525037  0.422687  0.572852)  core sigma:         837.79
     Atom 21  Si  pos: ( -0.217216  0.413407  0.242700)  core sigma:         837.79
     Atom 22  Si  pos: (  0.035243  0.429699  0.566082)  core sigma:         837.79
     Atom 23  Si  pos: (  0.282781  0.426610  0.238561)  core sigma:         837.79
     Atom 24  O   pos: ( -0.157610  0.310517  0.204871)  core sigma:         271.07
     Atom 25  O   pos: (  0.909882  0.034828  0.505464)  core sigma:         271.07
     Atom 26  O   pos: (  0.170144  0.021965  0.307383)  core sigma:         271.07
     Atom 27  O   pos: (  0.429096  0.390450  0.501729)  core sigma:         271.07
     Atom 28  O   pos: (  0.685512  0.387342  0.305961)  core sigma:         271.07
     Atom 29  O   pos: ( -0.121648  0.166543  1.688307)  core sigma:         271.07
     Atom 30  O   pos: (  0.665799  0.196333  0.140679)  core sigma:         271.07
     Atom 31  H   pos: (  0.730572  0.183324  0.106917)  core sigma:           0.00
     Atom 32  O   pos: (  0.699610  0.184585  0.677506)  core sigma:         271.07
     Atom 33  O   pos: ( -0.053606  0.150055  0.158320)  core sigma:         271.07
     Atom 34  O   pos: (  0.038317  0.478211  0.678567)  core sigma:         271.07
     Atom 35  O   pos: (  0.568846  0.016697  0.128403)  core sigma:         271.07
     Atom 36  O   pos: (  0.095200  0.321881  0.567325)  core sigma:         271.07
     Atom 37  O   pos: (  0.340551  0.322952  0.195441)  core sigma:         271.07
     Atom 38  O   pos: (  0.409288  0.035068  0.482714)  core sigma:         271.07
     Atom 39  O   pos: (  0.668417  0.030340  0.308754)  core sigma:         271.07
     Atom 40  O   pos: ( -0.075748  0.398857  0.522880)  core sigma:         271.07
     Atom 41  O   pos: (  0.183628  0.389726  0.297727)  core sigma:         271.07
     Atom 42  O   pos: (  0.432541  0.193317  1.677003)  core sigma:         271.07
     Atom 43  O   pos: (  0.146771  0.181453  0.128739)  core sigma:         271.07
     Atom 44  O   pos: (  0.208621  0.198049  0.660988)  core sigma:         271.07
     Atom 45  O   pos: (  0.468391  0.188280  0.131370)  core sigma:         271.07
     Atom 46  O   pos: (  0.096883  0.144663  0.488398)  core sigma:         271.07
     Atom 47  O   pos: (  0.345698  0.146400  0.285677)  core sigma:         271.07
     Atom 48  O   pos: (  0.259123  0.258531  0.470232)  core sigma:         271.07
     Atom 49  O   pos: (  0.501306  0.270842  0.315975)  core sigma:         271.07
     Atom 50  O   pos: (  0.601279  0.146005  0.494194)  core sigma:         271.07
     Atom 51  O   pos: (  0.845605  0.157088  0.326232)  core sigma:         271.07
     Atom 52  O   pos: (  0.758096  0.266069  0.495319)  core sigma:         271.07
     Atom 53  O   pos: (  0.008343  0.270589  0.312321)  core sigma:         271.07
     Atom 54  O   pos: (  0.495858  0.460956  0.684697)  core sigma:         271.07
     Atom 55  O   pos: (  0.064105 -0.004381  0.131455)  core sigma:         271.07
     Atom 56  O   pos: (  0.591065  0.319050  0.588903)  core sigma:         271.07
     Atom 57  O   pos: ( -0.100483  0.182744  0.665599)  core sigma:         271.07
     Atom 58  H   pos: ( -0.089144  0.110651  0.652928)  core sigma:           0.00
     Atom 59  H   pos: (  0.823572  0.184439  0.668715)  core sigma:           0.00
     Atom 60  O   pos: (  0.405800  0.198498  0.657561)  core sigma:         271.07
     Atom 61  H   pos: (  0.330944  0.211454  0.664239)  core sigma:           0.00
     Atom 62  H   pos: (  0.399541  0.121847  0.662636)  core sigma:           0.00
     Atom 63  O   pos: (  0.285733  0.398964  0.659377)  core sigma:         271.07
     Atom 64  H   pos: (  0.347482  0.373832  0.626395)  core sigma:           0.00
     Atom 65  H   pos: (  0.245372  0.337576  0.673601)  core sigma:           0.00
     Atom 66  O   pos: (  0.301479  0.080659  0.065570)  core sigma:         271.07
     Atom 67  H   pos: (  0.239555  0.110694  0.100032)  core sigma:           0.00
     Atom 68  H   pos: (  0.357925  0.113130  0.101292)  core sigma:           0.00
     Atom 69  O   pos: ( -0.203959  0.253697  1.279492)  core sigma:         271.07
     Atom 70  H   pos: ( -0.179184  0.322730  1.258324)  core sigma:           0.00
     Atom 71  H   pos: ( -0.213365  0.257043  1.352516)  core sigma:           0.00
     Atom 72  O   pos: ( -0.319024  0.411546  1.005017)  core sigma:         271.07
     Atom 73  H   pos: ( -0.337296  0.417976  0.931187)  core sigma:           0.00
     Atom 74  H   pos: ( -0.375538  0.445071  1.040465)  core sigma:           0.00
     Atom 75  O   pos: (  0.808190  0.031375  1.050598)  core sigma:         271.07
     Atom 76  H   pos: (  0.819670  0.100891  1.029506)  core sigma:           0.00
     Atom 77  H   pos: (  0.460493  0.460676  0.991500)  core sigma:           0.00
     Atom 78  O   pos: (  0.662788  0.182155  1.692749)  core sigma:         271.07
     Atom 79  H   pos: ( -0.262326  0.181933  1.696063)  core sigma:           0.00
     Atom 80  H   pos: (  0.786522  0.057440 -0.030372)  core sigma:           0.00
     Atom 81  O   pos: ( -0.355709  0.410657  0.810778)  core sigma:         271.07
     Atom 82  H   pos: (  0.611032  0.347026  0.796281)  core sigma:           0.00
     Atom 83  H   pos: (  0.593737  0.453025  0.765057)  core sigma:           0.00
     Atom 84  O   pos: (  0.526158  0.432639  0.154525)  core sigma:         271.07
     Atom 85  H   pos: (  0.583272  0.386124  0.153554)  core sigma:           0.00
     Atom 86  H   pos: (  0.872514  0.034213  0.142143)  core sigma:           0.00
     Atom 87  O   pos: (  0.138202  0.279422  1.060708)  core sigma:         271.07
     Atom 88  H   pos: (  0.076187  0.242797  1.075243)  core sigma:           0.00
     Atom 89  H   pos: (  0.114165  0.345511  1.038096)  core sigma:           0.00
     Atom 90  O   pos: (  0.607695  0.026040  1.106538)  core sigma:         271.07
     Atom 91  H   pos: (  0.367044  0.498592  1.104319)  core sigma:           0.00
     Atom 92  H   pos: (  0.276927  0.465538  1.040005)  core sigma:           0.00
     Atom 93  O   pos: ( -0.162667  0.165764  1.495232)  core sigma:         271.07
     Atom 94  H   pos: ( -0.145372  0.161479  1.568919)  core sigma:           0.00
     Atom 95  H   pos: ( -0.099061  0.165751  1.459139)  core sigma:           0.00
     Atom 96  O   pos: (  0.779731  0.180380  0.873637)  core sigma:         271.07
     Atom 97  H   pos: ( -0.193292  0.222620  0.931727)  core sigma:           0.00
     Atom 98  H   pos: (  0.773883  0.220535  0.812399)  core sigma:           0.00
     Atom 99  O   pos: (  0.493484  0.027219  0.821998)  core sigma:         271.07
     Atom100  H   pos: (  0.484356  0.099934  0.831134)  core sigma:           0.00
     Atom101  H   pos: (  0.451191  0.014507  0.759689)  core sigma:           0.00
     Atom102  O   pos: (  0.359050  0.260100  1.061535)  core sigma:         271.07
     Atom103  H   pos: (  0.375616  0.312353  1.008164)  core sigma:           0.00
     Atom104  H   pos: (  0.292313  0.276507  1.087779)  core sigma:           0.00
     Atom105  O   pos: ( -0.194199  0.426275  0.675146)  core sigma:         271.07
     Atom106  H   pos: ( -0.147018  0.390947  0.626674)  core sigma:           0.00
     Atom107  H   pos: ( -0.245677  0.382680  0.704364)  core sigma:           0.00
     Atom108  O   pos: (  0.550442  0.231509  0.791704)  core sigma:         271.07
     Atom109  H   pos: (  0.491983  0.232981  0.743258)  core sigma:           0.00
     Atom110  H   pos: (  0.610653  0.216829  0.744239)  core sigma:           0.00
     Atom111  O   pos: (  0.061072  0.477938  1.607060)  core sigma:         271.07
     Atom112  H   pos: (  0.397200  0.083089  1.623618)  core sigma:           0.00
     Atom113  H   pos: (  0.029724  0.476005  1.538121)  core sigma:           0.00
     Atom114  O   pos: ( -0.244437  0.501703  1.585900)  core sigma:         271.07
     Atom115  H   pos: ( -0.244300  0.495572  1.658913)  core sigma:           0.00
     Atom116  H   pos: (  0.065229  0.109013  1.572991)  core sigma:           0.00
     Atom117  O   pos: (  0.250665  0.252224  1.625433)  core sigma:         271.07
     Atom118  H   pos: (  0.322181  0.230317  1.642277)  core sigma:           0.00
     Atom119  H   pos: (  0.206490  0.203516  1.660335)  core sigma:           0.00
     Atom120  O   pos: (  0.401461  0.388456 -0.009123)  core sigma:         271.07
     Atom121  H   pos: (  0.441285  0.391438  0.054025)  core sigma:           0.00
     Atom122  H   pos: (  0.272984  0.375334  1.672136)  core sigma:           0.00
     Atom123  O   pos: (  0.232508  0.511579  1.320483)  core sigma:         271.07
     Atom124  H   pos: (  0.265302  0.447208  1.333626)  core sigma:           0.00
     Atom125  H   pos: (  0.162743  0.491022  1.299212)  core sigma:           0.00
     Atom126  O   pos: (  0.543344  0.417844  1.667516)  core sigma:         271.07
     Atom127  H   pos: (  0.709218  0.369340  0.025585)  core sigma:           0.00
     Atom128  H   pos: ( -0.451309  0.487069  1.654122)  core sigma:           0.00
     Atom129  O   pos: (  0.568949  0.108009  1.506150)  core sigma:         271.07
     Atom130  H   pos: (  0.554637  0.086286  1.435079)  core sigma:           0.00
     Atom131  H   pos: (  0.233864  0.517439  1.549644)  core sigma:           0.00
     Atom132  O   pos: (  0.578694  0.233479  0.999367)  core sigma:         271.07
     Atom133  H   pos: (  0.567247  0.225731  0.926366)  core sigma:           0.00
     Atom134  H   pos: (  0.621766  0.294518  1.005695)  core sigma:           0.00
     Atom135  O   pos: (  0.058782  0.360711  0.076208)  core sigma:         271.07
     Atom136  H   pos: (  0.041711  0.327037  0.139047)  core sigma:           0.00
     Atom137  H   pos: (  0.024414  0.427557  0.075716)  core sigma:           0.00
     Atom138  O   pos: ( -0.023107  0.456700  1.428202)  core sigma:         271.07
     Atom139  H   pos: (  0.017595  0.450760  1.365589)  core sigma:           0.00
     Atom140  H   pos: (  0.239122  0.041453  1.411916)  core sigma:           0.00
     Atom141  O   pos: (  0.254218  0.312937  1.433416)  core sigma:         271.07
     Atom142  H   pos: (  0.242374  0.291560  1.504362)  core sigma:           0.00
     Atom143  H   pos: (  0.329782  0.312160  1.431023)  core sigma:           0.00
     Atom144  O   pos: (  0.307621  0.196173  0.870497)  core sigma:         271.07
     Atom145  H   pos: (  0.333964  0.265630  0.862120)  core sigma:           0.00
     Atom146  H   pos: (  0.304340  0.191810  0.944067)  core sigma:           0.00
     Atom147  O   pos: ( -0.127852  0.421289  1.209389)  core sigma:         271.07
     Atom148  H   pos: ( -0.052544  0.421532  1.223500)  core sigma:           0.00
     Atom149  H   pos: ( -0.153157  0.481639  1.242792)  core sigma:           0.00
     Atom150  O   pos: ( -0.294676  0.320115  1.501501)  core sigma:         271.07
     Atom151  H   pos: ( -0.239181  0.270168  1.505244)  core sigma:           0.00
     Atom152  H   pos: ( -0.268734  0.386729  1.522986)  core sigma:           0.00
     Atom153  O   pos: (  0.157109  0.066646  0.951812)  core sigma:         271.07
     Atom154  H   pos: (  0.128088  0.134360  0.955137)  core sigma:           0.00
     Atom155  H   pos: ( -0.210960  0.485919  0.979759)  core sigma:           0.00
     Atom156  O   pos: (  0.029209  0.257597  1.603419)  core sigma:         271.07
     Atom157  H   pos: (  0.010510  0.300211  1.546864)  core sigma:           0.00
     Atom158  H   pos: ( -0.035412  0.226571  1.633069)  core sigma:           0.00
     Atom159  O   pos: (  0.392070  0.201260  1.277780)  core sigma:         271.07
     Atom160  H   pos: (  0.417747  0.245668  1.334963)  core sigma:           0.00
     Atom161  H   pos: (  0.320452  0.189115  1.288170)  core sigma:           0.00
     Atom162  O   pos: (  0.172806  0.149126  1.343973)  core sigma:         271.07
     Atom163  H   pos: (  0.105422  0.165908  1.316623)  core sigma:           0.00
     Atom164  H   pos: (  0.198071  0.211178  1.378938)  core sigma:           0.00
     Atom165  O   pos: (  0.396725  0.034377  1.060753)  core sigma:         271.07
     Atom166  H   pos: (  0.014389  0.516560  1.038033)  core sigma:           0.00
     Atom167  H   pos: (  0.071549  0.465713  1.131317)  core sigma:           0.00
     Atom168  O   pos: (  0.053268  0.212844  0.791190)  core sigma:         271.07
     Atom169  H   pos: ( -0.010269  0.198797  0.753370)  core sigma:           0.00
     Atom170  H   pos: (  0.105295  0.222348  0.737370)  core sigma:           0.00
     Atom171  O   pos: ( -0.000006  0.384946  0.876965)  core sigma:         271.07
     Atom172  H   pos: (  0.024595  0.323841  0.837909)  core sigma:           0.00
     Atom173  H   pos: (  0.062027  0.422743  0.888886)  core sigma:           0.00
     Atom174  O   pos: (  0.597679  0.279588  1.230305)  core sigma:         271.07
     Atom175  H   pos: (  0.671020  0.269124  1.242289)  core sigma:           0.00
     Atom176  H   pos: (  0.568160  0.297499  1.295960)  core sigma:           0.00
     Atom177  O   pos: ( -0.100089  0.277168  1.016831)  core sigma:         271.07
     Atom178  H   pos: ( -0.127435  0.325530  1.064577)  core sigma:           0.00
     Atom179  H   pos: ( -0.060979  0.318509  0.967478)  core sigma:           0.00
     Atom180  O   pos: ( -0.004484  0.196868  1.244011)  core sigma:         271.07
     Atom181  H   pos: (  0.009648  0.262498  1.214775)  core sigma:           0.00
     Atom182  H   pos: ( -0.076572  0.203298  1.260162)  core sigma:           0.00
     Atom183  O   pos: (  0.400851  0.386397  0.907997)  core sigma:         271.07
     Atom184  H   pos: (  0.462264  0.353896  0.884308)  core sigma:           0.00
     Atom185  O   pos: (  0.068208  0.430032  1.237734)  core sigma:         271.07
     Atom186  H   pos: (  0.108437  0.368703  1.238251)  core sigma:           0.00
     Atom187  O   pos: (  0.461698  0.312973  1.425451)  core sigma:         271.07
     Atom188  H   pos: (  0.463586  0.384097  1.408763)  core sigma:           0.00

     Bare contribution in ppm:

     Atom  1  Ca  pos: ( -0.238235  0.442858  0.472493)  bare sigma:         103.68
           103.7949         -3.1080          2.6043
            -2.8169        112.1312          1.8582
             2.7899          1.6252         95.1072

     Atom  2  Ca  pos: (  0.520425  0.447159  0.344472)  bare sigma:         104.41
           104.6126         -2.7083          1.2042
            -2.4361        108.0431          1.0968
             0.5077          1.5930        100.5715

     Atom  3  Ca  pos: (  0.674482  0.207516  0.336133)  bare sigma:         106.14
           106.5304         -2.8799         -0.3816
            -3.0835        109.7687         -0.2253
            -0.1706         -0.5175        102.1256

     Atom  4  Ca  pos: ( -0.073753  0.213066  0.486893)  bare sigma:         107.47
           109.6908         -4.1542         -1.0275
            -4.4633        106.8931         -0.5485
            -1.3054         -0.5098        105.8156

     Atom  5  Ca  pos: (  0.494076  0.167242  1.141143)  bare sigma:         111.62
           109.9176          1.3824         -2.4598
             1.6091        110.4080          3.9842
            -2.7048          4.6454        114.5260

     Atom  6  Ca  pos: (  0.684139  0.039811  0.781161)  bare sigma:         105.17
           102.4019         -3.1225         -4.2739
            -3.2210        106.5533         -7.7671
            -5.6271         -7.2663        106.5554

     Atom  7  Ca  pos: (  0.222909  0.315281  0.028537)  bare sigma:         111.76
           111.6206          4.0405         -2.2836
             3.6309        110.9810         -3.6341
            -1.8225         -3.9961        112.6788

     Atom  8  Ca  pos: (  0.264140  0.441592  0.467447)  bare sigma:         105.06
           106.6286         -4.0673          1.1710
            -4.0977        111.2687          0.7671
             1.6064          0.6720         97.2703

     Atom  9  Ca  pos: (  0.024206  0.448376  0.333172)  bare sigma:         101.19
           102.9949         -3.4260          5.3941
            -4.0022        106.1235          1.6108
             5.1853          2.1420         94.4384

     Atom 10  Ca  pos: (  0.174986  0.201857  0.313525)  bare sigma:         108.03
           109.3076         -4.2001          2.4987
            -4.0230        108.7498          3.3743
             2.6220          3.0672        106.0242

     Atom 11  Ca  pos: (  0.429843  0.211290  0.475437)  bare sigma:         105.34
           106.3529         -3.7754         -4.0695
            -3.7550        108.6426         -3.3704
            -4.7542         -3.4128        101.0301

     Atom 12  Ca  pos: (  0.221644  0.067184  0.774896)  bare sigma:         108.57
           105.7634         -0.7609         -2.3179
            -0.6318        107.9593          2.3845
            -3.8395          1.8511        111.9937

     Atom 13  Ca  pos: (  0.549941  0.267941  1.566275)  bare sigma:         105.98
           104.4660          0.3750          2.3173
            -0.1153        103.6403         -2.8666
             1.5244         -2.8098        109.8348

     Atom 14  Si  pos: (  0.571079  0.134382  0.086292)  bare sigma:         -27.34
           -29.8207          0.1067          0.2555
            -0.3713        -30.2343         -0.3328
            -0.5114         -0.5515        -21.9681

     Atom 15  Si  pos: (  0.168844  0.223941  0.546687)  bare sigma:         -27.35
           -26.7344          4.0011          1.4752
             3.8587        -29.7453          0.2815
             1.5634          0.7315        -25.5591

     Atom 16  Si  pos: (  0.416743  0.231701  0.237828)  bare sigma:         -26.92
           -25.1760          4.4385          1.5044
             5.0840        -27.2108         -0.2133
             1.4354         -0.0215        -28.3656

     Atom 17  Si  pos: (  0.049021  0.115348  0.095126)  bare sigma:         -27.14
           -26.6678          4.0495          3.2400
             3.8542        -30.2841          1.4125
             2.5281          0.2451        -24.4642

     Atom 18  Si  pos: (  0.666215  0.223721  0.564831)  bare sigma:         -27.41
           -27.5014          2.3454          0.2844
             2.3597        -29.7928         -0.7880
             0.4755         -0.5922        -24.9302

     Atom 19  Si  pos: ( -0.087270  0.221039  0.255262)  bare sigma:         -27.35
           -25.1027          3.2895         -0.2888
             3.4600        -28.0081         -0.5704
            -0.4470          0.2057        -28.9464

     Atom 20  Si  pos: (  0.525037  0.422687  0.572852)  bare sigma:         -27.51
           -28.4300          1.9394         -1.8628
             2.0562        -29.5254          1.2315
            -1.4663          1.5777        -24.5773

     Atom 21  Si  pos: ( -0.217216  0.413407  0.242700)  bare sigma:         -27.34
           -25.7031          3.0663         -0.0478
             2.8183        -27.9050          0.6044
            -0.1619          0.2034        -28.4122

     Atom 22  Si  pos: (  0.035243  0.429699  0.566082)  bare sigma:         -27.58
           -27.1224          2.1686          0.3141
             2.2744        -29.2799          2.3605
             0.3062          2.5530        -26.3501

     Atom 23  Si  pos: (  0.282781  0.426610  0.238561)  bare sigma:         -27.31
           -24.9929          4.9733         -0.4177
             4.6006        -28.9673          1.3048
            -0.3402          1.0293        -27.9835

     Atom 24  O   pos: ( -0.157610  0.310517  0.204871)  bare sigma:          53.77
            53.5083         -9.7115          2.1228
           -10.0541         60.4503         -1.1428
             1.6948         -0.9725         47.3583

     Atom 25  O   pos: (  0.909882  0.034828  0.505464)  bare sigma:          29.72
            33.0759         -1.0454         -0.1363
            -1.4581         30.1981          3.1341
             2.0322          5.1213         25.8824

     Atom 26  O   pos: (  0.170144  0.021965  0.307383)  bare sigma:          34.66
            43.1968         -0.0478          3.5587
             0.3239         39.2447          0.2236
             0.5501         -1.8665         21.5530

     Atom 27  O   pos: (  0.429096  0.390450  0.501729)  bare sigma:          31.78
            37.1155         -2.4182         -0.7271
            -4.4305         31.6585         -1.5592
            -4.3232         -0.9329         26.5716

     Atom 28  O   pos: (  0.685512  0.387342  0.305961)  bare sigma:          33.65
            40.3841         -0.2828         -0.6694
            -1.2553         34.2115         -0.5131
             2.0069         -0.7410         26.3402

     Atom 29  O   pos: ( -0.121648  0.166543  1.688307)  bare sigma:          50.14
            48.2368          4.2874          0.0893
             3.9749         41.6563         -2.1166
             0.6282         -1.6682         60.5265

     Atom 30  O   pos: (  0.665799  0.196333  0.140679)  bare sigma:          65.45
            69.6691          5.5211          3.4949
             7.9484         62.7434          3.2500
             6.1123          4.3900         63.9525

     Atom 31  H   pos: (  0.730572  0.183324  0.106917)  bare sigma:          17.09
            26.3374         -1.6639         -6.4922
            -2.4198         10.2981          3.1246
            -7.6892          2.9740         14.6471

     Atom 32  O   pos: (  0.699610  0.184585  0.677506)  bare sigma:          40.59
            40.4365         -1.6114          0.8378
            -1.5287         38.0563         -7.9987
             0.6381         -5.2448         43.2771

     Atom 33  O   pos: ( -0.053606  0.150055  0.158320)  bare sigma:          52.19
            51.5942         -1.1744         -5.3402
            -2.3976         50.8978          7.8433
            -5.6235          7.3324         54.0910

     Atom 34  O   pos: (  0.038317  0.478211  0.678567)  bare sigma:          38.12
            40.4197         -1.0504         -6.5521
            -1.5290         33.9715          8.4213
            -5.4183          8.3126         39.9662

     Atom 35  O   pos: (  0.568846  0.016697  0.128403)  bare sigma:          53.39
            45.3817         -1.2202          1.1019
            -1.4388         60.0968         -6.9027
             1.0070         -5.9802         54.6911

     Atom 36  O   pos: (  0.095200  0.321881  0.567325)  bare sigma:          53.24
            51.7217         -8.9526          2.1280
            -9.1557         59.4966         -0.0182
             2.4500         -1.6412         48.5110

     Atom 37  O   pos: (  0.340551  0.322952  0.195441)  bare sigma:          52.54
            52.3530         -9.9089          0.8196
            -8.8641         56.3453         -0.3792
             0.5827         -0.8640         48.9345

     Atom 38  O   pos: (  0.409288  0.035068  0.482714)  bare sigma:          25.97
            23.6507          0.1912          4.6931
             1.2536         27.2320          3.5528
             5.3800          5.0316         27.0223

     Atom 39  O   pos: (  0.668417  0.030340  0.308754)  bare sigma:          35.52
            40.3729          0.0171          5.4233
             0.1817         41.4884          2.0176
             2.0117         -0.2635         24.6852

     Atom 40  O   pos: ( -0.075748  0.398857  0.522880)  bare sigma:          38.14
            45.1934         -1.7855         -1.0857
            -2.4419         34.7060         -0.0659
            -1.4150          0.9953         34.5262

     Atom 41  O   pos: (  0.183628  0.389726  0.297727)  bare sigma:          35.10
            46.3187         -2.3587         -5.9164
            -4.8447         29.5329          0.8532
            -3.5879         -0.2072         29.4359

     Atom 42  O   pos: (  0.432541  0.193317  1.677003)  bare sigma:          47.57
            49.3899          2.5668         -5.1497
             3.1737         40.6687         -3.5696
            -1.9370         -2.7971         52.6633

     Atom 43  O   pos: (  0.146771  0.181453  0.128739)  bare sigma:          41.04
            41.1687          2.7950         -3.3596
             3.5821         42.5315         -1.1407
            -3.7631         -1.5976         39.4152

     Atom 44  O   pos: (  0.208621  0.198049  0.660988)  bare sigma:          35.87
            34.2120         -1.2283          1.3135
            -1.4097         37.4353        -14.1921
             1.7820        -10.6104         35.9653

     Atom 45  O   pos: (  0.468391  0.188280  0.131370)  bare sigma:          54.35
            56.9493         -3.8590         -5.1455
            -5.2137         50.7516          7.2367
            -6.1460          6.5340         55.3556

     Atom 46  O   pos: (  0.096883  0.144663  0.488398)  bare sigma:          33.57
            30.7298          2.6788          0.3196
             4.5833         46.8615          2.9518
            -0.6849          0.5250         23.1243

     Atom 47  O   pos: (  0.345698  0.146400  0.285677)  bare sigma:          35.35
            30.9822          1.2932         -4.0126
             3.6503         47.7332         -7.1210
            -5.0744         -5.9108         27.3481

     Atom 48  O   pos: (  0.259123  0.258531  0.470232)  bare sigma:          31.53
            38.3329         -0.1796          0.0675
            -1.1130         30.3437          0.0787
             2.4375          1.0849         25.9021

     Atom 49  O   pos: (  0.501306  0.270842  0.315975)  bare sigma:          37.17
            41.1891          0.6849          4.7347
             0.6594         38.0210          2.7120
             2.7150          1.6579         32.3125

     Atom 50  O   pos: (  0.601279  0.146005  0.494194)  bare sigma:          29.78
            26.9403          1.0323         -0.8545
             2.7118         38.9097          1.1571
            -2.3239         -2.1823         23.4869

     Atom 51  O   pos: (  0.845605  0.157088  0.326232)  bare sigma:          32.36
            32.1935         -0.2643         -2.4642
             1.2587         40.8477         -2.2079
            -1.3652          0.4525         24.0249

     Atom 52  O   pos: (  0.758096  0.266069  0.495319)  bare sigma:          31.35
            38.0153         -1.4559         -2.2064
            -1.5255         34.4163         -1.9031
             0.9662         -0.2396         21.6215

     Atom 53  O   pos: (  0.008343  0.270589  0.312321)  bare sigma:          35.87
            39.3712          0.7537          2.0390
            -0.1523         40.2550          1.6368
             0.0531         -0.6873         27.9820

     Atom 54  O   pos: (  0.495858  0.460956  0.684697)  bare sigma:          31.54
            41.8077         -7.1588        -16.1941
            -5.4476         22.4059          7.2648
           -10.1280          4.4912         30.4150

     Atom 55  O   pos: (  0.064105 -0.004381  0.131455)  bare sigma:          51.84
            45.8288         -2.9129          4.8199
            -0.9794         55.7982         -5.3822
             3.8696         -6.9545         53.9071

     Atom 56  O   pos: (  0.591065  0.319050  0.588903)  bare sigma:          52.64
            50.8824         -9.3266         -0.5556
            -9.4330         58.1241         -0.9616
            -0.5796         -1.0115         48.9235

     Atom 57  O   pos: ( -0.100483  0.182744  0.665599)  bare sigma:          64.07
            69.7189         -0.8776          1.1438
             1.4780         61.5331          1.4179
             0.7679          2.3258         60.9439

     Atom 58  H   pos: ( -0.089144  0.110651  0.652928)  bare sigma:          17.46
            12.0344         -0.3421         -1.2056
            -0.6462         29.7471          4.1934
            -1.5812          4.0342         10.5960

     Atom 59  H   pos: (  0.823572  0.184439  0.668715)  bare sigma:          12.57
            33.5361         -1.9835         -3.5125
            -0.3922          3.0704         -0.3064
            -4.0113          0.2543          1.1113

     Atom 60  O   pos: (  0.405800  0.198498  0.657561)  bare sigma:          59.89
            62.8063          0.9612          2.0023
             2.6108         61.1060         -0.5727
             1.6446         -0.1941         55.7632

     Atom 61  H   pos: (  0.330944  0.211454  0.664239)  bare sigma:          13.34
            33.5765         -3.6850         -0.5602
            -2.8103          5.3921         -0.8977
            -0.9319         -0.3686          1.0636

     Atom 62  H   pos: (  0.399541  0.121847  0.662636)  bare sigma:          12.05
             3.0911          6.1957         -0.1115
             5.3169         33.1429         -2.8197
            -0.2492         -2.3555         -0.0728

     Atom 63  O   pos: (  0.285733  0.398964  0.659377)  bare sigma:          67.98
            67.7977          4.6369         -1.7610
             3.7160         71.8539          1.9975
            -2.4599          2.2253         64.2980

     Atom 64  H   pos: (  0.347482  0.373832  0.626395)  bare sigma:          16.61
            24.6710         -1.8649         -9.2605
            -3.9567         11.4438          2.6240
            -9.1798          2.2533         13.7158

     Atom 65  H   pos: (  0.245372  0.337576  0.673601)  bare sigma:          15.66
            14.9704          9.2102         -1.7513
            10.5447         25.7293         -1.7620
            -1.7260         -1.1303          6.2892

     Atom 66  O   pos: (  0.301479  0.080659  0.065570)  bare sigma:          66.18
            72.4762         -3.5136         -1.5517
            -3.1403         66.3618          1.1972
            -3.2578          1.1576         59.6955

     Atom 67  H   pos: (  0.239555  0.110694  0.100032)  bare sigma:          11.64
            25.3621        -12.0243         -8.9228
           -12.4774          6.4420          5.5406
           -10.5264          5.4964          3.1133

     Atom 68  H   pos: (  0.357925  0.113130  0.101292)  bare sigma:          16.65
            25.2798          8.2083          7.1458
             9.0954         12.8248          5.2044
             7.7759          4.9665         11.8350

     Atom 69  O   pos: ( -0.203959  0.253697  1.279492)  bare sigma:          74.56
            77.2565          3.5058         -4.8357
             3.4839         71.1831         -6.9931
            -2.0746         -5.8677         75.2319

     Atom 70  H   pos: ( -0.179184  0.322730  1.258324)  bare sigma:          12.50
             5.6573         12.7403         -5.7081
            12.8914         25.0264        -11.8165
            -4.6844        -10.4090          6.8079

     Atom 71  H   pos: ( -0.213365  0.257043  1.352516)  bare sigma:          19.54
            13.1432          0.6980         -3.4581
             0.2162         10.6522         -1.1305
            -2.9931         -2.9063         34.8215

     Atom 72  O   pos: ( -0.319024  0.411546  1.005017)  bare sigma:          71.79
            73.0768          2.7951         -0.2509
             2.6100         66.8553          0.5551
            -2.2616          2.2927         75.4426

     Atom 73  H   pos: ( -0.337296  0.417976  0.931187)  bare sigma:          13.20
             4.1482          1.1627          6.9608
             0.8071          0.9659         -0.7727
             5.6910          0.5290         34.4989

     Atom 74  H   pos: ( -0.375538  0.445071  1.040465)  bare sigma:          16.36
            24.7437         -8.4818         -8.2627
            -8.4897         11.3855          4.9363
            -7.4148          4.5178         12.9426

     Atom 75  O   pos: (  0.808190  0.031375  1.050598)  bare sigma:          74.03
            75.7215          4.2463          2.4518
             2.7636         73.6736          5.4823
             3.1423          7.7119         72.6921

     Atom 76  H   pos: (  0.819670  0.100891  1.029506)  bare sigma:          20.05
            13.8029          3.9371          0.4623
             4.3293         30.8428         -2.7324
             0.0904         -4.4571         15.4932

     Atom 77  H   pos: (  0.460493  0.460676  0.991500)  bare sigma:          13.64
             8.5481          8.6632          9.5065
             7.4354         13.3364         11.8396
             9.8442         13.9074         19.0276

     Atom 78  O   pos: (  0.662788  0.182155  1.692749)  bare sigma:          74.44
            81.3729          2.4256          1.5252
             1.8098         71.5032         -0.6414
             3.0912          0.5141         70.4506

     Atom 79  H   pos: ( -0.262326  0.181933  1.696063)  bare sigma:          15.73
            35.0262          2.0103          0.2635
             0.1615          5.3465         -0.4848
             0.1112         -0.6848          6.8180

     Atom 80  H   pos: (  0.786522  0.057440 -0.030372)  bare sigma:          18.29
            14.4533          6.7215          1.7886
             7.9388         29.5611          0.8416
             2.3204          1.2302         10.8533

     Atom 81  O   pos: ( -0.355709  0.410657  0.810778)  bare sigma:          68.50
            66.2680          3.1916          5.4093
            -0.9079         67.6632         -3.1561
             6.3717         -2.6184         71.5794

     Atom 82  H   pos: (  0.611032  0.347026  0.796281)  bare sigma:          16.14
            11.4845         11.6851          1.4983
            10.3014         29.8288          1.7417
             1.3295          2.5165          7.0997

     Atom 83  H   pos: (  0.593737  0.453025  0.765057)  bare sigma:          13.81
            17.7252         -8.5733         13.1124
            -7.7183         10.5341         -7.4777
            12.6507         -7.8554         13.1815

     Atom 84  O   pos: (  0.526158  0.432639  0.154525)  bare sigma:          71.46
            72.1272          2.0353          2.3599
             1.2322         75.3875         -0.9304
             1.8353         -2.4780         66.8657

     Atom 85  H   pos: (  0.583272  0.386124  0.153554)  bare sigma:          19.19
            24.2049         -7.6204          0.7052
            -6.1882         21.6277         -1.0644
             0.0769         -0.8273         11.7229

     Atom 86  H   pos: (  0.872514  0.034213  0.142143)  bare sigma:          16.26
            13.5127         10.4237         -0.7481
             8.4760         28.5777         -2.7414
            -0.8735         -3.4765          6.6754

     Atom 87  O   pos: (  0.138202  0.279422  1.060708)  bare sigma:          80.43
            81.4504         -0.1714         -0.8002
             0.4443         85.6168         -3.0632
            -0.1907         -2.6563         74.2346

     Atom 88  H   pos: (  0.076187  0.242797  1.075243)  bare sigma:          20.41
            25.6709          7.5137         -4.0447
             5.6264         19.2544         -2.1822
            -2.8970         -1.9990         16.2925

     Atom 89  H   pos: (  0.114165  0.345511  1.038096)  bare sigma:          18.94
            12.7547         -6.3605          1.8933
            -4.3336         30.4148         -4.5125
             1.3990         -4.7588         13.6604

     Atom 90  O   pos: (  0.607695  0.026040  1.106538)  bare sigma:          75.05
            82.5028         -2.6339         -3.3376
            -3.9628         68.6195          4.6920
            -1.7120          4.2700         74.0394

     Atom 91  H   pos: (  0.367044  0.498592  1.104319)  bare sigma:          15.60
            33.5080          2.0735         -3.5931
             0.9040          5.1631          1.3039
            -5.1057          0.9496          8.1365

     Atom 92  H   pos: (  0.276927  0.465538  1.040005)  bare sigma:          21.17
            18.8142          0.0512          0.7470
             0.6303         17.1248          5.6994
             2.8926          6.1534         27.5665

     Atom 93  O   pos: ( -0.162667  0.165764  1.495232)  bare sigma:          78.58
            76.5033         -2.8939          1.7037
            -4.1364         69.4066         -2.3000
            -0.5226         -3.0033         89.8248

     Atom 94  H   pos: ( -0.145372  0.161479  1.568919)  bare sigma:          13.82
             4.7652          0.1418          7.4146
            -0.1053          0.1494         -2.3082
             5.3948         -2.2649         36.5358

     Atom 95  H   pos: ( -0.099061  0.165751  1.459139)  bare sigma:          21.36
            26.1215         -0.4531         -7.6113
            -0.6321         13.1533         -0.9784
            -5.7283         -0.8637         24.7941

     Atom 96  O   pos: (  0.779731  0.180380  0.873637)  bare sigma:          78.57
            73.4929          3.6706          7.5332
             4.5276         74.5986          4.5111
             7.5699          3.1087         87.6108

     Atom 97  H   pos: ( -0.193292  0.222620  0.931727)  bare sigma:          16.31
            12.6311          7.2702         10.6951
             8.1912         14.5860         12.0447
            10.6519         10.2864         21.6982

     Atom 98  H   pos: (  0.773883  0.220535  0.812399)  bare sigma:          19.60
            12.9638         -0.3471          3.6643
            -0.3313         16.0351         -6.5790
             4.0177         -5.0771         29.8096

     Atom 99  O   pos: (  0.493484  0.027219  0.821998)  bare sigma:          70.44
            73.2357          3.5014          1.3230
             4.0226         69.3080          2.9915
             0.9783          3.0390         68.7764

     Atom100  H   pos: (  0.484356  0.099934  0.831134)  bare sigma:          18.75
            12.5166          0.2163          0.0180
             1.4470         31.9719          2.4224
             0.2541          1.8603         11.7729

     Atom101  H   pos: (  0.451191  0.014507  0.759689)  bare sigma:          13.68
            15.4897          3.0221         14.1907
             1.8742          5.2061          3.5197
            14.0073          4.7742         20.3476

     Atom102  O   pos: (  0.359050  0.260100  1.061535)  bare sigma:          69.81
            67.0732         -2.2457          2.0851
            -0.6917         69.2300         -5.3227
             0.4687         -5.7770         73.1351

     Atom103  H   pos: (  0.375616  0.312353  1.008164)  bare sigma:          13.02
             3.5780          3.7901         -5.6534
             5.8062         15.4242        -15.5789
            -7.1356        -14.2537         20.0520

     Atom104  H   pos: (  0.292313  0.276507  1.087779)  bare sigma:          18.09
            28.6034         -3.8768         -5.9723
            -4.4663         11.1135          0.8221
            -5.3098          0.3568         14.5595

     Atom105  O   pos: ( -0.194199  0.426275  0.675146)  bare sigma:          68.42
            69.9040          4.3923         -6.9939
             4.6023         67.3208          5.3040
            -7.0225          5.6003         68.0230

     Atom106  H   pos: ( -0.147018  0.390947  0.626674)  bare sigma:          12.69
            15.6084         -3.1645        -14.1566
            -4.7607          5.7571          6.7356
           -14.4233          5.6133         16.7064

     Atom107  H   pos: ( -0.245677  0.382680  0.704364)  bare sigma:          17.20
            22.9400          6.9753         -8.7602
             8.6022         15.0595         -3.4438
            -8.9655         -2.1445         13.5873

     Atom108  O   pos: (  0.550442  0.231509  0.791704)  bare sigma:          62.20
            66.1595          2.7894         -2.2271
             2.2335         60.4969          3.0860
            -2.3230          3.4709         59.9510

     Atom109  H   pos: (  0.491983  0.232981  0.743258)  bare sigma:          13.02
            21.2454          2.4961         13.5902
             2.1965          3.2973          1.2931
            14.0930          1.4661         14.5308

     Atom110  H   pos: (  0.610653  0.216829  0.744239)  bare sigma:          10.50
            20.6488         -6.6402        -15.8774
            -6.6071         -0.0093          3.9038
           -16.5927          4.3792         10.8699

     Atom111  O   pos: (  0.061072  0.477938  1.607060)  bare sigma:          66.24
            58.0133          0.0978          3.1023
            -0.3648         67.6466         -6.3902
             4.7808         -4.7478         73.0505

     Atom112  H   pos: (  0.397200  0.083089  1.623618)  bare sigma:          13.78
             5.1682          7.2249          2.8552
             7.5546         28.2751          9.1775
             2.9532          7.8399          7.8992

     Atom113  H   pos: (  0.029724  0.476005  1.538121)  bare sigma:          12.31
             5.0105          1.7565         13.1229
             1.3119          1.2809          1.1978
            14.0521          2.7271         30.6493

     Atom114  O   pos: ( -0.244437  0.501703  1.585900)  bare sigma:          81.35
            71.7530          1.8503         -0.4158
             0.2946         86.6900         -0.7172
             0.2903          0.1862         85.5987

     Atom115  H   pos: ( -0.244300  0.495572  1.658913)  bare sigma:          20.74
            14.3779          0.3209          1.0377
             0.2217         16.4795         -0.2960
             1.1423         -2.5073         31.3637

     Atom116  H   pos: (  0.065229  0.109013  1.572991)  bare sigma:          18.66
            10.4410         -2.0411         -0.4002
            -2.5997         32.7677         -4.4136
            -0.5742         -2.0239         12.7783

     Atom117  O   pos: (  0.250665  0.252224  1.625433)  bare sigma:          68.14
            73.1441         -0.8794          0.5794
            -0.9530         63.2023         -4.2880
             0.9868         -4.8926         68.0702

     Atom118  H   pos: (  0.322181  0.230317  1.642277)  bare sigma:          12.14
            30.5290         -9.5261          7.1045
           -10.2253          2.4402         -2.9227
             7.9606         -3.4017          3.4596

     Atom119  H   pos: (  0.206490  0.203516  1.660335)  bare sigma:          16.40
            17.7494          7.4543         -6.6428
             8.4189         15.7392         -8.3805
            -6.9283         -8.2850         15.7246

     Atom120  O   pos: (  0.401461  0.388456 -0.009123)  bare sigma:          72.72
            70.3354          3.9404          4.1818
             3.6258         75.3714          5.4665
             3.3435          4.5063         72.4626

     Atom121  H   pos: (  0.441285  0.391438  0.054025)  bare sigma:          15.79
            14.5955          3.0421         12.3420
             2.4351          8.6019          2.5476
            11.5426          3.3662         24.1754

     Atom122  H   pos: (  0.272984  0.375334  1.672136)  bare sigma:          15.73
             5.7630         -1.9188         -0.1057
            -0.8657         30.2885         11.6245
             0.5986         10.4341         11.1501

     Atom123  O   pos: (  0.232508  0.511579  1.320483)  bare sigma:          72.00
            72.2707         -1.6605          6.9309
            -2.2869         69.2454          2.5078
             7.3376          1.8534         74.4897

     Atom124  H   pos: (  0.265302  0.447208  1.333626)  bare sigma:          20.07
            16.3658         -7.0502          2.8325
            -8.5783         26.7664         -4.8851
             3.2962         -4.5406         17.0851

     Atom125  H   pos: (  0.162743  0.491022  1.299212)  bare sigma:          13.88
            25.7655          7.3537         10.9340
             8.1711          6.6678          3.5421
            10.8339          3.0046          9.2056

     Atom126  O   pos: (  0.543344  0.417844  1.667516)  bare sigma:          75.38
            66.2354          2.2835          0.7810
             2.5076         83.8058          4.0251
             1.4505          5.2658         76.0857

     Atom127  H   pos: (  0.709218  0.369340  0.025585)  bare sigma:          17.42
             9.1040          2.0889          7.1315
             2.3539         14.0401          4.4242
             6.6953          3.1674         29.1054

     Atom128  H   pos: ( -0.451309  0.487069  1.654122)  bare sigma:          17.31
             7.4922          2.6518          0.0670
             1.6955         33.3960         -4.4641
             0.1044         -2.8959         11.0471

     Atom129  O   pos: (  0.568949  0.108009  1.506150)  bare sigma:          71.35
            62.5654          1.0811          1.0961
             1.9799         74.7283          7.1396
             1.0986          6.8115         76.7431

     Atom130  H   pos: (  0.554637  0.086286  1.435079)  bare sigma:          12.11
            -1.7985          1.8709          5.6007
             1.7546          3.5311         10.9094
             4.7136          9.2405         34.6121

     Atom131  H   pos: (  0.233864  0.517439  1.549644)  bare sigma:          19.11
            12.4746          3.4678         -2.9577
             3.6552         21.9479         -8.5540
            -2.2059         -7.5145         22.8975

     Atom132  O   pos: (  0.578694  0.233479  0.999367)  bare sigma:          72.25
            67.5226          5.7375         -3.7479
             4.4722         70.2702         -3.7003
            -2.7431         -3.7066         78.9498

     Atom133  H   pos: (  0.567247  0.225731  0.926366)  bare sigma:          16.26
             6.9602          1.0774          3.1711
             0.7643          7.5414          1.5233
             4.2651          2.8607         34.2768

     Atom134  H   pos: (  0.621766  0.294518  1.005695)  bare sigma:          14.85
            12.4155         14.2932          1.2879
            13.5768         25.2021          1.4089
             0.6333          0.1132          6.9258

     Atom135  O   pos: (  0.058782  0.360711  0.076208)  bare sigma:          68.50
            69.6445         -9.2195         -1.9700
            -5.9729         72.9892         -1.8646
            -3.2814         -0.1801         62.8730

     Atom136  H   pos: (  0.041711  0.327037  0.139047)  bare sigma:          19.44
            14.7831          1.0757         -4.5960
             0.4826         20.2212         -7.0968
            -4.3503         -8.6716         23.3241

     Atom137  H   pos: (  0.024414  0.427557  0.075716)  bare sigma:          13.28
             7.6601        -14.2668          1.0180
           -12.0877         30.9016         -3.2294
            -0.1491         -1.8143          1.2798

     Atom138  O   pos: ( -0.023107  0.456700  1.428202)  bare sigma:          77.46
            75.0338         -6.6236         -0.1029
            -5.1563         70.1170         -0.0885
            -1.2945          0.0383         87.2322

     Atom139  H   pos: (  0.017595  0.450760  1.365589)  bare sigma:          15.96
            13.3979         -3.1276        -11.3582
            -1.9800          5.1011          2.5761
           -12.4482          4.1120         29.3695

     Atom140  H   pos: (  0.239122  0.041453  1.411916)  bare sigma:          17.04
            18.9097        -12.7431          2.6088
           -12.6796         18.9894         -3.9353
             3.8423         -5.1750         13.2330

     Atom141  O   pos: (  0.254218  0.312937  1.433416)  bare sigma:          73.92
            77.0355          3.0671         -4.0583
             1.3272         68.4004         -0.5843
            -1.5827         -0.6467         76.3114

     Atom142  H   pos: (  0.242374  0.291560  1.504362)  bare sigma:          14.96
             4.7878          0.3746         -3.7940
             0.5590          5.3443         -8.4698
            -4.4229         -8.5052         34.7407

     Atom143  H   pos: (  0.329782  0.312160  1.431023)  bare sigma:          14.97
            35.4040          0.1880         -3.6473
            -1.1144          2.4555          0.4725
            -1.4691          0.4748          7.0624

     Atom144  O   pos: (  0.307621  0.196173  0.870497)  bare sigma:          71.57
            66.1247         10.2908          1.7184
             8.8710         73.9645          3.4454
             2.8000          5.4051         74.6189

     Atom145  H   pos: (  0.333964  0.265630  0.862120)  bare sigma:          16.66
            10.5929         10.1463         -0.1918
            10.5619         28.6008         -1.2230
             0.5120          0.8326         10.7896

     Atom146  H   pos: (  0.304340  0.191810  0.944067)  bare sigma:          17.79
             9.1632          2.5700          1.3955
             3.0196         11.8644          1.8002
             0.9546          0.6415         32.3435

     Atom147  O   pos: ( -0.127852  0.421289  1.209389)  bare sigma:          75.92
            83.0149          0.4703         -0.3889
             0.5471         75.2513          1.4883
             1.6780          0.8981         69.4973

     Atom148  H   pos: ( -0.052544  0.421532  1.223500)  bare sigma:          12.54
            34.7228         -0.7807          3.6114
             0.9286          0.0424          1.2795
             5.1403          1.1794          2.8636

     Atom149  H   pos: ( -0.153157  0.481639  1.242792)  bare sigma:          19.44
            14.7779         -5.2510         -1.5045
            -6.5675         26.2170          8.2987
            -2.0875          8.6205         17.3140

     Atom150  O   pos: ( -0.294676  0.320115  1.501501)  bare sigma:          75.51
            78.5087         -1.4999         -3.3515
            -1.1118         78.6717          3.4708
            -3.9090          2.5813         69.3488

     Atom151  H   pos: ( -0.239181  0.270168  1.505244)  bare sigma:          14.93
            19.4381        -15.9990         -0.4768
           -14.5568         20.1015          0.1629
            -0.1806         -0.2944          5.2601

     Atom152  H   pos: ( -0.268734  0.386729  1.522986)  bare sigma:          15.24
             7.4956          8.1010          1.6141
             6.2848         29.9713         10.1931
             1.2372          9.6313          8.2566

     Atom153  O   pos: (  0.157109  0.066646  0.951812)  bare sigma:          76.05
            76.4292          5.1286         -3.9978
             4.3612         79.4236         -1.8333
            -4.6886         -3.1684         72.3034

     Atom154  H   pos: (  0.128088  0.134360  0.955137)  bare sigma:          19.77
            15.0773         -5.7668         -0.4813
            -4.0407         30.0843          1.1905
            -0.8135          1.7653         14.1621

     Atom155  H   pos: ( -0.210960  0.485919  0.979759)  bare sigma:          14.87
            21.0038         14.6977         -6.1269
            12.9489         16.6644         -5.8345
            -6.3974         -6.9057          6.9484

     Atom156  O   pos: (  0.029209  0.257597  1.603419)  bare sigma:          71.77
            74.9331          8.4477         -3.8489
             6.6467         70.6096         -0.4587
            -0.8834          0.0977         69.7753

     Atom157  H   pos: (  0.010510  0.300211  1.546864)  bare sigma:          19.63
            13.5713         -0.7434          3.3197
             0.2278         20.7693         -8.5164
             2.2390         -8.9300         24.5444

     Atom158  H   pos: ( -0.035412  0.226571  1.633069)  bare sigma:          11.32
            20.8968         14.6957        -11.9442
            13.4898          5.6301         -7.8308
           -10.5604         -7.6692          7.4287

     Atom159  O   pos: (  0.392070  0.201260  1.277780)  bare sigma:          71.02
            68.5989         -0.5306         -5.7376
             0.2644         66.1239          7.2735
            -6.0030          7.6981         78.3309

     Atom160  H   pos: (  0.417747  0.245668  1.334963)  bare sigma:          11.19
             4.9300          6.7075          6.8419
             7.4610          8.4812         16.3342
             8.9038         17.5325         20.1485

     Atom161  H   pos: (  0.320452  0.189115  1.288170)  bare sigma:          18.52
            30.3881          4.0613         -4.0800
             2.9730         11.1465          0.8014
            -4.9107          0.5172         14.0323

     Atom162  O   pos: (  0.172806  0.149126  1.343973)  bare sigma:          78.08
            81.2458          1.3910          8.8915
             0.7449         78.4697          3.6420
             9.1089          3.3980         74.5124

     Atom163  H   pos: (  0.105422  0.165908  1.316623)  bare sigma:          15.94
            28.6294         -5.8775         12.8265
            -6.8557          6.8299         -2.5651
            12.2029         -2.1633         12.3628

     Atom164  H   pos: (  0.198071  0.211178  1.378938)  bare sigma:          14.26
             8.8919          9.2805          6.8720
            10.1514         22.7428         12.9300
             7.0354         12.0599         11.1501

     Atom165  O   pos: (  0.396725  0.034377  1.060753)  bare sigma:          69.03
            60.9640          2.9271          1.1636
             4.8361         68.8858         -1.6414
             4.5409         -3.6943         77.2357

     Atom166  H   pos: (  0.014389  0.516560  1.038033)  bare sigma:          20.00
            25.6759         -3.8687          7.4869
            -2.6743         15.4066         -2.0822
             6.7427         -2.2895         18.9044

     Atom167  H   pos: (  0.071549  0.465713  1.131317)  bare sigma:           9.31
            -4.7443          2.0464         -3.0583
             1.3820          1.5349        -14.4264
            -0.6522        -15.0575         31.1502

     Atom168  O   pos: (  0.053268  0.212844  0.791190)  bare sigma:          72.79
            79.2998          0.2441         -0.7425
            -0.2055         68.6143          5.4708
            -2.9556          5.4604         70.4634

     Atom169  H   pos: ( -0.010269  0.198797  0.753370)  bare sigma:          14.58
            26.6488          5.6183         13.1775
             5.4392          4.6518          3.2991
            13.7774          3.9156         12.4357

     Atom170  H   pos: (  0.105295  0.222348  0.737370)  bare sigma:          14.71
            22.4732         -0.3113        -13.6475
             0.0522          4.2729         -1.1397
           -15.4283         -0.6684         17.3725

     Atom171  O   pos: ( -0.000006  0.384946  0.876965)  bare sigma:          70.85
            65.1273          2.7067         -2.8230
             4.9447         75.7140          2.2038
            -3.0497          2.8928         71.6958

     Atom172  H   pos: (  0.024595  0.323841  0.837909)  bare sigma:          12.55
             2.7096         -7.3221         -4.9304
            -6.0951         25.6266         14.1472
            -4.3843         14.4084          9.3070

     Atom173  H   pos: (  0.062027  0.422743  0.888886)  bare sigma:          18.02
            23.5322         11.0593          0.5734
             9.8637         17.2270          1.0661
             0.4772          0.9517         13.2914

     Atom174  O   pos: (  0.597679  0.279588  1.230305)  bare sigma:          75.03
            82.0205          3.3021          3.9842
             4.5293         67.4776          4.2073
             4.4171          3.6141         75.5877

     Atom175  H   pos: (  0.671020  0.269124  1.242289)  bare sigma:          14.13
            35.4144         -1.9105          4.5730
            -1.7972          0.4795         -0.0812
             6.6551         -0.4879          6.4853

     Atom176  H   pos: (  0.568160  0.297499  1.295960)  bare sigma:          18.24
            17.0322         -0.7475         -7.6271
            -1.0516          9.3076          4.4765
            -9.2117          4.9131         28.3846

     Atom177  O   pos: ( -0.100089  0.277168  1.016831)  bare sigma:          79.86
            78.6779          5.0055         -3.6535
             5.2453         75.7042         -0.2511
            -4.4229          1.0226         85.1882

     Atom178  H   pos: ( -0.127435  0.325530  1.064577)  bare sigma:          19.85
            15.4601         -3.1523         -4.4544
            -3.9824         18.7886          9.2547
            -4.4692          7.7415         25.2981

     Atom179  H   pos: ( -0.060979  0.318509  0.967478)  bare sigma:          14.88
            13.1798          8.3366        -11.8993
             9.7797         11.7641        -11.3981
           -11.6507         -9.6321         19.6945

     Atom180  O   pos: ( -0.004484  0.196868  1.244011)  bare sigma:          79.22
            85.6877          0.9950         -2.5790
             1.9510         78.0644         -6.4076
            -1.4393         -5.9744         73.9194

     Atom181  H   pos: (  0.009648  0.262498  1.214775)  bare sigma:          21.37
            17.0283          3.3464         -2.3282
             4.5530         28.8796         -6.8690
            -2.5637         -6.3900         18.2083

     Atom182  H   pos: ( -0.076572  0.203298  1.260162)  bare sigma:          16.35
            33.5323         -2.2792         -7.0790
            -4.0571          6.8348         -0.0148
            -5.7670         -0.6738          8.6936

     Atom183  O   pos: (  0.400851  0.386397  0.907997)  bare sigma:          55.71
            39.4916          7.5813          7.9192
             6.3678         64.1423         -8.9555
            10.6867        -10.0017         63.4849

     Atom184  H   pos: (  0.462264  0.353896  0.884308)  bare sigma:          21.17
            25.0719         -5.6626         -4.5008
            -5.8573         20.0351          1.7063
            -3.6654          1.7966         18.4025

     Atom185  O   pos: (  0.068208  0.430032  1.237734)  bare sigma:          58.67
            59.0271          5.0532          2.2602
             9.5903         51.6117          1.1017
             2.9971         -0.5048         65.3586

     Atom186  H   pos: (  0.108437  0.368703  1.238251)  bare sigma:          21.92
            20.3336         -5.0256          0.4589
            -5.3957         25.7694          0.1040
             1.0259          0.1648         19.6528

     Atom187  O   pos: (  0.461698  0.312973  1.425451)  bare sigma:          60.96
            69.1432         -6.7430         11.9910
            -2.3349         39.3326          2.0464
            10.6026         -2.1334         74.4063

     Atom188  H   pos: (  0.463586  0.384097  1.408763)  bare sigma:          21.63
            17.1393         -0.4967          0.5552
             0.3527         28.3353         -1.8481
             0.9133         -2.8996         19.4075

     Diamagnetic contribution in ppm:

     Atom  1  Ca  pos: ( -0.238235  0.442858  0.472493)  dia sigma:          -4.21
            -4.2105         -0.0002         -0.0066
            -0.0002         -4.2294         -0.0064
            -0.0066         -0.0064         -4.1765

     Atom  2  Ca  pos: (  0.520425  0.447159  0.344472)  dia sigma:          -4.21
            -4.2139          0.0011         -0.0027
             0.0011         -4.2200         -0.0046
            -0.0027         -0.0046         -4.2048

     Atom  3  Ca  pos: (  0.674482  0.207516  0.336133)  dia sigma:          -4.22
            -4.2196          0.0024          0.0004
             0.0024         -4.2276          0.0015
             0.0004          0.0015         -4.2117

     Atom  4  Ca  pos: ( -0.073753  0.213066  0.486893)  dia sigma:          -4.22
            -4.2304          0.0102          0.0009
             0.0102         -4.2158         -0.0039
             0.0009         -0.0039         -4.2098

     Atom  5  Ca  pos: (  0.494076  0.167242  1.141143)  dia sigma:          -4.27
            -4.2697          0.0024          0.0078
             0.0024         -4.2585         -0.0121
             0.0078         -0.0121         -4.2698

     Atom  6  Ca  pos: (  0.684139  0.039811  0.781161)  dia sigma:          -4.22
            -4.2133          0.0063          0.0209
             0.0063         -4.2160          0.0175
             0.0209          0.0175         -4.2252

     Atom  7  Ca  pos: (  0.222909  0.315281  0.028537)  dia sigma:          -4.24
            -4.2429         -0.0118          0.0040
            -0.0118         -4.2433          0.0165
             0.0040          0.0165         -4.2477

     Atom  8  Ca  pos: (  0.264140  0.441592  0.467447)  dia sigma:          -4.21
            -4.2184          0.0055         -0.0048
             0.0055         -4.2261         -0.0044
            -0.0048         -0.0044         -4.1795

     Atom  9  Ca  pos: (  0.024206  0.448376  0.333172)  dia sigma:          -4.21
            -4.2224          0.0055         -0.0143
             0.0055         -4.2228         -0.0045
            -0.0143         -0.0045         -4.1788

     Atom 10  Ca  pos: (  0.174986  0.201857  0.313525)  dia sigma:          -4.23
            -4.2360          0.0110         -0.0054
             0.0110         -4.2352         -0.0079
            -0.0054         -0.0079         -4.2270

     Atom 11  Ca  pos: (  0.429843  0.211290  0.475437)  dia sigma:          -4.22
            -4.2233          0.0087          0.0083
             0.0087         -4.2351          0.0068
             0.0083          0.0068         -4.2030

     Atom 12  Ca  pos: (  0.221644  0.067184  0.774896)  dia sigma:          -4.24
            -4.2295          0.0047          0.0123
             0.0047         -4.2426         -0.0017
             0.0123         -0.0017         -4.2569

     Atom 13  Ca  pos: (  0.549941  0.267941  1.566275)  dia sigma:          -4.26
            -4.2511         -0.0008         -0.0021
            -0.0008         -4.2541          0.0053
            -0.0021          0.0053         -4.2618

     Atom 14  Si  pos: (  0.571079  0.134382  0.086292)  dia sigma:           1.90
             1.9273         -0.0065          0.0001
            -0.0065          1.9319          0.0065
             0.0001          0.0065          1.8546

     Atom 15  Si  pos: (  0.168844  0.223941  0.546687)  dia sigma:           1.96
             1.9579         -0.0356         -0.0106
            -0.0356          1.9884         -0.0062
            -0.0106         -0.0062          1.9296

     Atom 16  Si  pos: (  0.416743  0.231701  0.237828)  dia sigma:           1.93
             1.9158         -0.0494         -0.0142
            -0.0494          1.9385          0.0058
            -0.0142          0.0058          1.9444

     Atom 17  Si  pos: (  0.049021  0.115348  0.095126)  dia sigma:           1.91
             1.9143         -0.0284         -0.0281
            -0.0284          1.9406         -0.0085
            -0.0281         -0.0085          1.8884

     Atom 18  Si  pos: (  0.666215  0.223721  0.564831)  dia sigma:           1.95
             1.9540         -0.0251         -0.0025
            -0.0251          1.9715          0.0042
            -0.0025          0.0042          1.9187

     Atom 19  Si  pos: ( -0.087270  0.221039  0.255262)  dia sigma:           1.96
             1.9440         -0.0340          0.0002
            -0.0340          1.9698          0.0097
             0.0002          0.0097          1.9657

     Atom 20  Si  pos: (  0.525037  0.422687  0.572852)  dia sigma:           1.96
             1.9748         -0.0194          0.0096
            -0.0194          1.9906         -0.0101
             0.0096         -0.0101          1.9257

     Atom 21  Si  pos: ( -0.217216  0.413407  0.242700)  dia sigma:           1.94
             1.9265         -0.0287          0.0052
            -0.0287          1.9536         -0.0118
             0.0052         -0.0118          1.9358

     Atom 22  Si  pos: (  0.035243  0.429699  0.566082)  dia sigma:           1.96
             1.9611         -0.0244         -0.0048
            -0.0244          1.9823         -0.0147
            -0.0048         -0.0147          1.9350

     Atom 23  Si  pos: (  0.282781  0.426610  0.238561)  dia sigma:           1.94
             1.9208         -0.0491          0.0055
            -0.0491          1.9631         -0.0132
             0.0055         -0.0132          1.9476

     Atom 24  O   pos: ( -0.157610  0.310517  0.204871)  dia sigma:          18.32
            18.2785         -0.3176          0.0104
            -0.3176         18.5314          0.0011
             0.0104          0.0011         18.1541

     Atom 25  O   pos: (  0.909882  0.034828  0.505464)  dia sigma:          17.75
            17.7103          0.1010         -0.1275
             0.1010         17.7448         -0.0850
            -0.1275         -0.0850         17.8091

     Atom 26  O   pos: (  0.170144  0.021965  0.307383)  dia sigma:          17.78
            17.7524          0.0749          0.1284
             0.0749         17.8126          0.1030
             0.1284          0.1030         17.7860

     Atom 27  O   pos: (  0.429096  0.390450  0.501729)  dia sigma:          17.78
            17.8273          0.0700          0.1012
             0.0700         17.6544          0.0514
             0.1012          0.0514         17.8584

     Atom 28  O   pos: (  0.685512  0.387342  0.305961)  dia sigma:          17.77
            17.8335          0.0118         -0.1766
             0.0118         17.6736         -0.0526
            -0.1766         -0.0526         17.7985

     Atom 29  O   pos: ( -0.121648  0.166543  1.688307)  dia sigma:          17.72
            17.6633          0.0757          0.0906
             0.0757         17.5280          0.0080
             0.0906          0.0080         17.9802

     Atom 30  O   pos: (  0.665799  0.196333  0.140679)  dia sigma:          18.12
            18.6861          0.0530         -0.2250
             0.0530         17.7551          0.2100
            -0.2250          0.2100         17.9328

     Atom 31  H   pos: (  0.730572  0.183324  0.106917)  dia sigma:           0.99
             0.9854         -0.0000         -0.0000
            -0.0000          0.9854         -0.0000
            -0.0000         -0.0000          0.9854

     Atom 32  O   pos: (  0.699610  0.184585  0.677506)  dia sigma:          17.76
            17.7592          0.0143          0.0378
             0.0143         17.5360         -0.0651
             0.0378         -0.0651         17.9954

     Atom 33  O   pos: ( -0.053606  0.150055  0.158320)  dia sigma:          18.37
            18.4214         -0.0847         -0.2585
            -0.0847         18.2778          0.2580
            -0.2585          0.2580         18.4059

     Atom 34  O   pos: (  0.038317  0.478211  0.678567)  dia sigma:          17.81
            17.7450          0.0721          0.0681
             0.0721         17.7199          0.1511
             0.0681          0.1511         17.9677

     Atom 35  O   pos: (  0.568846  0.016697  0.128403)  dia sigma:          18.33
            18.0064          0.0039          0.1074
             0.0039         18.5429         -0.2759
             0.1074         -0.2759         18.4467

     Atom 36  O   pos: (  0.095200  0.321881  0.567325)  dia sigma:          18.62
            18.6184         -0.2689         -0.0626
            -0.2689         18.8711          0.0532
            -0.0626          0.0532         18.3699

     Atom 37  O   pos: (  0.340551  0.322952  0.195441)  dia sigma:          18.33
            18.2916         -0.3534          0.1066
            -0.3534         18.5133          0.0654
             0.1066          0.0654         18.1909

     Atom 38  O   pos: (  0.409288  0.035068  0.482714)  dia sigma:          17.86
            17.8300          0.0756         -0.1254
             0.0756         17.8344         -0.1285
            -0.1254         -0.1285         17.9196

     Atom 39  O   pos: (  0.668417  0.030340  0.308754)  dia sigma:          17.80
            17.7746          0.0615          0.1358
             0.0615         17.8359          0.1093
             0.1358          0.1093         17.8027

     Atom 40  O   pos: ( -0.075748  0.398857  0.522880)  dia sigma:          17.76
            17.8631          0.1301          0.0591
             0.1301         17.6222          0.0416
             0.0591          0.0416         17.8042

     Atom 41  O   pos: (  0.183628  0.389726  0.297727)  dia sigma:          17.76
            17.8303          0.0677         -0.1184
             0.0677         17.6975         -0.0586
            -0.1184         -0.0586         17.7606

     Atom 42  O   pos: (  0.432541  0.193317  1.677003)  dia sigma:          17.76
            17.6660          0.0015          0.0338
             0.0015         17.6033         -0.0322
             0.0338         -0.0322         18.0142

     Atom 43  O   pos: (  0.146771  0.181453  0.128739)  dia sigma:          17.72
            17.8660          0.1489          0.0695
             0.1489         17.6720          0.0897
             0.0695          0.0897         17.6177

     Atom 44  O   pos: (  0.208621  0.198049  0.660988)  dia sigma:          17.74
            17.6844          0.0520          0.0919
             0.0520         17.6048         -0.0181
             0.0919         -0.0181         17.9271

     Atom 45  O   pos: (  0.468391  0.188280  0.131370)  dia sigma:          18.40
            18.5140         -0.1777         -0.2450
            -0.1777         18.2229          0.2246
            -0.2450          0.2246         18.4487

     Atom 46  O   pos: (  0.096883  0.144663  0.488398)  dia sigma:          17.84
            17.8538          0.1096          0.1299
             0.1096         17.7750          0.0815
             0.1299          0.0815         17.8775

     Atom 47  O   pos: (  0.345698  0.146400  0.285677)  dia sigma:          17.82
            17.8221          0.1161         -0.0865
             0.1161         17.8626         -0.0710
            -0.0865         -0.0710         17.7858

     Atom 48  O   pos: (  0.259123  0.258531  0.470232)  dia sigma:          17.77
            17.7944          0.0485         -0.1592
             0.0485         17.6912         -0.0799
            -0.1592         -0.0799         17.8163

     Atom 49  O   pos: (  0.501306  0.270842  0.315975)  dia sigma:          17.78
            17.8397          0.0088          0.1799
             0.0088         17.6915          0.0800
             0.1799          0.0800         17.8204

     Atom 50  O   pos: (  0.601279  0.146005  0.494194)  dia sigma:          17.80
            17.7626          0.0842          0.1467
             0.0842         17.7716          0.0953
             0.1467          0.0953         17.8679

     Atom 51  O   pos: (  0.845605  0.157088  0.326232)  dia sigma:          17.85
            17.8365          0.0784         -0.1107
             0.0784         17.8411         -0.1088
            -0.1107         -0.1088         17.8672

     Atom 52  O   pos: (  0.758096  0.266069  0.495319)  dia sigma:          17.81
            17.8306          0.0720         -0.1285
             0.0720         17.7410         -0.1162
            -0.1285         -0.1162         17.8479

     Atom 53  O   pos: (  0.008343  0.270589  0.312321)  dia sigma:          17.72
            17.7581          0.0826          0.0959
             0.0826         17.6513          0.0741
             0.0959          0.0741         17.7379

     Atom 54  O   pos: (  0.495858  0.460956  0.684697)  dia sigma:          17.82
            17.7825          0.0674         -0.0388
             0.0674         17.6221          0.1015
            -0.0388          0.1015         18.0513

     Atom 55  O   pos: (  0.064105 -0.004381  0.131455)  dia sigma:          18.26
            17.9774         -0.0352          0.1240
            -0.0352         18.4366         -0.2324
             0.1240         -0.2324         18.3744

     Atom 56  O   pos: (  0.591065  0.319050  0.588903)  dia sigma:          18.58
            18.5887         -0.2974          0.0032
            -0.2974         18.8174          0.0217
             0.0032          0.0217         18.3402

     Atom 57  O   pos: ( -0.100483  0.182744  0.665599)  dia sigma:          18.08
            18.3658         -0.2629         -0.1292
            -0.2629         18.3916          0.1910
            -0.1292          0.1910         17.4917

     Atom 58  H   pos: ( -0.089144  0.110651  0.652928)  dia sigma:           1.02
             1.0166         -0.0000         -0.0000
            -0.0000          1.0166         -0.0000
            -0.0000         -0.0000          1.0166

     Atom 59  H   pos: (  0.823572  0.184439  0.668715)  dia sigma:           0.93
             0.9257         -0.0000         -0.0000
            -0.0000          0.9257         -0.0000
            -0.0000         -0.0000          0.9257

     Atom 60  O   pos: (  0.405800  0.198498  0.657561)  dia sigma:          18.04
            18.2870         -0.2131         -0.0540
            -0.2131         18.3465         -0.0093
            -0.0540         -0.0093         17.4990

     Atom 61  H   pos: (  0.330944  0.211454  0.664239)  dia sigma:           0.94
             0.9444         -0.0000         -0.0000
            -0.0000          0.9444         -0.0000
            -0.0000         -0.0000          0.9444

     Atom 62  H   pos: (  0.399541  0.121847  0.662636)  dia sigma:           0.92
             0.9212         -0.0000         -0.0000
            -0.0000          0.9212         -0.0000
            -0.0000         -0.0000          0.9212

     Atom 63  O   pos: (  0.285733  0.398964  0.659377)  dia sigma:          18.10
            18.4520          0.1749         -0.5076
             0.1749         18.1903         -0.0239
            -0.5076         -0.0239         17.6681

     Atom 64  H   pos: (  0.347482  0.373832  0.626395)  dia sigma:           1.00
             1.0002         -0.0000         -0.0000
            -0.0000          1.0002         -0.0000
            -0.0000         -0.0000          1.0002

     Atom 65  H   pos: (  0.245372  0.337576  0.673601)  dia sigma:           0.98
             0.9768         -0.0000         -0.0000
            -0.0000          0.9768         -0.0000
            -0.0000         -0.0000          0.9768

     Atom 66  O   pos: (  0.301479  0.080659  0.065570)  dia sigma:          18.04
            18.5743          0.0786          0.0663
             0.0786         17.7680          0.3205
             0.0663          0.3205         17.7807

     Atom 67  H   pos: (  0.239555  0.110694  0.100032)  dia sigma:           0.91
             0.9105         -0.0000         -0.0000
            -0.0000          0.9105         -0.0000
            -0.0000         -0.0000          0.9105

     Atom 68  H   pos: (  0.357925  0.113130  0.101292)  dia sigma:           1.01
             1.0080         -0.0000         -0.0000
            -0.0000          1.0080         -0.0000
            -0.0000         -0.0000          1.0080

     Atom 69  O   pos: ( -0.203959  0.253697  1.279492)  dia sigma:          17.95
            17.4454          0.2186         -0.2136
             0.2186         17.9519         -0.2047
            -0.2136         -0.2047         18.4651

     Atom 70  H   pos: ( -0.179184  0.322730  1.258324)  dia sigma:           0.93
             0.9291         -0.0000         -0.0000
            -0.0000          0.9291         -0.0000
            -0.0000         -0.0000          0.9291

     Atom 71  H   pos: ( -0.213365  0.257043  1.352516)  dia sigma:           1.03
             1.0349         -0.0000         -0.0000
            -0.0000          1.0349         -0.0000
            -0.0000         -0.0000          1.0349

     Atom 72  O   pos: ( -0.319024  0.411546  1.005017)  dia sigma:          17.97
            17.9265         -0.2932         -0.2083
            -0.2932         17.5760          0.1657
            -0.2083          0.1657         18.3963

     Atom 73  H   pos: ( -0.337296  0.417976  0.931187)  dia sigma:           0.94
             0.9366         -0.0000         -0.0000
            -0.0000          0.9366         -0.0000
            -0.0000         -0.0000          0.9366

     Atom 74  H   pos: ( -0.375538  0.445071  1.040465)  dia sigma:           0.99
             0.9882         -0.0000         -0.0000
            -0.0000          0.9882         -0.0000
            -0.0000         -0.0000          0.9882

     Atom 75  O   pos: (  0.808190  0.031375  1.050598)  dia sigma:          17.88
            17.4207          0.3585          0.2245
             0.3585         18.4446          0.0409
             0.2245          0.0409         17.7886

     Atom 76  H   pos: (  0.819670  0.100891  1.029506)  dia sigma:           1.05
             1.0458         -0.0000         -0.0000
            -0.0000          1.0458         -0.0000
            -0.0000         -0.0000          1.0458

     Atom 77  H   pos: (  0.460493  0.460676  0.991500)  dia sigma:           0.93
             0.9304         -0.0000         -0.0000
            -0.0000          0.9304         -0.0000
            -0.0000         -0.0000          0.9304

     Atom 78  O   pos: (  0.662788  0.182155  1.692749)  dia sigma:          18.11
            18.5036          0.2941         -0.0036
             0.2941         18.4399          0.1698
            -0.0036          0.1698         17.3744

     Atom 79  H   pos: ( -0.262326  0.181933  1.696063)  dia sigma:           0.97
             0.9713         -0.0000         -0.0000
            -0.0000          0.9713         -0.0000
            -0.0000         -0.0000          0.9713

     Atom 80  H   pos: (  0.786522  0.057440 -0.030372)  dia sigma:           1.02
             1.0183         -0.0000         -0.0000
            -0.0000          1.0183         -0.0000
            -0.0000         -0.0000          1.0183

     Atom 81  O   pos: ( -0.355709  0.410657  0.810778)  dia sigma:          18.05
            17.8956          0.0014          0.3263
             0.0014         18.5477         -0.1792
             0.3263         -0.1792         17.6998

     Atom 82  H   pos: (  0.611032  0.347026  0.796281)  dia sigma:           1.01
             1.0069         -0.0000         -0.0000
            -0.0000          1.0069         -0.0000
            -0.0000         -0.0000          1.0069

     Atom 83  H   pos: (  0.593737  0.453025  0.765057)  dia sigma:           0.95
             0.9482         -0.0000         -0.0000
            -0.0000          0.9482         -0.0000
            -0.0000         -0.0000          0.9482

     Atom 84  O   pos: (  0.526158  0.432639  0.154525)  dia sigma:          18.04
            18.1180         -0.2031         -0.0746
            -0.2031         18.6613         -0.1283
            -0.0746         -0.1283         17.3314

     Atom 85  H   pos: (  0.583272  0.386124  0.153554)  dia sigma:           1.03
             1.0328         -0.0000         -0.0000
            -0.0000          1.0328         -0.0000
            -0.0000         -0.0000          1.0328

     Atom 86  H   pos: (  0.872514  0.034213  0.142143)  dia sigma:           0.99
             0.9936         -0.0000         -0.0000
            -0.0000          0.9936         -0.0000
            -0.0000         -0.0000          0.9936

     Atom 87  O   pos: (  0.138202  0.279422  1.060708)  dia sigma:          17.92
            18.1162          0.2135         -0.0913
             0.2135         18.3995         -0.4805
            -0.0913         -0.4805         17.2532

     Atom 88  H   pos: (  0.076187  0.242797  1.075243)  dia sigma:           1.04
             1.0443         -0.0000         -0.0000
            -0.0000          1.0443         -0.0000
            -0.0000         -0.0000          1.0443

     Atom 89  H   pos: (  0.114165  0.345511  1.038096)  dia sigma:           1.02
             1.0247         -0.0000         -0.0000
            -0.0000          1.0247         -0.0000
            -0.0000         -0.0000          1.0247

     Atom 90  O   pos: (  0.607695  0.026040  1.106538)  dia sigma:          18.03
            18.3838          0.1900          0.2760
             0.1900         17.4219          0.4582
             0.2760          0.4582         18.2862

     Atom 91  H   pos: (  0.367044  0.498592  1.104319)  dia sigma:           0.98
             0.9761         -0.0000         -0.0000
            -0.0000          0.9761         -0.0000
            -0.0000         -0.0000          0.9761

     Atom 92  H   pos: (  0.276927  0.465538  1.040005)  dia sigma:           1.06
             1.0633         -0.0000         -0.0000
            -0.0000          1.0633         -0.0000
            -0.0000         -0.0000          1.0633

     Atom 93  O   pos: ( -0.162667  0.165764  1.495232)  dia sigma:          17.97
            18.2313         -0.0824         -0.3618
            -0.0824         17.2454         -0.0895
            -0.3618         -0.0895         18.4407

     Atom 94  H   pos: ( -0.145372  0.161479  1.568919)  dia sigma:           0.94
             0.9416         -0.0000         -0.0000
            -0.0000          0.9416         -0.0000
            -0.0000         -0.0000          0.9416

     Atom 95  H   pos: ( -0.099061  0.165751  1.459139)  dia sigma:           1.07
             1.0654         -0.0000         -0.0000
            -0.0000          1.0654         -0.0000
            -0.0000         -0.0000          1.0654

     Atom 96  O   pos: (  0.779731  0.180380  0.873637)  dia sigma:          18.19
            17.5224          0.2145          0.3584
             0.2145         18.2409         -0.1058
             0.3584         -0.1058         18.8095

     Atom 97  H   pos: ( -0.193292  0.222620  0.931727)  dia sigma:           1.00
             1.0009         -0.0000         -0.0000
            -0.0000          1.0009         -0.0000
            -0.0000         -0.0000          1.0009

     Atom 98  H   pos: (  0.773883  0.220535  0.812399)  dia sigma:           1.04
             1.0390         -0.0000         -0.0000
            -0.0000          1.0390         -0.0000
            -0.0000         -0.0000          1.0390

     Atom 99  O   pos: (  0.493484  0.027219  0.821998)  dia sigma:          17.96
            17.5799         -0.0269          0.3903
            -0.0269         18.3740          0.3395
             0.3903          0.3395         17.9223

     Atom100  H   pos: (  0.484356  0.099934  0.831134)  dia sigma:           1.03
             1.0308         -0.0000         -0.0000
            -0.0000          1.0308         -0.0000
            -0.0000         -0.0000          1.0308

     Atom101  H   pos: (  0.451191  0.014507  0.759689)  dia sigma:           0.93
             0.9308         -0.0000         -0.0000
            -0.0000          0.9308         -0.0000
            -0.0000         -0.0000          0.9308

     Atom102  O   pos: (  0.359050  0.260100  1.061535)  dia sigma:          18.17
            18.4640         -0.0962         -0.5199
            -0.0962         17.9905         -0.3727
            -0.5199         -0.3727         18.0644

     Atom103  H   pos: (  0.375616  0.312353  1.008164)  dia sigma:           0.92
             0.9219         -0.0000         -0.0000
            -0.0000          0.9219         -0.0000
            -0.0000         -0.0000          0.9219

     Atom104  H   pos: (  0.292313  0.276507  1.087779)  dia sigma:           1.02
             1.0236         -0.0000         -0.0000
            -0.0000          1.0236         -0.0000
            -0.0000         -0.0000          1.0236

     Atom105  O   pos: ( -0.194199  0.426275  0.675146)  dia sigma:          18.20
            18.3731          0.1935         -0.6003
             0.1935         18.1677          0.0472
            -0.6003          0.0472         18.0689

     Atom106  H   pos: ( -0.147018  0.390947  0.626674)  dia sigma:           0.92
             0.9227         -0.0000         -0.0000
            -0.0000          0.9227         -0.0000
            -0.0000         -0.0000          0.9227

     Atom107  H   pos: ( -0.245677  0.382680  0.704364)  dia sigma:           1.01
             1.0125         -0.0000         -0.0000
            -0.0000          1.0125         -0.0000
            -0.0000         -0.0000          1.0125

     Atom108  O   pos: (  0.550442  0.231509  0.791704)  dia sigma:          18.07
            18.5528         -0.1355          0.0603
            -0.1355         17.5333          0.0645
             0.0603          0.0645         18.1120

     Atom109  H   pos: (  0.491983  0.232981  0.743258)  dia sigma:           0.94
             0.9366         -0.0000         -0.0000
            -0.0000          0.9366         -0.0000
            -0.0000         -0.0000          0.9366

     Atom110  H   pos: (  0.610653  0.216829  0.744239)  dia sigma:           0.89
             0.8943         -0.0000         -0.0000
            -0.0000          0.8943         -0.0000
            -0.0000         -0.0000          0.8943

     Atom111  O   pos: (  0.061072  0.477938  1.607060)  dia sigma:          18.33
            17.8902          0.2597          0.4123
             0.2597         18.5691          0.1792
             0.4123          0.1792         18.5221

     Atom112  H   pos: (  0.397200  0.083089  1.623618)  dia sigma:           0.96
             0.9619         -0.0000         -0.0000
            -0.0000          0.9619         -0.0000
            -0.0000         -0.0000          0.9619

     Atom113  H   pos: (  0.029724  0.476005  1.538121)  dia sigma:           0.93
             0.9310         -0.0000         -0.0000
            -0.0000          0.9310         -0.0000
            -0.0000         -0.0000          0.9310

     Atom114  O   pos: ( -0.244437  0.501703  1.585900)  dia sigma:          18.07
            17.1706         -0.0776          0.0272
            -0.0776         18.4549         -0.3168
             0.0272         -0.3168         18.5885

     Atom115  H   pos: ( -0.244300  0.495572  1.658913)  dia sigma:           1.05
             1.0509         -0.0000         -0.0000
            -0.0000          1.0509         -0.0000
            -0.0000         -0.0000          1.0509

     Atom116  H   pos: (  0.065229  0.109013  1.572991)  dia sigma:           1.03
             1.0289         -0.0000         -0.0000
            -0.0000          1.0289         -0.0000
            -0.0000         -0.0000          1.0289

     Atom117  O   pos: (  0.250665  0.252224  1.625433)  dia sigma:          18.13
            18.6485          0.1901         -0.1332
             0.1901         18.0308         -0.3695
            -0.1332         -0.3695         17.7182

     Atom118  H   pos: (  0.322181  0.230317  1.642277)  dia sigma:           0.92
             0.9202         -0.0000         -0.0000
            -0.0000          0.9202         -0.0000
            -0.0000         -0.0000          0.9202

     Atom119  H   pos: (  0.206490  0.203516  1.660335)  dia sigma:           0.99
             0.9929         -0.0000         -0.0000
            -0.0000          0.9929         -0.0000
            -0.0000         -0.0000          0.9929

     Atom120  O   pos: (  0.401461  0.388456 -0.009123)  dia sigma:          18.06
            17.7064         -0.1020          0.3789
            -0.1020         18.1989          0.4120
             0.3789          0.4120         18.2774

     Atom121  H   pos: (  0.441285  0.391438  0.054025)  dia sigma:           0.98
             0.9810         -0.0000         -0.0000
            -0.0000          0.9810         -0.0000
            -0.0000         -0.0000          0.9810

     Atom122  H   pos: (  0.272984  0.375334  1.672136)  dia sigma:           0.99
             0.9927         -0.0000         -0.0000
            -0.0000          0.9927         -0.0000
            -0.0000         -0.0000          0.9927

     Atom123  O   pos: (  0.232508  0.511579  1.320483)  dia sigma:          18.00
            18.3634         -0.2903          0.3747
            -0.2903         18.2179         -0.0757
             0.3747         -0.0757         17.4059

     Atom124  H   pos: (  0.265302  0.447208  1.333626)  dia sigma:           1.05
             1.0468         -0.0000         -0.0000
            -0.0000          1.0468         -0.0000
            -0.0000         -0.0000          1.0468

     Atom125  H   pos: (  0.162743  0.491022  1.299212)  dia sigma:           0.95
             0.9524         -0.0000         -0.0000
            -0.0000          0.9524         -0.0000
            -0.0000         -0.0000          0.9524

     Atom126  O   pos: (  0.543344  0.417844  1.667516)  dia sigma:          18.16
            17.4825          0.0573          0.3429
             0.0573         18.4589         -0.2983
             0.3429         -0.2983         18.5391

     Atom127  H   pos: (  0.709218  0.369340  0.025585)  dia sigma:           1.01
             1.0107         -0.0000         -0.0000
            -0.0000          1.0107         -0.0000
            -0.0000         -0.0000          1.0107

     Atom128  H   pos: ( -0.451309  0.487069  1.654122)  dia sigma:           1.00
             0.9990         -0.0000         -0.0000
            -0.0000          0.9990         -0.0000
            -0.0000         -0.0000          0.9990

     Atom129  O   pos: (  0.568949  0.108009  1.506150)  dia sigma:          18.29
            17.6537          0.2864         -0.0237
             0.2864         18.3851         -0.2866
            -0.0237         -0.2866         18.8248

     Atom130  H   pos: (  0.554637  0.086286  1.435079)  dia sigma:           0.94
             0.9362         -0.0000         -0.0000
            -0.0000          0.9362         -0.0000
            -0.0000         -0.0000          0.9362

     Atom131  H   pos: (  0.233864  0.517439  1.549644)  dia sigma:           1.04
             1.0429         -0.0000         -0.0000
            -0.0000          1.0429         -0.0000
            -0.0000         -0.0000          1.0429

     Atom132  O   pos: (  0.578694  0.233479  0.999367)  dia sigma:          18.26
            17.9099          0.5469          0.2161
             0.5469         18.2277          0.2031
             0.2161          0.2031         18.6313

     Atom133  H   pos: (  0.567247  0.225731  0.926366)  dia sigma:           1.00
             0.9953         -0.0000         -0.0000
            -0.0000          0.9953         -0.0000
            -0.0000         -0.0000          0.9953

     Atom134  H   pos: (  0.621766  0.294518  1.005695)  dia sigma:           0.97
             0.9687         -0.0000         -0.0000
            -0.0000          0.9687         -0.0000
            -0.0000         -0.0000          0.9687

     Atom135  O   pos: (  0.058782  0.360711  0.076208)  dia sigma:          18.17
            17.7539         -0.2909         -0.2870
            -0.2909         18.4216         -0.4822
            -0.2870         -0.4822         18.3346

     Atom136  H   pos: (  0.041711  0.327037  0.139047)  dia sigma:           1.05
             1.0454         -0.0000         -0.0000
            -0.0000          1.0454         -0.0000
            -0.0000         -0.0000          1.0454

     Atom137  H   pos: (  0.024414  0.427557  0.075716)  dia sigma:           0.96
             0.9578         -0.0000         -0.0000
            -0.0000          0.9578         -0.0000
            -0.0000         -0.0000          0.9578

     Atom138  O   pos: ( -0.023107  0.456700  1.428202)  dia sigma:          18.09
            18.2625         -0.6013         -0.2988
            -0.6013         17.8167         -0.0650
            -0.2988         -0.0650         18.1900

     Atom139  H   pos: (  0.017595  0.450760  1.365589)  dia sigma:           0.98
             0.9788         -0.0000         -0.0000
            -0.0000          0.9788         -0.0000
            -0.0000         -0.0000          0.9788

     Atom140  H   pos: (  0.239122  0.041453  1.411916)  dia sigma:           1.00
             0.9986         -0.0000         -0.0000
            -0.0000          0.9986         -0.0000
            -0.0000         -0.0000          0.9986

     Atom141  O   pos: (  0.254218  0.312937  1.433416)  dia sigma:          17.99
            18.3523          0.1102         -0.2352
             0.1102         17.4079         -0.2240
            -0.2352         -0.2240         18.2158

     Atom142  H   pos: (  0.242374  0.291560  1.504362)  dia sigma:           0.98
             0.9754         -0.0000         -0.0000
            -0.0000          0.9754         -0.0000
            -0.0000         -0.0000          0.9754

     Atom143  H   pos: (  0.329782  0.312160  1.431023)  dia sigma:           0.96
             0.9629         -0.0000         -0.0000
            -0.0000          0.9629         -0.0000
            -0.0000         -0.0000          0.9629

     Atom144  O   pos: (  0.307621  0.196173  0.870497)  dia sigma:          18.16
            17.5173          0.3823         -0.1315
             0.3823         18.3954         -0.2602
            -0.1315         -0.2602         18.5592

     Atom145  H   pos: (  0.333964  0.265630  0.862120)  dia sigma:           0.98
             0.9829         -0.0000         -0.0000
            -0.0000          0.9829         -0.0000
            -0.0000         -0.0000          0.9829

     Atom146  H   pos: (  0.304340  0.191810  0.944067)  dia sigma:           1.02
             1.0243         -0.0000         -0.0000
            -0.0000          1.0243         -0.0000
            -0.0000         -0.0000          1.0243

     Atom147  O   pos: ( -0.127852  0.421289  1.209389)  dia sigma:          18.05
            18.3940         -0.3272         -0.0684
            -0.3272         18.2009          0.4183
            -0.0684          0.4183         17.5558

     Atom148  H   pos: ( -0.052544  0.421532  1.223500)  dia sigma:           0.92
             0.9235         -0.0000         -0.0000
            -0.0000          0.9235         -0.0000
            -0.0000         -0.0000          0.9235

     Atom149  H   pos: ( -0.153157  0.481639  1.242792)  dia sigma:           1.04
             1.0375         -0.0000         -0.0000
            -0.0000          1.0375         -0.0000
            -0.0000         -0.0000          1.0375

     Atom150  O   pos: ( -0.294676  0.320115  1.501501)  dia sigma:          18.21
            18.2558         -0.1628          0.1083
            -0.1628         18.7891          0.2152
             0.1083          0.2152         17.5956

     Atom151  H   pos: ( -0.239181  0.270168  1.505244)  dia sigma:           0.98
             0.9763         -0.0000         -0.0000
            -0.0000          0.9763         -0.0000
            -0.0000         -0.0000          0.9763

     Atom152  H   pos: ( -0.268734  0.386729  1.522986)  dia sigma:           0.97
             0.9732         -0.0000         -0.0000
            -0.0000          0.9732         -0.0000
            -0.0000         -0.0000          0.9732

     Atom153  O   pos: (  0.157109  0.066646  0.951812)  dia sigma:          18.06
            17.9734         -0.0022         -0.3209
            -0.0022         18.7384         -0.1779
            -0.3209         -0.1779         17.4777

     Atom154  H   pos: (  0.128088  0.134360  0.955137)  dia sigma:           1.03
             1.0332         -0.0000         -0.0000
            -0.0000          1.0332         -0.0000
            -0.0000         -0.0000          1.0332

     Atom155  H   pos: ( -0.210960  0.485919  0.979759)  dia sigma:           0.96
             0.9584         -0.0000         -0.0000
            -0.0000          0.9584         -0.0000
            -0.0000         -0.0000          0.9584

     Atom156  O   pos: (  0.029209  0.257597  1.603419)  dia sigma:          18.06
            18.0172          0.1267         -0.0167
             0.1267         17.9121         -0.6322
            -0.0167         -0.6322         18.2434

     Atom157  H   pos: (  0.010510  0.300211  1.546864)  dia sigma:           1.05
             1.0465         -0.0000         -0.0000
            -0.0000          1.0465         -0.0000
            -0.0000         -0.0000          1.0465

     Atom158  H   pos: ( -0.035412  0.226571  1.633069)  dia sigma:           0.89
             0.8932         -0.0000         -0.0000
            -0.0000          0.8932         -0.0000
            -0.0000         -0.0000          0.8932

     Atom159  O   pos: (  0.392070  0.201260  1.277780)  dia sigma:          18.29
            18.8375          0.3695          0.0386
             0.3695         17.9037          0.4003
             0.0386          0.4003         18.1390

     Atom160  H   pos: (  0.417747  0.245668  1.334963)  dia sigma:           0.90
             0.9043         -0.0000         -0.0000
            -0.0000          0.9043         -0.0000
            -0.0000         -0.0000          0.9043

     Atom161  H   pos: (  0.320452  0.189115  1.288170)  dia sigma:           1.03
             1.0327         -0.0000         -0.0000
            -0.0000          1.0327         -0.0000
            -0.0000         -0.0000          1.0327

     Atom162  O   pos: (  0.172806  0.149126  1.343973)  dia sigma:          18.06
            18.3612          0.0556          0.4977
             0.0556         18.1059          0.2894
             0.4977          0.2894         17.7223

     Atom163  H   pos: (  0.105422  0.165908  1.316623)  dia sigma:           0.98
             0.9845         -0.0000         -0.0000
            -0.0000          0.9845         -0.0000
            -0.0000         -0.0000          0.9845

     Atom164  H   pos: (  0.198071  0.211178  1.378938)  dia sigma:           0.95
             0.9515         -0.0000         -0.0000
            -0.0000          0.9515         -0.0000
            -0.0000         -0.0000          0.9515

     Atom165  O   pos: (  0.396725  0.034377  1.060753)  dia sigma:          18.02
            18.3588         -0.2122          0.2868
            -0.2122         17.6117         -0.3830
             0.2868         -0.3830         18.0947

     Atom166  H   pos: (  0.014389  0.516560  1.038033)  dia sigma:           1.05
             1.0542         -0.0000         -0.0000
            -0.0000          1.0542         -0.0000
            -0.0000         -0.0000          1.0542

     Atom167  H   pos: (  0.071549  0.465713  1.131317)  dia sigma:           0.88
             0.8763         -0.0000         -0.0000
            -0.0000          0.8763         -0.0000
            -0.0000         -0.0000          0.8763

     Atom168  O   pos: (  0.053268  0.212844  0.791190)  dia sigma:          18.03
            18.5492          0.2300         -0.1017
             0.2300         17.4996          0.0519
            -0.1017          0.0519         18.0274

     Atom169  H   pos: ( -0.010269  0.198797  0.753370)  dia sigma:           0.97
             0.9651         -0.0000         -0.0000
            -0.0000          0.9651         -0.0000
            -0.0000         -0.0000          0.9651

     Atom170  H   pos: (  0.105295  0.222348  0.737370)  dia sigma:           0.96
             0.9640         -0.0000         -0.0000
            -0.0000          0.9640         -0.0000
            -0.0000         -0.0000          0.9640

     Atom171  O   pos: ( -0.000006  0.384946  0.876965)  dia sigma:          18.09
            18.2551          0.2652          0.0219
             0.2652         18.3205          0.4656
             0.0219          0.4656         17.6902

     Atom172  H   pos: (  0.024595  0.323841  0.837909)  dia sigma:           0.92
             0.9224         -0.0000         -0.0000
            -0.0000          0.9224         -0.0000
            -0.0000         -0.0000          0.9224

     Atom173  H   pos: (  0.062027  0.422743  0.888886)  dia sigma:           1.03
             1.0250         -0.0000         -0.0000
            -0.0000          1.0250         -0.0000
            -0.0000         -0.0000          1.0250

     Atom174  O   pos: (  0.597679  0.279588  1.230305)  dia sigma:          18.18
            18.6213         -0.2361         -0.2611
            -0.2361         17.5235          0.2938
            -0.2611          0.2938         18.4067

     Atom175  H   pos: (  0.671020  0.269124  1.242289)  dia sigma:           0.96
             0.9617         -0.0000         -0.0000
            -0.0000          0.9617         -0.0000
            -0.0000         -0.0000          0.9617

     Atom176  H   pos: (  0.568160  0.297499  1.295960)  dia sigma:           1.01
             1.0100         -0.0000         -0.0000
            -0.0000          1.0100         -0.0000
            -0.0000         -0.0000          1.0100

     Atom177  O   pos: ( -0.100089  0.277168  1.016831)  dia sigma:          17.99
            17.7292          0.0234         -0.6189
             0.0234         18.0285          0.1876
            -0.6189          0.1876         18.2146

     Atom178  H   pos: ( -0.127435  0.325530  1.064577)  dia sigma:           1.05
             1.0463         -0.0000         -0.0000
            -0.0000          1.0463         -0.0000
            -0.0000         -0.0000          1.0463

     Atom179  H   pos: ( -0.060979  0.318509  0.967478)  dia sigma:           0.96
             0.9621         -0.0000         -0.0000
            -0.0000          0.9621         -0.0000
            -0.0000         -0.0000          0.9621

     Atom180  O   pos: ( -0.004484  0.196868  1.244011)  dia sigma:          17.97
            18.2854          0.1781         -0.3311
             0.1781         18.1686         -0.4996
            -0.3311         -0.4996         17.4548

     Atom181  H   pos: (  0.009648  0.262498  1.214775)  dia sigma:           1.07
             1.0651         -0.0000         -0.0000
            -0.0000          1.0651         -0.0000
            -0.0000         -0.0000          1.0651

     Atom182  H   pos: ( -0.076572  0.203298  1.260162)  dia sigma:           1.00
             0.9986         -0.0000         -0.0000
            -0.0000          0.9986         -0.0000
            -0.0000         -0.0000          0.9986

     Atom183  O   pos: (  0.400851  0.386397  0.907997)  dia sigma:          17.58
            17.9314         -0.3363         -0.2847
            -0.3363         17.4576          0.1852
            -0.2847          0.1852         17.3562

     Atom184  H   pos: (  0.462264  0.353896  0.884308)  dia sigma:           1.06
             1.0645         -0.0000         -0.0000
            -0.0000          1.0645         -0.0000
            -0.0000         -0.0000          1.0645

     Atom185  O   pos: (  0.068208  0.430032  1.237734)  dia sigma:          17.59
            17.5315         -0.4824          0.0516
            -0.4824         17.9673         -0.0125
             0.0516         -0.0125         17.2676

     Atom186  H   pos: (  0.108437  0.368703  1.238251)  dia sigma:           1.07
             1.0718         -0.0000         -0.0000
            -0.0000          1.0718         -0.0000
            -0.0000         -0.0000          1.0718

     Atom187  O   pos: (  0.461698  0.312973  1.425451)  dia sigma:          17.61
            17.2559          0.0642          0.0021
             0.0642         18.2628         -0.2095
             0.0021         -0.2095         17.2998

     Atom188  H   pos: (  0.463586  0.384097  1.408763)  dia sigma:           1.08
             1.0773         -0.0000         -0.0000
            -0.0000          1.0773         -0.0000
            -0.0000         -0.0000          1.0773

     Paramagnetic contribution in ppm:

     Atom  1  Ca  pos: ( -0.238235  0.442858  0.472493)  para sigma:        -486.56
          -491.8357        -18.6659          8.6822
           -17.1553       -459.7381          5.7581
            10.3460          3.6664       -508.0949

     Atom  2  Ca  pos: (  0.520425  0.447159  0.344472)  para sigma:        -483.32
          -486.9841        -16.3674          4.5256
           -14.8500       -470.2964          4.3095
             1.5397          7.0278       -492.6843

     Atom  3  Ca  pos: (  0.674482  0.207516  0.336133)  para sigma:        -470.74
          -471.5909        -14.7565         -2.4797
           -16.2361       -458.6262         -1.6413
             0.0342         -3.2070       -482.0051

     Atom  4  Ca  pos: ( -0.073753  0.213066  0.486893)  para sigma:        -464.88
          -464.6314        -16.2608         -4.1400
           -16.6149       -469.3660         -3.6090
            -5.8894         -4.3598       -460.6523

     Atom  5  Ca  pos: (  0.494076  0.167242  1.141143)  para sigma:        -462.93
          -464.4809          8.3682         -8.1106
            10.1599       -465.5089         21.8473
           -10.1035         24.4118       -458.8141

     Atom  6  Ca  pos: (  0.684139  0.039811  0.781161)  para sigma:        -471.39
          -481.7369         -5.4816         -7.1883
            -5.7245       -469.7411        -31.4679
            -9.7872        -30.0076       -462.7046

     Atom  7  Ca  pos: (  0.222909  0.315281  0.028537)  para sigma:        -445.88
          -444.6476         16.4685         -6.0841
            14.8065       -452.8828        -11.0227
            -3.6172        -10.5404       -440.1214

     Atom  8  Ca  pos: (  0.264140  0.441592  0.467447)  para sigma:        -476.41
          -475.5234        -18.6295          2.7747
           -19.4485       -458.8516          1.7935
             6.0791          0.2104       -494.8425

     Atom  9  Ca  pos: (  0.024206  0.448376  0.333172)  para sigma:        -500.02
          -504.1691        -15.7318         22.7673
           -19.6191       -485.3617          8.7064
            19.5113         11.0173       -510.5428

     Atom 10  Ca  pos: (  0.174986  0.201857  0.313525)  para sigma:        -464.33
          -459.9808        -15.7788         10.1143
           -14.9389       -464.7250         12.4791
            12.6848          9.9617       -468.2958

     Atom 11  Ca  pos: (  0.429843  0.211290  0.475437)  para sigma:        -475.81
          -475.8413        -13.0330        -16.4371
           -12.1393       -469.0816        -13.0190
           -18.4744        -14.0133       -482.4954

     Atom 12  Ca  pos: (  0.221644  0.067184  0.774896)  para sigma:        -464.12
          -475.3184          4.2398         -6.7311
             4.8205       -468.5813         11.7404
            -7.9530         12.0004       -448.4605

     Atom 13  Ca  pos: (  0.549941  0.267941  1.566275)  para sigma:        -485.53
          -496.2476          2.6361         10.2064
             0.6003       -487.2808        -11.9811
             6.0073        -10.6554       -473.0491

     Atom 14  Si  pos: (  0.571079  0.134382  0.086292)  para sigma:        -404.30
          -423.1684          5.5727         10.8327
            -1.8879       -429.4485         -0.7622
            -2.5719         -6.3471       -360.2841

     Atom 15  Si  pos: (  0.168844  0.223941  0.546687)  para sigma:        -402.40
          -404.8295         30.3097          6.8955
            28.1913       -417.2668         -3.0356
             9.6294         -2.6431       -385.0987

     Atom 16  Si  pos: (  0.416743  0.231701  0.237828)  para sigma:        -399.02
          -388.8556         35.7886         13.7870
            39.3965       -399.1785         -2.5910
            12.6797         -0.7620       -409.0156

     Atom 17  Si  pos: (  0.049021  0.115348  0.095126)  para sigma:        -403.84
          -401.7392         22.1580         29.1616
            20.6405       -425.8029         13.0587
            23.5859          2.2495       -383.9858

     Atom 18  Si  pos: (  0.666215  0.223721  0.564831)  para sigma:        -401.50
          -405.0478         23.3412          3.3982
            20.9545       -415.1855         -6.8988
             8.1569         -9.3321       -384.2771

     Atom 19  Si  pos: ( -0.087270  0.221039  0.255262)  para sigma:        -400.34
          -388.1082         26.0024          2.0843
            28.9991       -407.6227        -11.8096
             0.6903         -1.7721       -405.2800

     Atom 20  Si  pos: (  0.525037  0.422687  0.572852)  para sigma:        -400.38
          -408.1042         17.8667         -8.4587
            18.0096       -418.6081          8.4972
            -9.0498         10.8962       -374.4168

     Atom 21  Si  pos: ( -0.217216  0.413407  0.242700)  para sigma:        -402.49
          -387.1927         22.0866         -4.0900
            21.6119       -411.1848          6.1354
            -1.4106          4.0486       -409.0873

     Atom 22  Si  pos: (  0.035243  0.429699  0.566082)  para sigma:        -401.15
          -399.3700         17.5051          5.0881
            19.3435       -421.7890          6.9699
             4.0210          7.6297       -382.2928

     Atom 23  Si  pos: (  0.282781  0.426610  0.238561)  para sigma:        -401.76
          -376.0043         34.7857         -3.3816
            31.9355       -416.2560          8.9994
             0.4273          6.0617       -413.0054

     Atom 24  O   pos: ( -0.157610  0.310517  0.204871)  para sigma:         -61.05
           -64.0547        -24.9896          4.1328
           -25.3247        -45.3270         -2.7508
             3.8252         -2.5709        -73.7695

     Atom 25  O   pos: (  0.909882  0.034828  0.505464)  para sigma:        -108.76
          -101.3344         -0.3897         -1.7501
            -1.7836       -109.4666          4.0980
             3.8064          8.9513       -115.4767

     Atom 26  O   pos: (  0.170144  0.021965  0.307383)  para sigma:         -98.93
           -80.8672          1.7074         10.4824
             2.2286        -90.6529          4.2765
             4.0154          0.0727       -125.2786

     Atom 27  O   pos: (  0.429096  0.390450  0.501729)  para sigma:        -104.44
           -92.4338         -4.9290          2.3733
            -9.1764       -106.2186         -1.6978
            -5.8891         -0.7384       -114.6823

     Atom 28  O   pos: (  0.685512  0.387342  0.305961)  para sigma:        -100.75
           -86.4432         -0.0432         -6.0328
            -2.2096       -102.1059         -1.5890
             0.8286         -1.7966       -113.6880

     Atom 29  O   pos: ( -0.121648  0.166543  1.688307)  para sigma:         -61.69
           -69.5028          6.8616          1.9771
             6.6435        -81.0979         -4.4664
             4.2913         -2.4916        -34.4763

     Atom 30  O   pos: (  0.665799  0.196333  0.140679)  para sigma:         -34.21
           -20.7905         13.0423          6.0058
            19.0505        -43.7508          7.6272
            12.8398         10.2189        -38.0976

     Atom 31  H   pos: (  0.730572  0.183324  0.106917)  para sigma:           0.00
             0.0000          0.0000          0.0000
             0.0000          0.0000          0.0000
             0.0000          0.0000          0.0000

     Atom 32  O   pos: (  0.699610  0.184585  0.677506)  para sigma:         -84.77
           -89.0596         -0.5485          4.9723
            -1.6736        -91.1102        -19.5207
             5.1665        -13.1585        -74.1329

     Atom 33  O   pos: ( -0.053606  0.150055  0.158320)  para sigma:         -64.65
           -66.8406         -6.0363        -13.6104
            -8.4849        -69.5710         18.3231
           -13.7718         16.8525        -57.5344

     Atom 34  O   pos: (  0.038317  0.478211  0.678567)  para sigma:         -90.55
           -87.2169         -3.3291        -16.1805
            -2.9045       -102.2122         20.9000
           -12.5850         20.0412        -82.2131

     Atom 35  O   pos: (  0.568846  0.016697  0.128403)  para sigma:         -62.21
           -81.3136         -1.8668          3.1382
            -1.8100        -47.7078        -17.9771
             3.0544        -15.4361        -57.6070

     Atom 36  O   pos: (  0.095200  0.321881  0.567325)  para sigma:         -63.37
           -69.6368        -22.9981          2.5093
           -23.4124        -47.3775          0.5936
             4.0265         -3.8750        -73.0830

     Atom 37  O   pos: (  0.340551  0.322952  0.195441)  para sigma:         -63.28
           -64.4474        -24.8268          2.3020
           -22.9084        -53.2073          0.3801
             2.0149         -0.9655        -72.1825

     Atom 38  O   pos: (  0.409288  0.035068  0.482714)  para sigma:        -119.51
          -125.8621          1.7856          9.2065
             3.9879       -118.4467          5.3076
            10.7121          8.6604       -114.2271

     Atom 39  O   pos: (  0.668417  0.030340  0.308754)  para sigma:         -97.03
           -87.5122          1.9256         14.8391
             2.4678        -85.3710          7.6824
             7.7295          2.4971       -118.2131

     Atom 40  O   pos: ( -0.075748  0.398857  0.522880)  para sigma:         -89.88
           -73.2284         -2.1982          1.0177
            -4.0564        -99.4435         -0.1066
             0.6193          1.5750        -96.9599

     Atom 41  O   pos: (  0.183628  0.389726  0.297727)  para sigma:         -97.79
           -72.0018         -4.3807        -16.3414
           -10.2397       -113.4374          1.1022
           -10.7660         -1.8689       -107.9294

     Atom 42  O   pos: (  0.432541  0.193317  1.677003)  para sigma:         -69.66
           -70.0068          6.8276        -11.2624
             7.7532        -86.9986         -9.4293
            -3.7577         -7.1571        -51.9657

     Atom 43  O   pos: (  0.146771  0.181453  0.128739)  para sigma:         -83.42
           -82.1778         10.4694         -5.2184
            12.1502        -81.7727         -1.1076
            -5.6130         -1.7300        -86.3184

     Atom 44  O   pos: (  0.208621  0.198049  0.660988)  para sigma:         -94.61
          -102.9171         -1.5559          5.5172
            -3.3745        -92.8616        -31.1978
             6.5909        -23.4256        -88.0621

     Atom 45  O   pos: (  0.468391  0.188280  0.131370)  para sigma:         -60.22
           -55.5081        -10.2359        -14.7600
           -13.2899        -69.3240         17.4334
           -16.0528         15.6069        -55.8398

     Atom 46  O   pos: (  0.096883  0.144663  0.488398)  para sigma:        -101.46
          -109.2339          8.2057          2.4751
            12.9413        -73.4963          9.0064
             0.8427          2.7993       -121.6420

     Atom 47  O   pos: (  0.345698  0.146400  0.285677)  para sigma:         -97.97
          -109.3604          5.6952        -10.2232
            10.8872        -69.9768        -18.1251
           -13.4680        -15.7064       -114.5597

     Atom 48  O   pos: (  0.259123  0.258531  0.470232)  para sigma:        -105.69
           -89.9203          0.1213         -3.8063
            -2.0133       -110.2524         -1.1595
             2.0332          0.4601       -116.8936

     Atom 49  O   pos: (  0.501306  0.270842  0.315975)  para sigma:         -93.40
           -84.9436          2.6117         14.7208
             2.4415        -94.0372          7.8850
            10.1403          5.4585       -101.2307

     Atom 50  O   pos: (  0.601279  0.146005  0.494194)  para sigma:        -109.38
          -117.0025          4.2039          0.3183
             7.8684        -90.8463          5.0468
            -2.7471         -3.9692       -120.3047

     Atom 51  O   pos: (  0.845605  0.157088  0.326232)  para sigma:        -105.14
          -107.1797          0.9307         -7.6414
             4.4871        -88.1361         -7.6917
            -5.4241         -1.7981       -120.1180

     Atom 52  O   pos: (  0.758096  0.266069  0.495319)  para sigma:        -106.10
           -91.0685         -2.1509         -8.7158
            -2.2517       -101.5456         -6.0595
            -0.3651         -2.6161       -125.6716

     Atom 53  O   pos: (  0.008343  0.270589  0.312321)  para sigma:         -95.46
           -87.7256          3.2800          8.5137
             1.7325        -87.1255          5.3500
             4.3531          0.1729       -111.5259

     Atom 54  O   pos: (  0.495858  0.460956  0.684697)  para sigma:        -104.51
           -85.2998        -14.7205        -38.7036
           -12.0634       -128.0996         19.6690
           -24.2074         12.5592       -100.1382

     Atom 55  O   pos: (  0.064105 -0.004381  0.131455)  para sigma:         -65.73
           -80.8529         -8.8204         10.7460
            -3.9591        -56.9694        -14.5987
             8.7433        -16.6291        -59.3675

     Atom 56  O   pos: (  0.591065  0.319050  0.588903)  para sigma:         -64.55
           -69.1320        -23.7638         -1.5389
           -24.5488        -49.9105         -1.3140
            -1.0751         -2.0178        -74.5960

     Atom 57  O   pos: ( -0.100483  0.182744  0.665599)  para sigma:         -39.15
           -26.3190         -4.5050          0.4960
             1.1245        -43.6593          3.9324
             0.0623          5.4172        -47.4638

     Atom 58  H   pos: ( -0.089144  0.110651  0.652928)  para sigma:           0.00
             0.0000          0.0000          0.0000
             0.0000          0.0000          0.0000
             0.0000          0.0000          0.0000

     Atom 59  H   pos: (  0.823572  0.184439  0.668715)  para sigma:           0.00
             0.0000          0.0000          0.0000
             0.0000          0.0000          0.0000
             0.0000          0.0000          0.0000

     Atom 60  O   pos: (  0.405800  0.198498  0.657561)  para sigma:         -49.78
           -43.6380          0.0059          2.2033
             4.0561        -45.5985         -0.3041
             1.1676         -0.5481        -60.0908

     Atom 61  H   pos: (  0.330944  0.211454  0.664239)  para sigma:           0.00
             0.0000          0.0000          0.0000
             0.0000          0.0000          0.0000
             0.0000          0.0000          0.0000

     Atom 62  H   pos: (  0.399541  0.121847  0.662636)  para sigma:           0.00
             0.0000          0.0000          0.0000
             0.0000          0.0000          0.0000
             0.0000          0.0000          0.0000

     Atom 63  O   pos: (  0.285733  0.398964  0.659377)  para sigma:         -29.68
           -29.6258         11.5518         -7.3251
            10.2159        -21.0058          1.5476
            -8.5702          1.4436        -38.4067

     Atom 64  H   pos: (  0.347482  0.373832  0.626395)  para sigma:           0.00
             0.0000          0.0000          0.0000
             0.0000          0.0000          0.0000
             0.0000          0.0000          0.0000

     Atom 65  H   pos: (  0.245372  0.337576  0.673601)  para sigma:           0.00
             0.0000          0.0000          0.0000
             0.0000          0.0000          0.0000
             0.0000          0.0000          0.0000

     Atom 66  O   pos: (  0.301479  0.080659  0.065570)  para sigma:         -33.59
           -16.1129         -6.2779         -4.1659
            -6.4116        -37.0463          4.7245
            -7.6219          5.7313        -47.6187

     Atom 67  H   pos: (  0.239555  0.110694  0.100032)  para sigma:           0.00
             0.0000          0.0000          0.0000
             0.0000          0.0000          0.0000
             0.0000          0.0000          0.0000

     Atom 68  H   pos: (  0.357925  0.113130  0.101292)  para sigma:           0.00
             0.0000          0.0000          0.0000
             0.0000          0.0000          0.0000
             0.0000          0.0000          0.0000

     Atom 69  O   pos: ( -0.203959  0.253697  1.279492)  para sigma:         -12.29
           -13.9296          8.0724        -12.0825
             8.7791        -11.0554        -17.5966
            -6.9427        -13.7869        -11.8732

     Atom 70  H   pos: ( -0.179184  0.322730  1.258324)  para sigma:           0.00
             0.0000          0.0000          0.0000
             0.0000          0.0000          0.0000
             0.0000          0.0000          0.0000

     Atom 71  H   pos: ( -0.213365  0.257043  1.352516)  para sigma:           0.00
             0.0000          0.0000          0.0000
             0.0000          0.0000          0.0000
             0.0000          0.0000          0.0000

     Atom 72  O   pos: ( -0.319024  0.411546  1.005017)  para sigma:         -19.78
           -20.7030          0.1747         -2.4510
             0.1460        -33.1660          2.5604
            -7.3474          6.8170         -5.4608

     Atom 73  H   pos: ( -0.337296  0.417976  0.931187)  para sigma:           0.00
             0.0000          0.0000          0.0000
             0.0000          0.0000          0.0000
             0.0000          0.0000          0.0000

     Atom 74  H   pos: ( -0.375538  0.445071  1.040465)  para sigma:           0.00
             0.0000          0.0000          0.0000
             0.0000          0.0000          0.0000
             0.0000          0.0000          0.0000

     Atom 75  O   pos: (  0.808190  0.031375  1.050598)  para sigma:         -12.13
           -13.5617         12.6212          9.2328
             9.5522        -10.0828         12.9690
            11.0265         19.0698        -12.7415

     Atom 76  H   pos: (  0.819670  0.100891  1.029506)  para sigma:           0.00
             0.0000          0.0000          0.0000
             0.0000          0.0000          0.0000
             0.0000          0.0000          0.0000

     Atom 77  H   pos: (  0.460493  0.460676  0.991500)  para sigma:           0.00
             0.0000          0.0000          0.0000
             0.0000          0.0000          0.0000
             0.0000          0.0000          0.0000

     Atom 78  O   pos: (  0.662788  0.182155  1.692749)  para sigma:         -13.54
             2.6757          8.1131          2.0579
             6.8421        -15.3062          0.7183
             6.0296          3.7228        -27.9867

     Atom 79  H   pos: ( -0.262326  0.181933  1.696063)  para sigma:           0.00
             0.0000          0.0000          0.0000
             0.0000          0.0000          0.0000
             0.0000          0.0000          0.0000

     Atom 80  H   pos: (  0.786522  0.057440 -0.030372)  para sigma:           0.00
             0.0000          0.0000          0.0000
             0.0000          0.0000          0.0000
             0.0000          0.0000          0.0000

     Atom 81  O   pos: ( -0.355709  0.410657  0.810778)  para sigma:         -28.76
           -33.5422          5.9172         14.4934
            -3.3390        -25.5690         -8.4453
            17.4930         -7.1922        -27.1645

     Atom 82  H   pos: (  0.611032  0.347026  0.796281)  para sigma:           0.00
             0.0000          0.0000          0.0000
             0.0000          0.0000          0.0000
             0.0000          0.0000          0.0000

     Atom 83  H   pos: (  0.593737  0.453025  0.765057)  para sigma:           0.00
             0.0000          0.0000          0.0000
             0.0000          0.0000          0.0000
             0.0000          0.0000          0.0000

     Atom 84  O   pos: (  0.526158  0.432639  0.154525)  para sigma:         -20.38
           -21.0218          1.8317          3.2257
            -0.1704         -6.9092         -2.1009
             2.7089         -5.3575        -33.2140

     Atom 85  H   pos: (  0.583272  0.386124  0.153554)  para sigma:           0.00
             0.0000          0.0000          0.0000
             0.0000          0.0000          0.0000
             0.0000          0.0000          0.0000

     Atom 86  H   pos: (  0.872514  0.034213  0.142143)  para sigma:           0.00
             0.0000          0.0000          0.0000
             0.0000          0.0000          0.0000
             0.0000          0.0000          0.0000

     Atom 87  O   pos: (  0.138202  0.279422  1.060708)  para sigma:           3.86
             6.7537          2.7694         -0.9241
             4.6377         21.4145        -13.1720
            -0.1353        -12.5744        -16.6012

     Atom 88  H   pos: (  0.076187  0.242797  1.075243)  para sigma:           0.00
             0.0000          0.0000          0.0000
             0.0000          0.0000          0.0000
             0.0000          0.0000          0.0000

     Atom 89  H   pos: (  0.114165  0.345511  1.038096)  para sigma:           0.00
             0.0000          0.0000          0.0000
             0.0000          0.0000          0.0000
             0.0000          0.0000          0.0000

     Atom 90  O   pos: (  0.607695  0.026040  1.106538)  para sigma:         -10.81
            10.9388         -2.0913         -1.7592
            -5.0512        -28.7108         11.5023
             1.2165         10.9338        -14.6643

     Atom 91  H   pos: (  0.367044  0.498592  1.104319)  para sigma:           0.00
             0.0000          0.0000          0.0000
             0.0000          0.0000          0.0000
             0.0000          0.0000          0.0000

     Atom 92  H   pos: (  0.276927  0.465538  1.040005)  para sigma:           0.00
             0.0000          0.0000          0.0000
             0.0000          0.0000          0.0000
             0.0000          0.0000          0.0000

     Atom 93  O   pos: ( -0.162667  0.165764  1.495232)  para sigma:          -0.94
            -5.9953         -5.5383          2.2158
            -7.6729        -23.4449         -3.4171
            -3.6225         -5.1463         26.6059

     Atom 94  H   pos: ( -0.145372  0.161479  1.568919)  para sigma:           0.00
             0.0000          0.0000          0.0000
             0.0000          0.0000          0.0000
             0.0000          0.0000          0.0000

     Atom 95  H   pos: ( -0.099061  0.165751  1.459139)  para sigma:           0.00
             0.0000          0.0000          0.0000
             0.0000          0.0000          0.0000
             0.0000          0.0000          0.0000

     Atom 96  O   pos: (  0.779731  0.180380  0.873637)  para sigma:          -4.19
           -19.4487         10.5229         18.8119
            11.5423        -13.0212         11.2825
            18.3801          7.6247         19.9081

     Atom 97  H   pos: ( -0.193292  0.222620  0.931727)  para sigma:           0.00
             0.0000          0.0000          0.0000
             0.0000          0.0000          0.0000
             0.0000          0.0000          0.0000

     Atom 98  H   pos: (  0.773883  0.220535  0.812399)  para sigma:           0.00
             0.0000          0.0000          0.0000
             0.0000          0.0000          0.0000
             0.0000          0.0000          0.0000

     Atom 99  O   pos: (  0.493484  0.027219  0.821998)  para sigma:         -23.09
           -21.1020          7.2319          7.4194
             9.0074        -22.9360          9.3345
             7.0447          9.3252        -25.2173

     Atom100  H   pos: (  0.484356  0.099934  0.831134)  para sigma:           0.00
             0.0000          0.0000          0.0000
             0.0000          0.0000          0.0000
             0.0000          0.0000          0.0000

     Atom101  H   pos: (  0.451191  0.014507  0.759689)  para sigma:           0.00
             0.0000          0.0000          0.0000
             0.0000          0.0000          0.0000
             0.0000          0.0000          0.0000

     Atom102  O   pos: (  0.359050  0.260100  1.061535)  para sigma:         -24.26
           -27.0588         -2.5889         -0.1352
             0.1066        -24.9308        -13.6328
            -3.3777        -14.1072        -20.7874

     Atom103  H   pos: (  0.375616  0.312353  1.008164)  para sigma:           0.00
             0.0000          0.0000          0.0000
             0.0000          0.0000          0.0000
             0.0000          0.0000          0.0000

     Atom104  H   pos: (  0.292313  0.276507  1.087779)  para sigma:           0.00
             0.0000          0.0000          0.0000
             0.0000          0.0000          0.0000
             0.0000          0.0000          0.0000

     Atom105  O   pos: ( -0.194199  0.426275  0.675146)  para sigma:         -28.57
           -25.6262          7.8091        -19.6156
             7.8423        -32.4777         10.5650
           -18.7171         10.9863        -27.6190

     Atom106  H   pos: ( -0.147018  0.390947  0.626674)  para sigma:           0.00
             0.0000          0.0000          0.0000
             0.0000          0.0000          0.0000
             0.0000          0.0000          0.0000

     Atom107  H   pos: ( -0.245677  0.382680  0.704364)  para sigma:           0.00
             0.0000          0.0000          0.0000
             0.0000          0.0000          0.0000
             0.0000          0.0000          0.0000

     Atom108  O   pos: (  0.550442  0.231509  0.791704)  para sigma:         -41.83
           -28.3093          3.4908         -3.3008
             3.1626        -50.4483          6.9930
            -3.4055          7.2036        -46.7342

     Atom109  H   pos: (  0.491983  0.232981  0.743258)  para sigma:           0.00
             0.0000          0.0000          0.0000
             0.0000          0.0000          0.0000
             0.0000          0.0000          0.0000

     Atom110  H   pos: (  0.610653  0.216829  0.744239)  para sigma:           0.00
             0.0000          0.0000          0.0000
             0.0000          0.0000          0.0000
             0.0000          0.0000          0.0000

     Atom111  O   pos: (  0.061072  0.477938  1.607060)  para sigma:         -33.94
           -51.7812          0.9944          9.1685
             0.0052        -30.7286        -11.3234
            11.7034         -7.2229        -19.2988

     Atom112  H   pos: (  0.397200  0.083089  1.623618)  para sigma:           0.00
             0.0000          0.0000          0.0000
             0.0000          0.0000          0.0000
             0.0000          0.0000          0.0000

     Atom113  H   pos: (  0.029724  0.476005  1.538121)  para sigma:           0.00
             0.0000          0.0000          0.0000
             0.0000          0.0000          0.0000
             0.0000          0.0000          0.0000

     Atom114  O   pos: ( -0.244437  0.501703  1.585900)  para sigma:           5.47
           -21.2421          2.4435          0.6358
            -0.8266         18.9002         -7.0404
             2.2299         -4.6276         18.7459

     Atom115  H   pos: ( -0.244300  0.495572  1.658913)  para sigma:           0.00
             0.0000          0.0000          0.0000
             0.0000          0.0000          0.0000
             0.0000          0.0000          0.0000

     Atom116  H   pos: (  0.065229  0.109013  1.572991)  para sigma:           0.00
             0.0000          0.0000          0.0000
             0.0000          0.0000          0.0000
             0.0000          0.0000          0.0000

     Atom117  O   pos: (  0.250665  0.252224  1.625433)  para sigma:         -28.21
           -11.3742          0.4073          1.0161
            -0.1484        -38.4579        -11.0049
             2.1569        -12.0911        -34.7966

     Atom118  H   pos: (  0.322181  0.230317  1.642277)  para sigma:           0.00
             0.0000          0.0000          0.0000
             0.0000          0.0000          0.0000
             0.0000          0.0000          0.0000

     Atom119  H   pos: (  0.206490  0.203516  1.660335)  para sigma:           0.00
             0.0000          0.0000          0.0000
             0.0000          0.0000          0.0000
             0.0000          0.0000          0.0000

     Atom120  O   pos: (  0.401461  0.388456 -0.009123)  para sigma:         -17.76
           -25.0828          7.8295         11.6621
             7.2296        -12.5947         16.5496
             9.5454         15.1942        -15.5937

     Atom121  H   pos: (  0.441285  0.391438  0.054025)  para sigma:           0.00
             0.0000          0.0000          0.0000
             0.0000          0.0000          0.0000
             0.0000          0.0000          0.0000

     Atom122  H   pos: (  0.272984  0.375334  1.672136)  para sigma:           0.00
             0.0000          0.0000          0.0000
             0.0000          0.0000          0.0000
             0.0000          0.0000          0.0000

     Atom123  O   pos: (  0.232508  0.511579  1.320483)  para sigma:         -17.93
            -8.5698         -3.9966         16.1790
            -4.9360        -21.3048          4.4061
            16.6817          3.7771        -23.9256

     Atom124  H   pos: (  0.265302  0.447208  1.333626)  para sigma:           0.00
             0.0000          0.0000          0.0000
             0.0000          0.0000          0.0000
             0.0000          0.0000          0.0000

     Atom125  H   pos: (  0.162743  0.491022  1.299212)  para sigma:           0.00
             0.0000          0.0000          0.0000
             0.0000          0.0000          0.0000
             0.0000          0.0000          0.0000

     Atom126  O   pos: (  0.543344  0.417844  1.667516)  para sigma:         -11.92
           -33.7712          3.9172          5.1662
             5.0997          5.0132          5.3785
             7.0519          8.3773         -6.9898

     Atom127  H   pos: (  0.709218  0.369340  0.025585)  para sigma:           0.00
             0.0000          0.0000          0.0000
             0.0000          0.0000          0.0000
             0.0000          0.0000          0.0000

     Atom128  H   pos: ( -0.451309  0.487069  1.654122)  para sigma:           0.00
             0.0000          0.0000          0.0000
             0.0000          0.0000          0.0000
             0.0000          0.0000          0.0000

     Atom129  O   pos: (  0.568949  0.108009  1.506150)  para sigma:         -21.93
           -41.1245          2.6253          1.9981
             4.4101        -14.7697         14.3153
             1.8474         13.7319         -9.8827

     Atom130  H   pos: (  0.554637  0.086286  1.435079)  para sigma:           0.00
             0.0000          0.0000          0.0000
             0.0000          0.0000          0.0000
             0.0000          0.0000          0.0000

     Atom131  H   pos: (  0.233864  0.517439  1.549644)  para sigma:           0.00
             0.0000          0.0000          0.0000
             0.0000          0.0000          0.0000
             0.0000          0.0000          0.0000

     Atom132  O   pos: (  0.578694  0.233479  0.999367)  para sigma:         -19.86
           -30.6972         16.0723         -5.0275
            13.5106        -23.4221         -4.3263
            -2.9240         -3.8720         -5.4665

     Atom133  H   pos: (  0.567247  0.225731  0.926366)  para sigma:           0.00
             0.0000          0.0000          0.0000
             0.0000          0.0000          0.0000
             0.0000          0.0000          0.0000

     Atom134  H   pos: (  0.621766  0.294518  1.005695)  para sigma:           0.00
             0.0000          0.0000          0.0000
             0.0000          0.0000          0.0000
             0.0000          0.0000          0.0000

     Atom135  O   pos: (  0.058782  0.360711  0.076208)  para sigma:         -26.97
           -27.7724        -21.9960         -3.8309
           -14.6570        -16.5249         -6.0399
            -6.1188         -1.3101        -36.6087

     Atom136  H   pos: (  0.041711  0.327037  0.139047)  para sigma:           0.00
             0.0000          0.0000          0.0000
             0.0000          0.0000          0.0000
             0.0000          0.0000          0.0000

     Atom137  H   pos: (  0.024414  0.427557  0.075716)  para sigma:           0.00
             0.0000          0.0000          0.0000
             0.0000          0.0000          0.0000
             0.0000          0.0000          0.0000

     Atom138  O   pos: ( -0.023107  0.456700  1.428202)  para sigma:          -5.40
            -6.2374        -18.3427         -3.7671
           -15.8194        -18.8672         -0.3001
            -7.2700          0.3774          8.9091

     Atom139  H   pos: (  0.017595  0.450760  1.365589)  para sigma:           0.00
             0.0000          0.0000          0.0000
             0.0000          0.0000          0.0000
             0.0000          0.0000          0.0000

     Atom140  H   pos: (  0.239122  0.041453  1.411916)  para sigma:           0.00
             0.0000          0.0000          0.0000
             0.0000          0.0000          0.0000
             0.0000          0.0000          0.0000

     Atom141  O   pos: (  0.254218  0.312937  1.433416)  para sigma:         -14.79
            -1.6639          8.6887        -10.9716
             5.4740        -31.3071         -4.4906
            -6.1482         -4.5597        -11.3901

     Atom142  H   pos: (  0.242374  0.291560  1.504362)  para sigma:           0.00
             0.0000          0.0000          0.0000
             0.0000          0.0000          0.0000
             0.0000          0.0000          0.0000

     Atom143  H   pos: (  0.329782  0.312160  1.431023)  para sigma:           0.00
             0.0000          0.0000          0.0000
             0.0000          0.0000          0.0000
             0.0000          0.0000          0.0000

     Atom144  O   pos: (  0.307621  0.196173  0.870497)  para sigma:         -21.09
           -36.0627         23.4629          2.8508
            18.7989        -13.4579          5.7600
             5.1517          9.3689        -13.7391

     Atom145  H   pos: (  0.333964  0.265630  0.862120)  para sigma:           0.00
             0.0000          0.0000          0.0000
             0.0000          0.0000          0.0000
             0.0000          0.0000          0.0000

     Atom146  H   pos: (  0.304340  0.191810  0.944067)  para sigma:           0.00
             0.0000          0.0000          0.0000
             0.0000          0.0000          0.0000
             0.0000          0.0000          0.0000

     Atom147  O   pos: ( -0.127852  0.421289  1.209389)  para sigma:          -8.99
            13.0883         -3.2538         -0.8795
            -2.3525        -10.2323          5.5270
             3.6082          3.8671        -29.8387

     Atom148  H   pos: ( -0.052544  0.421532  1.223500)  para sigma:           0.00
             0.0000          0.0000          0.0000
             0.0000          0.0000          0.0000
             0.0000          0.0000          0.0000

     Atom149  H   pos: ( -0.153157  0.481639  1.242792)  para sigma:           0.00
             0.0000          0.0000          0.0000
             0.0000          0.0000          0.0000
             0.0000          0.0000          0.0000

     Atom150  O   pos: ( -0.294676  0.320115  1.501501)  para sigma:         -11.96
            -6.6199         -6.5388         -4.7712
            -5.5432          1.6782          7.9131
            -6.5800          6.6422        -30.9328

     Atom151  H   pos: ( -0.239181  0.270168  1.505244)  para sigma:           0.00
             0.0000          0.0000          0.0000
             0.0000          0.0000          0.0000
             0.0000          0.0000          0.0000

     Atom152  H   pos: ( -0.268734  0.386729  1.522986)  para sigma:           0.00
             0.0000          0.0000          0.0000
             0.0000          0.0000          0.0000
             0.0000          0.0000          0.0000

     Atom153  O   pos: (  0.157109  0.066646  0.951812)  para sigma:          -9.16
            -8.8994         12.6484        -11.4660
            10.2788          2.4526         -5.5037
           -12.8079         -8.4916        -21.0426

     Atom154  H   pos: (  0.128088  0.134360  0.955137)  para sigma:           0.00
             0.0000          0.0000          0.0000
             0.0000          0.0000          0.0000
             0.0000          0.0000          0.0000

     Atom155  H   pos: ( -0.210960  0.485919  0.979759)  para sigma:           0.00
             0.0000          0.0000          0.0000
             0.0000          0.0000          0.0000
             0.0000          0.0000          0.0000

     Atom156  O   pos: (  0.029209  0.257597  1.603419)  para sigma:         -18.79
           -10.6067         19.2968        -11.0352
            14.7658        -23.0681         -4.1464
            -3.7271         -3.1694        -22.6891

     Atom157  H   pos: (  0.010510  0.300211  1.546864)  para sigma:           0.00
             0.0000          0.0000          0.0000
             0.0000          0.0000          0.0000
             0.0000          0.0000          0.0000

     Atom158  H   pos: ( -0.035412  0.226571  1.633069)  para sigma:           0.00
             0.0000          0.0000          0.0000
             0.0000          0.0000          0.0000
             0.0000          0.0000          0.0000

     Atom159  O   pos: (  0.392070  0.201260  1.277780)  para sigma:         -21.81
           -24.2806          2.3723         -9.0404
             4.3643        -30.5816         17.5831
           -10.4528         18.1041        -10.5695

     Atom160  H   pos: (  0.417747  0.245668  1.334963)  para sigma:           0.00
             0.0000          0.0000          0.0000
             0.0000          0.0000          0.0000
             0.0000          0.0000          0.0000

     Atom161  H   pos: (  0.320452  0.189115  1.288170)  para sigma:           0.00
             0.0000          0.0000          0.0000
             0.0000          0.0000          0.0000
             0.0000          0.0000          0.0000

     Atom162  O   pos: (  0.172806  0.149126  1.343973)  para sigma:          -3.74
             6.8576          7.3367         22.4318
             6.4913         -2.6255         10.4167
            23.0866         10.3308        -15.4534

     Atom163  H   pos: (  0.105422  0.165908  1.316623)  para sigma:           0.00
             0.0000          0.0000          0.0000
             0.0000          0.0000          0.0000
             0.0000          0.0000          0.0000

     Atom164  H   pos: (  0.198071  0.211178  1.378938)  para sigma:           0.00
             0.0000          0.0000          0.0000
             0.0000          0.0000          0.0000
             0.0000          0.0000          0.0000

     Atom165  O   pos: (  0.396725  0.034377  1.060753)  para sigma:         -25.26
           -40.0319          5.0358          1.3356
             8.8665        -27.6399         -6.9253
             8.8484        -11.6563         -8.1195

     Atom166  H   pos: (  0.014389  0.516560  1.038033)  para sigma:           0.00
             0.0000          0.0000          0.0000
             0.0000          0.0000          0.0000
             0.0000          0.0000          0.0000

     Atom167  H   pos: (  0.071549  0.465713  1.131317)  para sigma:           0.00
             0.0000          0.0000          0.0000
             0.0000          0.0000          0.0000
             0.0000          0.0000          0.0000

     Atom168  O   pos: (  0.053268  0.212844  0.791190)  para sigma:         -18.22
             1.2724          4.3849         -2.7725
             3.1020        -32.9056         10.7040
            -6.8111          9.9254        -23.0217

     Atom169  H   pos: ( -0.010269  0.198797  0.753370)  para sigma:           0.00
             0.0000          0.0000          0.0000
             0.0000          0.0000          0.0000
             0.0000          0.0000          0.0000

     Atom170  H   pos: (  0.105295  0.222348  0.737370)  para sigma:           0.00
             0.0000          0.0000          0.0000
             0.0000          0.0000          0.0000
             0.0000          0.0000          0.0000

     Atom171  O   pos: ( -0.000006  0.384946  0.876965)  para sigma:         -22.71
           -32.4666          6.1652         -5.0544
            11.9257         -9.5879         10.1648
            -5.8360         11.9461        -26.0812

     Atom172  H   pos: (  0.024595  0.323841  0.837909)  para sigma:           0.00
             0.0000          0.0000          0.0000
             0.0000          0.0000          0.0000
             0.0000          0.0000          0.0000

     Atom173  H   pos: (  0.062027  0.422743  0.888886)  para sigma:           0.00
             0.0000          0.0000          0.0000
             0.0000          0.0000          0.0000
             0.0000          0.0000          0.0000

     Atom174  O   pos: (  0.597679  0.279588  1.230305)  para sigma:         -12.08
             7.9407          1.5718          7.2894
             4.8590        -28.1469         10.5424
             8.2312          9.0930        -16.0235

     Atom175  H   pos: (  0.671020  0.269124  1.242289)  para sigma:           0.00
             0.0000          0.0000          0.0000
             0.0000          0.0000          0.0000
             0.0000          0.0000          0.0000

     Atom176  H   pos: (  0.568160  0.297499  1.295960)  para sigma:           0.00
             0.0000          0.0000          0.0000
             0.0000          0.0000          0.0000
             0.0000          0.0000          0.0000

     Atom177  O   pos: ( -0.100089  0.277168  1.016831)  para sigma:           0.48
            -4.5989          9.5304        -16.2608
            10.3557         -6.6701         -2.6351
           -18.5791          0.3632         12.6944

     Atom178  H   pos: ( -0.127435  0.325530  1.064577)  para sigma:           0.00
             0.0000          0.0000          0.0000
             0.0000          0.0000          0.0000
             0.0000          0.0000          0.0000

     Atom179  H   pos: ( -0.060979  0.318509  0.967478)  para sigma:           0.00
             0.0000          0.0000          0.0000
             0.0000          0.0000          0.0000
             0.0000          0.0000          0.0000

     Atom180  O   pos: ( -0.004484  0.196868  1.244011)  para sigma:           0.03
            18.7580          4.7115        -10.1517
             6.9487          0.1198        -15.8588
            -8.0737        -14.5200        -18.7750

     Atom181  H   pos: (  0.009648  0.262498  1.214775)  para sigma:           0.00
             0.0000          0.0000          0.0000
             0.0000          0.0000          0.0000
             0.0000          0.0000          0.0000

     Atom182  H   pos: ( -0.076572  0.203298  1.260162)  para sigma:           0.00
             0.0000          0.0000          0.0000
             0.0000          0.0000          0.0000
             0.0000          0.0000          0.0000

     Atom183  O   pos: (  0.400851  0.386397  0.907997)  para sigma:         -46.37
           -77.4821         13.5191         17.3185
            10.9002        -29.7516        -18.4936
            22.3397        -21.6963        -31.8848

     Atom184  H   pos: (  0.462264  0.353896  0.884308)  para sigma:           0.00
             0.0000          0.0000          0.0000
             0.0000          0.0000          0.0000
             0.0000          0.0000          0.0000

     Atom185  O   pos: (  0.068208  0.430032  1.237734)  para sigma:         -38.36
           -35.4348          6.1896          6.0416
            16.5429        -49.6941          1.9058
             6.8899         -2.1414        -29.9453

     Atom186  H   pos: (  0.108437  0.368703  1.238251)  para sigma:           0.00
             0.0000          0.0000          0.0000
             0.0000          0.0000          0.0000
             0.0000          0.0000          0.0000

     Atom187  O   pos: (  0.461698  0.312973  1.425451)  para sigma:         -31.66
           -15.2937        -15.0438         25.6492
            -4.5245        -72.8332          1.5837
            21.1515         -8.4377         -6.8598

     Atom188  H   pos: (  0.463586  0.384097  1.408763)  para sigma:           0.00
             0.0000          0.0000          0.0000
             0.0000          0.0000          0.0000
             0.0000          0.0000          0.0000

     Paramagnetic US occ-occ contribution in ppm:

     Atom  1  Ca  pos: ( -0.238235  0.442858  0.472493)  para_oo sigma:          -3.25
            -3.3531         -0.4228          0.3142
            -0.4043         -2.5880          0.1418
             0.3029          0.1629         -3.8035

     Atom  2  Ca  pos: (  0.520425  0.447159  0.344472)  para_oo sigma:          -3.17
            -3.0402         -0.4104         -0.0163
            -0.3973         -2.7653          0.0705
            -0.0599          0.0626         -3.7175

     Atom  3  Ca  pos: (  0.674482  0.207516  0.336133)  para_oo sigma:          -2.84
            -2.8828         -0.4151          0.0364
            -0.4443         -2.3872         -0.0358
             0.0851         -0.0196         -3.2451

     Atom  4  Ca  pos: ( -0.073753  0.213066  0.486893)  para_oo sigma:          -2.63
            -2.5189         -0.4236          0.0013
            -0.4253         -2.5601          0.0171
            -0.0457         -0.0748         -2.8048

     Atom  5  Ca  pos: (  0.494076  0.167242  1.141143)  para_oo sigma:          -3.15
            -3.5087         -0.3355         -0.2579
            -0.2951         -2.8284         -0.1278
            -0.3806         -0.0808         -3.1160

     Atom  6  Ca  pos: (  0.684139  0.039811  0.781161)  para_oo sigma:          -3.18
            -3.3680          0.0726         -0.1290
             0.0216         -3.0353         -0.3383
            -0.0471         -0.3197         -3.1413

     Atom  7  Ca  pos: (  0.222909  0.315281  0.028537)  para_oo sigma:          -2.45
            -2.1997         -0.1072         -0.1987
            -0.1075         -2.7708         -0.1944
            -0.1935         -0.1289         -2.3873

     Atom  8  Ca  pos: (  0.264140  0.441592  0.467447)  para_oo sigma:          -3.00
            -2.9429         -0.4253          0.1626
            -0.4057         -2.4327          0.1436
             0.2018          0.1744         -3.6271

     Atom  9  Ca  pos: (  0.024206  0.448376  0.333172)  para_oo sigma:          -3.81
            -3.8487         -0.5179          0.2477
            -0.5513         -3.4265          0.1065
             0.1950          0.0413         -4.1412

     Atom 10  Ca  pos: (  0.174986  0.201857  0.313525)  para_oo sigma:          -2.71
            -2.7002         -0.4749          0.1468
            -0.4647         -2.4968          0.1243
             0.1947          0.1418         -2.9359

     Atom 11  Ca  pos: (  0.429843  0.211290  0.475437)  para_oo sigma:          -2.92
            -2.8732         -0.3109         -0.2331
            -0.3063         -2.5707         -0.1819
            -0.2607         -0.2173         -3.3112

     Atom 12  Ca  pos: (  0.221644  0.067184  0.774896)  para_oo sigma:          -3.00
            -2.9525         -0.0516          0.1287
            -0.1148         -2.9725          0.1359
             0.1006          0.1804         -3.0848

     Atom 13  Ca  pos: (  0.549941  0.267941  1.566275)  para_oo sigma:          -3.57
            -3.0628         -0.0825         -0.0124
            -0.0221         -4.0478          0.2686
            -0.0746          0.1913         -3.5995

     Atom 14  Si  pos: (  0.571079  0.134382  0.086292)  para_oo sigma:          -6.03
            -6.6429         -0.1130         -0.0318
            -0.0887         -6.0145         -0.3227
             0.0604         -0.3236         -5.4329

     Atom 15  Si  pos: (  0.168844  0.223941  0.546687)  para_oo sigma:          -6.14
            -6.1779          0.4473          0.1476
             0.4291         -6.2561          0.0622
             0.1298          0.0793         -5.9952

     Atom 16  Si  pos: (  0.416743  0.231701  0.237828)  para_oo sigma:          -6.23
            -6.0882          0.8854          0.2858
             0.8727         -6.2596         -0.1499
             0.2469         -0.1902         -6.3360

     Atom 17  Si  pos: (  0.049021  0.115348  0.095126)  para_oo sigma:          -5.96
            -5.7491          0.3545          0.4272
             0.3740         -6.3815          0.1295
             0.4427          0.1328         -5.7430

     Atom 18  Si  pos: (  0.666215  0.223721  0.564831)  para_oo sigma:          -6.08
            -6.1668          0.3447          0.0447
             0.3076         -6.1246         -0.0055
             0.0139          0.0022         -5.9522

     Atom 19  Si  pos: ( -0.087270  0.221039  0.255262)  para_oo sigma:          -6.11
            -6.0501          0.5757          0.1749
             0.5347         -6.2347         -0.1829
             0.1404         -0.2026         -6.0417

     Atom 20  Si  pos: (  0.525037  0.422687  0.572852)  para_oo sigma:          -6.17
            -6.4727          0.0494         -0.1172
             0.0156         -6.3086          0.1055
            -0.1897          0.1186         -5.7382

     Atom 21  Si  pos: ( -0.217216  0.413407  0.242700)  para_oo sigma:          -6.02
            -5.5671          0.5265         -0.1405
             0.5776         -6.3826          0.3410
            -0.1443          0.3346         -6.1191

     Atom 22  Si  pos: (  0.035243  0.429699  0.566082)  para_oo sigma:          -6.15
            -6.2999          0.1107          0.1725
             0.0906         -6.2862          0.1377
             0.1319          0.1461         -5.8595

     Atom 23  Si  pos: (  0.282781  0.426610  0.238561)  para_oo sigma:          -6.14
            -5.5197          0.7895         -0.0054
             0.8254         -6.6090          0.2712
            -0.0731          0.2425         -6.2922

     Atom 24  O   pos: ( -0.157610  0.310517  0.204871)  para_oo sigma:          -4.15
            -4.3241         -1.6021          0.1934
            -1.5895         -3.0489         -0.1459
             0.1883         -0.1207         -5.0663

     Atom 25  O   pos: (  0.909882  0.034828  0.505464)  para_oo sigma:          -1.55
            -1.6648          1.2292         -1.0271
             1.1969         -1.3903         -1.1735
            -1.1212         -1.2732         -1.6058

     Atom 26  O   pos: (  0.170144  0.021965  0.307383)  para_oo sigma:          -1.83
            -1.9571          1.4710          1.2015
             1.4570         -1.7384          1.1932
             1.2836          1.2122         -1.7869

     Atom 27  O   pos: (  0.429096  0.390450  0.501729)  para_oo sigma:          -1.55
            -0.8297          0.7415          1.3612
             0.8241         -2.4589          0.5768
             1.4779          0.5991         -1.3502

     Atom 28  O   pos: (  0.685512  0.387342  0.305961)  para_oo sigma:          -1.76
            -0.6447          0.7469         -1.5028
             0.7998         -2.8722         -0.6856
            -1.6235         -0.6791         -1.7706

     Atom 29  O   pos: ( -0.121648  0.166543  1.688307)  para_oo sigma:          -3.77
            -4.7671         -0.0428          0.7172
            -0.0394         -4.8019          0.0934
             0.6372          0.0594         -1.7554

     Atom 30  O   pos: (  0.665799  0.196333  0.140679)  para_oo sigma:          -2.17
            -1.6742          0.7832          0.8902
             0.8463         -2.1225          0.1247
             1.0374          0.1567         -2.7228

     Atom 31  H   pos: (  0.730572  0.183324  0.106917)  para_oo sigma:           0.00
             0.0000          0.0000          0.0000
             0.0000          0.0000          0.0000
             0.0000          0.0000          0.0000

     Atom 32  O   pos: (  0.699610  0.184585  0.677506)  para_oo sigma:          -2.77
            -3.2041         -0.3824          0.6779
            -0.3025         -3.7404         -0.2312
             0.6323         -0.4013         -1.3795

     Atom 33  O   pos: ( -0.053606  0.150055  0.158320)  para_oo sigma:          -3.96
            -4.0357         -0.8633         -1.1701
            -0.8626         -4.3810          0.9012
            -1.1915          1.0158         -3.4584

     Atom 34  O   pos: (  0.038317  0.478211  0.678567)  para_oo sigma:          -2.63
            -4.0220          0.3822          0.7748
             0.2317         -2.8715          0.8979
             0.6741          0.9247         -0.9820

     Atom 35  O   pos: (  0.568846  0.016697  0.128403)  para_oo sigma:          -3.69
            -4.6093         -0.4129          0.1968
            -0.3668         -2.9420         -1.6062
             0.2868         -1.7039         -3.5096

     Atom 36  O   pos: (  0.095200  0.321881  0.567325)  para_oo sigma:          -3.98
            -4.2247         -1.8372         -0.1449
            -1.8300         -2.5118          0.1620
            -0.1773          0.1398         -5.2007

     Atom 37  O   pos: (  0.340551  0.322952  0.195441)  para_oo sigma:          -3.68
            -3.8232         -1.5559         -0.0979
            -1.5655         -2.6172         -0.0414
            -0.0998          0.0380         -4.5974

     Atom 38  O   pos: (  0.409288  0.035068  0.482714)  para_oo sigma:          -1.04
            -1.3365          0.9343         -1.3210
             0.8828         -1.2029         -1.4639
            -1.3318         -1.5317         -0.5851

     Atom 39  O   pos: (  0.668417  0.030340  0.308754)  para_oo sigma:          -1.97
            -2.0094          1.3738          1.4269
             1.3534         -2.0949          1.2770
             1.5023          1.3458         -1.7992

     Atom 40  O   pos: ( -0.075748  0.398857  0.522880)  para_oo sigma:          -2.24
            -0.8780          0.7483          0.6159
             0.8864         -3.1907          0.2162
             0.6511          0.2821         -2.6380

     Atom 41  O   pos: (  0.183628  0.389726  0.297727)  para_oo sigma:          -2.19
            -1.0085          1.1613         -1.4205
             1.2386         -3.1025         -0.8378
            -1.5429         -0.8164         -2.4487

     Atom 42  O   pos: (  0.432541  0.193317  1.677003)  para_oo sigma:          -3.31
            -4.5775         -0.2673          0.2650
            -0.1700         -4.4182          0.1066
             0.2975          0.1040         -0.9347

     Atom 43  O   pos: (  0.146771  0.181453  0.128739)  para_oo sigma:          -2.56
            -1.1592          0.9597          0.7825
             0.9108         -2.6599          0.6175
             0.7698          0.7023         -3.8628

     Atom 44  O   pos: (  0.208621  0.198049  0.660988)  para_oo sigma:          -2.55
            -2.7903         -0.1810          0.7311
            -0.0638         -3.6260          0.0886
             0.7572         -0.1023         -1.2251

     Atom 45  O   pos: (  0.468391  0.188280  0.131370)  para_oo sigma:          -4.04
            -3.6009         -0.9712         -1.2456
            -0.9841         -4.5602          0.7730
            -1.2776          0.7738         -3.9457

     Atom 46  O   pos: (  0.096883  0.144663  0.488398)  para_oo sigma:          -1.69
            -1.5609          1.5032          1.1980
             1.3811         -1.7739          0.9875
             1.2486          1.0902         -1.7363

     Atom 47  O   pos: (  0.345698  0.146400  0.285677)  para_oo sigma:          -2.15
            -2.0612          1.8242         -0.9116
             1.7223         -1.8971         -0.7823
            -0.9033         -0.8337         -2.4952

     Atom 48  O   pos: (  0.259123  0.258531  0.470232)  para_oo sigma:          -1.51
            -0.9945          0.7700         -1.7741
             0.8353         -2.3624         -0.8493
            -1.8474         -0.8496         -1.1673

     Atom 49  O   pos: (  0.501306  0.270842  0.315975)  para_oo sigma:          -1.96
            -1.3149          0.8996          1.8019
             0.9076         -2.9884          0.9271
             1.8558          0.9309         -1.5881

     Atom 50  O   pos: (  0.601279  0.146005  0.494194)  para_oo sigma:          -1.33
            -1.4067          1.1787          1.2466
             1.0956         -1.3575          1.1763
             1.3079          1.3612         -1.2150

     Atom 51  O   pos: (  0.845605  0.157088  0.326232)  para_oo sigma:          -1.72
            -1.9156          1.1978         -1.5659
             1.1771         -2.0668         -1.2534
            -1.5768         -1.4046         -1.1867

     Atom 52  O   pos: (  0.758096  0.266069  0.495319)  para_oo sigma:          -1.62
            -0.9934          1.0039         -1.5258
             1.0709         -2.3912         -0.7398
            -1.6564         -0.8124         -1.4681

     Atom 53  O   pos: (  0.008343  0.270589  0.312321)  para_oo sigma:          -1.98
            -0.9382          1.3489          1.4033
             1.3151         -2.8233          0.6610
             1.4484          0.6598         -2.1893

     Atom 54  O   pos: (  0.495858  0.460956  0.684697)  para_oo sigma:          -2.54
            -3.7829         -0.0205          0.1447
             0.0564         -2.9355          0.6447
             0.0900          0.6671         -0.8926

     Atom 55  O   pos: (  0.064105 -0.004381  0.131455)  para_oo sigma:          -4.00
            -4.8070         -0.5143          0.3647
            -0.5055         -3.4711         -1.1883
             0.4111         -1.2911         -3.7112

     Atom 56  O   pos: (  0.591065  0.319050  0.588903)  para_oo sigma:          -4.03
            -4.0495         -1.7791         -0.1027
            -1.7825         -2.7191          0.0861
            -0.1266          0.0840         -5.3295

     Atom 57  O   pos: ( -0.100483  0.182744  0.665599)  para_oo sigma:          -0.69
            -0.4662         -0.0798          0.1328
            -0.0956         -0.5556          0.1717
             0.2022          0.1513         -1.0547

     Atom 58  H   pos: ( -0.089144  0.110651  0.652928)  para_oo sigma:           0.00
             0.0000          0.0000          0.0000
             0.0000          0.0000          0.0000
             0.0000          0.0000          0.0000

     Atom 59  H   pos: (  0.823572  0.184439  0.668715)  para_oo sigma:           0.00
             0.0000          0.0000          0.0000
             0.0000          0.0000          0.0000
             0.0000          0.0000          0.0000

     Atom 60  O   pos: (  0.405800  0.198498  0.657561)  para_oo sigma:          -0.80
            -0.5546          0.0151          0.1200
             0.0251         -0.5684          0.0259
             0.1610          0.0392         -1.2737

     Atom 61  H   pos: (  0.330944  0.211454  0.664239)  para_oo sigma:           0.00
             0.0000          0.0000          0.0000
             0.0000          0.0000          0.0000
             0.0000          0.0000          0.0000

     Atom 62  H   pos: (  0.399541  0.121847  0.662636)  para_oo sigma:           0.00
             0.0000          0.0000          0.0000
             0.0000          0.0000          0.0000
             0.0000          0.0000          0.0000

     Atom 63  O   pos: (  0.285733  0.398964  0.659377)  para_oo sigma:          -0.38
            -0.0991          0.0258         -0.3456
            -0.0478         -0.4625         -0.0703
            -0.3750         -0.1594         -0.5854

     Atom 64  H   pos: (  0.347482  0.373832  0.626395)  para_oo sigma:           0.00
             0.0000          0.0000          0.0000
             0.0000          0.0000          0.0000
             0.0000          0.0000          0.0000

     Atom 65  H   pos: (  0.245372  0.337576  0.673601)  para_oo sigma:           0.00
             0.0000          0.0000          0.0000
             0.0000          0.0000          0.0000
             0.0000          0.0000          0.0000

     Atom 66  O   pos: (  0.301479  0.080659  0.065570)  para_oo sigma:          -1.11
            -1.1399         -0.1591         -0.0454
            -0.1582         -0.9931         -0.0058
            -0.0738         -0.0088         -1.2102

     Atom 67  H   pos: (  0.239555  0.110694  0.100032)  para_oo sigma:           0.00
             0.0000          0.0000          0.0000
             0.0000          0.0000          0.0000
             0.0000          0.0000          0.0000

     Atom 68  H   pos: (  0.357925  0.113130  0.101292)  para_oo sigma:           0.00
             0.0000          0.0000          0.0000
             0.0000          0.0000          0.0000
             0.0000          0.0000          0.0000

     Atom 69  O   pos: ( -0.203959  0.253697  1.279492)  para_oo sigma:          -0.94
            -0.8471          0.0714          0.0234
             0.0352         -0.9240         -0.0910
             0.0505         -0.1005         -1.0430

     Atom 70  H   pos: ( -0.179184  0.322730  1.258324)  para_oo sigma:           0.00
             0.0000          0.0000          0.0000
             0.0000          0.0000          0.0000
             0.0000          0.0000          0.0000

     Atom 71  H   pos: ( -0.213365  0.257043  1.352516)  para_oo sigma:           0.00
             0.0000          0.0000          0.0000
             0.0000          0.0000          0.0000
             0.0000          0.0000          0.0000

     Atom 72  O   pos: ( -0.319024  0.411546  1.005017)  para_oo sigma:          -1.02
            -0.9423          0.0881          0.0014
             0.1361         -1.1320         -0.0670
            -0.0302         -0.0404         -0.9812

     Atom 73  H   pos: ( -0.337296  0.417976  0.931187)  para_oo sigma:           0.00
             0.0000          0.0000          0.0000
             0.0000          0.0000          0.0000
             0.0000          0.0000          0.0000

     Atom 74  H   pos: ( -0.375538  0.445071  1.040465)  para_oo sigma:           0.00
             0.0000          0.0000          0.0000
             0.0000          0.0000          0.0000
             0.0000          0.0000          0.0000

     Atom 75  O   pos: (  0.808190  0.031375  1.050598)  para_oo sigma:          -0.88
            -0.7776          0.0661          0.0220
             0.0115         -0.9403          0.0189
             0.0036          0.0162         -0.9099

     Atom 76  H   pos: (  0.819670  0.100891  1.029506)  para_oo sigma:           0.00
             0.0000          0.0000          0.0000
             0.0000          0.0000          0.0000
             0.0000          0.0000          0.0000

     Atom 77  H   pos: (  0.460493  0.460676  0.991500)  para_oo sigma:           0.00
             0.0000          0.0000          0.0000
             0.0000          0.0000          0.0000
             0.0000          0.0000          0.0000

     Atom 78  O   pos: (  0.662788  0.182155  1.692749)  para_oo sigma:          -0.55
            -0.4404          0.1886         -0.0866
             0.2065         -0.4784          0.0778
            -0.0989          0.0583         -0.7258

     Atom 79  H   pos: ( -0.262326  0.181933  1.696063)  para_oo sigma:           0.00
             0.0000          0.0000          0.0000
             0.0000          0.0000          0.0000
             0.0000          0.0000          0.0000

     Atom 80  H   pos: (  0.786522  0.057440 -0.030372)  para_oo sigma:           0.00
             0.0000          0.0000          0.0000
             0.0000          0.0000          0.0000
             0.0000          0.0000          0.0000

     Atom 81  O   pos: ( -0.355709  0.410657  0.810778)  para_oo sigma:          -1.10
            -1.0559          0.1154          0.0913
             0.0268         -1.2451         -0.0713
             0.0996         -0.1035         -1.0071

     Atom 82  H   pos: (  0.611032  0.347026  0.796281)  para_oo sigma:           0.00
             0.0000          0.0000          0.0000
             0.0000          0.0000          0.0000
             0.0000          0.0000          0.0000

     Atom 83  H   pos: (  0.593737  0.453025  0.765057)  para_oo sigma:           0.00
             0.0000          0.0000          0.0000
             0.0000          0.0000          0.0000
             0.0000          0.0000          0.0000

     Atom 84  O   pos: (  0.526158  0.432639  0.154525)  para_oo sigma:          -0.59
            -0.5681          0.0136          0.1012
             0.0197         -0.4361         -0.0375
             0.0890         -0.0477         -0.7678

     Atom 85  H   pos: (  0.583272  0.386124  0.153554)  para_oo sigma:           0.00
             0.0000          0.0000          0.0000
             0.0000          0.0000          0.0000
             0.0000          0.0000          0.0000

     Atom 86  H   pos: (  0.872514  0.034213  0.142143)  para_oo sigma:           0.00
             0.0000          0.0000          0.0000
             0.0000          0.0000          0.0000
             0.0000          0.0000          0.0000

     Atom 87  O   pos: (  0.138202  0.279422  1.060708)  para_oo sigma:          -0.67
            -0.6761          0.0119         -0.0067
            -0.0173         -0.6539          0.0453
            -0.0339          0.0521         -0.6917

     Atom 88  H   pos: (  0.076187  0.242797  1.075243)  para_oo sigma:           0.00
             0.0000          0.0000          0.0000
             0.0000          0.0000          0.0000
             0.0000          0.0000          0.0000

     Atom 89  H   pos: (  0.114165  0.345511  1.038096)  para_oo sigma:           0.00
             0.0000          0.0000          0.0000
             0.0000          0.0000          0.0000
             0.0000          0.0000          0.0000

     Atom 90  O   pos: (  0.607695  0.026040  1.106538)  para_oo sigma:          -0.42
            -0.2266          0.1622          0.1138
             0.2053         -0.6925          0.0556
             0.1725          0.0311         -0.3326

     Atom 91  H   pos: (  0.367044  0.498592  1.104319)  para_oo sigma:           0.00
             0.0000          0.0000          0.0000
             0.0000          0.0000          0.0000
             0.0000          0.0000          0.0000

     Atom 92  H   pos: (  0.276927  0.465538  1.040005)  para_oo sigma:           0.00
             0.0000          0.0000          0.0000
             0.0000          0.0000          0.0000
             0.0000          0.0000          0.0000

     Atom 93  O   pos: ( -0.162667  0.165764  1.495232)  para_oo sigma:          -0.85
            -1.0327         -0.0979          0.1291
            -0.1310         -0.8804          0.0114
             0.0931         -0.0207         -0.6320

     Atom 94  H   pos: ( -0.145372  0.161479  1.568919)  para_oo sigma:           0.00
             0.0000          0.0000          0.0000
             0.0000          0.0000          0.0000
             0.0000          0.0000          0.0000

     Atom 95  H   pos: ( -0.099061  0.165751  1.459139)  para_oo sigma:           0.00
             0.0000          0.0000          0.0000
             0.0000          0.0000          0.0000
             0.0000          0.0000          0.0000

     Atom 96  O   pos: (  0.779731  0.180380  0.873637)  para_oo sigma:          -0.53
            -0.6974         -0.0210          0.1413
            -0.0577         -0.6790         -0.1576
             0.2107         -0.0312         -0.2270

     Atom 97  H   pos: ( -0.193292  0.222620  0.931727)  para_oo sigma:           0.00
             0.0000          0.0000          0.0000
             0.0000          0.0000          0.0000
             0.0000          0.0000          0.0000

     Atom 98  H   pos: (  0.773883  0.220535  0.812399)  para_oo sigma:           0.00
             0.0000          0.0000          0.0000
             0.0000          0.0000          0.0000
             0.0000          0.0000          0.0000

     Atom 99  O   pos: (  0.493484  0.027219  0.821998)  para_oo sigma:          -0.68
            -0.8192          0.0565          0.0900
             0.1028         -0.6006          0.0933
             0.1369          0.0955         -0.6283

     Atom100  H   pos: (  0.484356  0.099934  0.831134)  para_oo sigma:           0.00
             0.0000          0.0000          0.0000
             0.0000          0.0000          0.0000
             0.0000          0.0000          0.0000

     Atom101  H   pos: (  0.451191  0.014507  0.759689)  para_oo sigma:           0.00
             0.0000          0.0000          0.0000
             0.0000          0.0000          0.0000
             0.0000          0.0000          0.0000

     Atom102  O   pos: (  0.359050  0.260100  1.061535)  para_oo sigma:          -0.59
            -0.6631          0.2201         -0.2056
             0.2494         -0.7551         -0.0024
            -0.2999         -0.0502         -0.3387

     Atom103  H   pos: (  0.375616  0.312353  1.008164)  para_oo sigma:           0.00
             0.0000          0.0000          0.0000
             0.0000          0.0000          0.0000
             0.0000          0.0000          0.0000

     Atom104  H   pos: (  0.292313  0.276507  1.087779)  para_oo sigma:           0.00
             0.0000          0.0000          0.0000
             0.0000          0.0000          0.0000
             0.0000          0.0000          0.0000

     Atom105  O   pos: ( -0.194199  0.426275  0.675146)  para_oo sigma:          -0.28
            -0.0816         -0.1494         -0.6806
            -0.1921         -0.6064         -0.0974
            -0.7267         -0.1949         -0.1567

     Atom106  H   pos: ( -0.147018  0.390947  0.626674)  para_oo sigma:           0.00
             0.0000          0.0000          0.0000
             0.0000          0.0000          0.0000
             0.0000          0.0000          0.0000

     Atom107  H   pos: ( -0.245677  0.382680  0.704364)  para_oo sigma:           0.00
             0.0000          0.0000          0.0000
             0.0000          0.0000          0.0000
             0.0000          0.0000          0.0000

     Atom108  O   pos: (  0.550442  0.231509  0.791704)  para_oo sigma:          -1.23
            -1.2327          0.0986         -0.1476
             0.0908         -1.1811          0.1115
            -0.1822          0.1152         -1.2725

     Atom109  H   pos: (  0.491983  0.232981  0.743258)  para_oo sigma:           0.00
             0.0000          0.0000          0.0000
             0.0000          0.0000          0.0000
             0.0000          0.0000          0.0000

     Atom110  H   pos: (  0.610653  0.216829  0.744239)  para_oo sigma:           0.00
             0.0000          0.0000          0.0000
             0.0000          0.0000          0.0000
             0.0000          0.0000          0.0000

     Atom111  O   pos: (  0.061072  0.477938  1.607060)  para_oo sigma:          -0.32
            -0.3517          0.4219          0.2883
             0.4353         -0.1701          0.7291
             0.2430          0.6237         -0.4483

     Atom112  H   pos: (  0.397200  0.083089  1.623618)  para_oo sigma:           0.00
             0.0000          0.0000          0.0000
             0.0000          0.0000          0.0000
             0.0000          0.0000          0.0000

     Atom113  H   pos: (  0.029724  0.476005  1.538121)  para_oo sigma:           0.00
             0.0000          0.0000          0.0000
             0.0000          0.0000          0.0000
             0.0000          0.0000          0.0000

     Atom114  O   pos: ( -0.244437  0.501703  1.585900)  para_oo sigma:          -0.67
            -0.7566          0.0802          0.0154
             0.0270         -0.5408          0.0499
             0.0268          0.0478         -0.7033

     Atom115  H   pos: ( -0.244300  0.495572  1.658913)  para_oo sigma:           0.00
             0.0000          0.0000          0.0000
             0.0000          0.0000          0.0000
             0.0000          0.0000          0.0000

     Atom116  H   pos: (  0.065229  0.109013  1.572991)  para_oo sigma:           0.00
             0.0000          0.0000          0.0000
             0.0000          0.0000          0.0000
             0.0000          0.0000          0.0000

     Atom117  O   pos: (  0.250665  0.252224  1.625433)  para_oo sigma:          -1.04
            -1.0734         -0.0371          0.0223
            -0.0004         -0.9721         -0.0228
             0.0108         -0.0007         -1.0889

     Atom118  H   pos: (  0.322181  0.230317  1.642277)  para_oo sigma:           0.00
             0.0000          0.0000          0.0000
             0.0000          0.0000          0.0000
             0.0000          0.0000          0.0000

     Atom119  H   pos: (  0.206490  0.203516  1.660335)  para_oo sigma:           0.00
             0.0000          0.0000          0.0000
             0.0000          0.0000          0.0000
             0.0000          0.0000          0.0000

     Atom120  O   pos: (  0.401461  0.388456 -0.009123)  para_oo sigma:          -0.67
            -0.8940          0.0177          0.0579
             0.0462         -0.5765          0.1660
             0.0903          0.1840         -0.5436

     Atom121  H   pos: (  0.441285  0.391438  0.054025)  para_oo sigma:           0.00
             0.0000          0.0000          0.0000
             0.0000          0.0000          0.0000
             0.0000          0.0000          0.0000

     Atom122  H   pos: (  0.272984  0.375334  1.672136)  para_oo sigma:           0.00
             0.0000          0.0000          0.0000
             0.0000          0.0000          0.0000
             0.0000          0.0000          0.0000

     Atom123  O   pos: (  0.232508  0.511579  1.320483)  para_oo sigma:          -0.92
            -0.8705          0.0822          0.1302
             0.0790         -1.0863          0.1232
             0.1092          0.1262         -0.8090

     Atom124  H   pos: (  0.265302  0.447208  1.333626)  para_oo sigma:           0.00
             0.0000          0.0000          0.0000
             0.0000          0.0000          0.0000
             0.0000          0.0000          0.0000

     Atom125  H   pos: (  0.162743  0.491022  1.299212)  para_oo sigma:           0.00
             0.0000          0.0000          0.0000
             0.0000          0.0000          0.0000
             0.0000          0.0000          0.0000

     Atom126  O   pos: (  0.543344  0.417844  1.667516)  para_oo sigma:          -0.33
            -0.4443          0.0252          0.0863
            -0.0132         -0.4010         -0.3006
             0.1089         -0.2997         -0.1424

     Atom127  H   pos: (  0.709218  0.369340  0.025585)  para_oo sigma:           0.00
             0.0000          0.0000          0.0000
             0.0000          0.0000          0.0000
             0.0000          0.0000          0.0000

     Atom128  H   pos: ( -0.451309  0.487069  1.654122)  para_oo sigma:           0.00
             0.0000          0.0000          0.0000
             0.0000          0.0000          0.0000
             0.0000          0.0000          0.0000

     Atom129  O   pos: (  0.568949  0.108009  1.506150)  para_oo sigma:          -0.22
            -0.3979          0.0777         -0.0003
             0.0851         -0.7139         -0.3430
            -0.0437         -0.3310          0.4610

     Atom130  H   pos: (  0.554637  0.086286  1.435079)  para_oo sigma:           0.00
             0.0000          0.0000          0.0000
             0.0000          0.0000          0.0000
             0.0000          0.0000          0.0000

     Atom131  H   pos: (  0.233864  0.517439  1.549644)  para_oo sigma:           0.00
             0.0000          0.0000          0.0000
             0.0000          0.0000          0.0000
             0.0000          0.0000          0.0000

     Atom132  O   pos: (  0.578694  0.233479  0.999367)  para_oo sigma:          -0.37
            -0.5243          0.1526          0.3859
             0.1831         -0.2020          0.3776
             0.3401          0.3445         -0.3879

     Atom133  H   pos: (  0.567247  0.225731  0.926366)  para_oo sigma:           0.00
             0.0000          0.0000          0.0000
             0.0000          0.0000          0.0000
             0.0000          0.0000          0.0000

     Atom134  H   pos: (  0.621766  0.294518  1.005695)  para_oo sigma:           0.00
             0.0000          0.0000          0.0000
             0.0000          0.0000          0.0000
             0.0000          0.0000          0.0000

     Atom135  O   pos: (  0.058782  0.360711  0.076208)  para_oo sigma:          -0.36
            -0.8697         -0.1038          0.1436
            -0.1516          0.1344         -0.3815
             0.1301         -0.3883         -0.3493

     Atom136  H   pos: (  0.041711  0.327037  0.139047)  para_oo sigma:           0.00
             0.0000          0.0000          0.0000
             0.0000          0.0000          0.0000
             0.0000          0.0000          0.0000

     Atom137  H   pos: (  0.024414  0.427557  0.075716)  para_oo sigma:           0.00
             0.0000          0.0000          0.0000
             0.0000          0.0000          0.0000
             0.0000          0.0000          0.0000

     Atom138  O   pos: ( -0.023107  0.456700  1.428202)  para_oo sigma:          -0.84
            -0.8814         -0.0506          0.0190
            -0.0151         -0.9748         -0.0161
            -0.0103         -0.0163         -0.6728

     Atom139  H   pos: (  0.017595  0.450760  1.365589)  para_oo sigma:           0.00
             0.0000          0.0000          0.0000
             0.0000          0.0000          0.0000
             0.0000          0.0000          0.0000

     Atom140  H   pos: (  0.239122  0.041453  1.411916)  para_oo sigma:           0.00
             0.0000          0.0000          0.0000
             0.0000          0.0000          0.0000
             0.0000          0.0000          0.0000

     Atom141  O   pos: (  0.254218  0.312937  1.433416)  para_oo sigma:          -1.03
            -1.1548          0.0542         -0.0412
             0.0397         -1.0183          0.0023
            -0.0116          0.0068         -0.9025

     Atom142  H   pos: (  0.242374  0.291560  1.504362)  para_oo sigma:           0.00
             0.0000          0.0000          0.0000
             0.0000          0.0000          0.0000
             0.0000          0.0000          0.0000

     Atom143  H   pos: (  0.329782  0.312160  1.431023)  para_oo sigma:           0.00
             0.0000          0.0000          0.0000
             0.0000          0.0000          0.0000
             0.0000          0.0000          0.0000

     Atom144  O   pos: (  0.307621  0.196173  0.870497)  para_oo sigma:          -0.44
            -0.6186          0.1159         -0.1203
             0.0863         -0.4810         -0.2779
            -0.1157         -0.3506         -0.2261

     Atom145  H   pos: (  0.333964  0.265630  0.862120)  para_oo sigma:           0.00
             0.0000          0.0000          0.0000
             0.0000          0.0000          0.0000
             0.0000          0.0000          0.0000

     Atom146  H   pos: (  0.304340  0.191810  0.944067)  para_oo sigma:           0.00
             0.0000          0.0000          0.0000
             0.0000          0.0000          0.0000
             0.0000          0.0000          0.0000

     Atom147  O   pos: ( -0.127852  0.421289  1.209389)  para_oo sigma:          -0.91
            -0.7755          0.1136          0.0047
             0.1098         -0.9679         -0.0855
             0.0196         -0.0755         -0.9826

     Atom148  H   pos: ( -0.052544  0.421532  1.223500)  para_oo sigma:           0.00
             0.0000          0.0000          0.0000
             0.0000          0.0000          0.0000
             0.0000          0.0000          0.0000

     Atom149  H   pos: ( -0.153157  0.481639  1.242792)  para_oo sigma:           0.00
             0.0000          0.0000          0.0000
             0.0000          0.0000          0.0000
             0.0000          0.0000          0.0000

     Atom150  O   pos: ( -0.294676  0.320115  1.501501)  para_oo sigma:          -0.40
            -0.6597         -0.3130          0.0915
            -0.2749          0.1531          0.2413
             0.1065          0.2847         -0.6967

     Atom151  H   pos: ( -0.239181  0.270168  1.505244)  para_oo sigma:           0.00
             0.0000          0.0000          0.0000
             0.0000          0.0000          0.0000
             0.0000          0.0000          0.0000

     Atom152  H   pos: ( -0.268734  0.386729  1.522986)  para_oo sigma:           0.00
             0.0000          0.0000          0.0000
             0.0000          0.0000          0.0000
             0.0000          0.0000          0.0000

     Atom153  O   pos: (  0.157109  0.066646  0.951812)  para_oo sigma:          -0.48
            -0.4998          0.0847          0.0345
             0.1420         -0.1426         -0.1277
             0.0325         -0.0917         -0.7891

     Atom154  H   pos: (  0.128088  0.134360  0.955137)  para_oo sigma:           0.00
             0.0000          0.0000          0.0000
             0.0000          0.0000          0.0000
             0.0000          0.0000          0.0000

     Atom155  H   pos: ( -0.210960  0.485919  0.979759)  para_oo sigma:           0.00
             0.0000          0.0000          0.0000
             0.0000          0.0000          0.0000
             0.0000          0.0000          0.0000

     Atom156  O   pos: (  0.029209  0.257597  1.603419)  para_oo sigma:          -0.48
            -0.3783          0.1107         -0.2985
             0.0988         -0.3417         -0.3482
            -0.2715         -0.2537         -0.7254

     Atom157  H   pos: (  0.010510  0.300211  1.546864)  para_oo sigma:           0.00
             0.0000          0.0000          0.0000
             0.0000          0.0000          0.0000
             0.0000          0.0000          0.0000

     Atom158  H   pos: ( -0.035412  0.226571  1.633069)  para_oo sigma:           0.00
             0.0000          0.0000          0.0000
             0.0000          0.0000          0.0000
             0.0000          0.0000          0.0000

     Atom159  O   pos: (  0.392070  0.201260  1.277780)  para_oo sigma:          -0.32
            -0.1520          0.3121          0.4519
             0.3759         -0.2934          0.1480
             0.5627          0.1969         -0.5104

     Atom160  H   pos: (  0.417747  0.245668  1.334963)  para_oo sigma:           0.00
             0.0000          0.0000          0.0000
             0.0000          0.0000          0.0000
             0.0000          0.0000          0.0000

     Atom161  H   pos: (  0.320452  0.189115  1.288170)  para_oo sigma:           0.00
             0.0000          0.0000          0.0000
             0.0000          0.0000          0.0000
             0.0000          0.0000          0.0000

     Atom162  O   pos: (  0.172806  0.149126  1.343973)  para_oo sigma:          -0.89
            -0.8507         -0.0064          0.1568
            -0.0196         -0.8867          0.0788
             0.1558          0.0523         -0.9302

     Atom163  H   pos: (  0.105422  0.165908  1.316623)  para_oo sigma:           0.00
             0.0000          0.0000          0.0000
             0.0000          0.0000          0.0000
             0.0000          0.0000          0.0000

     Atom164  H   pos: (  0.198071  0.211178  1.378938)  para_oo sigma:           0.00
             0.0000          0.0000          0.0000
             0.0000          0.0000          0.0000
             0.0000          0.0000          0.0000

     Atom165  O   pos: (  0.396725  0.034377  1.060753)  para_oo sigma:          -0.59
            -0.8153         -0.1281          0.0430
            -0.1676         -0.7087         -0.3376
             0.1099         -0.2863         -0.2494

     Atom166  H   pos: (  0.014389  0.516560  1.038033)  para_oo sigma:           0.00
             0.0000          0.0000          0.0000
             0.0000          0.0000          0.0000
             0.0000          0.0000          0.0000

     Atom167  H   pos: (  0.071549  0.465713  1.131317)  para_oo sigma:           0.00
             0.0000          0.0000          0.0000
             0.0000          0.0000          0.0000
             0.0000          0.0000          0.0000

     Atom168  O   pos: (  0.053268  0.212844  0.791190)  para_oo sigma:          -0.97
            -0.9799         -0.0319         -0.0169
             0.0029         -1.0031          0.0385
            -0.1038          0.0630         -0.9411

     Atom169  H   pos: ( -0.010269  0.198797  0.753370)  para_oo sigma:           0.00
             0.0000          0.0000          0.0000
             0.0000          0.0000          0.0000
             0.0000          0.0000          0.0000

     Atom170  H   pos: (  0.105295  0.222348  0.737370)  para_oo sigma:           0.00
             0.0000          0.0000          0.0000
             0.0000          0.0000          0.0000
             0.0000          0.0000          0.0000

     Atom171  O   pos: ( -0.000006  0.384946  0.876965)  para_oo sigma:          -0.83
            -0.8919          0.0901         -0.0914
             0.0924         -0.8023          0.0559
            -0.0946          0.0605         -0.7854

     Atom172  H   pos: (  0.024595  0.323841  0.837909)  para_oo sigma:           0.00
             0.0000          0.0000          0.0000
             0.0000          0.0000          0.0000
             0.0000          0.0000          0.0000

     Atom173  H   pos: (  0.062027  0.422743  0.888886)  para_oo sigma:           0.00
             0.0000          0.0000          0.0000
             0.0000          0.0000          0.0000
             0.0000          0.0000          0.0000

     Atom174  O   pos: (  0.597679  0.279588  1.230305)  para_oo sigma:          -0.19
             0.1789         -0.2948         -0.3389
            -0.3463         -0.4730         -0.0635
            -0.3732         -0.0347         -0.2863

     Atom175  H   pos: (  0.671020  0.269124  1.242289)  para_oo sigma:           0.00
             0.0000          0.0000          0.0000
             0.0000          0.0000          0.0000
             0.0000          0.0000          0.0000

     Atom176  H   pos: (  0.568160  0.297499  1.295960)  para_oo sigma:           0.00
             0.0000          0.0000          0.0000
             0.0000          0.0000          0.0000
             0.0000          0.0000          0.0000

     Atom177  O   pos: ( -0.100089  0.277168  1.016831)  para_oo sigma:          -0.81
            -0.7846          0.0721          0.0122
             0.0583         -0.8698         -0.0503
            -0.0024         -0.0428         -0.7713

     Atom178  H   pos: ( -0.127435  0.325530  1.064577)  para_oo sigma:           0.00
             0.0000          0.0000          0.0000
             0.0000          0.0000          0.0000
             0.0000          0.0000          0.0000

     Atom179  H   pos: ( -0.060979  0.318509  0.967478)  para_oo sigma:           0.00
             0.0000          0.0000          0.0000
             0.0000          0.0000          0.0000
             0.0000          0.0000          0.0000

     Atom180  O   pos: ( -0.004484  0.196868  1.244011)  para_oo sigma:          -0.73
            -0.5744         -0.0522         -0.0041
            -0.0269         -0.8304          0.0228
[truncated: 148,393 more chars]
