# Supplementary material for: Is there a future for 43Ca nuclear magnetic resonance in cement science?
Source: Phys Chem Chem Phys. 2025 Apr 9;27(17):9159–68. doi: 10.1039/d5cp00491h (PMC11997747; doi:10.1039/d5cp00491h)
Supplement: CP-027-D5CP00491H-s001 [file CP-027-D5CP00491H-s001.zip › QE-Files/CSH-surface-structures/surf10.vc-relax.nmr.out]

     Program GIPAW v.7.2 starts on 17Feb2024 at 21:34:15 

     This program is part of the open-source Quantum ESPRESSO suite
     for quantum simulation of materials; please cite
         "P. Giannozzi et al., J. Phys.:Condens. Matter 21 395502 (2009);
         "P. Giannozzi et al., J. Phys.:Condens. Matter 29 465901 (2017);
         "P. Giannozzi et al., J. Chem. Phys. 152 154105 (2020);
          URL http://www.quantum-espresso.org", 
     in publications or presentations arising from this work. More details at
     http://www.quantum-espresso.org/quote

     Parallel version (MPI), running on   112 processors

     MPI processes distributed on     1 nodes
     R & G space division:  proc/nbgrp/npool/nimage =     112
     220464 MiB available memory on the printing compute node when the environment starts


     ***** This is GIPAW git revision                                          *****
     ***** you can cite: N. Varini et al., Comp. Phys. Comm. 184, 1827 (2013)  *****
     ***** in publications or presentations arising from this work.            *****

     Parallelizing q-star over 1 images
     Reading input from surf10.vc-relax.nmr.in

     ------------------- Input file: --------------------
&inputgipaw
	job = 'nmr'
	prefix = 'surf10.vc-relax_nmr'
	tmp_dir = './tmpSurf10/',
	verbosity = 'high'
	diagonalization = 'david'
/


     Reading xml data from directory:

     ./tmpSurf10/surf10.vc-relax_nmr.save/
     file Ca.pbe-spn-kjpaw_psl.1.0.0.UPF: wavefunction(s)  3S renormalized
     file O.pbe-n-kjpaw_psl.1.0.0.UPF: wavefunction(s)  2S 2P renormalized
     file Si.pbe-nl-kjpaw_psl.1.0.0.UPF: wavefunction(s)  3S 3P renormalized
     file H.pbe-kjpaw_psl.1.0.0.UPF: wavefunction(s)  1S renormalized

     IMPORTANT: XC functional enforced from input :
     Exchange-correlation= PBE
                           (   1   4   3   4   0   0   0)
     Any further DFT definition will be discarded
     Please, verify this is what you really want


     Parallelization info
     --------------------
     sticks:   dense  smooth     PW     G-vecs:    dense   smooth      PW
     Min          61      61     21                13061    13061    2648
     Max          62      62     22                13080    13080    2666
     Sum        6913    6913   2383              1463947  1463947  297239

     Using Slab Decomposition

     Reading collected, re-writing distributed wavefunctions
     Subspace diagonalization in iterative solution of the eigenvalue problem:
     a serial algorithm will be used

     GIPAW projectors -----------------------------------------------
     atom=  Ca   l=0  rc=    1.3000  rs=    0.8667
     atom=  Ca   l=0  rc=    1.3000  rs=    0.8667
     atom=  Ca   l=1  rc=    1.6000  rs=    1.0667
     atom=  Ca   l=1  rc=    1.6000  rs=    1.0667
     atom=  Ca   l=2  rc=    1.7000  rs=    1.1333
     atom=  Ca   l=2  rc=    1.7000  rs=    1.1333
     projs nearly linearly dependent: l=0  n1,n2= 1, 2  s=  0.99170013
     projs nearly linearly dependent: l=2  n1,n2= 1, 2  s=  0.99334936

     atom=  O    l=0  rc=    1.3000  rs=    0.8667
     atom=  O    l=0  rc=    1.3000  rs=    0.8667
     atom=  O    l=1  rc=    1.3500  rs=    0.9000
     atom=  O    l=1  rc=    1.3500  rs=    0.9000
     projs nearly linearly dependent: l=1  n1,n2= 1, 2  s=  0.99790099

     atom=  Si   l=0  rc=    1.8000  rs=    1.2000
     atom=  Si   l=0  rc=    1.8000  rs=    1.2000
     atom=  Si   l=1  rc=    1.8000  rs=    1.2000
     atom=  Si   l=1  rc=    1.8000  rs=    1.2000
     atom=  Si   l=2  rc=    1.8000  rs=    1.2000
     atom=  Si   l=2  rc=    1.8000  rs=    1.2000
     projs nearly linearly dependent: l=2  n1,n2= 1, 2  s=  0.99992180

     atom=  H    l=0  rc=    1.0000  rs=    0.6667
     atom=  H    l=0  rc=    1.0000  rs=    0.6667
     projs nearly linearly dependent: l=0  n1,n2= 1, 2  s=  0.99968852
     -----------------------------------------------------------------

     GIPAW integrals: -------------------------------------------
     Atom  i/j   nmr_para   nmr_dia   epr_rmc  epr_para   epr_dia
       Ca  1 1   0.25E+04 -0.66E+00  0.13E+02  0.81E+09  0.75E+03
       Ca  2 1   0.26E+04 -0.73E+00  0.13E+02  0.86E+09  0.79E+03
       Ca  2 2   0.28E+04 -0.80E+00  0.13E+02  0.92E+09  0.84E+03
       Ca  3 3   0.30E+02  0.22E+00  0.11E+02  0.47E+05  0.19E+03
       Ca  4 3   0.33E+02  0.20E+00  0.12E+02  0.54E+05  0.22E+03
       Ca  4 4   0.37E+02  0.17E+00  0.13E+02  0.60E+05  0.24E+03
       Ca  5 5   0.29E+01  0.74E+00  0.81E+01  0.47E+03  0.66E+02
       Ca  6 5   0.36E+01  0.91E+00  0.10E+02  0.59E+03  0.81E+02
       Ca  6 6   0.45E+01  0.11E+01  0.13E+02  0.74E+03  0.10E+03
       O   1 1   0.81E+03 -0.32E+00  0.65E+01  0.43E+08  0.24E+03
       O   2 1   0.91E+03 -0.39E+00  0.71E+01  0.48E+08  0.27E+03
       O   2 2   0.10E+04 -0.48E+00  0.78E+01  0.55E+08  0.31E+03
       O   3 3   0.99E+01  0.87E+00  0.58E+01  0.24E+04  0.75E+02
       O   4 3   0.11E+02  0.97E+00  0.67E+01  0.27E+04  0.83E+02
       O   4 4   0.12E+02  0.11E+01  0.76E+01  0.31E+04  0.93E+02
       Si  1 1   0.12E+04 -0.54E-01  0.93E+01  0.18E+09  0.37E+03
       Si  2 1   0.17E+04  0.68E-01  0.12E+02  0.26E+09  0.52E+03
       Si  2 2   0.24E+04  0.31E+00  0.19E+02  0.37E+09  0.74E+03
       Si  3 3   0.18E+02  0.34E+00  0.10E+02  0.13E+05  0.11E+03
       Si  4 3   0.21E+02  0.27E+00  0.11E+02  0.15E+05  0.13E+03
       Si  4 4   0.23E+02  0.18E+00  0.12E+02  0.18E+05  0.14E+03
       Si  5 5   0.26E+00  0.79E-01  0.58E+00  0.29E+02  0.79E+01
       Si  6 5   0.27E+00  0.84E-01  0.62E+00  0.30E+02  0.81E+01
       Si  6 6   0.29E+00  0.89E-01  0.66E+00  0.31E+02  0.84E+01
       H   1 1   0.39E+02  0.19E+00  0.29E+00  0.78E+05  0.13E+02
       H   2 1   0.41E+02  0.21E+00  0.32E+00  0.82E+05  0.14E+02
       H   2 2   0.43E+02  0.22E+00  0.36E+00  0.86E+05  0.15E+02
     ------------------------------------------------------------

     alpha_pv=     79.6590 eV

     Number of occupied bands for each k-point:
     k-point:     1    nbnd_occ= 172
     k-point:     2    nbnd_occ= 172
     k-point:     3    nbnd_occ= 172
     k-point:     4    nbnd_occ= 172


     q-space interpolation up to   240.00 Rydberg

     GIPAW job: nmr                                                                             
     NMR macroscopic correction: yes
             0.6667          0.0000          0.0000
             0.0000          0.6667          0.0000
             0.0000          0.0000          0.6667


     Largest allocated arrays     est. size (Mb)     dimensions
        KS wavefunctions at k           6.56 Mb     (    2500,  172)
        KS wavefunctions at k+q         6.56 Mb     (    2500,  172)
        First-order wavefunctions      65.61 Mb     (    2500,  172, 10)
        First-order wavefunct (US)     39.37 Mb     (    2500,  172,  6)
        Charge/spin density             0.27 Mb     (   36000,    1)
        Induced current                 2.47 Mb     (   36000,    3,3,1)
        Induced magnetic field          2.47 Mb     (   36000,    3,3,1)
        NL pseudopotentials            21.67 Mb     (    2500,  568)
        GIPAW NL terms                 21.67 Mb     (    2500,  568)

     Computing the magnetic susceptibility     isolve=0    ethr=  0.1000E-13
     k-point #    1 of     4      pool #  1    cpu time:       7.3
     compute_u_kq: q = (    0.0000,    0.0000,    0.0000)
     Rotating WFCS
     ethr =  1.00E-14,  avg # of iterations =  5.0
     eigenvalues at k:
 -37.7417 -36.1063 -35.7876 -35.6433 -35.4535 -35.3800 -19.2277 -19.1750
 -19.0495 -18.7405 -18.5624 -18.5174 -18.4206 -18.3106 -18.2921 -18.1378
 -18.0997 -18.0245 -17.9548 -17.8922 -17.8402 -17.7103 -17.6735 -17.5910
 -17.5686 -17.5371 -17.5104 -17.3291 -17.2614 -17.2357 -17.1568 -17.0885
 -17.0072 -16.9508 -16.8637 -16.8122 -16.7489 -16.7358 -16.6858 -16.6687
 -16.6341 -16.6193 -16.5482 -16.5135 -16.4865 -16.4098 -16.3813 -16.1115
 -16.0938 -15.6520 -15.2846 -14.9152 -14.7233 -14.5734 -14.4826 -14.3631
 -14.2766 -14.1997 -13.9444 -13.8661 -13.7221  -6.9043  -6.7167  -6.5554
  -6.3908  -6.2474  -6.1683  -6.1179  -6.0268  -5.9528  -5.8878  -5.7565
  -5.7512  -5.6599  -5.5775  -5.4614  -5.2500  -5.1767  -5.0514  -4.9735
  -4.9495  -4.9053  -4.8476  -4.7521  -4.6738  -3.9643  -3.8935  -3.7693
  -3.6352  -3.5859  -3.4446  -3.3694  -3.2057  -3.1422  -3.0473  -3.0124
  -2.9136  -2.8767  -2.6612  -2.5225  -2.5031  -2.3468  -2.2876  -2.2158
  -2.1900  -2.0894  -2.0481  -1.9846  -1.9659  -1.8586  -1.8358  -1.7411
  -1.5414  -1.4859  -1.4519  -1.2171  -1.1996  -1.1535  -1.0929  -1.0799
  -0.9929  -0.9603  -0.9221  -0.8722  -0.8087  -0.7245  -0.6503  -0.6231
  -0.5890  -0.5203  -0.4296  -0.4148  -0.3928  -0.3629  -0.3395  -0.3175
  -0.2378  -0.1494  -0.1172  -0.0761   0.0060   0.0873   0.1425   0.1983
   0.2418   0.2575   0.2966   0.3851   0.4772   0.5195   0.5559   0.5779
   0.6708   0.7248   0.7400   0.7884   0.8090   0.8711   0.9174   0.9836
   1.0805   1.1865   1.2295   1.3225   1.3552   1.4183   1.5313   1.6494
   1.6805   1.7859   1.9373   2.0604
     eigenvalues at k+q:
 -37.7417 -36.1063 -35.7876 -35.6433 -35.4535 -35.3800 -19.2277 -19.1750
 -19.0495 -18.7405 -18.5624 -18.5174 -18.4206 -18.3106 -18.2921 -18.1378
 -18.0996 -18.0245 -17.9548 -17.8922 -17.8402 -17.7103 -17.6735 -17.5910
 -17.5686 -17.5371 -17.5104 -17.3291 -17.2614 -17.2357 -17.1568 -17.0886
 -17.0072 -16.9508 -16.8637 -16.8122 -16.7489 -16.7358 -16.6858 -16.6687
 -16.6341 -16.6193 -16.5482 -16.5135 -16.4865 -16.4098 -16.3813 -16.1115
 -16.0938 -15.6519 -15.2846 -14.9152 -14.7233 -14.5734 -14.4826 -14.3631
 -14.2766 -14.1997 -13.9444 -13.8661 -13.7221  -6.9043  -6.7167  -6.5554
  -6.3908  -6.2473  -6.1683  -6.1179  -6.0268  -5.9528  -5.8878  -5.7565
  -5.7512  -5.6599  -5.5775  -5.4614  -5.2500  -5.1767  -5.0514  -4.9735
  -4.9495  -4.9053  -4.8476  -4.7521  -4.6738  -3.9643  -3.8935  -3.7693
  -3.6352  -3.5859  -3.4446  -3.3694  -3.2056  -3.1422  -3.0473  -3.0123
  -2.9136  -2.8767  -2.6612  -2.5225  -2.5031  -2.3468  -2.2876  -2.2158
  -2.1900  -2.0894  -2.0480  -1.9846  -1.9659  -1.8585  -1.8358  -1.7411
  -1.5414  -1.4859  -1.4519  -1.2171  -1.1996  -1.1535  -1.0929  -1.0799
  -0.9929  -0.9603  -0.9222  -0.8722  -0.8087  -0.7245  -0.6502  -0.6231
  -0.5890  -0.5203  -0.4296  -0.4148  -0.3928  -0.3628  -0.3395  -0.3175
  -0.2378  -0.1494  -0.1172  -0.0761   0.0060   0.0873   0.1425   0.1983
   0.2417   0.2575   0.2966   0.3851   0.4772   0.5195   0.5559   0.5779
   0.6708   0.7248   0.7400   0.7884   0.8090   0.8711   0.9175   0.9836
   1.0805   1.1865   1.2295   1.3225   1.3552   1.4183   1.5313   1.6494
   1.6805   1.7859   1.9373   2.0604
     cgsolve_all iterations  65    anorm=    0.75E-07
PARA_AUG  1       0.5688671         0.8913516         0.3881867
     cgsolve_all iterations  65    anorm=    0.72E-07
PARA_AUG  2       0.7754074        -0.4674209        -0.4107917
     cgsolve_all iterations  65    anorm=    0.72E-07
PARA_AUG  3       0.4076516        -0.1896026        -0.4435483
     cgsolve_all iterations  73    anorm=    0.68E-07
     cgsolve_all iterations  70    anorm=    0.70E-07
     cgsolve_all iterations  73    anorm=    0.70E-07
     compute_u_kq: q = (    0.0198,    0.0000,    0.0000)
     Rotating WFCS
     ethr =  1.00E-14,  avg # of iterations = 29.0
     eigenvalues at k:
 -37.7417 -36.1063 -35.7876 -35.6433 -35.4535 -35.3800 -19.2277 -19.1750
 -19.0495 -18.7405 -18.5624 -18.5174 -18.4206 -18.3106 -18.2921 -18.1378
 -18.0997 -18.0245 -17.9548 -17.8922 -17.8402 -17.7103 -17.6735 -17.5910
 -17.5686 -17.5371 -17.5104 -17.3291 -17.2614 -17.2357 -17.1568 -17.0885
 -17.0072 -16.9508 -16.8637 -16.8122 -16.7489 -16.7358 -16.6858 -16.6687
 -16.6341 -16.6193 -16.5482 -16.5135 -16.4865 -16.4098 -16.3813 -16.1115
 -16.0938 -15.6520 -15.2846 -14.9152 -14.7233 -14.5734 -14.4826 -14.3631
 -14.2766 -14.1997 -13.9444 -13.8661 -13.7221  -6.9043  -6.7167  -6.5554
  -6.3908  -6.2474  -6.1683  -6.1179  -6.0268  -5.9528  -5.8878  -5.7565
  -5.7512  -5.6599  -5.5775  -5.4614  -5.2500  -5.1767  -5.0514  -4.9735
  -4.9495  -4.9053  -4.8476  -4.7521  -4.6738  -3.9643  -3.8935  -3.7693
  -3.6352  -3.5859  -3.4446  -3.3694  -3.2057  -3.1422  -3.0473  -3.0124
  -2.9136  -2.8767  -2.6612  -2.5225  -2.5031  -2.3468  -2.2876  -2.2158
  -2.1900  -2.0894  -2.0481  -1.9846  -1.9659  -1.8586  -1.8358  -1.7411
  -1.5414  -1.4859  -1.4519  -1.2171  -1.1996  -1.1535  -1.0929  -1.0799
  -0.9929  -0.9603  -0.9221  -0.8722  -0.8087  -0.7245  -0.6503  -0.6231
  -0.5890  -0.5203  -0.4296  -0.4148  -0.3928  -0.3629  -0.3395  -0.3175
  -0.2378  -0.1494  -0.1172  -0.0761   0.0060   0.0873   0.1425   0.1983
   0.2418   0.2575   0.2966   0.3851   0.4772   0.5195   0.5559   0.5779
   0.6708   0.7248   0.7400   0.7884   0.8090   0.8711   0.9174   0.9836
   1.0805   1.1865   1.2295   1.3225   1.3552   1.4183   1.5313   1.6494
   1.6805   1.7859   1.9373   2.0604
     eigenvalues at k+q:
 -37.7417 -36.1063 -35.7876 -35.6433 -35.4535 -35.3800 -19.2267 -19.1769
 -19.0499 -18.7366 -18.5645 -18.5137 -18.4226 -18.3090 -18.2928 -18.1386
 -18.0956 -18.0246 -17.9583 -17.8913 -17.8407 -17.7132 -17.6729 -17.5925
 -17.5682 -17.5385 -17.5120 -17.3331 -17.2635 -17.2365 -17.1649 -17.0935
 -17.0086 -16.9518 -16.8610 -16.8089 -16.7464 -16.7357 -16.6868 -16.6658
 -16.6332 -16.6173 -16.5458 -16.5129 -16.4829 -16.4069 -16.3771 -16.1085
 -16.0934 -15.6508 -15.2855 -14.9113 -14.7133 -14.5646 -14.4804 -14.3688
 -14.2861 -14.1939 -13.9581 -13.8679 -13.7298  -6.9050  -6.7169  -6.5560
  -6.3865  -6.2495  -6.1674  -6.1194  -6.0273  -5.9477  -5.8900  -5.7553
  -5.7494  -5.6606  -5.5772  -5.4635  -5.2502  -5.1696  -5.0516  -4.9757
  -4.9510  -4.9050  -4.8473  -4.7497  -4.6705  -3.9747  -3.8970  -3.7773
  -3.6361  -3.5879  -3.4484  -3.3676  -3.2022  -3.1393  -3.0394  -3.0122
  -2.9099  -2.8612  -2.6635  -2.5122  -2.5085  -2.3437  -2.2841  -2.2170
  -2.1920  -2.0888  -2.0484  -1.9793  -1.9548  -1.8606  -1.8416  -1.7476
  -1.5465  -1.4843  -1.4513  -1.2234  -1.2027  -1.1534  -1.0942  -1.0786
  -0.9972  -0.9572  -0.9175  -0.8721  -0.8141  -0.7268  -0.6505  -0.6267
  -0.5908  -0.5191  -0.4284  -0.4189  -0.3998  -0.3605  -0.3436  -0.3207
  -0.2475  -0.1495  -0.1208  -0.0800   0.0048   0.0860   0.1382   0.1963
   0.2413   0.2591   0.3003   0.3835   0.4794   0.5184   0.5584   0.5792
   0.6670   0.7182   0.7435   0.7876   0.8077   0.8727   0.9199   0.9835
   1.0839   1.1921   1.2342   1.3294   1.3592   1.4169   1.5326   1.6477
   1.6794   1.7886   1.9399   2.0608
     cgsolve_all iterations  73    anorm=    0.70E-07
     cgsolve_all iterations  70    anorm=    0.70E-07
     cgsolve_all iterations  71    anorm=    0.71E-07
     compute_u_kq: q = (   -0.0198,    0.0000,    0.0000)
     Rotating WFCS
     ethr =  1.00E-14,  avg # of iterations = 27.0
     eigenvalues at k:
 -37.7417 -36.1063 -35.7876 -35.6433 -35.4535 -35.3800 -19.2277 -19.1750
 -19.0495 -18.7405 -18.5624 -18.5174 -18.4206 -18.3106 -18.2921 -18.1378
 -18.0997 -18.0245 -17.9548 -17.8922 -17.8402 -17.7103 -17.6735 -17.5910
 -17.5686 -17.5371 -17.5104 -17.3291 -17.2614 -17.2357 -17.1568 -17.0885
 -17.0072 -16.9508 -16.8637 -16.8122 -16.7489 -16.7358 -16.6858 -16.6687
 -16.6341 -16.6193 -16.5482 -16.5135 -16.4865 -16.4098 -16.3813 -16.1115
 -16.0938 -15.6520 -15.2846 -14.9152 -14.7233 -14.5734 -14.4826 -14.3631
 -14.2766 -14.1997 -13.9444 -13.8661 -13.7221  -6.9043  -6.7167  -6.5554
  -6.3908  -6.2474  -6.1683  -6.1179  -6.0268  -5.9528  -5.8878  -5.7565
  -5.7512  -5.6599  -5.5775  -5.4614  -5.2500  -5.1767  -5.0514  -4.9735
  -4.9495  -4.9053  -4.8476  -4.7521  -4.6738  -3.9643  -3.8935  -3.7693
  -3.6352  -3.5859  -3.4446  -3.3694  -3.2057  -3.1422  -3.0473  -3.0124
  -2.9136  -2.8767  -2.6612  -2.5225  -2.5031  -2.3468  -2.2876  -2.2158
  -2.1900  -2.0894  -2.0481  -1.9846  -1.9659  -1.8586  -1.8358  -1.7411
  -1.5414  -1.4859  -1.4519  -1.2171  -1.1996  -1.1535  -1.0929  -1.0799
  -0.9929  -0.9603  -0.9221  -0.8722  -0.8087  -0.7245  -0.6503  -0.6231
  -0.5890  -0.5203  -0.4296  -0.4148  -0.3928  -0.3629  -0.3395  -0.3175
  -0.2378  -0.1494  -0.1172  -0.0761   0.0060   0.0873   0.1425   0.1983
   0.2418   0.2575   0.2966   0.3851   0.4772   0.5195   0.5559   0.5779
   0.6708   0.7248   0.7400   0.7884   0.8090   0.8711   0.9174   0.9836
   1.0805   1.1865   1.2295   1.3225   1.3552   1.4183   1.5313   1.6494
   1.6805   1.7859   1.9373   2.0604
     eigenvalues at k+q:
 -37.7417 -36.1063 -35.7876 -35.6433 -35.4535 -35.3800 -19.2286 -19.1731
 -19.0491 -18.7444 -18.5605 -18.5207 -18.4188 -18.3122 -18.2911 -18.1376
 -18.1035 -18.0241 -17.9510 -17.8931 -17.8393 -17.7085 -17.6741 -17.5894
 -17.5694 -17.5355 -17.5083 -17.3248 -17.2592 -17.2349 -17.1483 -17.0835
 -17.0058 -16.9500 -16.8663 -16.8152 -16.7519 -16.7363 -16.6848 -16.6719
 -16.6351 -16.6210 -16.5511 -16.5140 -16.4898 -16.4126 -16.3852 -16.1147
 -16.0941 -15.6531 -15.2837 -14.9192 -14.7334 -14.5819 -14.4852 -14.3566
 -14.2682 -14.2043 -13.9313 -13.8646 -13.7143  -6.9037  -6.7166  -6.5547
  -6.3951  -6.2454  -6.1689  -6.1163  -6.0264  -5.9581  -5.8856  -5.7581
  -5.7536  -5.6593  -5.5766  -5.4593  -5.2498  -5.1837  -5.0515  -4.9757
  -4.9439  -4.9053  -4.8477  -4.7544  -4.6773  -3.9552  -3.8900  -3.7604
  -3.6342  -3.5838  -3.4410  -3.3711  -3.2092  -3.1449  -3.0553  -3.0116
  -2.9177  -2.8915  -2.6591  -2.5355  -2.4968  -2.3495  -2.2898  -2.2155
  -2.1884  -2.0899  -2.0475  -1.9895  -1.9777  -1.8572  -1.8297  -1.7346
  -1.5361  -1.4870  -1.4526  -1.2136  -1.1942  -1.1539  -1.0917  -1.0811
  -0.9893  -0.9630  -0.9260  -0.8720  -0.8034  -0.7223  -0.6500  -0.6192
  -0.5871  -0.5212  -0.4323  -0.4120  -0.3848  -0.3647  -0.3355  -0.3135
  -0.2268  -0.1490  -0.1136  -0.0718   0.0070   0.0882   0.1461   0.2004
   0.2426   0.2564   0.2934   0.3867   0.4741   0.5203   0.5535   0.5763
   0.6750   0.7289   0.7385   0.7892   0.8111   0.8691   0.9152   0.9828
   1.0782   1.1808   1.2251   1.3146   1.3503   1.4208   1.5309   1.6507
   1.6820   1.7826   1.9346   2.0597
     cgsolve_all iterations  73    anorm=    0.70E-07
     cgsolve_all iterations  70    anorm=    0.71E-07
     cgsolve_all iterations  73    anorm=    0.71E-07
     compute_u_kq: q = (    0.0000,    0.0198,    0.0000)
     Rotating WFCS
     ethr =  1.00E-14,  avg # of iterations = 23.0
     eigenvalues at k:
 -37.7417 -36.1063 -35.7876 -35.6433 -35.4535 -35.3800 -19.2277 -19.1750
 -19.0495 -18.7405 -18.5624 -18.5174 -18.4206 -18.3106 -18.2921 -18.1378
 -18.0997 -18.0245 -17.9548 -17.8922 -17.8402 -17.7103 -17.6735 -17.5910
 -17.5686 -17.5371 -17.5104 -17.3291 -17.2614 -17.2357 -17.1568 -17.0885
 -17.0072 -16.9508 -16.8637 -16.8122 -16.7489 -16.7358 -16.6858 -16.6687
 -16.6341 -16.6193 -16.5482 -16.5135 -16.4865 -16.4098 -16.3813 -16.1115
 -16.0938 -15.6520 -15.2846 -14.9152 -14.7233 -14.5734 -14.4826 -14.3631
 -14.2766 -14.1997 -13.9444 -13.8661 -13.7221  -6.9043  -6.7167  -6.5554
  -6.3908  -6.2474  -6.1683  -6.1179  -6.0268  -5.9528  -5.8878  -5.7565
  -5.7512  -5.6599  -5.5775  -5.4614  -5.2500  -5.1767  -5.0514  -4.9735
  -4.9495  -4.9053  -4.8476  -4.7521  -4.6738  -3.9643  -3.8935  -3.7693
  -3.6352  -3.5859  -3.4446  -3.3694  -3.2057  -3.1422  -3.0473  -3.0124
  -2.9136  -2.8767  -2.6612  -2.5225  -2.5031  -2.3468  -2.2876  -2.2158
  -2.1900  -2.0894  -2.0481  -1.9846  -1.9659  -1.8586  -1.8358  -1.7411
  -1.5414  -1.4859  -1.4519  -1.2171  -1.1996  -1.1535  -1.0929  -1.0799
  -0.9929  -0.9603  -0.9221  -0.8722  -0.8087  -0.7245  -0.6503  -0.6231
  -0.5890  -0.5203  -0.4296  -0.4148  -0.3928  -0.3629  -0.3395  -0.3175
  -0.2378  -0.1494  -0.1172  -0.0761   0.0060   0.0873   0.1425   0.1983
   0.2418   0.2575   0.2966   0.3851   0.4772   0.5195   0.5559   0.5779
   0.6708   0.7248   0.7400   0.7884   0.8090   0.8711   0.9174   0.9836
   1.0805   1.1865   1.2295   1.3225   1.3552   1.4183   1.5313   1.6494
   1.6805   1.7859   1.9373   2.0604
     eigenvalues at k+q:
 -37.7417 -36.1063 -35.7876 -35.6433 -35.4535 -35.3800 -19.2279 -19.1749
 -19.0505 -18.7379 -18.5601 -18.5172 -18.4219 -18.3108 -18.2921 -18.1393
 -18.1049 -18.0263 -17.9545 -17.8931 -17.8385 -17.7072 -17.6721 -17.5895
 -17.5685 -17.5363 -17.5083 -17.3311 -17.2613 -17.2347 -17.1531 -17.0841
 -17.0052 -16.9473 -16.8620 -16.8148 -16.7492 -16.7370 -16.6880 -16.6730
 -16.6336 -16.6256 -16.5507 -16.5143 -16.4910 -16.4127 -16.3803 -16.1125
 -16.0927 -15.6534 -15.2837 -14.9093 -14.7210 -14.5703 -14.4782 -14.3673
 -14.2777 -14.1945 -13.9508 -13.8623 -13.7262  -6.9043  -6.7162  -6.5559
  -6.3936  -6.2465  -6.1676  -6.1157  -6.0267  -5.9532  -5.8891  -5.7673
  -5.7538  -5.6596  -5.5778  -5.4621  -5.2485  -5.1723  -5.0505  -4.9766
  -4.9519  -4.9029  -4.8514  -4.7537  -4.6767  -3.9386  -3.8883  -3.7752
  -3.6322  -3.5766  -3.4488  -3.3677  -3.2088  -3.1406  -3.0449  -3.0170
  -2.9109  -2.8728  -2.6625  -2.5256  -2.5020  -2.3482  -2.2850  -2.2159
  -2.1874  -2.0913  -2.0500  -1.9894  -1.9627  -1.8609  -1.8396  -1.7476
  -1.5373  -1.4898  -1.4505  -1.2178  -1.1997  -1.1539  -1.0913  -1.0823
  -0.9899  -0.9590  -0.9254  -0.8797  -0.8098  -0.7264  -0.6530  -0.6187
  -0.5883  -0.5084  -0.4291  -0.4118  -0.3907  -0.3641  -0.3383  -0.3189
  -0.2355  -0.1485  -0.1144  -0.0805   0.0023   0.0867   0.1444   0.1947
   0.2423   0.2577   0.2947   0.3844   0.4702   0.5205   0.5545   0.5764
   0.6709   0.7237   0.7409   0.7879   0.8074   0.8687   0.9165   0.9798
   1.0723   1.1775   1.2264   1.3196   1.3574   1.4200   1.5342   1.6501
   1.6838   1.7961   1.9451   2.0622
     cgsolve_all iterations  71    anorm=    0.70E-07
     cgsolve_all iterations  69    anorm=    0.71E-07
     cgsolve_all iterations  71    anorm=    0.71E-07
     compute_u_kq: q = (    0.0000,   -0.0198,    0.0000)
     Rotating WFCS
     ethr =  1.00E-14,  avg # of iterations = 23.0
     eigenvalues at k:
 -37.7417 -36.1063 -35.7876 -35.6433 -35.4535 -35.3800 -19.2277 -19.1750
 -19.0495 -18.7405 -18.5624 -18.5174 -18.4206 -18.3106 -18.2921 -18.1378
 -18.0997 -18.0245 -17.9548 -17.8922 -17.8402 -17.7103 -17.6735 -17.5910
 -17.5686 -17.5371 -17.5104 -17.3291 -17.2614 -17.2357 -17.1568 -17.0885
 -17.0072 -16.9508 -16.8637 -16.8122 -16.7489 -16.7358 -16.6858 -16.6687
 -16.6341 -16.6193 -16.5482 -16.5135 -16.4865 -16.4098 -16.3813 -16.1115
 -16.0938 -15.6520 -15.2846 -14.9152 -14.7233 -14.5734 -14.4826 -14.3631
 -14.2766 -14.1997 -13.9444 -13.8661 -13.7221  -6.9043  -6.7167  -6.5554
  -6.3908  -6.2474  -6.1683  -6.1179  -6.0268  -5.9528  -5.8878  -5.7565
  -5.7512  -5.6599  -5.5775  -5.4614  -5.2500  -5.1767  -5.0514  -4.9735
  -4.9495  -4.9053  -4.8476  -4.7521  -4.6738  -3.9643  -3.8935  -3.7693
  -3.6352  -3.5859  -3.4446  -3.3694  -3.2057  -3.1422  -3.0473  -3.0124
  -2.9136  -2.8767  -2.6612  -2.5225  -2.5031  -2.3468  -2.2876  -2.2158
  -2.1900  -2.0894  -2.0481  -1.9846  -1.9659  -1.8586  -1.8358  -1.7411
  -1.5414  -1.4859  -1.4519  -1.2171  -1.1996  -1.1535  -1.0929  -1.0799
  -0.9929  -0.9603  -0.9221  -0.8722  -0.8087  -0.7245  -0.6503  -0.6231
  -0.5890  -0.5203  -0.4296  -0.4148  -0.3928  -0.3629  -0.3395  -0.3175
  -0.2378  -0.1494  -0.1172  -0.0761   0.0060   0.0873   0.1425   0.1983
   0.2418   0.2575   0.2966   0.3851   0.4772   0.5195   0.5559   0.5779
   0.6708   0.7248   0.7400   0.7884   0.8090   0.8711   0.9174   0.9836
   1.0805   1.1865   1.2295   1.3225   1.3552   1.4183   1.5313   1.6494
   1.6805   1.7859   1.9373   2.0604
     eigenvalues at k+q:
 -37.7417 -36.1063 -35.7876 -35.6433 -35.4535 -35.3800 -19.2274 -19.1751
 -19.0485 -18.7435 -18.5644 -18.5177 -18.4196 -18.3102 -18.2919 -18.1362
 -18.0945 -18.0224 -17.9550 -17.8913 -17.8418 -17.7135 -17.6750 -17.5924
 -17.5688 -17.5381 -17.5122 -17.3269 -17.2613 -17.2365 -17.1603 -17.0924
 -17.0087 -16.9543 -16.8656 -16.8096 -16.7487 -16.7347 -16.6840 -16.6644
 -16.6349 -16.6131 -16.5461 -16.5128 -16.4816 -16.4069 -16.3823 -16.1112
 -16.0949 -15.6505 -15.2855 -14.9217 -14.7288 -14.5782 -14.4871 -14.3558
 -14.2745 -14.2051 -13.9368 -13.8697 -13.7175  -6.9045  -6.7172  -6.5552
  -6.3876  -6.2484  -6.1688  -6.1200  -6.0272  -5.9528  -5.8866  -5.7561
  -5.7384  -5.6603  -5.5767  -5.4608  -5.2517  -5.1816  -5.0535  -4.9708
  -4.9469  -4.9070  -4.8429  -4.7501  -4.6709  -3.9927  -3.8972  -3.7629
  -3.6385  -3.5940  -3.4411  -3.3702  -3.2035  -3.1434  -3.0499  -3.0070
  -2.9167  -2.8805  -2.6605  -2.5217  -2.5041  -2.3446  -2.2910  -2.2164
  -2.1925  -2.0884  -2.0470  -1.9808  -1.9676  -1.8569  -1.8306  -1.7342
  -1.5456  -1.4839  -1.4516  -1.2161  -1.1988  -1.1535  -1.0948  -1.0779
  -0.9948  -0.9616  -0.9184  -0.8643  -0.8076  -0.7226  -0.6479  -0.6278
  -0.5897  -0.5318  -0.4306  -0.4192  -0.3946  -0.3614  -0.3414  -0.3161
  -0.2368  -0.1493  -0.1191  -0.0715   0.0105   0.0879   0.1406   0.2022
   0.2411   0.2572   0.2997   0.3858   0.4841   0.5184   0.5573   0.5791
   0.6709   0.7267   0.7392   0.7890   0.8111   0.8737   0.9183   0.9869
   1.0890   1.1941   1.2328   1.3254   1.3524   1.4165   1.5290   1.6472
   1.6774   1.7753   1.9294   2.0588
     cgsolve_all iterations  73    anorm=    0.69E-07
     cgsolve_all iterations  70    anorm=    0.71E-07
     cgsolve_all iterations  73    anorm=    0.70E-07
     compute_u_kq: q = (    0.0000,    0.0000,    0.0198)
     Rotating WFCS
     ethr =  1.00E-14,  avg # of iterations = 23.0
     eigenvalues at k:
 -37.7417 -36.1063 -35.7876 -35.6433 -35.4535 -35.3800 -19.2277 -19.1750
 -19.0495 -18.7405 -18.5624 -18.5174 -18.4206 -18.3106 -18.2921 -18.1378
 -18.0997 -18.0245 -17.9548 -17.8922 -17.8402 -17.7103 -17.6735 -17.5910
 -17.5686 -17.5371 -17.5104 -17.3291 -17.2614 -17.2357 -17.1568 -17.0885
 -17.0072 -16.9508 -16.8637 -16.8122 -16.7489 -16.7358 -16.6858 -16.6687
 -16.6341 -16.6193 -16.5482 -16.5135 -16.4865 -16.4098 -16.3813 -16.1115
 -16.0938 -15.6520 -15.2846 -14.9152 -14.7233 -14.5734 -14.4826 -14.3631
 -14.2766 -14.1997 -13.9444 -13.8661 -13.7221  -6.9043  -6.7167  -6.5554
  -6.3908  -6.2474  -6.1683  -6.1179  -6.0268  -5.9528  -5.8878  -5.7565
  -5.7512  -5.6599  -5.5775  -5.4614  -5.2500  -5.1767  -5.0514  -4.9735
  -4.9495  -4.9053  -4.8476  -4.7521  -4.6738  -3.9643  -3.8935  -3.7693
  -3.6352  -3.5859  -3.4446  -3.3694  -3.2057  -3.1422  -3.0473  -3.0124
  -2.9136  -2.8767  -2.6612  -2.5225  -2.5031  -2.3468  -2.2876  -2.2158
  -2.1900  -2.0894  -2.0481  -1.9846  -1.9659  -1.8586  -1.8358  -1.7411
  -1.5414  -1.4859  -1.4519  -1.2171  -1.1996  -1.1535  -1.0929  -1.0799
  -0.9929  -0.9603  -0.9221  -0.8722  -0.8087  -0.7245  -0.6503  -0.6231
  -0.5890  -0.5203  -0.4296  -0.4148  -0.3928  -0.3629  -0.3395  -0.3175
  -0.2378  -0.1494  -0.1172  -0.0761   0.0060   0.0873   0.1425   0.1983
   0.2418   0.2575   0.2966   0.3851   0.4772   0.5195   0.5559   0.5779
   0.6708   0.7248   0.7400   0.7884   0.8090   0.8711   0.9174   0.9836
   1.0805   1.1865   1.2295   1.3225   1.3552   1.4183   1.5313   1.6494
   1.6805   1.7859   1.9373   2.0604
     eigenvalues at k+q:
 -37.7417 -36.1063 -35.7876 -35.6433 -35.4535 -35.3800 -19.2277 -19.1750
 -19.0495 -18.7405 -18.5624 -18.5174 -18.4206 -18.3106 -18.2920 -18.1378
 -18.0997 -18.0244 -17.9547 -17.8924 -17.8401 -17.7104 -17.6733 -17.5909
 -17.5689 -17.5370 -17.5103 -17.3290 -17.2614 -17.2357 -17.1568 -17.0885
 -17.0071 -16.9508 -16.8637 -16.8122 -16.7490 -16.7358 -16.6858 -16.6688
 -16.6341 -16.6193 -16.5482 -16.5135 -16.4865 -16.4098 -16.3813 -16.1115
 -16.0938 -15.6520 -15.2846 -14.9152 -14.7233 -14.5735 -14.4826 -14.3630
 -14.2766 -14.1997 -13.9444 -13.8661 -13.7221  -6.9043  -6.7167  -6.5554
  -6.3908  -6.2473  -6.1683  -6.1178  -6.0268  -5.9528  -5.8878  -5.7568
  -5.7510  -5.6599  -5.5775  -5.4614  -5.2500  -5.1767  -5.0514  -4.9735
  -4.9495  -4.9053  -4.8476  -4.7521  -4.6739  -3.9642  -3.8934  -3.7693
  -3.6352  -3.5858  -3.4446  -3.3694  -3.2056  -3.1423  -3.0469  -3.0126
  -2.9137  -2.8770  -2.6612  -2.5227  -2.5028  -2.3473  -2.2860  -2.2146
  -2.1921  -2.0925  -2.0445  -1.9853  -1.9658  -1.8588  -1.8360  -1.7407
  -1.5417  -1.4859  -1.4517  -1.2168  -1.1999  -1.1541  -1.0916  -1.0799
  -0.9937  -0.9596  -0.9230  -0.8718  -0.8091  -0.7245  -0.6506  -0.6219
  -0.5894  -0.5206  -0.4292  -0.4148  -0.3928  -0.3631  -0.3398  -0.3167
  -0.2378  -0.1504  -0.1171  -0.0753   0.0058   0.0874   0.1424   0.1983
   0.2420   0.2576   0.2963   0.3851   0.4772   0.5195   0.5559   0.5778
   0.6708   0.7248   0.7400   0.7885   0.8090   0.8711   0.9174   0.9836
   1.0805   1.1865   1.2295   1.3224   1.3552   1.4183   1.5313   1.6494
   1.6805   1.7859   1.9373   2.0604
     cgsolve_all iterations  73    anorm=    0.69E-07
     cgsolve_all iterations  70    anorm=    0.71E-07
     cgsolve_all iterations  73    anorm=    0.70E-07
     compute_u_kq: q = (    0.0000,    0.0000,   -0.0198)
     Rotating WFCS
     ethr =  1.00E-14,  avg # of iterations = 23.0
     eigenvalues at k:
 -37.7417 -36.1063 -35.7876 -35.6433 -35.4535 -35.3800 -19.2277 -19.1750
 -19.0495 -18.7405 -18.5624 -18.5174 -18.4206 -18.3106 -18.2921 -18.1378
 -18.0997 -18.0245 -17.9548 -17.8922 -17.8402 -17.7103 -17.6735 -17.5910
 -17.5686 -17.5371 -17.5104 -17.3291 -17.2614 -17.2357 -17.1568 -17.0885
 -17.0072 -16.9508 -16.8637 -16.8122 -16.7489 -16.7358 -16.6858 -16.6687
 -16.6341 -16.6193 -16.5482 -16.5135 -16.4865 -16.4098 -16.3813 -16.1115
 -16.0938 -15.6520 -15.2846 -14.9152 -14.7233 -14.5734 -14.4826 -14.3631
 -14.2766 -14.1997 -13.9444 -13.8661 -13.7221  -6.9043  -6.7167  -6.5554
  -6.3908  -6.2474  -6.1683  -6.1179  -6.0268  -5.9528  -5.8878  -5.7565
  -5.7512  -5.6599  -5.5775  -5.4614  -5.2500  -5.1767  -5.0514  -4.9735
  -4.9495  -4.9053  -4.8476  -4.7521  -4.6738  -3.9643  -3.8935  -3.7693
  -3.6352  -3.5859  -3.4446  -3.3694  -3.2057  -3.1422  -3.0473  -3.0124
  -2.9136  -2.8767  -2.6612  -2.5225  -2.5031  -2.3468  -2.2876  -2.2158
  -2.1900  -2.0894  -2.0481  -1.9846  -1.9659  -1.8586  -1.8358  -1.7411
  -1.5414  -1.4859  -1.4519  -1.2171  -1.1996  -1.1535  -1.0929  -1.0799
  -0.9929  -0.9603  -0.9221  -0.8722  -0.8087  -0.7245  -0.6503  -0.6231
  -0.5890  -0.5203  -0.4296  -0.4148  -0.3928  -0.3629  -0.3395  -0.3175
  -0.2378  -0.1494  -0.1172  -0.0761   0.0060   0.0873   0.1425   0.1983
   0.2418   0.2575   0.2966   0.3851   0.4772   0.5195   0.5559   0.5779
   0.6708   0.7248   0.7400   0.7884   0.8090   0.8711   0.9174   0.9836
   1.0805   1.1865   1.2295   1.3225   1.3552   1.4183   1.5313   1.6494
   1.6805   1.7859   1.9373   2.0604
     eigenvalues at k+q:
 -37.7417 -36.1063 -35.7876 -35.6433 -35.4535 -35.3800 -19.2277 -19.1750
 -19.0495 -18.7405 -18.5624 -18.5174 -18.4206 -18.3106 -18.2921 -18.1378
 -18.0996 -18.0245 -17.9548 -17.8921 -17.8402 -17.7103 -17.6737 -17.5911
 -17.5683 -17.5372 -17.5103 -17.3292 -17.2613 -17.2357 -17.1569 -17.0886
 -17.0072 -16.9508 -16.8637 -16.8122 -16.7489 -16.7358 -16.6858 -16.6687
 -16.6341 -16.6193 -16.5482 -16.5135 -16.4864 -16.4098 -16.3813 -16.1115
 -16.0938 -15.6519 -15.2846 -14.9152 -14.7233 -14.5734 -14.4826 -14.3631
 -14.2767 -14.1997 -13.9444 -13.8662 -13.7222  -6.9044  -6.7167  -6.5554
  -6.3908  -6.2474  -6.1683  -6.1179  -6.0268  -5.9528  -5.8878  -5.7562
  -5.7516  -5.6598  -5.5776  -5.4614  -5.2500  -5.1766  -5.0514  -4.9735
  -4.9495  -4.9053  -4.8476  -4.7521  -4.6738  -3.9644  -3.8936  -3.7693
  -3.6352  -3.5859  -3.4447  -3.3694  -3.2057  -3.1421  -3.0476  -3.0121
  -2.9139  -2.8762  -2.6612  -2.5224  -2.5032  -2.3464  -2.2887  -2.2182
  -2.1872  -2.0858  -2.0518  -1.9844  -1.9657  -1.8585  -1.8355  -1.7414
  -1.5411  -1.4860  -1.4522  -1.2175  -1.1991  -1.1529  -1.0941  -1.0799
  -0.9922  -0.9610  -0.9212  -0.8724  -0.8086  -0.7243  -0.6499  -0.6238
  -0.5891  -0.5201  -0.4302  -0.4152  -0.3925  -0.3619  -0.3392  -0.3186
  -0.2379  -0.1483  -0.1174  -0.0767   0.0062   0.0872   0.1425   0.1983
   0.2416   0.2574   0.2969   0.3851   0.4772   0.5195   0.5560   0.5779
   0.6707   0.7248   0.7401   0.7883   0.8090   0.8711   0.9175   0.9836
   1.0806   1.1866   1.2295   1.3225   1.3552   1.4183   1.5313   1.6494
   1.6804   1.7858   1.9372   2.0604
     cgsolve_all iterations  73    anorm=    0.69E-07
     cgsolve_all iterations  70    anorm=    0.71E-07
     cgsolve_all iterations  73    anorm=    0.70E-07

     k-point #    2 of     4      pool #  1    cpu time:    1980.3
     compute_u_kq: q = (    0.0000,    0.0000,    0.0000)
     Rotating WFCS
     ethr =  1.00E-14,  avg # of iterations =  5.0
     eigenvalues at k:
 -37.7417 -36.1063 -35.7876 -35.6433 -35.4535 -35.3800 -19.2277 -19.1750
 -19.0495 -18.7405 -18.5624 -18.5174 -18.4206 -18.3107 -18.2920 -18.1377
 -18.0998 -18.0244 -17.9542 -17.8936 -17.8392 -17.7106 -17.6728 -17.5915
 -17.5694 -17.5379 -17.5087 -17.3289 -17.2617 -17.2360 -17.1566 -17.0884
 -17.0072 -16.9508 -16.8637 -16.8122 -16.7489 -16.7358 -16.6857 -16.6687
 -16.6342 -16.6193 -16.5482 -16.5135 -16.4865 -16.4098 -16.3813 -16.1115
 -16.0938 -15.6520 -15.2846 -14.9152 -14.7233 -14.5734 -14.4826 -14.3631
 -14.2766 -14.1997 -13.9444 -13.8661 -13.7221  -6.9043  -6.7167  -6.5554
  -6.3908  -6.2474  -6.1683  -6.1179  -6.0268  -5.9528  -5.8878  -5.7562
  -5.7517  -5.6597  -5.5777  -5.4614  -5.2500  -5.1767  -5.0514  -4.9735
  -4.9495  -4.9053  -4.8476  -4.7521  -4.6738  -3.9644  -3.8934  -3.7693
  -3.6351  -3.5860  -3.4451  -3.3692  -3.2052  -3.1424  -3.0453  -3.0130
  -2.9181  -2.8741  -2.6610  -2.5245  -2.5001  -2.3487  -2.2811  -2.2313
  -2.1804  -2.0894  -2.0443  -1.9893  -1.9642  -1.8611  -1.8345  -1.7396
  -1.5414  -1.4867  -1.4525  -1.2180  -1.1964  -1.1549  -1.0929  -1.0797
  -0.9940  -0.9616  -0.9206  -0.8691  -0.8134  -0.7230  -0.6495  -0.6150
  -0.5967  -0.5204  -0.4316  -0.4187  -0.3904  -0.3544  -0.3403  -0.3222
  -0.2387  -0.1480  -0.1180  -0.0748   0.0052   0.0874   0.1422   0.1984
   0.2428   0.2565   0.2961   0.3855   0.4771   0.5194   0.5562   0.5777
   0.6708   0.7246   0.7401   0.7884   0.8089   0.8710   0.9179   0.9834
   1.0806   1.1866   1.2295   1.3225   1.3552   1.4183   1.5314   1.6494
   1.6804   1.7859   1.9373   2.0604
     eigenvalues at k+q:
 -37.7417 -36.1063 -35.7876 -35.6433 -35.4535 -35.3800 -19.2277 -19.1750
 -19.0495 -18.7405 -18.5624 -18.5174 -18.4206 -18.3107 -18.2920 -18.1377
 -18.0998 -18.0244 -17.9542 -17.8936 -17.8392 -17.7106 -17.6728 -17.5915
 -17.5694 -17.5379 -17.5087 -17.3289 -17.2618 -17.2360 -17.1566 -17.0885
 -17.0072 -16.9508 -16.8637 -16.8122 -16.7489 -16.7358 -16.6857 -16.6687
 -16.6342 -16.6193 -16.5482 -16.5135 -16.4865 -16.4098 -16.3813 -16.1115
 -16.0938 -15.6519 -15.2846 -14.9152 -14.7233 -14.5734 -14.4826 -14.3631
 -14.2766 -14.1997 -13.9444 -13.8661 -13.7221  -6.9043  -6.7167  -6.5554
  -6.3908  -6.2473  -6.1683  -6.1179  -6.0268  -5.9528  -5.8878  -5.7562
  -5.7517  -5.6597  -5.5777  -5.4614  -5.2500  -5.1767  -5.0514  -4.9735
  -4.9495  -4.9053  -4.8476  -4.7521  -4.6739  -3.9644  -3.8934  -3.7693
  -3.6351  -3.5860  -3.4451  -3.3692  -3.2052  -3.1424  -3.0452  -3.0130
  -2.9181  -2.8741  -2.6610  -2.5245  -2.5001  -2.3487  -2.2811  -2.2313
  -2.1804  -2.0894  -2.0443  -1.9893  -1.9642  -1.8611  -1.8345  -1.7396
  -1.5414  -1.4867  -1.4525  -1.2180  -1.1964  -1.1549  -1.0929  -1.0798
  -0.9940  -0.9616  -0.9206  -0.8691  -0.8134  -0.7230  -0.6495  -0.6150
  -0.5967  -0.5204  -0.4316  -0.4187  -0.3904  -0.3544  -0.3402  -0.3222
  -0.2387  -0.1480  -0.1180  -0.0748   0.0052   0.0874   0.1422   0.1984
   0.2428   0.2565   0.2961   0.3856   0.4771   0.5193   0.5563   0.5777
   0.6708   0.7246   0.7401   0.7884   0.8089   0.8710   0.9179   0.9834
   1.0806   1.1866   1.2295   1.3225   1.3552   1.4183   1.5314   1.6494
   1.6804   1.7859   1.9373   2.0604
     cgsolve_all iterations  65    anorm=    0.75E-07
PARA_AUG  1       0.5688617         0.8913538         0.3881863
     cgsolve_all iterations  65    anorm=    0.72E-07
PARA_AUG  2       0.7754054        -0.4674142        -0.4107942
     cgsolve_all iterations  65    anorm=    0.72E-07
PARA_AUG  3       0.4076491        -0.1896017        -0.4435439
     cgsolve_all iterations  73    anorm=    0.68E-07
     cgsolve_all iterations  70    anorm=    0.71E-07
     cgsolve_all iterations  73    anorm=    0.70E-07
     compute_u_kq: q = (    0.0198,    0.0000,    0.0000)
     Rotating WFCS
     ethr =  1.00E-14,  avg # of iterations = 25.0
     eigenvalues at k:
 -37.7417 -36.1063 -35.7876 -35.6433 -35.4535 -35.3800 -19.2277 -19.1750
 -19.0495 -18.7405 -18.5624 -18.5174 -18.4206 -18.3107 -18.2920 -18.1377
 -18.0998 -18.0244 -17.9542 -17.8936 -17.8392 -17.7106 -17.6728 -17.5915
 -17.5694 -17.5379 -17.5087 -17.3289 -17.2617 -17.2360 -17.1566 -17.0884
 -17.0072 -16.9508 -16.8637 -16.8122 -16.7489 -16.7358 -16.6857 -16.6687
 -16.6342 -16.6193 -16.5482 -16.5135 -16.4865 -16.4098 -16.3813 -16.1115
 -16.0938 -15.6520 -15.2846 -14.9152 -14.7233 -14.5734 -14.4826 -14.3631
 -14.2766 -14.1997 -13.9444 -13.8661 -13.7221  -6.9043  -6.7167  -6.5554
  -6.3908  -6.2474  -6.1683  -6.1179  -6.0268  -5.9528  -5.8878  -5.7562
  -5.7517  -5.6597  -5.5777  -5.4614  -5.2500  -5.1767  -5.0514  -4.9735
  -4.9495  -4.9053  -4.8476  -4.7521  -4.6738  -3.9644  -3.8934  -3.7693
  -3.6351  -3.5860  -3.4451  -3.3692  -3.2052  -3.1424  -3.0453  -3.0130
  -2.9181  -2.8741  -2.6610  -2.5245  -2.5001  -2.3487  -2.2811  -2.2313
  -2.1804  -2.0894  -2.0443  -1.9893  -1.9642  -1.8611  -1.8345  -1.7396
  -1.5414  -1.4867  -1.4525  -1.2180  -1.1964  -1.1549  -1.0929  -1.0797
  -0.9940  -0.9616  -0.9206  -0.8691  -0.8134  -0.7230  -0.6495  -0.6150
  -0.5967  -0.5204  -0.4316  -0.4187  -0.3904  -0.3544  -0.3403  -0.3222
  -0.2387  -0.1480  -0.1180  -0.0748   0.0052   0.0874   0.1422   0.1984
   0.2428   0.2565   0.2961   0.3855   0.4771   0.5194   0.5562   0.5777
   0.6708   0.7246   0.7401   0.7884   0.8089   0.8710   0.9179   0.9834
   1.0806   1.1866   1.2295   1.3225   1.3552   1.4183   1.5314   1.6494
   1.6804   1.7859   1.9373   2.0604
     eigenvalues at k+q:
 -37.7417 -36.1063 -35.7876 -35.6433 -35.4535 -35.3800 -19.2267 -19.1769
 -19.0499 -18.7366 -18.5645 -18.5137 -18.4226 -18.3091 -18.2927 -18.1385
 -18.0958 -18.0245 -17.9578 -17.8926 -17.8397 -17.7135 -17.6722 -17.5928
 -17.5693 -17.5393 -17.5103 -17.3328 -17.2640 -17.2368 -17.1646 -17.0934
 -17.0086 -16.9518 -16.8610 -16.8090 -16.7464 -16.7358 -16.6866 -16.6657
 -16.6333 -16.6174 -16.5458 -16.5129 -16.4829 -16.4069 -16.3771 -16.1085
 -16.0934 -15.6508 -15.2855 -14.9113 -14.7133 -14.5646 -14.4804 -14.3688
 -14.2861 -14.1939 -13.9581 -13.8679 -13.7298  -6.9050  -6.7169  -6.5560
  -6.3865  -6.2495  -6.1675  -6.1194  -6.0273  -5.9477  -5.8900  -5.7548
  -5.7500  -5.6604  -5.5774  -5.4635  -5.2502  -5.1696  -5.0516  -4.9757
  -4.9510  -4.9051  -4.8473  -4.7496  -4.6706  -3.9747  -3.8968  -3.7773
  -3.6360  -3.5881  -3.4488  -3.3674  -3.2017  -3.1395  -3.0375  -3.0127
  -2.9139  -2.8591  -2.6633  -2.5172  -2.5025  -2.3454  -2.2784  -2.2306
  -2.1837  -2.0898  -2.0432  -1.9841  -1.9536  -1.8639  -1.8391  -1.7462
  -1.5463  -1.4850  -1.4520  -1.2252  -1.1988  -1.1542  -1.0949  -1.0785
  -0.9981  -0.9584  -0.9160  -0.8687  -0.8192  -0.7249  -0.6505  -0.6186
  -0.5979  -0.5193  -0.4322  -0.4201  -0.3978  -0.3515  -0.3457  -0.3254
  -0.2481  -0.1478  -0.1214  -0.0794   0.0042   0.0861   0.1380   0.1965
   0.2421   0.2582   0.2998   0.3840   0.4793   0.5183   0.5586   0.5792
   0.6670   0.7181   0.7436   0.7874   0.8077   0.8726   0.9204   0.9833
   1.0839   1.1921   1.2342   1.3294   1.3592   1.4169   1.5326   1.6477
   1.6794   1.7886   1.9399   2.0608
     cgsolve_all iterations  73    anorm=    0.70E-07
     cgsolve_all iterations  70    anorm=    0.70E-07
     cgsolve_all iterations  71    anorm=    0.70E-07
     compute_u_kq: q = (   -0.0198,    0.0000,    0.0000)
     Rotating WFCS
     ethr =  1.00E-14,  avg # of iterations = 28.0
     eigenvalues at k:
 -37.7417 -36.1063 -35.7876 -35.6433 -35.4535 -35.3800 -19.2277 -19.1750
 -19.0495 -18.7405 -18.5624 -18.5174 -18.4206 -18.3107 -18.2920 -18.1377
 -18.0998 -18.0244 -17.9542 -17.8936 -17.8392 -17.7106 -17.6728 -17.5915
 -17.5694 -17.5379 -17.5087 -17.3289 -17.2617 -17.2360 -17.1566 -17.0884
 -17.0072 -16.9508 -16.8637 -16.8122 -16.7489 -16.7358 -16.6857 -16.6687
 -16.6342 -16.6193 -16.5482 -16.5135 -16.4865 -16.4098 -16.3813 -16.1115
 -16.0938 -15.6520 -15.2846 -14.9152 -14.7233 -14.5734 -14.4826 -14.3631
 -14.2766 -14.1997 -13.9444 -13.8661 -13.7221  -6.9043  -6.7167  -6.5554
  -6.3908  -6.2474  -6.1683  -6.1179  -6.0268  -5.9528  -5.8878  -5.7562
  -5.7517  -5.6597  -5.5777  -5.4614  -5.2500  -5.1767  -5.0514  -4.9735
  -4.9495  -4.9053  -4.8476  -4.7521  -4.6738  -3.9644  -3.8934  -3.7693
  -3.6351  -3.5860  -3.4451  -3.3692  -3.2052  -3.1424  -3.0453  -3.0130
  -2.9181  -2.8741  -2.6610  -2.5245  -2.5001  -2.3487  -2.2811  -2.2313
  -2.1804  -2.0894  -2.0443  -1.9893  -1.9642  -1.8611  -1.8345  -1.7396
  -1.5414  -1.4867  -1.4525  -1.2180  -1.1964  -1.1549  -1.0929  -1.0797
  -0.9940  -0.9616  -0.9206  -0.8691  -0.8134  -0.7230  -0.6495  -0.6150
  -0.5967  -0.5204  -0.4316  -0.4187  -0.3904  -0.3544  -0.3403  -0.3222
  -0.2387  -0.1480  -0.1180  -0.0748   0.0052   0.0874   0.1422   0.1984
   0.2428   0.2565   0.2961   0.3855   0.4771   0.5194   0.5562   0.5777
   0.6708   0.7246   0.7401   0.7884   0.8089   0.8710   0.9179   0.9834
   1.0806   1.1866   1.2295   1.3225   1.3552   1.4183   1.5314   1.6494
   1.6804   1.7859   1.9373   2.0604
     eigenvalues at k+q:
 -37.7417 -36.1063 -35.7876 -35.6433 -35.4535 -35.3800 -19.2286 -19.1731
 -19.0491 -18.7444 -18.5605 -18.5207 -18.4188 -18.3122 -18.2910 -18.1375
 -18.1036 -18.0240 -17.9504 -17.8946 -17.8383 -17.7087 -17.6736 -17.5900
 -17.5699 -17.5363 -17.5068 -17.3246 -17.2594 -17.2352 -17.1481 -17.0834
 -17.0058 -16.9500 -16.8663 -16.8152 -16.7519 -16.7363 -16.6847 -16.6718
 -16.6352 -16.6211 -16.5511 -16.5140 -16.4898 -16.4126 -16.3852 -16.1147
 -16.0941 -15.6531 -15.2837 -14.9192 -14.7334 -14.5819 -14.4852 -14.3566
 -14.2682 -14.2043 -13.9313 -13.8646 -13.7143  -6.9037  -6.7166  -6.5547
  -6.3951  -6.2454  -6.1690  -6.1163  -6.0264  -5.9580  -5.8856  -5.7579
  -5.7539  -5.6591  -5.5768  -5.4593  -5.2498  -5.1837  -5.0515  -4.9757
  -4.9439  -4.9053  -4.8477  -4.7544  -4.6773  -3.9553  -3.8899  -3.7603
  -3.6341  -3.5840  -3.4415  -3.3709  -3.2087  -3.1451  -3.0532  -3.0122
  -2.9229  -2.8882  -2.6588  -2.5365  -2.4948  -2.3516  -2.2827  -2.2323
  -2.1779  -2.0890  -2.0454  -1.9938  -1.9755  -1.8592  -1.8292  -1.7330
  -1.5362  -1.4878  -1.4530  -1.2128  -1.1925  -1.1558  -1.0909  -1.0811
  -0.9909  -0.9646  -0.9242  -0.8690  -0.8077  -0.7212  -0.6487  -0.6110
  -0.5954  -0.5213  -0.4330  -0.4178  -0.3817  -0.3577  -0.3349  -0.3178
  -0.2281  -0.1479  -0.1144  -0.0699   0.0060   0.0883   0.1457   0.2004
   0.2438   0.2555   0.2929   0.3871   0.4740   0.5201   0.5539   0.5761
   0.6751   0.7288   0.7384   0.7894   0.8110   0.8690   0.9156   0.9826
   1.0782   1.1809   1.2251   1.3146   1.3502   1.4208   1.5310   1.6507
   1.6820   1.7827   1.9346   2.0597
     cgsolve_all iterations  73    anorm=    0.69E-07
     cgsolve_all iterations  70    anorm=    0.71E-07
     cgsolve_all iterations  73    anorm=    0.71E-07
     compute_u_kq: q = (    0.0000,    0.0198,    0.0000)
     Rotating WFCS
     ethr =  1.00E-14,  avg # of iterations = 23.0
     eigenvalues at k:
 -37.7417 -36.1063 -35.7876 -35.6433 -35.4535 -35.3800 -19.2277 -19.1750
 -19.0495 -18.7405 -18.5624 -18.5174 -18.4206 -18.3107 -18.2920 -18.1377
 -18.0998 -18.0244 -17.9542 -17.8936 -17.8392 -17.7106 -17.6728 -17.5915
 -17.5694 -17.5379 -17.5087 -17.3289 -17.2617 -17.2360 -17.1566 -17.0884
 -17.0072 -16.9508 -16.8637 -16.8122 -16.7489 -16.7358 -16.6857 -16.6687
 -16.6342 -16.6193 -16.5482 -16.5135 -16.4865 -16.4098 -16.3813 -16.1115
 -16.0938 -15.6520 -15.2846 -14.9152 -14.7233 -14.5734 -14.4826 -14.3631
 -14.2766 -14.1997 -13.9444 -13.8661 -13.7221  -6.9043  -6.7167  -6.5554
  -6.3908  -6.2474  -6.1683  -6.1179  -6.0268  -5.9528  -5.8878  -5.7562
  -5.7517  -5.6597  -5.5777  -5.4614  -5.2500  -5.1767  -5.0514  -4.9735
  -4.9495  -4.9053  -4.8476  -4.7521  -4.6738  -3.9644  -3.8934  -3.7693
  -3.6351  -3.5860  -3.4451  -3.3692  -3.2052  -3.1424  -3.0453  -3.0130
  -2.9181  -2.8741  -2.6610  -2.5245  -2.5001  -2.3487  -2.2811  -2.2313
  -2.1804  -2.0894  -2.0443  -1.9893  -1.9642  -1.8611  -1.8345  -1.7396
  -1.5414  -1.4867  -1.4525  -1.2180  -1.1964  -1.1549  -1.0929  -1.0797
  -0.9940  -0.9616  -0.9206  -0.8691  -0.8134  -0.7230  -0.6495  -0.6150
  -0.5967  -0.5204  -0.4316  -0.4187  -0.3904  -0.3544  -0.3403  -0.3222
  -0.2387  -0.1480  -0.1180  -0.0748   0.0052   0.0874   0.1422   0.1984
   0.2428   0.2565   0.2961   0.3855   0.4771   0.5194   0.5562   0.5777
   0.6708   0.7246   0.7401   0.7884   0.8089   0.8710   0.9179   0.9834
   1.0806   1.1866   1.2295   1.3225   1.3552   1.4183   1.5314   1.6494
   1.6804   1.7859   1.9373   2.0604
     eigenvalues at k+q:
 -37.7417 -36.1063 -35.7876 -35.6433 -35.4535 -35.3800 -19.2279 -19.1749
 -19.0505 -18.7379 -18.5601 -18.5172 -18.4219 -18.3109 -18.2920 -18.1392
 -18.1050 -18.0262 -17.9541 -17.8944 -17.8375 -17.7076 -17.6713 -17.5898
 -17.5693 -17.5372 -17.5067 -17.3309 -17.2616 -17.2351 -17.1528 -17.0840
 -17.0053 -16.9474 -16.8620 -16.8149 -16.7492 -16.7370 -16.6877 -16.6729
 -16.6338 -16.6256 -16.5507 -16.5143 -16.4910 -16.4127 -16.3803 -16.1125
 -16.0927 -15.6534 -15.2837 -14.9093 -14.7210 -14.5703 -14.4782 -14.3673
 -14.2777 -14.1945 -13.9508 -13.8623 -13.7262  -6.9043  -6.7162  -6.5558
  -6.3936  -6.2465  -6.1676  -6.1157  -6.0267  -5.9532  -5.8891  -5.7673
  -5.7539  -5.6594  -5.5779  -5.4621  -5.2485  -5.1723  -5.0505  -4.9766
  -4.9518  -4.9029  -4.8514  -4.7537  -4.6767  -3.9387  -3.8881  -3.7751
  -3.6321  -3.5768  -3.4493  -3.3674  -3.2082  -3.1407  -3.0431  -3.0176
  -2.9154  -2.8700  -2.6623  -2.5270  -2.4995  -2.3502  -2.2797  -2.2274
  -2.1805  -2.0926  -2.0444  -1.9941  -1.9619  -1.8634  -1.8380  -1.7460
  -1.5376  -1.4907  -1.4507  -1.2183  -1.1970  -1.1555  -1.0914  -1.0820
  -0.9911  -0.9596  -0.9244  -0.8764  -0.8145  -0.7251  -0.6515  -0.6110
  -0.5963  -0.5084  -0.4304  -0.4171  -0.3876  -0.3550  -0.3406  -0.3229
  -0.2362  -0.1480  -0.1147  -0.0785   0.0012   0.0869   0.1441   0.1948
   0.2433   0.2566   0.2944   0.3849   0.4701   0.5204   0.5549   0.5763
   0.6709   0.7235   0.7410   0.7879   0.8073   0.8686   0.9170   0.9795
   1.0723   1.1775   1.2264   1.3196   1.3573   1.4200   1.5342   1.6501
   1.6838   1.7962   1.9451   2.0622
     cgsolve_all iterations  71    anorm=    0.69E-07
     cgsolve_all iterations  70    anorm=    0.70E-07
     cgsolve_all iterations  71    anorm=    0.70E-07
     compute_u_kq: q = (    0.0000,   -0.0198,    0.0000)
     Rotating WFCS
     ethr =  1.00E-14,  avg # of iterations = 23.0
     eigenvalues at k:
 -37.7417 -36.1063 -35.7876 -35.6433 -35.4535 -35.3800 -19.2277 -19.1750
 -19.0495 -18.7405 -18.5624 -18.5174 -18.4206 -18.3107 -18.2920 -18.1377
 -18.0998 -18.0244 -17.9542 -17.8936 -17.8392 -17.7106 -17.6728 -17.5915
 -17.5694 -17.5379 -17.5087 -17.3289 -17.2617 -17.2360 -17.1566 -17.0884
 -17.0072 -16.9508 -16.8637 -16.8122 -16.7489 -16.7358 -16.6857 -16.6687
 -16.6342 -16.6193 -16.5482 -16.5135 -16.4865 -16.4098 -16.3813 -16.1115
 -16.0938 -15.6520 -15.2846 -14.9152 -14.7233 -14.5734 -14.4826 -14.3631
 -14.2766 -14.1997 -13.9444 -13.8661 -13.7221  -6.9043  -6.7167  -6.5554
  -6.3908  -6.2474  -6.1683  -6.1179  -6.0268  -5.9528  -5.8878  -5.7562
  -5.7517  -5.6597  -5.5777  -5.4614  -5.2500  -5.1767  -5.0514  -4.9735
  -4.9495  -4.9053  -4.8476  -4.7521  -4.6738  -3.9644  -3.8934  -3.7693
  -3.6351  -3.5860  -3.4451  -3.3692  -3.2052  -3.1424  -3.0453  -3.0130
  -2.9181  -2.8741  -2.6610  -2.5245  -2.5001  -2.3487  -2.2811  -2.2313
  -2.1804  -2.0894  -2.0443  -1.9893  -1.9642  -1.8611  -1.8345  -1.7396
  -1.5414  -1.4867  -1.4525  -1.2180  -1.1964  -1.1549  -1.0929  -1.0797
  -0.9940  -0.9616  -0.9206  -0.8691  -0.8134  -0.7230  -0.6495  -0.6150
  -0.5967  -0.5204  -0.4316  -0.4187  -0.3904  -0.3544  -0.3403  -0.3222
  -0.2387  -0.1480  -0.1180  -0.0748   0.0052   0.0874   0.1422   0.1984
   0.2428   0.2565   0.2961   0.3855   0.4771   0.5194   0.5562   0.5777
   0.6708   0.7246   0.7401   0.7884   0.8089   0.8710   0.9179   0.9834
   1.0806   1.1866   1.2295   1.3225   1.3552   1.4183   1.5314   1.6494
   1.6804   1.7859   1.9373   2.0604
     eigenvalues at k+q:
 -37.7417 -36.1063 -35.7876 -35.6433 -35.4535 -35.3800 -19.2274 -19.1751
 -19.0485 -18.7435 -18.5644 -18.5177 -18.4196 -18.3102 -18.2918 -18.1361
 -18.0947 -18.0224 -17.9544 -17.8929 -17.8407 -17.7137 -17.6743 -17.5931
 -17.5696 -17.5386 -17.5106 -17.3266 -17.2618 -17.2368 -17.1601 -17.0923
 -17.0087 -16.9543 -16.8656 -16.8096 -16.7486 -16.7348 -16.6840 -16.6644
 -16.6349 -16.6132 -16.5461 -16.5128 -16.4816 -16.4069 -16.3823 -16.1112
 -16.0949 -15.6505 -15.2855 -14.9217 -14.7288 -14.5782 -14.4871 -14.3558
 -14.2745 -14.2051 -13.9368 -13.8697 -13.7175  -6.9045  -6.7172  -6.5552
  -6.3876  -6.2484  -6.1688  -6.1200  -6.0272  -5.9528  -5.8866  -5.7560
  -5.7387  -5.6600  -5.5768  -5.4607  -5.2517  -5.1816  -5.0535  -4.9708
  -4.9468  -4.9070  -4.8429  -4.7501  -4.6709  -3.9928  -3.8970  -3.7629
  -3.6384  -3.5941  -3.4416  -3.3701  -3.2031  -3.1436  -3.0476  -3.0075
  -2.9212  -2.8781  -2.6602  -2.5243  -2.5005  -2.3466  -2.2836  -2.2351
  -2.1805  -2.0870  -2.0452  -1.9854  -1.9651  -1.8591  -1.8299  -1.7327
  -1.5452  -1.4847  -1.4524  -1.2174  -1.1951  -1.1548  -1.0950  -1.0776
  -0.9960  -0.9633  -0.9164  -0.8613  -0.8121  -0.7211  -0.6481  -0.6192
  -0.5970  -0.5321  -0.4337  -0.4207  -0.3932  -0.3550  -0.3397  -0.3212
  -0.2381  -0.1470  -0.1202  -0.0708   0.0099   0.0880   0.1403   0.2023
   0.2421   0.2564   0.2990   0.3862   0.4840   0.5183   0.5576   0.5790
   0.6709   0.7266   0.7393   0.7889   0.8110   0.8736   0.9188   0.9867
   1.0890   1.1942   1.2328   1.3253   1.3524   1.4165   1.5291   1.6472
   1.6774   1.7753   1.9294   2.0588
     cgsolve_all iterations  73    anorm=    0.69E-07
     cgsolve_all iterations  71    anorm=    0.71E-07
     cgsolve_all iterations  73    anorm=    0.70E-07
     compute_u_kq: q = (    0.0000,    0.0000,    0.0198)
     Rotating WFCS
     ethr =  1.00E-14,  avg # of iterations = 23.0
     eigenvalues at k:
 -37.7417 -36.1063 -35.7876 -35.6433 -35.4535 -35.3800 -19.2277 -19.1750
 -19.0495 -18.7405 -18.5624 -18.5174 -18.4206 -18.3107 -18.2920 -18.1377
 -18.0998 -18.0244 -17.9542 -17.8936 -17.8392 -17.7106 -17.6728 -17.5915
 -17.5694 -17.5379 -17.5087 -17.3289 -17.2617 -17.2360 -17.1566 -17.0884
 -17.0072 -16.9508 -16.8637 -16.8122 -16.7489 -16.7358 -16.6857 -16.6687
 -16.6342 -16.6193 -16.5482 -16.5135 -16.4865 -16.4098 -16.3813 -16.1115
 -16.0938 -15.6520 -15.2846 -14.9152 -14.7233 -14.5734 -14.4826 -14.3631
 -14.2766 -14.1997 -13.9444 -13.8661 -13.7221  -6.9043  -6.7167  -6.5554
  -6.3908  -6.2474  -6.1683  -6.1179  -6.0268  -5.9528  -5.8878  -5.7562
  -5.7517  -5.6597  -5.5777  -5.4614  -5.2500  -5.1767  -5.0514  -4.9735
  -4.9495  -4.9053  -4.8476  -4.7521  -4.6738  -3.9644  -3.8934  -3.7693
  -3.6351  -3.5860  -3.4451  -3.3692  -3.2052  -3.1424  -3.0453  -3.0130
  -2.9181  -2.8741  -2.6610  -2.5245  -2.5001  -2.3487  -2.2811  -2.2313
  -2.1804  -2.0894  -2.0443  -1.9893  -1.9642  -1.8611  -1.8345  -1.7396
  -1.5414  -1.4867  -1.4525  -1.2180  -1.1964  -1.1549  -1.0929  -1.0797
  -0.9940  -0.9616  -0.9206  -0.8691  -0.8134  -0.7230  -0.6495  -0.6150
  -0.5967  -0.5204  -0.4316  -0.4187  -0.3904  -0.3544  -0.3403  -0.3222
  -0.2387  -0.1480  -0.1180  -0.0748   0.0052   0.0874   0.1422   0.1984
   0.2428   0.2565   0.2961   0.3855   0.4771   0.5194   0.5562   0.5777
   0.6708   0.7246   0.7401   0.7884   0.8089   0.8710   0.9179   0.9834
   1.0806   1.1866   1.2295   1.3225   1.3552   1.4183   1.5314   1.6494
   1.6804   1.7859   1.9373   2.0604
     eigenvalues at k+q:
 -37.7417 -36.1063 -35.7876 -35.6433 -35.4535 -35.3800 -19.2277 -19.1750
 -19.0495 -18.7405 -18.5624 -18.5174 -18.4206 -18.3107 -18.2920 -18.1377
 -18.0998 -18.0244 -17.9543 -17.8934 -17.8392 -17.7105 -17.6731 -17.5915
 -17.5691 -17.5379 -17.5087 -17.3290 -17.2617 -17.2360 -17.1566 -17.0884
 -17.0072 -16.9508 -16.8637 -16.8122 -16.7489 -16.7358 -16.6857 -16.6687
 -16.6342 -16.6193 -16.5482 -16.5135 -16.4865 -16.4098 -16.3813 -16.1115
 -16.0938 -15.6520 -15.2846 -14.9152 -14.7233 -14.5735 -14.4826 -14.3630
 -14.2766 -14.1997 -13.9444 -13.8661 -13.7221  -6.9043  -6.7167  -6.5554
  -6.3908  -6.2473  -6.1683  -6.1178  -6.0268  -5.9528  -5.8877  -5.7558
  -5.7521  -5.6597  -5.5777  -5.4613  -5.2500  -5.1767  -5.0514  -4.9735
  -4.9495  -4.9053  -4.8476  -4.7521  -4.6739  -3.9643  -3.8934  -3.7692
  -3.6351  -3.5860  -3.4451  -3.3692  -3.2053  -3.1423  -3.0457  -3.0127
  -2.9180  -2.8739  -2.6610  -2.5245  -2.5003  -2.3482  -2.2830  -2.2312
  -2.1795  -2.0859  -2.0483  -1.9886  -1.9643  -1.8608  -1.8343  -1.7399
  -1.5410  -1.4868  -1.4527  -1.2182  -1.1962  -1.1543  -1.0941  -1.0798
  -0.9932  -0.9622  -0.9198  -0.8696  -0.8128  -0.7230  -0.6492  -0.6166
  -0.5958  -0.5201  -0.4320  -0.4186  -0.3904  -0.3541  -0.3397  -0.3231
  -0.2387  -0.1469  -0.1181  -0.0755   0.0054   0.0874   0.1423   0.1984
   0.2426   0.2565   0.2963   0.3856   0.4770   0.5193   0.5562   0.5777
   0.6708   0.7247   0.7402   0.7883   0.8089   0.8709   0.9180   0.9834
   1.0805   1.1865   1.2295   1.3224   1.3552   1.4183   1.5314   1.6494
   1.6804   1.7859   1.9373   2.0604
     cgsolve_all iterations  73    anorm=    0.68E-07
     cgsolve_all iterations  70    anorm=    0.70E-07
     cgsolve_all iterations  73    anorm=    0.70E-07
     compute_u_kq: q = (    0.0000,    0.0000,   -0.0198)
     Rotating WFCS
     ethr =  1.00E-14,  avg # of iterations = 23.0
     eigenvalues at k:
 -37.7417 -36.1063 -35.7876 -35.6433 -35.4535 -35.3800 -19.2277 -19.1750
 -19.0495 -18.7405 -18.5624 -18.5174 -18.4206 -18.3107 -18.2920 -18.1377
 -18.0998 -18.0244 -17.9542 -17.8936 -17.8392 -17.7106 -17.6728 -17.5915
 -17.5694 -17.5379 -17.5087 -17.3289 -17.2617 -17.2360 -17.1566 -17.0884
 -17.0072 -16.9508 -16.8637 -16.8122 -16.7489 -16.7358 -16.6857 -16.6687
 -16.6342 -16.6193 -16.5482 -16.5135 -16.4865 -16.4098 -16.3813 -16.1115
 -16.0938 -15.6520 -15.2846 -14.9152 -14.7233 -14.5734 -14.4826 -14.3631
 -14.2766 -14.1997 -13.9444 -13.8661 -13.7221  -6.9043  -6.7167  -6.5554
  -6.3908  -6.2474  -6.1683  -6.1179  -6.0268  -5.9528  -5.8878  -5.7562
  -5.7517  -5.6597  -5.5777  -5.4614  -5.2500  -5.1767  -5.0514  -4.9735
  -4.9495  -4.9053  -4.8476  -4.7521  -4.6738  -3.9644  -3.8934  -3.7693
  -3.6351  -3.5860  -3.4451  -3.3692  -3.2052  -3.1424  -3.0453  -3.0130
  -2.9181  -2.8741  -2.6610  -2.5245  -2.5001  -2.3487  -2.2811  -2.2313
  -2.1804  -2.0894  -2.0443  -1.9893  -1.9642  -1.8611  -1.8345  -1.7396
  -1.5414  -1.4867  -1.4525  -1.2180  -1.1964  -1.1549  -1.0929  -1.0797
  -0.9940  -0.9616  -0.9206  -0.8691  -0.8134  -0.7230  -0.6495  -0.6150
  -0.5967  -0.5204  -0.4316  -0.4187  -0.3904  -0.3544  -0.3403  -0.3222
  -0.2387  -0.1480  -0.1180  -0.0748   0.0052   0.0874   0.1422   0.1984
   0.2428   0.2565   0.2961   0.3855   0.4771   0.5194   0.5562   0.5777
   0.6708   0.7246   0.7401   0.7884   0.8089   0.8710   0.9179   0.9834
   1.0806   1.1866   1.2295   1.3225   1.3552   1.4183   1.5314   1.6494
   1.6804   1.7859   1.9373   2.0604
     eigenvalues at k+q:
 -37.7417 -36.1063 -35.7876 -35.6433 -35.4535 -35.3800 -19.2277 -19.1750
 -19.0495 -18.7405 -18.5624 -18.5174 -18.4206 -18.3107 -18.2920 -18.1377
 -18.0998 -18.0244 -17.9542 -17.8937 -17.8392 -17.7107 -17.6726 -17.5914
 -17.5696 -17.5378 -17.5088 -17.3288 -17.2618 -17.2360 -17.1566 -17.0885
 -17.0072 -16.9508 -16.8637 -16.8122 -16.7489 -16.7358 -16.6857 -16.6687
 -16.6342 -16.6193 -16.5482 -16.5135 -16.4864 -16.4098 -16.3813 -16.1115
 -16.0938 -15.6519 -15.2846 -14.9152 -14.7233 -14.5734 -14.4826 -14.3631
 -14.2767 -14.1997 -13.9444 -13.8662 -13.7222  -6.9043  -6.7167  -6.5554
  -6.3908  -6.2474  -6.1683  -6.1179  -6.0268  -5.9528  -5.8878  -5.7565
  -5.7513  -5.6597  -5.5776  -5.4614  -5.2500  -5.1767  -5.0514  -4.9735
  -4.9495  -4.9053  -4.8476  -4.7520  -4.6739  -3.9645  -3.8934  -3.7694
  -3.6351  -3.5860  -3.4451  -3.3693  -3.2051  -3.1424  -3.0449  -3.0132
  -2.9178  -2.8744  -2.6610  -2.5245  -2.5001  -2.3491  -2.2799  -2.2302
  -2.1820  -2.0924  -2.0410  -1.9896  -1.9642  -1.8613  -1.8348  -1.7393
  -1.5418  -1.4866  -1.4522  -1.2177  -1.1969  -1.1555  -1.0916  -1.0798
  -0.9948  -0.9609  -0.9214  -0.8688  -0.8135  -0.7232  -0.6499  -0.6142
  -0.5968  -0.5207  -0.4310  -0.4185  -0.3906  -0.3555  -0.3406  -0.3209
  -0.2387  -0.1491  -0.1178  -0.0742   0.0050   0.0875   0.1421   0.1984
   0.2430   0.2567   0.2959   0.3855   0.4772   0.5194   0.5562   0.5777
   0.6708   0.7246   0.7401   0.7885   0.8089   0.8711   0.9179   0.9834
   1.0806   1.1866   1.2295   1.3225   1.3552   1.4183   1.5314   1.6494
   1.6804   1.7859   1.9372   2.0604
     cgsolve_all iterations  73    anorm=    0.69E-07
     cgsolve_all iterations  70    anorm=    0.71E-07
     cgsolve_all iterations  73    anorm=    0.70E-07

     k-point #    3 of     4      pool #  1    cpu time:    3958.0
     compute_u_kq: q = (    0.0000,    0.0000,    0.0000)
     Rotating WFCS
     ethr =  1.00E-14,  avg # of iterations =  5.0
     eigenvalues at k:
 -37.7417 -36.1063 -35.7876 -35.6434 -35.4534 -35.3800 -19.2086 -19.1796
 -19.0582 -18.7947 -18.5694 -18.4908 -18.4593 -18.2992 -18.2548 -18.1392
 -18.0903 -18.0347 -17.9393 -17.8798 -17.8235 -17.6880 -17.6611 -17.6116
 -17.5745 -17.5474 -17.4933 -17.3291 -17.2294 -17.1622 -17.0920 -17.0395
 -16.9710 -16.9598 -16.9001 -16.8256 -16.7726 -16.7350 -16.7267 -16.6635
 -16.6591 -16.6408 -16.5603 -16.5252 -16.4906 -16.4204 -16.3879 -16.1778
 -16.1178 -15.6572 -15.2873 -15.0218 -14.9910 -14.6961 -14.5365 -14.2992
 -14.1373 -14.0385 -13.8711 -13.7785 -13.6182  -6.9070  -6.7122  -6.5861
  -6.3386  -6.2740  -6.1420  -6.0856  -6.0690  -6.0401  -5.8945  -5.7901
  -5.7263  -5.6703  -5.5562  -5.4822  -5.3147  -5.2542  -5.1636  -5.0078
  -4.8675  -4.8394  -4.7399  -4.7157  -4.6508  -4.0361  -3.9290  -3.8020
  -3.6727  -3.5275  -3.4291  -3.3095  -3.1754  -3.1244  -3.0437  -2.9980
  -2.9844  -2.8383  -2.7466  -2.6920  -2.5256  -2.4181  -2.3542  -2.2401
  -2.2143  -2.1000  -2.0646  -2.0380  -1.9231  -1.8753  -1.7555  -1.6557
  -1.5651  -1.5023  -1.3909  -1.2134  -1.1762  -1.1501  -1.0920  -1.0765
  -1.0023  -0.9494  -0.8662  -0.8504  -0.8028  -0.7325  -0.7132  -0.6448
  -0.5885  -0.4752  -0.4562  -0.4276  -0.4108  -0.3397  -0.2813  -0.2233
  -0.1711  -0.0673  -0.0329  -0.0021   0.0745   0.1149   0.1857   0.2147
   0.2624   0.3100   0.3799   0.3963   0.4846   0.5537   0.5672   0.6505
   0.6924   0.7416   0.7898   0.8271   0.8457   0.8897   0.9231   0.9613
   1.0498   1.0647   1.1637   1.2700   1.3473   1.4024   1.5149   1.5621
   1.6737   1.7822   1.9015   2.0878
     eigenvalues at k+q:
 -37.7417 -36.1063 -35.7877 -35.6434 -35.4534 -35.3800 -19.2086 -19.1796
 -19.0582 -18.7947 -18.5694 -18.4907 -18.4593 -18.2992 -18.2548 -18.1392
 -18.0903 -18.0347 -17.9393 -17.8798 -17.8235 -17.6880 -17.6611 -17.6116
 -17.5745 -17.5474 -17.4933 -17.3291 -17.2294 -17.1622 -17.0920 -17.0395
 -16.9710 -16.9598 -16.9001 -16.8256 -16.7726 -16.7350 -16.7267 -16.6635
 -16.6591 -16.6408 -16.5603 -16.5253 -16.4906 -16.4204 -16.3879 -16.1778
 -16.1178 -15.6571 -15.2873 -15.0218 -14.9910 -14.6961 -14.5365 -14.2992
 -14.1373 -14.0385 -13.8711 -13.7785 -13.6182  -6.9070  -6.7122  -6.5861
  -6.3385  -6.2740  -6.1420  -6.0856  -6.0690  -6.0401  -5.8945  -5.7901
  -5.7263  -5.6704  -5.5562  -5.4822  -5.3147  -5.2542  -5.1636  -5.0078
  -4.8675  -4.8394  -4.7400  -4.7157  -4.6509  -4.0361  -3.9290  -3.8020
  -3.6727  -3.5275  -3.4291  -3.3095  -3.1754  -3.1244  -3.0437  -2.9980
  -2.9844  -2.8383  -2.7466  -2.6920  -2.5256  -2.4181  -2.3541  -2.2401
  -2.2143  -2.1000  -2.0645  -2.0380  -1.9230  -1.8753  -1.7555  -1.6557
  -1.5651  -1.5023  -1.3909  -1.2134  -1.1762  -1.1501  -1.0920  -1.0765
  -1.0023  -0.9494  -0.8662  -0.8504  -0.8028  -0.7325  -0.7132  -0.6448
  -0.5885  -0.4752  -0.4562  -0.4276  -0.4108  -0.3397  -0.2813  -0.2233
  -0.1711  -0.0673  -0.0329  -0.0020   0.0745   0.1149   0.1857   0.2147
   0.2624   0.3100   0.3799   0.3963   0.4846   0.5537   0.5672   0.6505
   0.6924   0.7416   0.7898   0.8270   0.8457   0.8897   0.9231   0.9613
   1.0498   1.0647   1.1637   1.2700   1.3473   1.4024   1.5149   1.5621
   1.6737   1.7822   1.9015   2.0878
     cgsolve_all iterations  69    anorm=    0.73E-07
PARA_AUG  1       0.5979521         0.8766152         0.0270252
     cgsolve_all iterations  72    anorm=    0.74E-07
PARA_AUG  2       0.8244416        -0.5432155        -0.3414677
     cgsolve_all iterations  69    anorm=    0.74E-07
PARA_AUG  3      -0.0030358         0.2667088        -0.5052966
     cgsolve_all iterations  75    anorm=    0.71E-07
     cgsolve_all iterations  75    anorm=    0.72E-07
     cgsolve_all iterations  75    anorm=    0.73E-07
     compute_u_kq: q = (    0.0198,    0.0000,    0.0000)
     Rotating WFCS
     ethr =  1.00E-14,  avg # of iterations = 28.0
     eigenvalues at k:
 -37.7417 -36.1063 -35.7876 -35.6434 -35.4534 -35.3800 -19.2086 -19.1796
 -19.0582 -18.7947 -18.5694 -18.4908 -18.4593 -18.2992 -18.2548 -18.1392
 -18.0903 -18.0347 -17.9393 -17.8798 -17.8235 -17.6880 -17.6611 -17.6116
 -17.5745 -17.5474 -17.4933 -17.3291 -17.2294 -17.1622 -17.0920 -17.0395
 -16.9710 -16.9598 -16.9001 -16.8256 -16.7726 -16.7350 -16.7267 -16.6635
 -16.6591 -16.6408 -16.5603 -16.5252 -16.4906 -16.4204 -16.3879 -16.1778
 -16.1178 -15.6572 -15.2873 -15.0218 -14.9910 -14.6961 -14.5365 -14.2992
 -14.1373 -14.0385 -13.8711 -13.7785 -13.6182  -6.9070  -6.7122  -6.5861
  -6.3386  -6.2740  -6.1420  -6.0856  -6.0690  -6.0401  -5.8945  -5.7901
  -5.7263  -5.6703  -5.5562  -5.4822  -5.3147  -5.2542  -5.1636  -5.0078
  -4.8675  -4.8394  -4.7399  -4.7157  -4.6508  -4.0361  -3.9290  -3.8020
  -3.6727  -3.5275  -3.4291  -3.3095  -3.1754  -3.1244  -3.0437  -2.9980
  -2.9844  -2.8383  -2.7466  -2.6920  -2.5256  -2.4181  -2.3542  -2.2401
  -2.2143  -2.1000  -2.0646  -2.0380  -1.9231  -1.8753  -1.7555  -1.6557
  -1.5651  -1.5023  -1.3909  -1.2134  -1.1762  -1.1501  -1.0920  -1.0765
  -1.0023  -0.9494  -0.8662  -0.8504  -0.8028  -0.7325  -0.7132  -0.6448
  -0.5885  -0.4752  -0.4562  -0.4276  -0.4108  -0.3397  -0.2813  -0.2233
  -0.1711  -0.0673  -0.0329  -0.0021   0.0745   0.1149   0.1857   0.2147
   0.2624   0.3100   0.3799   0.3963   0.4846   0.5537   0.5672   0.6505
   0.6924   0.7416   0.7898   0.8271   0.8457   0.8897   0.9231   0.9613
   1.0498   1.0647   1.1637   1.2700   1.3473   1.4024   1.5149   1.5621
   1.6737   1.7822   1.9015   2.0878
     eigenvalues at k+q:
 -37.7417 -36.1063 -35.7876 -35.6434 -35.4534 -35.3800 -19.2081 -19.1816
 -19.0596 -18.7875 -18.5686 -18.4912 -18.4582 -18.3006 -18.2545 -18.1404
 -18.0933 -18.0355 -17.9423 -17.8788 -17.8254 -17.6874 -17.6598 -17.6105
 -17.5746 -17.5469 -17.4922 -17.3300 -17.2330 -17.1671 -17.0989 -17.0351
 -16.9671 -16.9581 -16.8974 -16.8264 -16.7707 -16.7370 -16.7279 -16.6661
 -16.6601 -16.6447 -16.5602 -16.5265 -16.4929 -16.4186 -16.3841 -16.1721
 -16.1179 -15.6578 -15.2871 -15.0133 -14.9827 -14.6890 -14.5290 -14.2929
 -14.1446 -14.0447 -13.8693 -13.7908 -13.6288  -6.9076  -6.7133  -6.5848
  -6.3375  -6.2748  -6.1398  -6.0844  -6.0676  -6.0371  -5.8969  -5.8035
  -5.7287  -5.6709  -5.5610  -5.4837  -5.3120  -5.2483  -5.1623  -5.0056
  -4.8719  -4.8399  -4.7422  -4.7160  -4.6503  -4.0244  -3.9170  -3.8071
  -3.6767  -3.5216  -3.4262  -3.3018  -3.1778  -3.1265  -3.0393  -2.9929
  -2.9815  -2.8220  -2.7407  -2.6910  -2.5160  -2.4225  -2.3573  -2.2433
  -2.2159  -2.0994  -2.0728  -2.0377  -1.9202  -1.8766  -1.7609  -1.6628
  -1.5684  -1.5042  -1.3966  -1.2150  -1.1800  -1.1528  -1.0903  -1.0763
  -1.0082  -0.9545  -0.8710  -0.8495  -0.8042  -0.7339  -0.7126  -0.6461
  -0.5863  -0.4800  -0.4583  -0.4324  -0.4142  -0.3379  -0.2748  -0.2191
  -0.1660  -0.0679  -0.0340  -0.0039   0.0700   0.1135   0.1891   0.2160
   0.2602   0.3073   0.3775   0.3951   0.4691   0.5519   0.5654   0.6433
   0.6898   0.7422   0.7873   0.8239   0.8486   0.8881   0.9232   0.9640
   1.0458   1.0636   1.1671   1.2768   1.3520   1.4089   1.5194   1.5685
   1.6748   1.7784   1.9054   2.0830
     cgsolve_all iterations  75    anorm=    0.72E-07
     cgsolve_all iterations  75    anorm=    0.72E-07
     cgsolve_all iterations  75    anorm=    0.73E-07
     compute_u_kq: q = (   -0.0198,    0.0000,    0.0000)
     Rotating WFCS
     ethr =  1.00E-14,  avg # of iterations = 27.0
     eigenvalues at k:
 -37.7417 -36.1063 -35.7876 -35.6434 -35.4534 -35.3800 -19.2086 -19.1796
 -19.0582 -18.7947 -18.5694 -18.4908 -18.4593 -18.2992 -18.2548 -18.1392
 -18.0903 -18.0347 -17.9393 -17.8798 -17.8235 -17.6880 -17.6611 -17.6116
 -17.5745 -17.5474 -17.4933 -17.3291 -17.2294 -17.1622 -17.0920 -17.0395
 -16.9710 -16.9598 -16.9001 -16.8256 -16.7726 -16.7350 -16.7267 -16.6635
 -16.6591 -16.6408 -16.5603 -16.5252 -16.4906 -16.4204 -16.3879 -16.1778
 -16.1178 -15.6572 -15.2873 -15.0218 -14.9910 -14.6961 -14.5365 -14.2992
 -14.1373 -14.0385 -13.8711 -13.7785 -13.6182  -6.9070  -6.7122  -6.5861
  -6.3386  -6.2740  -6.1420  -6.0856  -6.0690  -6.0401  -5.8945  -5.7901
  -5.7263  -5.6703  -5.5562  -5.4822  -5.3147  -5.2542  -5.1636  -5.0078
  -4.8675  -4.8394  -4.7399  -4.7157  -4.6508  -4.0361  -3.9290  -3.8020
  -3.6727  -3.5275  -3.4291  -3.3095  -3.1754  -3.1244  -3.0437  -2.9980
  -2.9844  -2.8383  -2.7466  -2.6920  -2.5256  -2.4181  -2.3542  -2.2401
  -2.2143  -2.1000  -2.0646  -2.0380  -1.9231  -1.8753  -1.7555  -1.6557
  -1.5651  -1.5023  -1.3909  -1.2134  -1.1762  -1.1501  -1.0920  -1.0765
  -1.0023  -0.9494  -0.8662  -0.8504  -0.8028  -0.7325  -0.7132  -0.6448
  -0.5885  -0.4752  -0.4562  -0.4276  -0.4108  -0.3397  -0.2813  -0.2233
  -0.1711  -0.0673  -0.0329  -0.0021   0.0745   0.1149   0.1857   0.2147
   0.2624   0.3100   0.3799   0.3963   0.4846   0.5537   0.5672   0.6505
   0.6924   0.7416   0.7898   0.8271   0.8457   0.8897   0.9231   0.9613
   1.0498   1.0647   1.1637   1.2700   1.3473   1.4024   1.5149   1.5621
   1.6737   1.7822   1.9015   2.0878
     eigenvalues at k+q:
 -37.7417 -36.1063 -35.7877 -35.6434 -35.4534 -35.3800 -19.2092 -19.1776
 -19.0568 -18.8018 -18.5702 -18.4902 -18.4604 -18.2980 -18.2551 -18.1386
 -18.0873 -18.0334 -17.9361 -17.8810 -17.8210 -17.6895 -17.6627 -17.6127
 -17.5747 -17.5476 -17.4941 -17.3282 -17.2256 -17.1570 -17.0852 -17.0437
 -16.9762 -16.9606 -16.9029 -16.8244 -16.7749 -16.7343 -16.7242 -16.6616
 -16.6577 -16.6364 -16.5603 -16.5243 -16.4881 -16.4225 -16.3914 -16.1837
 -16.1177 -15.6565 -15.2875 -15.0303 -14.9987 -14.7030 -14.5438 -14.3051
 -14.1302 -14.0327 -13.8729 -13.7667 -13.6080  -6.9063  -6.7110  -6.5873
  -6.3398  -6.2730  -6.1442  -6.0870  -6.0705  -6.0425  -5.8923  -5.7762
  -5.7242  -5.6696  -5.5515  -5.4807  -5.3172  -5.2598  -5.1649  -5.0099
  -4.8634  -4.8393  -4.7377  -4.7158  -4.6513  -4.0502  -3.9386  -3.7967
  -3.6686  -3.5336  -3.4316  -3.3170  -3.1735  -3.1229  -3.0492  -3.0037
  -2.9851  -2.8537  -2.7524  -2.6934  -2.5365  -2.4115  -2.3510  -2.2382
  -2.2123  -2.1006  -2.0588  -2.0355  -1.9266  -1.8746  -1.7493  -1.6492
  -1.5610  -1.5009  -1.3842  -1.2120  -1.1727  -1.1475  -1.0933  -1.0765
  -0.9965  -0.9449  -0.8620  -0.8513  -0.8014  -0.7306  -0.7137  -0.6431
  -0.5907  -0.4715  -0.4542  -0.4237  -0.4061  -0.3415  -0.2876  -0.2300
  -0.1735  -0.0666  -0.0319  -0.0008   0.0787   0.1163   0.1821   0.2128
   0.2649   0.3133   0.3821   0.3973   0.4994   0.5553   0.5682   0.6579
   0.6952   0.7410   0.7927   0.8305   0.8431   0.8911   0.9233   0.9588
   1.0537   1.0661   1.1603   1.2628   1.3407   1.3984   1.5098   1.5561
   1.6727   1.7857   1.8974   2.0926
     cgsolve_all iterations  77    anorm=    0.72E-07
     cgsolve_all iterations  75    anorm=    0.73E-07
     cgsolve_all iterations  75    anorm=    0.72E-07
     compute_u_kq: q = (    0.0000,    0.0198,    0.0000)
     Rotating WFCS
     ethr =  1.00E-14,  avg # of iterations = 27.0
     eigenvalues at k:
 -37.7417 -36.1063 -35.7876 -35.6434 -35.4534 -35.3800 -19.2086 -19.1796
 -19.0582 -18.7947 -18.5694 -18.4908 -18.4593 -18.2992 -18.2548 -18.1392
 -18.0903 -18.0347 -17.9393 -17.8798 -17.8235 -17.6880 -17.6611 -17.6116
 -17.5745 -17.5474 -17.4933 -17.3291 -17.2294 -17.1622 -17.0920 -17.0395
 -16.9710 -16.9598 -16.9001 -16.8256 -16.7726 -16.7350 -16.7267 -16.6635
 -16.6591 -16.6408 -16.5603 -16.5252 -16.4906 -16.4204 -16.3879 -16.1778
 -16.1178 -15.6572 -15.2873 -15.0218 -14.9910 -14.6961 -14.5365 -14.2992
 -14.1373 -14.0385 -13.8711 -13.7785 -13.6182  -6.9070  -6.7122  -6.5861
  -6.3386  -6.2740  -6.1420  -6.0856  -6.0690  -6.0401  -5.8945  -5.7901
  -5.7263  -5.6703  -5.5562  -5.4822  -5.3147  -5.2542  -5.1636  -5.0078
  -4.8675  -4.8394  -4.7399  -4.7157  -4.6508  -4.0361  -3.9290  -3.8020
  -3.6727  -3.5275  -3.4291  -3.3095  -3.1754  -3.1244  -3.0437  -2.9980
  -2.9844  -2.8383  -2.7466  -2.6920  -2.5256  -2.4181  -2.3542  -2.2401
  -2.2143  -2.1000  -2.0646  -2.0380  -1.9231  -1.8753  -1.7555  -1.6557
  -1.5651  -1.5023  -1.3909  -1.2134  -1.1762  -1.1501  -1.0920  -1.0765
  -1.0023  -0.9494  -0.8662  -0.8504  -0.8028  -0.7325  -0.7132  -0.6448
  -0.5885  -0.4752  -0.4562  -0.4276  -0.4108  -0.3397  -0.2813  -0.2233
  -0.1711  -0.0673  -0.0329  -0.0021   0.0745   0.1149   0.1857   0.2147
   0.2624   0.3100   0.3799   0.3963   0.4846   0.5537   0.5672   0.6505
   0.6924   0.7416   0.7898   0.8271   0.8457   0.8897   0.9231   0.9613
   1.0498   1.0647   1.1637   1.2700   1.3473   1.4024   1.5149   1.5621
   1.6737   1.7822   1.9015   2.0878
     eigenvalues at k+q:
 -37.7417 -36.1063 -35.7877 -35.6434 -35.4534 -35.3800 -19.2084 -19.1797
 -19.0570 -18.7975 -18.5706 -18.4917 -18.4577 -18.2989 -18.2558 -18.1369
 -18.0856 -18.0344 -17.9392 -17.8773 -17.8263 -17.6881 -17.6620 -17.6171
 -17.5752 -17.5467 -17.4947 -17.3260 -17.2319 -17.1645 -17.0979 -17.0429
 -16.9739 -16.9625 -16.9017 -16.8209 -16.7714 -16.7329 -16.7222 -16.6610
 -16.6567 -16.6364 -16.5603 -16.5241 -16.4839 -16.4191 -16.3881 -16.1785
 -16.1186 -15.6557 -15.2882 -15.0252 -14.9939 -14.6988 -14.5390 -14.3020
 -14.1360 -14.0377 -13.8731 -13.7754 -13.6160  -6.9071  -6.7127  -6.5861
  -6.3368  -6.2736  -6.1409  -6.0870  -6.0677  -6.0398  -5.8966  -5.7778
  -5.7272  -5.6705  -5.5530  -5.4813  -5.3163  -5.2575  -5.1642  -5.0057
  -4.8680  -4.8390  -4.7389  -4.7138  -4.6484  -4.0527  -3.9407  -3.7996
  -3.6736  -3.5302  -3.4312  -3.3098  -3.1768  -3.1226  -3.0454  -3.0012
  -2.9849  -2.8318  -2.7475  -2.6923  -2.5310  -2.4142  -2.3563  -2.2407
  -2.2128  -2.0960  -2.0647  -2.0368  -1.9257  -1.8731  -1.7497  -1.6560
  -1.5646  -1.4965  -1.3835  -1.2182  -1.1817  -1.1466  -1.0937  -1.0757
  -0.9991  -0.9518  -0.8633  -0.8470  -0.8009  -0.7308  -0.7133  -0.6443
  -0.5913  -0.4792  -0.4581  -0.4335  -0.4157  -0.3393  -0.2853  -0.2284
  -0.1700  -0.0668  -0.0326  -0.0021   0.0742   0.1150   0.1868   0.2187
   0.2673   0.3099   0.3806   0.3938   0.4888   0.5537   0.5691   0.6596
   0.6958   0.7390   0.7895   0.8246   0.8469   0.8944   0.9252   0.9619
   1.0581   1.0704   1.1692   1.2698   1.3486   1.4041   1.5069   1.5612
   1.6693   1.7761   1.8946   2.0864
     cgsolve_all iterations  75    anorm=    0.72E-07
     cgsolve_all iterations  75    anorm=    0.73E-07
     cgsolve_all iterations  75    anorm=    0.73E-07
     compute_u_kq: q = (    0.0000,   -0.0198,    0.0000)
     Rotating WFCS
     ethr =  1.00E-14,  avg # of iterations = 28.0
     eigenvalues at k:
 -37.7417 -36.1063 -35.7876 -35.6434 -35.4534 -35.3800 -19.2086 -19.1796
 -19.0582 -18.7947 -18.5694 -18.4908 -18.4593 -18.2992 -18.2548 -18.1392
 -18.0903 -18.0347 -17.9393 -17.8798 -17.8235 -17.6880 -17.6611 -17.6116
 -17.5745 -17.5474 -17.4933 -17.3291 -17.2294 -17.1622 -17.0920 -17.0395
 -16.9710 -16.9598 -16.9001 -16.8256 -16.7726 -16.7350 -16.7267 -16.6635
 -16.6591 -16.6408 -16.5603 -16.5252 -16.4906 -16.4204 -16.3879 -16.1778
 -16.1178 -15.6572 -15.2873 -15.0218 -14.9910 -14.6961 -14.5365 -14.2992
 -14.1373 -14.0385 -13.8711 -13.7785 -13.6182  -6.9070  -6.7122  -6.5861
  -6.3386  -6.2740  -6.1420  -6.0856  -6.0690  -6.0401  -5.8945  -5.7901
  -5.7263  -5.6703  -5.5562  -5.4822  -5.3147  -5.2542  -5.1636  -5.0078
  -4.8675  -4.8394  -4.7399  -4.7157  -4.6508  -4.0361  -3.9290  -3.8020
  -3.6727  -3.5275  -3.4291  -3.3095  -3.1754  -3.1244  -3.0437  -2.9980
  -2.9844  -2.8383  -2.7466  -2.6920  -2.5256  -2.4181  -2.3542  -2.2401
  -2.2143  -2.1000  -2.0646  -2.0380  -1.9231  -1.8753  -1.7555  -1.6557
  -1.5651  -1.5023  -1.3909  -1.2134  -1.1762  -1.1501  -1.0920  -1.0765
  -1.0023  -0.9494  -0.8662  -0.8504  -0.8028  -0.7325  -0.7132  -0.6448
  -0.5885  -0.4752  -0.4562  -0.4276  -0.4108  -0.3397  -0.2813  -0.2233
  -0.1711  -0.0673  -0.0329  -0.0021   0.0745   0.1149   0.1857   0.2147
   0.2624   0.3100   0.3799   0.3963   0.4846   0.5537   0.5672   0.6505
   0.6924   0.7416   0.7898   0.8271   0.8457   0.8897   0.9231   0.9613
   1.0498   1.0647   1.1637   1.2700   1.3473   1.4024   1.5149   1.5621
   1.6737   1.7822   1.9015   2.0878
     eigenvalues at k+q:
 -37.7417 -36.1063 -35.7876 -35.6434 -35.4534 -35.3800 -19.2090 -19.1794
 -19.0594 -18.7916 -18.5680 -18.4901 -18.4606 -18.2996 -18.2541 -18.1416
 -18.0949 -18.0349 -17.9396 -17.8822 -17.8210 -17.6879 -17.6606 -17.6057
 -17.5739 -17.5482 -17.4919 -17.3320 -17.2273 -17.1606 -17.0869 -17.0359
 -16.9684 -16.9566 -16.8982 -16.8303 -16.7738 -16.7379 -16.7305 -16.6673
 -16.6614 -16.6434 -16.5603 -16.5268 -16.4966 -16.4219 -16.3876 -16.1768
 -16.1168 -15.6585 -15.2864 -15.0177 -14.9869 -14.6930 -14.5338 -14.2960
 -14.1393 -14.0407 -13.8691 -13.7824 -13.6211  -6.9068  -6.7116  -6.5859
  -6.3409  -6.2740  -6.1432  -6.0849  -6.0704  -6.0390  -5.8925  -5.8024
  -5.7256  -5.6702  -5.5586  -5.4829  -5.3126  -5.2505  -5.1625  -5.0100
  -4.8677  -4.8404  -4.7414  -4.7179  -4.6535  -4.0219  -3.9151  -3.8035
  -3.6713  -3.5250  -3.4265  -3.3095  -3.1744  -3.1271  -3.0420  -2.9953
  -2.9827  -2.8440  -2.7455  -2.6916  -2.5193  -2.4219  -2.3512  -2.2394
  -2.2160  -2.1054  -2.0643  -2.0377  -1.9206  -1.8776  -1.7616  -1.6561
  -1.5656  -1.5086  -1.3970  -1.2113  -1.1691  -1.1531  -1.0906  -1.0769
  -1.0060  -0.9466  -0.8694  -0.8542  -0.8048  -0.7340  -0.7128  -0.6453
  -0.5855  -0.4723  -0.4543  -0.4238  -0.4038  -0.3407  -0.2766  -0.2185
  -0.1721  -0.0677  -0.0335  -0.0026   0.0739   0.1148   0.1841   0.2104
   0.2570   0.3099   0.3791   0.3988   0.4790   0.5532   0.5662   0.6402
   0.6895   0.7449   0.7896   0.8285   0.8444   0.8850   0.9204   0.9613
   1.0409   1.0597   1.1592   1.2706   1.3461   1.4012   1.5226   1.5634
   1.6780   1.7882   1.9088   2.0890
     cgsolve_all iterations  75    anorm=    0.72E-07
     cgsolve_all iterations  75    anorm=    0.73E-07
     cgsolve_all iterations  75    anorm=    0.73E-07
     compute_u_kq: q = (    0.0000,    0.0000,    0.0198)
     Rotating WFCS
     ethr =  1.00E-14,  avg # of iterations = 24.0
     eigenvalues at k:
 -37.7417 -36.1063 -35.7876 -35.6434 -35.4534 -35.3800 -19.2086 -19.1796
 -19.0582 -18.7947 -18.5694 -18.4908 -18.4593 -18.2992 -18.2548 -18.1392
 -18.0903 -18.0347 -17.9393 -17.8798 -17.8235 -17.6880 -17.6611 -17.6116
 -17.5745 -17.5474 -17.4933 -17.3291 -17.2294 -17.1622 -17.0920 -17.0395
 -16.9710 -16.9598 -16.9001 -16.8256 -16.7726 -16.7350 -16.7267 -16.6635
 -16.6591 -16.6408 -16.5603 -16.5252 -16.4906 -16.4204 -16.3879 -16.1778
 -16.1178 -15.6572 -15.2873 -15.0218 -14.9910 -14.6961 -14.5365 -14.2992
 -14.1373 -14.0385 -13.8711 -13.7785 -13.6182  -6.9070  -6.7122  -6.5861
  -6.3386  -6.2740  -6.1420  -6.0856  -6.0690  -6.0401  -5.8945  -5.7901
  -5.7263  -5.6703  -5.5562  -5.4822  -5.3147  -5.2542  -5.1636  -5.0078
  -4.8675  -4.8394  -4.7399  -4.7157  -4.6508  -4.0361  -3.9290  -3.8020
  -3.6727  -3.5275  -3.4291  -3.3095  -3.1754  -3.1244  -3.0437  -2.9980
  -2.9844  -2.8383  -2.7466  -2.6920  -2.5256  -2.4181  -2.3542  -2.2401
  -2.2143  -2.1000  -2.0646  -2.0380  -1.9231  -1.8753  -1.7555  -1.6557
  -1.5651  -1.5023  -1.3909  -1.2134  -1.1762  -1.1501  -1.0920  -1.0765
  -1.0023  -0.9494  -0.8662  -0.8504  -0.8028  -0.7325  -0.7132  -0.6448
  -0.5885  -0.4752  -0.4562  -0.4276  -0.4108  -0.3397  -0.2813  -0.2233
  -0.1711  -0.0673  -0.0329  -0.0021   0.0745   0.1149   0.1857   0.2147
   0.2624   0.3100   0.3799   0.3963   0.4846   0.5537   0.5672   0.6505
   0.6924   0.7416   0.7898   0.8271   0.8457   0.8897   0.9231   0.9613
   1.0498   1.0647   1.1637   1.2700   1.3473   1.4024   1.5149   1.5621
   1.6737   1.7822   1.9015   2.0878
     eigenvalues at k+q:
 -37.7417 -36.1063 -35.7877 -35.6434 -35.4534 -35.3800 -19.2086 -19.1795
 -19.0582 -18.7947 -18.5694 -18.4907 -18.4593 -18.2993 -18.2548 -18.1391
 -18.0902 -18.0351 -17.9388 -17.8800 -17.8236 -17.6879 -17.6614 -17.6115
 -17.5746 -17.5472 -17.4935 -17.3290 -17.2293 -17.1622 -17.0920 -17.0395
 -16.9710 -16.9599 -16.9002 -16.8254 -16.7727 -16.7352 -16.7264 -16.6635
 -16.6592 -16.6407 -16.5602 -16.5253 -16.4906 -16.4204 -16.3880 -16.1778
 -16.1178 -15.6571 -15.2873 -15.0218 -14.9911 -14.6961 -14.5366 -14.2992
 -14.1372 -14.0385 -13.8711 -13.7784 -13.6181  -6.9070  -6.7122  -6.5861
  -6.3385  -6.2740  -6.1420  -6.0856  -6.0690  -6.0401  -5.8945  -5.7900
  -5.7263  -5.6704  -5.5561  -5.4822  -5.3147  -5.2543  -5.1636  -5.0078
  -4.8675  -4.8394  -4.7400  -4.7157  -4.6509  -4.0361  -3.9292  -3.8019
  -3.6727  -3.5276  -3.4290  -3.3096  -3.1753  -3.1247  -3.0436  -2.9981
  -2.9844  -2.8383  -2.7453  -2.6935  -2.5254  -2.4187  -2.3546  -2.2400
  -2.2122  -2.1010  -2.0669  -2.0354  -1.9239  -1.8752  -1.7554  -1.6556
  -1.5652  -1.5022  -1.3907  -1.2141  -1.1764  -1.1486  -1.0919  -1.0770
  -1.0019  -0.9505  -0.8666  -0.8495  -0.8030  -0.7325  -0.7124  -0.6458
  -0.5880  -0.4760  -0.4561  -0.4264  -0.4116  -0.3397  -0.2816  -0.2233
  -0.1710  -0.0674  -0.0335  -0.0010   0.0742   0.1149   0.1860   0.2145
   0.2629   0.3098   0.3795   0.3964   0.4848   0.5537   0.5674   0.6504
   0.6924   0.7416   0.7898   0.8271   0.8457   0.8897   0.9230   0.9614
   1.0498   1.0648   1.1637   1.2700   1.3472   1.4023   1.5148   1.5621
   1.6736   1.7822   1.9014   2.0878
     cgsolve_all iterations  75    anorm=    0.71E-07
     cgsolve_all iterations  75    anorm=    0.72E-07
     cgsolve_all iterations  75    anorm=    0.73E-07
     compute_u_kq: q = (    0.0000,    0.0000,   -0.0198)
     Rotating WFCS
     ethr =  1.00E-14,  avg # of iterations = 24.0
     eigenvalues at k:
 -37.7417 -36.1063 -35.7876 -35.6434 -35.4534 -35.3800 -19.2086 -19.1796
 -19.0582 -18.7947 -18.5694 -18.4908 -18.4593 -18.2992 -18.2548 -18.1392
 -18.0903 -18.0347 -17.9393 -17.8798 -17.8235 -17.6880 -17.6611 -17.6116
 -17.5745 -17.5474 -17.4933 -17.3291 -17.2294 -17.1622 -17.0920 -17.0395
 -16.9710 -16.9598 -16.9001 -16.8256 -16.7726 -16.7350 -16.7267 -16.6635
 -16.6591 -16.6408 -16.5603 -16.5252 -16.4906 -16.4204 -16.3879 -16.1778
 -16.1178 -15.6572 -15.2873 -15.0218 -14.9910 -14.6961 -14.5365 -14.2992
 -14.1373 -14.0385 -13.8711 -13.7785 -13.6182  -6.9070  -6.7122  -6.5861
  -6.3386  -6.2740  -6.1420  -6.0856  -6.0690  -6.0401  -5.8945  -5.7901
  -5.7263  -5.6703  -5.5562  -5.4822  -5.3147  -5.2542  -5.1636  -5.0078
  -4.8675  -4.8394  -4.7399  -4.7157  -4.6508  -4.0361  -3.9290  -3.8020
  -3.6727  -3.5275  -3.4291  -3.3095  -3.1754  -3.1244  -3.0437  -2.9980
  -2.9844  -2.8383  -2.7466  -2.6920  -2.5256  -2.4181  -2.3542  -2.2401
  -2.2143  -2.1000  -2.0646  -2.0380  -1.9231  -1.8753  -1.7555  -1.6557
  -1.5651  -1.5023  -1.3909  -1.2134  -1.1762  -1.1501  -1.0920  -1.0765
  -1.0023  -0.9494  -0.8662  -0.8504  -0.8028  -0.7325  -0.7132  -0.6448
  -0.5885  -0.4752  -0.4562  -0.4276  -0.4108  -0.3397  -0.2813  -0.2233
  -0.1711  -0.0673  -0.0329  -0.0021   0.0745   0.1149   0.1857   0.2147
   0.2624   0.3100   0.3799   0.3963   0.4846   0.5537   0.5672   0.6505
   0.6924   0.7416   0.7898   0.8271   0.8457   0.8897   0.9231   0.9613
   1.0498   1.0647   1.1637   1.2700   1.3473   1.4024   1.5149   1.5621
   1.6737   1.7822   1.9015   2.0878
     eigenvalues at k+q:
 -37.7417 -36.1063 -35.7877 -35.6434 -35.4534 -35.3800 -19.2086 -19.1796
 -19.0582 -18.7947 -18.5694 -18.4907 -18.4593 -18.2992 -18.2549 -18.1393
 -18.0903 -18.0343 -17.9399 -17.8796 -17.8234 -17.6878 -17.6611 -17.6118
 -17.5745 -17.5477 -17.4930 -17.3291 -17.2294 -17.1621 -17.0920 -17.0395
 -16.9710 -16.9598 -16.9001 -16.8257 -16.7725 -16.7350 -16.7269 -16.6637
 -16.6588 -16.6408 -16.5603 -16.5253 -16.4906 -16.4204 -16.3879 -16.1778
 -16.1178 -15.6571 -15.2873 -15.0217 -14.9910 -14.6961 -14.5365 -14.2992
 -14.1373 -14.0386 -13.8711 -13.7785 -13.6182  -6.9070  -6.7122  -6.5861
  -6.3385  -6.2740  -6.1420  -6.0856  -6.0690  -6.0401  -5.8945  -5.7902
  -5.7263  -5.6704  -5.5562  -5.4822  -5.3146  -5.2542  -5.1636  -5.0078
  -4.8675  -4.8394  -4.7399  -4.7158  -4.6509  -4.0360  -3.9288  -3.8022
  -3.6727  -3.5274  -3.4291  -3.3095  -3.1755  -3.1242  -3.0437  -2.9979
  -2.9845  -2.8382  -2.7478  -2.6910  -2.5255  -2.4177  -2.3535  -2.2407
  -2.2159  -2.0995  -2.0622  -2.0403  -1.9222  -1.8754  -1.7557  -1.6558
  -1.5651  -1.5023  -1.3911  -1.2125  -1.1775  -1.1502  -1.0921  -1.0761
  -1.0027  -0.9485  -0.8655  -0.8516  -0.8024  -0.7337  -0.7128  -0.6437
  -0.5892  -0.4742  -0.4566  -0.4287  -0.4101  -0.3398  -0.2809  -0.2235
  -0.1712  -0.0675  -0.0315  -0.0035   0.0748   0.1148   0.1856   0.2148
   0.2616   0.3104   0.3802   0.3962   0.4845   0.5537   0.5671   0.6506
   0.6923   0.7416   0.7898   0.8270   0.8457   0.8897   0.9231   0.9613
   1.0496   1.0647   1.1637   1.2700   1.3473   1.4024   1.5149   1.5622
   1.6737   1.7822   1.9015   2.0878
     cgsolve_all iterations  75    anorm=    0.71E-07
     cgsolve_all iterations  75    anorm=    0.73E-07
     cgsolve_all iterations  75    anorm=    0.73E-07

     k-point #    4 of     4      pool #  1    cpu time:    6013.1
     compute_u_kq: q = (    0.0000,    0.0000,    0.0000)
     Rotating WFCS
     ethr =  1.00E-14,  avg # of iterations =  5.0
     eigenvalues at k:
 -37.7417 -36.1063 -35.7876 -35.6434 -35.4534 -35.3800 -19.2086 -19.1796
 -19.0582 -18.7947 -18.5694 -18.4908 -18.4593 -18.2990 -18.2552 -18.1393
 -18.0900 -18.0342 -17.9409 -17.8788 -17.8237 -17.6855 -17.6632 -17.6122
 -17.5745 -17.5477 -17.4927 -17.3294 -17.2295 -17.1620 -17.0919 -17.0395
 -16.9708 -16.9599 -16.9004 -16.8250 -16.7726 -16.7361 -16.7258 -16.6649
 -16.6584 -16.6404 -16.5600 -16.5254 -16.4905 -16.4200 -16.3883 -16.1778
 -16.1178 -15.6571 -15.2873 -15.0218 -14.9910 -14.6961 -14.5365 -14.2992
 -14.1373 -14.0385 -13.8711 -13.7785 -13.6182  -6.9070  -6.7122  -6.5861
  -6.3386  -6.2740  -6.1420  -6.0856  -6.0690  -6.0401  -5.8945  -5.7902
  -5.7262  -5.6704  -5.5562  -5.4822  -5.3147  -5.2542  -5.1636  -5.0078
  -4.8677  -4.8391  -4.7399  -4.7159  -4.6508  -4.0357  -3.9298  -3.8020
  -3.6720  -3.5276  -3.4290  -3.3103  -3.1756  -3.1248  -3.0421  -2.9968
  -2.9855  -2.8381  -2.7462  -2.6959  -2.5214  -2.4204  -2.3516  -2.2449
  -2.2086  -2.1051  -2.0690  -2.0313  -1.9233  -1.8749  -1.7562  -1.6542
  -1.5661  -1.5016  -1.3912  -1.2116  -1.1885  -1.1378  -1.0919  -1.0761
  -1.0026  -0.9528  -0.8627  -0.8534  -0.8012  -0.7425  -0.7037  -0.6432
  -0.5903  -0.4724  -0.4594  -0.4267  -0.4113  -0.3406  -0.2802  -0.2255
  -0.1695  -0.0703  -0.0238  -0.0080   0.0759   0.1134   0.1871   0.2144
   0.2587   0.3132   0.3790   0.3963   0.4846   0.5537   0.5679   0.6505
   0.6920   0.7411   0.7902   0.8267   0.8459   0.8898   0.9232   0.9612
   1.0495   1.0649   1.1637   1.2703   1.3473   1.4022   1.5148   1.5622
   1.6736   1.7822   1.9015   2.0878
     eigenvalues at k+q:
 -37.7417 -36.1063 -35.7877 -35.6434 -35.4534 -35.3800 -19.2086 -19.1796
 -19.0582 -18.7947 -18.5694 -18.4907 -18.4593 -18.2990 -18.2552 -18.1393
 -18.0900 -18.0342 -17.9409 -17.8788 -17.8237 -17.6854 -17.6632 -17.6122
 -17.5745 -17.5477 -17.4927 -17.3293 -17.2295 -17.1620 -17.0919 -17.0396
 -16.9708 -16.9599 -16.9004 -16.8250 -16.7726 -16.7361 -16.7258 -16.6649
 -16.6584 -16.6404 -16.5600 -16.5254 -16.4905 -16.4200 -16.3883 -16.1778
 -16.1178 -15.6571 -15.2873 -15.0218 -14.9910 -14.6961 -14.5365 -14.2992
 -14.1373 -14.0385 -13.8711 -13.7785 -13.6182  -6.9070  -6.7122  -6.5861
  -6.3385  -6.2740  -6.1420  -6.0856  -6.0690  -6.0401  -5.8945  -5.7902
  -5.7262  -5.6704  -5.5562  -5.4822  -5.3147  -5.2542  -5.1636  -5.0078
  -4.8677  -4.8391  -4.7399  -4.7159  -4.6508  -4.0357  -3.9297  -3.8020
  -3.6720  -3.5276  -3.4290  -3.3103  -3.1756  -3.1248  -3.0421  -2.9968
  -2.9855  -2.8381  -2.7462  -2.6959  -2.5214  -2.4204  -2.3516  -2.2449
  -2.2086  -2.1051  -2.0690  -2.0313  -1.9233  -1.8749  -1.7562  -1.6542
  -1.5661  -1.5016  -1.3912  -1.2116  -1.1885  -1.1378  -1.0919  -1.0761
  -1.0026  -0.9528  -0.8627  -0.8534  -0.8012  -0.7425  -0.7037  -0.6432
  -0.5902  -0.4724  -0.4593  -0.4267  -0.4113  -0.3406  -0.2802  -0.2255
  -0.1695  -0.0703  -0.0238  -0.0080   0.0759   0.1134   0.1871   0.2144
   0.2587   0.3132   0.3790   0.3963   0.4846   0.5537   0.5679   0.6505
   0.6920   0.7411   0.7902   0.8267   0.8459   0.8898   0.9232   0.9612
   1.0495   1.0649   1.1637   1.2703   1.3473   1.4022   1.5148   1.5622
   1.6736   1.7822   1.9014   2.0878
     cgsolve_all iterations  69    anorm=    0.73E-07
PARA_AUG  1       0.5979402         0.8766056         0.0270285
     cgsolve_all iterations  72    anorm=    0.76E-07
PARA_AUG  2       0.8244358        -0.5432178        -0.3414694
     cgsolve_all iterations  69    anorm=    0.73E-07
PARA_AUG  3      -0.0030466         0.2667171        -0.5053043
     cgsolve_all iterations  75    anorm=    0.71E-07
     cgsolve_all iterations  75    anorm=    0.72E-07
     cgsolve_all iterations  75    anorm=    0.71E-07
     compute_u_kq: q = (    0.0198,    0.0000,    0.0000)
     Rotating WFCS
     ethr =  1.00E-14,  avg # of iterations = 27.0
     eigenvalues at k:
 -37.7417 -36.1063 -35.7876 -35.6434 -35.4534 -35.3800 -19.2086 -19.1796
 -19.0582 -18.7947 -18.5694 -18.4908 -18.4593 -18.2990 -18.2552 -18.1393
 -18.0900 -18.0342 -17.9409 -17.8788 -17.8237 -17.6855 -17.6632 -17.6122
 -17.5745 -17.5477 -17.4927 -17.3294 -17.2295 -17.1620 -17.0919 -17.0395
 -16.9708 -16.9599 -16.9004 -16.8250 -16.7726 -16.7361 -16.7258 -16.6649
 -16.6584 -16.6404 -16.5600 -16.5254 -16.4905 -16.4200 -16.3883 -16.1778
 -16.1178 -15.6571 -15.2873 -15.0218 -14.9910 -14.6961 -14.5365 -14.2992
 -14.1373 -14.0385 -13.8711 -13.7785 -13.6182  -6.9070  -6.7122  -6.5861
  -6.3386  -6.2740  -6.1420  -6.0856  -6.0690  -6.0401  -5.8945  -5.7902
  -5.7262  -5.6704  -5.5562  -5.4822  -5.3147  -5.2542  -5.1636  -5.0078
  -4.8677  -4.8391  -4.7399  -4.7159  -4.6508  -4.0357  -3.9298  -3.8020
  -3.6720  -3.5276  -3.4290  -3.3103  -3.1756  -3.1248  -3.0421  -2.9968
  -2.9855  -2.8381  -2.7462  -2.6959  -2.5214  -2.4204  -2.3516  -2.2449
  -2.2086  -2.1051  -2.0690  -2.0313  -1.9233  -1.8749  -1.7562  -1.6542
  -1.5661  -1.5016  -1.3912  -1.2116  -1.1885  -1.1378  -1.0919  -1.0761
  -1.0026  -0.9528  -0.8627  -0.8534  -0.8012  -0.7425  -0.7037  -0.6432
  -0.5903  -0.4724  -0.4594  -0.4267  -0.4113  -0.3406  -0.2802  -0.2255
  -0.1695  -0.0703  -0.0238  -0.0080   0.0759   0.1134   0.1871   0.2144
   0.2587   0.3132   0.3790   0.3963   0.4846   0.5537   0.5679   0.6505
   0.6920   0.7411   0.7902   0.8267   0.8459   0.8898   0.9232   0.9612
   1.0495   1.0649   1.1637   1.2703   1.3473   1.4022   1.5148   1.5622
   1.6736   1.7822   1.9015   2.0878
     eigenvalues at k+q:
 -37.7417 -36.1063 -35.7876 -35.6434 -35.4534 -35.3800 -19.2081 -19.1816
 -19.0596 -18.7875 -18.5686 -18.4912 -18.4582 -18.3004 -18.2548 -18.1405
 -18.0929 -18.0349 -17.9440 -17.8777 -17.8256 -17.6850 -17.6618 -17.6110
 -17.5745 -17.5472 -17.4917 -17.3303 -17.2331 -17.1669 -17.0987 -17.0352
 -16.9669 -16.9582 -16.8976 -16.8259 -16.7709 -16.7377 -16.7273 -16.6676
 -16.6592 -16.6444 -16.5599 -16.5267 -16.4928 -16.4182 -16.3844 -16.1721
 -16.1179 -15.6578 -15.2871 -15.0133 -14.9827 -14.6890 -14.5290 -14.2929
 -14.1446 -14.0447 -13.8693 -13.7908 -13.6288  -6.9076  -6.7133  -6.5848
  -6.3375  -6.2748  -6.1399  -6.0844  -6.0676  -6.0371  -5.8969  -5.8036
  -5.7286  -5.6710  -5.5610  -5.4836  -5.3120  -5.2483  -5.1623  -5.0056
  -4.8721  -4.8396  -4.7421  -4.7161  -4.6503  -4.0239  -3.9179  -3.8070
  -3.6760  -3.5218  -3.4262  -3.3026  -3.1778  -3.1270  -3.0380  -2.9898
  -2.9842  -2.8220  -2.7401  -2.6946  -2.5119  -2.4246  -2.3554  -2.2481
  -2.2099  -2.1055  -2.0750  -2.0322  -1.9209  -1.8761  -1.7612  -1.6613
  -1.5696  -1.5035  -1.3969  -1.2131  -1.1920  -1.1411  -1.0900  -1.0755
  -1.0091  -0.9579  -0.8652  -0.8550  -0.8026  -0.7424  -0.7043  -0.6447
  -0.5880  -0.4779  -0.4614  -0.4298  -0.4158  -0.3389  -0.2735  -0.2214
  -0.1642  -0.0708  -0.0252  -0.0099   0.0717   0.1120   0.1902   0.2162
   0.2561   0.3110   0.3764   0.3951   0.4691   0.5519   0.5661   0.6431
   0.6897   0.7416   0.7878   0.8235   0.8488   0.8882   0.9234   0.9639
   1.0455   1.0638   1.1671   1.2770   1.3520   1.4087   1.5194   1.5686
   1.6748   1.7784   1.9054   2.0830
     cgsolve_all iterations  75    anorm=    0.71E-07
     cgsolve_all iterations  73    anorm=    0.72E-07
     cgsolve_all iterations  75    anorm=    0.72E-07
     compute_u_kq: q = (   -0.0198,    0.0000,    0.0000)
     Rotating WFCS
     ethr =  1.00E-14,  avg # of iterations = 26.0
     eigenvalues at k:
 -37.7417 -36.1063 -35.7876 -35.6434 -35.4534 -35.3800 -19.2086 -19.1796
 -19.0582 -18.7947 -18.5694 -18.4908 -18.4593 -18.2990 -18.2552 -18.1393
 -18.0900 -18.0342 -17.9409 -17.8788 -17.8237 -17.6855 -17.6632 -17.6122
 -17.5745 -17.5477 -17.4927 -17.3294 -17.2295 -17.1620 -17.0919 -17.0395
 -16.9708 -16.9599 -16.9004 -16.8250 -16.7726 -16.7361 -16.7258 -16.6649
 -16.6584 -16.6404 -16.5600 -16.5254 -16.4905 -16.4200 -16.3883 -16.1778
 -16.1178 -15.6571 -15.2873 -15.0218 -14.9910 -14.6961 -14.5365 -14.2992
 -14.1373 -14.0385 -13.8711 -13.7785 -13.6182  -6.9070  -6.7122  -6.5861
  -6.3386  -6.2740  -6.1420  -6.0856  -6.0690  -6.0401  -5.8945  -5.7902
  -5.7262  -5.6704  -5.5562  -5.4822  -5.3147  -5.2542  -5.1636  -5.0078
  -4.8677  -4.8391  -4.7399  -4.7159  -4.6508  -4.0357  -3.9298  -3.8020
  -3.6720  -3.5276  -3.4290  -3.3103  -3.1756  -3.1248  -3.0421  -2.9968
  -2.9855  -2.8381  -2.7462  -2.6959  -2.5214  -2.4204  -2.3516  -2.2449
  -2.2086  -2.1051  -2.0690  -2.0313  -1.9233  -1.8749  -1.7562  -1.6542
  -1.5661  -1.5016  -1.3912  -1.2116  -1.1885  -1.1378  -1.0919  -1.0761
  -1.0026  -0.9528  -0.8627  -0.8534  -0.8012  -0.7425  -0.7037  -0.6432
  -0.5903  -0.4724  -0.4594  -0.4267  -0.4113  -0.3406  -0.2802  -0.2255
  -0.1695  -0.0703  -0.0238  -0.0080   0.0759   0.1134   0.1871   0.2144
   0.2587   0.3132   0.3790   0.3963   0.4846   0.5537   0.5679   0.6505
   0.6920   0.7411   0.7902   0.8267   0.8459   0.8898   0.9232   0.9612
   1.0495   1.0649   1.1637   1.2703   1.3473   1.4022   1.5148   1.5622
   1.6736   1.7822   1.9015   2.0878
     eigenvalues at k+q:
 -37.7417 -36.1063 -35.7877 -35.6434 -35.4534 -35.3800 -19.2092 -19.1776
 -19.0568 -18.8018 -18.5702 -18.4902 -18.4604 -18.2977 -18.2555 -18.1386
 -18.0870 -18.0330 -17.9376 -17.8801 -17.8211 -17.6869 -17.6647 -17.6134
 -17.5747 -17.5479 -17.4934 -17.3284 -17.2257 -17.1568 -17.0851 -17.0438
 -16.9760 -16.9607 -16.9032 -16.8239 -16.7747 -16.7358 -16.7232 -16.6626
 -16.6575 -16.6359 -16.5600 -16.5245 -16.4880 -16.4221 -16.3918 -16.1837
 -16.1177 -15.6565 -15.2875 -15.0303 -14.9987 -14.7030 -14.5438 -14.3051
 -14.1302 -14.0327 -13.8729 -13.7667 -13.6080  -6.9063  -6.7110  -6.5873
  -6.3398  -6.2730  -6.1442  -6.0870  -6.0705  -6.0425  -5.8922  -5.7763
  -5.7240  -5.6697  -5.5515  -5.4806  -5.3172  -5.2598  -5.1649  -5.0099
  -4.8637  -4.8389  -4.7376  -4.7160  -4.6513  -4.0499  -3.9392  -3.7967
  -3.6680  -3.5336  -3.4316  -3.3179  -3.1738  -3.1232  -3.0472  -3.0036
  -2.9853  -2.8533  -2.7522  -2.6975  -2.5325  -2.4137  -2.3478  -2.2432
  -2.2069  -2.1048  -2.0652  -2.0279  -1.9264  -1.8744  -1.7502  -1.6477
  -1.5619  -1.5003  -1.3845  -1.2105  -1.1849  -1.1348  -1.0938  -1.0761
  -0.9963  -0.9482  -0.8635  -0.8492  -0.7999  -0.7425  -0.7026  -0.6415
  -0.5923  -0.4683  -0.4572  -0.4244  -0.4058  -0.3423  -0.2869  -0.2319
  -0.1721  -0.0697  -0.0226  -0.0066   0.0799   0.1149   0.1836   0.2121
   0.2618   0.3160   0.3814   0.3974   0.4993   0.5555   0.5687   0.6580
   0.6947   0.7407   0.7931   0.8303   0.8432   0.8911   0.9233   0.9588
   1.0535   1.0663   1.1602   1.2631   1.3407   1.3983   1.5098   1.5562
   1.6726   1.7857   1.8974   2.0926
     cgsolve_all iterations  75    anorm=    0.73E-07
     cgsolve_all iterations  75    anorm=    0.72E-07
     cgsolve_all iterations  75    anorm=    0.73E-07
     compute_u_kq: q = (    0.0000,    0.0198,    0.0000)
     Rotating WFCS
     ethr =  1.00E-14,  avg # of iterations = 27.0
     eigenvalues at k:
 -37.7417 -36.1063 -35.7876 -35.6434 -35.4534 -35.3800 -19.2086 -19.1796
 -19.0582 -18.7947 -18.5694 -18.4908 -18.4593 -18.2990 -18.2552 -18.1393
 -18.0900 -18.0342 -17.9409 -17.8788 -17.8237 -17.6855 -17.6632 -17.6122
 -17.5745 -17.5477 -17.4927 -17.3294 -17.2295 -17.1620 -17.0919 -17.0395
 -16.9708 -16.9599 -16.9004 -16.8250 -16.7726 -16.7361 -16.7258 -16.6649
 -16.6584 -16.6404 -16.5600 -16.5254 -16.4905 -16.4200 -16.3883 -16.1778
 -16.1178 -15.6571 -15.2873 -15.0218 -14.9910 -14.6961 -14.5365 -14.2992
 -14.1373 -14.0385 -13.8711 -13.7785 -13.6182  -6.9070  -6.7122  -6.5861
  -6.3386  -6.2740  -6.1420  -6.0856  -6.0690  -6.0401  -5.8945  -5.7902
  -5.7262  -5.6704  -5.5562  -5.4822  -5.3147  -5.2542  -5.1636  -5.0078
  -4.8677  -4.8391  -4.7399  -4.7159  -4.6508  -4.0357  -3.9298  -3.8020
  -3.6720  -3.5276  -3.4290  -3.3103  -3.1756  -3.1248  -3.0421  -2.9968
  -2.9855  -2.8381  -2.7462  -2.6959  -2.5214  -2.4204  -2.3516  -2.2449
  -2.2086  -2.1051  -2.0690  -2.0313  -1.9233  -1.8749  -1.7562  -1.6542
  -1.5661  -1.5016  -1.3912  -1.2116  -1.1885  -1.1378  -1.0919  -1.0761
  -1.0026  -0.9528  -0.8627  -0.8534  -0.8012  -0.7425  -0.7037  -0.6432
  -0.5903  -0.4724  -0.4594  -0.4267  -0.4113  -0.3406  -0.2802  -0.2255
  -0.1695  -0.0703  -0.0238  -0.0080   0.0759   0.1134   0.1871   0.2144
   0.2587   0.3132   0.3790   0.3963   0.4846   0.5537   0.5679   0.6505
   0.6920   0.7411   0.7902   0.8267   0.8459   0.8898   0.9232   0.9612
   1.0495   1.0649   1.1637   1.2703   1.3473   1.4022   1.5148   1.5622
   1.6736   1.7822   1.9015   2.0878
     eigenvalues at k+q:
 -37.7417 -36.1063 -35.7877 -35.6434 -35.4534 -35.3800 -19.2084 -19.1797
 -19.0570 -18.7975 -18.5706 -18.4917 -18.4578 -18.2986 -18.2561 -18.1370
 -18.0853 -18.0340 -17.9406 -17.8763 -17.8265 -17.6854 -17.6642 -17.6178
 -17.5752 -17.5467 -17.4943 -17.3262 -17.2320 -17.1643 -17.0978 -17.0430
 -16.9736 -16.9627 -16.9020 -16.8203 -16.7714 -16.7343 -16.7211 -16.6624
 -16.6561 -16.6360 -16.5599 -16.5243 -16.4839 -16.4186 -16.3885 -16.1785
 -16.1186 -15.6557 -15.2882 -15.0252 -14.9939 -14.6988 -14.5390 -14.3020
 -14.1360 -14.0377 -13.8731 -13.7754 -13.6160  -6.9071  -6.7127  -6.5861
  -6.3368  -6.2736  -6.1409  -6.0870  -6.0678  -6.0398  -5.8966  -5.7780
  -5.7270  -5.6705  -5.5530  -5.4813  -5.3163  -5.2575  -5.1642  -5.0057
  -4.8682  -4.8387  -4.7388  -4.7140  -4.6484  -4.0523  -3.9413  -3.7996
  -3.6729  -3.5303  -3.4312  -3.3106  -3.1770  -3.1232  -3.0437  -2.9990
  -2.9869  -2.8317  -2.7476  -2.6956  -2.5271  -2.4167  -2.3534  -2.2453
  -2.2075  -2.1018  -2.0677  -2.0308  -1.9256  -1.8729  -1.7504  -1.6546
  -1.5653  -1.4960  -1.3838  -1.2177  -1.1899  -1.1371  -1.0930  -1.0754
  -1.0001  -0.9549  -0.8598  -0.8497  -0.7999  -0.7420  -0.7023  -0.6422
  -0.5936  -0.4771  -0.4610  -0.4310  -0.4175  -0.3403  -0.2837  -0.2307
  -0.1687  -0.0698  -0.0237  -0.0078   0.0753   0.1137   0.1881   0.2187
   0.2633   0.3133   0.3798   0.3938   0.4887   0.5536   0.5700   0.6595
   0.6955   0.7385   0.7899   0.8242   0.8471   0.8944   0.9254   0.9618
   1.0579   1.0706   1.1691   1.2700   1.3486   1.4039   1.5069   1.5612
   1.6693   1.7761   1.8946   2.0864
     cgsolve_all iterations  75    anorm=    0.72E-07
     cgsolve_all iterations  75    anorm=    0.72E-07
     cgsolve_all iterations  75    anorm=    0.71E-07
     compute_u_kq: q = (    0.0000,   -0.0198,    0.0000)
     Rotating WFCS
     ethr =  1.00E-14,  avg # of iterations = 26.0
     eigenvalues at k:
 -37.7417 -36.1063 -35.7876 -35.6434 -35.4534 -35.3800 -19.2086 -19.1796
 -19.0582 -18.7947 -18.5694 -18.4908 -18.4593 -18.2990 -18.2552 -18.1393
 -18.0900 -18.0342 -17.9409 -17.8788 -17.8237 -17.6855 -17.6632 -17.6122
 -17.5745 -17.5477 -17.4927 -17.3294 -17.2295 -17.1620 -17.0919 -17.0395
 -16.9708 -16.9599 -16.9004 -16.8250 -16.7726 -16.7361 -16.7258 -16.6649
 -16.6584 -16.6404 -16.5600 -16.5254 -16.4905 -16.4200 -16.3883 -16.1778
 -16.1178 -15.6571 -15.2873 -15.0218 -14.9910 -14.6961 -14.5365 -14.2992
 -14.1373 -14.0385 -13.8711 -13.7785 -13.6182  -6.9070  -6.7122  -6.5861
  -6.3386  -6.2740  -6.1420  -6.0856  -6.0690  -6.0401  -5.8945  -5.7902
  -5.7262  -5.6704  -5.5562  -5.4822  -5.3147  -5.2542  -5.1636  -5.0078
  -4.8677  -4.8391  -4.7399  -4.7159  -4.6508  -4.0357  -3.9298  -3.8020
  -3.6720  -3.5276  -3.4290  -3.3103  -3.1756  -3.1248  -3.0421  -2.9968
  -2.9855  -2.8381  -2.7462  -2.6959  -2.5214  -2.4204  -2.3516  -2.2449
  -2.2086  -2.1051  -2.0690  -2.0313  -1.9233  -1.8749  -1.7562  -1.6542
  -1.5661  -1.5016  -1.3912  -1.2116  -1.1885  -1.1378  -1.0919  -1.0761
  -1.0026  -0.9528  -0.8627  -0.8534  -0.8012  -0.7425  -0.7037  -0.6432
  -0.5903  -0.4724  -0.4594  -0.4267  -0.4113  -0.3406  -0.2802  -0.2255
  -0.1695  -0.0703  -0.0238  -0.0080   0.0759   0.1134   0.1871   0.2144
   0.2587   0.3132   0.3790   0.3963   0.4846   0.5537   0.5679   0.6505
   0.6920   0.7411   0.7902   0.8267   0.8459   0.8898   0.9232   0.9612
   1.0495   1.0649   1.1637   1.2703   1.3473   1.4022   1.5148   1.5622
   1.6736   1.7822   1.9015   2.0878
     eigenvalues at k+q:
 -37.7417 -36.1063 -35.7876 -35.6434 -35.4534 -35.3800 -19.2090 -19.1794
 -19.0594 -18.7916 -18.5680 -18.4901 -18.4606 -18.2994 -18.2544 -18.1417
 -18.0946 -18.0343 -17.9414 -17.8811 -17.8211 -17.6856 -17.6625 -17.6062
 -17.5738 -17.5486 -17.4912 -17.3322 -17.2274 -17.1604 -17.0867 -17.0360
 -16.9682 -16.9567 -16.8984 -16.8298 -16.7739 -16.7383 -16.7303 -16.6685
 -16.6606 -16.6432 -16.5600 -16.5270 -16.4966 -16.4214 -16.3880 -16.1768
 -16.1168 -15.6585 -15.2864 -15.0177 -14.9869 -14.6930 -14.5338 -14.2960
 -14.1393 -14.0407 -13.8691 -13.7824 -13.6211  -6.9068  -6.7116  -6.5859
  -6.3409  -6.2740  -6.1432  -6.0849  -6.0704  -6.0390  -5.8924  -5.8025
  -5.7255  -5.6702  -5.5586  -5.4828  -5.3126  -5.2505  -5.1625  -5.0100
  -4.8679  -4.8400  -4.7413  -4.7180  -4.6535  -4.0215  -3.9159  -3.8034
  -3.6706  -3.5252  -3.4265  -3.3103  -3.1745  -3.1274  -3.0405  -2.9953
  -2.9828  -2.8439  -2.7444  -2.6961  -2.5150  -2.4239  -2.3490  -2.2447
  -2.2097  -2.1098  -2.0698  -2.0307  -1.9213  -1.8768  -1.7623  -1.6544
  -1.5670  -1.5078  -1.3973  -1.2091  -1.1851  -1.1375  -1.0915  -1.0762
  -1.0053  -0.9504  -0.8659  -0.8575  -0.8028  -0.7425  -0.7050  -0.6442
  -0.5867  -0.4690  -0.4576  -0.4239  -0.4034  -0.3417  -0.2761  -0.2207
  -0.1701  -0.0707  -0.0244  -0.0085   0.0756   0.1132   0.1855   0.2098
   0.2538   0.3129   0.3782   0.3989   0.4790   0.5534   0.5665   0.6403
   0.6891   0.7444   0.7901   0.8282   0.8445   0.8851   0.9206   0.9612
   1.0407   1.0599   1.1591   1.2708   1.3461   1.4010   1.5225   1.5635
   1.6780   1.7882   1.9088   2.0890
     cgsolve_all iterations  75    anorm=    0.72E-07
     cgsolve_all iterations  75    anorm=    0.72E-07
     cgsolve_all iterations  75    anorm=    0.72E-07
     compute_u_kq: q = (    0.0000,    0.0000,    0.0198)
     Rotating WFCS
     ethr =  1.00E-14,  avg # of iterations = 23.0
     eigenvalues at k:
 -37.7417 -36.1063 -35.7876 -35.6434 -35.4534 -35.3800 -19.2086 -19.1796
 -19.0582 -18.7947 -18.5694 -18.4908 -18.4593 -18.2990 -18.2552 -18.1393
 -18.0900 -18.0342 -17.9409 -17.8788 -17.8237 -17.6855 -17.6632 -17.6122
 -17.5745 -17.5477 -17.4927 -17.3294 -17.2295 -17.1620 -17.0919 -17.0395
 -16.9708 -16.9599 -16.9004 -16.8250 -16.7726 -16.7361 -16.7258 -16.6649
 -16.6584 -16.6404 -16.5600 -16.5254 -16.4905 -16.4200 -16.3883 -16.1778
 -16.1178 -15.6571 -15.2873 -15.0218 -14.9910 -14.6961 -14.5365 -14.2992
 -14.1373 -14.0385 -13.8711 -13.7785 -13.6182  -6.9070  -6.7122  -6.5861
  -6.3386  -6.2740  -6.1420  -6.0856  -6.0690  -6.0401  -5.8945  -5.7902
  -5.7262  -5.6704  -5.5562  -5.4822  -5.3147  -5.2542  -5.1636  -5.0078
  -4.8677  -4.8391  -4.7399  -4.7159  -4.6508  -4.0357  -3.9298  -3.8020
  -3.6720  -3.5276  -3.4290  -3.3103  -3.1756  -3.1248  -3.0421  -2.9968
  -2.9855  -2.8381  -2.7462  -2.6959  -2.5214  -2.4204  -2.3516  -2.2449
  -2.2086  -2.1051  -2.0690  -2.0313  -1.9233  -1.8749  -1.7562  -1.6542
  -1.5661  -1.5016  -1.3912  -1.2116  -1.1885  -1.1378  -1.0919  -1.0761
  -1.0026  -0.9528  -0.8627  -0.8534  -0.8012  -0.7425  -0.7037  -0.6432
  -0.5903  -0.4724  -0.4594  -0.4267  -0.4113  -0.3406  -0.2802  -0.2255
  -0.1695  -0.0703  -0.0238  -0.0080   0.0759   0.1134   0.1871   0.2144
   0.2587   0.3132   0.3790   0.3963   0.4846   0.5537   0.5679   0.6505
   0.6920   0.7411   0.7902   0.8267   0.8459   0.8898   0.9232   0.9612
   1.0495   1.0649   1.1637   1.2703   1.3473   1.4022   1.5148   1.5622
   1.6736   1.7822   1.9015   2.0878
     eigenvalues at k+q:
 -37.7417 -36.1063 -35.7877 -35.6434 -35.4534 -35.3800 -19.2086 -19.1795
 -19.0582 -18.7947 -18.5694 -18.4908 -18.4593 -18.2989 -18.2552 -18.1394
 -18.0900 -18.0338 -17.9414 -17.8786 -17.8236 -17.6856 -17.6630 -17.6123
 -17.5745 -17.5479 -17.4924 -17.3294 -17.2295 -17.1619 -17.0919 -17.0396
 -16.9708 -16.9599 -16.9004 -16.8251 -16.7725 -16.7360 -16.7260 -16.6648
 -16.6582 -16.6404 -16.5601 -16.5254 -16.4905 -16.4200 -16.3883 -16.1778
 -16.1178 -15.6571 -15.2873 -15.0218 -14.9911 -14.6961 -14.5366 -14.2992
 -14.1372 -14.0385 -13.8711 -13.7784 -13.6181  -6.9070  -6.7122  -6.5861
  -6.3385  -6.2740  -6.1420  -6.0856  -6.0690  -6.0401  -5.8945  -5.7901
  -5.7262  -5.6704  -5.5562  -5.4821  -5.3147  -5.2543  -5.1636  -5.0078
  -4.8677  -4.8392  -4.7398  -4.7159  -4.6508  -4.0359  -3.9297  -3.8020
  -3.6721  -3.5275  -3.4291  -3.3103  -3.1757  -3.1245  -3.0422  -2.9969
  -2.9855  -2.8382  -2.7475  -2.6945  -2.5218  -2.4197  -2.3511  -2.2453
  -2.2106  -2.1041  -2.0671  -2.0333  -1.9226  -1.8750  -1.7562  -1.6543
  -1.5660  -1.5016  -1.3913  -1.2106  -1.1890  -1.1389  -1.0920  -1.0757
  -1.0029  -0.9516  -0.8615  -0.8550  -0.8010  -0.7427  -0.7044  -0.6422
  -0.5909  -0.4713  -0.4598  -0.4278  -0.4105  -0.3406  -0.2800  -0.2257
  -0.1697  -0.0702  -0.0223  -0.0099   0.0762   0.1134   0.1868   0.2146
   0.2583   0.3134   0.3795   0.3962   0.4846   0.5537   0.5677   0.6507
   0.6920   0.7412   0.7902   0.8267   0.8459   0.8898   0.9233   0.9612
   1.0495   1.0649   1.1637   1.2702   1.3472   1.4022   1.5148   1.5621
   1.6736   1.7822   1.9014   2.0878
     cgsolve_all iterations  75    anorm=    0.72E-07
     cgsolve_all iterations  75    anorm=    0.72E-07
     cgsolve_all iterations  75    anorm=    0.71E-07
     compute_u_kq: q = (    0.0000,    0.0000,   -0.0198)
     Rotating WFCS
     ethr =  1.00E-14,  avg # of iterations = 23.0
     eigenvalues at k:
 -37.7417 -36.1063 -35.7876 -35.6434 -35.4534 -35.3800 -19.2086 -19.1796
 -19.0582 -18.7947 -18.5694 -18.4908 -18.4593 -18.2990 -18.2552 -18.1393
 -18.0900 -18.0342 -17.9409 -17.8788 -17.8237 -17.6855 -17.6632 -17.6122
 -17.5745 -17.5477 -17.4927 -17.3294 -17.2295 -17.1620 -17.0919 -17.0395
 -16.9708 -16.9599 -16.9004 -16.8250 -16.7726 -16.7361 -16.7258 -16.6649
 -16.6584 -16.6404 -16.5600 -16.5254 -16.4905 -16.4200 -16.3883 -16.1778
 -16.1178 -15.6571 -15.2873 -15.0218 -14.9910 -14.6961 -14.5365 -14.2992
 -14.1373 -14.0385 -13.8711 -13.7785 -13.6182  -6.9070  -6.7122  -6.5861
  -6.3386  -6.2740  -6.1420  -6.0856  -6.0690  -6.0401  -5.8945  -5.7902
  -5.7262  -5.6704  -5.5562  -5.4822  -5.3147  -5.2542  -5.1636  -5.0078
  -4.8677  -4.8391  -4.7399  -4.7159  -4.6508  -4.0357  -3.9298  -3.8020
  -3.6720  -3.5276  -3.4290  -3.3103  -3.1756  -3.1248  -3.0421  -2.9968
  -2.9855  -2.8381  -2.7462  -2.6959  -2.5214  -2.4204  -2.3516  -2.2449
  -2.2086  -2.1051  -2.0690  -2.0313  -1.9233  -1.8749  -1.7562  -1.6542
  -1.5661  -1.5016  -1.3912  -1.2116  -1.1885  -1.1378  -1.0919  -1.0761
  -1.0026  -0.9528  -0.8627  -0.8534  -0.8012  -0.7425  -0.7037  -0.6432
  -0.5903  -0.4724  -0.4594  -0.4267  -0.4113  -0.3406  -0.2802  -0.2255
  -0.1695  -0.0703  -0.0238  -0.0080   0.0759   0.1134   0.1871   0.2144
   0.2587   0.3132   0.3790   0.3963   0.4846   0.5537   0.5679   0.6505
   0.6920   0.7411   0.7902   0.8267   0.8459   0.8898   0.9232   0.9612
   1.0495   1.0649   1.1637   1.2703   1.3473   1.4022   1.5148   1.5622
   1.6736   1.7822   1.9015   2.0878
     eigenvalues at k+q:
 -37.7417 -36.1063 -35.7877 -35.6434 -35.4534 -35.3800 -19.2086 -19.1796
 -19.0582 -18.7947 -18.5694 -18.4907 -18.4593 -18.2991 -18.2551 -18.1392
 -18.0900 -18.0346 -17.9404 -17.8790 -17.8237 -17.6856 -17.6632 -17.6120
 -17.5745 -17.5474 -17.4930 -17.3293 -17.2294 -17.1621 -17.0919 -17.0395
 -16.9708 -16.9600 -16.9004 -16.8249 -16.7728 -16.7362 -16.7257 -16.6649
 -16.6586 -16.6404 -16.5599 -16.5255 -16.4906 -16.4200 -16.3883 -16.1778
 -16.1178 -15.6571 -15.2873 -15.0217 -14.9910 -14.6961 -14.5365 -14.2992
 -14.1373 -14.0386 -13.8711 -13.7785 -13.6182  -6.9070  -6.7122  -6.5861
  -6.3385  -6.2740  -6.1420  -6.0856  -6.0690  -6.0400  -5.8945  -5.7903
  -5.7262  -5.6704  -5.5562  -5.4822  -5.3146  -5.2542  -5.1636  -5.0078
  -4.8678  -4.8391  -4.7399  -4.7159  -4.6509  -4.0356  -3.9298  -3.8019
  -3.6720  -3.5276  -3.4289  -3.3103  -3.1755  -3.1250  -3.0421  -2.9969
  -2.9854  -2.8381  -2.7447  -2.6971  -2.5214  -2.4208  -2.3523  -2.2443
  -2.2070  -2.1058  -2.0705  -2.0298  -1.9241  -1.8749  -1.7560  -1.6542
  -1.5662  -1.5016  -1.3910  -1.2127  -1.1873  -1.1375  -1.0918  -1.0766
  -1.0023  -0.9537  -0.8638  -0.8519  -0.8016  -0.7417  -0.7036  -0.6444
  -0.5895  -0.4737  -0.4587  -0.4255  -0.4122  -0.3405  -0.2805  -0.2253
  -0.1694  -0.0702  -0.0258  -0.0058   0.0755   0.1135   0.1872   0.2142
   0.2594   0.3128   0.3787   0.3964   0.4845   0.5537   0.5679   0.6503
   0.6921   0.7411   0.7902   0.8268   0.8459   0.8897   0.9231   0.9613
   1.0496   1.0649   1.1637   1.2703   1.3473   1.4022   1.5149   1.5622
   1.6736   1.7822   1.9015   2.0878
     cgsolve_all iterations  75    anorm=    0.71E-07
     cgsolve_all iterations  75    anorm=    0.72E-07
     cgsolve_all iterations  75    anorm=    0.72E-07

     End of magnetic susceptibility calculation

     f-sum rule (1st term):
          -328.3666         -0.0533         -0.0462
            -0.0565       -328.4380          0.0458
            -0.0453          0.0463       -328.4776

     f-sum rule (2nd term):
            -7.8015         -0.0003          0.0450
             0.0005         -7.8580         -0.0452
             0.0448         -0.0462         -7.7750

     f-sum rule (should be  -336.2521):
          -336.1681         -0.0536         -0.0012
            -0.0560       -336.2960          0.0006
            -0.0005          0.0001       -336.2526

     chi_bare pGv (HH) in paratec units:
       -94.772486      0.312554     -0.174685
         0.392178    -93.868373      0.258667
        -0.238208      0.295943    -93.273080

       -94.772486      0.312554     -0.174685
         0.392178    -93.868373      0.258667
        -0.238208      0.295943    -93.273080

     chi_bare vGv (VV) in paratec units:
       -95.779549      0.147479     -0.308101
         0.147212    -94.973388      0.306711
        -0.307778      0.306279    -94.724068

       -95.779549      0.147479     -0.308101
         0.147212    -94.973388      0.306711
        -0.307778      0.306279    -94.724068

     chi_bare pGv (HH) in 10^{-6} cm^3/mol:
          -450.3678          1.4853         -0.8301
             1.8637       -446.0714          1.2292
            -1.1320          1.4064       -443.2425

     chi_bare vGv (VV) in 10^{-6} cm^3/mol:
          -455.1534          0.7008         -1.4641
             0.6996       -451.3225          1.4575
            -1.4626          1.4555       -450.1377

     Contributions to the NMR chemical shifts: -------------------------------

     Macroscopic shape contribution in ppm:                    7.11
             7.1675         -0.0000          0.0000
            -0.0000          7.0991         -0.0000
             0.0000         -0.0000          7.0541


     Core contribution in ppm:

     Atom  1  Si  pos: ( -0.284798  0.831014  1.132556)  core sigma:         837.79
     Atom  2  Si  pos: (  0.167108  0.833618  0.484663)  core sigma:         837.79
     Atom  3  Si  pos: (  0.012872  0.431125  1.111170)  core sigma:         837.79
     Atom  4  Si  pos: (  0.433376  0.427599  0.468807)  core sigma:         837.79
     Atom  5  O   pos: ( -0.314978  0.909077  1.373142)  core sigma:         271.07
     Atom  6  O   pos: (  0.111068  0.950869  0.272310)  core sigma:         271.07
     Atom  7  O   pos: ( -0.105724  0.655847  1.156658)  core sigma:         271.07
     Atom  8  O   pos: (  0.303532  0.632420  0.416901)  core sigma:         271.07
     Atom  9  O   pos: (  0.423299  0.062820  0.981595)  core sigma:         271.07
     Atom 10  O   pos: (  0.917004  0.029806  0.634162)  core sigma:         271.07
     Atom 11  O   pos: ( -0.492486  0.746851  1.034189)  core sigma:         271.07
     Atom 12  O   pos: ( -0.024747  0.751734  0.616053)  core sigma:         271.07
     Atom 13  O   pos: ( -0.117072  0.483771  1.621377)  core sigma:         271.07
     Atom 14  H   pos: (  0.743861  0.450525  1.533661)  core sigma:           0.00
     Atom 15  H   pos: ( -0.013049  0.498509  1.509933)  core sigma:           0.00
     Atom 16  O   pos: (  0.110479  0.925022  1.458492)  core sigma:         271.07
     Atom 17  H   pos: (  0.049731  0.797699  1.408169)  core sigma:           0.00
     Atom 18  H   pos: (  0.623792  0.100908  1.411293)  core sigma:           0.00
     Atom 19  O   pos: ( -0.306859  0.886531  0.260370)  core sigma:         271.07
     Atom 20  H   pos: (  0.278418  0.084924  0.323896)  core sigma:           0.00
     Atom 21  H   pos: ( -0.156729  0.886140  0.241817)  core sigma:           0.00
     Atom 22  O   pos: (  0.129096  0.383210  1.322181)  core sigma:         271.07
     Atom 23  O   pos: (  0.525613  0.378710  0.230370)  core sigma:         271.07
     Atom 24  H   pos: (  0.577275  0.234976  0.229632)  core sigma:           0.00
     Atom 25  O   pos: ( -0.157718  0.273802  1.024970)  core sigma:         271.07
     Atom 26  O   pos: (  0.287550  0.241428  0.534240)  core sigma:         271.07
     Atom 27  O   pos: (  0.167324  0.484605  0.923124)  core sigma:         271.07
     Atom 28  O   pos: (  0.610357  0.475645  0.634574)  core sigma:         271.07
     Atom 29  Ca  pos: (  0.171767  0.863333  0.947772)  core sigma:        1265.05
     Atom 30  Ca  pos: ( -0.344811  0.853268  0.662945)  core sigma:        1265.05
     Atom 31  Ca  pos: ( -0.031265  0.385842  0.642826)  core sigma:        1265.05
     Atom 32  Ca  pos: (  0.498487  0.390438  0.973516)  core sigma:        1265.05
     Atom 33  O   pos: (  0.182363  0.439422  0.001670)  core sigma:         271.07
     Atom 34  H   pos: (  0.319440  0.438115  0.062056)  core sigma:           0.00
     Atom 35  H   pos: (  0.085600  0.411274  0.118739)  core sigma:           0.00
     Atom 36  O   pos: (  0.598317  0.141201  2.875314)  core sigma:         271.07
     Atom 37  H   pos: (  0.587376  0.021268  2.967767)  core sigma:           0.00
     Atom 38  H   pos: (  0.688904  0.238028  2.945298)  core sigma:           0.00
     Atom 39  O   pos: (  0.373475  0.845786  3.269858)  core sigma:         271.07
     Atom 40  H   pos: ( -0.489686  0.853951  0.088491)  core sigma:           0.00
     Atom 41  H   pos: (  0.274567  0.864403  0.090651)  core sigma:           0.00
     Atom 42  Ca  pos: (  0.324027  0.604529  2.512778)  core sigma:        1265.05
     Atom 43  O   pos: (  0.388725  0.759221  2.823673)  core sigma:         271.07
     Atom 44  H   pos: ( -0.588351  0.909877  2.860833)  core sigma:           0.00
     Atom 45  H   pos: (  0.483108  0.682454  2.918521)  core sigma:           0.00
     Atom 46  O   pos: (  0.279825  0.326147  2.736387)  core sigma:         271.07
     Atom 47  H   pos: (  0.399357  0.256601  2.801598)  core sigma:           0.00
     Atom 48  H   pos: (  0.163236  0.277778  2.820252)  core sigma:           0.00
     Atom 49  O   pos: (  0.021057  0.706969  3.027619)  core sigma:         271.07
     Atom 50  H   pos: (  0.082649  0.628333  3.146350)  core sigma:           0.00
     Atom 51  H   pos: (  0.142016  0.714522  2.938699)  core sigma:           0.00
     Atom 52  O   pos: ( -0.317604  0.711950  2.474039)  core sigma:         271.07
     Atom 53  H   pos: ( -0.281410  0.745229  2.332974)  core sigma:           0.00
     Atom 54  H   pos: ( -0.202769  0.760803  2.554115)  core sigma:           0.00
     Atom 55  O   pos: (  0.121201  0.328268  2.366157)  core sigma:         271.07
     Atom 56  H   pos: (  0.174709  0.208800  2.435262)  core sigma:           0.00
     Atom 57  H   pos: (  0.095738  0.296140  2.222948)  core sigma:           0.00
     Atom 58  O   pos: (  0.396233  0.607967  2.155484)  core sigma:         271.07
     Atom 59  H   pos: (  0.510438  0.704147  2.106811)  core sigma:           0.00
     Atom 60  H   pos: (  0.457876  0.472916  2.138002)  core sigma:           0.00
     Atom 61  Ca  pos: (  0.050724  0.155681  1.554003)  core sigma:        1265.05
     Atom 62  O   pos: (  0.704546 -0.036676  2.516294)  core sigma:         271.07
     Atom 63  H   pos: (  0.691848  0.071588  2.410673)  core sigma:           0.00
     Atom 64  H   pos: (  0.684609  0.032361  2.650734)  core sigma:           0.00
     Atom 65  O   pos: ( -0.040893  0.485773  2.017095)  core sigma:         271.07
     Atom 66  H   pos: ( -0.074459  0.488310  1.867242)  core sigma:           0.00
     Atom 67  H   pos: (  0.094378  0.546991  2.024984)  core sigma:           0.00
     Atom 68  O   pos: ( -0.356760  0.550178  3.042917)  core sigma:         271.07
     Atom 69  H   pos: (  0.602289  0.552951  3.181115)  core sigma:           0.00
     Atom 70  H   pos: ( -0.215742  0.605008  3.032545)  core sigma:           0.00
     Atom 71  O   pos: (  0.722275 -0.015044  1.879213)  core sigma:         271.07
     Atom 72  H   pos: (  0.240795  0.840719  1.899054)  core sigma:           0.00
     Atom 73  H   pos: (  0.691104 -0.029531  1.732305)  core sigma:           0.00
     Atom 74  O   pos: ( -0.316671  0.853615  2.033104)  core sigma:         271.07
     Atom 75  H   pos: ( -0.395072  0.818149  1.874807)  core sigma:           0.00
     Atom 76  H   pos: ( -0.180423  0.796800  2.016491)  core sigma:           0.00
     Atom 77  O   pos: (  0.645381  0.249101  2.206365)  core sigma:         271.07
     Atom 78  H   pos: (  0.646560  0.157918  2.086845)  core sigma:           0.00
     Atom 79  H   pos: ( -0.235592  0.342313  2.184585)  core sigma:           0.00
     Atom 80  O   pos: (  0.339985  0.295913  1.712529)  core sigma:         271.07
     Atom 81  H   pos: (  0.410286  0.205047  1.806647)  core sigma:           0.00
     Atom 82  H   pos: (  0.440656  0.315455  1.590090)  core sigma:           0.00
     Atom 83  O   pos: ( -0.501099  0.788286  1.720995)  core sigma:         271.07
     Atom 84  H   pos: ( -0.331477  0.794981  1.471243)  core sigma:           0.00
     Atom 85  H   pos: (  0.467330  0.638494  1.707560)  core sigma:           0.00
     Atom 86  O   pos: (  0.000013  0.204376  3.013536)  core sigma:         271.07
     Atom 87  H   pos: ( -0.013794  0.084090  3.114255)  core sigma:           0.00
     Atom 88  H   pos: (  0.075094  0.302629  3.104487)  core sigma:           0.00
     Atom 89  O   pos: ( -0.077098  0.359170  0.278541)  core sigma:         271.07
     Atom 90  H   pos: (  0.798397  0.432640  0.247999)  core sigma:           0.00
     Atom 91  H   pos: ( -0.137379  0.215230  0.268067)  core sigma:           0.00
     Atom 92  O   pos: (  0.576682  0.383665  1.420845)  core sigma:         271.07
     Atom 93  H   pos: (  0.480205  0.483618  1.368817)  core sigma:           0.00

     Bare contribution in ppm:

     Atom  1  Si  pos: ( -0.284798  0.831014  1.132556)  bare sigma:         -27.39
           -25.1204          4.7123          1.0599
             4.5128        -29.1102         -2.2445
             1.5016         -1.5204        -27.9414

     Atom  2  Si  pos: (  0.167108  0.833618  0.484663)  bare sigma:         -27.84
           -27.6522          2.2410         -0.1232
             1.7897        -29.8509         -2.6614
            -0.0630         -3.2632        -26.0206

     Atom  3  Si  pos: (  0.012872  0.431125  1.111170)  bare sigma:         -27.23
           -27.0581          3.5328          2.3493
             3.4832        -31.2879         -1.0739
             3.3602         -1.2368        -23.3311

     Atom  4  Si  pos: (  0.433376  0.427599  0.468807)  bare sigma:         -27.54
           -25.8038          3.0988          3.1103
             3.4321        -26.3131         -0.5488
             2.5822         -0.6014        -30.4914

     Atom  5  O   pos: ( -0.314978  0.909077  1.373142)  bare sigma:          56.75
            57.3703         -1.8558         -4.8553
            -2.1179         50.2407         11.9917
            -3.6869          7.5928         62.6389

     Atom  6  O   pos: (  0.111068  0.950869  0.272310)  bare sigma:          46.34
            46.8721         -0.4306         -2.5461
            -0.5754         48.2362         -2.1458
            -2.1801         -2.2087         43.9146

     Atom  7  O   pos: ( -0.105724  0.655847  1.156658)  bare sigma:          49.59
            47.0014         -7.5474          2.9252
            -8.3078         54.8817          1.8103
             4.0233         -0.0608         46.9004

     Atom  8  O   pos: (  0.303532  0.632420  0.416901)  bare sigma:          56.32
            54.0496         -9.6001         -0.5864
            -9.9927         63.7795          0.4930
             0.0810         -0.6722         51.1243

     Atom  9  O   pos: (  0.423299  0.062820  0.981595)  bare sigma:          35.95
            27.4121          5.2029          1.5845
             8.1631         55.6131         -1.5200
             2.6944          2.8334         24.8252

     Atom 10  O   pos: (  0.917004  0.029806  0.634162)  bare sigma:          26.42
            26.6013         -1.5153         -4.2202
            -0.8576         30.1331         -3.3270
            -6.6731         -4.6342         22.5141

     Atom 11  O   pos: ( -0.492486  0.746851  1.034189)  bare sigma:          37.00
            39.0644          2.6425          2.5657
             2.2263         39.9265          1.8737
             3.0195          1.2802         32.0035

     Atom 12  O   pos: ( -0.024747  0.751734  0.616053)  bare sigma:          32.31
            45.2653         -4.1418         -5.6393
            -6.4827         31.2828         -0.3651
            -2.7945         -1.3249         20.3838

     Atom 13  O   pos: ( -0.117072  0.483771  1.621377)  bare sigma:          58.66
            64.1936          1.8408          5.3367
            -0.4409         53.3376          7.6409
             5.9664          5.7788         58.4634

     Atom 14  H   pos: (  0.743861  0.450525  1.533661)  bare sigma:           6.68
            23.3448          7.2761         16.6235
             7.4191         -5.4754          4.7689
            18.2720          5.0574          2.1729

     Atom 15  H   pos: ( -0.013049  0.498509  1.509933)  bare sigma:          13.92
            16.3742         -2.2791        -12.4249
            -1.8573          6.1348          1.0531
           -12.8625          2.0483         19.2433

     Atom 16  O   pos: (  0.110479  0.925022  1.458492)  bare sigma:          71.57
            72.5997          1.8825          5.5954
             2.8882         75.3275          1.6099
             6.3644          0.3797         66.7812

     Atom 17  H   pos: (  0.049731  0.797699  1.408169)  bare sigma:          17.75
            14.3244          7.1811          4.1909
             5.9566         25.8457          6.0869
             4.5222          6.5363         13.0800

     Atom 18  H   pos: (  0.623792  0.100908  1.411293)  bare sigma:          15.03
            14.1976         -9.8449          3.2600
            -8.1966         24.6804         -2.3444
             4.3662         -3.4002          6.2148

     Atom 19  O   pos: ( -0.306859  0.886531  0.260370)  bare sigma:          70.94
            76.6987         -0.2843          4.0854
             0.3734         67.8727          7.5223
             4.6688          6.9649         68.2337

     Atom 20  H   pos: (  0.278418  0.084924  0.323896)  bare sigma:          14.80
             6.8337         -1.5535         -1.1111
            -2.5288         24.3926         13.6469
            -2.1963         12.5736         13.1622

     Atom 21  H   pos: ( -0.156729  0.886140  0.241817)  bare sigma:          15.32
            34.2813          0.1262         -1.3352
             1.4000          6.9670          1.1280
            -1.2208          1.0591          4.7251

     Atom 22  O   pos: (  0.129096  0.383210  1.322181)  bare sigma:          33.23
            24.2226          5.2380          0.9409
             4.7504         29.8923        -18.6280
             1.3813        -14.2909         45.5645

     Atom 23  O   pos: (  0.525613  0.378710  0.230370)  bare sigma:          56.70
            61.4364         -5.0178         -1.8208
            -3.8466         52.9689         -0.6279
            -1.7163          0.6223         55.6951

     Atom 24  H   pos: (  0.577275  0.234976  0.229632)  bare sigma:          14.44
            12.0722        -10.2681         -0.5006
           -10.5938         27.9194         -0.2069
            -0.3858         -0.9007          3.3202

     Atom 25  O   pos: ( -0.157718  0.273802  1.024970)  bare sigma:          35.47
            38.0370          2.8837          1.5522
             4.4695         44.7027          4.3233
             1.9220          2.8279         23.6712

     Atom 26  O   pos: (  0.287550  0.241428  0.534240)  bare sigma:          36.43
            33.1935          4.1104         -3.2452
             5.2436         46.0955         -1.8858
            -5.4675         -1.0023         30.0016

     Atom 27  O   pos: (  0.167324  0.484605  0.923124)  bare sigma:          27.36
            35.7461         -3.1384          5.3332
            -4.4698         21.4548          2.5682
             7.7478          1.8830         24.8755

     Atom 28  O   pos: (  0.610357  0.475645  0.634574)  bare sigma:          36.94
            38.3771          2.1771          1.9069
             1.7806         34.1737         -0.9225
             0.3290          0.1832         38.2656

     Atom 29  Ca  pos: (  0.171767  0.863333  0.947772)  bare sigma:         106.08
           104.5108         -0.6324         -2.6532
            -0.6680        110.4159          0.2713
            -2.5477         -0.8167        103.3076

     Atom 30  Ca  pos: ( -0.344811  0.853268  0.662945)  bare sigma:         105.05
           112.1846         -5.4542         -1.5814
            -5.6909        107.1824         -3.3227
            -2.0450         -2.9810         95.7766

     Atom 31  Ca  pos: ( -0.031265  0.385842  0.642826)  bare sigma:         104.98
           103.6609         -1.4464          3.9235
            -0.9728        109.0180          3.8664
             4.6977          4.0144        102.2474

     Atom 32  Ca  pos: (  0.498487  0.390438  0.973516)  bare sigma:         102.75
           104.6715         -2.0694          0.0125
            -1.7520        112.4451         -2.2485
            -0.8855         -2.6946         91.1357

     Atom 33  O   pos: (  0.182363  0.439422  0.001670)  bare sigma:          66.14
            66.6607          2.7401          2.4100
             4.4265         62.4812         -4.2404
             1.3609         -2.9116         69.2651

     Atom 34  H   pos: (  0.319440  0.438115  0.062056)  bare sigma:          14.59
            26.0111         -0.5332         10.5165
            -0.6484          4.9465         -1.9719
            11.0105         -2.0945         12.8113

     Atom 35  H   pos: (  0.085600  0.411274  0.118739)  bare sigma:          10.74
            15.1279          5.7442        -15.9303
             6.3092         -0.9505         -5.5598
           -17.4663         -5.2293         18.0403

     Atom 36  O   pos: (  0.598317  0.141201  2.875314)  bare sigma:          69.40
            69.4304         -4.2233          3.7009
            -2.0636         74.5257          0.3966
             2.6956         -1.0195         64.2430

     Atom 37  H   pos: (  0.587376  0.021268  2.967767)  bare sigma:          13.77
             3.7981         -0.9263          0.3121
            -0.6616         27.0641        -11.3023
             0.0601        -13.2131         10.4329

     Atom 38  H   pos: (  0.688904  0.238028  2.945298)  bare sigma:          15.41
            16.7082          6.2619          6.5177
             6.0763         19.1740          6.7403
             6.9993          7.0723         10.3531

     Atom 39  O   pos: (  0.373475  0.845786  3.269858)  bare sigma:          67.89
            68.3449          0.6184          0.1609
             1.9134         63.7126         -2.7677
            -0.9531         -3.1037         71.6112

     Atom 40  H   pos: ( -0.489686  0.853951  0.088491)  bare sigma:          14.02
            22.7447          1.9310         14.7735
             2.1579          3.3443          1.9084
            15.0788          1.5516         15.9811

     Atom 41  H   pos: (  0.274567  0.864403  0.090651)  bare sigma:          13.62
            18.4139         -3.8331        -13.5109
            -4.0813          4.3448          4.4868
           -15.2910          4.5578         18.1084

     Atom 42  Ca  pos: (  0.324027  0.604529  2.512778)  bare sigma:         111.22
           103.0963          2.2884         -3.5797
             1.7524        111.9104          2.4298
            -2.3034          2.7174        118.6520

     Atom 43  O   pos: (  0.388725  0.759221  2.823673)  bare sigma:          64.12
            62.3421         -1.8682          1.8307
            -0.9264         60.5048          4.0941
             3.4919          5.9344         69.5060

     Atom 44  H   pos: ( -0.588351  0.909877  2.860833)  bare sigma:          15.72
             6.1899          2.8267          0.7063
             1.6199         29.1249          7.8688
            -0.1228          8.5089         11.8342

     Atom 45  H   pos: (  0.483108  0.682454  2.918521)  bare sigma:          10.93
            11.7300        -12.2320         12.6541
           -11.3916          9.0304         -8.9743
            12.3805         -9.8054         12.0328

     Atom 46  O   pos: (  0.279825  0.326147  2.736387)  bare sigma:          68.79
            66.2165         -0.1110         -1.9906
            -0.6336         68.1482         -9.4746
            -0.0496         -8.8842         72.0023

     Atom 47  H   pos: (  0.399357  0.256601  2.801598)  bare sigma:          11.97
            22.9332        -12.7996         10.0451
           -14.3484          7.0574         -6.0033
            11.1692         -6.2270          5.9088

     Atom 48  H   pos: (  0.163236  0.277778  2.820252)  bare sigma:          14.34
            19.2106          6.8663        -13.7451
             8.1384          6.6541         -6.5605
           -14.8007         -5.4661         17.1657

     Atom 49  O   pos: (  0.021057  0.706969  3.027619)  bare sigma:          69.26
            68.1181          0.0728         -2.3191
             1.4074         70.4867        -11.2256
            -2.2795         -8.3168         69.1752

     Atom 50  H   pos: (  0.082649  0.628333  3.146350)  bare sigma:          11.02
             3.7470         -6.7052          9.5950
            -6.1910         12.0191        -15.3802
             8.1868        -14.9612         17.2938

     Atom 51  H   pos: (  0.142016  0.714522  2.938699)  bare sigma:          16.15
            24.4812          2.4360        -12.0567
             1.9314          7.5930         -2.7005
           -12.3027         -2.9056         16.3643

     Atom 52  O   pos: ( -0.317604  0.711950  2.474039)  bare sigma:          76.17
            81.0138          6.1526          0.7240
             5.1907         67.8554         -1.2496
             1.4049          0.1176         79.6554

     Atom 53  H   pos: ( -0.281410  0.745229  2.332974)  bare sigma:          17.57
            11.1663          2.3413         -2.8119
             1.6544          8.9641         -4.7108
            -1.7704         -3.4937         32.5824

     Atom 54  H   pos: ( -0.202769  0.760803  2.554115)  bare sigma:          18.26
            24.8261          6.6771          9.0387
             6.8282         11.4933          3.8625
             7.0397          3.2774         18.4704

     Atom 55  O   pos: (  0.121201  0.328268  2.366157)  bare sigma:          75.23
            68.3742         -1.8790         11.4544
             0.2252         74.0372          2.1164
             7.9838         -0.5888         83.2912

     Atom 56  H   pos: (  0.174709  0.208800  2.435262)  bare sigma:          18.80
            12.4526         -4.1946          5.5366
            -4.4377         22.7436         -7.3214
             4.4499         -5.2891         21.2048

     Atom 57  H   pos: (  0.095738  0.296140  2.222948)  bare sigma:          17.47
            10.8810         -1.0791          6.2308
            -0.1535         11.3869          1.5391
             6.5831         -1.0393         30.1326

     Atom 58  O   pos: (  0.396233  0.607967  2.155484)  bare sigma:          65.79
            65.4854          3.8600         -4.0646
             2.3266         63.2795         -3.8324
            -5.1419         -5.5494         68.5921

     Atom 59  H   pos: (  0.510438  0.704147  2.106811)  bare sigma:          10.55
            16.7495         16.9393         -8.1861
            15.4832         10.7023         -7.8099
            -8.0827         -8.4375          4.2027

     Atom 60  H   pos: (  0.457876  0.472916  2.138002)  bare sigma:          17.38
            14.2857         -8.6463         -0.6817
            -8.0220         27.3010          0.5746
            -0.5868          1.0002         10.5506

     Atom 61  Ca  pos: (  0.050724  0.155681  1.554003)  bare sigma:         103.19
            99.5912         -0.1240         -0.1936
             0.4012        112.1831        -10.9418
            -0.4369         -9.1929         97.7821

     Atom 62  O   pos: (  0.704546 -0.036676  2.516294)  bare sigma:          72.50
            68.3884         -5.5189          1.2138
            -4.6862         73.3088         -2.6388
            -1.2556         -0.9458         75.8012

     Atom 63  H   pos: (  0.691848  0.071588  2.410673)  bare sigma:          14.41
             3.6205         -2.3915          2.3886
            -2.1773         17.1828        -16.0325
             1.7993        -13.9727         22.4324

     Atom 64  H   pos: (  0.684609  0.032361  2.650734)  bare sigma:          13.63
             3.3976         -3.6561         -4.1796
            -3.9909          7.9166         11.5557
            -4.3406         10.0738         29.5784

     Atom 65  O   pos: ( -0.040893  0.485773  2.017095)  bare sigma:          74.16
            73.2911          2.6961          6.5982
             2.3145         68.9200         -3.0076
             5.0762         -1.7011         80.2552

     Atom 66  H   pos: ( -0.074459  0.488310  1.867242)  bare sigma:          12.80
             3.1718          0.2976          7.1937
             0.2191          1.3256          0.4121
             8.5149          1.1018         33.8937

     Atom 67  H   pos: (  0.094378  0.546991  2.024984)  bare sigma:          19.22
            28.7469          7.0112          4.1819
             7.3037         14.7140         -0.0383
             3.1751         -0.3301         14.1976

     Atom 68  O   pos: ( -0.356760  0.550178  3.042917)  bare sigma:          75.85
            81.0844         -0.9535         -0.6018
            -0.9386         71.5878         -2.3108
            -0.2501         -2.2108         74.8746

     Atom 69  H   pos: (  0.602289  0.552951  3.181115)  bare sigma:          18.91
            15.6183         -0.9053         -5.5249
            -1.0241         11.7108          0.3514
            -7.4232         -0.5069         29.3890

     Atom 70  H   pos: ( -0.215742  0.605008  3.032545)  bare sigma:          13.92
            32.0748          9.7829         -3.3379
            10.3563          6.2931         -1.3321
            -2.4323         -1.0393          3.4050

     Atom 71  O   pos: (  0.722275 -0.015044  1.879213)  bare sigma:          74.71
            76.5293         -6.1777         -1.2368
            -4.5407         67.4433          0.7302
             0.6173          0.4065         80.1571

     Atom 72  H   pos: (  0.240795  0.840719  1.899054)  bare sigma:          18.20
            27.1709         -9.8297          1.4940
            -9.8322         14.6319         -2.4374
             0.3253         -1.2964         12.8086

     Atom 73  H   pos: (  0.691104 -0.029531  1.732305)  bare sigma:          16.29
             9.1608         -0.7857          3.4132
            -0.1545          6.2701          0.6882
             5.4278         -0.0471         33.4384

     Atom 74  O   pos: ( -0.316671  0.853615  2.033104)  bare sigma:          62.74
            63.6105          6.8222          5.9372
             8.5908         57.0821         -2.6113
             6.7535         -2.5843         67.5153

     Atom 75  H   pos: ( -0.395072  0.818149  1.874807)  bare sigma:           4.24
             1.1452          4.7221         19.5832
             4.2464        -10.9434          5.7045
            21.0268          6.1796         22.5246

     Atom 76  H   pos: ( -0.180423  0.796800  2.016491)  bare sigma:          18.87
            28.6268         -4.5362         -2.2481
            -5.3142         15.2774          0.2602
            -1.5976          0.1342         12.7122

     Atom 77  O   pos: (  0.645381  0.249101  2.206365)  bare sigma:          76.15
            73.2102          3.1625         -1.0417
             3.8295         79.4220          1.3963
            -0.3255          2.2210         75.8099

     Atom 78  H   pos: (  0.646560  0.157918  2.086845)  bare sigma:          16.13
             7.0771          0.2288         -1.5965
             1.0236         17.9867         13.2031
            -0.6302         14.5310         23.3401

     Atom 79  H   pos: ( -0.235592  0.342313  2.184585)  bare sigma:          17.04
            23.1176         11.4151         -4.0949
            10.7587         17.2873         -2.5018
            -4.6320         -2.9469         10.7172

     Atom 80  O   pos: (  0.339985  0.295913  1.712529)  bare sigma:          68.31
            70.5781          5.1743         -3.9301
             5.3874         61.3436          0.1127
            -3.2059         -3.3612         72.9954

     Atom 81  H   pos: (  0.410286  0.205047  1.806647)  bare sigma:          20.32
            17.4311         -4.2811          4.6210
            -3.4620         20.7158         -7.1991
             4.3245         -7.1917         22.8231

     Atom 82  H   pos: (  0.440656  0.315455  1.590090)  bare sigma:           8.96
            10.6331          5.8385        -19.4670
             4.4590         -2.0421         -6.5877
           -16.6986         -7.5022         18.2917

     Atom 83  O   pos: ( -0.501099  0.788286  1.720995)  bare sigma:          58.40
            54.0901         -4.7747          4.1710
            -3.1648         54.0665         -2.6658
             4.0719         -8.1192         67.0330

     Atom 84  H   pos: ( -0.331477  0.794981  1.471243)  bare sigma:          16.29
             9.8229          0.9717         -5.2597
             0.3247         17.7801         -7.9597
            -4.6849         -7.4295         21.2589

     Atom 85  H   pos: (  0.467330  0.638494  1.707560)  bare sigma:          19.60
            14.1886          3.1701         -0.0836
             3.4606         30.0406          2.9924
            -0.0469          1.6677         14.5730

     Atom 86  O   pos: (  0.000013  0.204376  3.013536)  bare sigma:          64.62
            58.4219          8.0579         -1.0762
             7.0482         70.4173         -1.0002
            -2.9093         -0.7774         65.0228

     Atom 87  H   pos: ( -0.013794  0.084090  3.114255)  bare sigma:          10.07
            -5.2597          3.6344         -1.2186
             3.8027         19.7517        -17.5625
            -1.9035        -17.7409         15.7099

     Atom 88  H   pos: (  0.075094  0.302629  3.104487)  bare sigma:          12.84
             5.8812         11.0771          9.1206
            10.2965         16.5361         12.6001
             8.0592         13.2235         16.0943

     Atom 89  O   pos: ( -0.077098  0.359170  0.278541)  bare sigma:          63.43
            68.5725          7.0280         -3.4679
             5.5239         64.1913         -1.7796
            -3.1905         -2.1016         57.5409

     Atom 90  H   pos: (  0.798397  0.432640  0.247999)  bare sigma:          16.43
            28.8717         -6.8581          2.1075
            -6.3106         13.5693         -1.2831
             1.8327         -1.5226          6.8529

     Atom 91  H   pos: ( -0.137379  0.215230  0.268067)  bare sigma:          11.48
             8.6703         13.3482         -0.1760
            12.2184         27.4369          0.0844
            -0.6935          0.5462         -1.6799

     Atom 92  O   pos: (  0.576682  0.383665  1.420845)  bare sigma:          58.52
            63.4346          5.8305         -0.0384
             9.4040         56.1605         -1.3830
             0.6355         -0.6404         55.9695

     Atom 93  H   pos: (  0.480205  0.483618  1.368817)  bare sigma:          21.03
            24.1249         -4.0310          3.9129
            -4.7581         20.8975         -3.8299
             4.2787         -3.3613         18.0594

     Diamagnetic contribution in ppm:

     Atom  1  Si  pos: ( -0.284798  0.831014  1.132556)  dia sigma:           1.95
             1.9343         -0.0411         -0.0069
            -0.0411          1.9779          0.0210
            -0.0069          0.0210          1.9517

     Atom  2  Si  pos: (  0.167108  0.833618  0.484663)  dia sigma:           1.95
             1.9454         -0.0262         -0.0038
            -0.0262          1.9703          0.0214
            -0.0038          0.0214          1.9195

     Atom  3  Si  pos: (  0.012872  0.431125  1.111170)  dia sigma:           1.93
             1.9277         -0.0406         -0.0255
            -0.0406          1.9781          0.0101
            -0.0255          0.0101          1.8863

     Atom  4  Si  pos: (  0.433376  0.427599  0.468807)  dia sigma:           1.93
             1.9196         -0.0336         -0.0269
            -0.0336          1.9182          0.0083
            -0.0269          0.0083          1.9452

     Atom  5  O   pos: ( -0.314978  0.909077  1.373142)  dia sigma:          18.13
            17.6255          0.0590         -0.1180
             0.0590         18.2662         -0.3619
            -0.1180         -0.3619         18.5062

     Atom  6  O   pos: (  0.111068  0.950869  0.272310)  dia sigma:          17.62
            17.5649          0.0039          0.0612
             0.0039         17.5762         -0.1592
             0.0612         -0.1592         17.7105

     Atom  7  O   pos: ( -0.105724  0.655847  1.156658)  dia sigma:          18.38
            18.4645         -0.2869          0.0215
            -0.2869         18.5657          0.0619
             0.0215          0.0619         18.1211

     Atom  8  O   pos: (  0.303532  0.632420  0.416901)  dia sigma:          18.50
            18.4789         -0.3105         -0.0041
            -0.3105         18.7501         -0.0176
            -0.0041         -0.0176         18.2667

     Atom  9  O   pos: (  0.423299  0.062820  0.981595)  dia sigma:          17.85
            17.7931          0.0960         -0.1077
             0.0960         17.8026         -0.0978
            -0.1077         -0.0978         17.9395

     Atom 10  O   pos: (  0.917004  0.029806  0.634162)  dia sigma:          17.86
            17.8470          0.0621          0.1511
             0.0621         17.8185          0.0925
             0.1511          0.0925         17.9052

     Atom 11  O   pos: ( -0.492486  0.746851  1.034189)  dia sigma:          17.73
            17.8491          0.0442          0.1078
             0.0442         17.6152          0.0322
             0.1078          0.0322         17.7204

     Atom 12  O   pos: ( -0.024747  0.751734  0.616053)  dia sigma:          17.84
            17.8699          0.0981         -0.1443
             0.0981         17.7797         -0.0641
            -0.1443         -0.0641         17.8795

     Atom 13  O   pos: ( -0.117072  0.483771  1.621377)  dia sigma:          17.99
            18.3870          0.1818         -0.1784
             0.1818         17.4857         -0.0773
            -0.1784         -0.0773         18.1096

     Atom 14  H   pos: (  0.743861  0.450525  1.533661)  dia sigma:           0.82
             0.8166         -0.0000         -0.0000
            -0.0000          0.8166         -0.0000
            -0.0000         -0.0000          0.8166

     Atom 15  H   pos: ( -0.013049  0.498509  1.509933)  dia sigma:           0.96
             0.9576         -0.0000         -0.0000
            -0.0000          0.9576         -0.0000
            -0.0000         -0.0000          0.9576

     Atom 16  O   pos: (  0.110479  0.925022  1.458492)  dia sigma:          18.14
            17.9415         -0.0752          0.3360
            -0.0752         18.8063          0.1121
             0.3360          0.1121         17.6649

     Atom 17  H   pos: (  0.049731  0.797699  1.408169)  dia sigma:           1.00
             0.9977         -0.0000         -0.0000
            -0.0000          0.9977         -0.0000
            -0.0000         -0.0000          0.9977

     Atom 18  H   pos: (  0.623792  0.100908  1.411293)  dia sigma:           0.95
             0.9530         -0.0000         -0.0000
            -0.0000          0.9530         -0.0000
            -0.0000         -0.0000          0.9530

     Atom 19  O   pos: ( -0.306859  0.886531  0.260370)  dia sigma:          18.04
            18.3958         -0.1977         -0.2121
            -0.1977         18.1137          0.4017
            -0.2121          0.4017         17.5984

     Atom 20  H   pos: (  0.278418  0.084924  0.323896)  dia sigma:           0.96
             0.9643         -0.0000         -0.0000
            -0.0000          0.9643         -0.0000
            -0.0000         -0.0000          0.9643

     Atom 21  H   pos: ( -0.156729  0.886140  0.241817)  dia sigma:           0.97
             0.9731         -0.0000         -0.0000
            -0.0000          0.9731         -0.0000
            -0.0000         -0.0000          0.9731

     Atom 22  O   pos: (  0.129096  0.383210  1.322181)  dia sigma:          17.67
            17.6238          0.0112          0.1241
             0.0112         17.5543          0.0255
             0.1241          0.0255         17.8390

     Atom 23  O   pos: (  0.525613  0.378710  0.230370)  dia sigma:          17.96
            17.6246         -0.2982         -0.1423
            -0.2982         18.2870          0.1040
            -0.1423          0.1040         17.9769

     Atom 24  H   pos: (  0.577275  0.234976  0.229632)  dia sigma:           0.95
             0.9505         -0.0000         -0.0000
            -0.0000          0.9505         -0.0000
            -0.0000         -0.0000          0.9505

     Atom 25  O   pos: ( -0.157718  0.273802  1.024970)  dia sigma:          17.73
            17.7599          0.1319          0.1474
             0.1319         17.7481          0.0545
             0.1474          0.0545         17.6799

     Atom 26  O   pos: (  0.287550  0.241428  0.534240)  dia sigma:          17.81
            17.7886          0.1538         -0.0769
             0.1538         17.9037         -0.0151
            -0.0769         -0.0151         17.7289

     Atom 27  O   pos: (  0.167324  0.484605  0.923124)  dia sigma:          17.80
            17.7725          0.0388         -0.1666
             0.0388         17.7189         -0.0629
            -0.1666         -0.0629         17.9056

     Atom 28  O   pos: (  0.610357  0.475645  0.634574)  dia sigma:          17.74
            17.7775          0.0302          0.1690
             0.0302         17.6220          0.0717
             0.1690          0.0717         17.8193

     Atom 29  Ca  pos: (  0.171767  0.863333  0.947772)  dia sigma:          -4.21
            -4.2096         -0.0049          0.0080
            -0.0049         -4.2255         -0.0000
             0.0080         -0.0000         -4.1930

     Atom 30  Ca  pos: ( -0.344811  0.853268  0.662945)  dia sigma:          -4.21
            -4.2342          0.0123          0.0082
             0.0123         -4.2169          0.0063
             0.0082          0.0063         -4.1778

     Atom 31  Ca  pos: ( -0.031265  0.385842  0.642826)  dia sigma:          -4.22
            -4.2123          0.0003         -0.0135
             0.0003         -4.2281         -0.0106
            -0.0135         -0.0106         -4.2090

     Atom 32  Ca  pos: (  0.498487  0.390438  0.973516)  dia sigma:          -4.22
            -4.2285          0.0058         -0.0031
             0.0058         -4.2484          0.0074
            -0.0031          0.0074         -4.1713

     Atom 33  O   pos: (  0.182363  0.439422  0.001670)  dia sigma:          18.31
            18.8653          0.0715         -0.0307
             0.0715         17.7111         -0.1320
            -0.0307         -0.1320         18.3403

     Atom 34  H   pos: (  0.319440  0.438115  0.062056)  dia sigma:           0.98
             0.9820         -0.0000         -0.0000
            -0.0000          0.9820         -0.0000
            -0.0000         -0.0000          0.9820

     Atom 35  H   pos: (  0.085600  0.411274  0.118739)  dia sigma:           0.92
             0.9163         -0.0000         -0.0000
            -0.0000          0.9163         -0.0000
            -0.0000         -0.0000          0.9163

     Atom 36  O   pos: (  0.598317  0.141201  2.875314)  dia sigma:          18.21
            17.9089          0.4644          0.2230
             0.4644         18.5570         -0.1520
             0.2230         -0.1520         18.1617

     Atom 37  H   pos: (  0.587376  0.021268  2.967767)  dia sigma:           0.95
             0.9546         -0.0000         -0.0000
            -0.0000          0.9546         -0.0000
            -0.0000         -0.0000          0.9546

     Atom 38  H   pos: (  0.688904  0.238028  2.945298)  dia sigma:           0.98
             0.9788         -0.0000         -0.0000
            -0.0000          0.9788         -0.0000
            -0.0000         -0.0000          0.9788

     Atom 39  O   pos: (  0.373475  0.845786  3.269858)  dia sigma:          18.12
            18.6742         -0.0950         -0.0082
            -0.0950         17.5045          0.0336
            -0.0082          0.0336         18.1892

     Atom 40  H   pos: ( -0.489686  0.853951  0.088491)  dia sigma:           0.97
             0.9671         -0.0000         -0.0000
            -0.0000          0.9671         -0.0000
            -0.0000         -0.0000          0.9671

     Atom 41  H   pos: (  0.274567  0.864403  0.090651)  dia sigma:           0.95
             0.9474         -0.0000         -0.0000
            -0.0000          0.9474         -0.0000
            -0.0000         -0.0000          0.9474

     Atom 42  Ca  pos: (  0.324027  0.604529  2.512778)  dia sigma:          -4.26
            -4.2300         -0.0174          0.0000
            -0.0174         -4.2578         -0.0099
             0.0000         -0.0099         -4.2882

     Atom 43  O   pos: (  0.388725  0.759221  2.823673)  dia sigma:          18.25
            17.9809         -0.0936          0.3662
            -0.0936         18.8209         -0.0702
             0.3662         -0.0702         17.9521

     Atom 44  H   pos: ( -0.588351  0.909877  2.860833)  dia sigma:           0.99
             0.9865         -0.0000         -0.0000
            -0.0000          0.9865         -0.0000
            -0.0000         -0.0000          0.9865

     Atom 45  H   pos: (  0.483108  0.682454  2.918521)  dia sigma:           0.91
             0.9123         -0.0000         -0.0000
            -0.0000          0.9123         -0.0000
            -0.0000         -0.0000          0.9123

     Atom 46  O   pos: (  0.279825  0.326147  2.736387)  dia sigma:          18.27
            18.8298         -0.0676         -0.1339
            -0.0676         17.9394         -0.3734
            -0.1339         -0.3734         18.0542

     Atom 47  H   pos: (  0.399357  0.256601  2.801598)  dia sigma:           0.94
             0.9380         -0.0000         -0.0000
            -0.0000          0.9380         -0.0000
            -0.0000         -0.0000          0.9380

     Atom 48  H   pos: (  0.163236  0.277778  2.820252)  dia sigma:           0.96
             0.9590         -0.0000         -0.0000
            -0.0000          0.9590         -0.0000
            -0.0000         -0.0000          0.9590

     Atom 49  O   pos: (  0.021057  0.706969  3.027619)  dia sigma:          18.12
            18.2593         -0.1159         -0.2738
            -0.1159         17.6847         -0.3883
            -0.2738         -0.3883         18.4185

     Atom 50  H   pos: (  0.082649  0.628333  3.146350)  dia sigma:           0.91
             0.9064         -0.0000         -0.0000
            -0.0000          0.9064         -0.0000
            -0.0000         -0.0000          0.9064

     Atom 51  H   pos: (  0.142016  0.714522  2.938699)  dia sigma:           1.00
             0.9981         -0.0000         -0.0000
            -0.0000          0.9981         -0.0000
            -0.0000         -0.0000          0.9981

     Atom 52  O   pos: ( -0.317604  0.711950  2.474039)  dia sigma:          18.13
            18.1426          0.3797          0.2380
             0.3797         17.4871         -0.0302
             0.2380         -0.0302         18.7557

     Atom 53  H   pos: ( -0.281410  0.745229  2.332974)  dia sigma:           1.01
             1.0056         -0.0000         -0.0000
            -0.0000          1.0056         -0.0000
            -0.0000         -0.0000          1.0056

     Atom 54  H   pos: ( -0.202769  0.760803  2.554115)  dia sigma:           1.03
             1.0265         -0.0000         -0.0000
            -0.0000          1.0265         -0.0000
            -0.0000         -0.0000          1.0265

     Atom 55  O   pos: (  0.121201  0.328268  2.366157)  dia sigma:          18.11
            17.4697         -0.2786          0.3994
            -0.2786         18.2568         -0.1642
             0.3994         -0.1642         18.6045

     Atom 56  H   pos: (  0.174709  0.208800  2.435262)  dia sigma:           1.03
             1.0336         -0.0000         -0.0000
            -0.0000          1.0336         -0.0000
            -0.0000         -0.0000          1.0336

     Atom 57  H   pos: (  0.095738  0.296140  2.222948)  dia sigma:           1.01
             1.0091         -0.0000         -0.0000
            -0.0000          1.0091         -0.0000
            -0.0000         -0.0000          1.0091

     Atom 58  O   pos: (  0.396233  0.607967  2.155484)  dia sigma:          18.07
            17.9935         -0.0142         -0.2547
            -0.0142         18.6762         -0.0380
            -0.2547         -0.0380         17.5443

     Atom 59  H   pos: (  0.510438  0.704147  2.106811)  dia sigma:           0.89
             0.8897         -0.0000         -0.0000
            -0.0000          0.8897         -0.0000
            -0.0000         -0.0000          0.8897

     Atom 60  H   pos: (  0.457876  0.472916  2.138002)  dia sigma:           1.01
             1.0091         -0.0000         -0.0000
            -0.0000          1.0091         -0.0000
            -0.0000         -0.0000          1.0091

     Atom 61  Ca  pos: (  0.050724  0.155681  1.554003)  dia sigma:          -4.20
            -4.1840          0.0040          0.0122
             0.0040         -4.2323          0.0324
             0.0122          0.0324         -4.1912

     Atom 62  O   pos: (  0.704546 -0.036676  2.516294)  dia sigma:          18.18
            17.5196         -0.1306         -0.0721
            -0.1306         18.2424         -0.1157
            -0.0721         -0.1157         18.7649

     Atom 63  H   pos: (  0.691848  0.071588  2.410673)  dia sigma:           0.95
             0.9541         -0.0000         -0.0000
            -0.0000          0.9541         -0.0000
            -0.0000         -0.0000          0.9541

     Atom 64  H   pos: (  0.684609  0.032361  2.650734)  dia sigma:           0.95
             0.9473         -0.0000         -0.0000
            -0.0000          0.9473         -0.0000
            -0.0000         -0.0000          0.9473

     Atom 65  O   pos: ( -0.040893  0.485773  2.017095)  dia sigma:          18.04
            18.3642          0.4626          0.2883
             0.4626         17.5295         -0.0093
             0.2883         -0.0093         18.2198

     Atom 66  H   pos: ( -0.074459  0.488310  1.867242)  dia sigma:           0.93
             0.9253         -0.0000         -0.0000
            -0.0000          0.9253         -0.0000
            -0.0000         -0.0000          0.9253

     Atom 67  H   pos: (  0.094378  0.546991  2.024984)  dia sigma:           1.03
             1.0320         -0.0000         -0.0000
            -0.0000          1.0320         -0.0000
            -0.0000         -0.0000          1.0320

     Atom 68  O   pos: ( -0.356760  0.550178  3.042917)  dia sigma:          18.10
            18.3341          0.2769         -0.3379
             0.2769         17.4614         -0.0151
            -0.3379         -0.0151         18.4903

     Atom 69  H   pos: (  0.602289  0.552951  3.181115)  dia sigma:           1.03
             1.0273         -0.0000         -0.0000
            -0.0000          1.0273         -0.0000
            -0.0000         -0.0000          1.0273

     Atom 70  H   pos: ( -0.215742  0.605008  3.032545)  dia sigma:           0.96
             0.9570         -0.0000         -0.0000
            -0.0000          0.9570         -0.0000
            -0.0000         -0.0000          0.9570

     Atom 71  O   pos: (  0.722275 -0.015044  1.879213)  dia sigma:          18.04
            18.1336         -0.5268          0.3758
            -0.5268         17.6367          0.0332
             0.3758          0.0332         18.3506

     Atom 72  H   pos: (  0.240795  0.840719  1.899054)  dia sigma:           1.01
             1.0129         -0.0000         -0.0000
            -0.0000          1.0129         -0.0000
            -0.0000         -0.0000          1.0129

     Atom 73  H   pos: (  0.691104 -0.029531  1.732305)  dia sigma:           0.98
             0.9820         -0.0000         -0.0000
            -0.0000          0.9820         -0.0000
            -0.0000         -0.0000          0.9820

     Atom 74  O   pos: ( -0.316671  0.853615  2.033104)  dia sigma:          17.76
            18.2804         -0.2684          0.0512
            -0.2684         17.3608          0.0318
             0.0512          0.0318         17.6510

     Atom 75  H   pos: ( -0.395072  0.818149  1.874807)  dia sigma:           0.76
             0.7643         -0.0000         -0.0000
            -0.0000          0.7643         -0.0000
            -0.0000         -0.0000          0.7643

     Atom 76  H   pos: ( -0.180423  0.796800  2.016491)  dia sigma:           1.04
             1.0373         -0.0000         -0.0000
            -0.0000          1.0373         -0.0000
            -0.0000         -0.0000          1.0373

     Atom 77  O   pos: (  0.645381  0.249101  2.206365)  dia sigma:          17.97
            17.9069          0.5091         -0.0739
             0.5091         18.0569          0.3750
            -0.0739          0.3750         17.9405

     Atom 78  H   pos: (  0.646560  0.157918  2.086845)  dia sigma:           0.99
             0.9871         -0.0000         -0.0000
            -0.0000          0.9871         -0.0000
            -0.0000         -0.0000          0.9871

     Atom 79  H   pos: ( -0.235592  0.342313  2.184585)  dia sigma:           1.00
             0.9986         -0.0000         -0.0000
            -0.0000          0.9986         -0.0000
            -0.0000         -0.0000          0.9986

     Atom 80  O   pos: (  0.339985  0.295913  1.712529)  dia sigma:          17.95
            17.8821         -0.2767          0.0193
            -0.2767         17.7284         -0.5568
             0.0193         -0.5568         18.2380

     Atom 81  H   pos: (  0.410286  0.205047  1.806647)  dia sigma:           1.05
             1.0482         -0.0000         -0.0000
            -0.0000          1.0482         -0.0000
            -0.0000         -0.0000          1.0482

     Atom 82  H   pos: (  0.440656  0.315455  1.590090)  dia sigma:           0.86
             0.8593         -0.0000         -0.0000
            -0.0000          0.8593         -0.0000
            -0.0000         -0.0000          0.8593

     Atom 83  O   pos: ( -0.501099  0.788286  1.720995)  dia sigma:          17.95
            17.6278          0.2710          0.1626
             0.2710         18.5026          0.1280
             0.1626          0.1280         17.7118

     Atom 84  H   pos: ( -0.331477  0.794981  1.471243)  dia sigma:           0.97
             0.9695         -0.0000         -0.0000
            -0.0000          0.9695         -0.0000
            -0.0000         -0.0000          0.9695

     Atom 85  H   pos: (  0.467330  0.638494  1.707560)  dia sigma:           1.04
             1.0440         -0.0000         -0.0000
            -0.0000          1.0440         -0.0000
            -0.0000         -0.0000          1.0440

     Atom 86  O   pos: (  0.000013  0.204376  3.013536)  dia sigma:          18.03
            17.6630          0.3732          0.1167
             0.3732         18.3480         -0.0128
             0.1167         -0.0128         18.0907

     Atom 87  H   pos: ( -0.013794  0.084090  3.114255)  dia sigma:           0.89
             0.8879         -0.0000         -0.0000
            -0.0000          0.8879         -0.0000
            -0.0000         -0.0000          0.8879

     Atom 88  H   pos: (  0.075094  0.302629  3.104487)  dia sigma:           0.94
             0.9404         -0.0000         -0.0000
            -0.0000          0.9404         -0.0000
            -0.0000         -0.0000          0.9404

     Atom 89  O   pos: ( -0.077098  0.359170  0.278541)  dia sigma:          18.11
            18.2238         -0.2079          0.1167
            -0.2079         18.5877         -0.0726
             0.1167         -0.0726         17.5322

     Atom 90  H   pos: (  0.798397  0.432640  0.247999)  dia sigma:           1.01
             1.0061         -0.0000         -0.0000
            -0.0000          1.0061         -0.0000
            -0.0000         -0.0000          1.0061

     Atom 91  H   pos: ( -0.137379  0.215230  0.268067)  dia sigma:           0.90
             0.9011         -0.0000         -0.0000
            -0.0000          0.9011         -0.0000
            -0.0000         -0.0000          0.9011

     Atom 92  O   pos: (  0.576682  0.383665  1.420845)  dia sigma:          17.67
            17.7256         -0.4144          0.3052
            -0.4144         17.8108         -0.3019
             0.3052         -0.3019         17.4845

     Atom 93  H   pos: (  0.480205  0.483618  1.368817)  dia sigma:           1.05
             1.0548         -0.0000         -0.0000
            -0.0000          1.0548         -0.0000
            -0.0000         -0.0000          1.0548

     Paramagnetic contribution in ppm:

     Atom  1  Si  pos: ( -0.284798  0.831014  1.132556)  para sigma:        -404.17
          -391.4891         36.1275          3.2259
            35.8124       -411.0911        -18.1573
             2.8000         -4.2364       -409.9219

     Atom  2  Si  pos: (  0.167108  0.833618  0.484663)  para sigma:        -404.83
          -406.1533         20.1002          2.4395
            16.9558       -421.7136        -15.4664
             7.6161        -19.2527       -386.6085

     Atom  3  Si  pos: (  0.012872  0.431125  1.111170)  para sigma:        -404.58
          -403.2624         25.5776         14.6519
            24.7274       -433.3653         -7.1478
            21.5511         -9.4168       -377.1138

     Atom  4  Si  pos: (  0.433376  0.427599  0.468807)  para sigma:        -406.56
          -390.3067         25.9336         17.0593
            28.7728       -409.5190          0.0443
            13.8030          0.3651       -419.8574

     Atom  5  O   pos: ( -0.314978  0.909077  1.373142)  para sigma:         -54.28
           -56.6233         -2.9012        -10.2795
            -2.9246        -69.9847         24.5010
            -8.8311         14.8325        -36.2172

     Atom  6  O   pos: (  0.111068  0.950869  0.272310)  para sigma:         -69.33
           -72.4192         -0.6553         -1.8513
            -0.7641        -67.7687         -8.5015
            -0.3135         -7.8295        -67.8160

     Atom  7  O   pos: ( -0.105724  0.655847  1.156658)  para sigma:         -69.21
           -74.2167        -19.8587          6.3017
           -21.1670        -56.6508          4.3979
             8.2942          0.4886        -76.7607

     Atom  8  O   pos: (  0.303532  0.632420  0.416901)  para sigma:         -55.58
           -60.8331        -25.3952         -1.4265
           -25.9619        -37.1397          0.8528
             0.4071         -0.3482        -68.7596

     Atom  9  O   pos: (  0.423299  0.062820  0.981595)  para sigma:         -96.68
          -117.8253         13.7519          1.7980
            19.7745        -52.6430         -6.7364
             3.7522          3.4926       -119.5684

     Atom 10  O   pos: (  0.917004  0.029806  0.634162)  para sigma:        -118.42
          -119.4123         -2.3388         -6.7365
            -1.1140       -110.8048         -4.7377
           -11.5915         -7.5767       -125.0505

     Atom 11  O   pos: ( -0.492486  0.746851  1.034189)  para sigma:         -92.78
           -87.8399          7.0422          8.3305
             7.3694        -87.7405          5.2008
             8.0609          4.3963       -102.7669

     Atom 12  O   pos: ( -0.024747  0.751734  0.616053)  para sigma:        -104.23
           -75.3003         -6.7861        -16.1909
           -12.3362       -108.9439         -1.6034
            -8.5224         -2.9539       -128.4460

     Atom 13  O   pos: ( -0.117072  0.483771  1.621377)  para sigma:         -48.90
           -33.2495          6.5667         10.2851
             1.0023        -61.8355         15.7268
            11.3908         10.5053        -51.6241

     Atom 14  H   pos: (  0.743861  0.450525  1.533661)  para sigma:           0.00
             0.0000          0.0000          0.0000
             0.0000          0.0000          0.0000
             0.0000          0.0000          0.0000

     Atom 15  H   pos: ( -0.013049  0.498509  1.509933)  para sigma:           0.00
             0.0000          0.0000          0.0000
             0.0000          0.0000          0.0000
             0.0000          0.0000          0.0000

     Atom 16  O   pos: (  0.110479  0.925022  1.458492)  para sigma:         -20.18
           -19.4673          2.5565         13.6036
             4.2178         -7.2214          3.0799
            13.6063          0.6359        -33.8662

     Atom 17  H   pos: (  0.049731  0.797699  1.408169)  para sigma:           0.00
             0.0000          0.0000          0.0000
             0.0000          0.0000          0.0000
             0.0000          0.0000          0.0000

     Atom 18  H   pos: (  0.623792  0.100908  1.411293)  para sigma:           0.00
             0.0000          0.0000          0.0000
             0.0000          0.0000          0.0000
             0.0000          0.0000          0.0000

     Atom 19  O   pos: ( -0.306859  0.886531  0.260370)  para sigma:         -21.85
            -9.3463         -3.4339          4.3096
            -1.9027        -27.3700         18.0261
             6.8481         17.5527        -28.8326

     Atom 20  H   pos: (  0.278418  0.084924  0.323896)  para sigma:           0.00
             0.0000          0.0000          0.0000
             0.0000          0.0000          0.0000
             0.0000          0.0000          0.0000

     Atom 21  H   pos: ( -0.156729  0.886140  0.241817)  para sigma:           0.00
             0.0000          0.0000          0.0000
             0.0000          0.0000          0.0000
             0.0000          0.0000          0.0000

     Atom 22  O   pos: (  0.129096  0.383210  1.322181)  para sigma:         -98.90
          -121.8839         13.8227          5.7841
            11.6829       -108.2656        -43.0671
             6.6908        -32.3629        -66.5410

     Atom 23  O   pos: (  0.525613  0.378710  0.230370)  para sigma:         -52.79
           -48.4442        -11.4254         -6.5606
            -8.9309        -57.5868          1.2332
            -5.6573          4.5851        -52.3351

     Atom 24  H   pos: (  0.577275  0.234976  0.229632)  para sigma:           0.00
             0.0000          0.0000          0.0000
             0.0000          0.0000          0.0000
             0.0000          0.0000          0.0000

     Atom 25  O   pos: ( -0.157718  0.273802  1.024970)  para sigma:         -94.53
           -88.7486          9.8897          5.7447
            13.1044        -73.4416         11.2342
             5.4884          7.0636       -121.3950

     Atom 26  O   pos: (  0.287550  0.241428  0.534240)  para sigma:         -94.69
          -102.4055         12.2237         -8.0126
            14.7839        -73.1835         -7.0197
           -12.1437         -5.8737       -108.4683

     Atom 27  O   pos: (  0.167324  0.484605  0.923124)  para sigma:        -115.20
           -97.7039         -6.7227          9.0869
            -9.5743       -129.6984          5.8860
            14.6174          3.9487       -118.1909

     Atom 28  O   pos: (  0.610357  0.475645  0.634574)  para sigma:         -92.51
           -90.4772          5.3057          7.7857
             4.3455       -100.7810         -1.7980
             4.4708          1.3303        -86.2580

     Atom 29  Ca  pos: (  0.171767  0.863333  0.947772)  para sigma:        -462.67
          -473.4255         -6.0787         -7.0589
            -6.1100       -450.5997          0.7004
            -3.9242         -3.0470       -463.9925

     Atom 30  Ca  pos: ( -0.344811  0.853268  0.662945)  para sigma:        -475.64
          -458.0214        -22.1832         -0.2973
           -23.6898       -467.4889         -9.9847
            -2.5955         -8.1837       -501.4205

     Atom 31  Ca  pos: ( -0.031265  0.385842  0.642826)  para sigma:        -479.62
          -488.5631         -7.0240         15.5599
            -4.0194       -467.3688         13.7509
            18.5540         15.2205       -482.9323

     Atom 32  Ca  pos: (  0.498487  0.390438  0.973516)  para sigma:        -491.65
          -495.3327         -5.6204         -2.9254
            -3.1240       -456.5210         -6.1701
            -8.1916         -6.9766       -523.1053

     Atom 33  O   pos: (  0.182363  0.439422  0.001670)  para sigma:         -34.76
           -27.6952          3.8576          1.4680
             8.3445        -46.0654         -9.2835
            -0.2896         -6.8598        -30.5210

     Atom 34  H   pos: (  0.319440  0.438115  0.062056)  para sigma:           0.00
             0.0000          0.0000          0.0000
             0.0000          0.0000          0.0000
             0.0000          0.0000          0.0000

     Atom 35  H   pos: (  0.085600  0.411274  0.118739)  para sigma:           0.00
             0.0000          0.0000          0.0000
             0.0000          0.0000          0.0000
             0.0000          0.0000          0.0000

     Atom 36  O   pos: (  0.598317  0.141201  2.875314)  para sigma:         -25.69
           -27.8580         -1.7115          7.5133
             3.4971        -11.6300         -2.6413
             4.8647         -4.8331        -37.5902

     Atom 37  H   pos: (  0.587376  0.021268  2.967767)  para sigma:           0.00
             0.0000          0.0000          0.0000
             0.0000          0.0000          0.0000
             0.0000          0.0000          0.0000

     Atom 38  H   pos: (  0.688904  0.238028  2.945298)  para sigma:           0.00
             0.0000          0.0000          0.0000
             0.0000          0.0000          0.0000
             0.0000          0.0000          0.0000

     Atom 39  O   pos: (  0.373475  0.845786  3.269858)  para sigma:         -30.21
           -21.0946         -0.1286          0.1590
             3.3058        -44.0717         -4.4750
            -0.5218         -4.5926        -25.4714

     Atom 40  H   pos: ( -0.489686  0.853951  0.088491)  para sigma:           0.00
             0.0000          0.0000          0.0000
             0.0000          0.0000          0.0000
             0.0000          0.0000          0.0000

     Atom 41  H   pos: (  0.274567  0.864403  0.090651)  para sigma:           0.00
             0.0000          0.0000          0.0000
             0.0000          0.0000          0.0000
             0.0000          0.0000          0.0000

     Atom 42  Ca  pos: (  0.324027  0.604529  2.512778)  para sigma:        -459.28
          -482.8136         -0.8295        -17.7469
            -2.0223       -449.7984          1.1434
           -13.4462          0.5175       -445.2328

     Atom 43  O   pos: (  0.388725  0.759221  2.823673)  para sigma:         -38.50
           -40.9177         -5.3386          7.2070
            -2.4296        -42.7377          5.5843
            11.5328          9.8673        -31.8467

     Atom 44  H   pos: ( -0.588351  0.909877  2.860833)  para sigma:           0.00
             0.0000          0.0000          0.0000
             0.0000          0.0000          0.0000
             0.0000          0.0000          0.0000

     Atom 45  H   pos: (  0.483108  0.682454  2.918521)  para sigma:           0.00
             0.0000          0.0000          0.0000
             0.0000          0.0000          0.0000
             0.0000          0.0000          0.0000

     Atom 46  O   pos: (  0.279825  0.326147  2.736387)  para sigma:         -27.93
           -25.7128         -1.4911         -5.3972
            -2.7305        -30.7550        -22.6651
            -0.5619        -21.5251        -27.3072

     Atom 47  H   pos: (  0.399357  0.256601  2.801598)  para sigma:           0.00
             0.0000          0.0000          0.0000
             0.0000          0.0000          0.0000
             0.0000          0.0000          0.0000

     Atom 48  H   pos: (  0.163236  0.277778  2.820252)  para sigma:           0.00
             0.0000          0.0000          0.0000
             0.0000          0.0000          0.0000
             0.0000          0.0000          0.0000

     Atom 49  O   pos: (  0.021057  0.706969  3.027619)  para sigma:         -25.61
           -27.8641         -2.5460         -6.2705
             0.6013        -26.9669        -25.7520
            -5.0657        -18.8560        -22.0012

     Atom 50  H   pos: (  0.082649  0.628333  3.146350)  para sigma:           0.00
             0.0000          0.0000          0.0000
             0.0000          0.0000          0.0000
             0.0000          0.0000          0.0000

     Atom 51  H   pos: (  0.142016  0.714522  2.938699)  para sigma:           0.00
             0.0000          0.0000          0.0000
             0.0000          0.0000          0.0000
             0.0000          0.0000          0.0000

     Atom 52  O   pos: ( -0.317604  0.711950  2.474039)  para sigma:          -7.49
             3.2926         14.6026          3.1249
            12.5437        -26.9737         -4.6967
             5.5800         -2.0426          1.1974

     Atom 53  H   pos: ( -0.281410  0.745229  2.332974)  para sigma:           0.00
             0.0000          0.0000          0.0000
             0.0000          0.0000          0.0000
             0.0000          0.0000          0.0000

     Atom 54  H   pos: ( -0.202769  0.760803  2.554115)  para sigma:           0.00
             0.0000          0.0000          0.0000
             0.0000          0.0000          0.0000
             0.0000          0.0000          0.0000

     Atom 55  O   pos: (  0.121201  0.328268  2.366157)  para sigma:          -9.46
           -27.1915         -7.3152         26.4207
            -3.0898        -10.5303          5.0982
            18.2393         -1.9121          9.3561

     Atom 56  H   pos: (  0.174709  0.208800  2.435262)  para sigma:           0.00
             0.0000          0.0000          0.0000
             0.0000          0.0000          0.0000
             0.0000          0.0000          0.0000

     Atom 57  H   pos: (  0.095738  0.296140  2.222948)  para sigma:           0.00
             0.0000          0.0000          0.0000
             0.0000          0.0000          0.0000
             0.0000          0.0000          0.0000

     Atom 58  O   pos: (  0.396233  0.607967  2.155484)  para sigma:         -33.48
           -34.2095          7.7484        -10.9342
             4.5634        -31.8757         -7.6171
           -14.1672        -12.3242        -34.3425

     Atom 59  H   pos: (  0.510438  0.704147  2.106811)  para sigma:           0.00
             0.0000          0.0000          0.0000
             0.0000          0.0000          0.0000
             0.0000          0.0000          0.0000

     Atom 60  H   pos: (  0.457876  0.472916  2.138002)  para sigma:           0.00
             0.0000          0.0000          0.0000
             0.0000          0.0000          0.0000
             0.0000          0.0000          0.0000

     Atom 61  Ca  pos: (  0.050724  0.155681  1.554003)  para sigma:        -483.63
          -499.2925          5.8947          7.0390
             4.4235       -450.5059        -31.2558
             7.8596        -23.7921       -501.0778

     Atom 62  O   pos: (  0.704546 -0.036676  2.516294)  para sigma:         -17.58
           -30.8962        -11.2522          0.8394
            -8.9697        -13.2695         -6.1836
            -4.1146         -2.6468         -8.5837

     Atom 63  H   pos: (  0.691848  0.071588  2.410673)  para sigma:           0.00
             0.0000          0.0000          0.0000
             0.0000          0.0000          0.0000
             0.0000          0.0000          0.0000

     Atom 64  H   pos: (  0.684609  0.032361  2.650734)  para sigma:           0.00
             0.0000          0.0000          0.0000
             0.0000          0.0000          0.0000
             0.0000          0.0000          0.0000

     Atom 65  O   pos: ( -0.040893  0.485773  2.017095)  para sigma:         -12.01
           -12.7900          8.9147         16.8227
             8.2570        -27.0027         -4.4290
            13.8348         -1.9040          3.7574

     Atom 66  H   pos: ( -0.074459  0.488310  1.867242)  para sigma:           0.00
             0.0000          0.0000          0.0000
             0.0000          0.0000          0.0000
             0.0000          0.0000          0.0000

     Atom 67  H   pos: (  0.094378  0.546991  2.024984)  para sigma:           0.00
             0.0000          0.0000          0.0000
             0.0000          0.0000          0.0000
             0.0000          0.0000          0.0000

     Atom 68  O   pos: ( -0.356760  0.550178  3.042917)  para sigma:          -9.07
             4.7498          3.4988         -5.4745
             3.0275        -22.3218         -6.0206
            -3.3958         -4.9780         -9.6484

     Atom 69  H   pos: (  0.602289  0.552951  3.181115)  para sigma:           0.00
             0.0000          0.0000          0.0000
             0.0000          0.0000          0.0000
             0.0000          0.0000          0.0000

     Atom 70  H   pos: ( -0.215742  0.605008  3.032545)  para sigma:           0.00
             0.0000          0.0000          0.0000
             0.0000          0.0000          0.0000
             0.0000          0.0000          0.0000

     Atom 71  O   pos: (  0.722275 -0.015044  1.879213)  para sigma:         -11.55
            -7.5836        -16.2510          0.9302
           -13.1875        -30.0460          1.8554
             4.8379          0.3739          2.9866

     Atom 72  H   pos: (  0.240795  0.840719  1.899054)  para sigma:           0.00
             0.0000          0.0000          0.0000
             0.0000          0.0000          0.0000
             0.0000          0.0000          0.0000

     Atom 73  H   pos: (  0.691104 -0.029531  1.732305)  para sigma:           0.00
             0.0000          0.0000          0.0000
             0.0000          0.0000          0.0000
             0.0000          0.0000          0.0000

     Atom 74  O   pos: ( -0.316671  0.853615  2.033104)  para sigma:         -34.60
           -29.3666         10.3423         14.1984
            15.6153        -47.3964         -3.9456
            15.3626         -3.8712        -27.0457

     Atom 75  H   pos: ( -0.395072  0.818149  1.874807)  para sigma:           0.00
             0.0000          0.0000          0.0000
             0.0000          0.0000          0.0000
             0.0000          0.0000          0.0000

     Atom 76  H   pos: ( -0.180423  0.796800  2.016491)  para sigma:           0.00
             0.0000          0.0000          0.0000
             0.0000          0.0000          0.0000
             0.0000          0.0000          0.0000

     Atom 77  O   pos: (  0.645381  0.249101  2.206365)  para sigma:          -8.10
           -13.3068         11.8589         -2.5091
            13.3444         -1.3858          8.0242
            -1.1828          9.1115         -9.6119

     Atom 78  H   pos: (  0.646560  0.157918  2.086845)  para sigma:           0.00
             0.0000          0.0000          0.0000
             0.0000          0.0000          0.0000
             0.0000          0.0000          0.0000

     Atom 79  H   pos: ( -0.235592  0.342313  2.184585)  para sigma:           0.00
             0.0000          0.0000          0.0000
             0.0000          0.0000          0.0000
             0.0000          0.0000          0.0000

     Atom 80  O   pos: (  0.339985  0.295913  1.712529)  para sigma:         -25.53
           -21.3265         10.7749        -11.2819
            11.3042        -43.3382         -2.7343
           -10.9592        -11.5339        -11.9286

     Atom 81  H   pos: (  0.410286  0.205047  1.806647)  para sigma:           0.00
             0.0000          0.0000          0.0000
             0.0000          0.0000          0.0000
             0.0000          0.0000          0.0000

     Atom 82  H   pos: (  0.440656  0.315455  1.590090)  para sigma:           0.00
             0.0000          0.0000          0.0000
             0.0000          0.0000          0.0000
             0.0000          0.0000          0.0000

     Atom 83  O   pos: ( -0.501099  0.788286  1.720995)  para sigma:         -45.54
           -56.6333        -10.2404         10.9669
            -4.5115        -50.6570         -4.6359
            10.1648        -16.7170        -29.3283

     Atom 84  H   pos: ( -0.331477  0.794981  1.471243)  para sigma:           0.00
             0.0000          0.0000          0.0000
             0.0000          0.0000          0.0000
             0.0000          0.0000          0.0000

     Atom 85  H   pos: (  0.467330  0.638494  1.707560)  para sigma:           0.00
             0.0000          0.0000          0.0000
             0.0000          0.0000          0.0000
             0.0000          0.0000          0.0000

     Atom 86  O   pos: (  0.000013  0.204376  3.013536)  para sigma:         -36.30
           -49.9623         17.9496         -0.2722
            15.9417        -22.3113         -4.5348
            -3.2145         -4.8827        -36.6253

     Atom 87  H   pos: ( -0.013794  0.084090  3.114255)  para sigma:           0.00
             0.0000          0.0000          0.0000
             0.0000          0.0000          0.0000
             0.0000          0.0000          0.0000

     Atom 88  H   pos: (  0.075094  0.302629  3.104487)  para sigma:           0.00
             0.0000          0.0000          0.0000
             0.0000          0.0000          0.0000
             0.0000          0.0000          0.0000

     Atom 89  O   pos: ( -0.077098  0.359170  0.278541)  para sigma:         -41.26
           -32.3264         14.0040         -4.7776
            10.1583        -35.6657         -3.6325
            -2.7257         -4.4133        -55.7745

     Atom 90  H   pos: (  0.798397  0.432640  0.247999)  para sigma:           0.00
             0.0000          0.0000          0.0000
             0.0000          0.0000          0.0000
             0.0000          0.0000          0.0000

     Atom 91  H   pos: ( -0.137379  0.215230  0.268067)  para sigma:           0.00
             0.0000          0.0000          0.0000
             0.0000          0.0000          0.0000
             0.0000          0.0000          0.0000

     Atom 92  O   pos: (  0.576682  0.383665  1.420845)  para sigma:         -39.56
           -29.1238          8.9166          2.2254
            18.2090        -45.9907         -3.4099
             2.1662         -2.8623        -43.5666

     Atom 93  H   pos: (  0.480205  0.483618  1.368817)  para sigma:           0.00
             0.0000          0.0000          0.0000
             0.0000          0.0000          0.0000
             0.0000          0.0000          0.0000

     Paramagnetic US occ-occ contribution in ppm:

     Atom  1  Si  pos: ( -0.284798  0.831014  1.132556)  para_oo sigma:          -6.10
            -5.4219          0.5686          0.1839
             0.5587         -6.2879         -0.0114
             0.2133         -0.1175         -6.5929

     Atom  2  Si  pos: (  0.167108  0.833618  0.484663)  para_oo sigma:          -6.00
            -5.9246          0.2661         -0.1047
             0.2906         -6.2734         -0.1272
            -0.1526         -0.1245         -5.8027

     Atom  3  Si  pos: (  0.012872  0.431125  1.111170)  para_oo sigma:          -6.07
            -5.9895          0.5169          0.5466
             0.5788         -6.5442         -0.0807
             0.4221         -0.1412         -5.6748

     Atom  4  Si  pos: (  0.433376  0.427599  0.468807)  para_oo sigma:          -6.01
            -5.3998          0.6116          0.6768
             0.6010         -5.9714         -0.3967
             0.6767         -0.3571         -6.6625

     Atom  5  O   pos: ( -0.314978  0.909077  1.373142)  para_oo sigma:          -1.91
            -2.3668         -0.0088         -0.1119
             0.0820         -2.6807          0.3113
            -0.1946          0.4348         -0.6845

     Atom  6  O   pos: (  0.111068  0.950869  0.272310)  para_oo sigma:          -3.49
            -4.3244         -0.3134          0.4133
            -0.3492         -3.7052         -1.0787
             0.4582         -1.1256         -2.4278

     Atom  7  O   pos: ( -0.105724  0.655847  1.156658)  para_oo sigma:          -3.52
            -3.4094         -1.7111          0.1416
            -1.6512         -2.5290          0.1611
             0.0608          0.0429         -4.6183

     Atom  8  O   pos: (  0.303532  0.632420  0.416901)  para_oo sigma:          -4.10
            -4.2350         -1.8253         -0.0757
            -1.8041         -2.8089          0.0382
            -0.0190         -0.0115         -5.2511

     Atom  9  O   pos: (  0.423299  0.062820  0.981595)  para_oo sigma:          -1.83
            -2.4191          1.0272         -1.1625
             0.8643         -1.8025         -1.4505
            -1.1691         -1.5523         -1.2741

     Atom 10  O   pos: (  0.917004  0.029806  0.634162)  para_oo sigma:          -1.11
            -1.0229          1.0387          1.4549
             1.0613         -1.4068          1.3311
             1.5112          1.4057         -0.9038

     Atom 11  O   pos: ( -0.492486  0.746851  1.034189)  para_oo sigma:          -2.02
            -0.3792          1.2418          1.1937
             1.2916         -3.0780          0.7052
             1.2830          0.6872         -2.5948

     Atom 12  O   pos: ( -0.024747  0.751734  0.616053)  para_oo sigma:          -1.53
            -0.9693          1.1087         -1.3416
             1.2021         -2.2708         -0.7624
            -1.4940         -0.8296         -1.3602

     Atom 13  O   pos: ( -0.117072  0.483771  1.621377)  para_oo sigma:          -0.91
            -0.7554          0.1731          0.0701
             0.2850         -1.3033          0.0414
             0.0189          0.1477         -0.6570

     Atom 14  H   pos: (  0.743861  0.450525  1.533661)  para_oo sigma:           0.00
             0.0000          0.0000          0.0000
             0.0000          0.0000          0.0000
             0.0000          0.0000          0.0000

     Atom 15  H   pos: ( -0.013049  0.498509  1.509933)  para_oo sigma:           0.00
             0.0000          0.0000          0.0000
             0.0000          0.0000          0.0000
             0.0000          0.0000          0.0000

     Atom 16  O   pos: (  0.110479  0.925022  1.458492)  para_oo sigma:          -0.58
            -0.8036         -0.2123         -0.0141
            -0.1128         -0.3023         -0.0016
             0.0417         -0.1016         -0.6463

     Atom 17  H   pos: (  0.049731  0.797699  1.408169)  para_oo sigma:           0.00
             0.0000          0.0000          0.0000
             0.0000          0.0000          0.0000
             0.0000          0.0000          0.0000

     Atom 18  H   pos: (  0.623792  0.100908  1.411293)  para_oo sigma:           0.00
             0.0000          0.0000          0.0000
             0.0000          0.0000          0.0000
             0.0000          0.0000          0.0000

     Atom 19  O   pos: ( -0.306859  0.886531  0.260370)  para_oo sigma:          -0.83
            -0.7678         -0.0383          0.1205
            -0.0598         -0.7585          0.2259
             0.1673          0.1406         -0.9678

     Atom 20  H   pos: (  0.278418  0.084924  0.323896)  para_oo sigma:           0.00
             0.0000          0.0000          0.0000
             0.0000          0.0000          0.0000
             0.0000          0.0000          0.0000

     Atom 21  H   pos: ( -0.156729  0.886140  0.241817)  para_oo sigma:           0.00
             0.0000          0.0000          0.0000
             0.0000          0.0000          0.0000
             0.0000          0.0000          0.0000

     Atom 22  O   pos: (  0.129096  0.383210  1.322181)  para_oo sigma:          -2.50
            -2.4283         -0.6639          1.7279
            -0.6215         -3.7488          0.3431
             1.6196          0.2189         -1.3205

     Atom 23  O   pos: (  0.525613  0.378710  0.230370)  para_oo sigma:          -2.31
            -2.1980         -0.0926         -0.4299
            -0.0190         -3.1724          0.3686
            -0.4363          0.3584         -1.5600

     Atom 24  H   pos: (  0.577275  0.234976  0.229632)  para_oo sigma:           0.00
             0.0000          0.0000          0.0000
             0.0000          0.0000          0.0000
             0.0000          0.0000          0.0000

     Atom 25  O   pos: ( -0.157718  0.273802  1.024970)  para_oo sigma:          -1.70
            -1.1492          1.5387          0.7869
             1.4659         -1.7261          0.6420
             0.8916          0.7579         -2.2392

     Atom 26  O   pos: (  0.287550  0.241428  0.534240)  para_oo sigma:          -2.29
            -2.1465          1.8442         -0.4104
             1.6940         -1.7058         -0.3388
            -0.3757         -0.1678         -3.0054

     Atom 27  O   pos: (  0.167324  0.484605  0.923124)  para_oo sigma:          -1.39
            -1.6176          0.5023         -2.0868
             0.5976         -2.1923         -0.8796
            -2.1907         -0.8280         -0.3678

     Atom 28  O   pos: (  0.610357  0.475645  0.634574)  para_oo sigma:          -1.78
            -0.9389          0.5544          1.8609
             0.6252         -3.0823          0.6851
             1.8705          0.6556         -1.3319

     Atom 29  Ca  pos: (  0.171767  0.863333  0.947772)  para_oo sigma:          -2.81
            -2.9390         -0.2830         -0.0129
            -0.2852         -2.5135          0.0081
             0.0180          0.0179         -2.9643

     Atom 30  Ca  pos: ( -0.344811  0.853268  0.662945)  para_oo sigma:          -3.09
            -2.6444         -0.5958         -0.2112
            -0.5769         -2.8277         -0.2105
            -0.1884         -0.2246         -3.7916

     Atom 31  Ca  pos: ( -0.031265  0.385842  0.642826)  para_oo sigma:          -3.02
            -3.0656         -0.2279          0.2588
            -0.1919         -2.6613          0.1920
             0.3183          0.2118         -3.3315

     Atom 32  Ca  pos: (  0.498487  0.390438  0.973516)  para_oo sigma:          -3.53
            -3.7070         -0.1365         -0.0844
            -0.1608         -2.6570         -0.0965
            -0.1167         -0.0721         -4.2228

     Atom 33  O   pos: (  0.182363  0.439422  0.001670)  para_oo sigma:          -1.14
            -1.1829          0.0271          0.0654
             0.0324         -1.1919         -0.0321
             0.1014         -0.0111         -1.0409

     Atom 34  H   pos: (  0.319440  0.438115  0.062056)  para_oo sigma:           0.00
             0.0000          0.0000          0.0000
             0.0000          0.0000          0.0000
             0.0000          0.0000          0.0000

     Atom 35  H   pos: (  0.085600  0.411274  0.118739)  para_oo sigma:           0.00
             0.0000          0.0000          0.0000
             0.0000          0.0000          0.0000
             0.0000          0.0000          0.0000

     Atom 36  O   pos: (  0.598317  0.141201  2.875314)  para_oo sigma:          -1.10
            -1.1119         -0.1845          0.0619
            -0.1383         -1.0387          0.0454
             0.0566          0.0630         -1.1513

     Atom 37  H   pos: (  0.587376  0.021268  2.967767)  para_oo sigma:           0.00
             0.0000          0.0000          0.0000
             0.0000          0.0000          0.0000
             0.0000          0.0000          0.0000

     Atom 38  H   pos: (  0.688904  0.238028  2.945298)  para_oo sigma:           0.00
             0.0000          0.0000          0.0000
             0.0000          0.0000          0.0000
             0.0000          0.0000          0.0000

     Atom 39  O   pos: (  0.373475  0.845786  3.269858)  para_oo sigma:          -1.13
            -1.1406          0.0104          0.0269
             0.0083         -1.1443         -0.0847
            -0.0203         -0.0755         -1.1029

     Atom 40  H   pos: ( -0.489686  0.853951  0.088491)  para_oo sigma:           0.00
             0.0000          0.0000          0.0000
             0.0000          0.0000          0.0000
             0.0000          0.0000          0.0000

     Atom 41  H   pos: (  0.274567  0.864403  0.090651)  para_oo sigma:           0.00
             0.0000          0.0000          0.0000
             0.0000          0.0000          0.0000
             0.0000          0.0000          0.0000

     Atom 42  Ca  pos: (  0.324027  0.604529  2.512778)  para_oo sigma:          -3.03
            -2.8438          0.2126         -0.4008
             0.1332         -2.8501          0.3668
            -0.2435          0.2384         -3.3961

     Atom 43  O   pos: (  0.388725  0.759221  2.823673)  para_oo sigma:          -0.46
            -0.4973         -0.2208          0.0030
            -0.2317         -0.0091         -0.2555
             0.0321         -0.3719         -0.8779

     Atom 44  H   pos: ( -0.588351  0.909877  2.860833)  para_oo sigma:           0.00
             0.0000          0.0000          0.0000
             0.0000          0.0000          0.0000
             0.0000          0.0000          0.0000

     Atom 45  H   pos: (  0.483108  0.682454  2.918521)  para_oo sigma:           0.00
             0.0000          0.0000          0.0000
             0.0000          0.0000          0.0000
             0.0000          0.0000          0.0000

     Atom 46  O   pos: (  0.279825  0.326147  2.736387)  para_oo sigma:          -0.54
             0.0468         -0.2302          0.0172
            -0.2679         -1.0224          0.2181
             0.1022          0.1198         -0.6482

     Atom 47  H   pos: (  0.399357  0.256601  2.801598)  para_oo sigma:           0.00
             0.0000          0.0000          0.0000
             0.0000          0.0000          0.0000
             0.0000          0.0000          0.0000

     Atom 48  H   pos: (  0.163236  0.277778  2.820252)  para_oo sigma:           0.00
             0.0000          0.0000          0.0000
             0.0000          0.0000          0.0000
             0.0000          0.0000          0.0000

     Atom 49  O   pos: (  0.021057  0.706969  3.027619)  para_oo sigma:          -1.14
            -1.2451         -0.0721          0.0501
            -0.0463         -0.9298         -0.1711
             0.0525         -0.1167         -1.2397

     Atom 50  H   pos: (  0.082649  0.628333  3.146350)  para_oo sigma:           0.00
             0.0000          0.0000          0.0000
             0.0000          0.0000          0.0000
             0.0000          0.0000          0.0000

     Atom 51  H   pos: (  0.142016  0.714522  2.938699)  para_oo sigma:           0.00
             0.0000          0.0000          0.0000
             0.0000          0.0000          0.0000
             0.0000          0.0000          0.0000

     Atom 52  O   pos: ( -0.317604  0.711950  2.474039)  para_oo sigma:          -0.31
            -0.5408         -0.0060          0.0866
             0.0154         -0.4778          0.0481
             0.1932          0.0520          0.0921

     Atom 53  H   pos: ( -0.281410  0.745229  2.332974)  para_oo sigma:           0.00
             0.0000          0.0000          0.0000
             0.0000          0.0000          0.0000
             0.0000          0.0000          0.0000

     Atom 54  H   pos: ( -0.202769  0.760803  2.554115)  para_oo sigma:           0.00
             0.0000          0.0000          0.0000
             0.0000          0.0000          0.0000
             0.0000          0.0000          0.0000

     Atom 55  O   pos: (  0.121201  0.328268  2.366157)  para_oo sigma:          -0.44
            -0.6956         -0.2528          0.2327
            -0.2133         -0.6077         -0.3634
             0.2551         -0.2742         -0.0147

     Atom 56  H   pos: (  0.174709  0.208800  2.435262)  para_oo sigma:           0.00
             0.0000          0.0000          0.0000
             0.0000          0.0000          0.0000
             0.0000          0.0000          0.0000

     Atom 57  H   pos: (  0.095738  0.296140  2.222948)  para_oo sigma:           0.00
             0.0000          0.0000          0.0000
             0.0000          0.0000          0.0000
             0.0000          0.0000          0.0000

     Atom 58  O   pos: (  0.396233  0.607967  2.155484)  para_oo sigma:          -0.46
            -0.4349          0.1707          0.0421
             0.1238          0.0299         -0.1373
             0.0802         -0.0132         -0.9838

     Atom 59  H   pos: (  0.510438  0.704147  2.106811)  para_oo sigma:           0.00
             0.0000          0.0000          0.0000
             0.0000          0.0000          0.0000
             0.0000          0.0000          0.0000

     Atom 60  H   pos: (  0.457876  0.472916  2.138002)  para_oo sigma:           0.00
             0.0000          0.0000          0.0000
             0.0000          0.0000          0.0000
             0.0000          0.0000          0.0000

     Atom 61  Ca  pos: (  0.050724  0.155681  1.554003)  para_oo sigma:          -3.34
            -3.3800          0.0942         -0.0899
             0.1655         -3.0554         -0.4826
            -0.0995         -0.3553         -3.5804

     Atom 62  O   pos: (  0.704546 -0.036676  2.516294)  para_oo sigma:          -0.45
            -0.6202          0.0952         -0.0223
             0.0843         -0.7795         -0.0584
            -0.0233         -0.1084          0.0475

     Atom 63  H   pos: (  0.691848  0.071588  2.410673)  para_oo sigma:           0.00
             0.0000          0.0000          0.0000
             0.0000          0.0000          0.0000
             0.0000          0.0000          0.0000

     Atom 64  H   pos: (  0.684609  0.032361  2.650734)  para_oo sigma:           0.00
             0.0000          0.0000          0.0000
             0.0000          0.0000          0.0000
             0.0000          0.0000          0.0000

     Atom 65  O   pos: ( -0.040893  0.485773  2.017095)  para_oo sigma:          -0.99
            -1.1937         -0.1045          0.1259
            -0.1499         -1.0130         -0.1004
             0.0838         -0.0565         -0.7581

     Atom 66  H   pos: ( -0.074459  0.488310  1.867242)  para_oo sigma:           0.00
             0.0000          0.0000          0.0000
             0.0000          0.0000          0.0000
             0.0000          0.0000          0.0000

     Atom 67  H   pos: (  0.094378  0.546991  2.024984)  para_oo sigma:           0.00
             0.0000          0.0000          0.0000
             0.0000          0.0000          0.0000
             0.0000          0.0000          0.0000

     Atom 68  O   pos: ( -0.356760  0.550178  3.042917)  para_oo sigma:          -0.89
            -0.7308         -0.0280          0.0173
            -0.0005         -0.8639          0.0030
             0.0140         -0.0314         -1.0673

     Atom 69  H   pos: (  0.602289  0.552951  3.181115)  para_oo sigma:           0.00
             0.0000          0.0000          0.0000
             0.0000          0.0000          0.0000
             0.0000          0.0000          0.0000

     Atom 70  H   pos: ( -0.215742  0.605008  3.032545)  para_oo sigma:           0.00
             0.0000          0.0000          0.0000
             0.0000          0.0000          0.0000
             0.0000          0.0000          0.0000

     Atom 71  O   pos: (  0.722275 -0.015044  1.879213)  para_oo sigma:          -0.79
            -0.7647         -0.0584         -0.0849
            -0.0295         -0.8903          0.0012
            -0.0608          0.0222         -0.7056

     Atom 72  H   pos: (  0.240795  0.840719  1.899054)  para_oo sigma:           0.00
             0.0000          0.0000          0.0000
             0.0000          0.0000          0.0000
             0.0000          0.0000          0.0000

     Atom 73  H   pos: (  0.691104 -0.029531  1.732305)  para_oo sigma:           0.00
             0.0000          0.0000          0.0000
             0.0000          0.0000          0.0000
             0.0000          0.0000          0.0000

     Atom 74  O   pos: ( -0.316671  0.853615  2.033104)  para_oo sigma:          -1.27
            -1.2668          0.1685          0.1246
             0.1982         -1.4812         -0.0167
             0.1613         -0.0222         -1.0546

     Atom 75  H   pos: ( -0.395072  0.818149  1.874807)  para_oo sigma:           0.00
             0.0000          0.0000          0.0000
             0.0000          0.0000          0.0000
             0.0000          0.0000          0.0000

     Atom 76  H   pos: ( -0.180423  0.796800  2.016491)  para_oo sigma:           0.00
             0.0000          0.0000          0.0000
             0.0000          0.0000          0.0000
             0.0000          0.0000          0.0000

     Atom 77  O   pos: (  0.645381  0.249101  2.206365)  para_oo sigma:          -0.88
            -0.9293         -0.0133         -0.1081
             0.0104         -0.7896         -0.0218
            -0.1043         -0.0350         -0.9292

     Atom 78  H   pos: (  0.646560  0.157918  2.086845)  para_oo sigma:           0.00
             0.0000          0.0000          0.0000
             0.0000          0.0000          0.0000
             0.0000          0.0000          0.0000

     Atom 79  H   pos: ( -0.235592  0.342313  2.184585)  para_oo sigma:           0.00
             0.0000          0.0000          0.0000
             0.0000          0.0000          0.0000
             0.0000          0.0000          0.0000

     Atom 80  O   pos: (  0.339985  0.295913  1.712529)  para_oo sigma:          -0.40
            -0.6888          0.0520         -0.4318
            -0.0378         -0.3832         -0.2715
            -0.3162         -0.2554         -0.1184

     Atom 81  H   pos: (  0.410286  0.205047  1.806647)  para_oo sigma:           0.00
             0.0000          0.0000          0.0000
             0.0000          0.0000          0.0000
             0.0000          0.0000          0.0000

     Atom 82  H   pos: (  0.440656  0.315455  1.590090)  para_oo sigma:           0.00
             0.0000          0.0000          0.0000
             0.0000          0.0000          0.0000
             0.0000          0.0000          0.0000

     Atom 83  O   pos: ( -0.501099  0.788286  1.720995)  para_oo sigma:          -0.51
            -0.3311          0.3910          0.1478
             0.1913         -1.0958          0.4431
             0.2059          0.5472         -0.1173

     Atom 84  H   pos: ( -0.331477  0.794981  1.471243)  para_oo sigma:           0.00
             0.0000          0.0000          0.0000
             0.0000          0.0000          0.0000
             0.0000          0.0000          0.0000

     Atom 85  H   pos: (  0.467330  0.638494  1.707560)  para_oo sigma:           0.00
             0.0000          0.0000          0.0000
             0.0000          0.0000          0.0000
             0.0000          0.0000          0.0000

     Atom 86  O   pos: (  0.000013  0.204376  3.013536)  para_oo sigma:          -1.24
            -1.3891          0.1431         -0.0615
             0.0996         -1.1476          0.0349
            -0.0541          0.0828         -1.1920

     Atom 87  H   pos: ( -0.013794  0.084090  3.114255)  para_oo sigma:           0.00
             0.0000          0.0000          0.0000
             0.0000          0.0000          0.0000
             0.0000          0.0000          0.0000

     Atom 88  H   pos: (  0.075094  0.302629  3.104487)  para_oo sigma:           0.00
             0.0000          0.0000          0.0000
             0.0000          0.0000          0.0000
             0.0000          0.0000          0.0000

     Atom 89  O   pos: ( -0.077098  0.359170  0.278541)  para_oo sigma:          -0.74
            -0.5405          0.0737         -0.1748
             0.0481         -0.5849         -0.0698
            -0.1945         -0.0204         -1.1087

     Atom 90  H   pos: (  0.798397  0.432640  0.247999)  para_oo sigma:           0.00
             0.0000          0.0000          0.0000
             0.0000          0.0000          0.0000
             0.0000          0.0000          0.0000

     Atom 91  H   pos: ( -0.137379  0.215230  0.268067)  para_oo sigma:           0.00
             0.0000          0.0000          0.0000
             0.0000          0.0000          0.0000
             0.0000          0.0000          0.0000

     Atom 92  O   pos: (  0.576682  0.383665  1.420845)  para_oo sigma:          -1.26
            -1.1327          0.1568         -0.0677
             0.1683         -1.2896          0.0735
            -0.0929          0.1148         -1.3541

     Atom 93  H   pos: (  0.480205  0.483618  1.368817)  para_oo sigma:           0.00
             0.0000          0.0000          0.0000
             0.0000          0.0000          0.0000
             0.0000          0.0000          0.0000

     Paramagnetic US L_R Q_R contribution in ppm:

     Atom  1  Si  pos: ( -0.284798  0.831014  1.132556)  para_lq sigma:          -0.53
             2.3336          3.5359          0.8304
             3.1997         -2.0213         -1.5045
             0.8092          0.1542         -1.8977

     Atom  2  Si  pos: (  0.167108  0.833618  0.484663)  para_lq sigma:          -0.81
            -0.9628          1.8021         -0.1228
             1.5700         -2.5450         -1.2856
             0.2626         -1.6149          1.0807

     Atom  3  Si  pos: (  0.012872  0.431125  1.111170)  para_lq sigma:          -0.81
            -0.8641          2.4645          1.7660
             2.5567         -3.5892         -0.5830
             2.3602         -0.8263          2.0147

     Atom  4  Si  pos: (  0.433376  0.427599  0.468807)  para_lq sigma:          -0.62
             1.8886          3.4914          2.7996
             3.4920         -1.1703         -0.6798
             2.3657         -0.5505         -2.5817

     Atom  5  O   pos: ( -0.314978  0.909077  1.373142)  para_lq sigma:        -102.62
           -97.5768          0.3378          1.6176
             0.4440       -104.1676          1.4876
             1.6370          0.8773       -106.1085

     Atom  6  O   pos: (  0.111068  0.950869  0.272310)  para_lq sigma:        -110.56
          -108.6233          0.8384         -1.9576
             0.7761       -109.9156          3.5919
            -1.6691          3.3974       -113.1313

     Atom  7  O   pos: ( -0.105724  0.655847  1.156658)  para_lq sigma:        -103.84
          -104.4201          3.9342          0.9299
             3.7564       -106.9601          0.0239
             1.2507         -0.3872       -100.1311

     Atom  8  O   pos: (  0.303532  0.632420  0.416901)  para_lq sigma:        -101.64
          -101.5153          3.9445          0.4510
             3.7134       -105.0050         -0.4603
             0.9087         -1.0709        -98.3960

     Atom  9  O   pos: (  0.423299  0.062820  0.981595)  para_lq sigma:        -109.28
          -108.1143         -2.1148          1.9352
            -1.5976       -109.5796          3.1145
             2.4298          4.6877       -110.1555

     Atom 10  O   pos: (  0.917004  0.029806  0.634162)  para_lq sigma:        -110.22
          -109.9586         -2.8623         -2.7854
            -2.6494       -110.1688         -2.9952
            -3.2347         -3.2084       -110.5339

     Atom 11  O   pos: ( -0.492486  0.746851  1.034189)  para_lq sigma:        -110.43
          -113.2245         -2.3509         -3.5161
            -2.7445       -109.2578         -1.1844
            -3.6732         -1.3103       -108.8224

     Atom 12  O   pos: ( -0.024747  0.751734  0.616053)  para_lq sigma:        -110.04
          -111.6775         -2.2822          2.9966
            -2.5302       -108.2920          1.2465
             3.5338          1.2381       -110.1522

     Atom 13  O   pos: ( -0.117072  0.483771  1.621377)  para_lq sigma:        -103.17
          -106.3687         -0.7379          0.6192
            -1.2441        -98.1570          0.9359
             0.2200          1.1146       -104.9888

     Atom 14  H   pos: (  0.743861  0.450525  1.533661)  para_lq sigma:           0.00
             0.0000          0.0000          0.0000
             0.0000          0.0000          0.0000
             0.0000          0.0000          0.0000

     Atom 15  H   pos: ( -0.013049  0.498509  1.509933)  para_lq sigma:           0.00
             0.0000          0.0000          0.0000
             0.0000          0.0000          0.0000
             0.0000          0.0000          0.0000

     Atom 16  O   pos: (  0.110479  0.925022  1.458492)  para_lq sigma:        -100.72
          -101.6296          1.3151         -5.0277
             1.6633       -104.5264         -0.3287
            -4.8961         -0.6708        -96.0096

     Atom 17  H   pos: (  0.049731  0.797699  1.408169)  para_lq sigma:           0.00
             0.0000          0.0000          0.0000
             0.0000          0.0000          0.0000
             0.0000          0.0000          0.0000

     Atom 18  H   pos: (  0.623792  0.100908  1.411293)  para_lq sigma:           0.00
             0.0000          0.0000          0.0000
             0.0000          0.0000          0.0000
             0.0000          0.0000          0.0000

     Atom 19  O   pos: ( -0.306859  0.886531  0.260370)  para_lq sigma:        -100.91
          -103.9568         -0.2112          1.6613
            -0.2012       -102.3107         -3.4710
             1.6620         -3.7601        -96.4648

     Atom 20  H   pos: (  0.278418  0.084924  0.323896)  para_lq sigma:           0.00
             0.0000          0.0000          0.0000
             0.0000          0.0000          0.0000
             0.0000          0.0000          0.0000

     Atom 21  H   pos: ( -0.156729  0.886140  0.241817)  para_lq sigma:           0.00
             0.0000          0.0000          0.0000
             0.0000          0.0000          0.0000
             0.0000          0.0000          0.0000

     Atom 22  O   pos: (  0.129096  0.383210  1.322181)  para_lq sigma:        -112.57
          -111.8638          2.0806         -3.5766
             1.9435       -110.1886          1.5655
            -3.2414          1.8349       -115.6675

     Atom 23  O   pos: (  0.525613  0.378710  0.230370)  para_lq sigma:        -103.51
           -99.5965          3.0250          1.9904
             3.3676       -107.1446         -1.3275
             2.0080         -1.1487       -103.7768

     Atom 24  H   pos: (  0.577275  0.234976  0.229632)  para_lq sigma:           0.00
             0.0000          0.0000          0.0000
             0.0000          0.0000          0.0000
             0.0000          0.0000          0.0000

     Atom 25  O   pos: ( -0.157718  0.273802  1.024970)  para_lq sigma:        -111.56
          -112.4517         -3.7850         -1.8761
            -3.6792       -112.2061         -2.0140
            -1.7974         -1.9741       -110.0214

     Atom 26  O   pos: (  0.287550  0.241428  0.534240)  para_lq sigma:        -109.75
          -109.7563         -3.0841          1.7520
            -2.8423       -111.9368          1.8584
             1.8080          2.6111       -107.5440

     Atom 27  O   pos: (  0.167324  0.484605  0.923124)  para_lq sigma:        -110.87
          -111.1060         -0.9584          3.4739
            -0.9815       -109.0834          0.5113
             3.8038          0.9371       -112.4227

     Atom 28  O   pos: (  0.610357  0.475645  0.634574)  para_lq sigma:        -110.48
          -111.6526         -0.5159         -3.6230
            -0.4771       -108.4908         -0.7899
            -4.2455         -0.9043       -111.3115

     Atom 29  Ca  pos: (  0.171767  0.863333  0.947772)  para_lq sigma:         201.94
           200.9804         -0.6190         -0.2579
            -0.6721        202.3485          0.0240
            -0.5031         -0.3082        202.4806

     Atom 30  Ca  pos: ( -0.344811  0.853268  0.662945)  para_lq sigma:         202.09
           202.7028         -1.3901         -0.3279
            -1.4778        202.3001         -0.7538
            -0.1660         -0.4497        201.2759

     Atom 31  Ca  pos: ( -0.031265  0.385842  0.642826)  para_lq sigma:         202.12
           201.9842         -0.4138          0.6443
            -0.2410        202.4786          0.6298
             1.0716          0.7519        201.8991

     Atom 32  Ca  pos: (  0.498487  0.390438  0.973516)  para_lq sigma:         201.45
           200.9037         -0.3105         -0.4518
            -0.3805        202.9048         -0.3504
            -0.9692         -0.4532        200.5546

     Atom 33  O   pos: (  0.182363  0.439422  0.001670)  para_lq sigma:         -99.04
          -103.0477         -0.7437          0.6628
            -0.7326        -92.9997          1.6039
             0.9349          1.8254       -101.0782

     Atom 34  H   pos: (  0.319440  0.438115  0.062056)  para_lq sigma:           0.00
             0.0000          0.0000          0.0000
             0.0000          0.0000          0.0000
             0.0000          0.0000          0.0000

     Atom 35  H   pos: (  0.085600  0.411274  0.118739)  para_lq sigma:           0.00
             0.0000          0.0000          0.0000
             0.0000          0.0000          0.0000
             0.0000          0.0000          0.0000

     Atom 36  O   pos: (  0.598317  0.141201  2.875314)  para_lq sigma:         -99.46
           -96.1015         -4.7117         -3.1853
            -4.2140       -101.9144          2.3606
            -3.1366          2.0307       -100.3587

     Atom 37  H   pos: (  0.587376  0.021268  2.967767)  para_lq sigma:           0.00
             0.0000          0.0000          0.0000
             0.0000          0.0000          0.0000
             0.0000          0.0000          0.0000

     Atom 38  H   pos: (  0.688904  0.238028  2.945298)  para_lq sigma:           0.00
             0.0000          0.0000          0.0000
             0.0000          0.0000          0.0000
             0.0000          0.0000          0.0000

     Atom 39  O   pos: (  0.373475  0.845786  3.269858)  para_lq sigma:         -99.96
          -104.1205          0.5641         -0.3136
             0.4886        -93.2410         -1.0956
            -0.7315         -1.0807       -102.5148

     Atom 40  H   pos: ( -0.489686  0.853951  0.088491)  para_lq sigma:           0.00
             0.0000          0.0000          0.0000
             0.0000          0.0000          0.0000
             0.0000          0.0000          0.0000

     Atom 41  H   pos: (  0.274567  0.864403  0.090651)  para_lq sigma:           0.00
             0.0000          0.0000          0.0000
             0.0000          0.0000          0.0000
             0.0000          0.0000          0.0000

     Atom 42  Ca  pos: (  0.324027  0.604529  2.512778)  para_lq sigma:         203.86
           204.1795          0.1524         -1.9990
            -0.0547        204.3832          0.8148
            -0.9139          0.5036        203.0084

     Atom 43  O   pos: (  0.388725  0.759221  2.823673)  para_lq sigma:         -99.77
           -97.5143          1.2725         -5.3639
             1.1908       -103.4693          0.9132
            -5.2656          1.0060        -98.3406

     Atom 44  H   pos: ( -0.588351  0.909877  2.860833)  para_lq sigma:           0.00
             0.0000          0.0000          0.0000
             0.0000          0.0000          0.0000
             0.0000          0.0000          0.0000

     Atom 45  H   pos: (  0.483108  0.682454  2.918521)  para_lq sigma:           0.00
             0.0000          0.0000          0.0000
             0.0000          0.0000          0.0000
             0.0000          0.0000          0.0000

     Atom 46  O   pos: (  0.279825  0.326147  2.736387)  para_lq sigma:         -99.86
          -104.4661          1.2302          0.2438
             1.3111        -97.0922          4.8594
             0.4770          4.8622        -98.0226

     Atom 47  H   pos: (  0.399357  0.256601  2.801598)  para_lq sigma:           0.00
             0.0000          0.0000          0.0000
             0.0000          0.0000          0.0000
             0.0000          0.0000          0.0000

     Atom 48  H   pos: (  0.163236  0.277778  2.820252)  para_lq sigma:           0.00
             0.0000          0.0000          0.0000
             0.0000          0.0000          0.0000
             0.0000          0.0000          0.0000

     Atom 49  O   pos: (  0.021057  0.706969  3.027619)  para_lq sigma:        -100.46
          -103.0829          2.2693          0.4832
             2.3085        -95.7373          3.9490
             0.3931          4.3201       -102.5598

     Atom 50  H   pos: (  0.082649  0.628333  3.146350)  para_lq sigma:           0.00
             0.0000          0.0000          0.0000
             0.0000          0.0000          0.0000
             0.0000          0.0000          0.0000

     Atom 51  H   pos: (  0.142016  0.714522  2.938699)  para_lq sigma:           0.00
             0.0000          0.0000          0.0000
             0.0000          0.0000          0.0000
             0.0000          0.0000          0.0000

     Atom 52  O   pos: ( -0.317604  0.711950  2.474039)  para_lq sigma:        -101.37
          -103.2847         -5.3083         -0.4988
            -5.2634        -94.5335          1.0748
            -0.5053          1.1382       -106.2827

     Atom 53  H   pos: ( -0.281410  0.745229  2.332974)  para_lq sigma:           0.00
             0.0000          0.0000          0.0000
             0.0000          0.0000          0.0000
             0.0000          0.0000          0.0000

     Atom 54  H   pos: ( -0.202769  0.760803  2.554115)  para_lq sigma:           0.00
             0.0000          0.0000          0.0000
             0.0000          0.0000          0.0000
             0.0000          0.0000          0.0000

     Atom 55  O   pos: (  0.121201  0.328268  2.366157)  para_lq sigma:        -101.35
           -94.0151          2.0954         -3.2151
             2.4903       -104.2455         -0.3217
            -3.4733         -0.7615       -105.7809

     Atom 56  H   pos: (  0.174709  0.208800  2.435262)  para_lq sigma:           0.00
             0.0000          0.0000          0.0000
             0.0000          0.0000          0.0000
             0.0000          0.0000          0.0000

     Atom 57  H   pos: (  0.095738  0.296140  2.222948)  para_lq sigma:           0.00
             0.0000          0.0000          0.0000
             0.0000          0.0000          0.0000
             0.0000          0.0000          0.0000

     Atom 58  O   pos: (  0.396233  0.607967  2.155484)  para_lq sigma:        -101.47
          -102.6274         -0.3246          3.6148
            -0.7811       -105.5064          0.5498
             3.6096          0.3982        -96.2650

     Atom 59  H   pos: (  0.510438  0.704147  2.106811)  para_lq sigma:           0.00
             0.0000          0.0000          0.0000
             0.0000          0.0000          0.0000
             0.0000          0.0000          0.0000

     Atom 60  H   pos: (  0.457876  0.472916  2.138002)  para_lq sigma:           0.00
             0.0000          0.0000          0.0000
             0.0000          0.0000          0.0000
             0.0000          0.0000          0.0000

     Atom 61  Ca  pos: (  0.050724  0.155681  1.554003)  para_lq sigma:         202.46
           201.9731         -0.3127         -0.0253
            -0.2686        203.3498         -2.1459
            -0.1417         -0.6692        202.0634

     Atom 62  O   pos: (  0.704546 -0.036676  2.516294)  para_lq sigma:        -100.49
           -92.8184          1.8182          0.7041
             1.9262       -103.0033          0.2099
             0.5413          0.3174       -105.6534

     Atom 63  H   pos: (  0.691848  0.071588  2.410673)  para_lq sigma:           0.00
             0.0000          0.0000          0.0000
             0.0000          0.0000          0.0000
             0.0000          0.0000          0.0000

     Atom 64  H   pos: (  0.684609  0.032361  2.650734)  para_lq sigma:           0.00
             0.0000          0.0000          0.0000
             0.0000          0.0000          0.0000
             0.0000          0.0000          0.0000

     Atom 65  O   pos: ( -0.040893  0.485773  2.017095)  para_lq sigma:        -102.13
          -103.1469         -4.1965         -1.3265
            -4.3777        -95.9297          0.6195
            -1.7013          1.0725       -107.3265

     Atom 66  H   pos: ( -0.074459  0.488310  1.867242)  para_lq sigma:           0.00
             0.0000          0.0000          0.0000
             0.0000          0.0000          0.0000
             0.0000          0.0000          0.0000

     Atom 67  H   pos: (  0.094378  0.546991  2.024984)  para_lq sigma:           0.00
             0.0000          0.0000          0.0000
             0.0000          0.0000          0.0000
             0.0000          0.0000          0.0000

     Atom 68  O   pos: ( -0.356760  0.550178  3.042917)  para_lq sigma:        -100.51
          -104.4205         -3.9496          1.0792
            -4.0198        -94.3324         -0.6886
             0.8569         -0.7686       -102.7807

     Atom 69  H   pos: (  0.602289  0.552951  3.181115)  para_lq sigma:           0.00
             0.0000          0.0000          0.0000
             0.0000          0.0000          0.0000
             0.0000          0.0000          0.0000

     Atom 70  H   pos: ( -0.215742  0.605008  3.032545)  para_lq sigma:           0.00
             0.0000          0.0000          0.0000
             0.0000          0.0000          0.0000
             0.0000          0.0000          0.0000

     Atom 71  O   pos: (  0.722275 -0.015044  1.879213)  para_lq sigma:        -102.05
          -101.7346          5.3114         -1.9395
             5.3191        -98.1588         -2.0999
            -1.9894         -2.2803       -106.2679

     Atom 72  H   pos: (  0.240795  0.840719  1.899054)  para_lq sigma:           0.00
             0.0000          0.0000          0.0000
             0.0000          0.0000          0.0000
             0.0000          0.0000          0.0000

     Atom 73  H   pos: (  0.691104 -0.029531  1.732305)  para_lq sigma:           0.00
             0.0000          0.0000          0.0000
             0.0000          0.0000          0.0000
             0.0000          0.0000          0.0000

     Atom 74  O   pos: ( -0.316671  0.853615  2.033104)  para_lq sigma:        -106.63
          -110.0164          2.7921         -0.2987
             3.3878       -103.5060         -1.0353
            -0.1775         -1.5058       -106.3687

     Atom 75  H   pos: ( -0.395072  0.818149  1.874807)  para_lq sigma:           0.00
             0.0000          0.0000          0.0000
             0.0000          0.0000          0.0000
             0.0000          0.0000          0.0000

     Atom 76  H   pos: ( -0.180423  0.796800  2.016491)  para_lq sigma:           0.00
             0.0000          0.0000          0.0000
             0.0000          0.0000          0.0000
             0.0000          0.0000          0.0000

     Atom 77  O   pos: (  0.645381  0.249101  2.206365)  para_lq sigma:        -100.55
          -100.0997         -4.6886          2.4097
            -4.6271        -99.7880         -4.0601
             2.5932         -3.9861       -101.7506

     Atom 78  H   pos: (  0.646560  0.157918  2.086845)  para_lq sigma:           0.00
             0.0000          0.0000          0.0000
             0.0000          0.0000          0.0000
             0.0000          0.0000          0.0000

     Atom 79  H   pos: ( -0.235592  0.342313  2.184585)  para_lq sigma:           0.00
             0.0000          0.0000          0.0000
             0.0000          0.0000          0.0000
             0.0000          0.0000          0.0000

     Atom 80  O   pos: (  0.339985  0.295913  1.712529)  para_lq sigma:        -103.61
          -105.3522          2.1411          2.5206
             2.1933        -99.8565          3.9619
             2.6588          3.6226       -105.6182

     Atom 81  H   pos: (  0.410286  0.205047  1.806647)  para_lq sigma:           0.00
             0.0000          0.0000          0.0000
             0.0000          0.0000          0.0000
             0.0000          0.0000          0.0000

     Atom 82  H   pos: (  0.440656  0.315455  1.590090)  para_lq sigma:           0.00
             0.0000          0.0000          0.0000
             0.0000          0.0000          0.0000
             0.0000          0.0000          0.0000

     Atom 83  O   pos: ( -0.501099  0.788286  1.720995)  para_lq sigma:        -107.17
          -104.4773         -1.0806         -2.0121
            -1.4124       -111.2830          0.1927
            -2.3752         -0.4484       -105.7493

     Atom 84  H   pos: ( -0.331477  0.794981  1.471243)  para_lq sigma:           0.00
             0.0000          0.0000          0.0000
             0.0000          0.0000          0.0000
             0.0000          0.0000          0.0000

     Atom 85  H   pos: (  0.467330  0.638494  1.707560)  para_lq sigma:           0.00
             0.0000          0.0000          0.0000
             0.0000          0.0000          0.0000
             0.0000          0.0000          0.0000

     Atom 86  O   pos: (  0.000013  0.204376  3.013536)  para_lq sigma:        -101.52
           -97.6740         -3.2295         -2.4517
            -3.4723       -103.8434          1.0810
            -2.6109          1.1794       -103.0505

     Atom 87  H   pos: ( -0.013794  0.084090  3.114255)  para_lq sigma:           0.00
             0.0000          0.0000          0.0000
             0.0000          0.0000          0.0000
             0.0000          0.0000          0.0000

     Atom 88  H   pos: (  0.075094  0.302629  3.104487)  para_lq sigma:           0.00
             0.0000          0.0000          0.0000
             0.0000          0.0000          0.0000
             0.0000          0.0000          0.0000

     Atom 89  O   pos: ( -0.077098  0.359170  0.278541)  para_lq sigma:        -100.04
          -102.2137          0.4707         -1.9309
             0.0330       -102.6985         -0.1006
            -1.9249         -0.0164        -95.1949

     Atom 90  H   pos: (  0.798397  0.432640  0.247999)  para_lq sigma:           0.00
             0.0000          0.0000          0.0000
             0.0000          0.0000          0.0000
             0.0000          0.0000          0.0000

     Atom 91  H   pos: ( -0.137379  0.215230  0.268067)  para_lq sigma:           0.00
             0.0000          0.0000          0.0000
             0.0000          0.0000          0.0000
             0.0000          0.0000          0.0000

     Atom 92  O   pos: (  0.576682  0.383665  1.420845)  para_lq sigma:        -110.97
          -112.5016          1.8457         -1.8891
             2.0105       -110.4927          0.8739
            -2.0988          1.1114       -109.9166

     Atom 93  H   pos: (  0.480205  0.483618  1.368817)  para_lq sigma:           0.00
             0.0000          0.0000          0.0000
             0.0000          0.0000          0.0000
             0.0000          0.0000          0.0000


     Total NMR chemical shifts in ppm: ---------------------------------------
     (adopting the Simpson convention for anisotropy and asymmetry)-----------

     Atom  1  Si  pos: ( -0.284798  0.831014  1.132556)  Total sigma:         408.67
           427.1982         44.9032          5.2933
            44.0425        398.3607        -21.8967
             5.3172         -5.6991        400.4461

     Si   1    anisotropy:     76.68    eta:   -0.8706
     Si   1    sigma_11=    405.36    axis=(  0.253767 -0.236493  0.937909)
     Si   1    sigma_22=    360.86    axis=( -0.542204  0.768205  0.340405)
     Si   1    sigma_33=    459.79    axis=( -0.801010 -0.594921  0.066718)

     Atom  2  Si  pos: (  0.167108  0.833618  0.484663)  Total sigma:         407.37
           406.2142         24.3831          2.0850
            20.5800        386.4807        -19.5194
             7.6594        -24.2340        429.4167

     Si   2    anisotropy:    -63.77    eta:   -0.5027
     Si   2    sigma_11=    417.94    axis=(  0.860304  0.373565  0.346881)
     Si   2    sigma_22=    439.31    axis=(  0.166672  0.436940 -0.883914)
     Si   2    sigma_33=    364.86    axis=(  0.481765 -0.818250 -0.313638)

     Atom  3  Si  pos: (  0.012872  0.431125  1.111170)  Total sigma:         408.14
           409.7153         32.0511         19.2882
            31.3055        372.0849         -8.8754
            27.6680        -11.6110        442.6296

     Si   3    anisotropy:    -88.13    eta:   -0.6059
     Si   3    sigma_11=    419.72    axis=(  0.691235  0.558328 -0.458764)
     Si   3    sigma_22=    455.32    axis=(  0.502248  0.085254  0.860511)
     Si   3    sigma_33=    349.39    axis=( -0.519559  0.825228  0.221489)

     Atom  4  Si  pos: (  0.433376  0.427599  0.468807)  Total sigma:         406.10
           427.2595         33.1019         23.6190
            36.2643        403.8378         -1.5727
            19.4007         -1.1357        387.2004

     Si   4    anisotropy:     75.34    eta:   -0.5346
     Si   4    sigma_11=    394.41    axis=( -0.204905  0.648648 -0.732987)
     Si   4    sigma_22=    367.56    axis=( -0.546051  0.545748  0.635600)
     Si   4    sigma_33=    456.33    axis=( -0.812307 -0.530486 -0.242368)

     Atom  5  O   pos: ( -0.314978  0.909077  1.373142)  Total sigma:         194.26
           196.6714         -4.3690        -13.7470
            -4.4576        169.8479         37.9298
           -11.1936         23.3755        216.2640

     O    5    anisotropy:     62.46    eta:   -0.9076
     O    5    sigma_11=    192.34    axis=(  0.947367  0.177365  0.266527)
     O    5    sigma_22=    154.54    axis=( -0.040072  0.891658 -0.450933)
     O    5    sigma_33=    235.90    axis=( -0.317631  0.416519  0.851835)

     Atom  6  O   pos: (  0.111068  0.950869  0.272310)  Total sigma:         158.76
           157.3126         -0.5570         -5.8805
            -0.9087        162.5969         -8.2933
            -3.6433         -7.9255        156.3790

     O    6    anisotropy:    -15.26    eta:   -0.9340
     O    6    sigma_11=    159.10    axis=(  0.868145 -0.422362 -0.260644)
     O    6    sigma_22=    168.60    axis=(  0.200286  0.778641 -0.594646)
     O    6    sigma_33=    148.59    axis=(  0.454104  0.464035  0.760566)

     Atom  7  O   pos: ( -0.105724  0.655847  1.156658)  Total sigma:         169.59
           161.6621        -25.4699         10.3199
           -27.6565        185.4814          6.4550
            13.6504          0.1454        161.6404

     O    7    anisotropy:     50.17    eta:   -0.8673
     O    7    sigma_11=    167.38    axis=(  0.332997  0.327360  0.884279)
     O    7    sigma_22=    138.37    axis=(  0.760695  0.460892 -0.457080)
     O    7    sigma_33=    203.04    axis=( -0.557187  0.824872 -0.095545)

     Atom  8  O   pos: (  0.303532  0.632420  0.416901)  Total sigma:         191.68
           184.1875        -33.1866         -1.6418
           -34.3559        215.7500          0.9061
             1.3737         -2.1203        175.1132

     O    8    anisotropy:     68.35    eta:   -0.2732
     O    8    sigma_11=    175.13    axis=( -0.033576 -0.012976  0.999352)
     O    8    sigma_22=    162.68    axis=(  0.842972  0.536798  0.035292)
     O    8    sigma_33=    237.25    axis=( -0.536908  0.843611 -0.007085)

     Atom  9  O   pos: (  0.423299  0.062820  0.981595)  Total sigma:         124.18
            95.0888         17.9631          4.0475
            27.3002        187.5646         -6.6901
             7.5995          9.3636         89.8957

     O    9    anisotropy:    103.03    eta:   -0.1564
     O    9    sigma_11=     95.21    axis=(  0.685171 -0.178121  0.706267)
     O    9    sigma_22=     84.47    axis=( -0.692156  0.142768  0.707487)
     O    9    sigma_33=    192.87    axis=(  0.226851  0.973596  0.025467)

     Atom 10  O   pos: (  0.917004  0.029806  0.634162)  Total sigma:          92.70
            92.2969         -5.6156        -12.1361
            -3.4976        103.7452         -9.6362
           -19.8370        -13.9212         82.0601

     O   10    anisotropy:    -39.48    eta:   -0.2751
     O   10    sigma_11=    102.24    axis=(  0.806903 -0.459743 -0.370870)
     O   10    sigma_22=    109.48    axis=(  0.244115  0.831287 -0.499369)
     O   10    sigma_33=     66.38    axis=(  0.537881  0.312407  0.782998)

     Atom 11  O   pos: ( -0.492486  0.746851  1.034189)  Total sigma:         127.67
           133.7124          8.6199          8.6817
             8.1869        135.6395          6.6275
             8.7981          5.0856        113.6687

     O   11    anisotropy:     28.01    eta:   -0.8825
     O   11    sigma_11=    126.58    axis=(  0.681506 -0.719231  0.135117)
     O   11    sigma_22=    110.10    axis=( -0.308563 -0.114993  0.944227)
     O   11    sigma_33=    146.34    axis=(  0.663580  0.685189  0.300296)

     Atom 12  O   pos: ( -0.024747  0.751734  0.616053)  Total sigma:         112.53
           153.4305        -12.0034        -20.3195
           -20.0489        107.7298         -1.5484
            -9.4214         -3.9344         76.4338

     O   12    anisotropy:     72.15    eta:   -0.6571
     O   12    sigma_11=    104.28    axis=(  0.241031  0.944857 -0.221698)
     O   12    sigma_22=     72.68    axis=(  0.211296  0.171865  0.962193)
     O   12    sigma_33=    160.63    axis=( -0.947237  0.278763  0.158220)

     Atom 13  O   pos: ( -0.117072  0.483771  1.621377)  Total sigma:         201.86
           220.4493          8.0245         16.1328
            -0.2159        187.7016         24.2677
            17.4178         17.4690        197.4322

     O   13    anisotropy:    -47.89    eta:   -0.9911
     O   13    sigma_11=    202.00    axis=(  0.603900 -0.600293 -0.524360)
     O   13    sigma_22=    233.65    axis=( -0.780566 -0.312263 -0.541488)
     O   13    sigma_33=    169.93    axis=(  0.161313  0.736302 -0.657144)

     Atom 14  H   pos: (  0.743861  0.450525  1.533661)  Total sigma:          14.60
            31.3289          7.2761         16.6235
             7.4191          2.4402          4.7689
            18.2720          5.0574         10.0436

     H   14    anisotropy:     42.65    eta:   -0.0483
     H   14    sigma_11=      1.07    axis=(  0.454288 -0.757580 -0.468717)
     H   14    sigma_22=     -0.30    axis=(  0.265203  0.617295 -0.740685)
     H   14    sigma_33=     43.04    axis=(  0.850464  0.212179  0.481343)

     Atom 15  H   pos: ( -0.013049  0.498509  1.509933)  Total sigma:          21.98
            24.4992         -2.2791        -12.4249
            -1.8573         14.1915          1.0531
           -12.8625          2.0483         27.2549

     H   15    anisotropy:     25.31    eta:   -0.0750
     H   15    sigma_11=     14.18    axis=( -0.266799  0.892458 -0.363781)
     H   15    sigma_22=     12.91    axis=( -0.696897 -0.439380 -0.566816)
     H   15    sigma_33=     38.86    axis=( -0.665697  0.102291  0.739178)

     Atom 16  O   pos: (  0.110479  0.925022  1.458492)  Total sigma:         246.40
           246.8832          5.4666         14.4932
             8.5814        260.2577          4.4716
            15.4524          0.3553        232.0530

     O   16    anisotropy:    -35.57    eta:   -0.6347
     O   16    sigma_11=    250.73    axis=(  0.659833 -0.600759  0.451342)
     O   16    sigma_22=    265.78    axis=(  0.527431  0.798113  0.291259)
     O   16    sigma_33=    222.68    axis=( -0.535198  0.045870  0.843480)

     Atom 17  H   pos: (  0.049731  0.797699  1.408169)  Total sigma:          25.85
            22.4895          7.1811          4.1909
             5.9566         33.9425          6.0869
             4.5222          6.5363         21.1317

     H   17    anisotropy:     21.17    eta:   -0.2030
     H   17    sigma_11=     20.23    axis=(  0.696810 -0.547220  0.463686)
     H   17    sigma_22=     17.36    axis=(  0.590996  0.071725 -0.803480)
     H   17    sigma_33=     39.97    axis=(  0.406423  0.833910  0.373383)

     Atom 18  H   pos: (  0.623792  0.100908  1.411293)  Total sigma:          23.09
            22.3181         -9.8449          3.2600
            -8.1966         32.7326         -2.3444
             4.3662         -3.4002         14.2219

     H   18    anisotropy:     23.46    eta:   -0.3319
     H   18    sigma_11=     17.87    axis=( -0.758975 -0.532822 -0.374244)
     H   18    sigma_22=     12.67    axis=( -0.410649 -0.054342  0.910173)
     H   18    sigma_33=     38.73    axis=(  0.505297 -0.844481  0.177558)

     Atom 19  O   pos: ( -0.306859  0.886531  0.260370)  Total sigma:         243.56
           259.2660         -4.1655          9.9647
            -1.9880        233.7213         22.7050
            13.1341         21.2999        237.6959

     O   19    anisotropy:    -48.15    eta:   -0.4083
     O   19    sigma_11=    253.06    axis=( -0.585668  0.647689  0.487331)
     O   19    sigma_22=    266.17    axis=( -0.782972 -0.296567 -0.546812)
     O   19    sigma_33=    211.46    axis=( -0.209637 -0.701817  0.680812)

     Atom 20  H   pos: (  0.278418  0.084924  0.323896)  Total sigma:          22.87
            14.9655         -1.5535         -1.1111
            -2.5288         32.4561         13.6469
            -2.1963         12.5736         21.1806

     H   20    anisotropy:     27.72    eta:   -0.1201
     H   20    sigma_11=     14.74    axis=(  0.988315  0.146069 -0.043549)
     H   20    sigma_22=     12.52    axis=( -0.116224  0.537340 -0.835319)
     H   20    sigma_33=     41.35    axis=( -0.098614  0.830620  0.548038)

     Atom 21  H   pos: ( -0.156729  0.886140  0.241817)  Total sigma:          23.40
            42.4220          0.1262         -1.3352
             1.4000         15.0392          1.1280
            -1.2208          1.0591         12.7524

     H   21    anisotropy:     28.64    eta:   -0.1694
     H   21    sigma_11=     15.48    axis=( -0.008408  0.926591  0.375976)
     H   21    sigma_22=     12.24    axis=(  0.048685 -0.375164  0.925679)
     H   21    sigma_33=     42.50    axis=( -0.998779 -0.026088  0.041956)

     Atom 22  O   pos: (  0.129096  0.383210  1.322181)  Total sigma:         115.11
            83.9128         20.4886          5.0005
            17.7665        103.4176        -59.7610
             6.5744        -44.5746        158.0034

     O   22    anisotropy:    112.07    eta:   -0.5414
     O   22    sigma_11=     97.98    axis=(  0.802905  0.486088  0.345055)
     O   22    sigma_22=     57.53    axis=(  0.594158 -0.699357 -0.397338)
     O   22    sigma_33=    189.83    axis=( -0.048175 -0.524041  0.850329)

     Atom 23  O   pos: (  0.525613  0.378710  0.230370)  Total sigma:         194.24
           207.0648        -13.8091         -6.9631
            -9.7270        181.5261         -0.2495
            -5.9442          4.5211        194.1291

     O   23    anisotropy:     29.61    eta:   -0.7544
     O   23    sigma_11=    191.82    axis=( -0.293131  0.138909 -0.945927)
     O   23    sigma_22=    176.92    axis=(  0.367774  0.929642  0.022549)
     O   23    sigma_33=    213.98    axis=( -0.882506  0.341277  0.323594)

     Atom 24  H   pos: (  0.577275  0.234976  0.229632)  Total sigma:          22.49
            20.1902        -10.2681         -0.5006
           -10.5938         35.9691         -0.2069
            -0.3858         -0.9007         11.3249

     H   24    anisotropy:     28.00    eta:   -0.2088
     H   24    sigma_11=     15.11    axis=(  0.883545  0.437397 -0.167429)
     H   24    sigma_22=     11.21    axis=(  0.145538  0.083374  0.985833)
     H   24    sigma_33=     41.16    axis=( -0.445159  0.895395 -0.010006)

     Atom 25  O   pos: ( -0.157718  0.273802  1.024970)  Total sigma:         123.59
           131.6898         10.6591          6.3551
            15.4925        153.2509         14.2401
             6.6520          8.7297         85.8245

     O   25    anisotropy:    -60.10    eta:   -0.9023
     O   25    sigma_11=    125.55    axis=( -0.900586  0.434124 -0.021931)
     O   25    sigma_22=    161.70    axis=( -0.424454 -0.889162 -0.170967)
     O   25    sigma_33=     83.52    axis=( -0.093721 -0.144662  0.985033)

     Atom 26  O   pos: (  0.287550  0.241428  0.534240)  Total sigma:         125.70
           114.9162         15.2480         -9.9931
            19.0329        155.3472         -7.4011
           -16.2558         -4.4478        106.8419

     O   26    anisotropy:     56.69    eta:   -0.5434
     O   26    sigma_11=    117.07    axis=(  0.669054 -0.396900 -0.628360)
     O   26    sigma_22=     96.54    axis=(  0.644342 -0.111584  0.756553)
     O   26    sigma_33=    163.49    axis=(  0.370391  0.911054 -0.181084)

     Atom 27  O   pos: (  0.167324  0.484605  0.923124)  Total sigma:          95.88
           121.3336        -10.2785         15.6407
           -14.3892         76.3735          8.0231
            23.8116          5.8779         89.9287

     O   27    anisotropy:     54.30    eta:   -0.6507
     O   27    sigma_11=     89.56    axis=( -0.230508  0.613767  0.755087)
     O   27    sigma_22=     66.00    axis=(  0.358336  0.774994 -0.520557)
     O   27    sigma_33=    132.08    axis=(  0.904689 -0.150582  0.398577)

     Atom 28  O   pos: (  0.610357  0.475645  0.634574)  Total sigma:         128.09
           131.3283          7.5515          8.0995
             6.3046        117.6156         -2.7537
             2.5937          1.3364        135.3124

     O   28    anisotropy:    -20.60    eta:   -0.6810
     O   28    sigma_11=    130.28    axis=( -0.657029 -0.395475  0.641805)
     O   28    sigma_22=    139.63    axis=(  0.632209  0.174689  0.754848)
     O   28    sigma_33=    114.35    axis=( -0.410639  0.901711  0.135247)

     Atom 29  Ca  pos: (  0.171767  0.863333  0.947772)  Total sigma:        1110.49
          1097.1389         -7.6180         -9.9749
            -7.7401       1127.5791          1.0039
            -6.9490         -4.1541       1106.7469

     Ca  29    anisotropy:    -29.68    eta:   -0.9133
     Ca  29    sigma_11=   1111.35    axis=( -0.454756 -0.129623  0.881133)
     Ca  29    sigma_22=   1129.42    axis=( -0.236564  0.971393  0.020810)
     Ca  29    sigma_33=   1090.70    axis=(  0.858624  0.198981  0.472411)

     Atom 30  Ca  pos: ( -0.344811  0.853268  0.662945)  Total sigma:        1096.36
          1122.2094        -29.6110         -2.4096
           -31.4231       1107.1025        -14.2654
            -4.9868        -11.8328       1059.7712

     Ca  30    anisotropy:     75.07    eta:   -0.6899
     Ca  30    sigma_11=   1088.60    axis=(  0.593795  0.701676 -0.393774)
     Ca  30    sigma_22=   1054.08    axis=(  0.203278  0.342695  0.917190)
     Ca  30    sigma_33=   1146.41    axis=( -0.778515  0.624669 -0.060856)

     Atom 31  Ca  pos: ( -0.031265  0.385842  0.642826)  Total sigma:        1092.40
          1082.0259         -9.1118         20.3730
            -5.4250       1109.3920         18.4286
            24.6281         20.1880       1085.7823

     Ca  31    anisotropy:    -56.25    eta:   -0.5261
     Ca  31    sigma_11=   1101.29    axis=(  0.738046 -0.476397  0.477843)
     Ca  31    sigma_22=   1121.01    axis=(  0.167690  0.815461  0.553989)
     Ca  31    sigma_33=   1054.90    axis=( -0.653581 -0.328740  0.681734)

     Atom 32  Ca  pos: (  0.498487  0.390438  0.973516)  Total sigma:        1076.97
          1074.5289         -8.1309         -3.4523
            -5.4115       1124.0770         -8.8582
           -10.1660        -10.1891       1032.2994

     Ca  32    anisotropy:     73.21    eta:   -0.9223
     Ca  32    sigma_11=   1075.07    axis=(  0.978832  0.100614 -0.178224)
     Ca  32    sigma_22=   1030.06    axis=(  0.166941  0.111258  0.979670)
     Ca  32    sigma_33=   1125.78    axis=( -0.118398  0.988685 -0.092106)

     Atom 33  O   pos: (  0.182363  0.439422  0.001670)  Total sigma:         227.68
           231.8426          5.9526          4.5756
            12.1423        218.1093        -12.0840
             2.0769         -8.0890        233.0942

     O   33    anisotropy:    -28.00    eta:   -0.1643
     O   33    sigma_11=    235.48    axis=( -0.861284 -0.170649 -0.478612)
     O   33    sigma_22=    238.55    axis=(  0.328817  0.530926 -0.781023)
     O   33    sigma_33=    209.01    axis=(  0.387388 -0.830058 -0.401165)

     Atom 34  H   pos: (  0.319440  0.438115  0.062056)  Total sigma:          22.68
            34.1607         -0.5332         10.5165
            -0.6484         13.0277         -1.9719
            11.0105         -2.0945         20.8474

     H   34    anisotropy:     26.35    eta:   -0.2010
     H   34    sigma_11=     15.66    axis=( -0.452825 -0.479017  0.751993)
     H   34    sigma_22=     12.13    axis=( -0.192523  0.876054  0.442112)
     H   34    sigma_33=     40.24    axis=(  0.870566 -0.055423  0.488921)

     Atom 35  H   pos: (  0.085600  0.411274  0.118739)  Total sigma:          18.76
            23.2117          5.7442        -15.9303
             6.3092          7.0649         -5.5598
           -17.4663         -5.2293         26.0106

     H   35    anisotropy:     36.60    eta:   -0.1231
     H   35    sigma_11=      8.06    axis=(  0.667844  0.256873  0.698571)
     H   35    sigma_22=      5.06    axis=(  0.335807 -0.941594  0.025199)
     H   35    sigma_33=     43.16    axis=( -0.664243 -0.217756  0.715097)

     Atom 36  O   pos: (  0.598317  0.141201  2.875314)  Total sigma:         239.54
           240.5104        -10.3666          8.3137
            -2.4545        256.6737          0.0092
             4.7032         -3.9109        221.4336

     O   36    anisotropy:    -30.17    eta:   -0.9691
     O   36    sigma_11=    239.85    axis=( -0.887551 -0.370030 -0.274464)
     O   36    sigma_22=    259.34    axis=(  0.353753 -0.929019  0.108544)
     O   36    sigma_33=    219.42    axis=( -0.295147 -0.000755  0.955452)

     Atom 37  H   pos: (  0.587376  0.021268  2.967767)  Total sigma:          21.83
            11.9202         -0.9263          0.3121
            -0.6616         35.1178        -11.3023
             0.0601        -13.2131         18.4416

     H   37    anisotropy:     29.70    eta:   -0.0211
     H   37    sigma_11=     12.14    axis=( -0.658082  0.336517  0.673561)
     H   37    sigma_22=     11.72    axis=(  0.752478  0.325474  0.572576)
     H   37    sigma_33=     41.63    axis=(  0.026545 -0.883642  0.467410)

     Atom 38  H   pos: (  0.688904  0.238028  2.945298)  Total sigma:          23.50
            24.8544          6.2619          6.5177
             6.0763         27.2518          6.7403
             6.9993          7.0723         18.3860

     H   38    anisotropy:     20.64    eta:   -0.4692
     H   38    sigma_11=     19.84    axis=(  0.721323 -0.686472  0.091926)
     H   38    sigma_22=     13.39    axis=( -0.374278 -0.274674  0.885703)
     H   38    sigma_33=     37.26    axis=(  0.582760  0.673283  0.455060)

     Atom 39  O   pos: (  0.373475  0.845786  3.269858)  Total sigma:         232.89
           238.9058          0.9695          0.0250
             5.6212        220.9343         -8.3895
            -2.2348         -8.8189        238.8403

     O   39    anisotropy:    -23.62    eta:   -0.3452
     O   39    sigma_11=    238.05    axis=(  0.877883 -0.069189  0.473851)
     O   39    sigma_22=    243.48    axis=( -0.463144 -0.374216  0.803405)
     O   39    sigma_33=    217.15    axis=( -0.121736  0.924757  0.360562)

     Atom 40  H   pos: ( -0.489686  0.853951  0.088491)  Total sigma:          22.10
            30.8793          1.9310         14.7735
             2.1579         11.4105          1.9084
            15.0788          1.5516         24.0023

     H   40    anisotropy:     31.33    eta:   -0.0457
     H   40    sigma_11=     12.13    axis=(  0.626230 -0.084141 -0.775084)
     H   40    sigma_22=     11.18    axis=(  0.013258 -0.992866  0.118494)
     H   40    sigma_33=     42.98    axis=(  0.779525  0.084481  0.620647)

     Atom 41  H   pos: (  0.274567  0.864403  0.090651)  Total sigma:          21.68
            26.5288         -3.8331        -13.5109
            -4.0813         12.3913          4.4868
           -15.2910          4.5578         26.1099

     H   41    anisotropy:     30.39    eta:   -0.0563
     H   41    sigma_11=     12.12    axis=(  0.698553  0.410077  0.586396)
     H   41    sigma_22=     10.98    axis=(  0.166373 -0.890116  0.424280)
     H   41    sigma_33=     41.94    axis=( -0.695948  0.198822  0.690019)

     Atom 42  Ca  pos: (  0.324027  0.604529  2.512778)  Total sigma:        1120.67
          1089.6103          1.8065        -23.7263
            -0.2088       1131.5408          4.7448
           -16.9070          3.9669       1140.8518

     Ca  42    anisotropy:    -57.35    eta:   -0.4712
     Ca  42    sigma_11=   1130.78    axis=(  0.113720  0.974766 -0.192092)
     Ca  42    sigma_22=   1148.79    axis=( -0.314188  0.218708  0.923825)
     Ca  42    sigma_33=   1082.43    axis=( -0.942525  0.044705 -0.331131)

     Atom 43  O   pos: (  0.388725  0.759221  2.823673)  Total sigma:         221.81
           219.6361         -6.2488          4.0431
            -2.4905        211.2836         10.2660
            10.1575         16.3656        234.5219

     O   43    anisotropy:     29.71    eta:   -0.9634
     O   43    sigma_11=    221.45    axis=(  0.897645 -0.438851 -0.040542)
     O   43    sigma_22=    202.37    axis=(  0.382170  0.820908 -0.424330)
     O   43    sigma_33=    241.62    axis=(  0.219499  0.365403  0.904600)

     Atom 44  H   pos: ( -0.588351  0.909877  2.860833)  Total sigma:          23.81
            14.3439          2.8267          0.7063
             1.6199         37.2106          7.8688
            -0.1228          8.5089         19.8748

     H   44    anisotropy:     25.26    eta:   -0.1597
     H   44    sigma_11=     16.74    axis=(  0.207823  0.343696 -0.915796)
     H   44    sigma_22=     14.05    axis=(  0.974690 -0.151632  0.164280)
     H   44    sigma_33=     40.65    axis=(  0.082401  0.926758  0.366510)

     Atom 45  H   pos: (  0.483108  0.682454  2.918521)  Total sigma:          18.95
            19.8098        -12.2320         12.6541
           -11.3916         17.0418         -8.9743
            12.3805         -9.8054         19.9993

     H   45    anisotropy:     33.97    eta:   -0.1353
     H   45    sigma_11=      9.16    axis=( -0.164478  0.643700  0.747394)
     H   45    sigma_22=      6.09    axis=(  0.767447  0.559516 -0.312998)
     H   45    sigma_33=     41.60    axis=(  0.619655 -0.522104  0.586033)

     Atom 46  O   pos: (  0.279825  0.326147  2.736387)  Total sigma:         236.92
           233.1565         -0.6697         -7.2607
            -2.3886        235.3920        -27.4356
            -0.1661        -25.8006        242.2074

     O   46    anisotropy:     43.22    eta:   -0.7735
     O   46    sigma_11=    233.66    axis=(  0.985017 -0.158927 -0.066954)
     O   46    sigma_22=    211.37    axis=(  0.163490  0.737013  0.655807)
     O   46    sigma_33=    265.73    axis=( -0.054879 -0.656928  0.751954)

     Atom 47  H   pos: (  0.399357  0.256601  2.801598)  Total sigma:          20.01
            31.0387        -12.7996         10.0451
           -14.3484         15.0946         -6.0033
            11.1692         -6.2270         13.9009

     H   47    anisotropy:     35.71    eta:   -0.0658
     H   47    sigma_11=      8.89    axis=( -0.339720  0.168740  0.925266)
     H   47    sigma_22=      7.32    axis=(  0.489632  0.871681  0.020805)
     H   47    sigma_33=     43.82    axis=(  0.803026 -0.460108  0.378748)

     Atom 48  H   pos: (  0.163236  0.277778  2.820252)  Total sigma:          22.41
            27.3370          6.8663        -13.7451
             8.1384         14.7122         -6.5605
           -14.8007         -5.4661         25.1788

     H   48    anisotropy:     32.00    eta:   -0.0643
     H   48    sigma_11=     12.43    axis=(  0.405302  0.563764  0.719653)
     H   48    sigma_22=     11.06    axis=(  0.586967 -0.763993  0.267925)
     H   48    sigma_33=     43.74    axis=( -0.700857 -0.313822  0.640559)

     Atom 49  O   pos: (  0.021057  0.706969  3.027619)  Total sigma:         238.35
           232.4277         -0.3919         -8.3301
             4.1549        242.7113        -33.5881
            -7.1734        -23.3578        239.9220

     O   49    anisotropy:     48.97    eta:   -0.6226
     O   49    sigma_11=    232.19    axis=(  0.961643 -0.271814 -0.036867)
     O   49    sigma_22=    211.87    axis=(  0.213101  0.655676  0.724346)
     O   49    sigma_33=    271.00    axis=( -0.172715 -0.704419  0.688450)

     Atom 50  H   pos: (  0.082649  0.628333  3.146350)  Total sigma:          19.03
            11.8209         -6.7052          9.5950
            -6.1910         20.0247        -15.3802
             8.1868        -14.9612         25.2543

     H   50    anisotropy:     34.47    eta:   -0.0703
     H   50    sigma_11=      8.35    axis=(  0.777491  0.612861  0.141099)
     H   50    sigma_22=      6.74    axis=( -0.528256  0.514682  0.675314)
     H   50    sigma_33=     42.01    axis=(  0.341253 -0.599587  0.723908)

     Atom 51  H   pos: (  0.142016  0.714522  2.938699)  Total sigma:          24.25
            32.6468          2.4360        -12.0567
             1.9314         15.6902         -2.7005
           -12.3027         -2.9056         24.4165

     H   51    anisotropy:     26.37    eta:   -0.1159
     H   51    sigma_11=     16.48    axis=(  0.522821 -0.622452  0.582419)
     H   51    sigma_22=     14.44    axis=( -0.286972 -0.771875 -0.567323)
     H   51    sigma_33=     41.83    axis=( -0.802686 -0.129471  0.582179)

     Atom 52  O   pos: ( -0.317604  0.711950  2.474039)  Total sigma:         263.31
           276.8660         15.8205          3.6748
            12.8661        241.5316         -4.8537
             6.9108         -0.7649        271.5469

     O   52    anisotropy:    -41.14    eta:   -0.4640
     O   52    sigma_11=    270.67    axis=(  0.275466  0.225725 -0.934434)
     O   52    sigma_22=    283.39    axis=(  0.898390  0.285444  0.333793)
     O   52    sigma_33=    235.89    axis=(  0.342074 -0.931434 -0.124159)

     Atom 53  H   pos: ( -0.281410  0.745229  2.332974)  Total sigma:          25.68
            19.3394          2.3413         -2.8119
             1.6544         17.0688         -4.7108
            -1.7704         -3.4937         40.6421

     H   53    anisotropy:     23.93    eta:   -0.2588
     H   53    sigma_11=     19.77    axis=(  0.900497  0.397242  0.176928)
     H   53    sigma_22=     15.64    axis=(  0.419112 -0.901309 -0.109485)
     H   53    sigma_33=     41.64    axis=( -0.115975 -0.172744  0.978115)

     Atom 54  H   pos: ( -0.202769  0.760803  2.554115)  Total sigma:          26.40
            33.0200          6.6771          9.0387
             6.8282         19.6189          3.8625
             7.0397          3.2774         26.5510

     H   54    anisotropy:     22.11    eta:   -0.3024
     H   54    sigma_11=     21.26    axis=(  0.491617  0.162095 -0.855592)
     H   54    sigma_22=     16.80    axis=(  0.368830 -0.928801  0.035963)
     H   54    sigma_33=     41.14    axis=(  0.788845  0.333248  0.516400)

     Atom 55  O   pos: (  0.121201  0.328268  2.366157)  Total sigma:         260.28
           242.1840         -7.6302         35.2920
            -0.8662        255.0845          6.3654
            23.4043         -3.7007        283.5852

     O   55    anisotropy:     57.79    eta:   -0.7640
     O   55    sigma_11=    255.74    axis=(  0.125590 -0.988428 -0.085071)
     O   55    sigma_22=    226.30    axis=(  0.878409  0.150646 -0.453545)
     O   55    sigma_33=    298.81    axis=(  0.461112 -0.017766  0.887164)

     Atom 56  H   pos: (  0.174709  0.208800  2.435262)  Total sigma:          26.94
            20.6537         -4.1946          5.5366
            -4.4377         30.8763         -7.3214
             4.4499         -5.2891         29.2925

     H   56    anisotropy:     17.79    eta:   -0.4788
     H   56    sigma_11=     23.85    axis=(  0.133284  0.705997  0.695560)
     H   56    sigma_22=     18.17    axis=(  0.931001  0.151445 -0.332116)
     H   56    sigma_33=     38.80    axis=(  0.339812 -0.691833  0.637099)

     Atom 57  H   pos: (  0.095738  0.296140  2.222948)  Total sigma:          25.58
            19.0576         -1.0791          6.2308
            -0.1535         19.4951          1.5391
             6.5831         -1.0393         38.1958

     H   57    anisotropy:     21.84    eta:   -0.1873
     H   57    sigma_11=     19.67    axis=(  0.240854 -0.968017 -0.070225)
     H   57    sigma_22=     16.94    axis=(  0.926018  0.250866 -0.282059)
     H   57    sigma_33=     40.14    axis=(  0.290655  0.002905  0.956824)

     Atom 58  O   pos: (  0.396233  0.607967  2.155484)  Total sigma:         226.63
           224.4496         11.4403        -11.5966
             6.2185        222.7777        -11.0750
           -15.8741        -17.5266        232.6740

     O   58    anisotropy:     38.63    eta:   -0.1046
     O   58    sigma_11=    215.10    axis=(  0.833109 -0.493640  0.249500)
     O   58    sigma_22=    212.41    axis=(  0.227028  0.716525  0.659583)
     O   58    sigma_33=    252.39    axis=( -0.504369 -0.492861  0.709013)

     Atom 59  H   pos: (  0.510438  0.704147  2.106811)  Total sigma:          18.55
            24.8066         16.9393         -8.1861
            15.4832         18.6911         -7.8099
            -8.0827         -8.4375         12.1465

     H   59    anisotropy:     36.02    eta:   -0.1360
     H   59    sigma_11=      8.18    axis=(  0.464597 -0.032608  0.884922)
     H   59    sigma_22=      4.91    axis=(  0.523824 -0.795606 -0.304333)
     H   59    sigma_33=     42.56    axis=( -0.713973 -0.604936  0.352555)

     Atom 60  H   pos: (  0.457876  0.472916  2.138002)  Total sigma:          25.50
            22.4622         -8.6463         -0.6817
            -8.0220         35.4092          0.5746
            -0.5868          1.0002         18.6138

     H   60    anisotropy:     21.06    eta:   -0.0344
     H   60    sigma_11=     18.72    axis=( -0.481969 -0.279800  0.830312)
     H   60    sigma_22=     18.23    axis=( -0.757930 -0.342311 -0.555306)
     H   60    sigma_33=     39.54    axis=(  0.439600 -0.896959 -0.047085)

     Atom 61  Ca  pos: (  0.050724  0.155681  1.554003)  Total sigma:        1086.64
          1066.9296          5.5563          6.7424
             4.7256       1129.8928        -44.7937
             7.1937        -33.9771       1063.1047

     Ca  61    anisotropy:     92.30    eta:   -0.4519
     Ca  61    sigma_11=   1069.78    axis=( -0.946432 -0.116398 -0.301194)
     Ca  61    sigma_22=   1041.97    axis=( -0.322183  0.402657  0.856777)
     Ca  61    sigma_33=   1148.17    axis=( -0.021551 -0.907920  0.418589)

     Atom 62  O   pos: (  0.704546 -0.036676  2.516294)  Total sigma:         250.33
           239.8155        -14.9883          2.6628
           -11.7761        252.6729         -8.7866
            -4.9243         -3.4994        258.5054

     O   62    anisotropy:    -29.39    eta:   -0.4745
     O   62    sigma_11=    255.48    axis=( -0.448311  0.460001  0.766431)
     O   62    sigma_22=    264.78    axis=(  0.347278 -0.700437  0.623527)
     O   62    sigma_33=    230.74    axis=(  0.823660  0.545698  0.154265)

     Atom 63  H   pos: (  0.691848  0.071588  2.410673)  Total sigma:          22.47
            11.7421         -2.3915          2.3886
            -2.1773         25.2360        -16.0325
             1.7993        -13.9727         30.4406

     H   63    anisotropy:     31.34    eta:   -0.0677
     H   63    sigma_11=     12.73    axis=( -0.293040  0.712090  0.638009)
     H   63    sigma_22=     11.32    axis=(  0.951193  0.284651  0.119184)
     H   63    sigma_33=     43.36    axis=(  0.096740 -0.641795  0.760750)

     Atom 64  H   pos: (  0.684609  0.032361  2.650734)  Total sigma:          21.69
            11.5125         -3.6561         -4.1796
            -3.9909         15.9631         11.5557
            -4.3406         10.0738         37.5798

     H   64    anisotropy:     31.96    eta:   -0.1808
     H   64    sigma_11=     12.96    axis=( -0.609514  0.681606 -0.404853)
     H   64    sigma_22=      9.11    axis=(  0.774411  0.621185 -0.120071)
     H   64    sigma_33=     42.99    axis=( -0.169647  0.386708  0.906464)

     Atom 65  O   pos: ( -0.040893  0.485773  2.017095)  Total sigma:         255.24
           252.7672          7.7723         22.5087
             6.5064        240.6782         -6.9268
            17.5819         -2.5983        272.2768

     O   65    anisotropy:     44.36    eta:   -0.5803
     O   65    sigma_11=    249.03    axis=( -0.594297 -0.716252  0.365778)
     O   65    sigma_22=    231.87    axis=( -0.605503  0.697816  0.382647)
     O   65    sigma_33=    284.82    axis=(  0.529317 -0.005927  0.848403)

     Atom 66  H   pos: ( -0.074459  0.488310  1.867242)  Total sigma:          20.83
            11.2646          0.2976          7.1937
             0.2191          9.3501          0.4121
             8.5149          1.1018         41.8731

     H   66    anisotropy:     34.44    eta:   -0.0066
     H   66    sigma_11=      9.42    axis=( -0.760035 -0.618855  0.198406)
     H   66    sigma_22=      9.27    axis=( -0.605964  0.785165  0.127765)
     H   66    sigma_33=     43.79    axis=(  0.234849  0.023121  0.971757)

     Atom 67  H   pos: (  0.094378  0.546991  2.024984)  Total sigma:          27.36
            36.9464          7.0112          4.1819
             7.3037         22.8451         -0.0383
             3.1751         -0.3301         22.2837

     H   67    anisotropy:     19.79    eta:   -0.2749
     H   67    sigma_11=     22.58    axis=( -0.041555  0.521447 -0.852271)
     H   67    sigma_22=     18.95    axis=(  0.406718 -0.770306 -0.491130)
     H   67    sigma_33=     40.55    axis=( -0.912608 -0.367043 -0.180072)

     Atom 68  O   pos: ( -0.356760  0.550178  3.042917)  Total sigma:         261.65
           277.2593         -1.1554         -5.3176
            -1.6545        249.7050         -9.0320
            -3.1130         -8.0040        257.9976

     O   68    anisotropy:    -26.45    eta:   -0.8706
     O   68    sigma_11=    262.79    axis=(  0.184015 -0.549903  0.814705)
     O   68    sigma_22=    278.15    axis=( -0.977427 -0.014837  0.210754)
     O   68    sigma_33=    244.02    axis=(  0.103807  0.835096  0.540220)

     Atom 69  H   pos: (  0.602289  0.552951  3.181115)  Total sigma:          27.04
            23.8131         -0.9053         -5.5249
            -1.0241         19.8372          0.3514
            -7.4232         -0.5069         37.4704

     H   69    anisotropy:     19.52    eta:   -0.1782
     H   69    sigma_11=     21.69    axis=(  0.829101 -0.445365  0.337995)
     H   69    sigma_22=     19.37    axis=( -0.418318 -0.895238 -0.153492)
     H   69    sigma_33=     40.06    axis=( -0.370946  0.014129  0.928547)

     Atom 70  H   pos: ( -0.215742  0.605008  3.032545)  Total sigma:          21.99
            40.1993          9.7829         -3.3379
            10.3563         14.3492         -1.3321
            -2.4323         -1.0393         11.4161

     H   70    anisotropy:     32.95    eta:   -0.0196
     H   70    sigma_11=     11.22    axis=(  0.236630 -0.431597  0.870477)
     H   70    sigma_22=     10.79    axis=(  0.240873 -0.841893 -0.482904)
     H   70    sigma_33=     43.96    axis=( -0.941269 -0.323943  0.095257)

     Atom 71  O   pos: (  0.722275 -0.015044  1.879213)  Total sigma:         256.54
           262.8225        -17.7025         -1.9551
           -12.9654        234.1589          0.5201
             3.7808         -1.4445        272.6498

     O   71    anisotropy:    -43.56    eta:   -0.1299
     O   71    sigma_11=    269.18    axis=( -0.880140  0.381654  0.282302)
     O   71    sigma_22=    272.95    axis=(  0.258444 -0.113591  0.959325)
     O   71    sigma_33=    227.50    axis=(  0.398197  0.917299  0.001340)

     Atom 72  H   pos: (  0.240795  0.840719  1.899054)  Total sigma:          26.32
            35.3513         -9.8297          1.4940
            -9.8322         22.7439         -2.4374
             0.3253         -1.2964         20.8756

     H   72    anisotropy:     21.82    eta:   -0.2838
     H   72    sigma_11=     21.11    axis=( -0.217967 -0.227831  0.948991)
     H   72    sigma_22=     16.99    axis=(  0.437908  0.846161  0.303724)
     H   72    sigma_33=     40.87    axis=( -0.872197  0.481772 -0.084666)

     Atom 73  H   pos: (  0.691104 -0.029531  1.732305)  Total sigma:          24.38
            17.3103         -0.7857          3.4132
            -0.1545         14.3513          0.6882
             5.4278         -0.0471         41.4745

     H   73    anisotropy:     26.82    eta:   -0.1349
     H   73    sigma_11=     16.64    axis=(  0.960777 -0.220489 -0.168201)
     H   73    sigma_22=     14.23    axis=( -0.215697 -0.975353  0.046478)
     H   73    sigma_33=     42.26    axis=(  0.174303  0.008375  0.984656)

     Atom 74  O   pos: ( -0.316671  0.853615  2.033104)  Total sigma:         216.18
           219.4834         19.8567         20.0128
            27.5238        200.2334         -7.5770
            22.1511         -7.9517        228.8262

     O   74    anisotropy:    -58.12    eta:   -0.6376
     O   74    sigma_11=    223.20    axis=( -0.409365 -0.641543  0.648724)
     O   74    sigma_22=    247.91    axis=(  0.698455  0.237110  0.675233)
     O   74    sigma_33=    177.44    axis=( -0.587010  0.729521  0.351025)

     Atom 75  H   pos: ( -0.395072  0.818149  1.874807)  Total sigma:          12.11
             9.0770          4.7221         19.5832
             4.2464         -3.0800          5.7045
            21.0268          6.1796         30.3430

     H   75    anisotropy:     47.53    eta:   -0.0576
     H   75    sigma_11=     -2.82    axis=(  0.719106  0.458201 -0.522434)
     H   75    sigma_22=     -4.64    axis=(  0.468142 -0.875040 -0.123079)
     H   75    sigma_33=     43.80    axis=(  0.513546  0.156067  0.843750)

     Atom 76  H   pos: ( -0.180423  0.796800  2.016491)  Total sigma:          27.02
            36.8316         -4.5362         -2.2481
            -5.3142         23.4138          0.2602
            -1.5976          0.1342         20.8036

     H   76    anisotropy:     17.44    eta:   -0.1246
     H   76    sigma_11=     21.93    axis=( -0.265580 -0.918320  0.293522)
     H   76    sigma_22=     20.48    axis=(  0.186890  0.249641  0.950132)
     H   76    sigma_33=     38.65    axis=(  0.945801 -0.307193 -0.105325)

     Atom 77  O   pos: (  0.645381  0.249101  2.206365)  Total sigma:         262.77
           255.0236         10.8285         -1.3230
            13.0663        273.6896          5.7137
             0.9067          7.6864        259.5878

     O   77    anisotropy:     27.60    eta:   -0.5786
     O   77    sigma_11=    258.89    axis=(  0.381655  0.107505 -0.918032)
     O   77    sigma_22=    248.24    axis=(  0.833947 -0.468353  0.291852)
     O   77    sigma_33=    281.17    axis=(  0.398588  0.876977  0.268403)

     Atom 78  H   pos: (  0.646560  0.157918  2.086845)  Total sigma:          24.23
            15.2317          0.2288         -1.5965
             1.0236         26.0729         13.2031
            -0.6302         14.5310         31.3813

     H   78    anisotropy:     27.94    eta:   -0.1322
     H   78    sigma_11=     16.15    axis=(  0.790483  0.480593 -0.379694)
     H   78    sigma_22=     13.69    axis=( -0.612258  0.603181 -0.511187)
     H   78    sigma_33=     42.85    axis=( -0.016649  0.636555  0.771051)

     Atom 79  H   pos: ( -0.235592  0.342313  2.184585)  Total sigma:          25.15
            31.2837         11.4151         -4.0949
            10.7587         25.3850         -2.5018
            -4.6320         -2.9469         18.7699

     H   79    anisotropy:     23.76    eta:   -0.0768
     H   79    sigma_11=     17.83    axis=( -0.111932  0.478546  0.870899)
     H   79    sigma_22=     16.62    axis=(  0.621513 -0.650120  0.437110)
     H   79    sigma_33=     40.99    axis=( -0.775366 -0.590202  0.224653)

     Atom 80  O   pos: (  0.339985  0.295913  1.712529)  Total sigma:         234.90
           239.3351         17.8656        -13.1041
            18.5704        213.6683          0.5120
           -11.8032        -12.0847        251.6972

     O   80    anisotropy:    -46.04    eta:   -0.8990
     O   80    sigma_11=    236.45    axis=(  0.654307  0.353418  0.668564)
     O   80    sigma_22=    264.04    axis=( -0.596975 -0.301313  0.743526)
     O   80    sigma_33=    204.21    axis=(  0.464223 -0.885611  0.013831)

     Atom 81  H   pos: (  0.410286  0.205047  1.806647)  Total sigma:          28.48
            25.6468         -4.2811          4.6210
            -3.4620         28.8632         -7.1991
             4.3245         -7.1917         30.9254

     H   81    anisotropy:     16.77    eta:   -0.0469
     H   81    sigma_11=     23.15    axis=(  0.921250  0.260669 -0.288704)
     H   81    sigma_22=     22.63    axis=( -0.007270  0.753636  0.657252)
     H   81    sigma_33=     39.66    axis=(  0.388903 -0.603394  0.696182)

     Atom 82  H   pos: (  0.440656  0.315455  1.590090)  Total sigma:          16.93
            18.6599          5.8385        -19.4670
             4.4590          5.9163         -6.5877
           -16.6986         -7.5022         26.2051

     H   82    anisotropy:     39.04    eta:   -0.0337
     H   82    sigma_11=      4.35    axis=( -0.675039  0.649996 -0.349037)
     H   82    sigma_22=      3.47    axis=( -0.412093 -0.724597 -0.552393)
     H   82    sigma_33=     42.96    axis=( -0.611965 -0.229051  0.756991)

     Atom 83  O   pos: ( -0.501099  0.788286  1.720995)  Total sigma:         201.30
           188.5186        -15.4336         13.4362
            -8.6264        187.7074         -6.5379
            12.2300        -24.6094        227.6788

     O   83    anisotropy:     55.50    eta:   -0.3715
     O   83    sigma_11=    189.68    axis=( -0.689016  0.558710  0.461628)
     O   83    sigma_22=    175.93    axis=(  0.654248  0.753523  0.064523)
     O   83    sigma_33=    238.30    axis=(  0.311798 -0.346476  0.884724)

     Atom 84  H   pos: ( -0.331477  0.794981  1.471243)  Total sigma:          24.36
            17.9599          0.9717         -5.2597
             0.3247         25.8488         -7.9597
            -4.6849         -7.4295         29.2825

     H   84    anisotropy:     18.15    eta:   -0.4745
     H   84    sigma_11=     21.18    axis=( -0.494291  0.761217  0.419792)
     H   84    sigma_22=     15.44    axis=( -0.838252 -0.289475 -0.462102)
     H   84    sigma_33=     36.46    axis=( -0.230240 -0.580304  0.781176)

     Atom 85  H   pos: (  0.467330  0.638494  1.707560)  Total sigma:          27.75
            22.4000          3.1701         -0.0836
             3.4606         38.1837          2.9924
            -0.0469          1.6677         22.6711

     H   85    anisotropy:     17.12    eta:   -0.1063
     H   85    sigma_11=     22.65    axis=(  0.505830  0.021398 -0.862368)
     H   85    sigma_22=     21.44    axis=(  0.841070 -0.234358  0.487522)
     H   85    sigma_33=     39.16    axis=(  0.191671  0.971915  0.136542)

     Atom 86  O   pos: (  0.000013  0.204376  3.013536)  Total sigma:         221.77
           205.3019         23.2943         -3.7449
            19.9904        239.6370         -4.4319
            -8.6721         -4.4107        220.3748

     O   86    anisotropy:     44.65    eta:   -0.8449
     O   86    sigma_11=    219.46    axis=( -0.037902  0.252555  0.966840)
     O   86    sigma_22=    194.31    axis=(  0.898421 -0.414986  0.143621)
     O   86    sigma_33=    251.54    axis=( -0.437497 -0.874073  0.211171)

     Atom 87  H   pos: ( -0.013794  0.084090  3.114255)  Total sigma:          18.06
             2.7957          3.6344         -1.2186
             3.8027         27.7387        -17.5625
            -1.9035        -17.7409         23.6519

     H   87    anisotropy:     38.64    eta:   -0.2357
     H   87    sigma_11=      8.22    axis=(  0.218642  0.631253  0.744120)
     H   87    sigma_22=      2.15    axis=(  0.971392 -0.213243 -0.104522)
     H   87    sigma_33=     43.82    axis=( -0.092699 -0.745685  0.659818)

     Atom 88  H   pos: (  0.075094  0.302629  3.104487)  Total sigma:          20.88
            13.9891         11.0771          9.1206
            10.2965         24.5756         12.6001
             8.0592         13.2235         24.0888

     H   88    anisotropy:     34.01    eta:   -0.1966
     H   88    sigma_11=     11.78    axis=(  0.254326  0.573378 -0.778817)
     H   88    sigma_22=      7.32    axis=(  0.871344 -0.485256 -0.072713)
     H   88    sigma_33=     43.55    axis=(  0.419617  0.660124  0.623023)

     Atom 89  O   pos: ( -0.077098  0.359170  0.278541)  Total sigma:         217.70
           229.9581         21.3686        -10.2345
            15.5554        222.0039         -5.6551
            -7.9189         -6.6242        201.1241

     O   89    anisotropy:     44.62    eta:   -0.2936
     O   89    sigma_11=    207.19    axis=(  0.602362 -0.791963 -0.099774)
     O   89    sigma_22=    198.46    axis=(  0.242394  0.062390  0.968170)
     O   89    sigma_33=    247.44    axis=(  0.760530  0.607373 -0.229549)

     Atom 90  H   pos: (  0.798397  0.432640  0.247999)  Total sigma:          24.54
            37.0453         -6.8581          2.1075
            -6.3106         21.6745         -1.2831
             1.8327         -1.5226         14.9131

     H   90    anisotropy:     22.73    eta:   -0.3113
     H   90    sigma_11=     19.33    axis=(  0.358212  0.923997 -0.133842)
     H   90    sigma_22=     14.61    axis=( -0.040123  0.158457  0.986550)
     H   90    sigma_33=     39.70    axis=( -0.932778  0.348024 -0.093835)

     Atom 91  H   pos: ( -0.137379  0.215230  0.268067)  Total sigma:          19.48
            16.7389         13.3482         -0.1760
            12.2184         35.4372          0.0844
            -0.6935          0.5462          6.2753

     H   91    anisotropy:     33.66    eta:   -0.1834
     H   91    sigma_11=     10.32    axis=( -0.884309  0.448439  0.129997)
     H   91    sigma_22=      6.21    axis=(  0.114861 -0.060925  0.991512)
     H   91    sigma_33=     41.93    axis=( -0.452553 -0.891734 -0.002368)

     Atom 92  O   pos: (  0.576682  0.383665  1.420845)  Total sigma:         202.59
           216.6445         16.3352          0.5354
            29.3775        194.3722         -4.1474
             0.9152         -2.5783        196.7457

     O   92    anisotropy:     42.58    eta:   -0.6284
     O   92    sigma_11=    197.31    axis=(  0.126718 -0.138346  0.982244)
     O   92    sigma_22=    179.48    axis=( -0.517445  0.835602  0.184447)
     O   92    sigma_33=    230.97    axis=( -0.846282 -0.531630  0.034299)

     Atom 93  H   pos: (  0.480205  0.483618  1.368817)  Total sigma:          29.19
            32.3472         -4.0310          3.9129
            -4.7581         29.0514         -3.8299
             4.2787         -3.3613         26.1683

     H   93    anisotropy:     13.06    eta:   -0.2975
     H   93    sigma_11=     26.13    axis=(  0.648229  0.736325 -0.193971)
     H   93    sigma_22=     23.54    axis=( -0.205469  0.414439  0.886579)
     H   93    sigma_33=     37.90    axis=(  0.733200 -0.534851  0.419943)

     Initialization:
     gipaw_setup  :      0.24s CPU      0.32s WALL (       1 calls)

     Linear response
     greenf       :   6990.54s CPU   7082.86s WALL (      96 calls)
     cgsolve      :   6956.23s CPU   7047.82s WALL (      96 calls)
     ch_psi       :   6676.13s CPU   6763.35s WALL (    6972 calls)
     h_psiq       :   4799.82s CPU   4861.54s WALL (    6972 calls)

     Apply operators
     h_psi        :   3863.72s CPU   3911.78s WALL (    7647 calls)
     apply_vel    :     95.87s CPU     97.54s WALL (      84 calls)

     Induced current
     j_para       :    218.30s CPU    220.69s WALL (     108 calls)
     biot_savart  :      0.04s CPU      0.04s WALL (       1 calls)

     Other routines

     General routines
     calbec       :   1833.07s CPU   1871.76s WALL (   22403 calls)
     fft          :      0.33s CPU      0.34s WALL (      32 calls)
     fftw         :   2663.47s CPU   2692.22s WALL ( 2797822 calls)
     davcio       :      0.01s CPU      0.86s WALL (      64 calls)

     Parallel routines
     fft_scatter  :   1008.79s CPU   1020.74s WALL ( 2797854 calls)

     Plugins


     GIPAW        :      2h12m CPU      2h14m WALL


   This run was terminated on:  23:48:36  17Feb2024            

=------------------------------------------------------------------------------=
   JOB DONE.
=------------------------------------------------------------------------------=
