# Supplementary material for: Is there a future for 43Ca nuclear magnetic resonance in cement science?
Source: Phys Chem Chem Phys. 2025 Apr 9;27(17):9159–68. doi: 10.1039/d5cp00491h (PMC11997747; doi:10.1039/d5cp00491h)
Supplement: CP-027-D5CP00491H-s001 [file CP-027-D5CP00491H-s001.zip › QE-Files/CSH-surface-structures/surf25.vc-relax.nmr.out]

     Program GIPAW v.7.2 starts on 25Feb2024 at  1:50:31 

     This program is part of the open-source Quantum ESPRESSO suite
     for quantum simulation of materials; please cite
         "P. Giannozzi et al., J. Phys.:Condens. Matter 21 395502 (2009);
         "P. Giannozzi et al., J. Phys.:Condens. Matter 29 465901 (2017);
         "P. Giannozzi et al., J. Chem. Phys. 152 154105 (2020);
          URL http://www.quantum-espresso.org", 
     in publications or presentations arising from this work. More details at
     http://www.quantum-espresso.org/quote

     Parallel version (MPI), running on   112 processors

     MPI processes distributed on     1 nodes
     R & G space division:  proc/nbgrp/npool/nimage =     112
     214450 MiB available memory on the printing compute node when the environment starts


     ***** This is GIPAW git revision                                          *****
     ***** you can cite: N. Varini et al., Comp. Phys. Comm. 184, 1827 (2013)  *****
     ***** in publications or presentations arising from this work.            *****

     Parallelizing q-star over 1 images
     Reading input from surf25.vc-relax.nmr.in

     ------------------- Input file: --------------------
&inputgipaw
	job = 'nmr'
	prefix = 'surf25.vc-relax_nmr'
	tmp_dir = './tmpSurf25/',
	verbosity = 'high'
	diagonalization = 'david'
/


     Reading xml data from directory:

     ./tmpSurf25/surf25.vc-relax_nmr.save/
     file Ca.pbe-spn-kjpaw_psl.1.0.0.UPF: wavefunction(s)  3S renormalized
     file O.pbe-n-kjpaw_psl.1.0.0.UPF: wavefunction(s)  2S 2P renormalized
     file Si.pbe-nl-kjpaw_psl.1.0.0.UPF: wavefunction(s)  3S 3P renormalized
     file H.pbe-kjpaw_psl.1.0.0.UPF: wavefunction(s)  1S renormalized

     IMPORTANT: XC functional enforced from input :
     Exchange-correlation= PBE
                           (   1   4   3   4   0   0   0)
     Any further DFT definition will be discarded
     Please, verify this is what you really want


     Parallelization info
     --------------------
     sticks:   dense  smooth     PW     G-vecs:    dense   smooth      PW
     Min         124     124     42                27911    27911    5591
     Max         125     125     43                27927    27927    5610
     Sum       13971   13971   4773              3126959  3126959  627271

     Using Slab Decomposition

     Reading collected, re-writing distributed wavefunctions
     Subspace diagonalization in iterative solution of the eigenvalue problem:
     a serial algorithm will be used

     GIPAW projectors -----------------------------------------------
     atom=  Ca   l=0  rc=    1.3000  rs=    0.8667
     atom=  Ca   l=0  rc=    1.3000  rs=    0.8667
     atom=  Ca   l=1  rc=    1.6000  rs=    1.0667
     atom=  Ca   l=1  rc=    1.6000  rs=    1.0667
     atom=  Ca   l=2  rc=    1.7000  rs=    1.1333
     atom=  Ca   l=2  rc=    1.7000  rs=    1.1333
     projs nearly linearly dependent: l=0  n1,n2= 1, 2  s=  0.99170013
     projs nearly linearly dependent: l=2  n1,n2= 1, 2  s=  0.99334936

     atom=  O    l=0  rc=    1.3000  rs=    0.8667
     atom=  O    l=0  rc=    1.3000  rs=    0.8667
     atom=  O    l=1  rc=    1.3500  rs=    0.9000
     atom=  O    l=1  rc=    1.3500  rs=    0.9000
     projs nearly linearly dependent: l=1  n1,n2= 1, 2  s=  0.99790099

     atom=  Si   l=0  rc=    1.8000  rs=    1.2000
     atom=  Si   l=0  rc=    1.8000  rs=    1.2000
     atom=  Si   l=1  rc=    1.8000  rs=    1.2000
     atom=  Si   l=1  rc=    1.8000  rs=    1.2000
     atom=  Si   l=2  rc=    1.8000  rs=    1.2000
     atom=  Si   l=2  rc=    1.8000  rs=    1.2000
     projs nearly linearly dependent: l=2  n1,n2= 1, 2  s=  0.99992180

     atom=  H    l=0  rc=    1.0000  rs=    0.6667
     atom=  H    l=0  rc=    1.0000  rs=    0.6667
     projs nearly linearly dependent: l=0  n1,n2= 1, 2  s=  0.99968852
     -----------------------------------------------------------------

     GIPAW integrals: -------------------------------------------
     Atom  i/j   nmr_para   nmr_dia   epr_rmc  epr_para   epr_dia
       Ca  1 1   0.25E+04 -0.66E+00  0.13E+02  0.81E+09  0.75E+03
       Ca  2 1   0.26E+04 -0.73E+00  0.13E+02  0.86E+09  0.79E+03
       Ca  2 2   0.28E+04 -0.80E+00  0.13E+02  0.92E+09  0.84E+03
       Ca  3 3   0.30E+02  0.22E+00  0.11E+02  0.47E+05  0.19E+03
       Ca  4 3   0.33E+02  0.20E+00  0.12E+02  0.54E+05  0.22E+03
       Ca  4 4   0.37E+02  0.17E+00  0.13E+02  0.60E+05  0.24E+03
       Ca  5 5   0.29E+01  0.74E+00  0.81E+01  0.47E+03  0.66E+02
       Ca  6 5   0.36E+01  0.91E+00  0.10E+02  0.59E+03  0.81E+02
       Ca  6 6   0.45E+01  0.11E+01  0.13E+02  0.74E+03  0.10E+03
       O   1 1   0.81E+03 -0.32E+00  0.65E+01  0.43E+08  0.24E+03
       O   2 1   0.91E+03 -0.39E+00  0.71E+01  0.48E+08  0.27E+03
       O   2 2   0.10E+04 -0.48E+00  0.78E+01  0.55E+08  0.31E+03
       O   3 3   0.99E+01  0.87E+00  0.58E+01  0.24E+04  0.75E+02
       O   4 3   0.11E+02  0.97E+00  0.67E+01  0.27E+04  0.83E+02
       O   4 4   0.12E+02  0.11E+01  0.76E+01  0.31E+04  0.93E+02
       Si  1 1   0.12E+04 -0.54E-01  0.93E+01  0.18E+09  0.37E+03
       Si  2 1   0.17E+04  0.68E-01  0.12E+02  0.26E+09  0.52E+03
       Si  2 2   0.24E+04  0.31E+00  0.19E+02  0.37E+09  0.74E+03
       Si  3 3   0.18E+02  0.34E+00  0.10E+02  0.13E+05  0.11E+03
       Si  4 3   0.21E+02  0.27E+00  0.11E+02  0.15E+05  0.13E+03
       Si  4 4   0.23E+02  0.18E+00  0.12E+02  0.18E+05  0.14E+03
       Si  5 5   0.26E+00  0.79E-01  0.58E+00  0.29E+02  0.79E+01
       Si  6 5   0.27E+00  0.84E-01  0.62E+00  0.30E+02  0.81E+01
       Si  6 6   0.29E+00  0.89E-01  0.66E+00  0.31E+02  0.84E+01
       H   1 1   0.39E+02  0.19E+00  0.29E+00  0.78E+05  0.13E+02
       H   2 1   0.41E+02  0.21E+00  0.32E+00  0.82E+05  0.14E+02
       H   2 2   0.43E+02  0.22E+00  0.36E+00  0.86E+05  0.15E+02
     ------------------------------------------------------------

     alpha_pv=     82.8305 eV

     Number of occupied bands for each k-point:
     k-point:     1    nbnd_occ= 345
     k-point:     2    nbnd_occ= 345
     k-point:     3    nbnd_occ= 345
     k-point:     4    nbnd_occ= 345


     q-space interpolation up to   240.00 Rydberg

     GIPAW job: nmr                                                                             
     NMR macroscopic correction: yes
             0.6667          0.0000          0.0000
             0.0000          0.6667          0.0000
             0.0000          0.0000          0.6667


     Largest allocated arrays     est. size (Mb)     dimensions
        KS wavefunctions at k          28.36 Mb     (    5387,  345)
        KS wavefunctions at k+q        28.36 Mb     (    5387,  345)
        First-order wavefunctions     283.59 Mb     (    5387,  345, 10)
        First-order wavefunct (US)    170.15 Mb     (    5387,  345,  6)
        Charge/spin density             0.73 Mb     (   96000,    1)
        Induced current                 6.59 Mb     (   96000,    3,3,1)
        Induced magnetic field          6.59 Mb     (   96000,    3,3,1)
        NL pseudopotentials            95.35 Mb     (    5387, 1160)
        GIPAW NL terms                 95.35 Mb     (    5387, 1160)

     Computing the magnetic susceptibility     isolve=0    ethr=  0.1000E-13
     k-point #    1 of     4      pool #  1    cpu time:      20.7
     compute_u_kq: q = (    0.0000,    0.0000,    0.0000)
     Rotating WFCS
     ethr =  1.00E-14,  avg # of iterations =  6.0
     eigenvalues at k:
 -37.2963 -37.1346 -37.0745 -36.8384 -36.4566 -36.4077 -36.1626 -36.1544
 -36.1000 -36.0598 -36.0509 -35.8780 -19.0141 -18.9740 -18.9236 -18.8536
 -18.8099 -18.7744 -18.7393 -18.6998 -18.6751 -18.6543 -18.6167 -18.6156
 -18.5782 -18.5420 -18.5224 -18.4930 -18.4682 -18.3940 -18.3664 -18.3459
 -18.3391 -18.2799 -18.2403 -18.2348 -18.2168 -18.1702 -18.1530 -18.0839
 -18.0580 -18.0282 -18.0159 -18.0005 -17.9880 -17.9437 -17.9272 -17.9177
 -17.8716 -17.8667 -17.8546 -17.8268 -17.7873 -17.7644 -17.7501 -17.7208
 -17.7120 -17.7038 -17.6802 -17.6607 -17.6546 -17.6477 -17.6297 -17.6205
 -17.5845 -17.5655 -17.5534 -17.5374 -17.5084 -17.4997 -17.4803 -17.4521
 -17.4288 -17.4141 -17.3903 -17.3683 -17.3432 -17.3325 -17.3194 -17.3043
 -17.2954 -17.2606 -17.2389 -17.2083 -17.1719 -17.1576 -17.1240 -17.0946
 -17.0366 -17.0260 -16.9881 -16.9424 -16.9082 -16.7418 -16.6772 -16.6044
 -16.5787 -16.1758 -16.0827 -16.0112 -15.7079 -15.6364 -15.6138 -15.5718
 -15.4693 -15.3095 -15.2855 -15.2077 -15.1732 -15.1182 -15.0224 -14.9516
 -14.8704 -14.8091 -14.7781 -14.7615 -14.7033 -14.6897 -14.5436 -14.4993
 -14.4330 -14.3114  -6.9205  -6.7795  -6.7543  -6.7131  -6.6366  -6.6070
  -6.5799  -6.4579  -6.4051  -6.3928  -6.3636  -6.3347  -6.3154  -6.2795
  -6.2610  -6.2455  -6.2110  -6.1667  -6.1479  -6.1060  -6.0836  -6.0647
  -6.0355  -6.0088  -5.9692  -5.9623  -5.9060  -5.8848  -5.8655  -5.8474
  -5.8047  -5.7565  -5.7430  -5.7085  -5.6994  -5.6399  -5.5915  -5.5796
  -5.5688  -5.5404  -5.5052  -5.4966  -5.3802  -5.3536  -5.2628  -5.1545
  -5.0867  -4.9985  -4.2543  -4.1623  -4.0671  -3.9828  -3.9384  -3.9062
  -3.8195  -3.7510  -3.6344  -3.5960  -3.5509  -3.5254  -3.4945  -3.4602
  -3.4225  -3.4102  -3.3732  -3.3545  -3.3169  -3.2863  -3.2382  -3.1516
  -3.1334  -3.1045  -3.0739  -3.0288  -2.9879  -2.9644  -2.9301  -2.9007
  -2.8773  -2.8286  -2.7660  -2.7549  -2.7145  -2.6662  -2.6425  -2.6107
  -2.5837  -2.5521  -2.5313  -2.4859  -2.4709  -2.4337  -2.4200  -2.3941
  -2.3404  -2.2930  -2.2678  -2.2068  -2.1900  -2.1631  -2.1447  -2.1070
  -2.0623  -2.0340  -1.9767  -1.9601  -1.9386  -1.8721  -1.8616  -1.8187
  -1.7683  -1.7146  -1.6364  -1.5978  -1.5584  -1.4960  -1.4500  -1.4202
  -1.3812  -1.3268  -1.2916  -1.2709  -1.2214  -1.1600  -1.1307  -1.0568
  -1.0386  -1.0064  -0.9757  -0.9494  -0.9234  -0.9072  -0.8969  -0.8766
  -0.8507  -0.8450  -0.8191  -0.8050  -0.7942  -0.7744  -0.7400  -0.7273
  -0.7159  -0.6882  -0.6680  -0.6467  -0.6287  -0.6005  -0.5818  -0.5752
  -0.5597  -0.5243  -0.4953  -0.4921  -0.4722  -0.4644  -0.4508  -0.4372
  -0.4079  -0.3811  -0.3727  -0.3628  -0.3469  -0.3401  -0.3188  -0.3023
  -0.2921  -0.2839  -0.2598  -0.2416  -0.2223  -0.2090  -0.1537  -0.1454
  -0.1358  -0.1124  -0.0755  -0.0710  -0.0518  -0.0317  -0.0096   0.0068
   0.0298   0.0468   0.0687   0.0873   0.0990   0.1072   0.1289   0.1418
   0.1692   0.2287   0.2355   0.2609   0.2853   0.3226   0.3529   0.3851
   0.4183   0.4422   0.4800   0.5026   0.5470   0.5678   0.5920   0.6613
   0.6826   0.7286   0.7831   0.8102   0.8411   0.8733   0.9167   0.9853
   1.0337   1.0776   1.1190   1.1508   1.1848   1.2187   1.2675   1.4360
   4.1189
     eigenvalues at k+q:
 -37.2963 -37.1346 -37.0745 -36.8384 -36.4566 -36.4077 -36.1626 -36.1544
 -36.1001 -36.0598 -36.0509 -35.8780 -19.0141 -18.9740 -18.9235 -18.8536
 -18.8098 -18.7744 -18.7393 -18.6998 -18.6751 -18.6543 -18.6167 -18.6156
 -18.5782 -18.5420 -18.5224 -18.4930 -18.4682 -18.3940 -18.3664 -18.3459
 -18.3391 -18.2799 -18.2403 -18.2348 -18.2167 -18.1702 -18.1530 -18.0839
 -18.0580 -18.0282 -18.0159 -18.0005 -17.9880 -17.9437 -17.9272 -17.9177
 -17.8716 -17.8667 -17.8546 -17.8268 -17.7873 -17.7644 -17.7501 -17.7208
 -17.7120 -17.7038 -17.6802 -17.6607 -17.6546 -17.6477 -17.6297 -17.6205
 -17.5845 -17.5655 -17.5534 -17.5374 -17.5084 -17.4997 -17.4803 -17.4521
 -17.4288 -17.4141 -17.3903 -17.3683 -17.3432 -17.3325 -17.3194 -17.3043
 -17.2954 -17.2606 -17.2389 -17.2083 -17.1719 -17.1576 -17.1240 -17.0946
 -17.0366 -17.0260 -16.9881 -16.9424 -16.9082 -16.7418 -16.6772 -16.6044
 -16.5787 -16.1758 -16.0827 -16.0112 -15.7079 -15.6364 -15.6138 -15.5718
 -15.4693 -15.3095 -15.2856 -15.2077 -15.1732 -15.1182 -15.0224 -14.9516
 -14.8704 -14.8091 -14.7781 -14.7615 -14.7033 -14.6897 -14.5436 -14.4993
 -14.4330 -14.3114  -6.9205  -6.7795  -6.7543  -6.7131  -6.6366  -6.6070
  -6.5799  -6.4579  -6.4051  -6.3928  -6.3636  -6.3347  -6.3154  -6.2795
  -6.2610  -6.2455  -6.2110  -6.1667  -6.1479  -6.1060  -6.0836  -6.0647
  -6.0355  -6.0088  -5.9692  -5.9623  -5.9060  -5.8848  -5.8655  -5.8474
  -5.8047  -5.7565  -5.7430  -5.7085  -5.6994  -5.6399  -5.5915  -5.5796
  -5.5688  -5.5404  -5.5052  -5.4966  -5.3802  -5.3535  -5.2628  -5.1545
  -5.0867  -4.9986  -4.2543  -4.1623  -4.0671  -3.9828  -3.9384  -3.9062
  -3.8195  -3.7510  -3.6344  -3.5960  -3.5509  -3.5254  -3.4946  -3.4602
  -3.4225  -3.4102  -3.3732  -3.3545  -3.3168  -3.2863  -3.2382  -3.1516
  -3.1334  -3.1045  -3.0739  -3.0288  -2.9879  -2.9644  -2.9301  -2.9007
  -2.8773  -2.8286  -2.7660  -2.7549  -2.7145  -2.6662  -2.6425  -2.6107
  -2.5837  -2.5521  -2.5313  -2.4859  -2.4709  -2.4337  -2.4200  -2.3941
  -2.3404  -2.2930  -2.2678  -2.2068  -2.1900  -2.1631  -2.1447  -2.1070
  -2.0623  -2.0340  -1.9767  -1.9601  -1.9386  -1.8721  -1.8616  -1.8187
  -1.7683  -1.7146  -1.6364  -1.5978  -1.5584  -1.4960  -1.4500  -1.4202
  -1.3812  -1.3268  -1.2916  -1.2709  -1.2214  -1.1600  -1.1307  -1.0568
  -1.0386  -1.0064  -0.9757  -0.9494  -0.9234  -0.9072  -0.8969  -0.8766
  -0.8507  -0.8450  -0.8191  -0.8050  -0.7942  -0.7744  -0.7400  -0.7273
  -0.7159  -0.6882  -0.6680  -0.6467  -0.6287  -0.6005  -0.5818  -0.5752
  -0.5597  -0.5243  -0.4953  -0.4921  -0.4722  -0.4644  -0.4508  -0.4372
  -0.4079  -0.3811  -0.3727  -0.3628  -0.3469  -0.3401  -0.3188  -0.3023
  -0.2921  -0.2839  -0.2598  -0.2416  -0.2223  -0.2090  -0.1537  -0.1454
  -0.1358  -0.1124  -0.0755  -0.0710  -0.0518  -0.0317  -0.0096   0.0068
   0.0298   0.0468   0.0687   0.0873   0.0990   0.1072   0.1289   0.1418
   0.1692   0.2287   0.2355   0.2609   0.2853   0.3225   0.3529   0.3851
   0.4183   0.4422   0.4800   0.5026   0.5470   0.5677   0.5920   0.6613
   0.6825   0.7286   0.7831   0.8102   0.8411   0.8733   0.9167   0.9852
   1.0337   1.0776   1.1190   1.1508   1.1848   1.2187   1.2675   1.4360
   4.1189
     cgsolve_all iterations  88    anorm=    0.78E-07
PARA_AUG  1      50.3865513        -0.1106427        -0.0637675
     cgsolve_all iterations  88    anorm=    0.78E-07
PARA_AUG  2      -0.1074460        50.7011606        -0.0586271
     cgsolve_all iterations  88    anorm=    0.77E-07
PARA_AUG  3      -0.0676237        -0.1256642        50.5733166
     cgsolve_all iterations 103    anorm=    0.74E-07
     cgsolve_all iterations 103    anorm=    0.74E-07
     cgsolve_all iterations 103    anorm=    0.74E-07
     compute_u_kq: q = (    0.0401,    0.0000,    0.0000)
     Rotating WFCS
     ethr =  1.00E-14,  avg # of iterations = 53.0
     eigenvalues at k:
 -37.2963 -37.1346 -37.0745 -36.8384 -36.4566 -36.4077 -36.1626 -36.1544
 -36.1000 -36.0598 -36.0509 -35.8780 -19.0141 -18.9740 -18.9236 -18.8536
 -18.8099 -18.7744 -18.7393 -18.6998 -18.6751 -18.6543 -18.6167 -18.6156
 -18.5782 -18.5420 -18.5224 -18.4930 -18.4682 -18.3940 -18.3664 -18.3459
 -18.3391 -18.2799 -18.2403 -18.2348 -18.2168 -18.1702 -18.1530 -18.0839
 -18.0580 -18.0282 -18.0159 -18.0005 -17.9880 -17.9437 -17.9272 -17.9177
 -17.8716 -17.8667 -17.8546 -17.8268 -17.7873 -17.7644 -17.7501 -17.7208
 -17.7120 -17.7038 -17.6802 -17.6607 -17.6546 -17.6477 -17.6297 -17.6205
 -17.5845 -17.5655 -17.5534 -17.5374 -17.5084 -17.4997 -17.4803 -17.4521
 -17.4288 -17.4141 -17.3903 -17.3683 -17.3432 -17.3325 -17.3194 -17.3043
 -17.2954 -17.2606 -17.2389 -17.2083 -17.1719 -17.1576 -17.1240 -17.0946
 -17.0366 -17.0260 -16.9881 -16.9424 -16.9082 -16.7418 -16.6772 -16.6044
 -16.5787 -16.1758 -16.0827 -16.0112 -15.7079 -15.6364 -15.6138 -15.5718
 -15.4693 -15.3095 -15.2855 -15.2077 -15.1732 -15.1182 -15.0224 -14.9516
 -14.8704 -14.8091 -14.7781 -14.7615 -14.7033 -14.6897 -14.5436 -14.4993
 -14.4330 -14.3114  -6.9205  -6.7795  -6.7543  -6.7131  -6.6366  -6.6070
  -6.5799  -6.4579  -6.4051  -6.3928  -6.3636  -6.3347  -6.3154  -6.2795
  -6.2610  -6.2455  -6.2110  -6.1667  -6.1479  -6.1060  -6.0836  -6.0647
  -6.0355  -6.0088  -5.9692  -5.9623  -5.9060  -5.8848  -5.8655  -5.8474
  -5.8047  -5.7565  -5.7430  -5.7085  -5.6994  -5.6399  -5.5915  -5.5796
  -5.5688  -5.5404  -5.5052  -5.4966  -5.3802  -5.3536  -5.2628  -5.1545
  -5.0867  -4.9985  -4.2543  -4.1623  -4.0671  -3.9828  -3.9384  -3.9062
  -3.8195  -3.7510  -3.6344  -3.5960  -3.5509  -3.5254  -3.4945  -3.4602
  -3.4225  -3.4102  -3.3732  -3.3545  -3.3169  -3.2863  -3.2382  -3.1516
  -3.1334  -3.1045  -3.0739  -3.0288  -2.9879  -2.9644  -2.9301  -2.9007
  -2.8773  -2.8286  -2.7660  -2.7549  -2.7145  -2.6662  -2.6425  -2.6107
  -2.5837  -2.5521  -2.5313  -2.4859  -2.4709  -2.4337  -2.4200  -2.3941
  -2.3404  -2.2930  -2.2678  -2.2068  -2.1900  -2.1631  -2.1447  -2.1070
  -2.0623  -2.0340  -1.9767  -1.9601  -1.9386  -1.8721  -1.8616  -1.8187
  -1.7683  -1.7146  -1.6364  -1.5978  -1.5584  -1.4960  -1.4500  -1.4202
  -1.3812  -1.3268  -1.2916  -1.2709  -1.2214  -1.1600  -1.1307  -1.0568
  -1.0386  -1.0064  -0.9757  -0.9494  -0.9234  -0.9072  -0.8969  -0.8766
  -0.8507  -0.8450  -0.8191  -0.8050  -0.7942  -0.7744  -0.7400  -0.7273
  -0.7159  -0.6882  -0.6680  -0.6467  -0.6287  -0.6005  -0.5818  -0.5752
  -0.5597  -0.5243  -0.4953  -0.4921  -0.4722  -0.4644  -0.4508  -0.4372
  -0.4079  -0.3811  -0.3727  -0.3628  -0.3469  -0.3401  -0.3188  -0.3023
  -0.2921  -0.2839  -0.2598  -0.2416  -0.2223  -0.2090  -0.1537  -0.1454
  -0.1358  -0.1124  -0.0755  -0.0710  -0.0518  -0.0317  -0.0096   0.0068
   0.0298   0.0468   0.0687   0.0873   0.0990   0.1072   0.1289   0.1418
   0.1692   0.2287   0.2355   0.2609   0.2853   0.3226   0.3529   0.3851
   0.4183   0.4422   0.4800   0.5026   0.5470   0.5678   0.5920   0.6613
   0.6826   0.7286   0.7831   0.8102   0.8411   0.8733   0.9167   0.9853
   1.0337   1.0776   1.1190   1.1508   1.1848   1.2187   1.2675   1.4360
   4.1189
     eigenvalues at k+q:
 -37.2963 -37.1346 -37.0745 -36.8384 -36.4567 -36.4076 -36.1627 -36.1544
 -36.1000 -36.0598 -36.0509 -35.8780 -19.0150 -18.9739 -18.9230 -18.8525
 -18.8103 -18.7740 -18.7395 -18.6994 -18.6759 -18.6547 -18.6176 -18.6161
 -18.5783 -18.5442 -18.5225 -18.4933 -18.4650 -18.3927 -18.3670 -18.3468
 -18.3391 -18.2814 -18.2401 -18.2321 -18.2173 -18.1692 -18.1524 -18.0833
 -18.0588 -18.0306 -18.0167 -18.0021 -17.9885 -17.9452 -17.9275 -17.9148
 -17.8718 -17.8683 -17.8542 -17.8283 -17.7872 -17.7645 -17.7507 -17.7217
 -17.7128 -17.7055 -17.6822 -17.6618 -17.6529 -17.6481 -17.6304 -17.6211
 -17.5850 -17.5633 -17.5527 -17.5386 -17.5089 -17.5007 -17.4793 -17.4505
 -17.4282 -17.4148 -17.3906 -17.3675 -17.3415 -17.3329 -17.3206 -17.3043
 -17.2954 -17.2562 -17.2349 -17.2056 -17.1694 -17.1518 -17.1213 -17.0938
 -17.0366 -17.0228 -16.9885 -16.9439 -16.9091 -16.7433 -16.6875 -16.6000
 -16.5760 -16.1756 -16.0852 -16.0084 -15.7088 -15.6388 -15.6163 -15.5724
 -15.4695 -15.3144 -15.2854 -15.2096 -15.1738 -15.1196 -15.0210 -14.9542
 -14.8712 -14.8097 -14.7782 -14.7649 -14.7080 -14.6820 -14.5449 -14.4929
 -14.4281 -14.3128  -6.9042  -6.7809  -6.7544  -6.7137  -6.6362  -6.6067
  -6.5792  -6.4582  -6.4063  -6.3929  -6.3649  -6.3352  -6.3162  -6.2756
  -6.2570  -6.2438  -6.2095  -6.1654  -6.1483  -6.1101  -6.0819  -6.0671
  -6.0342  -6.0081  -5.9690  -5.9619  -5.9048  -5.8871  -5.8656  -5.8486
  -5.8044  -5.7565  -5.7429  -5.7104  -5.7013  -5.6404  -5.5946  -5.5818
  -5.5702  -5.5462  -5.5063  -5.4988  -5.3823  -5.3520  -5.2583  -5.1774
  -5.0813  -4.9955  -4.2383  -4.1604  -4.0650  -3.9825  -3.9418  -3.9065
  -3.8234  -3.7527  -3.6341  -3.5989  -3.5525  -3.5274  -3.4966  -3.4600
  -3.4209  -3.4125  -3.3765  -3.3599  -3.3146  -3.2868  -3.2344  -3.1500
  -3.1350  -3.1057  -3.0704  -3.0240  -2.9859  -2.9649  -2.9356  -2.9045
  -2.8750  -2.8275  -2.7652  -2.7472  -2.7144  -2.6677  -2.6403  -2.6158
  -2.5807  -2.5512  -2.5228  -2.4843  -2.4690  -2.4341  -2.4176  -2.3914
  -2.3405  -2.2964  -2.2693  -2.2117  -2.1938  -2.1650  -2.1433  -2.1144
  -2.0661  -2.0328  -1.9743  -1.9602  -1.9378  -1.8769  -1.8646  -1.8203
  -1.7669  -1.7181  -1.6330  -1.5936  -1.5543  -1.4910  -1.4588  -1.4185
  -1.3855  -1.3249  -1.2880  -1.2694  -1.2200  -1.1596  -1.1277  -1.0595
  -1.0388  -1.0067  -0.9771  -0.9538  -0.9283  -0.9121  -0.8975  -0.8773
  -0.8493  -0.8434  -0.8181  -0.8053  -0.7946  -0.7742  -0.7412  -0.7256
  -0.7137  -0.6880  -0.6650  -0.6474  -0.6260  -0.6010  -0.5830  -0.5742
  -0.5593  -0.5256  -0.5011  -0.4902  -0.4710  -0.4636  -0.4490  -0.4399
  -0.4079  -0.3808  -0.3716  -0.3614  -0.3464  -0.3402  -0.3165  -0.3008
  -0.2918  -0.2857  -0.2601  -0.2391  -0.2207  -0.2102  -0.1555  -0.1450
  -0.1359  -0.1133  -0.0755  -0.0698  -0.0532  -0.0301  -0.0102   0.0047
   0.0306   0.0444   0.0688   0.0885   0.0984   0.1075   0.1318   0.1417
   0.1691   0.2305   0.2362   0.2637   0.2880   0.3242   0.3516   0.3849
   0.4174   0.4438   0.4806   0.5111   0.5533   0.5736   0.5942   0.6648
   0.6844   0.7289   0.7855   0.8127   0.8449   0.8724   0.9145   0.9829
   1.0297   1.0756   1.1165   1.1558   1.1781   1.2168   1.2693   1.4244
   4.1153
     cgsolve_all iterations 105    anorm=    0.74E-07
     cgsolve_all iterations 103    anorm=    0.74E-07
     cgsolve_all iterations 103    anorm=    0.74E-07
     compute_u_kq: q = (   -0.0401,    0.0000,    0.0000)
     Rotating WFCS
     ethr =  1.00E-14,  avg # of iterations = 50.0
     eigenvalues at k:
 -37.2963 -37.1346 -37.0745 -36.8384 -36.4566 -36.4077 -36.1626 -36.1544
 -36.1000 -36.0598 -36.0509 -35.8780 -19.0141 -18.9740 -18.9236 -18.8536
 -18.8099 -18.7744 -18.7393 -18.6998 -18.6751 -18.6543 -18.6167 -18.6156
 -18.5782 -18.5420 -18.5224 -18.4930 -18.4682 -18.3940 -18.3664 -18.3459
 -18.3391 -18.2799 -18.2403 -18.2348 -18.2168 -18.1702 -18.1530 -18.0839
 -18.0580 -18.0282 -18.0159 -18.0005 -17.9880 -17.9437 -17.9272 -17.9177
 -17.8716 -17.8667 -17.8546 -17.8268 -17.7873 -17.7644 -17.7501 -17.7208
 -17.7120 -17.7038 -17.6802 -17.6607 -17.6546 -17.6477 -17.6297 -17.6205
 -17.5845 -17.5655 -17.5534 -17.5374 -17.5084 -17.4997 -17.4803 -17.4521
 -17.4288 -17.4141 -17.3903 -17.3683 -17.3432 -17.3325 -17.3194 -17.3043
 -17.2954 -17.2606 -17.2389 -17.2083 -17.1719 -17.1576 -17.1240 -17.0946
 -17.0366 -17.0260 -16.9881 -16.9424 -16.9082 -16.7418 -16.6772 -16.6044
 -16.5787 -16.1758 -16.0827 -16.0112 -15.7079 -15.6364 -15.6138 -15.5718
 -15.4693 -15.3095 -15.2855 -15.2077 -15.1732 -15.1182 -15.0224 -14.9516
 -14.8704 -14.8091 -14.7781 -14.7615 -14.7033 -14.6897 -14.5436 -14.4993
 -14.4330 -14.3114  -6.9205  -6.7795  -6.7543  -6.7131  -6.6366  -6.6070
  -6.5799  -6.4579  -6.4051  -6.3928  -6.3636  -6.3347  -6.3154  -6.2795
  -6.2610  -6.2455  -6.2110  -6.1667  -6.1479  -6.1060  -6.0836  -6.0647
  -6.0355  -6.0088  -5.9692  -5.9623  -5.9060  -5.8848  -5.8655  -5.8474
  -5.8047  -5.7565  -5.7430  -5.7085  -5.6994  -5.6399  -5.5915  -5.5796
  -5.5688  -5.5404  -5.5052  -5.4966  -5.3802  -5.3536  -5.2628  -5.1545
  -5.0867  -4.9985  -4.2543  -4.1623  -4.0671  -3.9828  -3.9384  -3.9062
  -3.8195  -3.7510  -3.6344  -3.5960  -3.5509  -3.5254  -3.4945  -3.4602
  -3.4225  -3.4102  -3.3732  -3.3545  -3.3169  -3.2863  -3.2382  -3.1516
  -3.1334  -3.1045  -3.0739  -3.0288  -2.9879  -2.9644  -2.9301  -2.9007
  -2.8773  -2.8286  -2.7660  -2.7549  -2.7145  -2.6662  -2.6425  -2.6107
  -2.5837  -2.5521  -2.5313  -2.4859  -2.4709  -2.4337  -2.4200  -2.3941
  -2.3404  -2.2930  -2.2678  -2.2068  -2.1900  -2.1631  -2.1447  -2.1070
  -2.0623  -2.0340  -1.9767  -1.9601  -1.9386  -1.8721  -1.8616  -1.8187
  -1.7683  -1.7146  -1.6364  -1.5978  -1.5584  -1.4960  -1.4500  -1.4202
  -1.3812  -1.3268  -1.2916  -1.2709  -1.2214  -1.1600  -1.1307  -1.0568
  -1.0386  -1.0064  -0.9757  -0.9494  -0.9234  -0.9072  -0.8969  -0.8766
  -0.8507  -0.8450  -0.8191  -0.8050  -0.7942  -0.7744  -0.7400  -0.7273
  -0.7159  -0.6882  -0.6680  -0.6467  -0.6287  -0.6005  -0.5818  -0.5752
  -0.5597  -0.5243  -0.4953  -0.4921  -0.4722  -0.4644  -0.4508  -0.4372
  -0.4079  -0.3811  -0.3727  -0.3628  -0.3469  -0.3401  -0.3188  -0.3023
  -0.2921  -0.2839  -0.2598  -0.2416  -0.2223  -0.2090  -0.1537  -0.1454
  -0.1358  -0.1124  -0.0755  -0.0710  -0.0518  -0.0317  -0.0096   0.0068
   0.0298   0.0468   0.0687   0.0873   0.0990   0.1072   0.1289   0.1418
   0.1692   0.2287   0.2355   0.2609   0.2853   0.3226   0.3529   0.3851
   0.4183   0.4422   0.4800   0.5026   0.5470   0.5678   0.5920   0.6613
   0.6826   0.7286   0.7831   0.8102   0.8411   0.8733   0.9167   0.9853
   1.0337   1.0776   1.1190   1.1508   1.1848   1.2187   1.2675   1.4360
   4.1189
     eigenvalues at k+q:
 -37.2963 -37.1346 -37.0745 -36.8384 -36.4566 -36.4077 -36.1626 -36.1544
 -36.1001 -36.0599 -36.0509 -35.8780 -19.0132 -18.9741 -18.9241 -18.8547
 -18.8093 -18.7749 -18.7391 -18.7005 -18.6743 -18.6538 -18.6158 -18.6148
 -18.5783 -18.5398 -18.5223 -18.4929 -18.4713 -18.3965 -18.3653 -18.3449
 -18.3389 -18.2785 -18.2407 -18.2365 -18.2160 -18.1713 -18.1536 -18.0843
 -18.0572 -18.0259 -18.0151 -17.9992 -17.9874 -17.9420 -17.9279 -17.9198
 -17.8717 -17.8657 -17.8547 -17.8257 -17.7873 -17.7638 -17.7492 -17.7200
 -17.7115 -17.7020 -17.6778 -17.6599 -17.6568 -17.6467 -17.6288 -17.6198
 -17.5840 -17.5685 -17.5535 -17.5359 -17.5085 -17.4987 -17.4814 -17.4536
 -17.4294 -17.4132 -17.3902 -17.3688 -17.3450 -17.3321 -17.3183 -17.3042
 -17.2956 -17.2646 -17.2427 -17.2109 -17.1749 -17.1633 -17.1267 -17.0954
 -17.0374 -17.0288 -16.9876 -16.9410 -16.9071 -16.7407 -16.6671 -16.6100
 -16.5800 -16.1760 -16.0803 -16.0141 -15.7077 -15.6342 -15.6107 -15.5710
 -15.4691 -15.3054 -15.2851 -15.2053 -15.1724 -15.1159 -15.0244 -14.9493
 -14.8688 -14.8086 -14.7784 -14.7579 -14.7043 -14.6912 -14.5451 -14.5060
 -14.4366 -14.3094  -6.9362  -6.7782  -6.7540  -6.7126  -6.6371  -6.6074
  -6.5805  -6.4576  -6.4038  -6.3928  -6.3630  -6.3337  -6.3148  -6.2863
  -6.2634  -6.2456  -6.2126  -6.1676  -6.1475  -6.1024  -6.0858  -6.0625
  -6.0370  -6.0091  -5.9697  -5.9627  -5.9073  -5.8829  -5.8651  -5.8458
  -5.8049  -5.7563  -5.7429  -5.7067  -5.6977  -5.6395  -5.5890  -5.5780
  -5.5674  -5.5335  -5.5040  -5.4934  -5.3781  -5.3551  -5.2677  -5.1318
  -5.0919  -5.0015  -4.2709  -4.1646  -4.0693  -3.9831  -3.9348  -3.9059
  -3.8157  -3.7494  -3.6348  -3.5933  -3.5499  -3.5241  -3.4935  -3.4607
  -3.4245  -3.4062  -3.3708  -3.3481  -3.3177  -3.2855  -3.2413  -3.1538
  -3.1318  -3.1028  -3.0776  -3.0329  -2.9892  -2.9628  -2.9247  -2.8970
  -2.8794  -2.8297  -2.7705  -2.7587  -2.7145  -2.6650  -2.6451  -2.6074
  -2.5848  -2.5543  -2.5385  -2.4883  -2.4714  -2.4349  -2.4212  -2.3971
  -2.3399  -2.2901  -2.2665  -2.2026  -2.1871  -2.1619  -2.1439  -2.0998
  -2.0580  -2.0353  -1.9796  -1.9607  -1.9384  -1.8681  -1.8580  -1.8172
  -1.7700  -1.7113  -1.6402  -1.6027  -1.5629  -1.4994  -1.4407  -1.4216
  -1.3769  -1.3295  -1.2944  -1.2730  -1.2231  -1.1605  -1.1340  -1.0537
  -1.0380  -1.0061  -0.9746  -0.9452  -0.9199  -0.9046  -0.8936  -0.8756
  -0.8539  -0.8442  -0.8203  -0.8048  -0.7938  -0.7752  -0.7387  -0.7290
  -0.7179  -0.6894  -0.6724  -0.6461  -0.6293  -0.6004  -0.5826  -0.5737
  -0.5592  -0.5235  -0.4957  -0.4901  -0.4734  -0.4641  -0.4523  -0.4338
  -0.4087  -0.3816  -0.3740  -0.3634  -0.3480  -0.3400  -0.3208  -0.3028
  -0.2926  -0.2828  -0.2590  -0.2435  -0.2234  -0.2073  -0.1524  -0.1456
  -0.1360  -0.1115  -0.0772  -0.0714  -0.0504  -0.0331  -0.0088   0.0088
   0.0282   0.0496   0.0679   0.0860   0.0997   0.1073   0.1244   0.1424
   0.1690   0.2262   0.2359   0.2584   0.2828   0.3206   0.3540   0.3841
   0.4179   0.4422   0.4789   0.4936   0.5400   0.5627   0.5914   0.6562
   0.6821   0.7284   0.7807   0.8073   0.8368   0.8743   0.9203   0.9881
   1.0363   1.0799   1.1196   1.1456   1.1899   1.2214   1.2702   1.4475
   4.1222
     cgsolve_all iterations 103    anorm=    0.74E-07
     cgsolve_all iterations 103    anorm=    0.74E-07
     cgsolve_all iterations 103    anorm=    0.75E-07
     compute_u_kq: q = (    0.0000,    0.0401,    0.0000)
     Rotating WFCS
     ethr =  1.00E-14,  avg # of iterations = 49.0
     eigenvalues at k:
 -37.2963 -37.1346 -37.0745 -36.8384 -36.4566 -36.4077 -36.1626 -36.1544
 -36.1000 -36.0598 -36.0509 -35.8780 -19.0141 -18.9740 -18.9236 -18.8536
 -18.8099 -18.7744 -18.7393 -18.6998 -18.6751 -18.6543 -18.6167 -18.6156
 -18.5782 -18.5420 -18.5224 -18.4930 -18.4682 -18.3940 -18.3664 -18.3459
 -18.3391 -18.2799 -18.2403 -18.2348 -18.2168 -18.1702 -18.1530 -18.0839
 -18.0580 -18.0282 -18.0159 -18.0005 -17.9880 -17.9437 -17.9272 -17.9177
 -17.8716 -17.8667 -17.8546 -17.8268 -17.7873 -17.7644 -17.7501 -17.7208
 -17.7120 -17.7038 -17.6802 -17.6607 -17.6546 -17.6477 -17.6297 -17.6205
 -17.5845 -17.5655 -17.5534 -17.5374 -17.5084 -17.4997 -17.4803 -17.4521
 -17.4288 -17.4141 -17.3903 -17.3683 -17.3432 -17.3325 -17.3194 -17.3043
 -17.2954 -17.2606 -17.2389 -17.2083 -17.1719 -17.1576 -17.1240 -17.0946
 -17.0366 -17.0260 -16.9881 -16.9424 -16.9082 -16.7418 -16.6772 -16.6044
 -16.5787 -16.1758 -16.0827 -16.0112 -15.7079 -15.6364 -15.6138 -15.5718
 -15.4693 -15.3095 -15.2855 -15.2077 -15.1732 -15.1182 -15.0224 -14.9516
 -14.8704 -14.8091 -14.7781 -14.7615 -14.7033 -14.6897 -14.5436 -14.4993
 -14.4330 -14.3114  -6.9205  -6.7795  -6.7543  -6.7131  -6.6366  -6.6070
  -6.5799  -6.4579  -6.4051  -6.3928  -6.3636  -6.3347  -6.3154  -6.2795
  -6.2610  -6.2455  -6.2110  -6.1667  -6.1479  -6.1060  -6.0836  -6.0647
  -6.0355  -6.0088  -5.9692  -5.9623  -5.9060  -5.8848  -5.8655  -5.8474
  -5.8047  -5.7565  -5.7430  -5.7085  -5.6994  -5.6399  -5.5915  -5.5796
  -5.5688  -5.5404  -5.5052  -5.4966  -5.3802  -5.3536  -5.2628  -5.1545
  -5.0867  -4.9985  -4.2543  -4.1623  -4.0671  -3.9828  -3.9384  -3.9062
  -3.8195  -3.7510  -3.6344  -3.5960  -3.5509  -3.5254  -3.4945  -3.4602
  -3.4225  -3.4102  -3.3732  -3.3545  -3.3169  -3.2863  -3.2382  -3.1516
  -3.1334  -3.1045  -3.0739  -3.0288  -2.9879  -2.9644  -2.9301  -2.9007
  -2.8773  -2.8286  -2.7660  -2.7549  -2.7145  -2.6662  -2.6425  -2.6107
  -2.5837  -2.5521  -2.5313  -2.4859  -2.4709  -2.4337  -2.4200  -2.3941
  -2.3404  -2.2930  -2.2678  -2.2068  -2.1900  -2.1631  -2.1447  -2.1070
  -2.0623  -2.0340  -1.9767  -1.9601  -1.9386  -1.8721  -1.8616  -1.8187
  -1.7683  -1.7146  -1.6364  -1.5978  -1.5584  -1.4960  -1.4500  -1.4202
  -1.3812  -1.3268  -1.2916  -1.2709  -1.2214  -1.1600  -1.1307  -1.0568
  -1.0386  -1.0064  -0.9757  -0.9494  -0.9234  -0.9072  -0.8969  -0.8766
  -0.8507  -0.8450  -0.8191  -0.8050  -0.7942  -0.7744  -0.7400  -0.7273
  -0.7159  -0.6882  -0.6680  -0.6467  -0.6287  -0.6005  -0.5818  -0.5752
  -0.5597  -0.5243  -0.4953  -0.4921  -0.4722  -0.4644  -0.4508  -0.4372
  -0.4079  -0.3811  -0.3727  -0.3628  -0.3469  -0.3401  -0.3188  -0.3023
  -0.2921  -0.2839  -0.2598  -0.2416  -0.2223  -0.2090  -0.1537  -0.1454
  -0.1358  -0.1124  -0.0755  -0.0710  -0.0518  -0.0317  -0.0096   0.0068
   0.0298   0.0468   0.0687   0.0873   0.0990   0.1072   0.1289   0.1418
   0.1692   0.2287   0.2355   0.2609   0.2853   0.3226   0.3529   0.3851
   0.4183   0.4422   0.4800   0.5026   0.5470   0.5678   0.5920   0.6613
   0.6826   0.7286   0.7831   0.8102   0.8411   0.8733   0.9167   0.9853
   1.0337   1.0776   1.1190   1.1508   1.1848   1.2187   1.2675   1.4360
   4.1189
     eigenvalues at k+q:
 -37.2963 -37.1346 -37.0745 -36.8384 -36.4566 -36.4077 -36.1626 -36.1544
 -36.1001 -36.0599 -36.0509 -35.8780 -19.0132 -18.9737 -18.9246 -18.8550
 -18.8092 -18.7734 -18.7368 -18.7008 -18.6764 -18.6533 -18.6170 -18.6145
 -18.5789 -18.5402 -18.5221 -18.4938 -18.4725 -18.3933 -18.3673 -18.3448
 -18.3402 -18.2813 -18.2387 -18.2293 -18.2152 -18.1728 -18.1541 -18.0839
 -18.0574 -18.0268 -18.0146 -17.9996 -17.9869 -17.9425 -17.9268 -17.9180
 -17.8717 -17.8670 -17.8540 -17.8271 -17.7866 -17.7638 -17.7486 -17.7210
 -17.7117 -17.7023 -17.6774 -17.6588 -17.6569 -17.6476 -17.6290 -17.6197
 -17.5834 -17.5653 -17.5538 -17.5372 -17.5106 -17.4997 -17.4818 -17.4519
 -17.4258 -17.4144 -17.3914 -17.3690 -17.3454 -17.3326 -17.3193 -17.3037
 -17.2937 -17.2678 -17.2425 -17.2139 -17.1766 -17.1649 -17.1280 -17.0956
 -17.0402 -17.0280 -16.9871 -16.9405 -16.9067 -16.7400 -16.6620 -16.6134
 -16.5805 -16.1761 -16.0793 -16.0149 -15.7073 -15.6316 -15.6106 -15.5710
 -15.4692 -15.3066 -15.2783 -15.2083 -15.1728 -15.1159 -15.0235 -14.9500
 -14.8643 -14.8068 -14.7775 -14.7600 -14.7111 -14.6890 -14.5480 -14.5031
 -14.4330 -14.3145  -6.9436  -6.7774  -6.7537  -6.7124  -6.6360  -6.6092
  -6.5808  -6.4572  -6.4043  -6.3937  -6.3623  -6.3325  -6.3166  -6.2878
  -6.2617  -6.2451  -6.2121  -6.1697  -6.1487  -6.1041  -6.0847  -6.0632
  -6.0357  -6.0088  -5.9678  -5.9614  -5.9061  -5.8810  -5.8695  -5.8477
  -5.8055  -5.7566  -5.7427  -5.7050  -5.6962  -5.6394  -5.5891  -5.5794
  -5.5657  -5.5305  -5.5023  -5.4904  -5.3773  -5.3562  -5.2711  -5.1208
  -5.0905  -5.0047  -4.2775  -4.1695  -4.0707  -3.9811  -3.9337  -3.9022
  -3.8130  -3.7483  -3.6348  -3.5946  -3.5496  -3.5249  -3.4888  -3.4607
  -3.4220  -3.4089  -3.3740  -3.3547  -3.3153  -3.2862  -3.2366  -3.1535
  -3.1374  -3.1079  -3.0678  -3.0247  -2.9851  -2.9633  -2.9272  -2.9006
  -2.8774  -2.8301  -2.7750  -2.7614  -2.7165  -2.6703  -2.6417  -2.6122
  -2.5819  -2.5515  -2.5347  -2.4873  -2.4757  -2.4361  -2.4213  -2.3959
  -2.3414  -2.2909  -2.2627  -2.2004  -2.1849  -2.1617  -2.1398  -2.1026
  -2.0679  -2.0351  -1.9758  -1.9608  -1.9382  -1.8691  -1.8583  -1.8155
  -1.7661  -1.7086  -1.6372  -1.6006  -1.5664  -1.4937  -1.4480  -1.4211
  -1.3831  -1.3240  -1.2938  -1.2730  -1.2300  -1.1647  -1.1360  -1.0509
  -1.0349  -1.0049  -0.9742  -0.9506  -0.9207  -0.9014  -0.8942  -0.8741
  -0.8529  -0.8458  -0.8190  -0.8046  -0.7946  -0.7762  -0.7421  -0.7280
  -0.7179  -0.6876  -0.6660  -0.6459  -0.6322  -0.5988  -0.5822  -0.5740
  -0.5594  -0.5252  -0.4968  -0.4913  -0.4717  -0.4619  -0.4497  -0.4345
  -0.4070  -0.3815  -0.3711  -0.3655  -0.3466  -0.3393  -0.3175  -0.3067
  -0.2930  -0.2841  -0.2632  -0.2400  -0.2218  -0.2081  -0.1564  -0.1459
  -0.1362  -0.1128  -0.0778  -0.0690  -0.0498  -0.0323  -0.0098   0.0059
   0.0276   0.0449   0.0691   0.0872   0.0987   0.1049   0.1291   0.1444
   0.1699   0.2300   0.2362   0.2592   0.2856   0.3221   0.3504   0.3813
   0.4152   0.4354   0.4788   0.4915   0.5393   0.5639   0.5843   0.6536
   0.6804   0.7283   0.7805   0.8139   0.8379   0.8730   0.9190   0.9862
   1.0326   1.0751   1.1186   1.1570   1.1924   1.2174   1.2733   1.4522
   4.1244
     cgsolve_all iterations 103    anorm=    0.74E-07
     cgsolve_all iterations 103    anorm=    0.75E-07
     cgsolve_all iterations 103    anorm=    0.75E-07
     compute_u_kq: q = (    0.0000,   -0.0401,    0.0000)
     Rotating WFCS
     ethr =  1.00E-14,  avg # of iterations = 50.0
     eigenvalues at k:
 -37.2963 -37.1346 -37.0745 -36.8384 -36.4566 -36.4077 -36.1626 -36.1544
 -36.1000 -36.0598 -36.0509 -35.8780 -19.0141 -18.9740 -18.9236 -18.8536
 -18.8099 -18.7744 -18.7393 -18.6998 -18.6751 -18.6543 -18.6167 -18.6156
 -18.5782 -18.5420 -18.5224 -18.4930 -18.4682 -18.3940 -18.3664 -18.3459
 -18.3391 -18.2799 -18.2403 -18.2348 -18.2168 -18.1702 -18.1530 -18.0839
 -18.0580 -18.0282 -18.0159 -18.0005 -17.9880 -17.9437 -17.9272 -17.9177
 -17.8716 -17.8667 -17.8546 -17.8268 -17.7873 -17.7644 -17.7501 -17.7208
 -17.7120 -17.7038 -17.6802 -17.6607 -17.6546 -17.6477 -17.6297 -17.6205
 -17.5845 -17.5655 -17.5534 -17.5374 -17.5084 -17.4997 -17.4803 -17.4521
 -17.4288 -17.4141 -17.3903 -17.3683 -17.3432 -17.3325 -17.3194 -17.3043
 -17.2954 -17.2606 -17.2389 -17.2083 -17.1719 -17.1576 -17.1240 -17.0946
 -17.0366 -17.0260 -16.9881 -16.9424 -16.9082 -16.7418 -16.6772 -16.6044
 -16.5787 -16.1758 -16.0827 -16.0112 -15.7079 -15.6364 -15.6138 -15.5718
 -15.4693 -15.3095 -15.2855 -15.2077 -15.1732 -15.1182 -15.0224 -14.9516
 -14.8704 -14.8091 -14.7781 -14.7615 -14.7033 -14.6897 -14.5436 -14.4993
 -14.4330 -14.3114  -6.9205  -6.7795  -6.7543  -6.7131  -6.6366  -6.6070
  -6.5799  -6.4579  -6.4051  -6.3928  -6.3636  -6.3347  -6.3154  -6.2795
  -6.2610  -6.2455  -6.2110  -6.1667  -6.1479  -6.1060  -6.0836  -6.0647
  -6.0355  -6.0088  -5.9692  -5.9623  -5.9060  -5.8848  -5.8655  -5.8474
  -5.8047  -5.7565  -5.7430  -5.7085  -5.6994  -5.6399  -5.5915  -5.5796
  -5.5688  -5.5404  -5.5052  -5.4966  -5.3802  -5.3536  -5.2628  -5.1545
  -5.0867  -4.9985  -4.2543  -4.1623  -4.0671  -3.9828  -3.9384  -3.9062
  -3.8195  -3.7510  -3.6344  -3.5960  -3.5509  -3.5254  -3.4945  -3.4602
  -3.4225  -3.4102  -3.3732  -3.3545  -3.3169  -3.2863  -3.2382  -3.1516
  -3.1334  -3.1045  -3.0739  -3.0288  -2.9879  -2.9644  -2.9301  -2.9007
  -2.8773  -2.8286  -2.7660  -2.7549  -2.7145  -2.6662  -2.6425  -2.6107
  -2.5837  -2.5521  -2.5313  -2.4859  -2.4709  -2.4337  -2.4200  -2.3941
  -2.3404  -2.2930  -2.2678  -2.2068  -2.1900  -2.1631  -2.1447  -2.1070
  -2.0623  -2.0340  -1.9767  -1.9601  -1.9386  -1.8721  -1.8616  -1.8187
  -1.7683  -1.7146  -1.6364  -1.5978  -1.5584  -1.4960  -1.4500  -1.4202
  -1.3812  -1.3268  -1.2916  -1.2709  -1.2214  -1.1600  -1.1307  -1.0568
  -1.0386  -1.0064  -0.9757  -0.9494  -0.9234  -0.9072  -0.8969  -0.8766
  -0.8507  -0.8450  -0.8191  -0.8050  -0.7942  -0.7744  -0.7400  -0.7273
  -0.7159  -0.6882  -0.6680  -0.6467  -0.6287  -0.6005  -0.5818  -0.5752
  -0.5597  -0.5243  -0.4953  -0.4921  -0.4722  -0.4644  -0.4508  -0.4372
  -0.4079  -0.3811  -0.3727  -0.3628  -0.3469  -0.3401  -0.3188  -0.3023
  -0.2921  -0.2839  -0.2598  -0.2416  -0.2223  -0.2090  -0.1537  -0.1454
  -0.1358  -0.1124  -0.0755  -0.0710  -0.0518  -0.0317  -0.0096   0.0068
   0.0298   0.0468   0.0687   0.0873   0.0990   0.1072   0.1289   0.1418
   0.1692   0.2287   0.2355   0.2609   0.2853   0.3226   0.3529   0.3851
   0.4183   0.4422   0.4800   0.5026   0.5470   0.5678   0.5920   0.6613
   0.6826   0.7286   0.7831   0.8102   0.8411   0.8733   0.9167   0.9853
   1.0337   1.0776   1.1190   1.1508   1.1848   1.2187   1.2675   1.4360
   4.1189
     eigenvalues at k+q:
 -37.2963 -37.1346 -37.0745 -36.8384 -36.4567 -36.4076 -36.1627 -36.1544
 -36.1000 -36.0598 -36.0509 -35.8780 -19.0150 -18.9743 -18.9224 -18.8522
 -18.8104 -18.7754 -18.7419 -18.6991 -18.6738 -18.6550 -18.6171 -18.6158
 -18.5777 -18.5441 -18.5225 -18.4922 -18.4638 -18.3953 -18.3650 -18.3472
 -18.3377 -18.2784 -18.2438 -18.2389 -18.2179 -18.1679 -18.1518 -18.0837
 -18.0586 -18.0297 -18.0170 -18.0020 -17.9887 -17.9450 -17.9277 -17.9172
 -17.8719 -17.8664 -17.8550 -17.8267 -17.7878 -17.7647 -17.7516 -17.7219
 -17.7124 -17.7042 -17.6835 -17.6625 -17.6529 -17.6473 -17.6305 -17.6213
 -17.5853 -17.5658 -17.5534 -17.5369 -17.5069 -17.4997 -17.4785 -17.4521
 -17.4316 -17.4138 -17.3892 -17.3676 -17.3414 -17.3325 -17.3197 -17.3048
 -17.2969 -17.2530 -17.2350 -17.2024 -17.1683 -17.1498 -17.1201 -17.0934
 -17.0349 -17.0228 -16.9889 -16.9441 -16.9095 -16.7443 -16.6925 -16.5980
 -16.5742 -16.1754 -16.0864 -16.0076 -15.7088 -15.6418 -15.6160 -15.5725
 -15.4694 -15.3131 -15.2921 -15.2071 -15.1737 -15.1200 -15.0216 -14.9533
 -14.8759 -14.8116 -14.7786 -14.7627 -14.6988 -14.6874 -14.5402 -14.4958
 -14.4325 -14.3080  -6.8961  -6.7818  -6.7547  -6.7137  -6.6373  -6.6049
  -6.5789  -6.4587  -6.4060  -6.3923  -6.3651  -6.3368  -6.3150  -6.2744
  -6.2574  -6.2447  -6.2101  -6.1639  -6.1467  -6.1089  -6.0825  -6.0656
  -6.0358  -6.0091  -5.9726  -5.9620  -5.9058  -5.8890  -5.8617  -5.8460
  -5.8037  -5.7563  -5.7432  -5.7118  -5.7029  -5.6407  -5.5950  -5.5810
  -5.5724  -5.5477  -5.5079  -5.5004  -5.3829  -5.3509  -5.2557  -5.1890
  -5.0815  -4.9928  -4.2326  -4.1549  -4.0633  -3.9847  -3.9430  -3.9107
  -3.8257  -3.7533  -3.6346  -3.5972  -3.5526  -3.5261  -3.5016  -3.4593
  -3.4225  -3.4107  -3.3723  -3.3540  -3.3186  -3.2860  -3.2390  -3.1520
  -3.1297  -3.1002  -3.0787  -3.0332  -2.9897  -2.9653  -2.9341  -2.8992
  -2.8769  -2.8266  -2.7617  -2.7435  -2.7127  -2.6621  -2.6436  -2.6108
  -2.5851  -2.5543  -2.5262  -2.4843  -2.4657  -2.4311  -2.4188  -2.3919
  -2.3393  -2.2950  -2.2730  -2.2156  -2.1954  -2.1654  -2.1472  -2.1107
  -2.0572  -2.0332  -1.9778  -1.9599  -1.9389  -1.8748  -1.8647  -1.8218
  -1.7706  -1.7201  -1.6358  -1.5949  -1.5501  -1.4999  -1.4512  -1.4183
  -1.3789  -1.3310  -1.2885  -1.2684  -1.2128  -1.1558  -1.1250  -1.0645
  -1.0414  -1.0079  -0.9771  -0.9484  -0.9269  -0.9128  -0.9002  -0.8778
  -0.8494  -0.8442  -0.8189  -0.8054  -0.7938  -0.7719  -0.7376  -0.7270
  -0.7139  -0.6894  -0.6696  -0.6471  -0.6252  -0.6022  -0.5821  -0.5762
  -0.5593  -0.5240  -0.4961  -0.4913  -0.4745  -0.4649  -0.4515  -0.4398
  -0.4094  -0.3808  -0.3738  -0.3597  -0.3472  -0.3413  -0.3198  -0.2985
  -0.2898  -0.2835  -0.2564  -0.2433  -0.2229  -0.2094  -0.1513  -0.1450
  -0.1353  -0.1119  -0.0753  -0.0723  -0.0535  -0.0305  -0.0100   0.0075
   0.0322   0.0482   0.0682   0.0855   0.0989   0.1100   0.1287   0.1403
   0.1690   0.2264   0.2356   0.2622   0.2852   0.3235   0.3553   0.3880
   0.4216   0.4495   0.4808   0.5141   0.5528   0.5734   0.5999   0.6683
   0.6858   0.7289   0.7856   0.8067   0.8440   0.8736   0.9151   0.9849
   1.0345   1.0795   1.1168   1.1448   1.1781   1.2197   1.2636   1.4195
   4.1133
     cgsolve_all iterations 105    anorm=    0.74E-07
     cgsolve_all iterations 103    anorm=    0.75E-07
     cgsolve_all iterations 103    anorm=    0.74E-07
     compute_u_kq: q = (    0.0000,    0.0000,    0.0401)
     Rotating WFCS
     ethr =  1.00E-14,  avg # of iterations = 51.0
     eigenvalues at k:
 -37.2963 -37.1346 -37.0745 -36.8384 -36.4566 -36.4077 -36.1626 -36.1544
 -36.1000 -36.0598 -36.0509 -35.8780 -19.0141 -18.9740 -18.9236 -18.8536
 -18.8099 -18.7744 -18.7393 -18.6998 -18.6751 -18.6543 -18.6167 -18.6156
 -18.5782 -18.5420 -18.5224 -18.4930 -18.4682 -18.3940 -18.3664 -18.3459
 -18.3391 -18.2799 -18.2403 -18.2348 -18.2168 -18.1702 -18.1530 -18.0839
 -18.0580 -18.0282 -18.0159 -18.0005 -17.9880 -17.9437 -17.9272 -17.9177
 -17.8716 -17.8667 -17.8546 -17.8268 -17.7873 -17.7644 -17.7501 -17.7208
 -17.7120 -17.7038 -17.6802 -17.6607 -17.6546 -17.6477 -17.6297 -17.6205
 -17.5845 -17.5655 -17.5534 -17.5374 -17.5084 -17.4997 -17.4803 -17.4521
 -17.4288 -17.4141 -17.3903 -17.3683 -17.3432 -17.3325 -17.3194 -17.3043
 -17.2954 -17.2606 -17.2389 -17.2083 -17.1719 -17.1576 -17.1240 -17.0946
 -17.0366 -17.0260 -16.9881 -16.9424 -16.9082 -16.7418 -16.6772 -16.6044
 -16.5787 -16.1758 -16.0827 -16.0112 -15.7079 -15.6364 -15.6138 -15.5718
 -15.4693 -15.3095 -15.2855 -15.2077 -15.1732 -15.1182 -15.0224 -14.9516
 -14.8704 -14.8091 -14.7781 -14.7615 -14.7033 -14.6897 -14.5436 -14.4993
 -14.4330 -14.3114  -6.9205  -6.7795  -6.7543  -6.7131  -6.6366  -6.6070
  -6.5799  -6.4579  -6.4051  -6.3928  -6.3636  -6.3347  -6.3154  -6.2795
  -6.2610  -6.2455  -6.2110  -6.1667  -6.1479  -6.1060  -6.0836  -6.0647
  -6.0355  -6.0088  -5.9692  -5.9623  -5.9060  -5.8848  -5.8655  -5.8474
  -5.8047  -5.7565  -5.7430  -5.7085  -5.6994  -5.6399  -5.5915  -5.5796
  -5.5688  -5.5404  -5.5052  -5.4966  -5.3802  -5.3536  -5.2628  -5.1545
  -5.0867  -4.9985  -4.2543  -4.1623  -4.0671  -3.9828  -3.9384  -3.9062
  -3.8195  -3.7510  -3.6344  -3.5960  -3.5509  -3.5254  -3.4945  -3.4602
  -3.4225  -3.4102  -3.3732  -3.3545  -3.3169  -3.2863  -3.2382  -3.1516
  -3.1334  -3.1045  -3.0739  -3.0288  -2.9879  -2.9644  -2.9301  -2.9007
  -2.8773  -2.8286  -2.7660  -2.7549  -2.7145  -2.6662  -2.6425  -2.6107
  -2.5837  -2.5521  -2.5313  -2.4859  -2.4709  -2.4337  -2.4200  -2.3941
  -2.3404  -2.2930  -2.2678  -2.2068  -2.1900  -2.1631  -2.1447  -2.1070
  -2.0623  -2.0340  -1.9767  -1.9601  -1.9386  -1.8721  -1.8616  -1.8187
  -1.7683  -1.7146  -1.6364  -1.5978  -1.5584  -1.4960  -1.4500  -1.4202
  -1.3812  -1.3268  -1.2916  -1.2709  -1.2214  -1.1600  -1.1307  -1.0568
  -1.0386  -1.0064  -0.9757  -0.9494  -0.9234  -0.9072  -0.8969  -0.8766
  -0.8507  -0.8450  -0.8191  -0.8050  -0.7942  -0.7744  -0.7400  -0.7273
  -0.7159  -0.6882  -0.6680  -0.6467  -0.6287  -0.6005  -0.5818  -0.5752
  -0.5597  -0.5243  -0.4953  -0.4921  -0.4722  -0.4644  -0.4508  -0.4372
  -0.4079  -0.3811  -0.3727  -0.3628  -0.3469  -0.3401  -0.3188  -0.3023
  -0.2921  -0.2839  -0.2598  -0.2416  -0.2223  -0.2090  -0.1537  -0.1454
  -0.1358  -0.1124  -0.0755  -0.0710  -0.0518  -0.0317  -0.0096   0.0068
   0.0298   0.0468   0.0687   0.0873   0.0990   0.1072   0.1289   0.1418
   0.1692   0.2287   0.2355   0.2609   0.2853   0.3226   0.3529   0.3851
   0.4183   0.4422   0.4800   0.5026   0.5470   0.5678   0.5920   0.6613
   0.6826   0.7286   0.7831   0.8102   0.8411   0.8733   0.9167   0.9853
   1.0337   1.0776   1.1190   1.1508   1.1848   1.2187   1.2675   1.4360
   4.1189
     eigenvalues at k+q:
 -37.2963 -37.1346 -37.0745 -36.8384 -36.4566 -36.4077 -36.1626 -36.1544
 -36.1001 -36.0598 -36.0509 -35.8780 -19.0141 -18.9740 -18.9235 -18.8536
 -18.8098 -18.7744 -18.7394 -18.6998 -18.6750 -18.6545 -18.6168 -18.6154
 -18.5782 -18.5422 -18.5225 -18.4928 -18.4682 -18.3942 -18.3663 -18.3456
 -18.3393 -18.2804 -18.2390 -18.2356 -18.2170 -18.1709 -18.1524 -18.0840
 -18.0577 -18.0274 -18.0164 -18.0005 -17.9875 -17.9485 -17.9244 -17.9169
 -17.8709 -17.8672 -17.8527 -17.8291 -17.7877 -17.7644 -17.7498 -17.7237
 -17.7114 -17.7013 -17.6803 -17.6594 -17.6546 -17.6486 -17.6300 -17.6203
 -17.5847 -17.5659 -17.5531 -17.5370 -17.5093 -17.5001 -17.4796 -17.4520
 -17.4287 -17.4142 -17.3901 -17.3683 -17.3431 -17.3325 -17.3197 -17.3042
 -17.2955 -17.2605 -17.2388 -17.2083 -17.1718 -17.1574 -17.1240 -17.0946
 -17.0366 -17.0260 -16.9881 -16.9425 -16.9082 -16.7418 -16.6775 -16.6043
 -16.5786 -16.1758 -16.0828 -16.0112 -15.7079 -15.6365 -15.6138 -15.5719
 -15.4693 -15.3096 -15.2856 -15.2077 -15.1732 -15.1182 -15.0224 -14.9516
 -14.8704 -14.8092 -14.7781 -14.7616 -14.7033 -14.6896 -14.5435 -14.4991
 -14.4329 -14.3114  -6.9201  -6.7796  -6.7543  -6.7132  -6.6366  -6.6070
  -6.5799  -6.4579  -6.4051  -6.3928  -6.3636  -6.3348  -6.3154  -6.2793
  -6.2610  -6.2456  -6.2110  -6.1667  -6.1478  -6.1061  -6.0837  -6.0646
  -6.0356  -6.0088  -5.9691  -5.9625  -5.9059  -5.8849  -5.8655  -5.8474
  -5.8047  -5.7564  -5.7430  -5.7088  -5.6991  -5.6400  -5.5917  -5.5795
  -5.5686  -5.5408  -5.5054  -5.4965  -5.3803  -5.3535  -5.2627  -5.1551
  -5.0865  -4.9985  -4.2539  -4.1623  -4.0671  -3.9824  -3.9387  -3.9065
  -3.8194  -3.7512  -3.6345  -3.5959  -3.5509  -3.5254  -3.4942  -3.4599
  -3.4219  -3.4120  -3.3732  -3.3534  -3.3181  -3.2860  -3.2386  -3.1497
  -3.1355  -3.1039  -3.0725  -3.0308  -2.9878  -2.9629  -2.9295  -2.9012
  -2.8785  -2.8290  -2.7668  -2.7531  -2.7154  -2.6647  -2.6421  -2.6115
  -2.5836  -2.5525  -2.5306  -2.4859  -2.4716  -2.4339  -2.4175  -2.3962
  -2.3412  -2.2929  -2.2653  -2.2089  -2.1897  -2.1683  -2.1410  -2.1068
  -2.0612  -2.0343  -1.9762  -1.9598  -1.9394  -1.8700  -1.8635  -1.8179
  -1.7696  -1.7150  -1.6362  -1.5972  -1.5580  -1.4963  -1.4498  -1.4203
  -1.3814  -1.3265  -1.2916  -1.2719  -1.2212  -1.1598  -1.1303  -1.0570
  -1.0387  -1.0064  -0.9755  -0.9495  -0.9221  -0.9088  -0.8982  -0.8752
  -0.8518  -0.8441  -0.8179  -0.8049  -0.7958  -0.7741  -0.7398  -0.7262
  -0.7167  -0.6885  -0.6681  -0.6460  -0.6281  -0.6017  -0.5818  -0.5748
  -0.5598  -0.5236  -0.4961  -0.4914  -0.4716  -0.4634  -0.4537  -0.4370
  -0.4080  -0.3808  -0.3728  -0.3611  -0.3475  -0.3407  -0.3183  -0.3012
  -0.2926  -0.2836  -0.2618  -0.2419  -0.2207  -0.2099  -0.1543  -0.1441
  -0.1361  -0.1127  -0.0756  -0.0706  -0.0516  -0.0322  -0.0097   0.0069
   0.0299   0.0469   0.0686   0.0873   0.0981   0.1082   0.1287   0.1418
   0.1692   0.2288   0.2355   0.2609   0.2854   0.3226   0.3528   0.3851
   0.4183   0.4423   0.4800   0.5028   0.5472   0.5679   0.5921   0.6614
   0.6826   0.7286   0.7832   0.8102   0.8412   0.8733   0.9166   0.9852
   1.0336   1.0775   1.1189   1.1509   1.1847   1.2186   1.2674   1.4357
   4.1188
     cgsolve_all iterations 103    anorm=    0.74E-07
     cgsolve_all iterations 103    anorm=    0.74E-07
     cgsolve_all iterations 103    anorm=    0.74E-07
     compute_u_kq: q = (    0.0000,    0.0000,   -0.0401)
     Rotating WFCS
     ethr =  1.00E-14,  avg # of iterations = 51.0
     eigenvalues at k:
 -37.2963 -37.1346 -37.0745 -36.8384 -36.4566 -36.4077 -36.1626 -36.1544
 -36.1000 -36.0598 -36.0509 -35.8780 -19.0141 -18.9740 -18.9236 -18.8536
 -18.8099 -18.7744 -18.7393 -18.6998 -18.6751 -18.6543 -18.6167 -18.6156
 -18.5782 -18.5420 -18.5224 -18.4930 -18.4682 -18.3940 -18.3664 -18.3459
 -18.3391 -18.2799 -18.2403 -18.2348 -18.2168 -18.1702 -18.1530 -18.0839
 -18.0580 -18.0282 -18.0159 -18.0005 -17.9880 -17.9437 -17.9272 -17.9177
 -17.8716 -17.8667 -17.8546 -17.8268 -17.7873 -17.7644 -17.7501 -17.7208
 -17.7120 -17.7038 -17.6802 -17.6607 -17.6546 -17.6477 -17.6297 -17.6205
 -17.5845 -17.5655 -17.5534 -17.5374 -17.5084 -17.4997 -17.4803 -17.4521
 -17.4288 -17.4141 -17.3903 -17.3683 -17.3432 -17.3325 -17.3194 -17.3043
 -17.2954 -17.2606 -17.2389 -17.2083 -17.1719 -17.1576 -17.1240 -17.0946
 -17.0366 -17.0260 -16.9881 -16.9424 -16.9082 -16.7418 -16.6772 -16.6044
 -16.5787 -16.1758 -16.0827 -16.0112 -15.7079 -15.6364 -15.6138 -15.5718
 -15.4693 -15.3095 -15.2855 -15.2077 -15.1732 -15.1182 -15.0224 -14.9516
 -14.8704 -14.8091 -14.7781 -14.7615 -14.7033 -14.6897 -14.5436 -14.4993
 -14.4330 -14.3114  -6.9205  -6.7795  -6.7543  -6.7131  -6.6366  -6.6070
  -6.5799  -6.4579  -6.4051  -6.3928  -6.3636  -6.3347  -6.3154  -6.2795
  -6.2610  -6.2455  -6.2110  -6.1667  -6.1479  -6.1060  -6.0836  -6.0647
  -6.0355  -6.0088  -5.9692  -5.9623  -5.9060  -5.8848  -5.8655  -5.8474
  -5.8047  -5.7565  -5.7430  -5.7085  -5.6994  -5.6399  -5.5915  -5.5796
  -5.5688  -5.5404  -5.5052  -5.4966  -5.3802  -5.3536  -5.2628  -5.1545
  -5.0867  -4.9985  -4.2543  -4.1623  -4.0671  -3.9828  -3.9384  -3.9062
  -3.8195  -3.7510  -3.6344  -3.5960  -3.5509  -3.5254  -3.4945  -3.4602
  -3.4225  -3.4102  -3.3732  -3.3545  -3.3169  -3.2863  -3.2382  -3.1516
  -3.1334  -3.1045  -3.0739  -3.0288  -2.9879  -2.9644  -2.9301  -2.9007
  -2.8773  -2.8286  -2.7660  -2.7549  -2.7145  -2.6662  -2.6425  -2.6107
  -2.5837  -2.5521  -2.5313  -2.4859  -2.4709  -2.4337  -2.4200  -2.3941
  -2.3404  -2.2930  -2.2678  -2.2068  -2.1900  -2.1631  -2.1447  -2.1070
  -2.0623  -2.0340  -1.9767  -1.9601  -1.9386  -1.8721  -1.8616  -1.8187
  -1.7683  -1.7146  -1.6364  -1.5978  -1.5584  -1.4960  -1.4500  -1.4202
  -1.3812  -1.3268  -1.2916  -1.2709  -1.2214  -1.1600  -1.1307  -1.0568
  -1.0386  -1.0064  -0.9757  -0.9494  -0.9234  -0.9072  -0.8969  -0.8766
  -0.8507  -0.8450  -0.8191  -0.8050  -0.7942  -0.7744  -0.7400  -0.7273
  -0.7159  -0.6882  -0.6680  -0.6467  -0.6287  -0.6005  -0.5818  -0.5752
  -0.5597  -0.5243  -0.4953  -0.4921  -0.4722  -0.4644  -0.4508  -0.4372
  -0.4079  -0.3811  -0.3727  -0.3628  -0.3469  -0.3401  -0.3188  -0.3023
  -0.2921  -0.2839  -0.2598  -0.2416  -0.2223  -0.2090  -0.1537  -0.1454
  -0.1358  -0.1124  -0.0755  -0.0710  -0.0518  -0.0317  -0.0096   0.0068
   0.0298   0.0468   0.0687   0.0873   0.0990   0.1072   0.1289   0.1418
   0.1692   0.2287   0.2355   0.2609   0.2853   0.3226   0.3529   0.3851
   0.4183   0.4422   0.4800   0.5026   0.5470   0.5678   0.5920   0.6613
   0.6826   0.7286   0.7831   0.8102   0.8411   0.8733   0.9167   0.9853
   1.0337   1.0776   1.1190   1.1508   1.1848   1.2187   1.2675   1.4360
   4.1189
     eigenvalues at k+q:
 -37.2963 -37.1346 -37.0745 -36.8384 -36.4566 -36.4077 -36.1626 -36.1544
 -36.1001 -36.0598 -36.0509 -35.8780 -19.0141 -18.9740 -18.9235 -18.8536
 -18.8099 -18.7745 -18.7392 -18.6999 -18.6752 -18.6541 -18.6166 -18.6156
 -18.5783 -18.5419 -18.5223 -18.4934 -18.4681 -18.3940 -18.3665 -18.3461
 -18.3389 -18.2796 -18.2415 -18.2339 -18.2164 -18.1701 -18.1534 -18.0839
 -18.0582 -18.0295 -18.0148 -18.0003 -17.9885 -17.9393 -17.9303 -17.9177
 -17.8732 -17.8665 -17.8555 -17.8252 -17.7868 -17.7643 -17.7502 -17.7194
 -17.7120 -17.7052 -17.6801 -17.6621 -17.6547 -17.6467 -17.6294 -17.6210
 -17.5842 -17.5650 -17.5536 -17.5381 -17.5077 -17.4991 -17.4809 -17.4522
 -17.4289 -17.4140 -17.3905 -17.3684 -17.3433 -17.3323 -17.3192 -17.3045
 -17.2954 -17.2607 -17.2390 -17.2084 -17.1720 -17.1577 -17.1241 -17.0946
 -17.0366 -17.0261 -16.9881 -16.9424 -16.9081 -16.7418 -16.6770 -16.6046
 -16.5787 -16.1758 -16.0827 -16.0113 -15.7079 -15.6364 -15.6137 -15.5718
 -15.4693 -15.3094 -15.2855 -15.2077 -15.1732 -15.1181 -15.0224 -14.9515
 -14.8703 -14.8091 -14.7781 -14.7615 -14.7033 -14.6898 -14.5436 -14.4994
 -14.4331 -14.3113  -6.9210  -6.7795  -6.7542  -6.7131  -6.6366  -6.6071
  -6.5799  -6.4579  -6.4051  -6.3927  -6.3636  -6.3347  -6.3154  -6.2798
  -6.2611  -6.2454  -6.2111  -6.1667  -6.1480  -6.1059  -6.0836  -6.0648
  -6.0355  -6.0088  -5.9695  -5.9621  -5.9060  -5.8848  -5.8655  -5.8474
  -5.8046  -5.7565  -5.7429  -5.7082  -5.6997  -5.6397  -5.5913  -5.5796
  -5.5690  -5.5400  -5.5054  -5.4965  -5.3802  -5.3536  -5.2629  -5.1539
  -5.0868  -4.9986  -4.2547  -4.1624  -4.0671  -3.9831  -3.9381  -3.9059
  -3.8197  -3.7508  -3.6343  -3.5960  -3.5508  -3.5254  -3.4952  -3.4601
  -3.4235  -3.4081  -3.3732  -3.3560  -3.3155  -3.2863  -3.2374  -3.1540
  -3.1306  -3.1058  -3.0747  -3.0275  -2.9879  -2.9656  -2.9308  -2.8999
  -2.8764  -2.8276  -2.7663  -2.7559  -2.7136  -2.6682  -2.6425  -2.6099
  -2.5840  -2.5515  -2.5318  -2.4860  -2.4701  -2.4335  -2.4229  -2.3924
  -2.3394  -2.2926  -2.2698  -2.2060  -2.1914  -2.1570  -2.1483  -2.1071
  -2.0641  -2.0326  -1.9775  -1.9606  -1.9365  -1.8748  -1.8596  -1.8196
  -1.7669  -1.7148  -1.6367  -1.5987  -1.5584  -1.4954  -1.4503  -1.4201
  -1.3810  -1.3269  -1.2917  -1.2703  -1.2214  -1.1605  -1.1310  -1.0565
  -1.0386  -1.0064  -0.9761  -0.9492  -0.9247  -0.9056  -0.8953  -0.8780
  -0.8494  -0.8457  -0.8212  -0.8045  -0.7924  -0.7749  -0.7405  -0.7284
  -0.7145  -0.6884  -0.6676  -0.6477  -0.6291  -0.5993  -0.5820  -0.5756
  -0.5592  -0.5252  -0.4949  -0.4926  -0.4726  -0.4648  -0.4478  -0.4375
  -0.4080  -0.3810  -0.3725  -0.3645  -0.3468  -0.3394  -0.3195  -0.3034
  -0.2916  -0.2842  -0.2586  -0.2412  -0.2233  -0.2081  -0.1533  -0.1469
  -0.1356  -0.1119  -0.0758  -0.0714  -0.0520  -0.0306  -0.0095   0.0066
   0.0297   0.0468   0.0687   0.0873   0.0996   0.1064   0.1290   0.1418
   0.1692   0.2286   0.2355   0.2608   0.2853   0.3225   0.3529   0.3850
   0.4182   0.4422   0.4799   0.5024   0.5468   0.5676   0.5920   0.6612
   0.6825   0.7286   0.7831   0.8102   0.8410   0.8734   0.9168   0.9853
   1.0337   1.0776   1.1190   1.1507   1.1850   1.2187   1.2675   1.4363
   4.1190
     cgsolve_all iterations 103    anorm=    0.74E-07
     cgsolve_all iterations 103    anorm=    0.74E-07
     cgsolve_all iterations 103    anorm=    0.74E-07

     k-point #    2 of     4      pool #  1    cpu time:   17850.1
     compute_u_kq: q = (    0.0000,    0.0000,    0.0000)
     Rotating WFCS
     ethr =  1.00E-14,  avg # of iterations =  6.0
     eigenvalues at k:
 -37.2963 -37.1346 -37.0745 -36.8384 -36.4566 -36.4077 -36.1626 -36.1544
 -36.1000 -36.0598 -36.0509 -35.8780 -19.0141 -18.9740 -18.9235 -18.8537
 -18.8097 -18.7747 -18.7392 -18.6999 -18.6753 -18.6541 -18.6170 -18.6152
 -18.5782 -18.5426 -18.5212 -18.4940 -18.4674 -18.3955 -18.3665 -18.3455
 -18.3384 -18.2811 -18.2421 -18.2301 -18.2149 -18.1765 -18.1504 -18.0854
 -18.0555 -18.0354 -18.0094 -17.9972 -17.9868 -17.9581 -17.9243 -17.9013
 -17.8855 -17.8638 -17.8502 -17.8309 -17.7877 -17.7642 -17.7463 -17.7346
 -17.7095 -17.6909 -17.6785 -17.6678 -17.6547 -17.6431 -17.6289 -17.6245
 -17.5841 -17.5650 -17.5522 -17.5417 -17.5098 -17.4981 -17.4784 -17.4523
 -17.4287 -17.4134 -17.3904 -17.3699 -17.3434 -17.3302 -17.3198 -17.3046
 -17.2960 -17.2605 -17.2389 -17.2083 -17.1719 -17.1576 -17.1240 -17.0946
 -17.0366 -17.0260 -16.9881 -16.9424 -16.9082 -16.7418 -16.6772 -16.6044
 -16.5787 -16.1758 -16.0827 -16.0112 -15.7079 -15.6364 -15.6138 -15.5718
 -15.4693 -15.3095 -15.2855 -15.2077 -15.1732 -15.1182 -15.0224 -14.9516
 -14.8704 -14.8091 -14.7781 -14.7615 -14.7033 -14.6897 -14.5436 -14.4993
 -14.4330 -14.3114  -6.9205  -6.7795  -6.7543  -6.7131  -6.6366  -6.6071
  -6.5799  -6.4578  -6.4051  -6.3929  -6.3634  -6.3348  -6.3154  -6.2794
  -6.2616  -6.2453  -6.2108  -6.1670  -6.1476  -6.1060  -6.0834  -6.0650
  -6.0357  -6.0087  -5.9698  -5.9617  -5.9059  -5.8850  -5.8655  -5.8475
  -5.8045  -5.7559  -5.7429  -5.7096  -5.6990  -5.6395  -5.5921  -5.5797
  -5.5684  -5.5395  -5.5079  -5.4948  -5.3802  -5.3536  -5.2628  -5.1545
  -5.0867  -4.9985  -4.2543  -4.1623  -4.0676  -3.9815  -3.9393  -3.9061
  -3.8198  -3.7506  -3.6341  -3.5960  -3.5495  -3.5264  -3.4981  -3.4542
  -3.4285  -3.4061  -3.3734  -3.3593  -3.3162  -3.2839  -3.2347  -3.1567
  -3.1298  -3.1086  -3.0661  -3.0380  -2.9868  -2.9616  -2.9327  -2.8943
  -2.8820  -2.8222  -2.7747  -2.7499  -2.7150  -2.6703  -2.6394  -2.6091
  -2.5852  -2.5497  -2.5290  -2.4879  -2.4707  -2.4325  -2.4290  -2.3937
  -2.3380  -2.2858  -2.2616  -2.2257  -2.1924  -2.1720  -2.1342  -2.1014
  -2.0697  -2.0223  -1.9810  -1.9613  -1.9243  -1.8815  -1.8585  -1.8182
  -1.7673  -1.7214  -1.6375  -1.5996  -1.5549  -1.4940  -1.4509  -1.4206
  -1.3811  -1.3238  -1.2933  -1.2746  -1.2182  -1.1631  -1.1301  -1.0551
  -1.0402  -1.0066  -0.9787  -0.9478  -0.9251  -0.9059  -0.8933  -0.8771
  -0.8491  -0.8404  -0.8296  -0.8014  -0.7913  -0.7756  -0.7428  -0.7289
  -0.7048  -0.6976  -0.6658  -0.6496  -0.6269  -0.6013  -0.5833  -0.5755
  -0.5540  -0.5267  -0.4988  -0.4903  -0.4714  -0.4638  -0.4490  -0.4364
  -0.4083  -0.3778  -0.3726  -0.3631  -0.3503  -0.3398  -0.3199  -0.3022
  -0.2918  -0.2840  -0.2656  -0.2422  -0.2163  -0.2069  -0.1574  -0.1451
  -0.1371  -0.1101  -0.0791  -0.0705  -0.0530  -0.0249  -0.0100   0.0049
   0.0300   0.0473   0.0683   0.0871   0.0949   0.1102   0.1290   0.1419
   0.1692   0.2288   0.2354   0.2609   0.2852   0.3227   0.3529   0.3850
   0.4183   0.4423   0.4800   0.5026   0.5470   0.5677   0.5920   0.6613
   0.6826   0.7286   0.7832   0.8102   0.8411   0.8733   0.9167   0.9853
   1.0337   1.0776   1.1190   1.1508   1.1848   1.2187   1.2675   1.4360
   4.1189
     eigenvalues at k+q:
 -37.2963 -37.1346 -37.0745 -36.8384 -36.4566 -36.4077 -36.1626 -36.1544
 -36.1001 -36.0598 -36.0509 -35.8780 -19.0141 -18.9740 -18.9235 -18.8537
 -18.8097 -18.7746 -18.7392 -18.6999 -18.6753 -18.6541 -18.6170 -18.6152
 -18.5782 -18.5426 -18.5212 -18.4940 -18.4674 -18.3955 -18.3665 -18.3455
 -18.3384 -18.2811 -18.2421 -18.2301 -18.2149 -18.1765 -18.1504 -18.0854
 -18.0555 -18.0354 -18.0094 -17.9972 -17.9868 -17.9581 -17.9243 -17.9013
 -17.8855 -17.8638 -17.8502 -17.8309 -17.7877 -17.7642 -17.7463 -17.7346
 -17.7095 -17.6909 -17.6785 -17.6678 -17.6547 -17.6431 -17.6289 -17.6245
 -17.5841 -17.5650 -17.5522 -17.5417 -17.5098 -17.4981 -17.4784 -17.4523
 -17.4287 -17.4134 -17.3904 -17.3699 -17.3435 -17.3302 -17.3198 -17.3046
 -17.2960 -17.2605 -17.2389 -17.2083 -17.1719 -17.1576 -17.1240 -17.0946
 -17.0366 -17.0260 -16.9881 -16.9424 -16.9082 -16.7418 -16.6772 -16.6044
 -16.5787 -16.1758 -16.0827 -16.0112 -15.7079 -15.6364 -15.6138 -15.5718
 -15.4693 -15.3095 -15.2856 -15.2077 -15.1732 -15.1182 -15.0224 -14.9516
 -14.8704 -14.8091 -14.7781 -14.7615 -14.7033 -14.6897 -14.5436 -14.4993
 -14.4330 -14.3114  -6.9205  -6.7795  -6.7543  -6.7131  -6.6366  -6.6070
  -6.5799  -6.4578  -6.4051  -6.3929  -6.3634  -6.3348  -6.3154  -6.2794
  -6.2616  -6.2453  -6.2108  -6.1670  -6.1476  -6.1060  -6.0834  -6.0650
  -6.0357  -6.0087  -5.9698  -5.9617  -5.9059  -5.8850  -5.8655  -5.8475
  -5.8045  -5.7559  -5.7429  -5.7096  -5.6990  -5.6395  -5.5921  -5.5797
  -5.5684  -5.5395  -5.5079  -5.4948  -5.3802  -5.3536  -5.2628  -5.1545
  -5.0867  -4.9986  -4.2543  -4.1623  -4.0676  -3.9815  -3.9393  -3.9061
  -3.8198  -3.7506  -3.6341  -3.5960  -3.5495  -3.5264  -3.4981  -3.4542
  -3.4285  -3.4061  -3.3734  -3.3593  -3.3162  -3.2839  -3.2347  -3.1567
  -3.1298  -3.1086  -3.0661  -3.0380  -2.9868  -2.9616  -2.9327  -2.8943
  -2.8820  -2.8222  -2.7748  -2.7499  -2.7150  -2.6703  -2.6394  -2.6091
  -2.5852  -2.5497  -2.5290  -2.4879  -2.4707  -2.4325  -2.4290  -2.3937
  -2.3380  -2.2858  -2.2616  -2.2257  -2.1924  -2.1720  -2.1342  -2.1014
  -2.0697  -2.0223  -1.9810  -1.9613  -1.9243  -1.8815  -1.8585  -1.8182
  -1.7673  -1.7214  -1.6375  -1.5996  -1.5549  -1.4940  -1.4509  -1.4206
  -1.3811  -1.3238  -1.2934  -1.2746  -1.2182  -1.1631  -1.1301  -1.0551
  -1.0402  -1.0066  -0.9787  -0.9478  -0.9251  -0.9059  -0.8933  -0.8771
  -0.8491  -0.8404  -0.8296  -0.8014  -0.7913  -0.7756  -0.7428  -0.7289
  -0.7048  -0.6976  -0.6658  -0.6496  -0.6269  -0.6013  -0.5833  -0.5755
  -0.5540  -0.5267  -0.4988  -0.4903  -0.4714  -0.4638  -0.4490  -0.4364
  -0.4083  -0.3778  -0.3726  -0.3631  -0.3503  -0.3398  -0.3199  -0.3022
  -0.2918  -0.2840  -0.2656  -0.2422  -0.2163  -0.2069  -0.1574  -0.1451
  -0.1371  -0.1101  -0.0791  -0.0705  -0.0530  -0.0249  -0.0100   0.0049
   0.0300   0.0473   0.0683   0.0871   0.0949   0.1102   0.1290   0.1419
   0.1692   0.2288   0.2354   0.2609   0.2852   0.3227   0.3529   0.3850
   0.4183   0.4422   0.4800   0.5026   0.5470   0.5677   0.5920   0.6613
   0.6825   0.7286   0.7831   0.8102   0.8410   0.8733   0.9167   0.9852
   1.0337   1.0776   1.1190   1.1508   1.1848   1.2187   1.2675   1.4360
   4.1189
     cgsolve_all iterations  88    anorm=    0.78E-07
PARA_AUG  1      50.3865593        -0.1106405        -0.0637759
     cgsolve_all iterations  88    anorm=    0.77E-07
PARA_AUG  2      -0.1074484        50.7011453        -0.0586164
     cgsolve_all iterations  88    anorm=    0.77E-07
PARA_AUG  3      -0.0676210        -0.1256560        50.5733138
     cgsolve_all iterations 105    anorm=    0.73E-07
     cgsolve_all iterations 103    anorm=    0.74E-07
     cgsolve_all iterations 103    anorm=    0.75E-07
     compute_u_kq: q = (    0.0401,    0.0000,    0.0000)
     Rotating WFCS
     ethr =  1.00E-14,  avg # of iterations = 52.0
     eigenvalues at k:
 -37.2963 -37.1346 -37.0745 -36.8384 -36.4566 -36.4077 -36.1626 -36.1544
 -36.1000 -36.0598 -36.0509 -35.8780 -19.0141 -18.9740 -18.9235 -18.8537
 -18.8097 -18.7747 -18.7392 -18.6999 -18.6753 -18.6541 -18.6170 -18.6152
 -18.5782 -18.5426 -18.5212 -18.4940 -18.4674 -18.3955 -18.3665 -18.3455
 -18.3384 -18.2811 -18.2421 -18.2301 -18.2149 -18.1765 -18.1504 -18.0854
 -18.0555 -18.0354 -18.0094 -17.9972 -17.9868 -17.9581 -17.9243 -17.9013
 -17.8855 -17.8638 -17.8502 -17.8309 -17.7877 -17.7642 -17.7463 -17.7346
 -17.7095 -17.6909 -17.6785 -17.6678 -17.6547 -17.6431 -17.6289 -17.6245
 -17.5841 -17.5650 -17.5522 -17.5417 -17.5098 -17.4981 -17.4784 -17.4523
 -17.4287 -17.4134 -17.3904 -17.3699 -17.3434 -17.3302 -17.3198 -17.3046
 -17.2960 -17.2605 -17.2389 -17.2083 -17.1719 -17.1576 -17.1240 -17.0946
 -17.0366 -17.0260 -16.9881 -16.9424 -16.9082 -16.7418 -16.6772 -16.6044
 -16.5787 -16.1758 -16.0827 -16.0112 -15.7079 -15.6364 -15.6138 -15.5718
 -15.4693 -15.3095 -15.2855 -15.2077 -15.1732 -15.1182 -15.0224 -14.9516
 -14.8704 -14.8091 -14.7781 -14.7615 -14.7033 -14.6897 -14.5436 -14.4993
 -14.4330 -14.3114  -6.9205  -6.7795  -6.7543  -6.7131  -6.6366  -6.6071
  -6.5799  -6.4578  -6.4051  -6.3929  -6.3634  -6.3348  -6.3154  -6.2794
  -6.2616  -6.2453  -6.2108  -6.1670  -6.1476  -6.1060  -6.0834  -6.0650
  -6.0357  -6.0087  -5.9698  -5.9617  -5.9059  -5.8850  -5.8655  -5.8475
  -5.8045  -5.7559  -5.7429  -5.7096  -5.6990  -5.6395  -5.5921  -5.5797
  -5.5684  -5.5395  -5.5079  -5.4948  -5.3802  -5.3536  -5.2628  -5.1545
  -5.0867  -4.9985  -4.2543  -4.1623  -4.0676  -3.9815  -3.9393  -3.9061
  -3.8198  -3.7506  -3.6341  -3.5960  -3.5495  -3.5264  -3.4981  -3.4542
  -3.4285  -3.4061  -3.3734  -3.3593  -3.3162  -3.2839  -3.2347  -3.1567
  -3.1298  -3.1086  -3.0661  -3.0380  -2.9868  -2.9616  -2.9327  -2.8943
  -2.8820  -2.8222  -2.7747  -2.7499  -2.7150  -2.6703  -2.6394  -2.6091
  -2.5852  -2.5497  -2.5290  -2.4879  -2.4707  -2.4325  -2.4290  -2.3937
  -2.3380  -2.2858  -2.2616  -2.2257  -2.1924  -2.1720  -2.1342  -2.1014
  -2.0697  -2.0223  -1.9810  -1.9613  -1.9243  -1.8815  -1.8585  -1.8182
  -1.7673  -1.7214  -1.6375  -1.5996  -1.5549  -1.4940  -1.4509  -1.4206
  -1.3811  -1.3238  -1.2933  -1.2746  -1.2182  -1.1631  -1.1301  -1.0551
  -1.0402  -1.0066  -0.9787  -0.9478  -0.9251  -0.9059  -0.8933  -0.8771
  -0.8491  -0.8404  -0.8296  -0.8014  -0.7913  -0.7756  -0.7428  -0.7289
  -0.7048  -0.6976  -0.6658  -0.6496  -0.6269  -0.6013  -0.5833  -0.5755
  -0.5540  -0.5267  -0.4988  -0.4903  -0.4714  -0.4638  -0.4490  -0.4364
  -0.4083  -0.3778  -0.3726  -0.3631  -0.3503  -0.3398  -0.3199  -0.3022
  -0.2918  -0.2840  -0.2656  -0.2422  -0.2163  -0.2069  -0.1574  -0.1451
  -0.1371  -0.1101  -0.0791  -0.0705  -0.0530  -0.0249  -0.0100   0.0049
   0.0300   0.0473   0.0683   0.0871   0.0949   0.1102   0.1290   0.1419
   0.1692   0.2288   0.2354   0.2609   0.2852   0.3227   0.3529   0.3850
   0.4183   0.4423   0.4800   0.5026   0.5470   0.5677   0.5920   0.6613
   0.6826   0.7286   0.7832   0.8102   0.8411   0.8733   0.9167   0.9853
   1.0337   1.0776   1.1190   1.1508   1.1848   1.2187   1.2675   1.4360
   4.1189
     eigenvalues at k+q:
 -37.2963 -37.1346 -37.0745 -36.8384 -36.4567 -36.4076 -36.1627 -36.1544
 -36.1000 -36.0598 -36.0509 -35.8780 -19.0150 -18.9739 -18.9229 -18.8526
 -18.8101 -18.7742 -18.7394 -18.6994 -18.6761 -18.6546 -18.6178 -18.6158
 -18.5782 -18.5449 -18.5213 -18.4942 -18.4644 -18.3943 -18.3669 -18.3469
 -18.3381 -18.2823 -18.2417 -18.2276 -18.2155 -18.1756 -18.1497 -18.0848
 -18.0562 -18.0382 -18.0107 -17.9979 -17.9877 -17.9584 -17.9223 -17.9021
 -17.8858 -17.8643 -17.8502 -17.8317 -17.7880 -17.7639 -17.7475 -17.7362
 -17.7105 -17.6921 -17.6806 -17.6675 -17.6531 -17.6441 -17.6298 -17.6250
 -17.5842 -17.5629 -17.5515 -17.5430 -17.5100 -17.4999 -17.4770 -17.4508
 -17.4282 -17.4143 -17.3907 -17.3689 -17.3419 -17.3305 -17.3210 -17.3046
 -17.2961 -17.2561 -17.2349 -17.2056 -17.1694 -17.1518 -17.1213 -17.0938
 -17.0366 -17.0228 -16.9885 -16.9439 -16.9091 -16.7433 -16.6875 -16.6000
 -16.5760 -16.1756 -16.0852 -16.0084 -15.7088 -15.6388 -15.6163 -15.5724
 -15.4695 -15.3144 -15.2854 -15.2096 -15.1738 -15.1196 -15.0210 -14.9542
 -14.8712 -14.8097 -14.7782 -14.7649 -14.7080 -14.6820 -14.5449 -14.4929
 -14.4281 -14.3128  -6.9043  -6.7809  -6.7544  -6.7137  -6.6361  -6.6067
  -6.5793  -6.4582  -6.4063  -6.3930  -6.3648  -6.3353  -6.3161  -6.2755
  -6.2575  -6.2437  -6.2093  -6.1657  -6.1479  -6.1101  -6.0816  -6.0675
  -6.0344  -6.0080  -5.9698  -5.9611  -5.9047  -5.8872  -5.8657  -5.8487
  -5.8043  -5.7559  -5.7429  -5.7116  -5.7008  -5.6401  -5.5951  -5.5819
  -5.5700  -5.5454  -5.5086  -5.4971  -5.3823  -5.3520  -5.2583  -5.1774
  -5.0813  -4.9955  -4.2383  -4.1603  -4.0655  -3.9810  -3.9429  -3.9064
  -3.8236  -3.7523  -3.6338  -3.5989  -3.5505  -3.5289  -3.5002  -3.4533
  -3.4260  -3.4102  -3.3756  -3.3659  -3.3145  -3.2841  -3.2300  -3.1564
  -3.1317  -3.1101  -3.0580  -3.0375  -2.9842  -2.9619  -2.9374  -2.8977
  -2.8810  -2.8223  -2.7682  -2.7480  -2.7149  -2.6694  -2.6372  -2.6144
  -2.5824  -2.5498  -2.5225  -2.4831  -2.4689  -2.4338  -2.4252  -2.3924
  -2.3366  -2.2896  -2.2636  -2.2298  -2.1948  -2.1773  -2.1367  -2.1009
  -2.0775  -2.0205  -1.9776  -1.9608  -1.9250  -1.8865  -1.8613  -1.8185
  -1.7664  -1.7259  -1.6340  -1.5944  -1.5511  -1.4895  -1.4596  -1.4191
  -1.3853  -1.3222  -1.2897  -1.2724  -1.2167  -1.1635  -1.1266  -1.0580
  -1.0405  -1.0069  -0.9790  -0.9536  -0.9274  -0.9142  -0.8940  -0.8761
  -0.8469  -0.8400  -0.8295  -0.8013  -0.7913  -0.7752  -0.7438  -0.7271
  -0.7027  -0.6974  -0.6636  -0.6495  -0.6235  -0.6033  -0.5829  -0.5771
  -0.5528  -0.5269  -0.4996  -0.4933  -0.4708  -0.4624  -0.4498  -0.4371
  -0.4080  -0.3774  -0.3732  -0.3603  -0.3500  -0.3398  -0.3176  -0.3013
  -0.2923  -0.2854  -0.2645  -0.2396  -0.2174  -0.2058  -0.1587  -0.1457
  -0.1367  -0.1113  -0.0787  -0.0693  -0.0544  -0.0229  -0.0108   0.0024
   0.0308   0.0447   0.0685   0.0879   0.0954   0.1096   0.1322   0.1415
   0.1692   0.2305   0.2362   0.2638   0.2879   0.3244   0.3517   0.3849
   0.4175   0.4437   0.4807   0.5111   0.5533   0.5736   0.5942   0.6648
   0.6844   0.7289   0.7855   0.8127   0.8449   0.8724   0.9145   0.9829
   1.0297   1.0756   1.1165   1.1558   1.1781   1.2168   1.2693   1.4244
   4.1153
     cgsolve_all iterations 107    anorm=    0.73E-07
     cgsolve_all iterations 103    anorm=    0.74E-07
     cgsolve_all iterations 103    anorm=    0.75E-07
     compute_u_kq: q = (   -0.0401,    0.0000,    0.0000)
     Rotating WFCS
     ethr =  1.00E-14,  avg # of iterations = 51.0
     eigenvalues at k:
 -37.2963 -37.1346 -37.0745 -36.8384 -36.4566 -36.4077 -36.1626 -36.1544
 -36.1000 -36.0598 -36.0509 -35.8780 -19.0141 -18.9740 -18.9235 -18.8537
 -18.8097 -18.7747 -18.7392 -18.6999 -18.6753 -18.6541 -18.6170 -18.6152
 -18.5782 -18.5426 -18.5212 -18.4940 -18.4674 -18.3955 -18.3665 -18.3455
 -18.3384 -18.2811 -18.2421 -18.2301 -18.2149 -18.1765 -18.1504 -18.0854
 -18.0555 -18.0354 -18.0094 -17.9972 -17.9868 -17.9581 -17.9243 -17.9013
 -17.8855 -17.8638 -17.8502 -17.8309 -17.7877 -17.7642 -17.7463 -17.7346
 -17.7095 -17.6909 -17.6785 -17.6678 -17.6547 -17.6431 -17.6289 -17.6245
 -17.5841 -17.5650 -17.5522 -17.5417 -17.5098 -17.4981 -17.4784 -17.4523
 -17.4287 -17.4134 -17.3904 -17.3699 -17.3434 -17.3302 -17.3198 -17.3046
 -17.2960 -17.2605 -17.2389 -17.2083 -17.1719 -17.1576 -17.1240 -17.0946
 -17.0366 -17.0260 -16.9881 -16.9424 -16.9082 -16.7418 -16.6772 -16.6044
 -16.5787 -16.1758 -16.0827 -16.0112 -15.7079 -15.6364 -15.6138 -15.5718
 -15.4693 -15.3095 -15.2855 -15.2077 -15.1732 -15.1182 -15.0224 -14.9516
 -14.8704 -14.8091 -14.7781 -14.7615 -14.7033 -14.6897 -14.5436 -14.4993
 -14.4330 -14.3114  -6.9205  -6.7795  -6.7543  -6.7131  -6.6366  -6.6071
  -6.5799  -6.4578  -6.4051  -6.3929  -6.3634  -6.3348  -6.3154  -6.2794
  -6.2616  -6.2453  -6.2108  -6.1670  -6.1476  -6.1060  -6.0834  -6.0650
  -6.0357  -6.0087  -5.9698  -5.9617  -5.9059  -5.8850  -5.8655  -5.8475
  -5.8045  -5.7559  -5.7429  -5.7096  -5.6990  -5.6395  -5.5921  -5.5797
  -5.5684  -5.5395  -5.5079  -5.4948  -5.3802  -5.3536  -5.2628  -5.1545
  -5.0867  -4.9985  -4.2543  -4.1623  -4.0676  -3.9815  -3.9393  -3.9061
  -3.8198  -3.7506  -3.6341  -3.5960  -3.5495  -3.5264  -3.4981  -3.4542
  -3.4285  -3.4061  -3.3734  -3.3593  -3.3162  -3.2839  -3.2347  -3.1567
  -3.1298  -3.1086  -3.0661  -3.0380  -2.9868  -2.9616  -2.9327  -2.8943
  -2.8820  -2.8222  -2.7747  -2.7499  -2.7150  -2.6703  -2.6394  -2.6091
  -2.5852  -2.5497  -2.5290  -2.4879  -2.4707  -2.4325  -2.4290  -2.3937
  -2.3380  -2.2858  -2.2616  -2.2257  -2.1924  -2.1720  -2.1342  -2.1014
  -2.0697  -2.0223  -1.9810  -1.9613  -1.9243  -1.8815  -1.8585  -1.8182
  -1.7673  -1.7214  -1.6375  -1.5996  -1.5549  -1.4940  -1.4509  -1.4206
  -1.3811  -1.3238  -1.2933  -1.2746  -1.2182  -1.1631  -1.1301  -1.0551
  -1.0402  -1.0066  -0.9787  -0.9478  -0.9251  -0.9059  -0.8933  -0.8771
  -0.8491  -0.8404  -0.8296  -0.8014  -0.7913  -0.7756  -0.7428  -0.7289
  -0.7048  -0.6976  -0.6658  -0.6496  -0.6269  -0.6013  -0.5833  -0.5755
  -0.5540  -0.5267  -0.4988  -0.4903  -0.4714  -0.4638  -0.4490  -0.4364
  -0.4083  -0.3778  -0.3726  -0.3631  -0.3503  -0.3398  -0.3199  -0.3022
  -0.2918  -0.2840  -0.2656  -0.2422  -0.2163  -0.2069  -0.1574  -0.1451
  -0.1371  -0.1101  -0.0791  -0.0705  -0.0530  -0.0249  -0.0100   0.0049
   0.0300   0.0473   0.0683   0.0871   0.0949   0.1102   0.1290   0.1419
   0.1692   0.2288   0.2354   0.2609   0.2852   0.3227   0.3529   0.3850
   0.4183   0.4423   0.4800   0.5026   0.5470   0.5677   0.5920   0.6613
   0.6826   0.7286   0.7832   0.8102   0.8411   0.8733   0.9167   0.9853
   1.0337   1.0776   1.1190   1.1508   1.1848   1.2187   1.2675   1.4360
   4.1189
     eigenvalues at k+q:
 -37.2963 -37.1346 -37.0745 -36.8384 -36.4566 -36.4077 -36.1626 -36.1544
 -36.1001 -36.0599 -36.0509 -35.8780 -19.0132 -18.9741 -18.9240 -18.8548
 -18.8092 -18.7751 -18.7390 -18.7005 -18.6746 -18.6535 -18.6162 -18.6143
 -18.5782 -18.5404 -18.5211 -18.4939 -18.4705 -18.3979 -18.3656 -18.3440
 -18.3385 -18.2799 -18.2424 -18.2318 -18.2141 -18.1775 -18.1510 -18.0858
 -18.0548 -18.0326 -18.0082 -17.9971 -17.9856 -17.9573 -17.9268 -17.9005
 -17.8850 -17.8638 -17.8501 -17.8304 -17.7872 -17.7639 -17.7452 -17.7331
 -17.7084 -17.6897 -17.6765 -17.6680 -17.6564 -17.6420 -17.6278 -17.6239
 -17.5840 -17.5678 -17.5523 -17.5402 -17.5101 -17.4964 -17.4801 -17.4537
 -17.4291 -17.4124 -17.3904 -17.3705 -17.3453 -17.3300 -17.3186 -17.3044
 -17.2963 -17.2645 -17.2427 -17.2109 -17.1749 -17.1633 -17.1267 -17.0954
 -17.0374 -17.0288 -16.9876 -16.9410 -16.9071 -16.7407 -16.6671 -16.6100
 -16.5800 -16.1760 -16.0803 -16.0141 -15.7077 -15.6342 -15.6107 -15.5710
 -15.4691 -15.3054 -15.2851 -15.2053 -15.1724 -15.1159 -15.0244 -14.9493
 -14.8688 -14.8086 -14.7784 -14.7579 -14.7043 -14.6912 -14.5451 -14.5060
 -14.4366 -14.3094  -6.9362  -6.7782  -6.7540  -6.7126  -6.6371  -6.6074
  -6.5805  -6.4576  -6.4037  -6.3930  -6.3628  -6.3338  -6.3148  -6.2862
  -6.2639  -6.2454  -6.2124  -6.1679  -6.1472  -6.1024  -6.0855  -6.0628
  -6.0371  -6.0090  -5.9700  -5.9624  -5.9073  -5.8831  -5.8651  -5.8460
  -5.8048  -5.7558  -5.7429  -5.7077  -5.6973  -5.6392  -5.5897  -5.5780
  -5.5669  -5.5321  -5.5070  -5.4916  -5.3781  -5.3551  -5.2677  -5.1318
  -5.0919  -5.0015  -4.2709  -4.1645  -4.0697  -3.9820  -3.9355  -3.9059
  -3.8161  -3.7490  -3.6345  -3.5933  -3.5489  -3.5248  -3.4966  -3.4559
  -3.4305  -3.4012  -3.3715  -3.3520  -3.3169  -3.2835  -3.2386  -3.1577
  -3.1282  -3.1062  -3.0741  -3.0380  -2.9892  -2.9605  -2.9280  -2.8916
  -2.8821  -2.8219  -2.7826  -2.7506  -2.7146  -2.6714  -2.6419  -2.6062
  -2.5857  -2.5503  -2.5353  -2.4923  -2.4717  -2.4348  -2.4292  -2.3956
  -2.3387  -2.2822  -2.2605  -2.2218  -2.1910  -2.1653  -2.1325  -2.1013
  -2.0611  -2.0242  -1.9856  -1.9611  -1.9236  -1.8765  -1.8558  -1.8178
  -1.7686  -1.7169  -1.6416  -1.6052  -1.5591  -1.4975  -1.4413  -1.4217
  -1.3770  -1.3263  -1.2964  -1.2770  -1.2199  -1.1629  -1.1338  -1.0520
  -1.0394  -1.0064  -0.9783  -0.9426  -0.9229  -0.9009  -0.8897  -0.8781
  -0.8525  -0.8394  -0.8294  -0.8020  -0.7912  -0.7765  -0.7418  -0.7306
  -0.7077  -0.6981  -0.6694  -0.6493  -0.6286  -0.5995  -0.5847  -0.5727
  -0.5548  -0.5270  -0.5001  -0.4873  -0.4718  -0.4652  -0.4478  -0.4346
  -0.4091  -0.3785  -0.3734  -0.3643  -0.3507  -0.3397  -0.3218  -0.3027
  -0.2909  -0.2834  -0.2660  -0.2442  -0.2166  -0.2059  -0.1561  -0.1449
  -0.1375  -0.1088  -0.0810  -0.0708  -0.0515  -0.0269  -0.0091   0.0071
   0.0284   0.0502   0.0673   0.0859   0.0950   0.1110   0.1242   0.1426
   0.1691   0.2263   0.2359   0.2585   0.2826   0.3207   0.3541   0.3841
   0.4179   0.4422   0.4789   0.4936   0.5400   0.5627   0.5914   0.6562
   0.6821   0.7284   0.7807   0.8074   0.8368   0.8743   0.9203   0.9881
   1.0363   1.0799   1.1196   1.1456   1.1899   1.2214   1.2702   1.4475
   4.1222
     cgsolve_all iterations 103    anorm=    0.74E-07
     cgsolve_all iterations 103    anorm=    0.75E-07
     cgsolve_all iterations 103    anorm=    0.74E-07
     compute_u_kq: q = (    0.0000,    0.0401,    0.0000)
     Rotating WFCS
     ethr =  1.00E-14,  avg # of iterations = 49.0
     eigenvalues at k:
 -37.2963 -37.1346 -37.0745 -36.8384 -36.4566 -36.4077 -36.1626 -36.1544
 -36.1000 -36.0598 -36.0509 -35.8780 -19.0141 -18.9740 -18.9235 -18.8537
 -18.8097 -18.7747 -18.7392 -18.6999 -18.6753 -18.6541 -18.6170 -18.6152
 -18.5782 -18.5426 -18.5212 -18.4940 -18.4674 -18.3955 -18.3665 -18.3455
 -18.3384 -18.2811 -18.2421 -18.2301 -18.2149 -18.1765 -18.1504 -18.0854
 -18.0555 -18.0354 -18.0094 -17.9972 -17.9868 -17.9581 -17.9243 -17.9013
 -17.8855 -17.8638 -17.8502 -17.8309 -17.7877 -17.7642 -17.7463 -17.7346
 -17.7095 -17.6909 -17.6785 -17.6678 -17.6547 -17.6431 -17.6289 -17.6245
 -17.5841 -17.5650 -17.5522 -17.5417 -17.5098 -17.4981 -17.4784 -17.4523
 -17.4287 -17.4134 -17.3904 -17.3699 -17.3434 -17.3302 -17.3198 -17.3046
 -17.2960 -17.2605 -17.2389 -17.2083 -17.1719 -17.1576 -17.1240 -17.0946
 -17.0366 -17.0260 -16.9881 -16.9424 -16.9082 -16.7418 -16.6772 -16.6044
 -16.5787 -16.1758 -16.0827 -16.0112 -15.7079 -15.6364 -15.6138 -15.5718
 -15.4693 -15.3095 -15.2855 -15.2077 -15.1732 -15.1182 -15.0224 -14.9516
 -14.8704 -14.8091 -14.7781 -14.7615 -14.7033 -14.6897 -14.5436 -14.4993
 -14.4330 -14.3114  -6.9205  -6.7795  -6.7543  -6.7131  -6.6366  -6.6071
  -6.5799  -6.4578  -6.4051  -6.3929  -6.3634  -6.3348  -6.3154  -6.2794
  -6.2616  -6.2453  -6.2108  -6.1670  -6.1476  -6.1060  -6.0834  -6.0650
  -6.0357  -6.0087  -5.9698  -5.9617  -5.9059  -5.8850  -5.8655  -5.8475
  -5.8045  -5.7559  -5.7429  -5.7096  -5.6990  -5.6395  -5.5921  -5.5797
  -5.5684  -5.5395  -5.5079  -5.4948  -5.3802  -5.3536  -5.2628  -5.1545
  -5.0867  -4.9985  -4.2543  -4.1623  -4.0676  -3.9815  -3.9393  -3.9061
  -3.8198  -3.7506  -3.6341  -3.5960  -3.5495  -3.5264  -3.4981  -3.4542
  -3.4285  -3.4061  -3.3734  -3.3593  -3.3162  -3.2839  -3.2347  -3.1567
  -3.1298  -3.1086  -3.0661  -3.0380  -2.9868  -2.9616  -2.9327  -2.8943
  -2.8820  -2.8222  -2.7747  -2.7499  -2.7150  -2.6703  -2.6394  -2.6091
  -2.5852  -2.5497  -2.5290  -2.4879  -2.4707  -2.4325  -2.4290  -2.3937
  -2.3380  -2.2858  -2.2616  -2.2257  -2.1924  -2.1720  -2.1342  -2.1014
  -2.0697  -2.0223  -1.9810  -1.9613  -1.9243  -1.8815  -1.8585  -1.8182
  -1.7673  -1.7214  -1.6375  -1.5996  -1.5549  -1.4940  -1.4509  -1.4206
  -1.3811  -1.3238  -1.2933  -1.2746  -1.2182  -1.1631  -1.1301  -1.0551
  -1.0402  -1.0066  -0.9787  -0.9478  -0.9251  -0.9059  -0.8933  -0.8771
  -0.8491  -0.8404  -0.8296  -0.8014  -0.7913  -0.7756  -0.7428  -0.7289
  -0.7048  -0.6976  -0.6658  -0.6496  -0.6269  -0.6013  -0.5833  -0.5755
  -0.5540  -0.5267  -0.4988  -0.4903  -0.4714  -0.4638  -0.4490  -0.4364
  -0.4083  -0.3778  -0.3726  -0.3631  -0.3503  -0.3398  -0.3199  -0.3022
  -0.2918  -0.2840  -0.2656  -0.2422  -0.2163  -0.2069  -0.1574  -0.1451
  -0.1371  -0.1101  -0.0791  -0.0705  -0.0530  -0.0249  -0.0100   0.0049
   0.0300   0.0473   0.0683   0.0871   0.0949   0.1102   0.1290   0.1419
   0.1692   0.2288   0.2354   0.2609   0.2852   0.3227   0.3529   0.3850
   0.4183   0.4423   0.4800   0.5026   0.5470   0.5677   0.5920   0.6613
   0.6826   0.7286   0.7832   0.8102   0.8411   0.8733   0.9167   0.9853
   1.0337   1.0776   1.1190   1.1508   1.1848   1.2187   1.2675   1.4360
   4.1189
     eigenvalues at k+q:
 -37.2963 -37.1346 -37.0745 -36.8384 -36.4566 -36.4077 -36.1626 -36.1544
 -36.1001 -36.0599 -36.0509 -35.8780 -19.0132 -18.9737 -18.9246 -18.8551
 -18.8090 -18.7736 -18.7366 -18.7008 -18.6767 -18.6531 -18.6173 -18.6143
 -18.5788 -18.5410 -18.5207 -18.4949 -18.4718 -18.3951 -18.3669 -18.3447
 -18.3393 -18.2824 -18.2386 -18.2262 -18.2136 -18.1791 -18.1514 -18.0852
 -18.0546 -18.0342 -18.0080 -17.9977 -17.9846 -17.9566 -17.9246 -17.9021
 -17.8846 -17.8647 -17.8490 -17.8306 -17.7869 -17.7638 -17.7458 -17.7333
 -17.7085 -17.6919 -17.6738 -17.6671 -17.6570 -17.6430 -17.6276 -17.6240
 -17.5830 -17.5645 -17.5530 -17.5411 -17.5115 -17.4985 -17.4801 -17.4520
 -17.4258 -17.4137 -17.3916 -17.3705 -17.3456 -17.3305 -17.3194 -17.3043
 -17.2941 -17.2677 -17.2425 -17.2139 -17.1766 -17.1649 -17.1280 -17.0956
 -17.0402 -17.0280 -16.9871 -16.9405 -16.9067 -16.7400 -16.6620 -16.6134
 -16.5805 -16.1761 -16.0793 -16.0149 -15.7073 -15.6316 -15.6106 -15.5710
 -15.4692 -15.3066 -15.2783 -15.2083 -15.1728 -15.1159 -15.0235 -14.9500
 -14.8643 -14.8068 -14.7775 -14.7600 -14.7111 -14.6890 -14.5480 -14.5031
 -14.4330 -14.3145  -6.9436  -6.7774  -6.7537  -6.7124  -6.6360  -6.6092
  -6.5808  -6.4571  -6.4043  -6.3939  -6.3620  -6.3326  -6.3165  -6.2877
  -6.2623  -6.2449  -6.2118  -6.1700  -6.1484  -6.1041  -6.0844  -6.0635
  -6.0359  -6.0087  -5.9680  -5.9611  -5.9060  -5.8812  -5.8695  -5.8477
  -5.8054  -5.7561  -5.7426  -5.7061  -5.6957  -5.6390  -5.5900  -5.5793
  -5.5653  -5.5289  -5.5055  -5.4886  -5.3773  -5.3563  -5.2711  -5.1208
  -5.0905  -5.0047  -4.2775  -4.1695  -4.0712  -3.9797  -3.9346  -3.9024
  -3.8131  -3.7479  -3.6346  -3.5947  -3.5483  -3.5253  -3.4925  -3.4545
  -3.4277  -3.4061  -3.3735  -3.3594  -3.3137  -3.2845  -3.2334  -3.1593
  -3.1318  -3.1146  -3.0572  -3.0354  -2.9858  -2.9581  -2.9289  -2.8959
  -2.8823  -2.8230  -2.7857  -2.7533  -2.7194  -2.6732  -2.6385  -2.6122
  -2.5814  -2.5478  -2.5341  -2.4900  -2.4759  -2.4357  -2.4302  -2.3940
  -2.3397  -2.2820  -2.2579  -2.2220  -2.1872  -2.1628  -2.1302  -2.1027
  -2.0724  -2.0244  -1.9812  -1.9609  -1.9254  -1.8772  -1.8554  -1.8140
  -1.7669  -1.7146  -1.6381  -1.6025  -1.5623  -1.4923  -1.4484  -1.4217
  -1.3828  -1.3213  -1.2951  -1.2776  -1.2263  -1.1673  -1.1355  -1.0487
  -1.0368  -1.0058  -0.9774  -0.9481  -0.9233  -0.8981  -0.8920  -0.8748
  -0.8506  -0.8415  -0.8299  -0.8018  -0.7915  -0.7771  -0.7453  -0.7293
  -0.7059  -0.6977  -0.6631  -0.6496  -0.6299  -0.6006  -0.5825  -0.5747
  -0.5539  -0.5281  -0.4994  -0.4880  -0.4718  -0.4611  -0.4494  -0.4339
  -0.4075  -0.3778  -0.3729  -0.3626  -0.3519  -0.3379  -0.3189  -0.3057
  -0.2932  -0.2850  -0.2682  -0.2418  -0.2147  -0.2065  -0.1601  -0.1458
  -0.1370  -0.1104  -0.0811  -0.0687  -0.0509  -0.0258  -0.0101   0.0039
   0.0277   0.0456   0.0684   0.0862   0.0950   0.1088   0.1289   0.1445
   0.1699   0.2301   0.2361   0.2593   0.2855   0.3222   0.3504   0.3813
   0.4152   0.4354   0.4788   0.4914   0.5394   0.5639   0.5843   0.6536
   0.6804   0.7283   0.7805   0.8140   0.8378   0.8729   0.9190   0.9862
   1.0326   1.0751   1.1186   1.1570   1.1924   1.2174   1.2733   1.4522
   4.1244
     cgsolve_all iterations 103    anorm=    0.74E-07
     cgsolve_all iterations 103    anorm=    0.75E-07
     cgsolve_all iterations 103    anorm=    0.75E-07
     compute_u_kq: q = (    0.0000,   -0.0401,    0.0000)
     Rotating WFCS
     ethr =  1.00E-14,  avg # of iterations = 49.0
     eigenvalues at k:
 -37.2963 -37.1346 -37.0745 -36.8384 -36.4566 -36.4077 -36.1626 -36.1544
 -36.1000 -36.0598 -36.0509 -35.8780 -19.0141 -18.9740 -18.9235 -18.8537
 -18.8097 -18.7747 -18.7392 -18.6999 -18.6753 -18.6541 -18.6170 -18.6152
 -18.5782 -18.5426 -18.5212 -18.4940 -18.4674 -18.3955 -18.3665 -18.3455
 -18.3384 -18.2811 -18.2421 -18.2301 -18.2149 -18.1765 -18.1504 -18.0854
 -18.0555 -18.0354 -18.0094 -17.9972 -17.9868 -17.9581 -17.9243 -17.9013
 -17.8855 -17.8638 -17.8502 -17.8309 -17.7877 -17.7642 -17.7463 -17.7346
 -17.7095 -17.6909 -17.6785 -17.6678 -17.6547 -17.6431 -17.6289 -17.6245
 -17.5841 -17.5650 -17.5522 -17.5417 -17.5098 -17.4981 -17.4784 -17.4523
 -17.4287 -17.4134 -17.3904 -17.3699 -17.3434 -17.3302 -17.3198 -17.3046
 -17.2960 -17.2605 -17.2389 -17.2083 -17.1719 -17.1576 -17.1240 -17.0946
 -17.0366 -17.0260 -16.9881 -16.9424 -16.9082 -16.7418 -16.6772 -16.6044
 -16.5787 -16.1758 -16.0827 -16.0112 -15.7079 -15.6364 -15.6138 -15.5718
 -15.4693 -15.3095 -15.2855 -15.2077 -15.1732 -15.1182 -15.0224 -14.9516
 -14.8704 -14.8091 -14.7781 -14.7615 -14.7033 -14.6897 -14.5436 -14.4993
 -14.4330 -14.3114  -6.9205  -6.7795  -6.7543  -6.7131  -6.6366  -6.6071
  -6.5799  -6.4578  -6.4051  -6.3929  -6.3634  -6.3348  -6.3154  -6.2794
  -6.2616  -6.2453  -6.2108  -6.1670  -6.1476  -6.1060  -6.0834  -6.0650
  -6.0357  -6.0087  -5.9698  -5.9617  -5.9059  -5.8850  -5.8655  -5.8475
  -5.8045  -5.7559  -5.7429  -5.7096  -5.6990  -5.6395  -5.5921  -5.5797
  -5.5684  -5.5395  -5.5079  -5.4948  -5.3802  -5.3536  -5.2628  -5.1545
  -5.0867  -4.9985  -4.2543  -4.1623  -4.0676  -3.9815  -3.9393  -3.9061
  -3.8198  -3.7506  -3.6341  -3.5960  -3.5495  -3.5264  -3.4981  -3.4542
  -3.4285  -3.4061  -3.3734  -3.3593  -3.3162  -3.2839  -3.2347  -3.1567
  -3.1298  -3.1086  -3.0661  -3.0380  -2.9868  -2.9616  -2.9327  -2.8943
  -2.8820  -2.8222  -2.7747  -2.7499  -2.7150  -2.6703  -2.6394  -2.6091
  -2.5852  -2.5497  -2.5290  -2.4879  -2.4707  -2.4325  -2.4290  -2.3937
  -2.3380  -2.2858  -2.2616  -2.2257  -2.1924  -2.1720  -2.1342  -2.1014
  -2.0697  -2.0223  -1.9810  -1.9613  -1.9243  -1.8815  -1.8585  -1.8182
  -1.7673  -1.7214  -1.6375  -1.5996  -1.5549  -1.4940  -1.4509  -1.4206
  -1.3811  -1.3238  -1.2933  -1.2746  -1.2182  -1.1631  -1.1301  -1.0551
  -1.0402  -1.0066  -0.9787  -0.9478  -0.9251  -0.9059  -0.8933  -0.8771
  -0.8491  -0.8404  -0.8296  -0.8014  -0.7913  -0.7756  -0.7428  -0.7289
  -0.7048  -0.6976  -0.6658  -0.6496  -0.6269  -0.6013  -0.5833  -0.5755
  -0.5540  -0.5267  -0.4988  -0.4903  -0.4714  -0.4638  -0.4490  -0.4364
  -0.4083  -0.3778  -0.3726  -0.3631  -0.3503  -0.3398  -0.3199  -0.3022
  -0.2918  -0.2840  -0.2656  -0.2422  -0.2163  -0.2069  -0.1574  -0.1451
  -0.1371  -0.1101  -0.0791  -0.0705  -0.0530  -0.0249  -0.0100   0.0049
   0.0300   0.0473   0.0683   0.0871   0.0949   0.1102   0.1290   0.1419
   0.1692   0.2288   0.2354   0.2609   0.2852   0.3227   0.3529   0.3850
   0.4183   0.4423   0.4800   0.5026   0.5470   0.5677   0.5920   0.6613
   0.6826   0.7286   0.7832   0.8102   0.8411   0.8733   0.9167   0.9853
   1.0337   1.0776   1.1190   1.1508   1.1848   1.2187   1.2675   1.4360
   4.1189
     eigenvalues at k+q:
 -37.2963 -37.1346 -37.0745 -36.8384 -36.4567 -36.4076 -36.1627 -36.1544
 -36.1000 -36.0598 -36.0509 -35.8780 -19.0150 -18.9743 -18.9224 -18.8523
 -18.8102 -18.7756 -18.7418 -18.6992 -18.6740 -18.6548 -18.6173 -18.6155
 -18.5776 -18.5446 -18.5215 -18.4931 -18.4631 -18.3965 -18.3656 -18.3466
 -18.3369 -18.2796 -18.2465 -18.2335 -18.2156 -18.1741 -18.1492 -18.0854
 -18.0566 -18.0363 -18.0111 -17.9968 -17.9888 -17.9593 -17.9240 -17.9005
 -17.8863 -17.8634 -17.8509 -17.8314 -17.7882 -17.7644 -17.7474 -17.7359
 -17.7105 -17.6898 -17.6834 -17.6683 -17.6531 -17.6430 -17.6303 -17.6248
 -17.5849 -17.5655 -17.5521 -17.5414 -17.5085 -17.4979 -17.4764 -17.4524
 -17.4315 -17.4130 -17.3893 -17.3692 -17.3419 -17.3298 -17.3204 -17.3048
 -17.2978 -17.2529 -17.2350 -17.2024 -17.1683 -17.1498 -17.1201 -17.0934
 -17.0349 -17.0228 -16.9889 -16.9441 -16.9095 -16.7443 -16.6925 -16.5980
 -16.5742 -16.1754 -16.0864 -16.0076 -15.7088 -15.6418 -15.6160 -15.5725
 -15.4694 -15.3131 -15.2921 -15.2071 -15.1737 -15.1200 -15.0216 -14.9533
 -14.8759 -14.8116 -14.7786 -14.7627 -14.6988 -14.6874 -14.5402 -14.4958
 -14.4325 -14.3080  -6.8961  -6.7817  -6.7548  -6.7137  -6.6373  -6.6049
  -6.5789  -6.4586  -6.4060  -6.3924  -6.3650  -6.3368  -6.3149  -6.2742
  -6.2579  -6.2446  -6.2099  -6.1642  -6.1464  -6.1088  -6.0823  -6.0659
  -6.0360  -6.0090  -5.9732  -5.9614  -5.9058  -5.8891  -5.8617  -5.8462
  -5.8035  -5.7558  -5.7432  -5.7129  -5.7024  -5.6404  -5.5953  -5.5814
  -5.5719  -5.5471  -5.5100  -5.4988  -5.3829  -5.3510  -5.2557  -5.1890
  -5.0815  -4.9928  -4.2326  -4.1549  -4.0639  -3.9836  -3.9439  -3.9102
  -3.8263  -3.7529  -3.6340  -3.5971  -3.5508  -3.5281  -3.5046  -3.4537
  -3.4289  -3.4051  -3.3735  -3.3587  -3.3187  -3.2831  -3.2355  -3.1561
  -3.1271  -3.1021  -3.0747  -3.0405  -2.9873  -2.9646  -2.9370  -2.8927
  -2.8807  -2.8208  -2.7653  -2.7453  -2.7102  -2.6674  -2.6408  -2.6085
  -2.5873  -2.5519  -2.5241  -2.4855  -2.4654  -2.4309  -2.4253  -2.3934
  -2.3361  -2.2900  -2.2650  -2.2306  -2.2001  -2.1786  -2.1377  -2.0998
  -2.0673  -2.0208  -1.9808  -1.9622  -1.9229  -1.8858  -1.8618  -1.8219
  -1.7677  -1.7277  -1.6372  -1.5965  -1.5473  -1.4977  -1.4523  -1.4185
  -1.3790  -1.3277  -1.2908  -1.2710  -1.2100  -1.1593  -1.1243  -1.0635
  -1.0423  -1.0076  -0.9801  -0.9474  -0.9273  -0.9135  -0.8954  -0.8788
  -0.8480  -0.8396  -0.8290  -0.8011  -0.7910  -0.7734  -0.7402  -0.7287
  -0.7043  -0.6973  -0.6681  -0.6496  -0.6238  -0.6022  -0.5848  -0.5759
  -0.5536  -0.5258  -0.4995  -0.4924  -0.4718  -0.4649  -0.4487  -0.4391
  -0.4095  -0.3780  -0.3722  -0.3626  -0.3490  -0.3415  -0.3208  -0.2995
  -0.2891  -0.2826  -0.2628  -0.2425  -0.2179  -0.2071  -0.1549  -0.1443
  -0.1373  -0.1098  -0.0776  -0.0727  -0.0546  -0.0237  -0.0104   0.0056
   0.0324   0.0484   0.0681   0.0858   0.0950   0.1120   0.1290   0.1404
   0.1691   0.2265   0.2356   0.2623   0.2851   0.3236   0.3554   0.3880
   0.4217   0.4496   0.4808   0.5141   0.5529   0.5734   0.5998   0.6682
   0.6858   0.7289   0.7856   0.8067   0.8440   0.8736   0.9151   0.9849
   1.0345   1.0795   1.1168   1.1448   1.1781   1.2197   1.2636   1.4195
   4.1133
     cgsolve_all iterations 105    anorm=    0.73E-07
     cgsolve_all iterations 103    anorm=    0.75E-07
     cgsolve_all iterations 103    anorm=    0.75E-07
     compute_u_kq: q = (    0.0000,    0.0000,    0.0401)
     Rotating WFCS
     ethr =  1.00E-14,  avg # of iterations = 50.0
     eigenvalues at k:
 -37.2963 -37.1346 -37.0745 -36.8384 -36.4566 -36.4077 -36.1626 -36.1544
 -36.1000 -36.0598 -36.0509 -35.8780 -19.0141 -18.9740 -18.9235 -18.8537
 -18.8097 -18.7747 -18.7392 -18.6999 -18.6753 -18.6541 -18.6170 -18.6152
 -18.5782 -18.5426 -18.5212 -18.4940 -18.4674 -18.3955 -18.3665 -18.3455
 -18.3384 -18.2811 -18.2421 -18.2301 -18.2149 -18.1765 -18.1504 -18.0854
 -18.0555 -18.0354 -18.0094 -17.9972 -17.9868 -17.9581 -17.9243 -17.9013
 -17.8855 -17.8638 -17.8502 -17.8309 -17.7877 -17.7642 -17.7463 -17.7346
 -17.7095 -17.6909 -17.6785 -17.6678 -17.6547 -17.6431 -17.6289 -17.6245
 -17.5841 -17.5650 -17.5522 -17.5417 -17.5098 -17.4981 -17.4784 -17.4523
 -17.4287 -17.4134 -17.3904 -17.3699 -17.3434 -17.3302 -17.3198 -17.3046
 -17.2960 -17.2605 -17.2389 -17.2083 -17.1719 -17.1576 -17.1240 -17.0946
 -17.0366 -17.0260 -16.9881 -16.9424 -16.9082 -16.7418 -16.6772 -16.6044
 -16.5787 -16.1758 -16.0827 -16.0112 -15.7079 -15.6364 -15.6138 -15.5718
 -15.4693 -15.3095 -15.2855 -15.2077 -15.1732 -15.1182 -15.0224 -14.9516
 -14.8704 -14.8091 -14.7781 -14.7615 -14.7033 -14.6897 -14.5436 -14.4993
 -14.4330 -14.3114  -6.9205  -6.7795  -6.7543  -6.7131  -6.6366  -6.6071
  -6.5799  -6.4578  -6.4051  -6.3929  -6.3634  -6.3348  -6.3154  -6.2794
  -6.2616  -6.2453  -6.2108  -6.1670  -6.1476  -6.1060  -6.0834  -6.0650
  -6.0357  -6.0087  -5.9698  -5.9617  -5.9059  -5.8850  -5.8655  -5.8475
  -5.8045  -5.7559  -5.7429  -5.7096  -5.6990  -5.6395  -5.5921  -5.5797
  -5.5684  -5.5395  -5.5079  -5.4948  -5.3802  -5.3536  -5.2628  -5.1545
  -5.0867  -4.9985  -4.2543  -4.1623  -4.0676  -3.9815  -3.9393  -3.9061
  -3.8198  -3.7506  -3.6341  -3.5960  -3.5495  -3.5264  -3.4981  -3.4542
  -3.4285  -3.4061  -3.3734  -3.3593  -3.3162  -3.2839  -3.2347  -3.1567
  -3.1298  -3.1086  -3.0661  -3.0380  -2.9868  -2.9616  -2.9327  -2.8943
  -2.8820  -2.8222  -2.7747  -2.7499  -2.7150  -2.6703  -2.6394  -2.6091
  -2.5852  -2.5497  -2.5290  -2.4879  -2.4707  -2.4325  -2.4290  -2.3937
  -2.3380  -2.2858  -2.2616  -2.2257  -2.1924  -2.1720  -2.1342  -2.1014
  -2.0697  -2.0223  -1.9810  -1.9613  -1.9243  -1.8815  -1.8585  -1.8182
  -1.7673  -1.7214  -1.6375  -1.5996  -1.5549  -1.4940  -1.4509  -1.4206
  -1.3811  -1.3238  -1.2933  -1.2746  -1.2182  -1.1631  -1.1301  -1.0551
  -1.0402  -1.0066  -0.9787  -0.9478  -0.9251  -0.9059  -0.8933  -0.8771
  -0.8491  -0.8404  -0.8296  -0.8014  -0.7913  -0.7756  -0.7428  -0.7289
  -0.7048  -0.6976  -0.6658  -0.6496  -0.6269  -0.6013  -0.5833  -0.5755
  -0.5540  -0.5267  -0.4988  -0.4903  -0.4714  -0.4638  -0.4490  -0.4364
  -0.4083  -0.3778  -0.3726  -0.3631  -0.3503  -0.3398  -0.3199  -0.3022
  -0.2918  -0.2840  -0.2656  -0.2422  -0.2163  -0.2069  -0.1574  -0.1451
  -0.1371  -0.1101  -0.0791  -0.0705  -0.0530  -0.0249  -0.0100   0.0049
   0.0300   0.0473   0.0683   0.0871   0.0949   0.1102   0.1290   0.1419
   0.1692   0.2288   0.2354   0.2609   0.2852   0.3227   0.3529   0.3850
   0.4183   0.4423   0.4800   0.5026   0.5470   0.5677   0.5920   0.6613
   0.6826   0.7286   0.7832   0.8102   0.8411   0.8733   0.9167   0.9853
   1.0337   1.0776   1.1190   1.1508   1.1848   1.2187   1.2675   1.4360
   4.1189
     eigenvalues at k+q:
 -37.2963 -37.1346 -37.0745 -36.8384 -36.4566 -36.4077 -36.1626 -36.1544
 -36.1001 -36.0598 -36.0509 -35.8780 -19.0141 -18.9740 -18.9235 -18.8536
 -18.8097 -18.7747 -18.7391 -18.6999 -18.6754 -18.6540 -18.6170 -18.6153
 -18.5782 -18.5426 -18.5212 -18.4942 -18.4673 -18.3953 -18.3666 -18.3458
 -18.3382 -18.2807 -18.2427 -18.2301 -18.2146 -18.1759 -18.1508 -18.0853
 -18.0559 -18.0357 -18.0094 -17.9975 -17.9875 -17.9550 -17.9246 -17.9026
 -17.8861 -17.8637 -17.8521 -17.8285 -17.7872 -17.7640 -17.7474 -17.7326
 -17.7099 -17.6921 -17.6786 -17.6685 -17.6547 -17.6430 -17.6285 -17.6247
 -17.5839 -17.5644 -17.5525 -17.5422 -17.5091 -17.4976 -17.4790 -17.4524
 -17.4288 -17.4134 -17.3906 -17.3699 -17.3434 -17.3302 -17.3195 -17.3048
 -17.2960 -17.2604 -17.2388 -17.2083 -17.1718 -17.1574 -17.1240 -17.0946
 -17.0366 -17.0260 -16.9881 -16.9425 -16.9082 -16.7418 -16.6775 -16.6043
 -16.5786 -16.1758 -16.0828 -16.0112 -15.7079 -15.6365 -15.6138 -15.5719
 -15.4693 -15.3096 -15.2856 -15.2077 -15.1732 -15.1182 -15.0224 -14.9516
 -14.8704 -14.8092 -14.7781 -14.7616 -14.7033 -14.6896 -14.5435 -14.4991
 -14.4329 -14.3114  -6.9201  -6.7796  -6.7543  -6.7132  -6.6366  -6.6070
  -6.5799  -6.4578  -6.4051  -6.3929  -6.3635  -6.3348  -6.3154  -6.2794
  -6.2614  -6.2452  -6.2108  -6.1669  -6.1477  -6.1060  -6.0832  -6.0651
  -6.0356  -6.0087  -5.9700  -5.9615  -5.9059  -5.8850  -5.8655  -5.8475
  -5.8045  -5.7560  -5.7429  -5.7094  -5.6993  -5.6394  -5.5920  -5.5798
  -5.5687  -5.5394  -5.5078  -5.4950  -5.3803  -5.3536  -5.2627  -5.1551
  -5.0865  -4.9985  -4.2539  -4.1622  -4.0675  -3.9820  -3.9391  -3.9058
  -3.8201  -3.7505  -3.6339  -3.5961  -3.5495  -3.5264  -3.4987  -3.4547
  -3.4282  -3.4051  -3.3734  -3.3605  -3.3152  -3.2841  -3.2340  -3.1580
  -3.1279  -3.1099  -3.0676  -3.0355  -2.9867  -2.9632  -2.9333  -2.8948
  -2.8801  -2.8216  -2.7744  -2.7508  -2.7141  -2.6718  -2.6397  -2.6086
  -2.5851  -2.5493  -2.5293  -2.4876  -2.4699  -2.4323  -2.4306  -2.3924
  -2.3372  -2.2854  -2.2659  -2.2228  -2.1923  -2.1699  -2.1353  -2.1015
  -2.0714  -2.0221  -1.9810  -1.9619  -1.9226  -1.8841  -1.8572  -1.8193
  -1.7657  -1.7213  -1.6376  -1.6000  -1.5550  -1.4935  -1.4516  -1.4204
  -1.3811  -1.3242  -1.2931  -1.2735  -1.2183  -1.1633  -1.1302  -1.0551
  -1.0401  -1.0066  -0.9789  -0.9480  -0.9261  -0.9051  -0.8918  -0.8786
  -0.8483  -0.8408  -0.8307  -0.8015  -0.7899  -0.7760  -0.7431  -0.7293
  -0.7043  -0.6973  -0.6653  -0.6504  -0.6275  -0.6001  -0.5833  -0.5759
  -0.5539  -0.5276  -0.4985  -0.4906  -0.4723  -0.4637  -0.4464  -0.4370
  -0.4082  -0.3779  -0.3721  -0.3652  -0.3496  -0.3393  -0.3204  -0.3033
  -0.2912  -0.2846  -0.2638  -0.2418  -0.2179  -0.2059  -0.1571  -0.1463
  -0.1367  -0.1099  -0.0791  -0.0707  -0.0531  -0.0244  -0.0099   0.0046
   0.0300   0.0471   0.0683   0.0871   0.0955   0.1096   0.1293   0.1418
   0.1692   0.2288   0.2354   0.2610   0.2853   0.3227   0.3529   0.3851
   0.4183   0.4423   0.4800   0.5028   0.5472   0.5678   0.5921   0.6614
   0.6826   0.7286   0.7832   0.8103   0.8412   0.8733   0.9166   0.9852
   1.0336   1.0776   1.1189   1.1509   1.1847   1.2186   1.2674   1.4357
   4.1188
     cgsolve_all iterations 105    anorm=    0.73E-07
     cgsolve_all iterations 103    anorm=    0.74E-07
     cgsolve_all iterations 103    anorm=    0.75E-07
     compute_u_kq: q = (    0.0000,    0.0000,   -0.0401)
     Rotating WFCS
     ethr =  1.00E-14,  avg # of iterations = 52.0
     eigenvalues at k:
 -37.2963 -37.1346 -37.0745 -36.8384 -36.4566 -36.4077 -36.1626 -36.1544
 -36.1000 -36.0598 -36.0509 -35.8780 -19.0141 -18.9740 -18.9235 -18.8537
 -18.8097 -18.7747 -18.7392 -18.6999 -18.6753 -18.6541 -18.6170 -18.6152
 -18.5782 -18.5426 -18.5212 -18.4940 -18.4674 -18.3955 -18.3665 -18.3455
 -18.3384 -18.2811 -18.2421 -18.2301 -18.2149 -18.1765 -18.1504 -18.0854
 -18.0555 -18.0354 -18.0094 -17.9972 -17.9868 -17.9581 -17.9243 -17.9013
 -17.8855 -17.8638 -17.8502 -17.8309 -17.7877 -17.7642 -17.7463 -17.7346
 -17.7095 -17.6909 -17.6785 -17.6678 -17.6547 -17.6431 -17.6289 -17.6245
 -17.5841 -17.5650 -17.5522 -17.5417 -17.5098 -17.4981 -17.4784 -17.4523
 -17.4287 -17.4134 -17.3904 -17.3699 -17.3434 -17.3302 -17.3198 -17.3046
 -17.2960 -17.2605 -17.2389 -17.2083 -17.1719 -17.1576 -17.1240 -17.0946
 -17.0366 -17.0260 -16.9881 -16.9424 -16.9082 -16.7418 -16.6772 -16.6044
 -16.5787 -16.1758 -16.0827 -16.0112 -15.7079 -15.6364 -15.6138 -15.5718
 -15.4693 -15.3095 -15.2855 -15.2077 -15.1732 -15.1182 -15.0224 -14.9516
 -14.8704 -14.8091 -14.7781 -14.7615 -14.7033 -14.6897 -14.5436 -14.4993
 -14.4330 -14.3114  -6.9205  -6.7795  -6.7543  -6.7131  -6.6366  -6.6071
  -6.5799  -6.4578  -6.4051  -6.3929  -6.3634  -6.3348  -6.3154  -6.2794
  -6.2616  -6.2453  -6.2108  -6.1670  -6.1476  -6.1060  -6.0834  -6.0650
  -6.0357  -6.0087  -5.9698  -5.9617  -5.9059  -5.8850  -5.8655  -5.8475
  -5.8045  -5.7559  -5.7429  -5.7096  -5.6990  -5.6395  -5.5921  -5.5797
  -5.5684  -5.5395  -5.5079  -5.4948  -5.3802  -5.3536  -5.2628  -5.1545
  -5.0867  -4.9985  -4.2543  -4.1623  -4.0676  -3.9815  -3.9393  -3.9061
  -3.8198  -3.7506  -3.6341  -3.5960  -3.5495  -3.5264  -3.4981  -3.4542
  -3.4285  -3.4061  -3.3734  -3.3593  -3.3162  -3.2839  -3.2347  -3.1567
  -3.1298  -3.1086  -3.0661  -3.0380  -2.9868  -2.9616  -2.9327  -2.8943
  -2.8820  -2.8222  -2.7747  -2.7499  -2.7150  -2.6703  -2.6394  -2.6091
  -2.5852  -2.5497  -2.5290  -2.4879  -2.4707  -2.4325  -2.4290  -2.3937
  -2.3380  -2.2858  -2.2616  -2.2257  -2.1924  -2.1720  -2.1342  -2.1014
  -2.0697  -2.0223  -1.9810  -1.9613  -1.9243  -1.8815  -1.8585  -1.8182
  -1.7673  -1.7214  -1.6375  -1.5996  -1.5549  -1.4940  -1.4509  -1.4206
  -1.3811  -1.3238  -1.2933  -1.2746  -1.2182  -1.1631  -1.1301  -1.0551
  -1.0402  -1.0066  -0.9787  -0.9478  -0.9251  -0.9059  -0.8933  -0.8771
  -0.8491  -0.8404  -0.8296  -0.8014  -0.7913  -0.7756  -0.7428  -0.7289
  -0.7048  -0.6976  -0.6658  -0.6496  -0.6269  -0.6013  -0.5833  -0.5755
  -0.5540  -0.5267  -0.4988  -0.4903  -0.4714  -0.4638  -0.4490  -0.4364
  -0.4083  -0.3778  -0.3726  -0.3631  -0.3503  -0.3398  -0.3199  -0.3022
  -0.2918  -0.2840  -0.2656  -0.2422  -0.2163  -0.2069  -0.1574  -0.1451
  -0.1371  -0.1101  -0.0791  -0.0705  -0.0530  -0.0249  -0.0100   0.0049
   0.0300   0.0473   0.0683   0.0871   0.0949   0.1102   0.1290   0.1419
   0.1692   0.2288   0.2354   0.2609   0.2852   0.3227   0.3529   0.3850
   0.4183   0.4423   0.4800   0.5026   0.5470   0.5677   0.5920   0.6613
   0.6826   0.7286   0.7832   0.8102   0.8411   0.8733   0.9167   0.9853
   1.0337   1.0776   1.1190   1.1508   1.1848   1.2187   1.2675   1.4360
   4.1189
     eigenvalues at k+q:
 -37.2963 -37.1346 -37.0745 -36.8384 -36.4566 -36.4077 -36.1626 -36.1544
 -36.1001 -36.0598 -36.0509 -35.8780 -19.0141 -18.9740 -18.9236 -18.8537
 -18.8096 -18.7746 -18.7393 -18.6998 -18.6752 -18.6542 -18.6170 -18.6151
 -18.5781 -18.5426 -18.5214 -18.4936 -18.4677 -18.3956 -18.3663 -18.3452
 -18.3386 -18.2814 -18.2414 -18.2304 -18.2154 -18.1765 -18.1501 -18.0854
 -18.0554 -18.0344 -18.0099 -17.9972 -17.9862 -17.9601 -17.9239 -17.9024
 -17.8828 -17.8645 -17.8477 -17.8335 -17.7881 -17.7644 -17.7457 -17.7355
 -17.7092 -17.6907 -17.6789 -17.6660 -17.6546 -17.6437 -17.6295 -17.6239
 -17.5843 -17.5656 -17.5521 -17.5409 -17.5105 -17.4987 -17.4780 -17.4523
 -17.4286 -17.4135 -17.3903 -17.3697 -17.3435 -17.3304 -17.3200 -17.3044
 -17.2960 -17.2606 -17.2390 -17.2084 -17.1720 -17.1577 -17.1241 -17.0947
 -17.0366 -17.0261 -16.9881 -16.9424 -16.9081 -16.7418 -16.6770 -16.6046
 -16.5787 -16.1758 -16.0827 -16.0113 -15.7079 -15.6364 -15.6137 -15.5718
 -15.4693 -15.3094 -15.2855 -15.2077 -15.1732 -15.1181 -15.0224 -14.9515
 -14.8703 -14.8091 -14.7781 -14.7615 -14.7033 -14.6898 -14.5436 -14.4994
 -14.4331 -14.3113  -6.9210  -6.7795  -6.7543  -6.7131  -6.6366  -6.6071
  -6.5799  -6.4578  -6.4050  -6.3929  -6.3634  -6.3348  -6.3154  -6.2795
  -6.2617  -6.2454  -6.2109  -6.1670  -6.1475  -6.1059  -6.0835  -6.0648
  -6.0358  -6.0087  -5.9696  -5.9619  -5.9059  -5.8849  -5.8655  -5.8474
  -5.8046  -5.7559  -5.7430  -5.7096  -5.6987  -5.6396  -5.5921  -5.5796
  -5.5681  -5.5396  -5.5077  -5.4948  -5.3802  -5.3536  -5.2629  -5.1539
  -5.0868  -4.9986  -4.2547  -4.1624  -4.0677  -3.9812  -3.9393  -3.9064
  -3.8195  -3.7508  -3.6343  -3.5958  -3.5495  -3.5264  -3.4972  -3.4544
  -3.4281  -3.4074  -3.3733  -3.3576  -3.3173  -3.2839  -3.2357  -3.1550
  -3.1315  -3.1073  -3.0655  -3.0395  -2.9868  -2.9603  -2.9318  -2.8946
  -2.8834  -2.8232  -2.7745  -2.7492  -2.7159  -2.6685  -2.6393  -2.6099
  -2.5850  -2.5503  -2.5289  -2.4879  -2.4715  -2.4328  -2.4265  -2.3952
  -2.3390  -2.2868  -2.2575  -2.2273  -2.1928  -2.1730  -2.1334  -2.1022
  -2.0674  -2.0235  -1.9805  -1.9607  -1.9271  -1.8782  -1.8600  -1.8171
  -1.7691  -1.7208  -1.6374  -1.5991  -1.5551  -1.4948  -1.4501  -1.4207
  -1.3811  -1.3238  -1.2934  -1.2753  -1.2184  -1.1626  -1.1299  -1.0553
  -1.0401  -1.0065  -0.9782  -0.9478  -0.9239  -0.9069  -0.8951  -0.8756
  -0.8503  -0.8403  -0.8276  -0.8016  -0.7930  -0.7751  -0.7423  -0.7282
  -0.7070  -0.6962  -0.6664  -0.6486  -0.6264  -0.6025  -0.5832  -0.5751
  -0.5547  -0.5257  -0.4988  -0.4902  -0.4704  -0.4641  -0.4517  -0.4361
  -0.4083  -0.3780  -0.3728  -0.3609  -0.3510  -0.3403  -0.3194  -0.3011
  -0.2923  -0.2834  -0.2671  -0.2425  -0.2151  -0.2083  -0.1573  -0.1439
  -0.1374  -0.1105  -0.0788  -0.0702  -0.0527  -0.0260  -0.0101   0.0053
   0.0301   0.0474   0.0682   0.0871   0.0946   0.1106   0.1287   0.1419
   0.1692   0.2288   0.2354   0.2609   0.2852   0.3226   0.3529   0.3850
   0.4183   0.4422   0.4800   0.5024   0.5469   0.5676   0.5920   0.6612
   0.6825   0.7286   0.7831   0.8102   0.8410   0.8734   0.9168   0.9853
   1.0337   1.0776   1.1190   1.1507   1.1850   1.2187   1.2675   1.4363
   4.1190
     cgsolve_all iterations 105    anorm=    0.74E-07
     cgsolve_all iterations 103    anorm=    0.75E-07
     cgsolve_all iterations 103    anorm=    0.75E-07

     k-point #    3 of     4      pool #  1    cpu time:   35390.5
     compute_u_kq: q = (    0.0000,    0.0000,    0.0000)
     Rotating WFCS
     ethr =  1.00E-14,  avg # of iterations =  6.0
     eigenvalues at k:
 -37.2963 -37.1346 -37.0745 -36.8384 -36.4566 -36.4077 -36.1626 -36.1544
 -36.1000 -36.0598 -36.0509 -35.8780 -19.0148 -18.9713 -18.9174 -18.8508
 -18.8086 -18.7757 -18.7507 -18.7022 -18.6717 -18.6517 -18.6175 -18.6127
 -18.5785 -18.5426 -18.5279 -18.5002 -18.4671 -18.4328 -18.3686 -18.3560
 -18.3173 -18.2843 -18.2302 -18.2112 -18.1863 -18.1743 -18.1456 -18.0800
 -18.0508 -18.0323 -18.0142 -18.0016 -17.9900 -17.9677 -17.9413 -17.9208
 -17.8915 -17.8633 -17.8567 -17.8334 -17.7883 -17.7578 -17.7338 -17.7214
 -17.7079 -17.6942 -17.6874 -17.6571 -17.6405 -17.6324 -17.6245 -17.6016
 -17.5940 -17.5745 -17.5570 -17.5329 -17.5196 -17.5027 -17.4780 -17.4675
 -17.4362 -17.4086 -17.3858 -17.3604 -17.3503 -17.3309 -17.3220 -17.3051
 -17.2846 -17.2651 -17.2291 -17.2143 -17.1845 -17.1547 -17.1250 -17.0968
 -17.0477 -17.0218 -16.9882 -16.9446 -16.9076 -16.7533 -16.6766 -16.6021
 -16.5710 -16.1769 -16.0817 -16.0121 -15.7351 -15.6520 -15.5816 -15.5542
 -15.4725 -15.3371 -15.2632 -15.1878 -15.1511 -15.0731 -15.0425 -14.9701
 -14.8648 -14.8241 -14.7891 -14.7580 -14.7157 -14.6592 -14.6026 -14.5755
 -14.3740 -14.2773  -6.9196  -6.7804  -6.7531  -6.7149  -6.6399  -6.6047
  -6.5793  -6.4611  -6.4021  -6.3925  -6.3717  -6.3261  -6.3199  -6.2842
  -6.2607  -6.2535  -6.2103  -6.1515  -6.1311  -6.1126  -6.0955  -6.0500
  -6.0281  -5.9997  -5.9737  -5.9538  -5.9117  -5.9064  -5.8669  -5.8368
  -5.8128  -5.7578  -5.7370  -5.7171  -5.6818  -5.6405  -5.6118  -5.5877
  -5.5757  -5.5331  -5.5047  -5.4938  -5.3835  -5.3490  -5.2790  -5.1496
  -5.0695  -5.0073  -4.2532  -4.1704  -4.0648  -3.9910  -3.9378  -3.9050
  -3.8324  -3.7592  -3.6363  -3.6031  -3.5827  -3.5444  -3.5113  -3.4813
  -3.4445  -3.3914  -3.3786  -3.3454  -3.2720  -3.2458  -3.2164  -3.1756
  -3.1319  -3.0975  -3.0423  -2.9912  -2.9575  -2.9359  -2.9123  -2.8957
  -2.8658  -2.8186  -2.7757  -2.7438  -2.7156  -2.6760  -2.6471  -2.6363
  -2.5994  -2.5355  -2.5236  -2.5038  -2.4506  -2.4319  -2.4140  -2.3877
  -2.3463  -2.2998  -2.2616  -2.2319  -2.2069  -2.1730  -2.1275  -2.0845
  -2.0719  -2.0373  -1.9667  -1.9596  -1.9127  -1.8963  -1.8674  -1.8420
  -1.7731  -1.7143  -1.6583  -1.6004  -1.5426  -1.5029  -1.4610  -1.4145
  -1.3617  -1.3231  -1.2974  -1.2603  -1.2379  -1.1786  -1.1416  -1.0542
  -1.0317  -1.0124  -0.9854  -0.9597  -0.9407  -0.9102  -0.8990  -0.8780
  -0.8646  -0.8350  -0.8144  -0.8030  -0.7935  -0.7742  -0.7695  -0.7289
  -0.7121  -0.7019  -0.6681  -0.6523  -0.6133  -0.5912  -0.5810  -0.5589
  -0.5469  -0.5340  -0.5270  -0.5099  -0.4750  -0.4634  -0.4511  -0.4368
  -0.3941  -0.3893  -0.3790  -0.3677  -0.3421  -0.3344  -0.3238  -0.3043
  -0.2746  -0.2576  -0.2515  -0.2297  -0.2036  -0.1873  -0.1587  -0.1456
  -0.1352  -0.1191  -0.0818  -0.0644  -0.0548  -0.0343  -0.0232  -0.0036
   0.0282   0.0333   0.0495   0.0665   0.0866   0.1027   0.1174   0.1299
   0.1613   0.2240   0.2339   0.2654   0.2952   0.3166   0.3470   0.3764
   0.4160   0.4448   0.4620   0.5023   0.5268   0.5753   0.6056   0.6568
   0.6953   0.7270   0.7645   0.8015   0.8294   0.8868   0.9588   0.9925
   1.0049   1.0752   1.1015   1.1276   1.1836   1.3001   1.3848   1.4640
   4.0984
     eigenvalues at k+q:
 -37.2963 -37.1346 -37.0745 -36.8384 -36.4566 -36.4077 -36.1626 -36.1544
 -36.1001 -36.0598 -36.0509 -35.8780 -19.0148 -18.9713 -18.9174 -18.8508
 -18.8086 -18.7757 -18.7507 -18.7022 -18.6717 -18.6517 -18.6175 -18.6127
 -18.5785 -18.5426 -18.5279 -18.5002 -18.4671 -18.4328 -18.3686 -18.3560
 -18.3173 -18.2843 -18.2302 -18.2112 -18.1863 -18.1743 -18.1456 -18.0800
 -18.0508 -18.0323 -18.0142 -18.0016 -17.9900 -17.9677 -17.9413 -17.9208
 -17.8915 -17.8633 -17.8567 -17.8334 -17.7883 -17.7578 -17.7338 -17.7214
 -17.7079 -17.6942 -17.6874 -17.6571 -17.6405 -17.6324 -17.6245 -17.6016
 -17.5940 -17.5745 -17.5570 -17.5329 -17.5197 -17.5027 -17.4780 -17.4675
 -17.4362 -17.4086 -17.3858 -17.3604 -17.3503 -17.3309 -17.3220 -17.3051
 -17.2846 -17.2651 -17.2291 -17.2143 -17.1845 -17.1547 -17.1250 -17.0968
 -17.0477 -17.0218 -16.9882 -16.9446 -16.9076 -16.7534 -16.6766 -16.6021
 -16.5710 -16.1769 -16.0817 -16.0121 -15.7352 -15.6520 -15.5816 -15.5542
 -15.4725 -15.3372 -15.2632 -15.1878 -15.1511 -15.0731 -15.0425 -14.9701
 -14.8648 -14.8242 -14.7891 -14.7580 -14.7157 -14.6592 -14.6027 -14.5755
 -14.3741 -14.2773  -6.9196  -6.7804  -6.7531  -6.7149  -6.6399  -6.6047
  -6.5793  -6.4611  -6.4021  -6.3925  -6.3717  -6.3261  -6.3199  -6.2842
  -6.2607  -6.2535  -6.2103  -6.1515  -6.1310  -6.1126  -6.0955  -6.0500
  -6.0281  -5.9997  -5.9737  -5.9538  -5.9117  -5.9064  -5.8669  -5.8368
  -5.8128  -5.7578  -5.7370  -5.7171  -5.6818  -5.6405  -5.6118  -5.5877
  -5.5757  -5.5331  -5.5047  -5.4938  -5.3835  -5.3490  -5.2790  -5.1496
  -5.0695  -5.0073  -4.2532  -4.1704  -4.0648  -3.9910  -3.9378  -3.9050
  -3.8324  -3.7592  -3.6363  -3.6031  -3.5828  -3.5444  -3.5113  -3.4813
  -3.4444  -3.3914  -3.3786  -3.3454  -3.2720  -3.2458  -3.2164  -3.1756
  -3.1318  -3.0975  -3.0423  -2.9912  -2.9575  -2.9359  -2.9123  -2.8957
  -2.8658  -2.8186  -2.7757  -2.7438  -2.7156  -2.6760  -2.6471  -2.6363
  -2.5994  -2.5355  -2.5236  -2.5038  -2.4506  -2.4319  -2.4140  -2.3877
  -2.3463  -2.2998  -2.2616  -2.2319  -2.2069  -2.1730  -2.1275  -2.0845
  -2.0719  -2.0373  -1.9667  -1.9596  -1.9127  -1.8963  -1.8674  -1.8420
  -1.7731  -1.7143  -1.6583  -1.6004  -1.5426  -1.5029  -1.4610  -1.4145
  -1.3617  -1.3231  -1.2974  -1.2603  -1.2379  -1.1786  -1.1416  -1.0542
  -1.0317  -1.0124  -0.9854  -0.9597  -0.9407  -0.9102  -0.8990  -0.8780
  -0.8646  -0.8350  -0.8144  -0.8030  -0.7935  -0.7742  -0.7695  -0.7289
  -0.7121  -0.7019  -0.6681  -0.6523  -0.6133  -0.5912  -0.5810  -0.5589
  -0.5469  -0.5340  -0.5270  -0.5099  -0.4750  -0.4634  -0.4511  -0.4368
  -0.3941  -0.3893  -0.3790  -0.3677  -0.3421  -0.3344  -0.3238  -0.3043
  -0.2746  -0.2576  -0.2515  -0.2297  -0.2036  -0.1873  -0.1587  -0.1456
  -0.1352  -0.1191  -0.0818  -0.0644  -0.0548  -0.0343  -0.0232  -0.0036
   0.0282   0.0333   0.0495   0.0665   0.0866   0.1027   0.1174   0.1299
   0.1613   0.2240   0.2339   0.2654   0.2952   0.3166   0.3470   0.3764
   0.4160   0.4447   0.4620   0.5023   0.5268   0.5753   0.6056   0.6568
   0.6953   0.7270   0.7645   0.8015   0.8294   0.8868   0.9588   0.9925
   1.0049   1.0752   1.1015   1.1276   1.1836   1.3001   1.3848   1.4639
   4.0984
     cgsolve_all iterations  92    anorm=    0.78E-07
PARA_AUG  1      50.3824470        -0.1114307        -0.0677779
     cgsolve_all iterations  92    anorm=    0.76E-07
PARA_AUG  2      -0.1033520        50.7011142        -0.0520123
     cgsolve_all iterations  90    anorm=    0.77E-07
PARA_AUG  3      -0.0689217        -0.1266937        50.6005802
     cgsolve_all iterations 103    anorm=    0.75E-07
     cgsolve_all iterations 103    anorm=    0.74E-07
     cgsolve_all iterations 105    anorm=    0.76E-07
     compute_u_kq: q = (    0.0401,    0.0000,    0.0000)
     Rotating WFCS
     ethr =  1.00E-14,  avg # of iterations = 53.0
     eigenvalues at k:
 -37.2963 -37.1346 -37.0745 -36.8384 -36.4566 -36.4077 -36.1626 -36.1544
 -36.1000 -36.0598 -36.0509 -35.8780 -19.0148 -18.9713 -18.9174 -18.8508
 -18.8086 -18.7757 -18.7507 -18.7022 -18.6717 -18.6517 -18.6175 -18.6127
 -18.5785 -18.5426 -18.5279 -18.5002 -18.4671 -18.4328 -18.3686 -18.3560
 -18.3173 -18.2843 -18.2302 -18.2112 -18.1863 -18.1743 -18.1456 -18.0800
 -18.0508 -18.0323 -18.0142 -18.0016 -17.9900 -17.9677 -17.9413 -17.9208
 -17.8915 -17.8633 -17.8567 -17.8334 -17.7883 -17.7578 -17.7338 -17.7214
 -17.7079 -17.6942 -17.6874 -17.6571 -17.6405 -17.6324 -17.6245 -17.6016
 -17.5940 -17.5745 -17.5570 -17.5329 -17.5196 -17.5027 -17.4780 -17.4675
 -17.4362 -17.4086 -17.3858 -17.3604 -17.3503 -17.3309 -17.3220 -17.3051
 -17.2846 -17.2651 -17.2291 -17.2143 -17.1845 -17.1547 -17.1250 -17.0968
 -17.0477 -17.0218 -16.9882 -16.9446 -16.9076 -16.7533 -16.6766 -16.6021
 -16.5710 -16.1769 -16.0817 -16.0121 -15.7351 -15.6520 -15.5816 -15.5542
 -15.4725 -15.3371 -15.2632 -15.1878 -15.1511 -15.0731 -15.0425 -14.9701
 -14.8648 -14.8241 -14.7891 -14.7580 -14.7157 -14.6592 -14.6026 -14.5755
 -14.3740 -14.2773  -6.9196  -6.7804  -6.7531  -6.7149  -6.6399  -6.6047
  -6.5793  -6.4611  -6.4021  -6.3925  -6.3717  -6.3261  -6.3199  -6.2842
  -6.2607  -6.2535  -6.2103  -6.1515  -6.1311  -6.1126  -6.0955  -6.0500
  -6.0281  -5.9997  -5.9737  -5.9538  -5.9117  -5.9064  -5.8669  -5.8368
  -5.8128  -5.7578  -5.7370  -5.7171  -5.6818  -5.6405  -5.6118  -5.5877
  -5.5757  -5.5331  -5.5047  -5.4938  -5.3835  -5.3490  -5.2790  -5.1496
  -5.0695  -5.0073  -4.2532  -4.1704  -4.0648  -3.9910  -3.9378  -3.9050
  -3.8324  -3.7592  -3.6363  -3.6031  -3.5827  -3.5444  -3.5113  -3.4813
  -3.4445  -3.3914  -3.3786  -3.3454  -3.2720  -3.2458  -3.2164  -3.1756
  -3.1319  -3.0975  -3.0423  -2.9912  -2.9575  -2.9359  -2.9123  -2.8957
  -2.8658  -2.8186  -2.7757  -2.7438  -2.7156  -2.6760  -2.6471  -2.6363
  -2.5994  -2.5355  -2.5236  -2.5038  -2.4506  -2.4319  -2.4140  -2.3877
  -2.3463  -2.2998  -2.2616  -2.2319  -2.2069  -2.1730  -2.1275  -2.0845
  -2.0719  -2.0373  -1.9667  -1.9596  -1.9127  -1.8963  -1.8674  -1.8420
  -1.7731  -1.7143  -1.6583  -1.6004  -1.5426  -1.5029  -1.4610  -1.4145
  -1.3617  -1.3231  -1.2974  -1.2603  -1.2379  -1.1786  -1.1416  -1.0542
  -1.0317  -1.0124  -0.9854  -0.9597  -0.9407  -0.9102  -0.8990  -0.8780
  -0.8646  -0.8350  -0.8144  -0.8030  -0.7935  -0.7742  -0.7695  -0.7289
  -0.7121  -0.7019  -0.6681  -0.6523  -0.6133  -0.5912  -0.5810  -0.5589
  -0.5469  -0.5340  -0.5270  -0.5099  -0.4750  -0.4634  -0.4511  -0.4368
  -0.3941  -0.3893  -0.3790  -0.3677  -0.3421  -0.3344  -0.3238  -0.3043
  -0.2746  -0.2576  -0.2515  -0.2297  -0.2036  -0.1873  -0.1587  -0.1456
  -0.1352  -0.1191  -0.0818  -0.0644  -0.0548  -0.0343  -0.0232  -0.0036
   0.0282   0.0333   0.0495   0.0665   0.0866   0.1027   0.1174   0.1299
   0.1613   0.2240   0.2339   0.2654   0.2952   0.3166   0.3470   0.3764
   0.4160   0.4448   0.4620   0.5023   0.5268   0.5753   0.6056   0.6568
   0.6953   0.7270   0.7645   0.8015   0.8294   0.8868   0.9588   0.9925
   1.0049   1.0752   1.1015   1.1276   1.1836   1.3001   1.3848   1.4640
   4.0984
     eigenvalues at k+q:
 -37.2963 -37.1346 -37.0745 -36.8384 -36.4566 -36.4077 -36.1626 -36.1544
 -36.1001 -36.0599 -36.0509 -35.8780 -19.0141 -18.9712 -18.9180 -18.8519
 -18.8080 -18.7744 -18.7492 -18.7027 -18.6732 -18.6514 -18.6183 -18.6130
 -18.5791 -18.5419 -18.5273 -18.4994 -18.4699 -18.4323 -18.3672 -18.3552
 -18.3171 -18.2848 -18.2302 -18.2105 -18.1851 -18.1742 -18.1463 -18.0791
 -18.0506 -18.0321 -18.0143 -18.0003 -17.9901 -17.9659 -17.9403 -17.9219
 -17.8922 -17.8634 -17.8549 -17.8334 -17.7879 -17.7576 -17.7341 -17.7211
 -17.7066 -17.6934 -17.6860 -17.6564 -17.6428 -17.6332 -17.6245 -17.6025
 -17.5925 -17.5741 -17.5557 -17.5335 -17.5191 -17.5022 -17.4804 -17.4659
 -17.4356 -17.4093 -17.3856 -17.3608 -17.3516 -17.3314 -17.3220 -17.3063
 -17.2863 -17.2673 -17.2306 -17.2174 -17.1876 -17.1592 -17.1279 -17.0973
 -17.0493 -17.0233 -16.9874 -16.9434 -16.9067 -16.7509 -16.6671 -16.6087
 -16.5724 -16.1771 -16.0791 -16.0146 -15.7326 -15.6476 -15.5831 -15.5534
 -15.4724 -15.3328 -15.2604 -15.1899 -15.1543 -15.0700 -15.0461 -14.9676
 -14.8598 -14.8216 -14.7881 -14.7586 -14.7185 -14.6630 -14.6020 -14.5695
 -14.3775 -14.2830  -6.9353  -6.7792  -6.7524  -6.7146  -6.6397  -6.6058
  -6.5799  -6.4606  -6.4025  -6.3928  -6.3711  -6.3257  -6.3209  -6.2866
  -6.2601  -6.2534  -6.2100  -6.1528  -6.1362  -6.1116  -6.0952  -6.0500
  -6.0285  -6.0006  -5.9699  -5.9546  -5.9121  -5.9046  -5.8684  -5.8364
  -5.8134  -5.7570  -5.7371  -5.7152  -5.6806  -5.6387  -5.6111  -5.5856
  -5.5733  -5.5271  -5.5032  -5.4901  -5.3814  -5.3512  -5.2838  -5.1272
  -5.0729  -5.0112  -4.2685  -4.1764  -4.0670  -3.9885  -3.9343  -3.9023
  -3.8275  -3.7569  -3.6357  -3.6024  -3.5769  -3.5440  -3.5070  -3.4806
  -3.4448  -3.3941  -3.3790  -3.3476  -3.2728  -3.2440  -3.2196  -3.1761
  -3.1354  -3.1042  -3.0378  -2.9891  -2.9524  -2.9350  -2.9131  -2.8916
  -2.8673  -2.8218  -2.7798  -2.7484  -2.7141  -2.6780  -2.6468  -2.6385
  -2.6006  -2.5360  -2.5202  -2.5031  -2.4527  -2.4320  -2.4185  -2.3891
  -2.3484  -2.2975  -2.2578  -2.2283  -2.2074  -2.1620  -2.1295  -2.0905
  -2.0739  -2.0391  -1.9675  -1.9582  -1.9109  -1.8951  -1.8667  -1.8380
  -1.7729  -1.7083  -1.6572  -1.5974  -1.5442  -1.5055  -1.4609  -1.4138
  -1.3635  -1.3282  -1.2951  -1.2645  -1.2430  -1.1812  -1.1428  -1.0541
  -1.0305  -1.0067  -0.9837  -0.9591  -0.9392  -0.9101  -0.8979  -0.8773
  -0.8629  -0.8329  -0.8143  -0.8034  -0.7941  -0.7752  -0.7691  -0.7296
  -0.7121  -0.7035  -0.6675  -0.6499  -0.6131  -0.5903  -0.5808  -0.5570
  -0.5489  -0.5340  -0.5253  -0.5108  -0.4769  -0.4624  -0.4507  -0.4331
  -0.3926  -0.3888  -0.3799  -0.3671  -0.3413  -0.3340  -0.3247  -0.3053
  -0.2764  -0.2614  -0.2521  -0.2329  -0.2009  -0.1865  -0.1614  -0.1469
  -0.1357  -0.1207  -0.0833  -0.0621  -0.0532  -0.0324  -0.0234  -0.0018
   0.0273   0.0334   0.0475   0.0657   0.0861   0.1033   0.1179   0.1305
   0.1636   0.2221   0.2351   0.2661   0.2935   0.3110   0.3448   0.3789
   0.4146   0.4409   0.4602   0.4975   0.5192   0.5711   0.5995   0.6518
   0.6946   0.7245   0.7654   0.7965   0.8316   0.8883   0.9591   0.9914
   1.0015   1.0776   1.1027   1.1275   1.1910   1.3022   1.3888   1.4713
   4.1035
     cgsolve_all iterations 103    anorm=    0.76E-07
     cgsolve_all iterations 103    anorm=    0.75E-07
     cgsolve_all iterations 105    anorm=    0.76E-07
     compute_u_kq: q = (   -0.0401,    0.0000,    0.0000)
     Rotating WFCS
     ethr =  1.00E-14,  avg # of iterations = 52.0
     eigenvalues at k:
 -37.2963 -37.1346 -37.0745 -36.8384 -36.4566 -36.4077 -36.1626 -36.1544
 -36.1000 -36.0598 -36.0509 -35.8780 -19.0148 -18.9713 -18.9174 -18.8508
 -18.8086 -18.7757 -18.7507 -18.7022 -18.6717 -18.6517 -18.6175 -18.6127
 -18.5785 -18.5426 -18.5279 -18.5002 -18.4671 -18.4328 -18.3686 -18.3560
 -18.3173 -18.2843 -18.2302 -18.2112 -18.1863 -18.1743 -18.1456 -18.0800
 -18.0508 -18.0323 -18.0142 -18.0016 -17.9900 -17.9677 -17.9413 -17.9208
 -17.8915 -17.8633 -17.8567 -17.8334 -17.7883 -17.7578 -17.7338 -17.7214
 -17.7079 -17.6942 -17.6874 -17.6571 -17.6405 -17.6324 -17.6245 -17.6016
 -17.5940 -17.5745 -17.5570 -17.5329 -17.5196 -17.5027 -17.4780 -17.4675
 -17.4362 -17.4086 -17.3858 -17.3604 -17.3503 -17.3309 -17.3220 -17.3051
 -17.2846 -17.2651 -17.2291 -17.2143 -17.1845 -17.1547 -17.1250 -17.0968
 -17.0477 -17.0218 -16.9882 -16.9446 -16.9076 -16.7533 -16.6766 -16.6021
 -16.5710 -16.1769 -16.0817 -16.0121 -15.7351 -15.6520 -15.5816 -15.5542
 -15.4725 -15.3371 -15.2632 -15.1878 -15.1511 -15.0731 -15.0425 -14.9701
 -14.8648 -14.8241 -14.7891 -14.7580 -14.7157 -14.6592 -14.6026 -14.5755
 -14.3740 -14.2773  -6.9196  -6.7804  -6.7531  -6.7149  -6.6399  -6.6047
  -6.5793  -6.4611  -6.4021  -6.3925  -6.3717  -6.3261  -6.3199  -6.2842
  -6.2607  -6.2535  -6.2103  -6.1515  -6.1311  -6.1126  -6.0955  -6.0500
  -6.0281  -5.9997  -5.9737  -5.9538  -5.9117  -5.9064  -5.8669  -5.8368
  -5.8128  -5.7578  -5.7370  -5.7171  -5.6818  -5.6405  -5.6118  -5.5877
  -5.5757  -5.5331  -5.5047  -5.4938  -5.3835  -5.3490  -5.2790  -5.1496
  -5.0695  -5.0073  -4.2532  -4.1704  -4.0648  -3.9910  -3.9378  -3.9050
  -3.8324  -3.7592  -3.6363  -3.6031  -3.5827  -3.5444  -3.5113  -3.4813
  -3.4445  -3.3914  -3.3786  -3.3454  -3.2720  -3.2458  -3.2164  -3.1756
  -3.1319  -3.0975  -3.0423  -2.9912  -2.9575  -2.9359  -2.9123  -2.8957
  -2.8658  -2.8186  -2.7757  -2.7438  -2.7156  -2.6760  -2.6471  -2.6363
  -2.5994  -2.5355  -2.5236  -2.5038  -2.4506  -2.4319  -2.4140  -2.3877
  -2.3463  -2.2998  -2.2616  -2.2319  -2.2069  -2.1730  -2.1275  -2.0845
  -2.0719  -2.0373  -1.9667  -1.9596  -1.9127  -1.8963  -1.8674  -1.8420
  -1.7731  -1.7143  -1.6583  -1.6004  -1.5426  -1.5029  -1.4610  -1.4145
  -1.3617  -1.3231  -1.2974  -1.2603  -1.2379  -1.1786  -1.1416  -1.0542
  -1.0317  -1.0124  -0.9854  -0.9597  -0.9407  -0.9102  -0.8990  -0.8780
  -0.8646  -0.8350  -0.8144  -0.8030  -0.7935  -0.7742  -0.7695  -0.7289
  -0.7121  -0.7019  -0.6681  -0.6523  -0.6133  -0.5912  -0.5810  -0.5589
  -0.5469  -0.5340  -0.5270  -0.5099  -0.4750  -0.4634  -0.4511  -0.4368
  -0.3941  -0.3893  -0.3790  -0.3677  -0.3421  -0.3344  -0.3238  -0.3043
  -0.2746  -0.2576  -0.2515  -0.2297  -0.2036  -0.1873  -0.1587  -0.1456
  -0.1352  -0.1191  -0.0818  -0.0644  -0.0548  -0.0343  -0.0232  -0.0036
   0.0282   0.0333   0.0495   0.0665   0.0866   0.1027   0.1174   0.1299
   0.1613   0.2240   0.2339   0.2654   0.2952   0.3166   0.3470   0.3764
   0.4160   0.4448   0.4620   0.5023   0.5268   0.5753   0.6056   0.6568
   0.6953   0.7270   0.7645   0.8015   0.8294   0.8868   0.9588   0.9925
   1.0049   1.0752   1.1015   1.1276   1.1836   1.3001   1.3848   1.4640
   4.0984
     eigenvalues at k+q:
 -37.2963 -37.1346 -37.0745 -36.8384 -36.4567 -36.4076 -36.1627 -36.1544
 -36.1000 -36.0598 -36.0509 -35.8780 -19.0154 -18.9715 -18.9169 -18.8499
 -18.8092 -18.7769 -18.7519 -18.7017 -18.6704 -18.6518 -18.6174 -18.6117
 -18.5779 -18.5434 -18.5282 -18.5010 -18.4644 -18.4330 -18.3699 -18.3566
 -18.3177 -18.2837 -18.2305 -18.2124 -18.1878 -18.1742 -18.1450 -18.0809
 -18.0513 -18.0324 -18.0144 -18.0034 -17.9889 -17.9691 -17.9419 -17.9193
 -17.8907 -17.8640 -17.8578 -17.8336 -17.7886 -17.7579 -17.7339 -17.7217
 -17.7096 -17.6958 -17.6881 -17.6579 -17.6382 -17.6318 -17.6246 -17.6018
 -17.5944 -17.5748 -17.5583 -17.5327 -17.5200 -17.5033 -17.4760 -17.4681
 -17.4367 -17.4077 -17.3862 -17.3602 -17.3491 -17.3304 -17.3220 -17.3039
 -17.2833 -17.2624 -17.2279 -17.2108 -17.1814 -17.1500 -17.1222 -17.0961
 -17.0464 -17.0202 -16.9889 -16.9455 -16.9085 -16.7560 -16.6863 -16.5959
 -16.5693 -16.1767 -16.0845 -16.0097 -15.7374 -15.6561 -15.5806 -15.5552
 -15.4725 -15.3413 -15.2660 -15.1859 -15.1486 -15.0762 -15.0396 -14.9724
 -14.8678 -14.8267 -14.7915 -14.7575 -14.7130 -14.6540 -14.6059 -14.5783
 -14.3713 -14.2723  -6.9032  -6.7817  -6.7538  -6.7150  -6.6400  -6.6036
  -6.5787  -6.4616  -6.4022  -6.3923  -6.3720  -6.3280  -6.3180  -6.2817
  -6.2610  -6.2535  -6.2106  -6.1502  -6.1264  -6.1132  -6.0960  -6.0500
  -6.0282  -5.9992  -5.9775  -5.9531  -5.9123  -5.9076  -5.8652  -5.8368
  -5.8121  -5.7586  -5.7370  -5.7186  -5.6836  -5.6424  -5.6120  -5.5903
  -5.5785  -5.5381  -5.5063  -5.4963  -5.3853  -5.3470  -5.2744  -5.1726
  -5.0660  -5.0034  -4.2386  -4.1640  -4.0626  -3.9935  -3.9413  -3.9081
  -3.8370  -3.7610  -3.6373  -3.6037  -3.5881  -3.5444  -3.5155  -3.4813
  -3.4442  -3.3891  -3.3773  -3.3431  -3.2716  -3.2480  -3.2143  -3.1742
  -3.1301  -3.0901  -3.0461  -2.9942  -2.9633  -2.9370  -2.9124  -2.8993
  -2.8641  -2.8153  -2.7721  -2.7397  -2.7162  -2.6749  -2.6474  -2.6332
  -2.5980  -2.5377  -2.5247  -2.5043  -2.4495  -2.4306  -2.4092  -2.3862
  -2.3447  -2.3019  -2.2656  -2.2354  -2.2059  -2.1839  -2.1264  -2.0800
  -2.0695  -2.0343  -1.9691  -1.9585  -1.9155  -1.8970  -1.8675  -1.8461
  -1.7726  -1.7204  -1.6586  -1.6031  -1.5416  -1.5009  -1.4599  -1.4155
  -1.3613  -1.3171  -1.3004  -1.2570  -1.2314  -1.1759  -1.1393  -1.0546
  -1.0338  -1.0178  -0.9863  -0.9604  -0.9422  -0.9109  -0.9001  -0.8781
  -0.8661  -0.8371  -0.8147  -0.8025  -0.7930  -0.7728  -0.7690  -0.7283
  -0.7125  -0.7006  -0.6687  -0.6548  -0.6135  -0.5923  -0.5818  -0.5609
  -0.5449  -0.5335  -0.5281  -0.5092  -0.4744  -0.4639  -0.4515  -0.4395
  -0.3953  -0.3901  -0.3780  -0.3682  -0.3435  -0.3351  -0.3221  -0.3030
  -0.2744  -0.2546  -0.2508  -0.2253  -0.2065  -0.1877  -0.1567  -0.1446
  -0.1344  -0.1181  -0.0806  -0.0664  -0.0560  -0.0357  -0.0230  -0.0055
   0.0276   0.0345   0.0514   0.0685   0.0874   0.1021   0.1158   0.1311
   0.1591   0.2247   0.2338   0.2650   0.2969   0.3221   0.3489   0.3738
   0.4173   0.4485   0.4641   0.5073   0.5345   0.5793   0.6125   0.6614
   0.6958   0.7298   0.7635   0.8075   0.8270   0.8855   0.9585   0.9927
   1.0092   1.0717   1.1002   1.1274   1.1766   1.2971   1.3788   1.4566
   4.0936
     cgsolve_all iterations 103    anorm=    0.76E-07
     cgsolve_all iterations 103    anorm=    0.74E-07
     cgsolve_all iterations 105    anorm=    0.76E-07
     compute_u_kq: q = (    0.0000,    0.0401,    0.0000)
     Rotating WFCS
     ethr =  1.00E-14,  avg # of iterations = 55.0
     eigenvalues at k:
 -37.2963 -37.1346 -37.0745 -36.8384 -36.4566 -36.4077 -36.1626 -36.1544
 -36.1000 -36.0598 -36.0509 -35.8780 -19.0148 -18.9713 -18.9174 -18.8508
 -18.8086 -18.7757 -18.7507 -18.7022 -18.6717 -18.6517 -18.6175 -18.6127
 -18.5785 -18.5426 -18.5279 -18.5002 -18.4671 -18.4328 -18.3686 -18.3560
 -18.3173 -18.2843 -18.2302 -18.2112 -18.1863 -18.1743 -18.1456 -18.0800
 -18.0508 -18.0323 -18.0142 -18.0016 -17.9900 -17.9677 -17.9413 -17.9208
 -17.8915 -17.8633 -17.8567 -17.8334 -17.7883 -17.7578 -17.7338 -17.7214
 -17.7079 -17.6942 -17.6874 -17.6571 -17.6405 -17.6324 -17.6245 -17.6016
 -17.5940 -17.5745 -17.5570 -17.5329 -17.5196 -17.5027 -17.4780 -17.4675
 -17.4362 -17.4086 -17.3858 -17.3604 -17.3503 -17.3309 -17.3220 -17.3051
 -17.2846 -17.2651 -17.2291 -17.2143 -17.1845 -17.1547 -17.1250 -17.0968
 -17.0477 -17.0218 -16.9882 -16.9446 -16.9076 -16.7533 -16.6766 -16.6021
 -16.5710 -16.1769 -16.0817 -16.0121 -15.7351 -15.6520 -15.5816 -15.5542
 -15.4725 -15.3371 -15.2632 -15.1878 -15.1511 -15.0731 -15.0425 -14.9701
 -14.8648 -14.8241 -14.7891 -14.7580 -14.7157 -14.6592 -14.6026 -14.5755
 -14.3740 -14.2773  -6.9196  -6.7804  -6.7531  -6.7149  -6.6399  -6.6047
  -6.5793  -6.4611  -6.4021  -6.3925  -6.3717  -6.3261  -6.3199  -6.2842
  -6.2607  -6.2535  -6.2103  -6.1515  -6.1311  -6.1126  -6.0955  -6.0500
  -6.0281  -5.9997  -5.9737  -5.9538  -5.9117  -5.9064  -5.8669  -5.8368
  -5.8128  -5.7578  -5.7370  -5.7171  -5.6818  -5.6405  -5.6118  -5.5877
  -5.5757  -5.5331  -5.5047  -5.4938  -5.3835  -5.3490  -5.2790  -5.1496
  -5.0695  -5.0073  -4.2532  -4.1704  -4.0648  -3.9910  -3.9378  -3.9050
  -3.8324  -3.7592  -3.6363  -3.6031  -3.5827  -3.5444  -3.5113  -3.4813
  -3.4445  -3.3914  -3.3786  -3.3454  -3.2720  -3.2458  -3.2164  -3.1756
  -3.1319  -3.0975  -3.0423  -2.9912  -2.9575  -2.9359  -2.9123  -2.8957
  -2.8658  -2.8186  -2.7757  -2.7438  -2.7156  -2.6760  -2.6471  -2.6363
  -2.5994  -2.5355  -2.5236  -2.5038  -2.4506  -2.4319  -2.4140  -2.3877
  -2.3463  -2.2998  -2.2616  -2.2319  -2.2069  -2.1730  -2.1275  -2.0845
  -2.0719  -2.0373  -1.9667  -1.9596  -1.9127  -1.8963  -1.8674  -1.8420
  -1.7731  -1.7143  -1.6583  -1.6004  -1.5426  -1.5029  -1.4610  -1.4145
  -1.3617  -1.3231  -1.2974  -1.2603  -1.2379  -1.1786  -1.1416  -1.0542
  -1.0317  -1.0124  -0.9854  -0.9597  -0.9407  -0.9102  -0.8990  -0.8780
  -0.8646  -0.8350  -0.8144  -0.8030  -0.7935  -0.7742  -0.7695  -0.7289
  -0.7121  -0.7019  -0.6681  -0.6523  -0.6133  -0.5912  -0.5810  -0.5589
  -0.5469  -0.5340  -0.5270  -0.5099  -0.4750  -0.4634  -0.4511  -0.4368
  -0.3941  -0.3893  -0.3790  -0.3677  -0.3421  -0.3344  -0.3238  -0.3043
  -0.2746  -0.2576  -0.2515  -0.2297  -0.2036  -0.1873  -0.1587  -0.1456
  -0.1352  -0.1191  -0.0818  -0.0644  -0.0548  -0.0343  -0.0232  -0.0036
   0.0282   0.0333   0.0495   0.0665   0.0866   0.1027   0.1174   0.1299
   0.1613   0.2240   0.2339   0.2654   0.2952   0.3166   0.3470   0.3764
   0.4160   0.4448   0.4620   0.5023   0.5268   0.5753   0.6056   0.6568
   0.6953   0.7270   0.7645   0.8015   0.8294   0.8868   0.9588   0.9925
   1.0049   1.0752   1.1015   1.1276   1.1836   1.3001   1.3848   1.4640
   4.0984
     eigenvalues at k+q:
 -37.2963 -37.1346 -37.0745 -36.8384 -36.4567 -36.4076 -36.1627 -36.1544
 -36.1000 -36.0598 -36.0509 -35.8780 -19.0161 -18.9712 -18.9170 -18.8492
 -18.8096 -18.7753 -18.7511 -18.7017 -18.6713 -18.6520 -18.6177 -18.6127
 -18.5784 -18.5453 -18.5282 -18.5026 -18.4628 -18.4313 -18.3700 -18.3581
 -18.3183 -18.2847 -18.2283 -18.2094 -18.1860 -18.1752 -18.1439 -18.0799
 -18.0528 -18.0355 -18.0148 -18.0046 -17.9920 -17.9659 -17.9394 -17.9213
 -17.8910 -17.8636 -17.8572 -17.8343 -17.7895 -17.7588 -17.7340 -17.7239
 -17.7091 -17.6964 -17.6900 -17.6566 -17.6393 -17.6321 -17.6253 -17.6005
 -17.5938 -17.5742 -17.5584 -17.5325 -17.5218 -17.5031 -17.4758 -17.4680
 -17.4347 -17.4083 -17.3861 -17.3598 -17.3480 -17.3312 -17.3219 -17.3030
 -17.2807 -17.2637 -17.2246 -17.2113 -17.1792 -17.1474 -17.1205 -17.0958
 -17.0470 -17.0187 -16.9890 -16.9463 -16.9090 -16.7574 -16.6910 -16.5935
 -16.5681 -16.1766 -16.0859 -16.0079 -15.7387 -15.6577 -15.5803 -15.5558
 -15.4728 -15.3439 -15.2635 -15.1890 -15.1491 -15.0739 -15.0400 -14.9735
 -14.8708 -14.8274 -14.7839 -14.7562 -14.7219 -14.6630 -14.6010 -14.5716
 -14.3678 -14.2732  -6.8951  -6.7823  -6.7539  -6.7153  -6.6389  -6.6045
  -6.5784  -6.4615  -6.4036  -6.3927  -6.3721  -6.3281  -6.3188  -6.2795
  -6.2608  -6.2499  -6.2097  -6.1499  -6.1299  -6.1111  -6.0972  -6.0529
  -6.0260  -6.0004  -5.9707  -5.9532  -5.9130  -5.9067  -5.8685  -5.8400
  -5.8120  -5.7583  -5.7371  -5.7187  -5.6849  -5.6429  -5.6128  -5.5913
  -5.5814  -5.5411  -5.5053  -5.4973  -5.3866  -5.3462  -5.2726  -5.1836
  -5.0607  -5.0035  -4.2297  -4.1655  -4.0621  -3.9915  -3.9443  -3.9058
  -3.8385  -3.7620  -3.6373  -3.6068  -3.5919  -3.5461  -3.5136  -3.4813
  -3.4454  -3.3915  -3.3837  -3.3423  -3.2726  -3.2360  -3.2132  -3.1758
  -3.1305  -3.0949  -3.0379  -2.9924  -2.9587  -2.9416  -2.9154  -2.8975
  -2.8648  -2.8151  -2.7723  -2.7364  -2.7169  -2.6789  -2.6455  -2.6362
  -2.5935  -2.5365  -2.5206  -2.4994  -2.4494  -2.4352  -2.4127  -2.3859
  -2.3459  -2.2984  -2.2620  -2.2346  -2.2080  -2.1858  -2.1268  -2.0861
  -2.0738  -2.0366  -1.9665  -1.9571  -1.9192  -1.8961  -1.8694  -1.8443
  -1.7722  -1.7229  -1.6522  -1.6040  -1.5408  -1.5033  -1.4580  -1.4114
  -1.3625  -1.3211  -1.2984  -1.2540  -1.2330  -1.1799  -1.1404  -1.0551
  -1.0323  -1.0169  -0.9849  -0.9618  -0.9480  -0.9121  -0.9028  -0.8794
  -0.8650  -0.8340  -0.8136  -0.8035  -0.7918  -0.7783  -0.7658  -0.7297
  -0.7118  -0.6992  -0.6697  -0.6563  -0.6137  -0.5891  -0.5814  -0.5610
  -0.5469  -0.5319  -0.5238  -0.5083  -0.4746  -0.4645  -0.4545  -0.4379
  -0.3945  -0.3900  -0.3785  -0.3661  -0.3394  -0.3352  -0.3208  -0.3036
  -0.2767  -0.2574  -0.2511  -0.2289  -0.2031  -0.1864  -0.1587  -0.1449
  -0.1343  -0.1178  -0.0813  -0.0682  -0.0546  -0.0328  -0.0240  -0.0034
   0.0257   0.0373   0.0507   0.0662   0.0883   0.1022   0.1178   0.1289
   0.1616   0.2256   0.2334   0.2711   0.2988   0.3173   0.3461   0.3759
   0.4139   0.4483   0.4680   0.5131   0.5348   0.5875   0.6089   0.6611
   0.6981   0.7310   0.7659   0.8069   0.8308   0.8886   0.9572   0.9883
   1.0064   1.0748   1.0983   1.1266   1.1719   1.2969   1.3795   1.4517
   4.0915
     cgsolve_all iterations 103    anorm=    0.76E-07
     cgsolve_all iterations 103    anorm=    0.75E-07
     cgsolve_all iterations 105    anorm=    0.76E-07
     compute_u_kq: q = (    0.0000,   -0.0401,    0.0000)
     Rotating WFCS
     ethr =  1.00E-14,  avg # of iterations = 54.0
     eigenvalues at k:
 -37.2963 -37.1346 -37.0745 -36.8384 -36.4566 -36.4077 -36.1626 -36.1544
 -36.1000 -36.0598 -36.0509 -35.8780 -19.0148 -18.9713 -18.9174 -18.8508
 -18.8086 -18.7757 -18.7507 -18.7022 -18.6717 -18.6517 -18.6175 -18.6127
 -18.5785 -18.5426 -18.5279 -18.5002 -18.4671 -18.4328 -18.3686 -18.3560
 -18.3173 -18.2843 -18.2302 -18.2112 -18.1863 -18.1743 -18.1456 -18.0800
 -18.0508 -18.0323 -18.0142 -18.0016 -17.9900 -17.9677 -17.9413 -17.9208
 -17.8915 -17.8633 -17.8567 -17.8334 -17.7883 -17.7578 -17.7338 -17.7214
 -17.7079 -17.6942 -17.6874 -17.6571 -17.6405 -17.6324 -17.6245 -17.6016
 -17.5940 -17.5745 -17.5570 -17.5329 -17.5196 -17.5027 -17.4780 -17.4675
 -17.4362 -17.4086 -17.3858 -17.3604 -17.3503 -17.3309 -17.3220 -17.3051
 -17.2846 -17.2651 -17.2291 -17.2143 -17.1845 -17.1547 -17.1250 -17.0968
 -17.0477 -17.0218 -16.9882 -16.9446 -16.9076 -16.7533 -16.6766 -16.6021
 -16.5710 -16.1769 -16.0817 -16.0121 -15.7351 -15.6520 -15.5816 -15.5542
 -15.4725 -15.3371 -15.2632 -15.1878 -15.1511 -15.0731 -15.0425 -14.9701
 -14.8648 -14.8241 -14.7891 -14.7580 -14.7157 -14.6592 -14.6026 -14.5755
 -14.3740 -14.2773  -6.9196  -6.7804  -6.7531  -6.7149  -6.6399  -6.6047
  -6.5793  -6.4611  -6.4021  -6.3925  -6.3717  -6.3261  -6.3199  -6.2842
  -6.2607  -6.2535  -6.2103  -6.1515  -6.1311  -6.1126  -6.0955  -6.0500
  -6.0281  -5.9997  -5.9737  -5.9538  -5.9117  -5.9064  -5.8669  -5.8368
  -5.8128  -5.7578  -5.7370  -5.7171  -5.6818  -5.6405  -5.6118  -5.5877
  -5.5757  -5.5331  -5.5047  -5.4938  -5.3835  -5.3490  -5.2790  -5.1496
  -5.0695  -5.0073  -4.2532  -4.1704  -4.0648  -3.9910  -3.9378  -3.9050
  -3.8324  -3.7592  -3.6363  -3.6031  -3.5827  -3.5444  -3.5113  -3.4813
  -3.4445  -3.3914  -3.3786  -3.3454  -3.2720  -3.2458  -3.2164  -3.1756
  -3.1319  -3.0975  -3.0423  -2.9912  -2.9575  -2.9359  -2.9123  -2.8957
  -2.8658  -2.8186  -2.7757  -2.7438  -2.7156  -2.6760  -2.6471  -2.6363
  -2.5994  -2.5355  -2.5236  -2.5038  -2.4506  -2.4319  -2.4140  -2.3877
  -2.3463  -2.2998  -2.2616  -2.2319  -2.2069  -2.1730  -2.1275  -2.0845
  -2.0719  -2.0373  -1.9667  -1.9596  -1.9127  -1.8963  -1.8674  -1.8420
  -1.7731  -1.7143  -1.6583  -1.6004  -1.5426  -1.5029  -1.4610  -1.4145
  -1.3617  -1.3231  -1.2974  -1.2603  -1.2379  -1.1786  -1.1416  -1.0542
  -1.0317  -1.0124  -0.9854  -0.9597  -0.9407  -0.9102  -0.8990  -0.8780
  -0.8646  -0.8350  -0.8144  -0.8030  -0.7935  -0.7742  -0.7695  -0.7289
  -0.7121  -0.7019  -0.6681  -0.6523  -0.6133  -0.5912  -0.5810  -0.5589
  -0.5469  -0.5340  -0.5270  -0.5099  -0.4750  -0.4634  -0.4511  -0.4368
  -0.3941  -0.3893  -0.3790  -0.3677  -0.3421  -0.3344  -0.3238  -0.3043
  -0.2746  -0.2576  -0.2515  -0.2297  -0.2036  -0.1873  -0.1587  -0.1456
  -0.1352  -0.1191  -0.0818  -0.0644  -0.0548  -0.0343  -0.0232  -0.0036
   0.0282   0.0333   0.0495   0.0665   0.0866   0.1027   0.1174   0.1299
   0.1613   0.2240   0.2339   0.2654   0.2952   0.3166   0.3470   0.3764
   0.4160   0.4448   0.4620   0.5023   0.5268   0.5753   0.6056   0.6568
   0.6953   0.7270   0.7645   0.8015   0.8294   0.8868   0.9588   0.9925
   1.0049   1.0752   1.1015   1.1276   1.1836   1.3001   1.3848   1.4640
   4.0984
     eigenvalues at k+q:
 -37.2963 -37.1346 -37.0745 -36.8384 -36.4566 -36.4077 -36.1626 -36.1544
 -36.1001 -36.0599 -36.0509 -35.8780 -19.0134 -18.9715 -18.9178 -18.8526
 -18.8074 -18.7761 -18.7500 -18.7029 -18.6721 -18.6512 -18.6174 -18.6125
 -18.5787 -18.5400 -18.5272 -18.4979 -18.4715 -18.4344 -18.3671 -18.3537
 -18.3164 -18.2837 -18.2322 -18.2131 -18.1870 -18.1733 -18.1474 -18.0801
 -18.0492 -18.0292 -18.0139 -17.9992 -17.9874 -17.9692 -17.9426 -17.9202
 -17.8916 -17.8632 -17.8565 -17.8319 -17.7873 -17.7566 -17.7337 -17.7193
 -17.7069 -17.6926 -17.6842 -17.6579 -17.6429 -17.6326 -17.6237 -17.6027
 -17.5940 -17.5748 -17.5558 -17.5330 -17.5175 -17.5022 -17.4805 -17.4669
 -17.4368 -17.4086 -17.3854 -17.3612 -17.3534 -17.3308 -17.3217 -17.3071
 -17.2886 -17.2657 -17.2338 -17.2169 -17.1902 -17.1616 -17.1295 -17.0976
 -17.0493 -17.0246 -16.9873 -16.9425 -16.9062 -16.7500 -16.6627 -16.6116
 -16.5728 -16.1771 -16.0777 -16.0164 -15.7315 -15.6461 -15.5831 -15.5527
 -15.4722 -15.3301 -15.2630 -15.1867 -15.1538 -15.0719 -15.0457 -14.9663
 -14.8576 -14.8209 -14.7947 -14.7599 -14.7097 -14.6569 -14.6028 -14.5788
 -14.3810 -14.2817  -6.9427  -6.7787  -6.7523  -6.7143  -6.6407  -6.6050
  -6.5802  -6.4607  -6.4011  -6.3924  -6.3718  -6.3254  -6.3206  -6.2896
  -6.2611  -6.2541  -6.2111  -6.1530  -6.1322  -6.1155  -6.0932  -6.0490
  -6.0303  -5.9978  -5.9765  -5.9552  -5.9138  -5.9032  -5.8646  -5.8338
  -5.8131  -5.7569  -5.7370  -5.7154  -5.6797  -5.6384  -5.6108  -5.5848
  -5.5704  -5.5235  -5.5036  -5.4884  -5.3800  -5.3520  -5.2856  -5.1165
  -5.0787  -5.0106  -4.2779  -4.1754  -4.0676  -3.9900  -3.9314  -3.9043
  -3.8259  -3.7561  -3.6358  -3.5997  -3.5739  -3.5422  -3.5092  -3.4808
  -3.4434  -3.3916  -3.3729  -3.3478  -3.2719  -3.2559  -3.2190  -3.1751
  -3.1337  -3.1002  -3.0472  -2.9899  -2.9569  -2.9307  -2.9099  -2.8930
  -2.8667  -2.8218  -2.7819  -2.7481  -2.7139  -2.6744  -2.6499  -2.6356
  -2.6040  -2.5380  -2.5242  -2.5070  -2.4518  -2.4290  -2.4154  -2.3896
  -2.3466  -2.3009  -2.2614  -2.2291  -2.2058  -2.1597  -2.1285  -2.0839
  -2.0690  -2.0378  -1.9689  -1.9608  -1.9059  -1.8972  -1.8657  -1.8389
  -1.7734  -1.7055  -1.6639  -1.5988  -1.5461  -1.5002  -1.4642  -1.4168
  -1.3618  -1.3256  -1.2950  -1.2663  -1.2423  -1.1772  -1.1431  -1.0536
  -1.0308  -1.0087  -0.9851  -0.9582  -0.9331  -0.9093  -0.8936  -0.8789
  -0.8622  -0.8360  -0.8146  -0.8032  -0.7947  -0.7740  -0.7682  -0.7290
  -0.7120  -0.7043  -0.6668  -0.6479  -0.6133  -0.5938  -0.5806  -0.5588
  -0.5478  -0.5353  -0.5300  -0.5110  -0.4757  -0.4622  -0.4499  -0.4334
  -0.3941  -0.3883  -0.3792  -0.3689  -0.3452  -0.3336  -0.3265  -0.3039
  -0.2728  -0.2577  -0.2523  -0.2307  -0.2050  -0.1870  -0.1585  -0.1466
  -0.1361  -0.1201  -0.0828  -0.0637  -0.0521  -0.0358  -0.0219  -0.0040
   0.0264   0.0328   0.0489   0.0683   0.0849   0.1032   0.1169   0.1314
   0.1612   0.2186   0.2360   0.2613   0.2913   0.3154   0.3481   0.3765
   0.4177   0.4403   0.4553   0.4933   0.5190   0.5636   0.6026   0.6525
   0.6930   0.7230   0.7628   0.7957   0.8284   0.8860   0.9605   0.9962
   1.0034   1.0752   1.1038   1.1289   1.1950   1.3028   1.3886   1.4767
   4.1054
     cgsolve_all iterations 103    anorm=    0.74E-07
     cgsolve_all iterations 103    anorm=    0.75E-07
     cgsolve_all iterations 103    anorm=    0.76E-07
     compute_u_kq: q = (    0.0000,    0.0000,    0.0401)
     Rotating WFCS
     ethr =  1.00E-14,  avg # of iterations = 55.0
     eigenvalues at k:
 -37.2963 -37.1346 -37.0745 -36.8384 -36.4566 -36.4077 -36.1626 -36.1544
 -36.1000 -36.0598 -36.0509 -35.8780 -19.0148 -18.9713 -18.9174 -18.8508
 -18.8086 -18.7757 -18.7507 -18.7022 -18.6717 -18.6517 -18.6175 -18.6127
 -18.5785 -18.5426 -18.5279 -18.5002 -18.4671 -18.4328 -18.3686 -18.3560
 -18.3173 -18.2843 -18.2302 -18.2112 -18.1863 -18.1743 -18.1456 -18.0800
 -18.0508 -18.0323 -18.0142 -18.0016 -17.9900 -17.9677 -17.9413 -17.9208
 -17.8915 -17.8633 -17.8567 -17.8334 -17.7883 -17.7578 -17.7338 -17.7214
 -17.7079 -17.6942 -17.6874 -17.6571 -17.6405 -17.6324 -17.6245 -17.6016
 -17.5940 -17.5745 -17.5570 -17.5329 -17.5196 -17.5027 -17.4780 -17.4675
 -17.4362 -17.4086 -17.3858 -17.3604 -17.3503 -17.3309 -17.3220 -17.3051
 -17.2846 -17.2651 -17.2291 -17.2143 -17.1845 -17.1547 -17.1250 -17.0968
 -17.0477 -17.0218 -16.9882 -16.9446 -16.9076 -16.7533 -16.6766 -16.6021
 -16.5710 -16.1769 -16.0817 -16.0121 -15.7351 -15.6520 -15.5816 -15.5542
 -15.4725 -15.3371 -15.2632 -15.1878 -15.1511 -15.0731 -15.0425 -14.9701
 -14.8648 -14.8241 -14.7891 -14.7580 -14.7157 -14.6592 -14.6026 -14.5755
 -14.3740 -14.2773  -6.9196  -6.7804  -6.7531  -6.7149  -6.6399  -6.6047
  -6.5793  -6.4611  -6.4021  -6.3925  -6.3717  -6.3261  -6.3199  -6.2842
  -6.2607  -6.2535  -6.2103  -6.1515  -6.1311  -6.1126  -6.0955  -6.0500
  -6.0281  -5.9997  -5.9737  -5.9538  -5.9117  -5.9064  -5.8669  -5.8368
  -5.8128  -5.7578  -5.7370  -5.7171  -5.6818  -5.6405  -5.6118  -5.5877
  -5.5757  -5.5331  -5.5047  -5.4938  -5.3835  -5.3490  -5.2790  -5.1496
  -5.0695  -5.0073  -4.2532  -4.1704  -4.0648  -3.9910  -3.9378  -3.9050
  -3.8324  -3.7592  -3.6363  -3.6031  -3.5827  -3.5444  -3.5113  -3.4813
  -3.4445  -3.3914  -3.3786  -3.3454  -3.2720  -3.2458  -3.2164  -3.1756
  -3.1319  -3.0975  -3.0423  -2.9912  -2.9575  -2.9359  -2.9123  -2.8957
  -2.8658  -2.8186  -2.7757  -2.7438  -2.7156  -2.6760  -2.6471  -2.6363
  -2.5994  -2.5355  -2.5236  -2.5038  -2.4506  -2.4319  -2.4140  -2.3877
  -2.3463  -2.2998  -2.2616  -2.2319  -2.2069  -2.1730  -2.1275  -2.0845
  -2.0719  -2.0373  -1.9667  -1.9596  -1.9127  -1.8963  -1.8674  -1.8420
  -1.7731  -1.7143  -1.6583  -1.6004  -1.5426  -1.5029  -1.4610  -1.4145
  -1.3617  -1.3231  -1.2974  -1.2603  -1.2379  -1.1786  -1.1416  -1.0542
  -1.0317  -1.0124  -0.9854  -0.9597  -0.9407  -0.9102  -0.8990  -0.8780
  -0.8646  -0.8350  -0.8144  -0.8030  -0.7935  -0.7742  -0.7695  -0.7289
  -0.7121  -0.7019  -0.6681  -0.6523  -0.6133  -0.5912  -0.5810  -0.5589
  -0.5469  -0.5340  -0.5270  -0.5099  -0.4750  -0.4634  -0.4511  -0.4368
  -0.3941  -0.3893  -0.3790  -0.3677  -0.3421  -0.3344  -0.3238  -0.3043
  -0.2746  -0.2576  -0.2515  -0.2297  -0.2036  -0.1873  -0.1587  -0.1456
  -0.1352  -0.1191  -0.0818  -0.0644  -0.0548  -0.0343  -0.0232  -0.0036
   0.0282   0.0333   0.0495   0.0665   0.0866   0.1027   0.1174   0.1299
   0.1613   0.2240   0.2339   0.2654   0.2952   0.3166   0.3470   0.3764
   0.4160   0.4448   0.4620   0.5023   0.5268   0.5753   0.6056   0.6568
   0.6953   0.7270   0.7645   0.8015   0.8294   0.8868   0.9588   0.9925
   1.0049   1.0752   1.1015   1.1276   1.1836   1.3001   1.3848   1.4640
   4.0984
     eigenvalues at k+q:
 -37.2963 -37.1346 -37.0745 -36.8384 -36.4566 -36.4077 -36.1626 -36.1544
 -36.1001 -36.0598 -36.0509 -35.8780 -19.0147 -18.9713 -18.9174 -18.8509
 -18.8085 -18.7756 -18.7507 -18.7022 -18.6715 -18.6519 -18.6175 -18.6126
 -18.5785 -18.5424 -18.5282 -18.4999 -18.4672 -18.4328 -18.3684 -18.3560
 -18.3174 -18.2842 -18.2305 -18.2107 -18.1878 -18.1730 -18.1456 -18.0800
 -18.0504 -18.0324 -18.0137 -18.0026 -17.9904 -17.9657 -17.9447 -17.9188
 -17.8897 -17.8643 -17.8568 -17.8335 -17.7888 -17.7582 -17.7338 -17.7210
 -17.7084 -17.6947 -17.6861 -17.6562 -17.6407 -17.6328 -17.6245 -17.6017
 -17.5942 -17.5744 -17.5571 -17.5325 -17.5197 -17.5028 -17.4780 -17.4677
 -17.4362 -17.4087 -17.3857 -17.3603 -17.3504 -17.3304 -17.3222 -17.3052
 -17.2846 -17.2652 -17.2292 -17.2144 -17.1846 -17.1548 -17.1251 -17.0968
 -17.0478 -17.0219 -16.9882 -16.9445 -16.9076 -16.7533 -16.6764 -16.6023
 -16.5711 -16.1769 -16.0816 -16.0122 -15.7351 -15.6519 -15.5816 -15.5541
 -15.4725 -15.3370 -15.2631 -15.1878 -15.1512 -15.0730 -15.0426 -14.9700
 -14.8647 -14.8241 -14.7891 -14.7580 -14.7158 -14.6593 -14.6026 -14.5754
 -14.3741 -14.2775  -6.9200  -6.7804  -6.7531  -6.7149  -6.6399  -6.6047
  -6.5793  -6.4611  -6.4020  -6.3926  -6.3717  -6.3261  -6.3200  -6.2843
  -6.2608  -6.2534  -6.2103  -6.1516  -6.1311  -6.1126  -6.0956  -6.0499
  -6.0281  -5.9997  -5.9736  -5.9538  -5.9118  -5.9063  -5.8669  -5.8369
  -5.8127  -5.7580  -5.7370  -5.7170  -5.6816  -5.6406  -5.6118  -5.5877
  -5.5755  -5.5332  -5.5048  -5.4935  -5.3834  -5.3490  -5.2792  -5.1490
  -5.0696  -5.0074  -4.2536  -4.1706  -4.0648  -3.9911  -3.9375  -3.9047
  -3.8326  -3.7592  -3.6361  -3.6041  -3.5819  -3.5445  -3.5107  -3.4809
  -3.4444  -3.3931  -3.3781  -3.3444  -3.2719  -3.2457  -3.2166  -3.1766
  -3.1320  -3.0955  -3.0442  -2.9907  -2.9566  -2.9370  -2.9124  -2.8947
  -2.8661  -2.8182  -2.7763  -2.7434  -2.7155  -2.6765  -2.6467  -2.6372
  -2.5994  -2.5355  -2.5223  -2.5051  -2.4515  -2.4312  -2.4123  -2.3878
  -2.3462  -2.3031  -2.2600  -2.2320  -2.2059  -2.1735  -2.1289  -2.0824
  -2.0705  -2.0398  -1.9628  -1.9606  -1.9123  -1.8994  -1.8676  -1.8427
  -1.7721  -1.7137  -1.6584  -1.6004  -1.5419  -1.5029  -1.4611  -1.4151
  -1.3614  -1.3240  -1.2967  -1.2613  -1.2375  -1.1786  -1.1415  -1.0543
  -1.0313  -1.0125  -0.9857  -0.9592  -0.9406  -0.9106  -0.8993  -0.8775
  -0.8640  -0.8360  -0.8144  -0.8030  -0.7934  -0.7741  -0.7689  -0.7292
  -0.7120  -0.7027  -0.6673  -0.6527  -0.6130  -0.5912  -0.5817  -0.5589
  -0.5452  -0.5348  -0.5278  -0.5096  -0.4753  -0.4628  -0.4519  -0.4362
  -0.3952  -0.3880  -0.3793  -0.3678  -0.3418  -0.3341  -0.3240  -0.3045
  -0.2743  -0.2578  -0.2523  -0.2297  -0.2028  -0.1874  -0.1585  -0.1451
  -0.1360  -0.1202  -0.0807  -0.0644  -0.0545  -0.0338  -0.0245  -0.0032
   0.0281   0.0331   0.0494   0.0667   0.0866   0.1029   0.1174   0.1298
   0.1613   0.2239   0.2339   0.2654   0.2952   0.3164   0.3470   0.3765
   0.4159   0.4447   0.4619   0.5021   0.5266   0.5752   0.6054   0.6566
   0.6953   0.7270   0.7645   0.8013   0.8294   0.8869   0.9589   0.9925
   1.0048   1.0752   1.1015   1.1276   1.1838   1.3002   1.3849   1.4641
   4.0985
     cgsolve_all iterations 103    anorm=    0.75E-07
     cgsolve_all iterations 103    anorm=    0.75E-07
     cgsolve_all iterations 105    anorm=    0.77E-07
     compute_u_kq: q = (    0.0000,    0.0000,   -0.0401)
     Rotating WFCS
     ethr =  1.00E-14,  avg # of iterations = 55.0
     eigenvalues at k:
 -37.2963 -37.1346 -37.0745 -36.8384 -36.4566 -36.4077 -36.1626 -36.1544
 -36.1000 -36.0598 -36.0509 -35.8780 -19.0148 -18.9713 -18.9174 -18.8508
 -18.8086 -18.7757 -18.7507 -18.7022 -18.6717 -18.6517 -18.6175 -18.6127
 -18.5785 -18.5426 -18.5279 -18.5002 -18.4671 -18.4328 -18.3686 -18.3560
 -18.3173 -18.2843 -18.2302 -18.2112 -18.1863 -18.1743 -18.1456 -18.0800
 -18.0508 -18.0323 -18.0142 -18.0016 -17.9900 -17.9677 -17.9413 -17.9208
 -17.8915 -17.8633 -17.8567 -17.8334 -17.7883 -17.7578 -17.7338 -17.7214
 -17.7079 -17.6942 -17.6874 -17.6571 -17.6405 -17.6324 -17.6245 -17.6016
 -17.5940 -17.5745 -17.5570 -17.5329 -17.5196 -17.5027 -17.4780 -17.4675
 -17.4362 -17.4086 -17.3858 -17.3604 -17.3503 -17.3309 -17.3220 -17.3051
 -17.2846 -17.2651 -17.2291 -17.2143 -17.1845 -17.1547 -17.1250 -17.0968
 -17.0477 -17.0218 -16.9882 -16.9446 -16.9076 -16.7533 -16.6766 -16.6021
 -16.5710 -16.1769 -16.0817 -16.0121 -15.7351 -15.6520 -15.5816 -15.5542
 -15.4725 -15.3371 -15.2632 -15.1878 -15.1511 -15.0731 -15.0425 -14.9701
 -14.8648 -14.8241 -14.7891 -14.7580 -14.7157 -14.6592 -14.6026 -14.5755
 -14.3740 -14.2773  -6.9196  -6.7804  -6.7531  -6.7149  -6.6399  -6.6047
  -6.5793  -6.4611  -6.4021  -6.3925  -6.3717  -6.3261  -6.3199  -6.2842
  -6.2607  -6.2535  -6.2103  -6.1515  -6.1311  -6.1126  -6.0955  -6.0500
  -6.0281  -5.9997  -5.9737  -5.9538  -5.9117  -5.9064  -5.8669  -5.8368
  -5.8128  -5.7578  -5.7370  -5.7171  -5.6818  -5.6405  -5.6118  -5.5877
  -5.5757  -5.5331  -5.5047  -5.4938  -5.3835  -5.3490  -5.2790  -5.1496
  -5.0695  -5.0073  -4.2532  -4.1704  -4.0648  -3.9910  -3.9378  -3.9050
  -3.8324  -3.7592  -3.6363  -3.6031  -3.5827  -3.5444  -3.5113  -3.4813
  -3.4445  -3.3914  -3.3786  -3.3454  -3.2720  -3.2458  -3.2164  -3.1756
  -3.1319  -3.0975  -3.0423  -2.9912  -2.9575  -2.9359  -2.9123  -2.8957
  -2.8658  -2.8186  -2.7757  -2.7438  -2.7156  -2.6760  -2.6471  -2.6363
  -2.5994  -2.5355  -2.5236  -2.5038  -2.4506  -2.4319  -2.4140  -2.3877
  -2.3463  -2.2998  -2.2616  -2.2319  -2.2069  -2.1730  -2.1275  -2.0845
  -2.0719  -2.0373  -1.9667  -1.9596  -1.9127  -1.8963  -1.8674  -1.8420
  -1.7731  -1.7143  -1.6583  -1.6004  -1.5426  -1.5029  -1.4610  -1.4145
  -1.3617  -1.3231  -1.2974  -1.2603  -1.2379  -1.1786  -1.1416  -1.0542
  -1.0317  -1.0124  -0.9854  -0.9597  -0.9407  -0.9102  -0.8990  -0.8780
  -0.8646  -0.8350  -0.8144  -0.8030  -0.7935  -0.7742  -0.7695  -0.7289
  -0.7121  -0.7019  -0.6681  -0.6523  -0.6133  -0.5912  -0.5810  -0.5589
  -0.5469  -0.5340  -0.5270  -0.5099  -0.4750  -0.4634  -0.4511  -0.4368
  -0.3941  -0.3893  -0.3790  -0.3677  -0.3421  -0.3344  -0.3238  -0.3043
  -0.2746  -0.2576  -0.2515  -0.2297  -0.2036  -0.1873  -0.1587  -0.1456
  -0.1352  -0.1191  -0.0818  -0.0644  -0.0548  -0.0343  -0.0232  -0.0036
   0.0282   0.0333   0.0495   0.0665   0.0866   0.1027   0.1174   0.1299
   0.1613   0.2240   0.2339   0.2654   0.2952   0.3166   0.3470   0.3764
   0.4160   0.4448   0.4620   0.5023   0.5268   0.5753   0.6056   0.6568
   0.6953   0.7270   0.7645   0.8015   0.8294   0.8868   0.9588   0.9925
   1.0049   1.0752   1.1015   1.1276   1.1836   1.3001   1.3848   1.4640
   4.0984
     eigenvalues at k+q:
 -37.2963 -37.1346 -37.0745 -36.8384 -36.4566 -36.4077 -36.1626 -36.1544
 -36.1001 -36.0598 -36.0509 -35.8780 -19.0148 -18.9713 -18.9174 -18.8508
 -18.8086 -18.7758 -18.7507 -18.7022 -18.6718 -18.6515 -18.6173 -18.6128
 -18.5784 -18.5427 -18.5276 -18.5005 -18.4670 -18.4329 -18.3687 -18.3561
 -18.3172 -18.2842 -18.2300 -18.2117 -18.1853 -18.1752 -18.1454 -18.0798
 -18.0513 -18.0326 -18.0150 -18.0000 -17.9896 -17.9694 -17.9380 -17.9227
 -17.8934 -17.8629 -17.8561 -17.8332 -17.7882 -17.7568 -17.7336 -17.7216
 -17.7079 -17.6950 -17.6874 -17.6582 -17.6404 -17.6319 -17.6244 -17.6016
 -17.5940 -17.5746 -17.5569 -17.5331 -17.5196 -17.5027 -17.4780 -17.4673
 -17.4361 -17.4084 -17.3859 -17.3608 -17.3495 -17.3313 -17.3221 -17.3050
 -17.2846 -17.2650 -17.2291 -17.2142 -17.1844 -17.1546 -17.1249 -17.0968
 -17.0477 -17.0218 -16.9882 -16.9446 -16.9076 -16.7534 -16.6769 -16.6019
 -16.5710 -16.1769 -16.0818 -16.0121 -15.7352 -15.6521 -15.5816 -15.5542
 -15.4725 -15.3373 -15.2632 -15.1877 -15.1511 -15.0732 -15.0424 -14.9701
 -14.8649 -14.8242 -14.7891 -14.7580 -14.7157 -14.6591 -14.6027 -14.5756
 -14.3740 -14.2772  -6.9192  -6.7805  -6.7531  -6.7149  -6.6399  -6.6046
  -6.5793  -6.4611  -6.4021  -6.3924  -6.3718  -6.3261  -6.3198  -6.2841
  -6.2607  -6.2536  -6.2103  -6.1515  -6.1310  -6.1126  -6.0955  -6.0500
  -6.0281  -5.9997  -5.9738  -5.9537  -5.9116  -5.9066  -5.8669  -5.8368
  -5.8129  -5.7577  -5.7370  -5.7171  -5.6820  -5.6405  -5.6117  -5.5877
  -5.5761  -5.5330  -5.5047  -5.4940  -5.3836  -5.3490  -5.2789  -5.1502
  -5.0694  -5.0072  -4.2528  -4.1703  -4.0648  -3.9909  -3.9381  -3.9053
  -3.8322  -3.7592  -3.6363  -3.6029  -3.5829  -3.5439  -3.5120  -3.4819
  -3.4448  -3.3902  -3.3783  -3.3463  -3.2720  -3.2453  -3.2165  -3.1742
  -3.1315  -3.1007  -3.0398  -2.9918  -2.9583  -2.9348  -2.9127  -2.8958
  -2.8651  -2.8188  -2.7762  -2.7438  -2.7159  -2.6755  -2.6474  -2.6359
  -2.5987  -2.5375  -2.5238  -2.5026  -2.4492  -2.4327  -2.4156  -2.3872
  -2.3465  -2.2964  -2.2632  -2.2320  -2.2072  -2.1727  -2.1278  -2.0864
  -2.0725  -2.0344  -1.9706  -1.9586  -1.9134  -1.8948  -1.8661  -1.8409
  -1.7743  -1.7151  -1.6580  -1.6003  -1.5433  -1.5031  -1.4609  -1.4138
  -1.3620  -1.3221  -1.2981  -1.2592  -1.2383  -1.1786  -1.1415  -1.0544
  -1.0320  -1.0121  -0.9847  -0.9606  -0.9406  -0.9105  -0.8988  -0.8778
  -0.8652  -0.8341  -0.8150  -0.8031  -0.7931  -0.7742  -0.7702  -0.7284
  -0.7125  -0.7008  -0.6690  -0.6516  -0.6141  -0.5917  -0.5799  -0.5591
  -0.5479  -0.5334  -0.5261  -0.5102  -0.4749  -0.4639  -0.4507  -0.4371
  -0.3934  -0.3907  -0.3787  -0.3670  -0.3427  -0.3346  -0.3236  -0.3039
  -0.2749  -0.2576  -0.2504  -0.2299  -0.2043  -0.1877  -0.1587  -0.1463
  -0.1342  -0.1181  -0.0829  -0.0644  -0.0548  -0.0348  -0.0221  -0.0040
   0.0283   0.0336   0.0496   0.0664   0.0865   0.1026   0.1173   0.1299
   0.1612   0.2240   0.2338   0.2655   0.2953   0.3167   0.3470   0.3764
   0.4160   0.4448   0.4621   0.5024   0.5270   0.5754   0.6058   0.6569
   0.6954   0.7271   0.7645   0.8016   0.8293   0.8868   0.9588   0.9925
   1.0049   1.0751   1.1015   1.1276   1.1834   1.3000   1.3847   1.4638
   4.0982
     cgsolve_all iterations 103    anorm=    0.76E-07
     cgsolve_all iterations 103    anorm=    0.75E-07
     cgsolve_all iterations 105    anorm=    0.77E-07

     k-point #    4 of     4      pool #  1    cpu time:   53160.0
     compute_u_kq: q = (    0.0000,    0.0000,    0.0000)
     Rotating WFCS
     ethr =  1.00E-14,  avg # of iterations =  6.0
     eigenvalues at k:
 -37.2963 -37.1346 -37.0745 -36.8384 -36.4566 -36.4077 -36.1626 -36.1544
 -36.1000 -36.0598 -36.0509 -35.8780 -19.0147 -18.9713 -18.9174 -18.8508
 -18.8088 -18.7754 -18.7509 -18.7022 -18.6716 -18.6518 -18.6165 -18.6136
 -18.5785 -18.5426 -18.5283 -18.4997 -18.4670 -18.4334 -18.3659 -18.3580
 -18.3182 -18.2834 -18.2319 -18.2107 -18.1911 -18.1689 -18.1440 -18.0772
 -18.0509 -18.0384 -18.0174 -17.9954 -17.9903 -17.9692 -17.9452 -17.9137
 -17.8946 -17.8682 -17.8506 -17.8326 -17.7921 -17.7538 -17.7307 -17.7197
 -17.7134 -17.6996 -17.6806 -17.6598 -17.6415 -17.6307 -17.6235 -17.6018
 -17.5957 -17.5745 -17.5580 -17.5315 -17.5198 -17.5030 -17.4775 -17.4669
 -17.4360 -17.4077 -17.3875 -17.3634 -17.3447 -17.3305 -17.3249 -17.3051
 -17.2843 -17.2651 -17.2291 -17.2143 -17.1845 -17.1547 -17.1250 -17.0968
 -17.0477 -17.0218 -16.9882 -16.9446 -16.9076 -16.7533 -16.6766 -16.6021
 -16.5710 -16.1769 -16.0817 -16.0121 -15.7351 -15.6520 -15.5816 -15.5542
 -15.4725 -15.3371 -15.2632 -15.1878 -15.1511 -15.0731 -15.0425 -14.9701
 -14.8648 -14.8241 -14.7891 -14.7580 -14.7157 -14.6592 -14.6026 -14.5755
 -14.3740 -14.2773  -6.9196  -6.7804  -6.7531  -6.7149  -6.6399  -6.6047
  -6.5793  -6.4611  -6.4018  -6.3928  -6.3719  -6.3254  -6.3205  -6.2839
  -6.2612  -6.2534  -6.2104  -6.1517  -6.1309  -6.1114  -6.0969  -6.0500
  -6.0275  -5.9998  -5.9738  -5.9539  -5.9118  -5.9065  -5.8669  -5.8368
  -5.8127  -5.7588  -5.7364  -5.7167  -5.6819  -5.6409  -5.6113  -5.5871
  -5.5763  -5.5327  -5.5064  -5.4927  -5.3835  -5.3489  -5.2790  -5.1496
  -5.0695  -5.0073  -4.2532  -4.1704  -4.0646  -3.9918  -3.9370  -3.9048
  -3.8324  -3.7599  -3.6346  -3.6092  -3.5764  -3.5419  -3.5125  -3.4842
  -3.4472  -3.3962  -3.3721  -3.3442  -3.2719  -3.2385  -3.2219  -3.1733
  -3.1294  -3.1116  -3.0352  -2.9918  -2.9571  -2.9360  -2.9177  -2.8854
  -2.8642  -2.8147  -2.7880  -2.7403  -2.7171  -2.6771  -2.6471  -2.6380
  -2.5913  -2.5511  -2.5213  -2.5025  -2.4440  -2.4325  -2.4140  -2.3823
  -2.3467  -2.3022  -2.2570  -2.2340  -2.1965  -2.1763  -2.1459  -2.0797
  -2.0715  -2.0311  -1.9727  -1.9516  -1.9206  -1.9062  -1.8589  -1.8380
  -1.7747  -1.7158  -1.6562  -1.5986  -1.5439  -1.5047  -1.4613  -1.4137
  -1.3615  -1.3230  -1.2975  -1.2599  -1.2370  -1.1786  -1.1406  -1.0571
  -1.0303  -1.0109  -0.9791  -0.9654  -0.9380  -0.9177  -0.9000  -0.8733
  -0.8602  -0.8388  -0.8193  -0.8037  -0.7901  -0.7734  -0.7711  -0.7275
  -0.7150  -0.6992  -0.6683  -0.6463  -0.6197  -0.5949  -0.5778  -0.5589
  -0.5431  -0.5348  -0.5232  -0.5106  -0.4770  -0.4641  -0.4542  -0.4333
  -0.4010  -0.3892  -0.3775  -0.3616  -0.3442  -0.3358  -0.3244  -0.3032
  -0.2742  -0.2596  -0.2475  -0.2322  -0.2006  -0.1926  -0.1558  -0.1482
  -0.1341  -0.1195  -0.0818  -0.0642  -0.0514  -0.0362  -0.0236  -0.0036
   0.0276   0.0343   0.0494   0.0665   0.0863   0.1038   0.1167   0.1295
   0.1611   0.2240   0.2339   0.2657   0.2952   0.3166   0.3470   0.3765
   0.4159   0.4448   0.4621   0.5023   0.5269   0.5752   0.6056   0.6567
   0.6954   0.7270   0.7645   0.8014   0.8294   0.8869   0.9588   0.9925
   1.0049   1.0752   1.1015   1.1276   1.1836   1.3001   1.3848   1.4640
   4.0983
     eigenvalues at k+q:
 -37.2963 -37.1346 -37.0745 -36.8384 -36.4566 -36.4077 -36.1626 -36.1544
 -36.1001 -36.0598 -36.0509 -35.8780 -19.0147 -18.9713 -18.9174 -18.8508
 -18.8088 -18.7754 -18.7509 -18.7022 -18.6716 -18.6518 -18.6165 -18.6136
 -18.5785 -18.5426 -18.5283 -18.4997 -18.4669 -18.4334 -18.3659 -18.3580
 -18.3182 -18.2834 -18.2319 -18.2107 -18.1911 -18.1689 -18.1439 -18.0772
 -18.0509 -18.0384 -18.0174 -17.9954 -17.9903 -17.9692 -17.9452 -17.9137
 -17.8946 -17.8682 -17.8506 -17.8326 -17.7922 -17.7538 -17.7307 -17.7197
 -17.7134 -17.6996 -17.6806 -17.6598 -17.6415 -17.6307 -17.6235 -17.6018
 -17.5957 -17.5745 -17.5580 -17.5315 -17.5198 -17.5030 -17.4775 -17.4669
 -17.4360 -17.4077 -17.3875 -17.3634 -17.3447 -17.3305 -17.3250 -17.3051
 -17.2843 -17.2651 -17.2291 -17.2143 -17.1845 -17.1547 -17.1250 -17.0968
 -17.0477 -17.0218 -16.9882 -16.9446 -16.9076 -16.7534 -16.6766 -16.6021
 -16.5710 -16.1769 -16.0817 -16.0121 -15.7352 -15.6520 -15.5816 -15.5542
 -15.4725 -15.3372 -15.2632 -15.1878 -15.1511 -15.0731 -15.0425 -14.9701
 -14.8648 -14.8242 -14.7891 -14.7580 -14.7157 -14.6592 -14.6027 -14.5755
 -14.3741 -14.2773  -6.9196  -6.7804  -6.7531  -6.7149  -6.6399  -6.6047
  -6.5793  -6.4611  -6.4018  -6.3928  -6.3719  -6.3254  -6.3204  -6.2839
  -6.2612  -6.2534  -6.2104  -6.1517  -6.1309  -6.1114  -6.0969  -6.0500
  -6.0275  -5.9998  -5.9738  -5.9539  -5.9118  -5.9065  -5.8669  -5.8367
  -5.8127  -5.7588  -5.7364  -5.7167  -5.6819  -5.6409  -5.6113  -5.5871
  -5.5763  -5.5327  -5.5064  -5.4927  -5.3835  -5.3489  -5.2791  -5.1496
  -5.0695  -5.0073  -4.2532  -4.1704  -4.0646  -3.9918  -3.9370  -3.9048
  -3.8324  -3.7599  -3.6346  -3.6092  -3.5764  -3.5418  -3.5125  -3.4842
  -3.4472  -3.3962  -3.3721  -3.3442  -3.2719  -3.2385  -3.2219  -3.1733
  -3.1294  -3.1116  -3.0352  -2.9918  -2.9571  -2.9360  -2.9177  -2.8854
  -2.8642  -2.8147  -2.7880  -2.7403  -2.7171  -2.6771  -2.6471  -2.6380
  -2.5913  -2.5510  -2.5213  -2.5025  -2.4440  -2.4325  -2.4140  -2.3823
  -2.3467  -2.3022  -2.2570  -2.2340  -2.1965  -2.1763  -2.1459  -2.0797
  -2.0715  -2.0312  -1.9727  -1.9516  -1.9206  -1.9062  -1.8589  -1.8380
  -1.7747  -1.7158  -1.6562  -1.5986  -1.5439  -1.5047  -1.4613  -1.4137
  -1.3615  -1.3230  -1.2975  -1.2599  -1.2370  -1.1786  -1.1406  -1.0571
  -1.0303  -1.0109  -0.9791  -0.9654  -0.9380  -0.9177  -0.9000  -0.8733
  -0.8602  -0.8388  -0.8193  -0.8037  -0.7901  -0.7734  -0.7711  -0.7275
  -0.7150  -0.6992  -0.6683  -0.6463  -0.6197  -0.5949  -0.5778  -0.5589
  -0.5431  -0.5348  -0.5232  -0.5106  -0.4770  -0.4641  -0.4542  -0.4333
  -0.4010  -0.3892  -0.3775  -0.3616  -0.3442  -0.3358  -0.3244  -0.3032
  -0.2742  -0.2596  -0.2475  -0.2322  -0.2006  -0.1926  -0.1558  -0.1482
  -0.1341  -0.1195  -0.0818  -0.0642  -0.0514  -0.0362  -0.0235  -0.0036
   0.0276   0.0343   0.0493   0.0664   0.0863   0.1038   0.1167   0.1295
   0.1611   0.2240   0.2339   0.2657   0.2952   0.3166   0.3470   0.3765
   0.4159   0.4448   0.4621   0.5023   0.5269   0.5752   0.6056   0.6567
   0.6954   0.7270   0.7645   0.8014   0.8294   0.8868   0.9588   0.9925
   1.0048   1.0751   1.1015   1.1276   1.1836   1.3001   1.3848   1.4639
   4.0983
     cgsolve_all iterations  92    anorm=    0.78E-07
PARA_AUG  1      50.3824044        -0.1114437        -0.0677518
     cgsolve_all iterations  92    anorm=    0.78E-07
PARA_AUG  2      -0.1033228        50.7011101        -0.0520386
     cgsolve_all iterations  90    anorm=    0.78E-07
PARA_AUG  3      -0.0689152        -0.1267110        50.6005893
     cgsolve_all iterations 103    anorm=    0.74E-07
     cgsolve_all iterations 103    anorm=    0.74E-07
     cgsolve_all iterations 105    anorm=    0.75E-07
     compute_u_kq: q = (    0.0401,    0.0000,    0.0000)
     Rotating WFCS
     ethr =  1.00E-14,  avg # of iterations = 55.0
     eigenvalues at k:
 -37.2963 -37.1346 -37.0745 -36.8384 -36.4566 -36.4077 -36.1626 -36.1544
 -36.1000 -36.0598 -36.0509 -35.8780 -19.0147 -18.9713 -18.9174 -18.8508
 -18.8088 -18.7754 -18.7509 -18.7022 -18.6716 -18.6518 -18.6165 -18.6136
 -18.5785 -18.5426 -18.5283 -18.4997 -18.4670 -18.4334 -18.3659 -18.3580
 -18.3182 -18.2834 -18.2319 -18.2107 -18.1911 -18.1689 -18.1440 -18.0772
 -18.0509 -18.0384 -18.0174 -17.9954 -17.9903 -17.9692 -17.9452 -17.9137
 -17.8946 -17.8682 -17.8506 -17.8326 -17.7921 -17.7538 -17.7307 -17.7197
 -17.7134 -17.6996 -17.6806 -17.6598 -17.6415 -17.6307 -17.6235 -17.6018
 -17.5957 -17.5745 -17.5580 -17.5315 -17.5198 -17.5030 -17.4775 -17.4669
 -17.4360 -17.4077 -17.3875 -17.3634 -17.3447 -17.3305 -17.3249 -17.3051
 -17.2843 -17.2651 -17.2291 -17.2143 -17.1845 -17.1547 -17.1250 -17.0968
 -17.0477 -17.0218 -16.9882 -16.9446 -16.9076 -16.7533 -16.6766 -16.6021
 -16.5710 -16.1769 -16.0817 -16.0121 -15.7351 -15.6520 -15.5816 -15.5542
 -15.4725 -15.3371 -15.2632 -15.1878 -15.1511 -15.0731 -15.0425 -14.9701
 -14.8648 -14.8241 -14.7891 -14.7580 -14.7157 -14.6592 -14.6026 -14.5755
 -14.3740 -14.2773  -6.9196  -6.7804  -6.7531  -6.7149  -6.6399  -6.6047
  -6.5793  -6.4611  -6.4018  -6.3928  -6.3719  -6.3254  -6.3205  -6.2839
  -6.2612  -6.2534  -6.2104  -6.1517  -6.1309  -6.1114  -6.0969  -6.0500
  -6.0275  -5.9998  -5.9738  -5.9539  -5.9118  -5.9065  -5.8669  -5.8368
  -5.8127  -5.7588  -5.7364  -5.7167  -5.6819  -5.6409  -5.6113  -5.5871
  -5.5763  -5.5327  -5.5064  -5.4927  -5.3835  -5.3489  -5.2790  -5.1496
  -5.0695  -5.0073  -4.2532  -4.1704  -4.0646  -3.9918  -3.9370  -3.9048
  -3.8324  -3.7599  -3.6346  -3.6092  -3.5764  -3.5419  -3.5125  -3.4842
  -3.4472  -3.3962  -3.3721  -3.3442  -3.2719  -3.2385  -3.2219  -3.1733
  -3.1294  -3.1116  -3.0352  -2.9918  -2.9571  -2.9360  -2.9177  -2.8854
  -2.8642  -2.8147  -2.7880  -2.7403  -2.7171  -2.6771  -2.6471  -2.6380
  -2.5913  -2.5511  -2.5213  -2.5025  -2.4440  -2.4325  -2.4140  -2.3823
  -2.3467  -2.3022  -2.2570  -2.2340  -2.1965  -2.1763  -2.1459  -2.0797
  -2.0715  -2.0311  -1.9727  -1.9516  -1.9206  -1.9062  -1.8589  -1.8380
  -1.7747  -1.7158  -1.6562  -1.5986  -1.5439  -1.5047  -1.4613  -1.4137
  -1.3615  -1.3230  -1.2975  -1.2599  -1.2370  -1.1786  -1.1406  -1.0571
  -1.0303  -1.0109  -0.9791  -0.9654  -0.9380  -0.9177  -0.9000  -0.8733
  -0.8602  -0.8388  -0.8193  -0.8037  -0.7901  -0.7734  -0.7711  -0.7275
  -0.7150  -0.6992  -0.6683  -0.6463  -0.6197  -0.5949  -0.5778  -0.5589
  -0.5431  -0.5348  -0.5232  -0.5106  -0.4770  -0.4641  -0.4542  -0.4333
  -0.4010  -0.3892  -0.3775  -0.3616  -0.3442  -0.3358  -0.3244  -0.3032
  -0.2742  -0.2596  -0.2475  -0.2322  -0.2006  -0.1926  -0.1558  -0.1482
  -0.1341  -0.1195  -0.0818  -0.0642  -0.0514  -0.0362  -0.0236  -0.0036
   0.0276   0.0343   0.0494   0.0665   0.0863   0.1038   0.1167   0.1295
   0.1611   0.2240   0.2339   0.2657   0.2952   0.3166   0.3470   0.3765
   0.4159   0.4448   0.4621   0.5023   0.5269   0.5752   0.6056   0.6567
   0.6954   0.7270   0.7645   0.8014   0.8294   0.8869   0.9588   0.9925
   1.0049   1.0752   1.1015   1.1276   1.1836   1.3001   1.3848   1.4640
   4.0983
     eigenvalues at k+q:
 -37.2963 -37.1346 -37.0745 -36.8384 -36.4566 -36.4077 -36.1626 -36.1544
 -36.1001 -36.0599 -36.0509 -35.8780 -19.0141 -18.9712 -18.9179 -18.8518
 -18.8082 -18.7741 -18.7494 -18.7027 -18.6731 -18.6515 -18.6172 -18.6138
 -18.5791 -18.5418 -18.5279 -18.4989 -18.4697 -18.4328 -18.3644 -18.3573
 -18.3180 -18.2839 -18.2322 -18.2101 -18.1891 -18.1694 -18.1444 -18.0765
 -18.0508 -18.0378 -18.0172 -17.9954 -17.9899 -17.9664 -17.9450 -17.9147
 -17.8950 -17.8686 -17.8488 -17.8327 -17.7920 -17.7534 -17.7311 -17.7182
 -17.7125 -17.6996 -17.6793 -17.6591 -17.6437 -17.6311 -17.6237 -17.6034
 -17.5940 -17.5740 -17.5567 -17.5318 -17.5189 -17.5027 -17.4803 -17.4650
 -17.4354 -17.4086 -17.3870 -17.3639 -17.3467 -17.3307 -17.3247 -17.3063
 -17.2860 -17.2672 -17.2306 -17.2174 -17.1875 -17.1592 -17.1279 -17.0973
 -17.0493 -17.0233 -16.9874 -16.9434 -16.9067 -16.7509 -16.6671 -16.6087
 -16.5724 -16.1771 -16.0791 -16.0146 -15.7326 -15.6476 -15.5831 -15.5534
 -15.4724 -15.3328 -15.2604 -15.1899 -15.1543 -15.0700 -15.0461 -14.9676
 -14.8598 -14.8216 -14.7881 -14.7586 -14.7185 -14.6630 -14.6020 -14.5695
 -14.3775 -14.2830  -6.9353  -6.7791  -6.7524  -6.7146  -6.6397  -6.6058
  -6.5799  -6.4606  -6.4023  -6.3929  -6.3714  -6.3244  -6.3220  -6.2863
  -6.2606  -6.2533  -6.2100  -6.1530  -6.1361  -6.1103  -6.0966  -6.0500
  -6.0278  -6.0008  -5.9700  -5.9547  -5.9122  -5.9046  -5.8684  -5.8364
  -5.8132  -5.7582  -5.7364  -5.7147  -5.6808  -5.6391  -5.6108  -5.5849
  -5.5737  -5.5265  -5.5052  -5.4890  -5.3814  -5.3511  -5.2838  -5.1272
  -5.0729  -5.0112  -4.2685  -4.1764  -4.0668  -3.9895  -3.9334  -3.9019
  -3.8276  -3.7576  -3.6342  -3.6077  -3.5711  -3.5408  -3.5087  -3.4838
  -3.4472  -3.3997  -3.3727  -3.3456  -3.2723  -3.2369  -3.2245  -3.1750
  -3.1335  -3.1156  -3.0331  -2.9896  -2.9540  -2.9350  -2.9141  -2.8838
  -2.8655  -2.8190  -2.7914  -2.7447  -2.7150  -2.6796  -2.6491  -2.6370
  -2.5927  -2.5520  -2.5191  -2.5006  -2.4470  -2.4336  -2.4162  -2.3843
  -2.3486  -2.3011  -2.2518  -2.2301  -2.1966  -2.1673  -2.1476  -2.0815
  -2.0764  -2.0334  -1.9741  -1.9504  -1.9164  -1.9058  -1.8583  -1.8356
  -1.7725  -1.7100  -1.6558  -1.5954  -1.5459  -1.5070  -1.4613  -1.4132
  -1.3623  -1.3286  -1.2947  -1.2652  -1.2417  -1.1810  -1.1420  -1.0566
  -1.0296  -1.0059  -0.9772  -0.9642  -0.9366  -0.9167  -0.8996  -0.8715
  -0.8592  -0.8379  -0.8181  -0.8044  -0.7920  -0.7738  -0.7702  -0.7278
  -0.7151  -0.7013  -0.6672  -0.6434  -0.6204  -0.5939  -0.5774  -0.5577
  -0.5443  -0.5359  -0.5221  -0.5104  -0.4779  -0.4640  -0.4536  -0.4293
  -0.4002  -0.3893  -0.3772  -0.3602  -0.3445  -0.3360  -0.3245  -0.3042
  -0.2768  -0.2620  -0.2474  -0.2358  -0.1989  -0.1921  -0.1587  -0.1489
  -0.1348  -0.1202  -0.0844  -0.0619  -0.0496  -0.0336  -0.0238  -0.0021
   0.0267   0.0342   0.0474   0.0657   0.0860   0.1039   0.1173   0.1303
   0.1635   0.2221   0.2351   0.2663   0.2935   0.3110   0.3448   0.3789
   0.4146   0.4409   0.4603   0.4976   0.5193   0.5709   0.5995   0.6517
   0.6946   0.7244   0.7654   0.7965   0.8317   0.8884   0.9591   0.9914
   1.0015   1.0776   1.1027   1.1275   1.1910   1.3022   1.3888   1.4713
   4.1034
     cgsolve_all iterations 103    anorm=    0.75E-07
     cgsolve_all iterations 103    anorm=    0.75E-07
     cgsolve_all iterations 105    anorm=    0.76E-07
     compute_u_kq: q = (   -0.0401,    0.0000,    0.0000)
     Rotating WFCS
     ethr =  1.00E-14,  avg # of iterations = 54.0
     eigenvalues at k:
 -37.2963 -37.1346 -37.0745 -36.8384 -36.4566 -36.4077 -36.1626 -36.1544
 -36.1000 -36.0598 -36.0509 -35.8780 -19.0147 -18.9713 -18.9174 -18.8508
 -18.8088 -18.7754 -18.7509 -18.7022 -18.6716 -18.6518 -18.6165 -18.6136
 -18.5785 -18.5426 -18.5283 -18.4997 -18.4670 -18.4334 -18.3659 -18.3580
 -18.3182 -18.2834 -18.2319 -18.2107 -18.1911 -18.1689 -18.1440 -18.0772
 -18.0509 -18.0384 -18.0174 -17.9954 -17.9903 -17.9692 -17.9452 -17.9137
 -17.8946 -17.8682 -17.8506 -17.8326 -17.7921 -17.7538 -17.7307 -17.7197
 -17.7134 -17.6996 -17.6806 -17.6598 -17.6415 -17.6307 -17.6235 -17.6018
 -17.5957 -17.5745 -17.5580 -17.5315 -17.5198 -17.5030 -17.4775 -17.4669
 -17.4360 -17.4077 -17.3875 -17.3634 -17.3447 -17.3305 -17.3249 -17.3051
 -17.2843 -17.2651 -17.2291 -17.2143 -17.1845 -17.1547 -17.1250 -17.0968
 -17.0477 -17.0218 -16.9882 -16.9446 -16.9076 -16.7533 -16.6766 -16.6021
 -16.5710 -16.1769 -16.0817 -16.0121 -15.7351 -15.6520 -15.5816 -15.5542
 -15.4725 -15.3371 -15.2632 -15.1878 -15.1511 -15.0731 -15.0425 -14.9701
 -14.8648 -14.8241 -14.7891 -14.7580 -14.7157 -14.6592 -14.6026 -14.5755
 -14.3740 -14.2773  -6.9196  -6.7804  -6.7531  -6.7149  -6.6399  -6.6047
  -6.5793  -6.4611  -6.4018  -6.3928  -6.3719  -6.3254  -6.3205  -6.2839
  -6.2612  -6.2534  -6.2104  -6.1517  -6.1309  -6.1114  -6.0969  -6.0500
  -6.0275  -5.9998  -5.9738  -5.9539  -5.9118  -5.9065  -5.8669  -5.8368
  -5.8127  -5.7588  -5.7364  -5.7167  -5.6819  -5.6409  -5.6113  -5.5871
  -5.5763  -5.5327  -5.5064  -5.4927  -5.3835  -5.3489  -5.2790  -5.1496
  -5.0695  -5.0073  -4.2532  -4.1704  -4.0646  -3.9918  -3.9370  -3.9048
  -3.8324  -3.7599  -3.6346  -3.6092  -3.5764  -3.5419  -3.5125  -3.4842
  -3.4472  -3.3962  -3.3721  -3.3442  -3.2719  -3.2385  -3.2219  -3.1733
  -3.1294  -3.1116  -3.0352  -2.9918  -2.9571  -2.9360  -2.9177  -2.8854
  -2.8642  -2.8147  -2.7880  -2.7403  -2.7171  -2.6771  -2.6471  -2.6380
  -2.5913  -2.5511  -2.5213  -2.5025  -2.4440  -2.4325  -2.4140  -2.3823
  -2.3467  -2.3022  -2.2570  -2.2340  -2.1965  -2.1763  -2.1459  -2.0797
  -2.0715  -2.0311  -1.9727  -1.9516  -1.9206  -1.9062  -1.8589  -1.8380
  -1.7747  -1.7158  -1.6562  -1.5986  -1.5439  -1.5047  -1.4613  -1.4137
  -1.3615  -1.3230  -1.2975  -1.2599  -1.2370  -1.1786  -1.1406  -1.0571
  -1.0303  -1.0109  -0.9791  -0.9654  -0.9380  -0.9177  -0.9000  -0.8733
  -0.8602  -0.8388  -0.8193  -0.8037  -0.7901  -0.7734  -0.7711  -0.7275
  -0.7150  -0.6992  -0.6683  -0.6463  -0.6197  -0.5949  -0.5778  -0.5589
  -0.5431  -0.5348  -0.5232  -0.5106  -0.4770  -0.4641  -0.4542  -0.4333
  -0.4010  -0.3892  -0.3775  -0.3616  -0.3442  -0.3358  -0.3244  -0.3032
  -0.2742  -0.2596  -0.2475  -0.2322  -0.2006  -0.1926  -0.1558  -0.1482
  -0.1341  -0.1195  -0.0818  -0.0642  -0.0514  -0.0362  -0.0236  -0.0036
   0.0276   0.0343   0.0494   0.0665   0.0863   0.1038   0.1167   0.1295
   0.1611   0.2240   0.2339   0.2657   0.2952   0.3166   0.3470   0.3765
   0.4159   0.4448   0.4621   0.5023   0.5269   0.5752   0.6056   0.6567
   0.6954   0.7270   0.7645   0.8014   0.8294   0.8869   0.9588   0.9925
   1.0049   1.0752   1.1015   1.1276   1.1836   1.3001   1.3848   1.4640
   4.0983
     eigenvalues at k+q:
 -37.2963 -37.1346 -37.0745 -36.8384 -36.4567 -36.4076 -36.1627 -36.1544
 -36.1000 -36.0598 -36.0509 -35.8780 -19.0154 -18.9715 -18.9169 -18.8498
 -18.8094 -18.7765 -18.7522 -18.7017 -18.6703 -18.6519 -18.6167 -18.6123
 -18.5779 -18.5436 -18.5285 -18.5005 -18.4642 -18.4336 -18.3673 -18.3584
 -18.3187 -18.2828 -18.2319 -18.2116 -18.1933 -18.1684 -18.1436 -18.0779
 -18.0513 -18.0388 -18.0177 -17.9970 -17.9887 -17.9717 -17.9450 -17.9124
 -17.8944 -17.8678 -17.8522 -17.8327 -17.7922 -17.7544 -17.7302 -17.7216
 -17.7149 -17.6998 -17.6818 -17.6606 -17.6393 -17.6306 -17.6233 -17.6019
 -17.5956 -17.5750 -17.5592 -17.5314 -17.5205 -17.5033 -17.4750 -17.4680
 -17.4365 -17.4069 -17.3882 -17.3630 -17.3432 -17.3303 -17.3251 -17.3038
 -17.2829 -17.2623 -17.2279 -17.2108 -17.1814 -17.1500 -17.1222 -17.0961
 -17.0464 -17.0202 -16.9889 -16.9455 -16.9085 -16.7560 -16.6863 -16.5959
 -16.5693 -16.1767 -16.0845 -16.0097 -15.7374 -15.6561 -15.5805 -15.5552
 -15.4725 -15.3413 -15.2660 -15.1859 -15.1486 -15.0762 -15.0396 -14.9724
 -14.8678 -14.8267 -14.7915 -14.7575 -14.7130 -14.6540 -14.6059 -14.5783
 -14.3713 -14.2723  -6.9032  -6.7817  -6.7538  -6.7150  -6.6400  -6.6036
  -6.5787  -6.4616  -6.4017  -6.3928  -6.3720  -6.3275  -6.3183  -6.2814
  -6.2615  -6.2534  -6.2107  -6.1504  -6.1262  -6.1120  -6.0975  -6.0499
  -6.0276  -5.9993  -5.9776  -5.9532  -5.9123  -5.9077  -5.8652  -5.8366
  -5.8120  -5.7594  -5.7365  -5.7183  -5.6837  -5.6429  -5.6112  -5.5897
  -5.5793  -5.5378  -5.5077  -5.4954  -5.3853  -5.3469  -5.2745  -5.1726
  -5.0660  -5.0034  -4.2386  -4.1640  -4.0624  -3.9943  -3.9406  -3.9080
  -3.8368  -3.7617  -3.6354  -3.6105  -3.5814  -3.5424  -3.5163  -3.4840
  -3.4472  -3.3924  -3.3710  -3.3430  -3.2718  -3.2409  -3.2204  -3.1710
  -3.1286  -3.1051  -3.0370  -2.9949  -2.9615  -2.9373  -2.9208  -2.8874
  -2.8632  -2.8108  -2.7841  -2.7371  -2.7177  -2.6761  -2.6437  -2.6388
  -2.5900  -2.5507  -2.5227  -2.5045  -2.4418  -2.4308  -2.4112  -2.3802
  -2.3450  -2.3030  -2.2624  -2.2372  -2.1967  -2.1862  -2.1430  -2.0781
  -2.0688  -2.0271  -1.9718  -1.9531  -1.9248  -1.9062  -1.8594  -1.8403
  -1.7765  -1.7213  -1.6559  -1.6014  -1.5427  -1.5029  -1.4601  -1.4147
  -1.3621  -1.3164  -1.3008  -1.2556  -1.2310  -1.1759  -1.1383  -1.0580
  -1.0318  -1.0157  -0.9797  -0.9671  -0.9396  -0.9190  -0.8999  -0.8752
  -0.8612  -0.8393  -0.8206  -0.8029  -0.7888  -0.7733  -0.7705  -0.7272
  -0.7153  -0.6974  -0.6693  -0.6494  -0.6189  -0.5959  -0.5790  -0.5601
  -0.5422  -0.5330  -0.5237  -0.5107  -0.4772  -0.4642  -0.4543  -0.4365
  -0.4016  -0.3890  -0.3780  -0.3632  -0.3442  -0.3360  -0.3232  -0.3019
  -0.2734  -0.2580  -0.2477  -0.2270  -0.2030  -0.1921  -0.1534  -0.1478
  -0.1332  -0.1191  -0.0797  -0.0659  -0.0530  -0.0385  -0.0233  -0.0052
   0.0271   0.0354   0.0510   0.0682   0.0872   0.1036   0.1149   0.1307
   0.1589   0.2247   0.2338   0.2653   0.2968   0.3222   0.3489   0.3738
   0.4173   0.4485   0.4642   0.5074   0.5346   0.5792   0.6125   0.6613
   0.6958   0.7297   0.7635   0.8075   0.8271   0.8855   0.9585   0.9927
   1.0092   1.0717   1.1002   1.1274   1.1766   1.2971   1.3788   1.4566
   4.0935
     cgsolve_all iterations 105    anorm=    0.75E-07
     cgsolve_all iterations 103    anorm=    0.75E-07
     cgsolve_all iterations 105    anorm=    0.75E-07
     compute_u_kq: q = (    0.0000,    0.0401,    0.0000)
     Rotating WFCS
     ethr =  1.00E-14,  avg # of iterations = 55.0
     eigenvalues at k:
 -37.2963 -37.1346 -37.0745 -36.8384 -36.4566 -36.4077 -36.1626 -36.1544
 -36.1000 -36.0598 -36.0509 -35.8780 -19.0147 -18.9713 -18.9174 -18.8508
 -18.8088 -18.7754 -18.7509 -18.7022 -18.6716 -18.6518 -18.6165 -18.6136
 -18.5785 -18.5426 -18.5283 -18.4997 -18.4670 -18.4334 -18.3659 -18.3580
 -18.3182 -18.2834 -18.2319 -18.2107 -18.1911 -18.1689 -18.1440 -18.0772
 -18.0509 -18.0384 -18.0174 -17.9954 -17.9903 -17.9692 -17.9452 -17.9137
 -17.8946 -17.8682 -17.8506 -17.8326 -17.7921 -17.7538 -17.7307 -17.7197
 -17.7134 -17.6996 -17.6806 -17.6598 -17.6415 -17.6307 -17.6235 -17.6018
 -17.5957 -17.5745 -17.5580 -17.5315 -17.5198 -17.5030 -17.4775 -17.4669
 -17.4360 -17.4077 -17.3875 -17.3634 -17.3447 -17.3305 -17.3249 -17.3051
 -17.2843 -17.2651 -17.2291 -17.2143 -17.1845 -17.1547 -17.1250 -17.0968
 -17.0477 -17.0218 -16.9882 -16.9446 -16.9076 -16.7533 -16.6766 -16.6021
 -16.5710 -16.1769 -16.0817 -16.0121 -15.7351 -15.6520 -15.5816 -15.5542
 -15.4725 -15.3371 -15.2632 -15.1878 -15.1511 -15.0731 -15.0425 -14.9701
 -14.8648 -14.8241 -14.7891 -14.7580 -14.7157 -14.6592 -14.6026 -14.5755
 -14.3740 -14.2773  -6.9196  -6.7804  -6.7531  -6.7149  -6.6399  -6.6047
  -6.5793  -6.4611  -6.4018  -6.3928  -6.3719  -6.3254  -6.3205  -6.2839
  -6.2612  -6.2534  -6.2104  -6.1517  -6.1309  -6.1114  -6.0969  -6.0500
  -6.0275  -5.9998  -5.9738  -5.9539  -5.9118  -5.9065  -5.8669  -5.8368
  -5.8127  -5.7588  -5.7364  -5.7167  -5.6819  -5.6409  -5.6113  -5.5871
  -5.5763  -5.5327  -5.5064  -5.4927  -5.3835  -5.3489  -5.2790  -5.1496
  -5.0695  -5.0073  -4.2532  -4.1704  -4.0646  -3.9918  -3.9370  -3.9048
  -3.8324  -3.7599  -3.6346  -3.6092  -3.5764  -3.5419  -3.5125  -3.4842
  -3.4472  -3.3962  -3.3721  -3.3442  -3.2719  -3.2385  -3.2219  -3.1733
  -3.1294  -3.1116  -3.0352  -2.9918  -2.9571  -2.9360  -2.9177  -2.8854
  -2.8642  -2.8147  -2.7880  -2.7403  -2.7171  -2.6771  -2.6471  -2.6380
  -2.5913  -2.5511  -2.5213  -2.5025  -2.4440  -2.4325  -2.4140  -2.3823
  -2.3467  -2.3022  -2.2570  -2.2340  -2.1965  -2.1763  -2.1459  -2.0797
  -2.0715  -2.0311  -1.9727  -1.9516  -1.9206  -1.9062  -1.8589  -1.8380
  -1.7747  -1.7158  -1.6562  -1.5986  -1.5439  -1.5047  -1.4613  -1.4137
  -1.3615  -1.3230  -1.2975  -1.2599  -1.2370  -1.1786  -1.1406  -1.0571
  -1.0303  -1.0109  -0.9791  -0.9654  -0.9380  -0.9177  -0.9000  -0.8733
  -0.8602  -0.8388  -0.8193  -0.8037  -0.7901  -0.7734  -0.7711  -0.7275
  -0.7150  -0.6992  -0.6683  -0.6463  -0.6197  -0.5949  -0.5778  -0.5589
  -0.5431  -0.5348  -0.5232  -0.5106  -0.4770  -0.4641  -0.4542  -0.4333
  -0.4010  -0.3892  -0.3775  -0.3616  -0.3442  -0.3358  -0.3244  -0.3032
  -0.2742  -0.2596  -0.2475  -0.2322  -0.2006  -0.1926  -0.1558  -0.1482
  -0.1341  -0.1195  -0.0818  -0.0642  -0.0514  -0.0362  -0.0236  -0.0036
   0.0276   0.0343   0.0494   0.0665   0.0863   0.1038   0.1167   0.1295
   0.1611   0.2240   0.2339   0.2657   0.2952   0.3166   0.3470   0.3765
   0.4159   0.4448   0.4621   0.5023   0.5269   0.5752   0.6056   0.6567
   0.6954   0.7270   0.7645   0.8014   0.8294   0.8869   0.9588   0.9925
   1.0049   1.0752   1.1015   1.1276   1.1836   1.3001   1.3848   1.4640
   4.0983
     eigenvalues at k+q:
 -37.2963 -37.1346 -37.0745 -36.8384 -36.4567 -36.4076 -36.1627 -36.1544
 -36.1000 -36.0598 -36.0509 -35.8780 -19.0161 -18.9712 -18.9170 -18.8491
 -18.8099 -18.7750 -18.7513 -18.7017 -18.6713 -18.6520 -18.6170 -18.6134
 -18.5785 -18.5453 -18.5286 -18.5021 -18.4626 -18.4318 -18.3672 -18.3603
 -18.3192 -18.2839 -18.2303 -18.2084 -18.1911 -18.1695 -18.1421 -18.0771
 -18.0524 -18.0416 -18.0189 -17.9976 -17.9924 -17.9685 -17.9441 -17.9127
 -17.8941 -17.8680 -17.8519 -17.8334 -17.7932 -17.7552 -17.7302 -17.7227
 -17.7142 -17.7018 -17.6834 -17.6599 -17.6402 -17.6305 -17.6242 -17.6002
 -17.5959 -17.5740 -17.5593 -17.5309 -17.5218 -17.5038 -17.4754 -17.4672
 -17.4344 -17.4076 -17.3878 -17.3630 -17.3416 -17.3309 -17.3256 -17.3030
 -17.2805 -17.2636 -17.2245 -17.2113 -17.1792 -17.1474 -17.1205 -17.0958
 -17.0470 -17.0187 -16.9890 -16.9463 -16.9090 -16.7574 -16.6910 -16.5935
 -16.5681 -16.1766 -16.0859 -16.0079 -15.7387 -15.6577 -15.5803 -15.5558
 -15.4728 -15.3439 -15.2635 -15.1890 -15.1491 -15.0739 -15.0400 -14.9735
 -14.8708 -14.8274 -14.7839 -14.7562 -14.7219 -14.6630 -14.6010 -14.5716
 -14.3678 -14.2732  -6.8951  -6.7822  -6.7539  -6.7153  -6.6389  -6.6045
  -6.5784  -6.4615  -6.4033  -6.3930  -6.3721  -6.3276  -6.3191  -6.2791
  -6.2612  -6.2499  -6.2097  -6.1500  -6.1298  -6.1096  -6.0989  -6.0528
  -6.0255  -6.0005  -5.9707  -5.9534  -5.9130  -5.9068  -5.8685  -5.8398
  -5.8120  -5.7591  -5.7365  -5.7183  -5.6851  -5.6435  -5.6120  -5.5906
  -5.5822  -5.5410  -5.5067  -5.4962  -5.3866  -5.3461  -5.2726  -5.1836
  -5.0607  -5.0035  -4.2297  -4.1655  -4.0620  -3.9926  -3.9433  -3.9054
  -3.8388  -3.7625  -3.6352  -3.6146  -3.5841  -3.5446  -3.5149  -3.4836
  -3.4474  -3.3970  -3.3766  -3.3414  -3.2717  -3.2294  -3.2180  -3.1751
  -3.1286  -3.1075  -3.0302  -2.9944  -2.9588  -2.9403  -2.9220  -2.8871
  -2.8630  -2.8104  -2.7848  -2.7338  -2.7182  -2.6794  -2.6457  -2.6374
  -2.5859  -2.5515  -2.5183  -2.4980  -2.4448  -2.4341  -2.4131  -2.3801
  -2.3475  -2.2994  -2.2568  -2.2383  -2.1977  -2.1876  -2.1468  -2.0827
  -2.0701  -2.0304  -1.9719  -1.9479  -1.9261  -1.9110  -1.8618  -1.8387
  -1.7733  -1.7242  -1.6502  -1.6025  -1.5419  -1.5051  -1.4585  -1.4108
  -1.3619  -1.3211  -1.2986  -1.2535  -1.2325  -1.1795  -1.1396  -1.0583
  -1.0306  -1.0138  -0.9812  -0.9674  -0.9444  -0.9198  -0.9037  -0.8740
  -0.8607  -0.8386  -0.8191  -0.8033  -0.7889  -0.7762  -0.7681  -0.7283
  -0.7143  -0.6971  -0.6713  -0.6491  -0.6194  -0.5936  -0.5775  -0.5606
  -0.5433  -0.5326  -0.5202  -0.5092  -0.4769  -0.4658  -0.4563  -0.4351
  -0.4009  -0.3892  -0.3778  -0.3608  -0.3421  -0.3355  -0.3215  -0.3026
  -0.2758  -0.2596  -0.2476  -0.2315  -0.2001  -0.1915  -0.1556  -0.1477
  -0.1333  -0.1176  -0.0825  -0.0668  -0.0523  -0.0344  -0.0241  -0.0034
   0.0253   0.0379   0.0504   0.0661   0.0882   0.1033   0.1172   0.1286
   0.1614   0.2258   0.2333   0.2713   0.2988   0.3173   0.3461   0.3760
   0.4138   0.4484   0.4680   0.5132   0.5349   0.5874   0.6089   0.6611
   0.6981   0.7310   0.7659   0.8069   0.8308   0.8886   0.9572   0.9883
   1.0064   1.0748   1.0983   1.1266   1.1719   1.2969   1.3795   1.4517
   4.0914
     cgsolve_all iterations 105    anorm=    0.75E-07
     cgsolve_all iterations 103    anorm=    0.75E-07
     cgsolve_all iterations 105    anorm=    0.75E-07
     compute_u_kq: q = (    0.0000,   -0.0401,    0.0000)
     Rotating WFCS
     ethr =  1.00E-14,  avg # of iterations = 56.0
     eigenvalues at k:
 -37.2963 -37.1346 -37.0745 -36.8384 -36.4566 -36.4077 -36.1626 -36.1544
 -36.1000 -36.0598 -36.0509 -35.8780 -19.0147 -18.9713 -18.9174 -18.8508
 -18.8088 -18.7754 -18.7509 -18.7022 -18.6716 -18.6518 -18.6165 -18.6136
 -18.5785 -18.5426 -18.5283 -18.4997 -18.4670 -18.4334 -18.3659 -18.3580
 -18.3182 -18.2834 -18.2319 -18.2107 -18.1911 -18.1689 -18.1440 -18.0772
 -18.0509 -18.0384 -18.0174 -17.9954 -17.9903 -17.9692 -17.9452 -17.9137
 -17.8946 -17.8682 -17.8506 -17.8326 -17.7921 -17.7538 -17.7307 -17.7197
 -17.7134 -17.6996 -17.6806 -17.6598 -17.6415 -17.6307 -17.6235 -17.6018
 -17.5957 -17.5745 -17.5580 -17.5315 -17.5198 -17.5030 -17.4775 -17.4669
 -17.4360 -17.4077 -17.3875 -17.3634 -17.3447 -17.3305 -17.3249 -17.3051
 -17.2843 -17.2651 -17.2291 -17.2143 -17.1845 -17.1547 -17.1250 -17.0968
 -17.0477 -17.0218 -16.9882 -16.9446 -16.9076 -16.7533 -16.6766 -16.6021
 -16.5710 -16.1769 -16.0817 -16.0121 -15.7351 -15.6520 -15.5816 -15.5542
 -15.4725 -15.3371 -15.2632 -15.1878 -15.1511 -15.0731 -15.0425 -14.9701
 -14.8648 -14.8241 -14.7891 -14.7580 -14.7157 -14.6592 -14.6026 -14.5755
 -14.3740 -14.2773  -6.9196  -6.7804  -6.7531  -6.7149  -6.6399  -6.6047
  -6.5793  -6.4611  -6.4018  -6.3928  -6.3719  -6.3254  -6.3205  -6.2839
  -6.2612  -6.2534  -6.2104  -6.1517  -6.1309  -6.1114  -6.0969  -6.0500
  -6.0275  -5.9998  -5.9738  -5.9539  -5.9118  -5.9065  -5.8669  -5.8368
  -5.8127  -5.7588  -5.7364  -5.7167  -5.6819  -5.6409  -5.6113  -5.5871
  -5.5763  -5.5327  -5.5064  -5.4927  -5.3835  -5.3489  -5.2790  -5.1496
  -5.0695  -5.0073  -4.2532  -4.1704  -4.0646  -3.9918  -3.9370  -3.9048
  -3.8324  -3.7599  -3.6346  -3.6092  -3.5764  -3.5419  -3.5125  -3.4842
  -3.4472  -3.3962  -3.3721  -3.3442  -3.2719  -3.2385  -3.2219  -3.1733
  -3.1294  -3.1116  -3.0352  -2.9918  -2.9571  -2.9360  -2.9177  -2.8854
  -2.8642  -2.8147  -2.7880  -2.7403  -2.7171  -2.6771  -2.6471  -2.6380
  -2.5913  -2.5511  -2.5213  -2.5025  -2.4440  -2.4325  -2.4140  -2.3823
  -2.3467  -2.3022  -2.2570  -2.2340  -2.1965  -2.1763  -2.1459  -2.0797
  -2.0715  -2.0311  -1.9727  -1.9516  -1.9206  -1.9062  -1.8589  -1.8380
  -1.7747  -1.7158  -1.6562  -1.5986  -1.5439  -1.5047  -1.4613  -1.4137
  -1.3615  -1.3230  -1.2975  -1.2599  -1.2370  -1.1786  -1.1406  -1.0571
  -1.0303  -1.0109  -0.9791  -0.9654  -0.9380  -0.9177  -0.9000  -0.8733
  -0.8602  -0.8388  -0.8193  -0.8037  -0.7901  -0.7734  -0.7711  -0.7275
  -0.7150  -0.6992  -0.6683  -0.6463  -0.6197  -0.5949  -0.5778  -0.5589
  -0.5431  -0.5348  -0.5232  -0.5106  -0.4770  -0.4641  -0.4542  -0.4333
  -0.4010  -0.3892  -0.3775  -0.3616  -0.3442  -0.3358  -0.3244  -0.3032
  -0.2742  -0.2596  -0.2475  -0.2322  -0.2006  -0.1926  -0.1558  -0.1482
  -0.1341  -0.1195  -0.0818  -0.0642  -0.0514  -0.0362  -0.0236  -0.0036
   0.0276   0.0343   0.0494   0.0665   0.0863   0.1038   0.1167   0.1295
   0.1611   0.2240   0.2339   0.2657   0.2952   0.3166   0.3470   0.3765
   0.4159   0.4448   0.4621   0.5023   0.5269   0.5752   0.6056   0.6567
   0.6954   0.7270   0.7645   0.8014   0.8294   0.8869   0.9588   0.9925
   1.0049   1.0752   1.1015   1.1276   1.1836   1.3001   1.3848   1.4640
   4.0983
     eigenvalues at k+q:
 -37.2963 -37.1346 -37.0745 -36.8384 -36.4566 -36.4077 -36.1626 -36.1544
 -36.1001 -36.0599 -36.0509 -35.8780 -19.0134 -18.9715 -18.9178 -18.8525
 -18.8077 -18.7758 -18.7502 -18.7028 -18.6720 -18.6514 -18.6162 -18.6134
 -18.5787 -18.5401 -18.5277 -18.4974 -18.4713 -18.4349 -18.3646 -18.3555
 -18.3173 -18.2827 -18.2337 -18.2128 -18.1916 -18.1681 -18.1459 -18.0773
 -18.0497 -18.0353 -18.0161 -17.9939 -17.9879 -17.9694 -17.9457 -17.9146
 -17.8948 -17.8687 -17.8492 -17.8313 -17.7912 -17.7525 -17.7312 -17.7170
 -17.7128 -17.6980 -17.6776 -17.6598 -17.6439 -17.6308 -17.6230 -17.6031
 -17.5953 -17.5750 -17.5568 -17.5317 -17.5178 -17.5022 -17.4798 -17.4665
 -17.4367 -17.4078 -17.3871 -17.3640 -17.3489 -17.3303 -17.3239 -17.3072
 -17.2882 -17.2657 -17.2337 -17.2170 -17.1902 -17.1616 -17.1295 -17.0976
 -17.0493 -17.0246 -16.9873 -16.9425 -16.9062 -16.7500 -16.6627 -16.6116
 -16.5728 -16.1771 -16.0777 -16.0164 -15.7315 -15.6461 -15.5831 -15.5527
 -15.4722 -15.3301 -15.2630 -15.1867 -15.1538 -15.0719 -15.0457 -14.9663
 -14.8576 -14.8209 -14.7947 -14.7599 -14.7097 -14.6569 -14.6028 -14.5788
 -14.3810 -14.2817  -6.9427  -6.7787  -6.7523  -6.7143  -6.6407  -6.6050
  -6.5802  -6.4608  -6.4008  -6.3925  -6.3721  -6.3241  -6.3218  -6.2893
  -6.2616  -6.2540  -6.2111  -6.1531  -6.1321  -6.1145  -6.0944  -6.0490
  -6.0297  -5.9980  -5.9766  -5.9553  -5.9139  -5.9033  -5.8646  -5.8337
  -5.8129  -5.7581  -5.7362  -5.7149  -5.6799  -5.6387  -5.6105  -5.5842
  -5.5709  -5.5224  -5.5060  -5.4873  -5.3800  -5.3519  -5.2857  -5.1165
  -5.0787  -5.0106  -4.2779  -4.1754  -4.0675  -3.9907  -3.9307  -3.9044
  -3.8255  -3.7569  -3.6345  -3.6043  -3.5692  -3.5383  -3.5102  -3.4842
  -3.4467  -3.3955  -3.3667  -3.3470  -3.2727  -3.2488  -3.2242  -3.1713
  -3.1306  -3.1160  -3.0405  -2.9896  -2.9560  -2.9320  -2.9142  -2.8833
  -2.8651  -2.8195  -2.7925  -2.7453  -2.7150  -2.6757  -2.6506  -2.6362
  -2.5963  -2.5520  -2.5233  -2.5058  -2.4439  -2.4310  -2.4147  -2.3848
  -2.3455  -2.3050  -2.2575  -2.2294  -2.1952  -2.1664  -2.1427  -2.0799
  -2.0700  -2.0315  -1.9742  -1.9557  -1.9159  -1.9005  -1.8566  -1.8369
  -1.7754  -1.7070  -1.6618  -1.5965  -1.5480  -1.5017  -1.4643  -1.4161
  -1.3621  -1.3253  -1.2950  -1.2658  -1.2413  -1.1774  -1.1421  -1.0562
  -1.0299  -1.0088  -0.9761  -0.9642  -0.9317  -0.9156  -0.8951  -0.8752
  -0.8572  -0.8388  -0.8199  -0.8041  -0.7911  -0.7769  -0.7667  -0.7281
  -0.7147  -0.7015  -0.6653  -0.6434  -0.6199  -0.5966  -0.5785  -0.5584
  -0.5436  -0.5383  -0.5249  -0.5112  -0.4774  -0.4627  -0.4531  -0.4301
  -0.4009  -0.3898  -0.3771  -0.3622  -0.3467  -0.3364  -0.3263  -0.3030
  -0.2729  -0.2592  -0.2480  -0.2334  -0.2032  -0.1908  -0.1561  -0.1486
  -0.1354  -0.1209  -0.0816  -0.0640  -0.0485  -0.0379  -0.0225  -0.0040
   0.0263   0.0331   0.0490   0.0681   0.0847   0.1042   0.1161   0.1311
   0.1610   0.2185   0.2361   0.2616   0.2913   0.3155   0.3481   0.3766
   0.4176   0.4404   0.4553   0.4933   0.5191   0.5635   0.6026   0.6525
   0.6930   0.7230   0.7628   0.7957   0.8285   0.8860   0.9605   0.9962
   1.0034   1.0751   1.1038   1.1289   1.1950   1.3028   1.3886   1.4767
   4.1053
     cgsolve_all iterations 103    anorm=    0.74E-07
     cgsolve_all iterations 103    anorm=    0.75E-07
     cgsolve_all iterations 103    anorm=    0.76E-07
     compute_u_kq: q = (    0.0000,    0.0000,    0.0401)
     Rotating WFCS
     ethr =  1.00E-14,  avg # of iterations = 55.0
     eigenvalues at k:
 -37.2963 -37.1346 -37.0745 -36.8384 -36.4566 -36.4077 -36.1626 -36.1544
 -36.1000 -36.0598 -36.0509 -35.8780 -19.0147 -18.9713 -18.9174 -18.8508
 -18.8088 -18.7754 -18.7509 -18.7022 -18.6716 -18.6518 -18.6165 -18.6136
 -18.5785 -18.5426 -18.5283 -18.4997 -18.4670 -18.4334 -18.3659 -18.3580
 -18.3182 -18.2834 -18.2319 -18.2107 -18.1911 -18.1689 -18.1440 -18.0772
 -18.0509 -18.0384 -18.0174 -17.9954 -17.9903 -17.9692 -17.9452 -17.9137
 -17.8946 -17.8682 -17.8506 -17.8326 -17.7921 -17.7538 -17.7307 -17.7197
 -17.7134 -17.6996 -17.6806 -17.6598 -17.6415 -17.6307 -17.6235 -17.6018
 -17.5957 -17.5745 -17.5580 -17.5315 -17.5198 -17.5030 -17.4775 -17.4669
 -17.4360 -17.4077 -17.3875 -17.3634 -17.3447 -17.3305 -17.3249 -17.3051
 -17.2843 -17.2651 -17.2291 -17.2143 -17.1845 -17.1547 -17.1250 -17.0968
 -17.0477 -17.0218 -16.9882 -16.9446 -16.9076 -16.7533 -16.6766 -16.6021
 -16.5710 -16.1769 -16.0817 -16.0121 -15.7351 -15.6520 -15.5816 -15.5542
 -15.4725 -15.3371 -15.2632 -15.1878 -15.1511 -15.0731 -15.0425 -14.9701
 -14.8648 -14.8241 -14.7891 -14.7580 -14.7157 -14.6592 -14.6026 -14.5755
 -14.3740 -14.2773  -6.9196  -6.7804  -6.7531  -6.7149  -6.6399  -6.6047
  -6.5793  -6.4611  -6.4018  -6.3928  -6.3719  -6.3254  -6.3205  -6.2839
  -6.2612  -6.2534  -6.2104  -6.1517  -6.1309  -6.1114  -6.0969  -6.0500
  -6.0275  -5.9998  -5.9738  -5.9539  -5.9118  -5.9065  -5.8669  -5.8368
  -5.8127  -5.7588  -5.7364  -5.7167  -5.6819  -5.6409  -5.6113  -5.5871
  -5.5763  -5.5327  -5.5064  -5.4927  -5.3835  -5.3489  -5.2790  -5.1496
  -5.0695  -5.0073  -4.2532  -4.1704  -4.0646  -3.9918  -3.9370  -3.9048
  -3.8324  -3.7599  -3.6346  -3.6092  -3.5764  -3.5419  -3.5125  -3.4842
  -3.4472  -3.3962  -3.3721  -3.3442  -3.2719  -3.2385  -3.2219  -3.1733
  -3.1294  -3.1116  -3.0352  -2.9918  -2.9571  -2.9360  -2.9177  -2.8854
  -2.8642  -2.8147  -2.7880  -2.7403  -2.7171  -2.6771  -2.6471  -2.6380
  -2.5913  -2.5511  -2.5213  -2.5025  -2.4440  -2.4325  -2.4140  -2.3823
  -2.3467  -2.3022  -2.2570  -2.2340  -2.1965  -2.1763  -2.1459  -2.0797
  -2.0715  -2.0311  -1.9727  -1.9516  -1.9206  -1.9062  -1.8589  -1.8380
  -1.7747  -1.7158  -1.6562  -1.5986  -1.5439  -1.5047  -1.4613  -1.4137
  -1.3615  -1.3230  -1.2975  -1.2599  -1.2370  -1.1786  -1.1406  -1.0571
  -1.0303  -1.0109  -0.9791  -0.9654  -0.9380  -0.9177  -0.9000  -0.8733
  -0.8602  -0.8388  -0.8193  -0.8037  -0.7901  -0.7734  -0.7711  -0.7275
  -0.7150  -0.6992  -0.6683  -0.6463  -0.6197  -0.5949  -0.5778  -0.5589
  -0.5431  -0.5348  -0.5232  -0.5106  -0.4770  -0.4641  -0.4542  -0.4333
  -0.4010  -0.3892  -0.3775  -0.3616  -0.3442  -0.3358  -0.3244  -0.3032
  -0.2742  -0.2596  -0.2475  -0.2322  -0.2006  -0.1926  -0.1558  -0.1482
  -0.1341  -0.1195  -0.0818  -0.0642  -0.0514  -0.0362  -0.0236  -0.0036
   0.0276   0.0343   0.0494   0.0665   0.0863   0.1038   0.1167   0.1295
   0.1611   0.2240   0.2339   0.2657   0.2952   0.3166   0.3470   0.3765
   0.4159   0.4448   0.4621   0.5023   0.5269   0.5752   0.6056   0.6567
   0.6954   0.7270   0.7645   0.8014   0.8294   0.8869   0.9588   0.9925
   1.0049   1.0752   1.1015   1.1276   1.1836   1.3001   1.3848   1.4640
   4.0983
     eigenvalues at k+q:
 -37.2963 -37.1346 -37.0745 -36.8384 -36.4566 -36.4077 -36.1626 -36.1544
 -36.1001 -36.0598 -36.0509 -35.8780 -19.0147 -18.9713 -18.9174 -18.8508
 -18.8088 -18.7754 -18.7508 -18.7022 -18.6718 -18.6516 -18.6163 -18.6137
 -18.5785 -18.5427 -18.5280 -18.5000 -18.4670 -18.4334 -18.3662 -18.3578
 -18.3181 -18.2834 -18.2316 -18.2112 -18.1900 -18.1697 -18.1440 -18.0771
 -18.0517 -18.0378 -18.0177 -17.9946 -17.9897 -17.9711 -17.9424 -17.9152
 -17.8963 -17.8673 -17.8507 -17.8323 -17.7917 -17.7533 -17.7305 -17.7201
 -17.7130 -17.6999 -17.6810 -17.6607 -17.6413 -17.6306 -17.6234 -17.6017
 -17.5955 -17.5746 -17.5578 -17.5318 -17.5197 -17.5029 -17.4777 -17.4667
 -17.4360 -17.4076 -17.3875 -17.3635 -17.3445 -17.3313 -17.3245 -17.3051
 -17.2844 -17.2651 -17.2292 -17.2144 -17.1845 -17.1548 -17.1251 -17.0968
 -17.0478 -17.0219 -16.9882 -16.9445 -16.9076 -16.7533 -16.6764 -16.6023
 -16.5711 -16.1769 -16.0816 -16.0122 -15.7351 -15.6519 -15.5816 -15.5541
 -15.4725 -15.3370 -15.2631 -15.1878 -15.1512 -15.0730 -15.0426 -14.9700
 -14.8647 -14.8241 -14.7891 -14.7580 -14.7158 -14.6593 -14.6026 -14.5754
 -14.3741 -14.2775  -6.9200  -6.7804  -6.7531  -6.7149  -6.6399  -6.6047
  -6.5793  -6.4611  -6.4018  -6.3927  -6.3720  -6.3253  -6.3204  -6.2839
  -6.2611  -6.2535  -6.2104  -6.1517  -6.1311  -6.1114  -6.0968  -6.0500
  -6.0275  -5.9998  -5.9737  -5.9539  -5.9117  -5.9065  -5.8670  -5.8367
  -5.8128  -5.7586  -5.7364  -5.7167  -5.6821  -5.6408  -5.6112  -5.5870
  -5.5764  -5.5323  -5.5063  -5.4928  -5.3835  -5.3490  -5.2792  -5.1490
  -5.0696  -5.0074  -4.2536  -4.1706  -4.0647  -3.9916  -3.9371  -3.9050
  -3.8320  -3.7597  -3.6348  -3.6085  -3.5767  -3.5415  -3.5131  -3.4845
  -3.4472  -3.3952  -3.3717  -3.3455  -3.2719  -3.2388  -3.2216  -3.1720
  -3.1290  -3.1141  -3.0334  -2.9924  -2.9580  -2.9349  -2.9173  -2.8867
  -2.8635  -2.8155  -2.7875  -2.7409  -2.7171  -2.6766  -2.6474  -2.6374
  -2.5913  -2.5514  -2.5217  -2.5017  -2.4426  -2.4339  -2.4155  -2.3826
  -2.3469  -2.2987  -2.2586  -2.2336  -2.1981  -2.1750  -2.1450  -2.0800
  -2.0739  -2.0288  -1.9753  -1.9530  -1.9186  -1.9049  -1.8582  -1.8371
  -1.7758  -1.7160  -1.6562  -1.5985  -1.5447  -1.5048  -1.4612  -1.4131
  -1.3619  -1.3223  -1.2980  -1.2592  -1.2376  -1.1787  -1.1408  -1.0570
  -1.0306  -1.0106  -0.9786  -0.9660  -0.9382  -0.9170  -0.8999  -0.8739
  -0.8607  -0.8375  -0.8195  -0.8036  -0.7900  -0.7744  -0.7709  -0.7272
  -0.7150  -0.6986  -0.6690  -0.6460  -0.6200  -0.5948  -0.5772  -0.5591
  -0.5446  -0.5341  -0.5226  -0.5108  -0.4769  -0.4647  -0.4533  -0.4337
  -0.4005  -0.3897  -0.3774  -0.3612  -0.3450  -0.3359  -0.3241  -0.3029
  -0.2745  -0.2593  -0.2468  -0.2326  -0.2016  -0.1922  -0.1563  -0.1486
  -0.1332  -0.1186  -0.0828  -0.0641  -0.0518  -0.0364  -0.0225  -0.0038
   0.0277   0.0344   0.0494   0.0663   0.0863   0.1036   0.1168   0.1296
   0.1612   0.2240   0.2338   0.2658   0.2952   0.3165   0.3469   0.3765
   0.4159   0.4447   0.4620   0.5021   0.5267   0.5750   0.6055   0.6566
   0.6953   0.7269   0.7645   0.8013   0.8295   0.8869   0.9588   0.9925
   1.0048   1.0752   1.1015   1.1276   1.1838   1.3002   1.3849   1.4641
   4.0984
     cgsolve_all iterations 103    anorm=    0.74E-07
     cgsolve_all iterations 103    anorm=    0.74E-07
     cgsolve_all iterations 105    anorm=    0.77E-07
     compute_u_kq: q = (    0.0000,    0.0000,   -0.0401)
     Rotating WFCS
     ethr =  1.00E-14,  avg # of iterations = 56.0
     eigenvalues at k:
 -37.2963 -37.1346 -37.0745 -36.8384 -36.4566 -36.4077 -36.1626 -36.1544
 -36.1000 -36.0598 -36.0509 -35.8780 -19.0147 -18.9713 -18.9174 -18.8508
 -18.8088 -18.7754 -18.7509 -18.7022 -18.6716 -18.6518 -18.6165 -18.6136
 -18.5785 -18.5426 -18.5283 -18.4997 -18.4670 -18.4334 -18.3659 -18.3580
 -18.3182 -18.2834 -18.2319 -18.2107 -18.1911 -18.1689 -18.1440 -18.0772
 -18.0509 -18.0384 -18.0174 -17.9954 -17.9903 -17.9692 -17.9452 -17.9137
 -17.8946 -17.8682 -17.8506 -17.8326 -17.7921 -17.7538 -17.7307 -17.7197
 -17.7134 -17.6996 -17.6806 -17.6598 -17.6415 -17.6307 -17.6235 -17.6018
 -17.5957 -17.5745 -17.5580 -17.5315 -17.5198 -17.5030 -17.4775 -17.4669
 -17.4360 -17.4077 -17.3875 -17.3634 -17.3447 -17.3305 -17.3249 -17.3051
 -17.2843 -17.2651 -17.2291 -17.2143 -17.1845 -17.1547 -17.1250 -17.0968
 -17.0477 -17.0218 -16.9882 -16.9446 -16.9076 -16.7533 -16.6766 -16.6021
 -16.5710 -16.1769 -16.0817 -16.0121 -15.7351 -15.6520 -15.5816 -15.5542
 -15.4725 -15.3371 -15.2632 -15.1878 -15.1511 -15.0731 -15.0425 -14.9701
 -14.8648 -14.8241 -14.7891 -14.7580 -14.7157 -14.6592 -14.6026 -14.5755
 -14.3740 -14.2773  -6.9196  -6.7804  -6.7531  -6.7149  -6.6399  -6.6047
  -6.5793  -6.4611  -6.4018  -6.3928  -6.3719  -6.3254  -6.3205  -6.2839
  -6.2612  -6.2534  -6.2104  -6.1517  -6.1309  -6.1114  -6.0969  -6.0500
  -6.0275  -5.9998  -5.9738  -5.9539  -5.9118  -5.9065  -5.8669  -5.8368
  -5.8127  -5.7588  -5.7364  -5.7167  -5.6819  -5.6409  -5.6113  -5.5871
  -5.5763  -5.5327  -5.5064  -5.4927  -5.3835  -5.3489  -5.2790  -5.1496
  -5.0695  -5.0073  -4.2532  -4.1704  -4.0646  -3.9918  -3.9370  -3.9048
  -3.8324  -3.7599  -3.6346  -3.6092  -3.5764  -3.5419  -3.5125  -3.4842
  -3.4472  -3.3962  -3.3721  -3.3442  -3.2719  -3.2385  -3.2219  -3.1733
  -3.1294  -3.1116  -3.0352  -2.9918  -2.9571  -2.9360  -2.9177  -2.8854
  -2.8642  -2.8147  -2.7880  -2.7403  -2.7171  -2.6771  -2.6471  -2.6380
  -2.5913  -2.5511  -2.5213  -2.5025  -2.4440  -2.4325  -2.4140  -2.3823
  -2.3467  -2.3022  -2.2570  -2.2340  -2.1965  -2.1763  -2.1459  -2.0797
  -2.0715  -2.0311  -1.9727  -1.9516  -1.9206  -1.9062  -1.8589  -1.8380
  -1.7747  -1.7158  -1.6562  -1.5986  -1.5439  -1.5047  -1.4613  -1.4137
  -1.3615  -1.3230  -1.2975  -1.2599  -1.2370  -1.1786  -1.1406  -1.0571
  -1.0303  -1.0109  -0.9791  -0.9654  -0.9380  -0.9177  -0.9000  -0.8733
  -0.8602  -0.8388  -0.8193  -0.8037  -0.7901  -0.7734  -0.7711  -0.7275
  -0.7150  -0.6992  -0.6683  -0.6463  -0.6197  -0.5949  -0.5778  -0.5589
  -0.5431  -0.5348  -0.5232  -0.5106  -0.4770  -0.4641  -0.4542  -0.4333
  -0.4010  -0.3892  -0.3775  -0.3616  -0.3442  -0.3358  -0.3244  -0.3032
  -0.2742  -0.2596  -0.2475  -0.2322  -0.2006  -0.1926  -0.1558  -0.1482
  -0.1341  -0.1195  -0.0818  -0.0642  -0.0514  -0.0362  -0.0236  -0.0036
   0.0276   0.0343   0.0494   0.0665   0.0863   0.1038   0.1167   0.1295
   0.1611   0.2240   0.2339   0.2657   0.2952   0.3166   0.3470   0.3765
   0.4159   0.4448   0.4621   0.5023   0.5269   0.5752   0.6056   0.6567
   0.6954   0.7270   0.7645   0.8014   0.8294   0.8869   0.9588   0.9925
   1.0049   1.0752   1.1015   1.1276   1.1836   1.3001   1.3848   1.4640
   4.0983
     eigenvalues at k+q:
 -37.2963 -37.1346 -37.0745 -36.8384 -36.4566 -36.4077 -36.1626 -36.1544
 -36.1001 -36.0598 -36.0509 -35.8780 -19.0148 -18.9713 -18.9174 -18.8508
 -18.8088 -18.7754 -18.7510 -18.7021 -18.6714 -18.6520 -18.6167 -18.6133
 -18.5785 -18.5425 -18.5286 -18.4995 -18.4669 -18.4334 -18.3660 -18.3579
 -18.3183 -18.2834 -18.2321 -18.2101 -18.1918 -18.1685 -18.1441 -18.0775
 -18.0502 -18.0383 -18.0170 -17.9966 -17.9909 -17.9669 -17.9479 -17.9130
 -17.8926 -17.8686 -17.8510 -17.8330 -17.7923 -17.7547 -17.7312 -17.7195
 -17.7133 -17.6992 -17.6806 -17.6586 -17.6416 -17.6311 -17.6237 -17.6018
 -17.5957 -17.5744 -17.5581 -17.5312 -17.5199 -17.5031 -17.4774 -17.4672
 -17.4361 -17.4079 -17.3873 -17.3632 -17.3453 -17.3297 -17.3252 -17.3052
 -17.2842 -17.2650 -17.2291 -17.2142 -17.1844 -17.1546 -17.1249 -17.0968
 -17.0477 -17.0218 -16.9882 -16.9446 -16.9076 -16.7534 -16.6769 -16.6019
 -16.5710 -16.1769 -16.0818 -16.0121 -15.7352 -15.6521 -15.5816 -15.5542
 -15.4725 -15.3373 -15.2632 -15.1877 -15.1511 -15.0732 -15.0424 -14.9701
 -14.8649 -14.8242 -14.7891 -14.7580 -14.7157 -14.6591 -14.6027 -14.5756
 -14.3740 -14.2772  -6.9192  -6.7805  -6.7532  -6.7149  -6.6399  -6.6046
  -6.5793  -6.4611  -6.4017  -6.3928  -6.3719  -6.3255  -6.3204  -6.2838
  -6.2613  -6.2534  -6.2104  -6.1517  -6.1308  -6.1114  -6.0969  -6.0499
  -6.0275  -5.9998  -5.9739  -5.9539  -5.9119  -5.9064  -5.8668  -5.8368
  -5.8126  -5.7589  -5.7364  -5.7168  -5.6818  -5.6411  -5.6113  -5.5872
  -5.5761  -5.5331  -5.5064  -5.4927  -5.3836  -5.3489  -5.2789  -5.1502
  -5.0694  -5.0072  -4.2528  -4.1703  -4.0645  -3.9920  -3.9370  -3.9047
  -3.8329  -3.7599  -3.6346  -3.6095  -3.5766  -3.5424  -3.5118  -3.4836
  -3.4469  -3.3969  -3.3728  -3.3431  -3.2718  -3.2392  -3.2216  -3.1746
  -3.1301  -3.1081  -3.0375  -2.9913  -2.9563  -2.9372  -2.9177  -2.8853
  -2.8648  -2.8145  -2.7873  -2.7399  -2.7169  -2.6775  -2.6465  -2.6386
  -2.5921  -2.5495  -2.5207  -2.5036  -2.4457  -2.4312  -2.4124  -2.3825
  -2.3463  -2.3055  -2.2561  -2.2340  -2.1962  -2.1771  -2.1452  -2.0799
  -2.0685  -2.0341  -1.9701  -1.9505  -1.9219  -1.9069  -1.8602  -1.8393
  -1.7735  -1.7154  -1.6565  -1.5988  -1.5431  -1.5044  -1.4614  -1.4145
  -1.3612  -1.3236  -1.2969  -1.2607  -1.2364  -1.1785  -1.1406  -1.0569
  -1.0301  -1.0114  -0.9803  -0.9643  -0.9380  -0.9178  -0.9001  -0.8727
  -0.8606  -0.8394  -0.8188  -0.8037  -0.7905  -0.7723  -0.7713  -0.7279
  -0.7147  -0.7000  -0.6676  -0.6473  -0.6187  -0.5948  -0.5786  -0.5588
  -0.5416  -0.5357  -0.5244  -0.5102  -0.4771  -0.4632  -0.4549  -0.4332
  -0.4010  -0.3887  -0.3779  -0.3624  -0.3435  -0.3352  -0.3246  -0.3036
  -0.2738  -0.2596  -0.2486  -0.2316  -0.1999  -0.1925  -0.1556  -0.1475
  -0.1351  -0.1203  -0.0808  -0.0642  -0.0514  -0.0358  -0.0246  -0.0033
   0.0275   0.0341   0.0493   0.0667   0.0864   0.1039   0.1167   0.1295
   0.1611   0.2241   0.2339   0.2657   0.2953   0.3167   0.3470   0.3764
   0.4159   0.4449   0.4621   0.5024   0.5271   0.5753   0.6057   0.6568
   0.6954   0.7271   0.7645   0.8016   0.8294   0.8868   0.9588   0.9925
   1.0049   1.0751   1.1015   1.1276   1.1834   1.3000   1.3847   1.4637
   4.0982
     cgsolve_all iterations 103    anorm=    0.74E-07
     cgsolve_all iterations 103    anorm=    0.74E-07
     cgsolve_all iterations 105    anorm=    0.76E-07

     End of magnetic susceptibility calculation

     f-sum rule (1st term):
          -659.1759         -0.0639          0.0469
            -0.0645       -659.2042          0.0309
             0.0469          0.0297       -659.1326

     f-sum rule (2nd term):
           -15.6639          0.0347         -0.0470
             0.0360        -15.6127         -0.0309
            -0.0465         -0.0305        -15.7221

     f-sum rule (should be  -674.8536):
          -674.8397         -0.0291         -0.0001
            -0.0286       -674.8169         -0.0000
             0.0004         -0.0007       -674.8547

     chi_bare pGv (HH) in paratec units:
      -190.983864      0.832436     -0.177513
         0.626884   -191.528986     -0.237709
        -0.199231     -0.210617   -188.423389

      -190.983864      0.832436     -0.177513
         0.626884   -191.528986     -0.237709
        -0.199231     -0.210617   -188.423389

     chi_bare vGv (VV) in paratec units:
      -191.703709      0.531019      0.097724
         0.531253   -191.624051     -0.250937
         0.096913     -0.250800   -190.015037

      -191.703709      0.531019      0.097724
         0.531253   -191.624051     -0.250937
         0.096913     -0.250800   -190.015037

     chi_bare pGv (HH) in 10^{-6} cm^3/mol:
          -907.5733          3.9558         -0.8436
             2.9790       -910.1638         -1.1296
            -0.9468         -1.0009       -895.4057

     chi_bare vGv (VV) in 10^{-6} cm^3/mol:
          -910.9941          2.5235          0.4644
             2.5246       -910.6156         -1.1925
             0.4605         -1.1918       -902.9694

     Contributions to the NMR chemical shifts: -------------------------------

     Macroscopic shape contribution in ppm:                    6.74
             6.7622         -0.0000          0.0000
            -0.0000          6.7815          0.0000
             0.0000          0.0000          6.6715


     Core contribution in ppm:

     Atom  1  Ca  pos: (  0.403090  0.095205  0.495520)  core sigma:        1265.05
     Atom  2  Ca  pos: (  0.146337  0.102414  0.347801)  core sigma:        1265.05
     Atom  3  Ca  pos: ( -0.014741  0.315746  0.331912)  core sigma:        1265.05
     Atom  4  Ca  pos: (  0.242781  0.321278  0.488097)  core sigma:        1265.05
     Atom  5  Ca  pos: (  0.254140  0.439519 -0.008021)  core sigma:        1265.05
     Atom  6  Ca  pos: ( -0.122772  0.372512  0.755833)  core sigma:        1265.05
     Atom  7  Ca  pos: (  0.897812  0.089064  0.482803)  core sigma:        1265.05
     Atom  8  Ca  pos: (  0.661621  0.097523  0.347481)  core sigma:        1265.05
     Atom  9  Ca  pos: (  0.494208  0.309480  0.335080)  core sigma:        1265.05
     Atom 10  Ca  pos: (  0.757258  0.328169  0.496459)  core sigma:        1265.05
     Atom 11  Ca  pos: (  0.639621  0.297489  1.191128)  core sigma:        1265.05
     Atom 12  Ca  pos: (  0.072161  0.039156  0.030989)  core sigma:        1265.05
     Atom 13  Si  pos: ( -0.094937  0.227675  0.069441)  core sigma:         837.79
     Atom 14  Si  pos: (  0.498084  0.335269  0.558601)  core sigma:         837.79
     Atom 15  Si  pos: (  0.739757  0.337495  0.233029)  core sigma:         837.79
     Atom 16  Si  pos: (  0.320430  0.204288  0.080659)  core sigma:         837.79
     Atom 17  Si  pos: ( -0.013119  0.329320  0.560991)  core sigma:         837.79
     Atom 18  Si  pos: (  0.227021  0.345555  0.239607)  core sigma:         837.79
     Atom 19  Si  pos: ( -0.153279  0.534463  0.566031)  core sigma:         837.79
     Atom 20  Si  pos: (  0.412843  0.079829  0.266894)  core sigma:         837.79
     Atom 21  Si  pos: (  0.373962  0.540080  0.574170)  core sigma:         837.79
     Atom 22  Si  pos: (  0.910163  0.071147  0.258439)  core sigma:         837.79
     Atom 23  O   pos: (  0.162615  0.445606  0.200661)  core sigma:         271.07
     Atom 24  O   pos: (  0.230123  0.147194  0.509084)  core sigma:         271.07
     Atom 25  O   pos: (  0.491494  0.133242  0.344030)  core sigma:         271.07
     Atom 26  O   pos: ( -0.249765  0.507160  0.495898)  core sigma:         271.07
     Atom 27  O   pos: (  0.008735  0.499328  0.322351)  core sigma:         271.07
     Atom 28  O   pos: (  0.253321  0.113406  0.035995)  core sigma:         271.07
     Atom 29  O   pos: ( -0.016560  0.309424  0.157903)  core sigma:         271.07
     Atom 30  H   pos: (  0.051249  0.280145  0.158478)  core sigma:           0.00
     Atom 31  O   pos: (  0.008434  0.292012  0.675715)  core sigma:         271.07
     Atom 32  O   pos: (  0.249460  0.298803  0.123336)  core sigma:         271.07
     Atom 33  O   pos: (  0.678915  0.118956  0.699264)  core sigma:         271.07
     Atom 34  O   pos: (  0.856207  0.132030  0.164308)  core sigma:         271.07
     Atom 35  O   pos: (  0.467794  0.455469  0.578541)  core sigma:         271.07
     Atom 36  O   pos: (  0.669123  0.438684  0.196961)  core sigma:         271.07
     Atom 37  O   pos: (  0.728967  0.159803  0.499606)  core sigma:         271.07
     Atom 38  O   pos: ( -0.020425  0.137560  0.307591)  core sigma:         271.07
     Atom 39  O   pos: (  0.272594  0.490831  0.527128)  core sigma:         271.07
     Atom 40  O   pos: (  0.512268  0.482341  0.319456)  core sigma:         271.07
     Atom 41  O   pos: ( -0.152104  0.213838 -0.052742)  core sigma:         271.07
     Atom 42  H   pos: (  0.652426  0.481910  1.669453)  core sigma:           0.00
     Atom 43  O   pos: (  0.388455  0.248126 -0.010614)  core sigma:         271.07
     Atom 44  O   pos: (  0.521820  0.286749  0.668534)  core sigma:         271.07
     Atom 45  O   pos: ( -0.195201  0.312677  0.106302)  core sigma:         271.07
     Atom 46  O   pos: (  0.409745  0.275240  0.498432)  core sigma:         271.07
     Atom 47  O   pos: (  0.655491  0.250934  0.257733)  core sigma:         271.07
     Atom 48  O   pos: (  0.591532  0.346299  0.479583)  core sigma:         271.07
     Atom 49  O   pos: ( -0.189495  0.359537  0.308156)  core sigma:         271.07
     Atom 50  O   pos: ( -0.076067  0.252778  0.488887)  core sigma:         271.07
     Atom 51  O   pos: (  0.162045  0.271940  0.310662)  core sigma:         271.07
     Atom 52  O   pos: (  0.079468  0.375992  0.497601)  core sigma:         271.07
     Atom 53  O   pos: (  0.330250  0.381228  0.294286)  core sigma:         271.07
     Atom 54  O   pos: ( -0.171011  0.570256  0.681743)  core sigma:         271.07
     Atom 55  O   pos: (  0.388927  0.166601  0.178305)  core sigma:         271.07
     Atom 56  O   pos: ( -0.097664  0.421771  0.582471)  core sigma:         271.07
     Atom 57  O   pos: ( -0.019421  0.519001  0.793992)  core sigma:         271.07
     Atom 58  H   pos: (  0.044092  0.536296  0.758133)  core sigma:           0.00
     Atom 59  H   pos: (  0.236713  0.093030  0.758923)  core sigma:           0.00
     Atom 60  O   pos: (  0.094305  0.651961  1.534554)  core sigma:         271.07
     Atom 61  H   pos: (  0.130341  0.620743  1.478123)  core sigma:           0.00
     Atom 62  H   pos: (  0.338538  0.217249  1.514074)  core sigma:           0.00
     Atom 63  O   pos: (  0.564472  0.440949  0.789662)  core sigma:         271.07
     Atom 64  H   pos: (  0.532257  0.390305  0.744024)  core sigma:           0.00
     Atom 65  H   pos: (  0.531338  0.504425  0.774526)  core sigma:           0.00
     Atom 66  O   pos: (  0.369326  0.492122  0.123212)  core sigma:         271.07
     Atom 67  H   pos: (  0.740101  0.074714  0.136861)  core sigma:           0.00
     Atom 68  H   pos: (  0.369511  0.446595  0.182318)  core sigma:           0.00
     Atom 69  O   pos: (  0.661131  0.481605  1.221205)  core sigma:         271.07
     Atom 70  H   pos: (  0.628056  0.537963  1.254090)  core sigma:           0.00
     Atom 71  H   pos: ( -0.268505  0.497901  1.194114)  core sigma:           0.00
     Atom 72  O   pos: (  0.523925  0.388808  1.080290)  core sigma:         271.07
     Atom 73  H   pos: (  0.452699  0.377212  1.094205)  core sigma:           0.00
     Atom 74  H   pos: (  0.527576  0.458925  1.057100)  core sigma:           0.00
     Atom 75  O   pos: (  0.316822  0.579565  1.231347)  core sigma:         271.07
     Atom 76  H   pos: (  0.277880  0.559855  1.291466)  core sigma:           0.00
     Atom 77  H   pos: (  0.311519  0.522741  1.184369)  core sigma:           0.00
     Atom 78  O   pos: (  0.456997  0.656401  1.488695)  core sigma:         271.07
     Atom 79  H   pos: (  0.485603  0.655491  1.557806)  core sigma:           0.00
     Atom 80  H   pos: (  0.457734  0.586178  1.464796)  core sigma:           0.00
     Atom 81  O   pos: ( -0.123381  0.508759  1.147501)  core sigma:         271.07
     Atom 82  H   pos: ( -0.148836  0.446917  1.114767)  core sigma:           0.00
     Atom 83  H   pos: ( -0.081235  0.544027  1.096960)  core sigma:           0.00
     Atom 84  O   pos: ( -0.138624  0.511198  0.174836)  core sigma:         271.07
     Atom 85  H   pos: ( -0.110203  0.445243  0.190623)  core sigma:           0.00
     Atom 86  H   pos: (  0.218835  0.077871  0.126937)  core sigma:           0.00
     Atom 87  O   pos: ( -0.037168  0.240826  1.053676)  core sigma:         271.07
     Atom 88  H   pos: ( -0.004933  0.281800  1.000408)  core sigma:           0.00
     Atom 89  H   pos: ( -0.064813  0.180580  1.017800)  core sigma:           0.00
     Atom 90  O   pos: (  0.023701  0.334144  0.883664)  core sigma:         271.07
     Atom 91  H   pos: (  0.047921  0.295066  0.825921)  core sigma:           0.00
     Atom 92  H   pos: (  0.050651  0.402223  0.874832)  core sigma:           0.00
     Atom 93  O   pos: (  0.153795  0.424794  1.540683)  core sigma:         271.07
     Atom 94  H   pos: (  0.082893  0.422530  1.562809)  core sigma:           0.00
     Atom 95  H   pos: (  0.192705  0.453939  1.598109)  core sigma:           0.00
     Atom 96  O   pos: (  0.744244  0.358379  0.903119)  core sigma:         271.07
     Atom 97  H   pos: (  0.730696  0.431893  0.891403)  core sigma:           0.00
     Atom 98  H   pos: (  0.687776  0.317874  0.874457)  core sigma:           0.00
     Atom 99  O   pos: (  0.785595  0.343120  1.095363)  core sigma:         271.07
     Atom100  H   pos: ( -0.149987  0.298820  1.072214)  core sigma:           0.00
     Atom101  H   pos: (  0.765717  0.347906  1.022467)  core sigma:           0.00
     Atom102  O   pos: (  0.583537  0.257283  0.079558)  core sigma:         271.07
     Atom103  H   pos: (  0.610826  0.247549  0.151881)  core sigma:           0.00
     Atom104  H   pos: (  0.509904  0.258323  0.082489)  core sigma:           0.00
     Atom105  O   pos: (  0.715203  0.352009  0.679587)  core sigma:         271.07
     Atom106  H   pos: (  0.679491  0.413998  0.698648)  core sigma:           0.00
     Atom107  H   pos: (  0.657034  0.304155  0.678682)  core sigma:           0.00
     Atom108  O   pos: (  0.203325  0.303334  0.674365)  core sigma:         271.07
     Atom109  H   pos: (  0.204693  0.229880  0.686214)  core sigma:           0.00
     Atom110  H   pos: (  0.126885  0.309858  0.677360)  core sigma:           0.00
     Atom111  O   pos: ( -0.046549  0.226641  1.251959)  core sigma:         271.07
     Atom112  H   pos: (  0.001670  0.263960  1.291973)  core sigma:           0.00
     Atom113  H   pos: ( -0.028480  0.235331  1.179544)  core sigma:           0.00
     Atom114  O   pos: (  0.184763  0.538085  1.382198)  core sigma:         271.07
     Atom115  H   pos: (  0.175005  0.490497  1.440565)  core sigma:           0.00
     Atom116  H   pos: (  0.131903  0.519779  1.331524)  core sigma:           0.00
     Atom117  O   pos: (  0.622759  0.420981 -0.022071)  core sigma:         271.07
     Atom118  H   pos: (  0.610536  0.359103  0.021067)  core sigma:           0.00
     Atom119  H   pos: (  0.559897  0.459589 -0.016722)  core sigma:           0.00
     Atom120  O   pos: (  0.426152  0.453942  1.433550)  core sigma:         271.07
     Atom121  H   pos: (  0.423772  0.428153  1.503890)  core sigma:           0.00
     Atom122  H   pos: (  0.356894  0.459262  1.410088)  core sigma:           0.00
     Atom123  O   pos: (  0.075439  0.426305 -0.011937)  core sigma:         271.07
     Atom124  H   pos: (  0.051454  0.376553  0.037611)  core sigma:           0.00
     Atom125  H   pos: (  0.029699  0.484933  0.001853)  core sigma:           0.00
     Atom126  O   pos: ( -0.061980  0.401290  1.583554)  core sigma:         271.07
     Atom127  H   pos: ( -0.112082  0.443874  1.621411)  core sigma:           0.00
     Atom128  H   pos: ( -0.099898  0.357221  1.539124)  core sigma:           0.00
     Atom129  O   pos: (  0.766338  0.300836  1.316631)  core sigma:         271.07
     Atom130  H   pos: (  0.758732  0.275802  1.385891)  core sigma:           0.00
     Atom131  H   pos: (  0.834698  0.277505  1.297666)  core sigma:           0.00
     Atom132  O   pos: (  0.026606  0.595630  1.031209)  core sigma:         271.07
     Atom133  H   pos: (  0.069339  0.551869  0.989272)  core sigma:           0.00
     Atom134  H   pos: (  0.338894  0.200653  1.002768)  core sigma:           0.00
     Atom135  O   pos: (  0.300551  0.684579  1.630306)  core sigma:         271.07
     Atom136  H   pos: (  0.299997  0.612742  1.655133)  core sigma:           0.00
     Atom137  H   pos: (  0.333761  0.682069  1.564386)  core sigma:           0.00
     Atom138  O   pos: (  0.061931  0.489993  1.231502)  core sigma:         271.07
     Atom139  H   pos: ( -0.012127  0.491213  1.219887)  core sigma:           0.00
     Atom140  H   pos: (  0.087767  0.527512  1.173789)  core sigma:           0.00
     Atom141  O   pos: (  0.176920  0.514469  0.911942)  core sigma:         271.07
     Atom142  H   pos: (  0.223072  0.471887  0.869395)  core sigma:           0.00
     Atom143  H   pos: (  0.185375  0.580077  0.879725)  core sigma:           0.00
     Atom144  O   pos: (  0.599154  0.225236  0.840837)  core sigma:         271.07
     Atom145  H   pos: (  0.553903  0.261458  0.794168)  core sigma:           0.00
     Atom146  H   pos: (  0.633002  0.179372  0.788850)  core sigma:           0.00
     Atom147  O   pos: (  0.241163  0.270123  1.445242)  core sigma:         271.07
     Atom148  H   pos: (  0.205047  0.321906  1.485365)  core sigma:           0.00
     Atom149  H   pos: ( -0.115707  0.675614  1.425580)  core sigma:           0.00
     Atom150  O   pos: (  0.297776  0.407379  1.103524)  core sigma:         271.07
     Atom151  H   pos: (  0.257288  0.353980  1.132572)  core sigma:           0.00
     Atom152  H   pos: (  0.317539  0.382321  1.035659)  core sigma:           0.00
     Atom153  O   pos: (  0.376594  0.316769  0.935070)  core sigma:         271.07
     Atom154  H   pos: (  0.353285  0.355568  0.873171)  core sigma:           0.00
     Atom155  H   pos: (  0.449010  0.328338  0.937917)  core sigma:           0.00
     Atom156  O   pos: ( -0.247384  0.547134  0.849660)  core sigma:         271.07
     Atom157  H   pos: ( -0.223939  0.560815  0.774424)  core sigma:           0.00
     Atom158  H   pos: ( -0.191413  0.569799  0.890794)  core sigma:           0.00
     Atom159  O   pos: (  0.614303  0.187636  1.040148)  core sigma:         271.07
     Atom160  H   pos: (  0.271891  0.581758  1.028865)  core sigma:           0.00
     Atom161  H   pos: (  0.606702  0.211656  0.970146)  core sigma:           0.00
     Atom162  O   pos: (  0.302531  0.421724  0.792669)  core sigma:         271.07
     Atom163  H   pos: (  0.267730  0.375265  0.743651)  core sigma:           0.00
     Atom164  H   pos: (  0.336223  0.478471  0.754236)  core sigma:           0.00
     Atom165  O   pos: (  0.554933  0.565475  0.967040)  core sigma:         271.07
     Atom166  H   pos: (  0.600698  0.524636  0.926187)  core sigma:           0.00
     Atom167  H   pos: (  0.830089  0.146347  0.923215)  core sigma:           0.00
     Atom168  O   pos: (  0.843256  0.192976  0.774703)  core sigma:         271.07
     Atom169  H   pos: ( -0.095725  0.186326  0.710831)  core sigma:           0.00
     Atom170  H   pos: (  0.781364  0.169158  0.734841)  core sigma:           0.00
     Atom171  O   pos: (  0.440184  0.112375  0.677001)  core sigma:         271.07
     Atom172  H   pos: (  0.472038  0.183742  0.677333)  core sigma:           0.00
     Atom173  H   pos: (  0.499003  0.068496  0.671309)  core sigma:           0.00
     Atom174  O   pos: (  0.421542  0.400392  1.635897)  core sigma:         271.07
     Atom175  H   pos: (  0.582809  0.184307 -0.022385)  core sigma:           0.00
     Atom176  H   pos: (  0.353421  0.431551  1.651535)  core sigma:           0.00
     Atom177  O   pos: (  0.497978  0.303126  1.302619)  core sigma:         271.07
     Atom178  H   pos: (  0.474547  0.355997  1.349570)  core sigma:           0.00
     Atom179  H   pos: (  0.476963  0.239911  1.332827)  core sigma:           0.00
     Atom180  O   pos: ( -0.265903  0.670532  1.600212)  core sigma:         271.07
     Atom181  H   pos: (  0.109317  0.241428  1.612382)  core sigma:           0.00
     Atom182  H   pos: ( -0.255830  0.597231  1.613699)  core sigma:           0.00

     Bare contribution in ppm:

     Atom  1  Ca  pos: (  0.403090  0.095205  0.495520)  bare sigma:         106.34
           103.5841         -1.0854         -0.5872
            -0.9740        111.0022         -0.5792
            -0.3091         -0.5888        104.4225

     Atom  2  Ca  pos: (  0.146337  0.102414  0.347801)  bare sigma:         104.79
           106.6457         -2.6405         -0.3587
            -2.3843        103.6911         -0.7633
            -0.6995          0.3628        104.0415

     Atom  3  Ca  pos: ( -0.014741  0.315746  0.331912)  bare sigma:         102.70
           101.1258         -1.4357         -1.6992
            -1.4821        101.0127         -1.2535
            -2.4930         -1.9324        105.9524

     Atom  4  Ca  pos: (  0.242781  0.321278  0.488097)  bare sigma:         105.56
           113.0361         -3.3510          0.8966
            -3.8397        111.5967          1.3805
             0.8961          1.7425         92.0595

     Atom  5  Ca  pos: (  0.254140  0.439519 -0.008021)  bare sigma:         113.45
           117.0789         -0.4972          4.4456
             0.4619        109.5093         -1.9665
             3.6107         -2.1890        113.7653

     Atom  6  Ca  pos: ( -0.122772  0.372512  0.755833)  bare sigma:         106.78
           112.5788          2.2827         -6.7847
             0.8401        104.6559          3.2526
            -7.8388          2.9813        103.1183

     Atom  7  Ca  pos: (  0.897812  0.089064  0.482803)  bare sigma:         103.84
           110.2056         -0.6882          1.0959
            -0.2867        101.4413          1.0605
             1.2170          0.5203         99.8584

     Atom  8  Ca  pos: (  0.661621  0.097523  0.347481)  bare sigma:         103.32
           107.0204         -4.8762          3.9979
            -5.7378        104.7652          1.4067
             4.4314          2.0819         98.1755

     Atom  9  Ca  pos: (  0.494208  0.309480  0.335080)  bare sigma:         103.65
           100.6087         -2.7998          0.9775
            -1.9374        112.0832          0.1226
             1.4243          0.3145         98.2601

     Atom 10  Ca  pos: (  0.757258  0.328169  0.496459)  bare sigma:         103.35
           107.9979         -1.7207         -3.5886
            -1.5984        104.0727         -2.5244
            -4.6714         -2.8582         97.9944

     Atom 11  Ca  pos: (  0.639621  0.297489  1.191128)  bare sigma:         115.66
           117.6812          1.2884          0.1572
             0.4826        111.8620         -1.9245
             0.6894         -1.7313        117.4241

     Atom 12  Ca  pos: (  0.072161  0.039156  0.030989)  bare sigma:         102.26
           104.3946         -6.0195          3.7997
            -5.2521        104.3307          1.9533
             3.9278          3.6551         98.0630

     Atom 13  Si  pos: ( -0.094937  0.227675  0.069441)  bare sigma:         -24.28
           -26.0037         -0.2787          0.6897
             0.4143        -23.6946         -0.9581
            -0.1127         -0.1719        -23.1469

     Atom 14  Si  pos: (  0.498084  0.335269  0.558601)  bare sigma:         -27.35
           -27.0940          2.0018          1.3820
             1.7845        -30.0605         -1.6985
             1.4331         -1.6683        -24.8828

     Atom 15  Si  pos: (  0.739757  0.337495  0.233029)  bare sigma:         -26.56
           -24.6587          4.2040          0.6880
             4.0321        -28.6956          1.5847
             0.6618          1.1888        -26.3380

     Atom 16  Si  pos: (  0.320430  0.204288  0.080659)  bare sigma:         -27.00
           -28.3560          3.8673         -1.6378
             3.3579        -25.7833         -0.8893
            -1.2824          0.0625        -26.8535

     Atom 17  Si  pos: ( -0.013119  0.329320  0.560991)  bare sigma:         -27.31
           -26.9092          4.6813         -0.6727
             4.6907        -31.4486         -1.1931
             0.1556         -1.3475        -23.5773

     Atom 18  Si  pos: (  0.227021  0.345555  0.239607)  bare sigma:         -26.56
           -23.6521          4.4538         -0.3294
             4.7374        -27.1981         -2.9345
            -0.1980         -2.3156        -28.8389

     Atom 19  Si  pos: ( -0.153279  0.534463  0.566031)  bare sigma:         -26.98
           -27.5078          4.4651          0.1192
             4.4204        -30.1046         -0.4218
             0.1958          1.1075        -23.3206

     Atom 20  Si  pos: (  0.412843  0.079829  0.266894)  bare sigma:         -26.55
           -23.5548          2.7427         -1.7375
             2.9631        -27.8381         -0.0902
            -1.4585         -0.8399        -28.2587

     Atom 21  Si  pos: (  0.373962  0.540080  0.574170)  bare sigma:         -26.96
           -26.5149          3.9523          1.1113
             4.3275        -30.0262          1.9303
             0.9076          1.6287        -24.3513

     Atom 22  Si  pos: (  0.910163  0.071147  0.258439)  bare sigma:         -27.23
           -25.9879          2.3575          0.3963
             2.0906        -27.7401          0.5744
             1.1487          0.1683        -27.9763

     Atom 23  O   pos: (  0.162615  0.445606  0.200661)  bare sigma:          51.55
            50.0653         -8.7421         -1.5408
            -9.0332         58.0333          3.4484
            -1.0552          3.1337         46.5539

     Atom 24  O   pos: (  0.230123  0.147194  0.509084)  bare sigma:          32.39
            33.5504          1.6894         -1.4178
             0.8598         41.3767         -1.3151
             1.9538          2.1052         22.2356

     Atom 25  O   pos: (  0.491494  0.133242  0.344030)  bare sigma:          27.63
            34.5176         -0.4481         -0.1163
            -0.3679         32.5756         -0.4661
            -2.8841         -2.0536         15.8111

     Atom 26  O   pos: ( -0.249765  0.507160  0.495898)  bare sigma:          32.64
            44.2630         -3.4755          2.5413
            -6.8604         28.2342         -5.1822
            -1.5825         -2.7009         25.4090

     Atom 27  O   pos: (  0.008735  0.499328  0.322351)  bare sigma:          36.88
            45.3872          1.0570         -2.6131
            -0.3814         40.8270         -3.3436
             0.0790         -2.0483         24.4142

     Atom 28  O   pos: (  0.253321  0.113406  0.035995)  bare sigma:          40.74
            41.5987          5.0343         -6.5916
             7.4480         43.4261         -2.0975
            -6.4496         -1.5243         37.1822

     Atom 29  O   pos: ( -0.016560  0.309424  0.157903)  bare sigma:          10.50
           -11.0235          3.6919          9.7795
             2.1279          5.8055         28.3004
            13.1703         27.2047         36.7204

     Atom 30  H   pos: (  0.051249  0.280145  0.158478)  bare sigma:          21.85
            27.4212          0.9835          2.8128
            -1.0330         20.6475         -2.2353
             0.1088         -2.4812         17.4734

     Atom 31  O   pos: (  0.008434  0.292012  0.675715)  bare sigma:          33.01
            44.8523         -5.5053         -5.8748
            -3.6427         25.7998          5.4745
            -6.1055          6.1503         28.3638

     Atom 32  O   pos: (  0.249460  0.298803  0.123336)  bare sigma:          51.07
            47.2170         -5.5058         -5.1996
            -6.0625         53.2460          5.8696
            -4.4198          5.1430         52.7387

     Atom 33  O   pos: (  0.678915  0.118956  0.699264)  bare sigma:          45.10
            42.7289          3.4884         -0.5612
             4.4608         43.8033          6.8668
            -2.4243          5.4431         48.7566

     Atom 34  O   pos: (  0.856207  0.132030  0.164308)  bare sigma:          35.50
            36.5039          6.7581         -7.8637
             4.4858         31.3052        -11.2436
            -4.2858        -13.6817         38.7044

     Atom 35  O   pos: (  0.467794  0.455469  0.578541)  bare sigma:          47.45
            44.7178         -4.9484          0.1196
            -5.3535         50.9416          2.0733
             0.2100          1.8542         46.6995

     Atom 36  O   pos: (  0.669123  0.438684  0.196961)  bare sigma:          47.70
            48.0196         -9.4275         -2.9345
            -8.6904         55.4882          0.6966
            -3.9318          0.3254         39.5991

     Atom 37  O   pos: (  0.728967  0.159803  0.499606)  bare sigma:          26.89
            16.8522          1.6446          6.4585
             4.5903         34.9531          5.2478
             5.8037          7.1256         28.8790

     Atom 38  O   pos: ( -0.020425  0.137560  0.307591)  bare sigma:          29.27
            37.9684         -2.7719          2.4584
            -2.5344         30.8819         -1.4654
            -0.3604         -3.1459         18.9698

     Atom 39  O   pos: (  0.272594  0.490831  0.527128)  bare sigma:          39.23
            37.8868          4.7000          0.1056
             8.9078         49.1898          5.7594
            -0.2263          3.4219         30.6175

     Atom 40  O   pos: (  0.512268  0.482341  0.319456)  bare sigma:          28.46
            33.2611         -1.7612         -2.0796
            -2.1712         32.4119         -2.7763
            -0.7891         -1.3074         19.7215

     Atom 41  O   pos: ( -0.152104  0.213838 -0.052742)  bare sigma:          45.60
            47.1916          0.3956         10.8047
             0.4363         42.9487          5.9382
            24.2063          4.7880         46.6676

     Atom 42  H   pos: (  0.652426  0.481910  1.669453)  bare sigma:          18.61
            28.9307          0.2086          5.0448
            -0.5254         14.6764         -0.0939
             5.3399          0.4922         12.2157

     Atom 43  O   pos: (  0.388455  0.248126 -0.010614)  bare sigma:          45.82
            50.4726          2.9997         -4.6207
             1.1564         45.9001         -3.9317
            -4.1817         -2.8720         41.0880

     Atom 44  O   pos: (  0.521820  0.286749  0.668534)  bare sigma:          44.80
            39.4230          3.1822          5.4849
             2.8109         47.9717         -3.3292
             5.0933         -3.5575         46.9978

     Atom 45  O   pos: ( -0.195201  0.312677  0.106302)  bare sigma:          38.38
            42.8490         -7.4822         -5.2115
            -8.0248         33.4493          9.9683
            -5.8449         10.6688         38.8294

     Atom 46  O   pos: (  0.409745  0.275240  0.498432)  bare sigma:          31.69
            41.1887         -1.2869          1.6283
            -2.8233         31.9616         -0.8461
            -1.0904         -1.9763         21.9178

     Atom 47  O   pos: (  0.655491  0.250934  0.257733)  bare sigma:          32.99
            30.4511          3.6305         -1.8363
             3.2234         35.2272         -6.7228
            -4.5249         -8.6698         33.3055

     Atom 48  O   pos: (  0.591532  0.346299  0.479583)  bare sigma:          28.12
            45.0652         -3.9248          8.2322
            -7.5503         17.3077          2.6480
            10.7877          2.4388         21.9935

     Atom 49  O   pos: ( -0.189495  0.359537  0.308156)  bare sigma:          34.83
            37.3536         -0.0715          1.7186
             0.2115         28.0181         -2.1953
             0.7283         -1.0005         39.1237

     Atom 50  O   pos: ( -0.076067  0.252778  0.488887)  bare sigma:          27.72
            22.8066         -1.6364         -4.3106
             1.1315         32.4532         -0.4963
            -3.8723         -3.0271         27.9104

     Atom 51  O   pos: (  0.162045  0.271940  0.310662)  bare sigma:          37.08
            35.0450          5.6103         -4.1492
             6.1938         48.0984         -6.7781
            -3.2397         -4.7107         28.1082

     Atom 52  O   pos: (  0.079468  0.375992  0.497601)  bare sigma:          34.16
            44.8182         -2.4445         -4.7478
            -1.2649         39.2006         -4.2190
            -0.6247         -1.0500         18.4708

     Atom 53  O   pos: (  0.330250  0.381228  0.294286)  bare sigma:          38.70
            44.2215          3.9267          2.4457
             3.6711         37.6296         -0.8877
             2.4307         -0.4392         34.2449

     Atom 54  O   pos: ( -0.171011  0.570256  0.681743)  bare sigma:          44.13
            40.8966         -0.0589         -3.0323
            -0.1702         40.4314         -1.4698
            -0.2422         -1.2741         51.0590

     Atom 55  O   pos: (  0.388927  0.166601  0.178305)  bare sigma:          55.84
            51.9542         -5.0154          7.2491
            -3.8388         53.6897         -9.3429
             7.1871         -8.7700         61.8658

     Atom 56  O   pos: ( -0.097664  0.421771  0.582471)  bare sigma:          46.41
            42.9676         -1.0890         -1.1625
            -2.7029         51.1770         -1.7919
            -0.6648         -1.7272         45.0914

     Atom 57  O   pos: ( -0.019421  0.519001  0.793992)  bare sigma:          67.81
            76.0054          2.0685          3.4171
             4.6950         64.1398         -2.6742
             6.3486         -2.4689         63.2895

     Atom 58  H   pos: (  0.044092  0.536296  0.758133)  bare sigma:          15.07
            27.1449          6.1554        -10.2388
             7.3784          5.6560         -4.6412
           -11.2338         -4.0882         12.4229

     Atom 59  H   pos: (  0.236713  0.093030  0.758923)  bare sigma:          13.85
            23.5163         -7.0751         13.7115
            -7.8009          6.1482         -7.3942
            15.0377         -7.1494         11.8727

     Atom 60  O   pos: (  0.094305  0.651961  1.534554)  bare sigma:          70.17
            64.8743         -4.3392          2.7588
            -6.6265         66.8200          3.9456
             0.3632          4.6146         78.8263

     Atom 61  H   pos: (  0.130341  0.620743  1.478123)  bare sigma:          16.69
            11.1925         -7.9589         -8.9887
            -8.4623         13.8731          9.0019
           -10.5585         10.1914         24.9952

     Atom 62  H   pos: (  0.338538  0.217249  1.514074)  bare sigma:          14.64
            25.0595        -10.8083          8.5919
           -11.0923          7.1122         -3.5565
            10.1332         -4.5245         11.7550

     Atom 63  O   pos: (  0.564472  0.440949  0.789662)  bare sigma:          72.65
            67.5792         -2.2905          0.6012
            -0.8305         83.1453          6.9196
             0.4310          9.5999         67.2225

     Atom 64  H   pos: (  0.532257  0.390305  0.744024)  bare sigma:          14.87
             7.6658          5.2977          6.6157
             3.8687         22.8884         13.1115
             5.9101         14.2300         14.0614

     Atom 65  H   pos: (  0.531338  0.504425  0.774526)  bare sigma:          19.16
            13.7333         -8.5357          3.1246
            -6.9502         32.9409         -1.5207
             3.2030         -1.9147         10.7926

     Atom 66  O   pos: (  0.369326  0.492122  0.123212)  bare sigma:          67.94
            71.4097          6.8366          3.6404
             7.2699         65.3418         -1.7032
             3.8971         -0.8006         67.0815

     Atom 67  H   pos: (  0.740101  0.074714  0.136861)  bare sigma:          14.75
            26.0100         13.9950          1.9883
            13.1371         13.9548          0.3159
             3.1949          1.9885          4.2707

     Atom 68  H   pos: (  0.369511  0.446595  0.182318)  bare sigma:          15.95
             8.8372          3.5024         -1.3118
             4.7338         16.2243        -12.2602
            -2.3788        -12.6736         22.7783

     Atom 69  O   pos: (  0.661131  0.481605  1.221205)  bare sigma:          79.67
            81.3428         -1.4381         -4.4603
             0.4393         86.6720          4.6979
            -3.8543          4.7117         71.0002

     Atom 70  H   pos: (  0.628056  0.537963  1.254090)  bare sigma:          18.80
            14.3126         -5.9944         -4.7874
            -7.7086         27.4734          7.2560
            -5.4692          7.0005         14.6230

     Atom 71  H   pos: ( -0.268505  0.497901  1.194114)  bare sigma:          18.68
            31.9668          2.7307         -5.0639
             4.9836         13.2637          0.3532
            -4.0123          0.8729         10.8098

     Atom 72  O   pos: (  0.523925  0.388808  1.080290)  bare sigma:          76.04
            78.4175          0.4195          3.2827
             2.3716         74.7646         -4.2051
             2.9851         -4.8288         74.9290

     Atom 73  H   pos: (  0.452699  0.377212  1.094205)  bare sigma:          18.85
            32.2556          3.2485         -2.4599
             1.3819         10.7308         -0.7220
            -2.3017         -1.0495         13.5503

     Atom 74  H   pos: (  0.527576  0.458925  1.057100)  bare sigma:          17.13
             9.0215          1.8243         -0.7244
             4.1058         28.5144        -10.4479
            -2.0324         -9.9765         13.8404

     Atom 75  O   pos: (  0.316822  0.579565  1.231347)  bare sigma:          77.43
            69.7679          1.9347         -5.9800
             3.3234         79.3907         -1.7656
            -6.2128         -0.9803         83.1416

     Atom 76  H   pos: (  0.277880  0.559855  1.291466)  bare sigma:          16.07
            14.0148          3.0158        -14.1065
             4.1772          6.5347         -6.4833
           -14.2237         -4.9847         27.6692

     Atom 77  H   pos: (  0.311519  0.522741  1.184369)  bare sigma:          17.21
             6.1157          0.7818          0.2175
             0.0679         23.0107         13.3357
            -0.3704         11.8820         22.5084

     Atom 78  O   pos: (  0.456997  0.656401  1.488695)  bare sigma:          76.83
            66.7950          1.4349          1.2856
             1.7396         74.7365          2.1546
             2.2497          5.4479         88.9707

     Atom 79  H   pos: (  0.485603  0.655491  1.557806)  bare sigma:          15.68
             7.5363          1.9311          8.9787
             1.3169          4.4238          2.1091
             8.3738          3.6133         35.0787

     Atom 80  H   pos: (  0.457734  0.586178  1.464796)  bare sigma:          16.71
             5.0287          2.3503          0.5489
             3.6186         31.0699          9.0015
             1.0036          7.9983         14.0192

     Atom 81  O   pos: ( -0.123381  0.508759  1.147501)  bare sigma:          77.93
            83.3894         11.6381         -0.8889
            10.0362         77.2943         -1.6313
             0.4720         -0.8366         73.1151

     Atom 82  H   pos: ( -0.148836  0.446917  1.114767)  bare sigma:          16.27
            12.1149         12.0273          3.2018
            11.8890         26.1269          8.6809
             4.0148          9.7528         10.5692

     Atom 83  H   pos: ( -0.081235  0.544027  1.096960)  bare sigma:          16.50
            19.6472         10.9162         -9.7932
            10.4150         12.0781         -7.9927
           -10.6774         -9.2966         17.7801

     Atom 84  O   pos: ( -0.138624  0.511198  0.174836)  bare sigma:          50.99
            46.0638          5.5768         -3.0308
             5.2989         48.2574         -1.9512
            -1.9236         -4.0062         58.6588

     Atom 85  H   pos: ( -0.110203  0.445243  0.190623)  bare sigma:          17.99
            14.8023         -3.3609          0.5426
            -2.8483         26.2565         -4.5265
             0.0758         -3.9368         12.9113

     Atom 86  H   pos: (  0.218835  0.077871  0.126937)  bare sigma:           8.03
             4.9241         10.1452        -17.3298
             9.2861         -0.3841        -13.3920
           -16.3443        -13.4328         19.5602

     Atom 87  O   pos: ( -0.037168  0.240826  1.053676)  bare sigma:          72.74
            68.1500          2.4434         -1.2640
             3.3360         71.8379          0.3419
            -1.9561          0.7407         78.2341

     Atom 88  H   pos: ( -0.004933  0.281800  1.000408)  bare sigma:          15.28
             9.1351          6.7422         -8.6754
             6.8221         12.9438        -10.8661
            -9.6298        -11.9399         23.7502

     Atom 89  H   pos: ( -0.064813  0.180580  1.017800)  bare sigma:          13.50
             7.0315         10.2953          6.0264
            10.7725         21.2555         11.4704
             6.4482         12.3446         12.2145

     Atom 90  O   pos: (  0.023701  0.334144  0.883664)  bare sigma:          76.77
            68.9826          2.0827         -0.9146
             3.2261         81.6282         -1.1702
            -2.0487         -2.9946         79.6901

     Atom 91  H   pos: (  0.047921  0.295066  0.825921)  bare sigma:          18.17
            11.7642         -2.8680         -4.3502
            -1.9700         17.9812          7.3572
            -3.6003          8.6471         24.7564

     Atom 92  H   pos: (  0.050651  0.402223  0.874832)  bare sigma:          17.88
            13.0639          7.6120          1.1897
             7.0005         29.9484         -1.1129
             0.2678         -2.8883         10.6140

     Atom 93  O   pos: (  0.153795  0.424794  1.540683)  bare sigma:          68.58
            66.7805          1.3055          0.2034
             1.0508         64.1072         -1.1189
             0.2370         -0.5896         74.8377

     Atom 94  H   pos: (  0.082893  0.422530  1.562809)  bare sigma:          16.56
            30.0187          2.6627         -5.0437
             2.1919          8.5581         -1.3555
            -5.9024         -2.0193         11.1012

     Atom 95  H   pos: (  0.192705  0.453939  1.598109)  bare sigma:          14.47
            12.1645          5.6468         10.8836
             6.0639          7.9282          7.0356
            12.2217          7.1949         23.3167

     Atom 96  O   pos: (  0.744244  0.358379  0.903119)  bare sigma:          65.90
            62.2570          3.5929          0.7658
             3.1215         67.9969         -1.9702
             1.6117         -2.9399         67.4390

     Atom 97  H   pos: (  0.730696  0.431893  0.891403)  bare sigma:          13.03
             3.4564         -1.2192         -0.1545
             0.2220         33.0024         -5.0087
            -0.2960         -5.6038          2.6440

     Atom 98  H   pos: (  0.687776  0.317874  0.874457)  bare sigma:          13.77
            17.9210         13.1607          7.1802
            11.9555         15.0445          4.9274
             7.0592          5.4198          8.3562

     Atom 99  O   pos: (  0.785595  0.343120  1.095363)  bare sigma:          68.15
            71.1501         -1.4387         -1.4666
            -0.4976         62.3104          0.6570
            -1.3463         -0.2038         70.9896

     Atom100  H   pos: ( -0.149987  0.298820  1.072214)  bare sigma:          14.21
            26.6317        -14.4830         -0.8493
           -14.2666          9.6992          0.8857
            -1.7673          1.3098          6.2979

     Atom101  H   pos: (  0.765717  0.347906  1.022467)  bare sigma:          13.01
             4.2793         -1.3295          7.3318
            -1.1235          0.1566         -2.3411
             8.9495         -3.5420         34.5931

     Atom102  O   pos: (  0.583537  0.257283  0.079558)  bare sigma:          62.48
            63.7693          2.7682          6.6628
             4.4862         55.5451          0.9559
             9.0690          0.7082         68.1231

     Atom103  H   pos: (  0.610826  0.247549  0.151881)  bare sigma:           9.60
             4.7712          0.5282         13.5284
             0.5013         -2.6130         -1.9417
            15.3933         -1.6553         26.6511

     Atom104  H   pos: (  0.509904  0.258323  0.082489)  bare sigma:          18.33
            32.1951          1.6987          3.7474
             1.8515         10.3148          0.0520
             2.7324          0.0868         12.4930

     Atom105  O   pos: (  0.715203  0.352009  0.679587)  bare sigma:          66.60
            70.4667          2.1964         -1.7800
             1.8249         69.2629          0.1161
            -3.7049         -0.6995         60.0827

     Atom106  H   pos: (  0.679491  0.413998  0.698648)  bare sigma:          18.23
            19.6524         -6.5585         -4.9623
            -6.0251         22.9977          5.1126
            -4.5452          5.1076         12.0417

     Atom107  H   pos: (  0.657034  0.304155  0.678682)  bare sigma:          15.23
            24.7485         11.0144          0.8461
             9.6746         15.9330          0.6558
            -0.3121          0.2964          5.0032

     Atom108  O   pos: (  0.203325  0.303334  0.674365)  bare sigma:          65.99
            71.7344          4.2260          3.7929
             4.2524         66.8332          2.5994
             4.4877          3.2912         59.3980

     Atom109  H   pos: (  0.204693  0.229880  0.686214)  bare sigma:          16.27
             9.5869          3.0308          0.0105
             2.0051         34.1571         -2.4621
            -0.0715         -2.6459          5.0602

     Atom110  H   pos: (  0.126885  0.309858  0.677360)  bare sigma:          12.54
            35.8811         -1.2496          0.3985
            -0.1393          2.6651         -0.5739
            -0.2256         -0.1083         -0.9132

     Atom111  O   pos: ( -0.046549  0.226641  1.251959)  bare sigma:          80.58
            77.6806          0.6086         -2.9951
            -0.0822         74.4990          2.6516
             1.1598          3.2335         89.5554

     Atom112  H   pos: (  0.001670  0.263960  1.291973)  bare sigma:          21.00
            20.8913          6.1026          7.8381
             5.7973         17.9035          5.9595
             6.6066          4.6953         24.2182

     Atom113  H   pos: ( -0.028480  0.235331  1.179544)  bare sigma:          14.24
             2.8884         -0.0481         -4.2984
            -0.1533          3.0673         -2.5572
            -2.0192         -1.2475         36.7786

     Atom114  O   pos: (  0.184763  0.538085  1.382198)  bare sigma:          71.53
            65.2844          0.7399         -1.2386
             0.1691         64.2295         -4.1039
            -0.3974         -5.3716         85.0850

     Atom115  H   pos: (  0.175005  0.490497  1.440565)  bare sigma:          12.89
            -0.4958          1.8823         -4.2075
             1.5251         12.1088        -17.0813
            -3.5475        -16.5352         27.0473

     Atom116  H   pos: (  0.131903  0.519779  1.331524)  bare sigma:          13.83
            14.2912          4.8537         16.5085
             5.2165          2.5016          4.8073
            15.0723          4.0679         24.7102

     Atom117  O   pos: (  0.622759  0.420981 -0.022071)  bare sigma:          64.97
            67.4012          3.0108          5.2487
             4.7455         65.2628         -0.0211
             6.0406         -0.4188         62.2521

     Atom118  H   pos: (  0.610536  0.359103  0.021067)  bare sigma:          11.73
             2.4960          5.4378         -1.6926
             4.9110         23.3259        -15.0837
            -1.0197        -15.2763          9.3720

     Atom119  H   pos: (  0.559897  0.459589 -0.016722)  bare sigma:          17.86
            26.9050         -6.1852          1.8951
            -5.8201         15.4459          0.6876
             1.2406          1.2196         11.2315

     Atom120  O   pos: (  0.426152  0.453942  1.433550)  bare sigma:          78.36
            73.9308         -1.8479          0.9700
            -2.1055         76.0879         -1.5540
             2.8840         -1.1052         85.0533

     Atom121  H   pos: (  0.423772  0.428153  1.503890)  bare sigma:          15.38
             3.6891         -0.3145         -0.5690
            -0.8464          7.8373         -8.6881
             1.5337         -8.3528         34.6204

     Atom122  H   pos: (  0.356894  0.459262  1.410088)  bare sigma:          20.43
            28.0374         -3.2893          6.7194
            -2.3813         13.4669         -2.2841
             5.1545         -2.3661         19.7817

     Atom123  O   pos: (  0.075439  0.426305 -0.011937)  bare sigma:          64.30
            70.2980         -0.1004         -2.4233
            -1.0578         66.1424         -2.0310
            -0.0662         -1.9223         56.4698

     Atom124  H   pos: (  0.051454  0.376553  0.037611)  bare sigma:          18.15
            14.9363          4.8981         -5.3547
             3.2113         20.6475         -9.8165
            -4.9421        -10.9144         18.8521

     Atom125  H   pos: (  0.029699  0.484933  0.001853)  bare sigma:          13.88
            15.4081        -15.7093         -3.2185
           -14.7441         22.6162          3.1439
            -3.7208          4.0455          3.6073

     Atom126  O   pos: ( -0.061980  0.401290  1.583554)  bare sigma:          71.68
            76.5361         -3.7726         -5.9080
            -2.4768         68.9488          9.1883
            -3.6499          8.6808         69.5428

     Atom127  H   pos: ( -0.112082  0.443874  1.621411)  bare sigma:          16.18
            17.6595         -9.7087        -10.1322
            -7.8172         16.1875          7.5006
            -7.6438          6.6860         14.6812

     Atom128  H   pos: ( -0.099898  0.357221  1.539124)  bare sigma:          20.93
            18.2818          6.4055          5.0798
             4.8000         21.6361          6.2273
             4.3336          6.5378         22.8758

     Atom129  O   pos: (  0.766338  0.300836  1.316631)  bare sigma:          74.77
            77.2166         -3.5144          3.4656
            -3.4686         65.6891         -3.5707
             2.8326         -5.1445         81.4094

     Atom130  H   pos: (  0.758732  0.275802  1.385891)  bare sigma:          16.40
             6.4713          0.2140         -1.0844
             0.9126          8.8869        -11.2973
            -2.7696        -11.5310         33.8466

     Atom131  H   pos: (  0.834698  0.277505  1.297666)  bare sigma:          15.03
            30.4775         -8.3555         -8.3993
            -9.4230          4.7178          0.9603
            -7.0049          0.0308          9.8919

     Atom132  O   pos: (  0.026606  0.595630  1.031209)  bare sigma:          80.79
            77.3241          0.2317         -6.6636
            -1.1550         85.1418         -2.9330
            -7.3666         -4.3444         79.8982

     Atom133  H   pos: (  0.069339  0.551869  0.989272)  bare sigma:          17.53
            18.9134         -7.9856         -9.8490
            -7.9359         15.8161          7.6357
           -10.6645          8.2289         17.8685

     Atom134  H   pos: (  0.338894  0.200653  1.002768)  bare sigma:          17.40
             7.3646          2.5712         -2.4872
             1.8874         30.7229         -9.8829
            -2.6450        -11.8891         14.1138

     Atom135  O   pos: (  0.300551  0.684579  1.630306)  bare sigma:          68.98
            74.4173          0.6514         -7.7004
             1.4186         68.1923         -4.5393
            -4.1267         -3.6306         64.3318

     Atom136  H   pos: (  0.299997  0.612742  1.655133)  bare sigma:          13.70
             4.2626          3.1586         -2.4992
             3.9945         29.9983        -12.3120
            -2.6219        -11.0105          6.8493

     Atom137  H   pos: (  0.333761  0.682069  1.564386)  bare sigma:          17.60
            18.3214         -0.3336        -10.8556
            -1.1514          7.9607          0.5626
           -10.6139         -0.4610         26.5237

     Atom138  O   pos: (  0.061931  0.489993  1.231502)  bare sigma:          80.35
            88.9325          4.0640          6.3701
             4.4469         67.3093         -3.7027
             6.8435         -3.8520         84.8118

     Atom139  H   pos: ( -0.012127  0.491213  1.219887)  bare sigma:          15.42
            32.9756          1.9937          8.0004
             0.9426          2.8774         -1.4100
             9.2117         -1.3707         10.4029

     Atom140  H   pos: (  0.087767  0.527512  1.173789)  bare sigma:          20.05
            17.4876          3.6994         -2.2718
             4.6262         14.3960         -8.4317
            -3.8889         -8.5095         28.2678

     Atom141  O   pos: (  0.176920  0.514469  0.911942)  bare sigma:          72.09
            71.8312         -3.1592         -5.4225
            -2.2890         76.1767          2.1779
            -5.0403          3.1918         68.2491

     Atom142  H   pos: (  0.223072  0.471887  0.869395)  bare sigma:          13.20
            14.5107        -12.1823        -12.4124
           -11.3323         12.2199          9.7412
           -12.8066         10.8411         12.8679

     Atom143  H   pos: (  0.185375  0.580077  0.879725)  bare sigma:          19.95
            14.5872          4.3492         -2.3678
             3.9512         28.6582         -5.5604
            -2.6198         -6.6227         16.5955

     Atom144  O   pos: (  0.599154  0.225236  0.840837)  bare sigma:          66.98
            62.4471         -1.2813         -0.7310
            -2.3158         66.0640          1.1194
            -0.9253          1.1153         72.4365

     Atom145  H   pos: (  0.553903  0.261458  0.794168)  bare sigma:          16.17
            13.0524         -6.2105          9.0468
            -6.5182         13.7007         -7.4471
             8.9983         -7.8548         21.7599

     Atom146  H   pos: (  0.633002  0.179372  0.788850)  bare sigma:          11.95
             6.3200         -8.2374         -9.7070
            -8.6439         12.5268         13.3740
           -11.0168         14.1164         16.9969

     Atom147  O   pos: (  0.241163  0.270123  1.445242)  bare sigma:          81.30
            80.6703         -4.8722         -1.8985
            -2.2685         84.7736          6.2205
             0.3408          6.9259         78.4449

     Atom148  H   pos: (  0.205047  0.321906  1.485365)  bare sigma:          15.13
             9.1850        -11.4436         -8.1889
            -9.3862         22.7817         11.4321
            -7.1590         12.1505         13.4235

     Atom149  H   pos: ( -0.115707  0.675614  1.425580)  bare sigma:          21.58
            21.2891          8.0638          2.2060
             6.2736         24.6584          4.5315
             1.4437          3.3974         18.7809

     Atom150  O   pos: (  0.297776  0.407379  1.103524)  bare sigma:          81.51
            76.8574          0.0238         -7.6062
            -1.1093         79.3733          4.9291
            -8.5488          3.1735         88.2937

     Atom151  H   pos: (  0.257288  0.353980  1.132572)  bare sigma:          21.15
            19.9470          5.5912         -5.7429
             6.4955         22.8544         -4.9928
            -5.3402         -3.7518         20.6608

     Atom152  H   pos: (  0.317539  0.382321  1.035659)  bare sigma:          15.41
             8.2849         -3.7316         -8.7307
            -5.0742          8.7905         10.0971
            -9.8247          8.2392         29.1556

     Atom153  O   pos: (  0.376594  0.316769  0.935070)  bare sigma:          73.21
            72.3784         -2.2585          3.6541
            -4.1572         68.0398         -3.7182
             5.8182         -4.9605         79.2089

     Atom154  H   pos: (  0.353285  0.355568  0.873171)  bare sigma:          11.29
             4.6620         -7.6510         10.5658
            -9.2104          7.7838        -15.7413
            11.9507        -15.5553         21.4093

     Atom155  H   pos: (  0.449010  0.328338  0.937917)  bare sigma:          20.02
            30.2557          1.6971          2.6103
             1.6015         13.3645          0.5418
             1.4649          0.5370         16.4481

     Atom156  O   pos: ( -0.247384  0.547134  0.849660)  bare sigma:          70.35
            66.1511          3.2588         -8.7061
             2.8857         69.3397         -2.0988
            -8.3857         -2.6580         75.5481

     Atom157  H   pos: ( -0.223939  0.560815  0.774424)  bare sigma:           8.67
             1.4242          1.3892        -14.8032
             1.4805         -3.9359         -5.8635
           -13.5623         -4.8669         28.5301

     Atom158  H   pos: ( -0.191413  0.569799  0.890794)  bare sigma:          21.33
            24.4164          3.1321          5.9461
             3.1631         17.2644          2.9881
             4.6880          2.8447         22.3086

     Atom159  O   pos: (  0.614303  0.187636  1.040148)  bare sigma:          75.09
            65.0139          3.9512          4.1615
             4.5006         75.0743         -0.4689
             3.7874         -1.2372         85.1711

     Atom160  H   pos: (  0.271891  0.581758  1.028865)  bare sigma:          19.17
            13.8753          8.4141          2.2665
             7.9128         27.0094         -0.1068
             2.9495          0.6990         16.6307

     Atom161  H   pos: (  0.606702  0.211656  0.970146)  bare sigma:          16.10
             4.7853          1.4007          3.1026
             1.5515          9.0556         -6.7725
             1.7411         -8.6174         34.4691

     Atom162  O   pos: (  0.302531  0.421724  0.792669)  bare sigma:          65.58
            61.6238          2.5612          0.2251
             3.3269         68.3790         -2.6993
             0.8547         -1.6489         66.7463

     Atom163  H   pos: (  0.267730  0.375265  0.743651)  bare sigma:          11.98
             9.1824         11.9111         10.4759
            11.7856         14.7364         12.6574
            11.1144         13.6546         12.0296

     Atom164  H   pos: (  0.336223  0.478471  0.754236)  bare sigma:          12.14
             6.3214         10.0289         -6.4795
             9.9512         21.2736        -12.3463
            -6.9319        -13.4379          8.8229

     Atom165  O   pos: (  0.554933  0.565475  0.967040)  bare sigma:          73.13
            70.2981         -3.1328          0.3102
            -4.1093         74.6707          1.6733
            -0.3566          1.7942         74.4147

     Atom166  H   pos: (  0.600698  0.524636  0.926187)  bare sigma:          18.54
            19.0330         -7.1906         -5.9388
            -6.8250         17.7511          5.7407
            -7.3148          6.5334         18.8504

     Atom167  H   pos: (  0.830089  0.146347  0.923215)  bare sigma:          18.44
            14.0678         -6.1026          4.8026
            -6.3201         17.5013         -6.6825
             5.6963         -7.6743         23.7393

     Atom168  O   pos: (  0.843256  0.192976  0.774703)  bare sigma:          67.31
            70.7581          6.4508          2.2495
             7.4571         69.4607         -1.4476
             5.2468         -1.5019         61.7151

     Atom169  H   pos: ( -0.095725  0.186326  0.710831)  bare sigma:          17.82
            26.4740          3.9999         -7.9774
             3.1514         13.7413         -1.7805
            -8.8957         -1.9133         13.2345

     Atom170  H   pos: (  0.781364  0.169158  0.734841)  bare sigma:          11.45
            25.1620          9.3422         11.5505
            10.1652          5.2707          5.3550
            13.3297          5.5213          3.9313

     Atom171  O   pos: (  0.440184  0.112375  0.677001)  bare sigma:          66.33
            64.7298          4.4255         -3.4087
             3.8585         68.9290         -1.1895
            -4.4527         -1.0118         65.3368

     Atom172  H   pos: (  0.472038  0.183742  0.677333)  bare sigma:          10.51
             4.4533         14.3236          0.5552
            12.8709         30.1159         -1.4009
             0.5031         -1.2365         -3.0308

     Atom173  H   pos: (  0.499003  0.068496  0.671309)  bare sigma:          19.19
            24.8443         -8.1070         -2.4086
            -7.1643         19.6711          1.9314
            -1.9954          1.8811         13.0678

     Atom174  O   pos: (  0.421542  0.400392  1.635897)  bare sigma:          63.77
            60.8103         -3.8071         -1.3376
            -4.5794         66.0217          2.5013
            -2.1804          2.6206         64.4706

     Atom175  H   pos: (  0.582809  0.184307 -0.022385)  bare sigma:          14.30
             9.8589          4.7090          8.3197
             5.2798         13.5854         12.8990
             8.4517         12.9455         19.4453

     Atom176  H   pos: (  0.353421  0.431551  1.651535)  bare sigma:          13.11
            25.3109        -12.4040         -6.0566
           -13.2062          8.8249          5.2057
            -6.6788          5.6375          5.1990

     Atom177  O   pos: (  0.497978  0.303126  1.302619)  bare sigma:          79.48
            75.8527         -3.2360         -9.6232
            -2.5919         80.7117          2.1435
            -8.8156          2.2775         81.8644

     Atom178  H   pos: (  0.474547  0.355997  1.349570)  bare sigma:          15.52
             6.7672         -8.4559         -8.4303
            -7.6030         21.0280         11.8264
            -8.4562         13.5785         18.7629

     Atom179  H   pos: (  0.476963  0.239911  1.332827)  bare sigma:          19.80
            11.7534          3.4914         -4.2030
             2.5168         29.3015         -5.9080
            -4.5977         -7.8390         18.3588

     Atom180  O   pos: ( -0.265903  0.670532  1.600212)  bare sigma:          69.96
            67.3096         -2.6405         -1.0204
             0.9074         78.9207         -2.4919
            -1.3981         -1.5459         63.6551

     Atom181  H   pos: (  0.109317  0.241428  1.612382)  bare sigma:          20.24
            28.0092          7.8651          0.8417
             6.6179         18.5398          0.0561
             1.0496         -0.6947         14.1799

     Atom182  H   pos: ( -0.255830  0.597231  1.613699)  bare sigma:          15.22
             5.6401         -1.5783         -0.2030
             0.8079         34.2269         -6.7125
            -0.4307         -7.2489          5.7944

     Diamagnetic contribution in ppm:

     Atom  1  Ca  pos: (  0.403090  0.095205  0.495520)  dia sigma:          -4.23
            -4.2207          0.0003          0.0031
             0.0003         -4.2371         -0.0003
             0.0031         -0.0003         -4.2272

     Atom  2  Ca  pos: (  0.146337  0.102414  0.347801)  dia sigma:          -4.22
            -4.2255          0.0020         -0.0014
             0.0020         -4.1940          0.0006
            -0.0014          0.0006         -4.2279

     Atom  3  Ca  pos: ( -0.014741  0.315746  0.331912)  dia sigma:          -4.21
            -4.1996         -0.0030          0.0025
            -0.0030         -4.2049          0.0047
             0.0025          0.0047         -4.2310

     Atom  4  Ca  pos: (  0.242781  0.321278  0.488097)  dia sigma:          -4.22
            -4.2434          0.0092         -0.0016
             0.0092         -4.2337         -0.0046
            -0.0016         -0.0046         -4.1805

     Atom  5  Ca  pos: (  0.254140  0.439519 -0.008021)  dia sigma:          -4.27
            -4.2787         -0.0049         -0.0083
            -0.0049         -4.2418          0.0050
            -0.0083          0.0050         -4.2759

     Atom  6  Ca  pos: ( -0.122772  0.372512  0.755833)  dia sigma:          -4.19
            -4.2063         -0.0014          0.0240
            -0.0014         -4.1841         -0.0014
             0.0240         -0.0014         -4.1865

     Atom  7  Ca  pos: (  0.897812  0.089064  0.482803)  dia sigma:          -4.19
            -4.2148         -0.0050          0.0004
            -0.0050         -4.1934          0.0006
             0.0004          0.0006         -4.1680

     Atom  8  Ca  pos: (  0.661621  0.097523  0.347481)  dia sigma:          -4.22
            -4.2391          0.0110         -0.0099
             0.0110         -4.2231         -0.0044
            -0.0099         -0.0044         -4.2029

     Atom  9  Ca  pos: (  0.494208  0.309480  0.335080)  dia sigma:          -4.21
            -4.2069          0.0000         -0.0042
             0.0000         -4.2370          0.0041
            -0.0042          0.0041         -4.1964

     Atom 10  Ca  pos: (  0.757258  0.328169  0.496459)  dia sigma:          -4.21
            -4.2286          0.0087          0.0040
             0.0087         -4.2176          0.0028
             0.0040          0.0028         -4.1757

     Atom 11  Ca  pos: (  0.639621  0.297489  1.191128)  dia sigma:          -4.28
            -4.2814         -0.0026         -0.0054
            -0.0026         -4.2765          0.0023
            -0.0054          0.0023         -4.2800

     Atom 12  Ca  pos: (  0.072161  0.039156  0.030989)  dia sigma:          -4.24
            -4.2366          0.0053         -0.0035
             0.0053         -4.2270          0.0000
            -0.0035          0.0000         -4.2499

     Atom 13  Si  pos: ( -0.094937  0.227675  0.069441)  dia sigma:           1.36
             1.3008          0.0130          0.0353
             0.0130          1.4248         -0.0169
             0.0353         -0.0169          1.3655

     Atom 14  Si  pos: (  0.498084  0.335269  0.558601)  dia sigma:           1.95
             1.9469         -0.0227         -0.0022
            -0.0227          1.9794          0.0131
            -0.0022          0.0131          1.9100

     Atom 15  Si  pos: (  0.739757  0.337495  0.233029)  dia sigma:           1.86
             1.8419         -0.0430         -0.0035
            -0.0430          1.8851         -0.0119
            -0.0035         -0.0119          1.8412

     Atom 16  Si  pos: (  0.320430  0.204288  0.080659)  dia sigma:           1.92
             1.9337         -0.0387          0.0135
            -0.0387          1.9140         -0.0030
             0.0135         -0.0030          1.9149

     Atom 17  Si  pos: ( -0.013119  0.329320  0.560991)  dia sigma:           1.95
             1.9597         -0.0478         -0.0009
            -0.0478          1.9889          0.0112
            -0.0009          0.0112          1.9045

     Atom 18  Si  pos: (  0.227021  0.345555  0.239607)  dia sigma:           1.91
             1.8837         -0.0408         -0.0051
            -0.0408          1.9187          0.0264
            -0.0051          0.0264          1.9163

     Atom 19  Si  pos: ( -0.153279  0.534463  0.566031)  dia sigma:           1.93
             1.9361         -0.0403         -0.0023
            -0.0403          1.9727         -0.0040
            -0.0023         -0.0040          1.8894

     Atom 20  Si  pos: (  0.412843  0.079829  0.266894)  dia sigma:           1.90
             1.8771         -0.0314          0.0137
            -0.0314          1.9249         -0.0083
             0.0137         -0.0083          1.9119

     Atom 21  Si  pos: (  0.373962  0.540080  0.574170)  dia sigma:           1.92
             1.9224         -0.0385         -0.0094
            -0.0385          1.9511         -0.0041
            -0.0094         -0.0041          1.8852

     Atom 22  Si  pos: (  0.910163  0.071147  0.258439)  dia sigma:           1.92
             1.9124         -0.0276         -0.0055
            -0.0276          1.9271          0.0007
            -0.0055          0.0007          1.9080

     Atom 23  O   pos: (  0.162615  0.445606  0.200661)  dia sigma:          18.27
            18.1687         -0.3459         -0.0357
            -0.3459         18.4906         -0.0102
            -0.0357         -0.0102         18.1543

     Atom 24  O   pos: (  0.230123  0.147194  0.509084)  dia sigma:          17.78
            17.7871          0.0828         -0.1186
             0.0828         17.7657         -0.1341
            -0.1186         -0.1341         17.7782

     Atom 25  O   pos: (  0.491494  0.133242  0.344030)  dia sigma:          17.88
            17.9010          0.0717          0.1588
             0.0717         17.8349          0.0897
             0.1588          0.0897         17.8940

     Atom 26  O   pos: ( -0.249765  0.507160  0.495898)  dia sigma:          17.81
            17.8543          0.0654          0.1279
             0.0654         17.6932          0.1006
             0.1279          0.1006         17.8695

     Atom 27  O   pos: (  0.008735  0.499328  0.322351)  dia sigma:          17.70
            17.7626          0.0893         -0.1839
             0.0893         17.6603         -0.0870
            -0.1839         -0.0870         17.6901

     Atom 28  O   pos: (  0.253321  0.113406  0.035995)  dia sigma:          17.75
            17.7315          0.1164          0.0543
             0.1164         17.8310          0.1138
             0.0543          0.1138         17.6934

     Atom 29  O   pos: ( -0.016560  0.309424  0.157903)  dia sigma:          17.46
            18.0657         -0.2470          0.1796
            -0.2470         17.2250          0.0458
             0.1796          0.0458         17.0794

     Atom 30  H   pos: (  0.051249  0.280145  0.158478)  dia sigma:           1.05
             1.0469         -0.0000         -0.0000
            -0.0000          1.0469         -0.0000
            -0.0000         -0.0000          1.0469

     Atom 31  O   pos: (  0.008434  0.292012  0.675715)  dia sigma:          17.64
            17.6228          0.0736          0.0444
             0.0736         17.4457         -0.0736
             0.0444         -0.0736         17.8649

     Atom 32  O   pos: (  0.249460  0.298803  0.123336)  dia sigma:          18.22
            18.0357         -0.2037         -0.1502
            -0.2037         18.2230          0.2026
            -0.1502          0.2026         18.3941

     Atom 33  O   pos: (  0.678915  0.118956  0.699264)  dia sigma:          17.74
            17.5849          0.1251          0.0065
             0.1251         17.6280          0.0996
             0.0065          0.0996         18.0129

     Atom 34  O   pos: (  0.856207  0.132030  0.164308)  dia sigma:          17.88
            17.8028          0.0807          0.1048
             0.0807         17.9161         -0.3365
             0.1048         -0.3365         17.9353

     Atom 35  O   pos: (  0.467794  0.455469  0.578541)  dia sigma:          18.37
            18.4137         -0.2156          0.0103
            -0.2156         18.6387          0.0420
             0.0103          0.0420         18.0608

     Atom 36  O   pos: (  0.669123  0.438684  0.196961)  dia sigma:          18.23
            18.1603         -0.3775         -0.0669
            -0.3775         18.4200         -0.0011
            -0.0669         -0.0011         18.1111

     Atom 37  O   pos: (  0.728967  0.159803  0.499606)  dia sigma:          17.85
            17.7523          0.0823         -0.1221
             0.0823         17.8046         -0.1198
            -0.1221         -0.1198         17.9936

     Atom 38  O   pos: ( -0.020425  0.137560  0.307591)  dia sigma:          17.81
            17.7882          0.1009          0.1239
             0.1009         17.8395          0.1300
             0.1239          0.1300         17.8148

     Atom 39  O   pos: (  0.272594  0.490831  0.527128)  dia sigma:          17.65
            17.7316          0.0901          0.1273
             0.0901         17.5532          0.0867
             0.1273          0.0867         17.6513

     Atom 40  O   pos: (  0.512268  0.482341  0.319456)  dia sigma:          17.82
            17.8804          0.0678         -0.1591
             0.0678         17.7479         -0.0495
            -0.1591         -0.0495         17.8329

     Atom 41  O   pos: ( -0.152104  0.213838 -0.052742)  dia sigma:          17.26
            17.9088         -0.0151          0.3089
            -0.0151         16.8012         -0.0412
             0.3089         -0.0412         17.0758

     Atom 42  H   pos: (  0.652426  0.481910  1.669453)  dia sigma:           1.04
             1.0393         -0.0000         -0.0000
            -0.0000          1.0393         -0.0000
            -0.0000         -0.0000          1.0393

     Atom 43  O   pos: (  0.388455  0.248126 -0.010614)  dia sigma:          17.67
            17.6357          0.0209         -0.1279
             0.0209         17.5828         -0.0753
            -0.1279         -0.0753         17.8059

     Atom 44  O   pos: (  0.521820  0.286749  0.668534)  dia sigma:          17.72
            17.5633          0.0485          0.0487
             0.0485         17.6618         -0.1090
             0.0487         -0.1090         17.9203

     Atom 45  O   pos: ( -0.195201  0.312677  0.106302)  dia sigma:          17.96
            17.9961         -0.2644         -0.3400
            -0.2644         17.8530          0.0649
            -0.3400          0.0649         18.0408

     Atom 46  O   pos: (  0.409745  0.275240  0.498432)  dia sigma:          17.81
            17.8160          0.0971          0.1369
             0.0971         17.7969          0.0861
             0.1369          0.0861         17.8135

     Atom 47  O   pos: (  0.655491  0.250934  0.257733)  dia sigma:          17.71
            17.7904          0.1864         -0.0101
             0.1864         17.6873         -0.0452
            -0.0101         -0.0452         17.6577

     Atom 48  O   pos: (  0.591532  0.346299  0.479583)  dia sigma:          17.80
            17.8180          0.0517         -0.1620
             0.0517         17.6893         -0.0394
            -0.1620         -0.0394         17.8975

     Atom 49  O   pos: ( -0.189495  0.359537  0.308156)  dia sigma:          17.71
            17.7045          0.0392          0.1946
             0.0392         17.6222          0.1023
             0.1946          0.1023         17.8073

     Atom 50  O   pos: ( -0.076067  0.252778  0.488887)  dia sigma:          17.83
            17.8000          0.0965          0.1370
             0.0965         17.8183          0.0814
             0.1370          0.0814         17.8837

     Atom 51  O   pos: (  0.162045  0.271940  0.310662)  dia sigma:          17.75
            17.7099          0.0939         -0.1169
             0.0939         17.7515         -0.1327
            -0.1169         -0.1327         17.7877

     Atom 52  O   pos: (  0.079468  0.375992  0.497601)  dia sigma:          17.79
            17.8242          0.0920         -0.1421
             0.0920         17.7626         -0.0893
            -0.1421         -0.0893         17.7901

     Atom 53  O   pos: (  0.330250  0.381228  0.294286)  dia sigma:          17.66
            17.7595          0.0810          0.0968
             0.0810         17.5526          0.0502
             0.0968          0.0502         17.6621

     Atom 54  O   pos: ( -0.171011  0.570256  0.681743)  dia sigma:          17.79
            17.6928          0.1010         -0.0504
             0.1010         17.6021          0.0627
            -0.0504          0.0627         18.0794

     Atom 55  O   pos: (  0.388927  0.166601  0.178305)  dia sigma:          18.30
            18.1424         -0.0841          0.2177
            -0.0841         18.2922         -0.3182
             0.2177         -0.3182         18.4776

     Atom 56  O   pos: ( -0.097664  0.421771  0.582471)  dia sigma:          18.42
            18.3935         -0.2851         -0.0427
            -0.2851         18.6521         -0.0260
            -0.0427         -0.0260         18.2190

     Atom 57  O   pos: ( -0.019421  0.519001  0.793992)  dia sigma:          18.09
            18.6669         -0.1033         -0.0260
            -0.1033         17.7427         -0.3497
            -0.0260         -0.3497         17.8724

     Atom 58  H   pos: (  0.044092  0.536296  0.758133)  dia sigma:           0.96
             0.9597         -0.0000         -0.0000
            -0.0000          0.9597         -0.0000
            -0.0000         -0.0000          0.9597

     Atom 59  H   pos: (  0.236713  0.093030  0.758923)  dia sigma:           0.95
             0.9539         -0.0000         -0.0000
            -0.0000          0.9539         -0.0000
            -0.0000         -0.0000          0.9539

     Atom 60  O   pos: (  0.094305  0.651961  1.534554)  dia sigma:          18.26
            18.5871         -0.5393         -0.0669
            -0.5393         17.8112          0.2330
            -0.0669          0.2330         18.3760

     Atom 61  H   pos: (  0.130341  0.620743  1.478123)  dia sigma:           1.01
             1.0060         -0.0000         -0.0000
            -0.0000          1.0060         -0.0000
            -0.0000         -0.0000          1.0060

     Atom 62  H   pos: (  0.338538  0.217249  1.514074)  dia sigma:           0.97
             0.9671         -0.0000         -0.0000
            -0.0000          0.9671         -0.0000
            -0.0000         -0.0000          0.9671

     Atom 63  O   pos: (  0.564472  0.440949  0.789662)  dia sigma:          18.01
            17.7475         -0.1452          0.3383
            -0.1452         18.6077          0.2045
             0.3383          0.2045         17.6844

     Atom 64  H   pos: (  0.532257  0.390305  0.744024)  dia sigma:           0.96
             0.9562         -0.0000         -0.0000
            -0.0000          0.9562         -0.0000
            -0.0000         -0.0000          0.9562

     Atom 65  H   pos: (  0.531338  0.504425  0.774526)  dia sigma:           1.04
             1.0410         -0.0000         -0.0000
            -0.0000          1.0410         -0.0000
            -0.0000         -0.0000          1.0410

     Atom 66  O   pos: (  0.369326  0.492122  0.123212)  dia sigma:          18.16
            18.1287          0.4917          0.1009
             0.4917         18.1809         -0.4743
             0.1009         -0.4743         18.1648

     Atom 67  H   pos: (  0.740101  0.074714  0.136861)  dia sigma:           0.95
             0.9514         -0.0000         -0.0000
            -0.0000          0.9514         -0.0000
            -0.0000         -0.0000          0.9514

     Atom 68  H   pos: (  0.369511  0.446595  0.182318)  dia sigma:           0.99
             0.9880         -0.0000         -0.0000
            -0.0000          0.9880         -0.0000
            -0.0000         -0.0000          0.9880

     Atom 69  O   pos: (  0.661131  0.481605  1.221205)  dia sigma:          18.16
            18.7328         -0.0889         -0.3664
            -0.0889         18.1765          0.4053
            -0.3664          0.4053         17.5730

     Atom 70  H   pos: (  0.628056  0.537963  1.254090)  dia sigma:           1.03
             1.0308         -0.0000         -0.0000
            -0.0000          1.0308         -0.0000
            -0.0000         -0.0000          1.0308

     Atom 71  H   pos: ( -0.268505  0.497901  1.194114)  dia sigma:           1.02
             1.0206         -0.0000         -0.0000
            -0.0000          1.0206         -0.0000
            -0.0000         -0.0000          1.0206

     Atom 72  O   pos: (  0.523925  0.388808  1.080290)  dia sigma:          18.15
            18.5236          0.2428         -0.2331
             0.2428         18.4388         -0.4067
            -0.2331         -0.4067         17.5018

     Atom 73  H   pos: (  0.452699  0.377212  1.094205)  dia sigma:           1.03
             1.0269         -0.0000         -0.0000
            -0.0000          1.0269         -0.0000
            -0.0000         -0.0000          1.0269

     Atom 74  H   pos: (  0.527576  0.458925  1.057100)  dia sigma:           1.00
             0.9979         -0.0000         -0.0000
            -0.0000          0.9979         -0.0000
            -0.0000         -0.0000          0.9979

     Atom 75  O   pos: (  0.316822  0.579565  1.231347)  dia sigma:          18.17
            17.6830          0.2017         -0.4116
             0.2017         18.2258          0.3073
            -0.4116          0.3073         18.6077

     Atom 76  H   pos: (  0.277880  0.559855  1.291466)  dia sigma:           0.99
             0.9896         -0.0000         -0.0000
            -0.0000          0.9896         -0.0000
            -0.0000         -0.0000          0.9896

     Atom 77  H   pos: (  0.311519  0.522741  1.184369)  dia sigma:           1.00
             1.0007         -0.0000         -0.0000
            -0.0000          1.0007         -0.0000
            -0.0000         -0.0000          1.0007

     Atom 78  O   pos: (  0.456997  0.656401  1.488695)  dia sigma:          18.07
            17.5238         -0.0410          0.3805
            -0.0410         18.3333          0.3138
             0.3805          0.3138         18.3472

     Atom 79  H   pos: (  0.485603  0.655491  1.557806)  dia sigma:           0.97
             0.9724         -0.0000         -0.0000
            -0.0000          0.9724         -0.0000
            -0.0000         -0.0000          0.9724

     Atom 80  H   pos: (  0.457734  0.586178  1.464796)  dia sigma:           0.99
             0.9948         -0.0000         -0.0000
            -0.0000          0.9948         -0.0000
            -0.0000         -0.0000          0.9948

     Atom 81  O   pos: ( -0.123381  0.508759  1.147501)  dia sigma:          18.01
            17.7586          0.5787         -0.2176
             0.5787         18.2522          0.0177
            -0.2176          0.0177         18.0060

     Atom 82  H   pos: ( -0.148836  0.446917  1.114767)  dia sigma:           0.99
             0.9886         -0.0000         -0.0000
            -0.0000          0.9886         -0.0000
            -0.0000         -0.0000          0.9886

     Atom 83  H   pos: ( -0.081235  0.544027  1.096960)  dia sigma:           0.98
             0.9778         -0.0000         -0.0000
            -0.0000          0.9778         -0.0000
            -0.0000         -0.0000          0.9778

     Atom 84  O   pos: ( -0.138624  0.511198  0.174836)  dia sigma:          18.22
            18.0266         -0.2319         -0.1954
            -0.2319         18.6005         -0.3752
            -0.1954         -0.3752         18.0219

     Atom 85  H   pos: ( -0.110203  0.445243  0.190623)  dia sigma:           1.02
             1.0224         -0.0000         -0.0000
            -0.0000          1.0224         -0.0000
            -0.0000         -0.0000          1.0224

     Atom 86  H   pos: (  0.218835  0.077871  0.126937)  dia sigma:           0.89
             0.8874         -0.0000         -0.0000
            -0.0000          0.8874         -0.0000
            -0.0000         -0.0000          0.8874

     Atom 87  O   pos: ( -0.037168  0.240826  1.053676)  dia sigma:          18.19
            17.8609          0.5095         -0.1863
             0.5095         18.4721         -0.0268
            -0.1863         -0.0268         18.2413

     Atom 88  H   pos: ( -0.004933  0.281800  1.000408)  dia sigma:           0.97
             0.9730         -0.0000         -0.0000
            -0.0000          0.9730         -0.0000
            -0.0000         -0.0000          0.9730

     Atom 89  H   pos: ( -0.064813  0.180580  1.017800)  dia sigma:           0.95
             0.9470         -0.0000         -0.0000
            -0.0000          0.9470         -0.0000
            -0.0000         -0.0000          0.9470

     Atom 90  O   pos: (  0.023701  0.334144  0.883664)  dia sigma:          18.11
            17.6461          0.1867         -0.3537
             0.1867         18.6286          0.3648
            -0.3537          0.3648         18.0593

     Atom 91  H   pos: (  0.047921  0.295066  0.825921)  dia sigma:           1.00
             1.0040         -0.0000         -0.0000
            -0.0000          1.0040         -0.0000
            -0.0000         -0.0000          1.0040

     Atom 92  H   pos: (  0.050651  0.402223  0.874832)  dia sigma:           1.00
             1.0032         -0.0000         -0.0000
            -0.0000          1.0032         -0.0000
            -0.0000         -0.0000          1.0032

     Atom 93  O   pos: (  0.153795  0.424794  1.540683)  dia sigma:          18.21
            18.7713          0.2369          0.0707
             0.2369         17.6671          0.2969
             0.0707          0.2969         18.1901

     Atom 94  H   pos: (  0.082893  0.422530  1.562809)  dia sigma:           0.98
             0.9768         -0.0000         -0.0000
            -0.0000          0.9768         -0.0000
            -0.0000         -0.0000          0.9768

     Atom 95  H   pos: (  0.192705  0.453939  1.598109)  dia sigma:           0.95
             0.9501         -0.0000         -0.0000
            -0.0000          0.9501         -0.0000
            -0.0000         -0.0000          0.9501

     Atom 96  O   pos: (  0.744244  0.358379  0.903119)  dia sigma:          18.21
            18.1410          0.2204          0.2902
             0.2204         18.6971          0.0470
             0.2902          0.0470         17.7913

     Atom 97  H   pos: (  0.730696  0.431893  0.891403)  dia sigma:           0.94
             0.9410         -0.0000         -0.0000
            -0.0000          0.9410         -0.0000
            -0.0000         -0.0000          0.9410

     Atom 98  H   pos: (  0.687776  0.317874  0.874457)  dia sigma:           0.95
             0.9462         -0.0000         -0.0000
            -0.0000          0.9462         -0.0000
            -0.0000         -0.0000          0.9462

     Atom 99  O   pos: (  0.785595  0.343120  1.095363)  dia sigma:          18.18
            18.3408         -0.4142          0.2544
            -0.4142         17.8280         -0.0747
             0.2544         -0.0747         18.3673

     Atom100  H   pos: ( -0.149987  0.298820  1.072214)  dia sigma:           0.96
             0.9607         -0.0000         -0.0000
            -0.0000          0.9607         -0.0000
            -0.0000         -0.0000          0.9607

     Atom101  H   pos: (  0.765717  0.347906  1.022467)  dia sigma:           0.94
             0.9404         -0.0000         -0.0000
            -0.0000          0.9404         -0.0000
            -0.0000         -0.0000          0.9404

     Atom102  O   pos: (  0.583537  0.257283  0.079558)  dia sigma:          18.11
            18.6637         -0.0649          0.1566
            -0.0649         17.4948         -0.1147
             0.1566         -0.1147         18.1853

     Atom103  H   pos: (  0.610826  0.247549  0.151881)  dia sigma:           0.87
             0.8716         -0.0000         -0.0000
            -0.0000          0.8716         -0.0000
            -0.0000         -0.0000          0.8716

     Atom104  H   pos: (  0.509904  0.258323  0.082489)  dia sigma:           1.02
             1.0229         -0.0000         -0.0000
            -0.0000          1.0229         -0.0000
            -0.0000         -0.0000          1.0229

     Atom105  O   pos: (  0.715203  0.352009  0.679587)  dia sigma:          18.13
            18.2011          0.0804         -0.0863
             0.0804         18.7287          0.2787
            -0.0863          0.2787         17.4661

     Atom106  H   pos: (  0.679491  0.413998  0.698648)  dia sigma:           1.01
             1.0087         -0.0000         -0.0000
            -0.0000          1.0087         -0.0000
            -0.0000         -0.0000          1.0087

     Atom107  H   pos: (  0.657034  0.304155  0.678682)  dia sigma:           0.95
             0.9507         -0.0000         -0.0000
            -0.0000          0.9507         -0.0000
            -0.0000         -0.0000          0.9507

     Atom108  O   pos: (  0.203325  0.303334  0.674365)  dia sigma:          18.09
            18.3133         -0.2040         -0.0011
            -0.2040         18.4538         -0.1404
            -0.0011         -0.1404         17.5054

     Atom109  H   pos: (  0.204693  0.229880  0.686214)  dia sigma:           0.99
             0.9898         -0.0000         -0.0000
            -0.0000          0.9898         -0.0000
            -0.0000         -0.0000          0.9898

     Atom110  H   pos: (  0.126885  0.309858  0.677360)  dia sigma:           0.91
             0.9141         -0.0000         -0.0000
            -0.0000          0.9141         -0.0000
            -0.0000         -0.0000          0.9141

     Atom111  O   pos: ( -0.046549  0.226641  1.251959)  dia sigma:          18.05
            17.9660          0.4621          0.2126
             0.4621         17.6097          0.2565
             0.2126          0.2565         18.5855

     Atom112  H   pos: (  0.001670  0.263960  1.291973)  dia sigma:           1.06
             1.0567         -0.0000         -0.0000
            -0.0000          1.0567         -0.0000
            -0.0000         -0.0000          1.0567

     Atom113  H   pos: ( -0.028480  0.235331  1.179544)  dia sigma:           0.95
             0.9498         -0.0000         -0.0000
            -0.0000          0.9498         -0.0000
            -0.0000         -0.0000          0.9498

     Atom114  O   pos: (  0.184763  0.538085  1.382198)  dia sigma:          18.07
            17.9448          0.1902          0.3377
             0.1902         17.8656         -0.2883
             0.3377         -0.2883         18.4134

     Atom115  H   pos: (  0.175005  0.490497  1.440565)  dia sigma:           0.93
             0.9335         -0.0000         -0.0000
            -0.0000          0.9335         -0.0000
            -0.0000         -0.0000          0.9335

     Atom116  H   pos: (  0.131903  0.519779  1.331524)  dia sigma:           0.94
             0.9446         -0.0000         -0.0000
            -0.0000          0.9446         -0.0000
            -0.0000         -0.0000          0.9446

     Atom117  O   pos: (  0.622759  0.420981 -0.022071)  dia sigma:          18.18
            18.2848         -0.3997         -0.1484
            -0.3997         18.4366         -0.3559
            -0.1484         -0.3559         17.8217

     Atom118  H   pos: (  0.610536  0.359103  0.021067)  dia sigma:           0.91
             0.9147         -0.0000         -0.0000
            -0.0000          0.9147         -0.0000
            -0.0000         -0.0000          0.9147

     Atom119  H   pos: (  0.559897  0.459589 -0.016722)  dia sigma:           1.00
             1.0000         -0.0000         -0.0000
            -0.0000          1.0000         -0.0000
            -0.0000         -0.0000          1.0000

     Atom120  O   pos: (  0.426152  0.453942  1.433550)  dia sigma:          17.96
            18.2933         -0.0826          0.3418
            -0.0826         17.3528         -0.3361
             0.3418         -0.3361         18.2246

     Atom121  H   pos: (  0.423772  0.428153  1.503890)  dia sigma:           0.96
             0.9610         -0.0000         -0.0000
            -0.0000          0.9610         -0.0000
            -0.0000         -0.0000          0.9610

     Atom122  H   pos: (  0.356894  0.459262  1.410088)  dia sigma:           1.04
             1.0429         -0.0000         -0.0000
            -0.0000          1.0429         -0.0000
            -0.0000         -0.0000          1.0429

     Atom123  O   pos: (  0.075439  0.426305 -0.011937)  dia sigma:          18.08
            17.8946         -0.2106         -0.2963
            -0.2106         18.5143         -0.4068
            -0.2963         -0.4068         17.8274

     Atom124  H   pos: (  0.051454  0.376553  0.037611)  dia sigma:           1.00
             0.9965         -0.0000         -0.0000
            -0.0000          0.9965         -0.0000
            -0.0000         -0.0000          0.9965

     Atom125  H   pos: (  0.029699  0.484933  0.001853)  dia sigma:           0.95
             0.9469         -0.0000         -0.0000
            -0.0000          0.9469         -0.0000
            -0.0000         -0.0000          0.9469

     Atom126  O   pos: ( -0.061980  0.401290  1.583554)  dia sigma:          17.90
            17.9209          0.0024          0.0735
             0.0024         17.9052          0.7496
             0.0735          0.7496         17.8598

     Atom127  H   pos: ( -0.112082  0.443874  1.621411)  dia sigma:           0.93
             0.9330         -0.0000         -0.0000
            -0.0000          0.9330         -0.0000
            -0.0000         -0.0000          0.9330

     Atom128  H   pos: ( -0.099898  0.357221  1.539124)  dia sigma:           1.05
             1.0477         -0.0000         -0.0000
            -0.0000          1.0477         -0.0000
            -0.0000         -0.0000          1.0477

     Atom129  O   pos: (  0.766338  0.300836  1.316631)  dia sigma:          18.20
            18.4133         -0.2328         -0.3579
            -0.2328         17.6257         -0.2257
            -0.3579         -0.2257         18.5590

     Atom130  H   pos: (  0.758732  0.275802  1.385891)  dia sigma:           0.99
             0.9938         -0.0000         -0.0000
            -0.0000          0.9938         -0.0000
            -0.0000         -0.0000          0.9938

     Atom131  H   pos: (  0.834698  0.277505  1.297666)  dia sigma:           0.98
             0.9758         -0.0000         -0.0000
            -0.0000          0.9758         -0.0000
            -0.0000         -0.0000          0.9758

     Atom132  O   pos: (  0.026606  0.595630  1.031209)  dia sigma:          18.07
            17.7066         -0.3569         -0.3883
            -0.3569         18.6101         -0.1058
            -0.3883         -0.1058         17.8924

     Atom133  H   pos: (  0.069339  0.551869  0.989272)  dia sigma:           1.00
             0.9972         -0.0000         -0.0000
            -0.0000          0.9972         -0.0000
            -0.0000         -0.0000          0.9972

     Atom134  H   pos: (  0.338894  0.200653  1.002768)  dia sigma:           1.00
             0.9986         -0.0000         -0.0000
            -0.0000          0.9986         -0.0000
            -0.0000         -0.0000          0.9986

     Atom135  O   pos: (  0.300551  0.684579  1.630306)  dia sigma:          18.09
            17.6299         -0.0165         -0.4452
            -0.0165         18.2433         -0.2954
            -0.4452         -0.2954         18.3983

     Atom136  H   pos: (  0.299997  0.612742  1.655133)  dia sigma:           0.94
             0.9386         -0.0000         -0.0000
            -0.0000          0.9386         -0.0000
            -0.0000         -0.0000          0.9386

     Atom137  H   pos: (  0.333761  0.682069  1.564386)  dia sigma:           1.01
             1.0069         -0.0000         -0.0000
            -0.0000          1.0069         -0.0000
            -0.0000         -0.0000          1.0069

     Atom138  O   pos: (  0.061931  0.489993  1.231502)  dia sigma:          18.03
            18.4797          0.2615         -0.2091
             0.2615         17.5307         -0.4735
            -0.2091         -0.4735         18.0754

     Atom139  H   pos: ( -0.012127  0.491213  1.219887)  dia sigma:           0.96
             0.9634         -0.0000         -0.0000
            -0.0000          0.9634         -0.0000
            -0.0000         -0.0000          0.9634

     Atom140  H   pos: (  0.087767  0.527512  1.173789)  dia sigma:           1.03
             1.0340         -0.0000         -0.0000
            -0.0000          1.0340         -0.0000
            -0.0000         -0.0000          1.0340

     Atom141  O   pos: (  0.176920  0.514469  0.911942)  dia sigma:          18.01
            17.6648         -0.2430         -0.3705
            -0.2430         18.6046         -0.1460
            -0.3705         -0.1460         17.7743

     Atom142  H   pos: (  0.223072  0.471887  0.869395)  dia sigma:           0.94
             0.9378         -0.0000         -0.0000
            -0.0000          0.9378         -0.0000
            -0.0000         -0.0000          0.9378

     Atom143  H   pos: (  0.185375  0.580077  0.879725)  dia sigma:           1.03
             1.0348         -0.0000         -0.0000
            -0.0000          1.0348         -0.0000
            -0.0000         -0.0000          1.0348

     Atom144  O   pos: (  0.599154  0.225236  0.840837)  dia sigma:          18.10
            18.0858         -0.5471          0.1271
            -0.5471         18.0600          0.0652
             0.1271          0.0652         18.1482

     Atom145  H   pos: (  0.553903  0.261458  0.794168)  dia sigma:           0.99
             0.9856         -0.0000         -0.0000
            -0.0000          0.9856         -0.0000
            -0.0000         -0.0000          0.9856

     Atom146  H   pos: (  0.633002  0.179372  0.788850)  dia sigma:           0.90
             0.8975         -0.0000         -0.0000
            -0.0000          0.8975         -0.0000
            -0.0000         -0.0000          0.8975

     Atom147  O   pos: (  0.241163  0.270123  1.445242)  dia sigma:          17.95
            18.0046          0.2682         -0.0781
             0.2682         18.3713          0.5449
            -0.0781          0.5449         17.4827

     Atom148  H   pos: (  0.205047  0.321906  1.485365)  dia sigma:           0.97
             0.9695         -0.0000         -0.0000
            -0.0000          0.9695         -0.0000
            -0.0000         -0.0000          0.9695

     Atom149  H   pos: ( -0.115707  0.675614  1.425580)  dia sigma:           1.06
             1.0558         -0.0000         -0.0000
            -0.0000          1.0558         -0.0000
            -0.0000         -0.0000          1.0558

     Atom150  O   pos: (  0.297776  0.407379  1.103524)  dia sigma:          17.99
            17.6685          0.4584         -0.5527
             0.4584         18.0234         -0.0473
            -0.5527         -0.0473         18.2874

     Atom151  H   pos: (  0.257288  0.353980  1.132572)  dia sigma:           1.06
             1.0553         -0.0000         -0.0000
            -0.0000          1.0553         -0.0000
            -0.0000         -0.0000          1.0553

     Atom152  H   pos: (  0.317539  0.382321  1.035659)  dia sigma:           0.96
             0.9623         -0.0000         -0.0000
            -0.0000          0.9623         -0.0000
            -0.0000         -0.0000          0.9623

     Atom153  O   pos: (  0.376594  0.316769  0.935070)  dia sigma:          18.05
            18.6258          0.0250          0.2185
             0.0250         17.5754         -0.3363
             0.2185         -0.3363         17.9575

     Atom154  H   pos: (  0.353285  0.355568  0.873171)  dia sigma:           0.91
             0.9050         -0.0000         -0.0000
            -0.0000          0.9050         -0.0000
            -0.0000         -0.0000          0.9050

     Atom155  H   pos: (  0.449010  0.328338  0.937917)  dia sigma:           1.04
             1.0368         -0.0000         -0.0000
            -0.0000          1.0368         -0.0000
            -0.0000         -0.0000          1.0368

     Atom156  O   pos: ( -0.247384  0.547134  0.849660)  dia sigma:          17.94
            17.9893          0.3754          0.3667
             0.3754         17.4910          0.0732
             0.3667          0.0732         18.3365

     Atom157  H   pos: ( -0.223939  0.560815  0.774424)  dia sigma:           0.83
             0.8320         -0.0000         -0.0000
            -0.0000          0.8320         -0.0000
            -0.0000         -0.0000          0.8320

     Atom158  H   pos: ( -0.191413  0.569799  0.890794)  dia sigma:           1.06
             1.0595         -0.0000         -0.0000
            -0.0000          1.0595         -0.0000
            -0.0000         -0.0000          1.0595

     Atom159  O   pos: (  0.614303  0.187636  1.040148)  dia sigma:          18.13
            17.5845          0.4661          0.0981
             0.4661         18.4781         -0.3212
             0.0981         -0.3212         18.3225

     Atom160  H   pos: (  0.271891  0.581758  1.028865)  dia sigma:           1.03
             1.0275         -0.0000         -0.0000
            -0.0000          1.0275         -0.0000
            -0.0000         -0.0000          1.0275

     Atom161  H   pos: (  0.606702  0.211656  0.970146)  dia sigma:           0.99
             0.9883         -0.0000         -0.0000
            -0.0000          0.9883         -0.0000
            -0.0000         -0.0000          0.9883

     Atom162  O   pos: (  0.302531  0.421724  0.792669)  dia sigma:          18.25
            18.0191          0.4945          0.0530
             0.4945         18.4522         -0.0026
             0.0530         -0.0026         18.2853

     Atom163  H   pos: (  0.267730  0.375265  0.743651)  dia sigma:           0.92
             0.9216         -0.0000         -0.0000
            -0.0000          0.9216         -0.0000
            -0.0000         -0.0000          0.9216

     Atom164  H   pos: (  0.336223  0.478471  0.754236)  dia sigma:           0.91
             0.9114         -0.0000         -0.0000
            -0.0000          0.9114         -0.0000
            -0.0000         -0.0000          0.9114

     Atom165  O   pos: (  0.554933  0.565475  0.967040)  dia sigma:          18.06
            17.9974         -0.7321          0.0351
            -0.7321         18.0349         -0.0814
             0.0351         -0.0814         18.1618

     Atom166  H   pos: (  0.600698  0.524636  0.926187)  dia sigma:           1.02
             1.0173         -0.0000         -0.0000
            -0.0000          1.0173         -0.0000
            -0.0000         -0.0000          1.0173

     Atom167  H   pos: (  0.830089  0.146347  0.923215)  dia sigma:           1.01
             1.0128         -0.0000         -0.0000
            -0.0000          1.0128         -0.0000
            -0.0000         -0.0000          1.0128

     Atom168  O   pos: (  0.843256  0.192976  0.774703)  dia sigma:          18.07
            18.6506          0.1833         -0.1716
             0.1833         17.5224          0.1740
            -0.1716          0.1740         18.0264

     Atom169  H   pos: ( -0.095725  0.186326  0.710831)  dia sigma:           1.00
             1.0000         -0.0000         -0.0000
            -0.0000          1.0000         -0.0000
            -0.0000         -0.0000          1.0000

     Atom170  H   pos: (  0.781364  0.169158  0.734841)  dia sigma:           0.89
             0.8865         -0.0000         -0.0000
            -0.0000          0.8865         -0.0000
            -0.0000         -0.0000          0.8865

     Atom171  O   pos: (  0.440184  0.112375  0.677001)  dia sigma:          18.04
            18.1958         -0.2587         -0.0566
            -0.2587         18.5104          0.0407
            -0.0566          0.0407         17.4221

     Atom172  H   pos: (  0.472038  0.183742  0.677333)  dia sigma:           0.87
             0.8720         -0.0000         -0.0000
            -0.0000          0.8720         -0.0000
            -0.0000         -0.0000          0.8720

     Atom173  H   pos: (  0.499003  0.068496  0.671309)  dia sigma:           1.03
             1.0282         -0.0000         -0.0000
            -0.0000          1.0282         -0.0000
            -0.0000         -0.0000          1.0282

     Atom174  O   pos: (  0.421542  0.400392  1.635897)  dia sigma:          18.03
            18.4827         -0.0125          0.2356
            -0.0125         17.7613          0.2981
             0.2356          0.2981         17.8348

     Atom175  H   pos: (  0.582809  0.184307 -0.022385)  dia sigma:           0.96
             0.9590         -0.0000         -0.0000
            -0.0000          0.9590         -0.0000
            -0.0000         -0.0000          0.9590

     Atom176  H   pos: (  0.353421  0.431551  1.651535)  dia sigma:           0.93
             0.9256         -0.0000         -0.0000
            -0.0000          0.9256         -0.0000
            -0.0000         -0.0000          0.9256

     Atom177  O   pos: (  0.497978  0.303126  1.302619)  dia sigma:          18.17
            17.6140          0.0791         -0.4061
             0.0791         18.8850          0.0480
            -0.4061          0.0480         18.0166

     Atom178  H   pos: (  0.474547  0.355997  1.349570)  dia sigma:           0.97
             0.9708         -0.0000         -0.0000
            -0.0000          0.9708         -0.0000
            -0.0000         -0.0000          0.9708

     Atom179  H   pos: (  0.476963  0.239911  1.332827)  dia sigma:           1.04
             1.0423         -0.0000         -0.0000
            -0.0000          1.0423         -0.0000
            -0.0000         -0.0000          1.0423

     Atom180  O   pos: ( -0.265903  0.670532  1.600212)  dia sigma:          18.03
            18.3109          0.3252          0.0175
             0.3252         18.4696         -0.1159
             0.0175         -0.1159         17.3164

     Atom181  H   pos: (  0.109317  0.241428  1.612382)  dia sigma:           1.04
             1.0446         -0.0000         -0.0000
            -0.0000          1.0446         -0.0000
            -0.0000         -0.0000          1.0446

     Atom182  H   pos: ( -0.255830  0.597231  1.613699)  dia sigma:           0.95
             0.9528         -0.0000         -0.0000
            -0.0000          0.9528         -0.0000
            -0.0000         -0.0000          0.9528

     Paramagnetic contribution in ppm:

     Atom  1  Ca  pos: (  0.403090  0.095205  0.495520)  para sigma:        -474.18
          -488.3286         -5.7549         -2.6317
            -5.0300       -462.7943         -5.4576
            -1.9493         -6.2652       -471.4190

     Atom  2  Ca  pos: (  0.146337  0.102414  0.347801)  para sigma:        -483.96
          -486.9016        -13.9514         -5.2243
           -13.2102       -483.0272         -1.3437
            -7.3942          3.9641       -481.9481

     Atom  3  Ca  pos: ( -0.014741  0.315746  0.331912)  para sigma:        -490.06
          -496.5124         -6.0510         -8.5787
            -8.3852       -498.2617         -4.1033
            -8.2334         -5.6884       -475.4007

     Atom  4  Ca  pos: (  0.242781  0.321278  0.488097)  para sigma:        -478.57
          -457.8206        -14.6356          4.4012
           -16.6226       -462.5417          3.9127
             4.1824          4.3202       -515.3342

     Atom  5  Ca  pos: (  0.254140  0.439519 -0.008021)  para sigma:        -449.36
          -435.5750          3.4415         17.3985
             6.0532       -458.7275         -8.5916
            13.3686         -8.7729       -453.7711

     Atom  6  Ca  pos: ( -0.122772  0.372512  0.755833)  para sigma:        -459.79
          -441.2847         16.5202        -18.2506
             8.7630       -469.5785         13.6918
           -23.5358         10.1242       -468.5078

     Atom  7  Ca  pos: (  0.897812  0.089064  0.482803)  para sigma:        -481.75
          -467.7208         -5.2869          9.6105
            -4.4538       -499.9158          7.7985
            10.2271          4.1523       -477.6215

     Atom  8  Ca  pos: (  0.661621  0.097523  0.347481)  para sigma:        -488.61
          -486.6508        -17.2195         16.9491
           -23.6361       -480.8162          2.6034
            19.3167          4.3589       -498.3636

     Atom  9  Ca  pos: (  0.494208  0.309480  0.335080)  para sigma:        -479.23
          -491.5244        -20.8801          1.9826
           -14.0325       -449.7513          2.2819
             4.5158          1.1767       -496.4168

     Atom 10  Ca  pos: (  0.757258  0.328169  0.496459)  para sigma:        -491.06
          -486.8051         -2.6308        -16.5915
            -1.6337       -493.8815        -11.2578
           -19.0505        -11.8122       -492.4841

     Atom 11  Ca  pos: (  0.639621  0.297489  1.191128)  para sigma:        -444.74
          -430.1914          3.0315         -3.2059
            -0.1551       -458.4717         -6.6005
            -1.7040         -5.3504       -445.5422

     Atom 12  Ca  pos: (  0.072161  0.039156  0.030989)  para sigma:        -487.43
          -487.1957        -24.5380         16.5572
           -23.9246       -472.9969          7.0496
            15.9605         17.7907       -502.1070

     Atom 13  Si  pos: ( -0.094937  0.227675  0.069441)  para sigma:        -433.92
          -424.9367        -14.0535        -42.7733
             1.0538       -427.7473        -44.7120
           -53.5662        -30.7568       -449.0789

     Atom 14  Si  pos: (  0.498084  0.335269  0.558601)  para sigma:        -405.66
          -398.6932          7.0278          2.8524
            11.8436       -431.8569        -12.0360
             3.3749        -12.4957       -386.4286

     Atom 15  Si  pos: (  0.739757  0.337495  0.233029)  para sigma:        -408.24
          -405.2747         29.6095          4.4688
            29.0042       -419.5687         12.0005
             6.8902          9.1430       -399.8795

     Atom 16  Si  pos: (  0.320430  0.204288  0.080659)  para sigma:        -406.58
          -400.1111         33.7396        -10.8153
            28.9021       -405.2887         -4.9290
            -9.8492          4.0238       -414.3341

     Atom 17  Si  pos: ( -0.013119  0.329320  0.560991)  para sigma:        -405.82
          -413.3455         37.8224          1.9201
            34.3127       -425.2061         -9.7192
             8.6611        -13.3556       -378.9128

     Atom 18  Si  pos: (  0.227021  0.345555  0.239607)  para sigma:        -406.01
          -384.3776         32.3834         -0.3962
            34.3846       -411.8776        -15.7470
            -1.3778        -10.0801       -421.7881

     Atom 19  Si  pos: ( -0.153279  0.534463  0.566031)  para sigma:        -402.23
          -396.0312         26.0181         -1.1929
            28.5302       -430.9191          2.6006
            -2.5345         11.7040       -379.7375

     Atom 20  Si  pos: (  0.412843  0.079829  0.266894)  para sigma:        -398.45
          -373.9818         23.4333        -12.4553
            27.0865       -415.0083          6.1725
            -7.9157         -6.6064       -406.3584

     Atom 21  Si  pos: (  0.373962  0.540080  0.574170)  para sigma:        -406.43
          -409.4211         31.1834          7.6336
            28.9711       -422.9271          9.3201
             7.1593          6.7505       -386.9268

     Atom 22  Si  pos: (  0.910163  0.071147  0.258439)  para sigma:        -403.15
          -396.9594         21.8522         -0.6413
            15.8374       -410.8414          3.2916
            11.9377         -4.2899       -401.6370

     Atom 23  O   pos: (  0.162615  0.445606  0.200661)  para sigma:         -67.12
           -73.0171        -21.2515         -2.9321
           -22.2670        -50.6968          7.7390
            -3.0538          7.3311        -77.6322

     Atom 24  O   pos: (  0.230123  0.147194  0.509084)  para sigma:        -104.60
          -103.2151          5.3983         -4.6718
             4.2400        -85.8173         -5.6989
             3.0331          1.2019       -124.7641

     Atom 25  O   pos: (  0.491494  0.133242  0.344030)  para sigma:        -117.72
          -104.0636          0.0831          2.5343
             0.5889       -108.9178          1.0632
            -3.9659         -3.3159       -140.1888

     Atom 26  O   pos: ( -0.249765  0.507160  0.495898)  para sigma:        -104.13
           -77.5659         -7.3018          8.0868
           -15.0289       -118.1326         -9.6594
            -1.9680         -4.4913       -116.6812

     Atom 27  O   pos: (  0.008735  0.499328  0.322351)  para sigma:         -93.27
           -73.9361          4.1541        -10.7643
             1.0987        -86.7151         -8.9394
            -4.0698         -6.5284       -119.1459

     Atom 28  O   pos: (  0.253321  0.113406  0.035995)  para sigma:         -87.80
           -85.4980         11.6668        -12.0830
            17.0804        -79.6675         -1.9133
           -12.2173         -1.3684        -98.2457

     Atom 29  O   pos: ( -0.016560  0.309424  0.157903)  para sigma:        -161.70
          -219.2069          6.7457         20.7484
             4.1467       -170.9952         71.9022
            30.1849         70.0321        -94.8917

     Atom 30  H   pos: (  0.051249  0.280145  0.158478)  para sigma:           0.00
             0.0000          0.0000          0.0000
             0.0000          0.0000          0.0000
             0.0000          0.0000          0.0000

     Atom 31  O   pos: (  0.008434  0.292012  0.675715)  para sigma:        -100.48
           -80.6546        -10.0710         -9.6784
            -7.2462       -116.6934         10.8588
           -11.1261         11.1637       -104.0914

     Atom 32  O   pos: (  0.249460  0.298803  0.123336)  para sigma:         -67.88
           -76.2538        -11.7763        -11.1287
           -12.9568        -65.9794         15.4792
            -9.0666         13.2374        -61.4058

     Atom 33  O   pos: (  0.678915  0.118956  0.699264)  para sigma:         -73.89
           -83.0531          8.1784         -2.4989
             9.8861        -81.2373         15.8068
            -4.6370         12.4625        -57.3861

     Atom 34  O   pos: (  0.856207  0.132030  0.164308)  para sigma:        -103.23
          -104.5513         19.8267        -19.8600
            12.3722       -116.5421        -28.0500
           -10.9271        -36.3208        -88.5965

     Atom 35  O   pos: (  0.467794  0.455469  0.578541)  para sigma:         -76.20
           -82.9105        -10.3606          0.7051
           -11.1791        -67.5266          5.1466
             1.1976          4.3943        -78.1640

     Atom 36  O   pos: (  0.669123  0.438684  0.196961)  para sigma:         -74.18
           -75.5407        -23.1609         -6.8961
           -22.2815        -55.9739          0.5397
            -9.0317          0.0622        -91.0369

     Atom 37  O   pos: (  0.728967  0.159803  0.499606)  para sigma:        -117.49
          -142.4632          4.8606         14.0489
            10.9031       -101.4776          8.2655
            12.0915         13.4840       -108.5230

     Atom 38  O   pos: ( -0.020425  0.137560  0.307591)  para sigma:        -112.22
           -94.6294         -3.0886          7.9718
            -4.0060       -111.5848         -1.1910
             2.3199         -4.8846       -130.4499

     Atom 39  O   pos: (  0.272594  0.490831  0.527128)  para sigma:         -86.21
           -87.8306         13.5686          3.2405
            22.8294        -65.4996         13.0655
             2.4439          7.0186       -105.2904

     Atom 40  O   pos: (  0.512268  0.482341  0.319456)  para sigma:        -115.13
          -106.2837         -2.6337         -8.5631
            -3.5825       -108.3240         -7.9916
            -5.0767         -4.3980       -130.7784

     Atom 41  O   pos: ( -0.152104  0.213838 -0.052742)  para sigma:         -73.79
           -68.2407          1.9050         29.4977
             2.7600        -86.3801         12.6562
            63.3536          9.2949        -66.7421

     Atom 42  H   pos: (  0.652426  0.481910  1.669453)  para sigma:           0.00
             0.0000          0.0000          0.0000
             0.0000          0.0000          0.0000
             0.0000          0.0000          0.0000

     Atom 43  O   pos: (  0.388455  0.248126 -0.010614)  para sigma:         -72.38
           -62.5914          8.5760        -14.9495
             5.2520        -75.6129        -10.2503
           -13.4610         -7.5292        -78.9422

     Atom 44  O   pos: (  0.521820  0.286749  0.668534)  para sigma:         -75.11
           -88.0639          4.2782          9.9539
             4.5259        -72.3392        -11.3788
             8.6284        -10.9229        -64.9132

     Atom 45  O   pos: ( -0.195201  0.312677  0.106302)  para sigma:         -94.31
           -84.2521        -19.0747        -14.8537
           -19.8627       -108.6531         23.9077
           -16.7870         24.6662        -90.0265

     Atom 46  O   pos: (  0.409745  0.275240  0.498432)  para sigma:        -106.46
           -86.0223         -0.7807          5.8801
            -3.8653       -108.1313          0.1366
            -0.8551         -3.0402       -125.2170

     Atom 47  O   pos: (  0.655491  0.250934  0.257733)  para sigma:        -103.57
          -109.8678         10.0248         -6.4580
             9.5469        -99.0508        -15.8043
           -12.8941        -20.9123       -101.7921

     Atom 48  O   pos: (  0.591532  0.346299  0.479583)  para sigma:        -113.62
           -76.2861         -8.3396         13.3505
           -16.0670       -140.0729          6.6058
            21.0723          4.7118       -124.4953

     Atom 49  O   pos: ( -0.189495  0.359537  0.308156)  para sigma:         -97.87
           -93.7490         -0.1536          8.2333
             0.4753       -116.6616         -3.5688
             5.6778         -0.3988        -83.2009

     Atom 50  O   pos: ( -0.076067  0.252778  0.488887)  para sigma:        -115.96
          -129.4761         -1.9353         -8.0147
             3.5752       -106.7987          0.0980
            -6.2338         -6.4390       -111.5932

     Atom 51  O   pos: (  0.162045  0.271940  0.310662)  para sigma:         -93.56
          -100.6444         14.1488        -11.2486
            15.4112        -70.6602        -18.5713
            -9.5142        -13.5123       -109.3779

     Atom 52  O   pos: (  0.079468  0.375992  0.497601)  para sigma:        -101.14
           -76.8037         -3.5400        -14.4373
            -1.3540        -92.4725        -10.5914
            -4.8960         -3.6952       -134.1473

     Atom 53  O   pos: (  0.330250  0.381228  0.294286)  para sigma:         -88.57
           -74.8968          9.2860          8.8738
             8.4406        -94.2218         -0.3886
             8.6021          0.7044        -96.5985

     Atom 54  O   pos: ( -0.171011  0.570256  0.681743)  para sigma:         -76.80
           -84.7888          1.0662         -7.3869
             1.0782        -90.7350          1.5965
            -0.7350          0.7016        -54.8842

     Atom 55  O   pos: (  0.388927  0.166601  0.178305)  para sigma:         -55.21
           -65.7614        -12.6840         18.4991
            -9.5138        -61.9102        -23.1321
            17.6689        -22.2638        -37.9731

     Atom 56  O   pos: ( -0.097664  0.421771  0.582471)  para sigma:         -77.83
           -86.4662         -3.5350         -2.4320
            -8.3200        -65.8355         -3.4078
            -1.0764         -4.4910        -81.1994

     Atom 57  O   pos: ( -0.019421  0.519001  0.793992)  para sigma:         -31.21
           -11.7645          2.5598          3.6082
             8.2952        -41.0632         -7.4738
            10.9075         -7.0504        -40.7920

     Atom 58  H   pos: (  0.044092  0.536296  0.758133)  para sigma:           0.00
             0.0000          0.0000          0.0000
             0.0000          0.0000          0.0000
             0.0000          0.0000          0.0000

     Atom 59  H   pos: (  0.236713  0.093030  0.758923)  para sigma:           0.00
             0.0000          0.0000          0.0000
             0.0000          0.0000          0.0000
             0.0000          0.0000          0.0000

     Atom 60  O   pos: (  0.094305  0.651961  1.534554)  para sigma:         -25.14
           -31.1932         -9.6516          6.4966
           -14.7163        -33.7120          8.9690
             0.7384         10.5395        -10.5176

     Atom 61  H   pos: (  0.130341  0.620743  1.478123)  para sigma:           0.00
             0.0000          0.0000          0.0000
             0.0000          0.0000          0.0000
             0.0000          0.0000          0.0000

     Atom 62  H   pos: (  0.338538  0.217249  1.514074)  para sigma:           0.00
             0.0000          0.0000          0.0000
             0.0000          0.0000          0.0000
             0.0000          0.0000          0.0000

     Atom 63  O   pos: (  0.564472  0.440949  0.789662)  para sigma:         -18.03
           -31.6451         -2.4117          2.6229
             0.4963          7.7371         15.4667
             2.5589         20.5997        -30.1947

     Atom 64  H   pos: (  0.532257  0.390305  0.744024)  para sigma:           0.00
             0.0000          0.0000          0.0000
             0.0000          0.0000          0.0000
             0.0000          0.0000          0.0000

     Atom 65  H   pos: (  0.531338  0.504425  0.774526)  para sigma:           0.00
             0.0000          0.0000          0.0000
             0.0000          0.0000          0.0000
             0.0000          0.0000          0.0000

     Atom 66  O   pos: (  0.369326  0.492122  0.123212)  para sigma:         -30.44
           -23.6367         17.3207          7.8396
            18.1227        -36.1923         -7.8454
             8.0594         -6.6479        -31.4951

     Atom 67  H   pos: (  0.740101  0.074714  0.136861)  para sigma:           0.00
             0.0000          0.0000          0.0000
             0.0000          0.0000          0.0000
             0.0000          0.0000          0.0000

     Atom 68  H   pos: (  0.369511  0.446595  0.182318)  para sigma:           0.00
             0.0000          0.0000          0.0000
             0.0000          0.0000          0.0000
             0.0000          0.0000          0.0000

     Atom 69  O   pos: (  0.661131  0.481605  1.221205)  para sigma:          -0.56
             9.7324         -3.2575        -11.8995
             0.9710         12.8847         12.9309
           -10.5125         13.0258        -24.2853

     Atom 70  H   pos: (  0.628056  0.537963  1.254090)  para sigma:           0.00
             0.0000          0.0000          0.0000
             0.0000          0.0000          0.0000
             0.0000          0.0000          0.0000

     Atom 71  H   pos: ( -0.268505  0.497901  1.194114)  para sigma:           0.00
             0.0000          0.0000          0.0000
             0.0000          0.0000          0.0000
             0.0000          0.0000          0.0000

     Atom 72  O   pos: (  0.523925  0.388808  1.080290)  para sigma:          -9.78
            -1.9923          3.7710          2.7301
             8.4833         -7.5665        -11.8092
             2.5994        -12.9650        -19.7920

     Atom 73  H   pos: (  0.452699  0.377212  1.094205)  para sigma:           0.00
             0.0000          0.0000          0.0000
             0.0000          0.0000          0.0000
             0.0000          0.0000          0.0000

     Atom 74  H   pos: (  0.527576  0.458925  1.057100)  para sigma:           0.00
             0.0000          0.0000          0.0000
             0.0000          0.0000          0.0000
             0.0000          0.0000          0.0000

     Atom 75  O   pos: (  0.316822  0.579565  1.231347)  para sigma:          -7.01
           -22.1504          5.5571        -15.7839
             8.9193         -2.1762         -0.6066
           -15.9547          1.3630          3.2987

     Atom 76  H   pos: (  0.277880  0.559855  1.291466)  para sigma:           0.00
             0.0000          0.0000          0.0000
             0.0000          0.0000          0.0000
             0.0000          0.0000          0.0000

     Atom 77  H   pos: (  0.311519  0.522741  1.184369)  para sigma:           0.00
             0.0000          0.0000          0.0000
             0.0000          0.0000          0.0000
             0.0000          0.0000          0.0000

     Atom 78  O   pos: (  0.456997  0.656401  1.488695)  para sigma:          -7.89
           -30.0668          0.8113          6.8954
             1.3711         -6.6417          8.9065
             9.1351         16.9131         13.0463

     Atom 79  H   pos: (  0.485603  0.655491  1.557806)  para sigma:           0.00
             0.0000          0.0000          0.0000
             0.0000          0.0000          0.0000
             0.0000          0.0000          0.0000

     Atom 80  H   pos: (  0.457734  0.586178  1.464796)  para sigma:           0.00
             0.0000          0.0000          0.0000
             0.0000          0.0000          0.0000
             0.0000          0.0000          0.0000

     Atom 81  O   pos: ( -0.123381  0.508759  1.147501)  para sigma:          -4.93
             0.9424         28.1477         -4.3548
            25.0155          0.6862         -3.6277
            -1.8812         -1.4319        -16.4142

     Atom 82  H   pos: ( -0.148836  0.446917  1.114767)  para sigma:           0.00
             0.0000          0.0000          0.0000
             0.0000          0.0000          0.0000
             0.0000          0.0000          0.0000

     Atom 83  H   pos: ( -0.081235  0.544027  1.096960)  para sigma:           0.00
             0.0000          0.0000          0.0000
             0.0000          0.0000          0.0000
             0.0000          0.0000          0.0000

     Atom 84  O   pos: ( -0.138624  0.511198  0.174836)  para sigma:         -72.64
           -85.8216          9.1315         -7.6263
             8.2488        -78.0375         -4.6020
            -4.2982        -10.7020        -54.0551

     Atom 85  H   pos: ( -0.110203  0.445243  0.190623)  para sigma:           0.00
             0.0000          0.0000          0.0000
             0.0000          0.0000          0.0000
             0.0000          0.0000          0.0000

     Atom 86  H   pos: (  0.218835  0.077871  0.126937)  para sigma:           0.00
             0.0000          0.0000          0.0000
             0.0000          0.0000          0.0000
             0.0000          0.0000          0.0000

     Atom 87  O   pos: ( -0.037168  0.240826  1.053676)  para sigma:         -18.89
           -28.5374         11.0808         -3.1322
            12.7233        -15.8806          1.2267
            -3.9604          2.1393        -12.2638

     Atom 88  H   pos: ( -0.004933  0.281800  1.000408)  para sigma:           0.00
             0.0000          0.0000          0.0000
             0.0000          0.0000          0.0000
             0.0000          0.0000          0.0000

     Atom 89  H   pos: ( -0.064813  0.180580  1.017800)  para sigma:           0.00
             0.0000          0.0000          0.0000
             0.0000          0.0000          0.0000
             0.0000          0.0000          0.0000

     Atom 90  O   pos: (  0.023701  0.334144  0.883664)  para sigma:          -8.54
           -26.9691          4.0577         -3.9583
             6.2497          5.9228          2.3670
            -6.1839         -1.2857         -4.5861

     Atom 91  H   pos: (  0.047921  0.295066  0.825921)  para sigma:           0.00
             0.0000          0.0000          0.0000
             0.0000          0.0000          0.0000
             0.0000          0.0000          0.0000

     Atom 92  H   pos: (  0.050651  0.402223  0.874832)  para sigma:           0.00
             0.0000          0.0000          0.0000
             0.0000          0.0000          0.0000
             0.0000          0.0000          0.0000

     Atom 93  O   pos: (  0.153795  0.424794  1.540683)  para sigma:         -28.53
           -23.5181          5.5975          3.2937
             5.1370        -42.7523          2.4229
             2.8944          4.4631        -19.3151

     Atom 94  H   pos: (  0.082893  0.422530  1.562809)  para sigma:           0.00
             0.0000          0.0000          0.0000
             0.0000          0.0000          0.0000
             0.0000          0.0000          0.0000

     Atom 95  H   pos: (  0.192705  0.453939  1.598109)  para sigma:           0.00
             0.0000          0.0000          0.0000
             0.0000          0.0000          0.0000
             0.0000          0.0000          0.0000

     Atom 96  O   pos: (  0.744244  0.358379  0.903119)  para sigma:         -36.26
           -42.9028          8.8602          3.9515
             8.2197        -26.1405         -2.3639
             5.1101         -4.1605        -39.7270

     Atom 97  H   pos: (  0.730696  0.431893  0.891403)  para sigma:           0.00
             0.0000          0.0000          0.0000
             0.0000          0.0000          0.0000
             0.0000          0.0000          0.0000

     Atom 98  H   pos: (  0.687776  0.317874  0.874457)  para sigma:           0.00
             0.0000          0.0000          0.0000
             0.0000          0.0000          0.0000
             0.0000          0.0000          0.0000

     Atom 99  O   pos: (  0.785595  0.343120  1.095363)  para sigma:         -31.16
           -23.4330         -6.4134         -0.1306
            -4.3293        -43.3183         -0.8038
            -0.0043         -1.8785        -26.7241

     Atom100  H   pos: ( -0.149987  0.298820  1.072214)  para sigma:           0.00
             0.0000          0.0000          0.0000
             0.0000          0.0000          0.0000
             0.0000          0.0000          0.0000

     Atom101  H   pos: (  0.765717  0.347906  1.022467)  para sigma:           0.00
             0.0000          0.0000          0.0000
             0.0000          0.0000          0.0000
             0.0000          0.0000          0.0000

     Atom102  O   pos: (  0.583537  0.257283  0.079558)  para sigma:         -41.86
           -36.9755          2.7382         13.1415
             6.3860        -62.0855          0.3565
            17.6629         -0.6077        -26.5310

     Atom103  H   pos: (  0.610826  0.247549  0.151881)  para sigma:           0.00
             0.0000          0.0000          0.0000
             0.0000          0.0000          0.0000
             0.0000          0.0000          0.0000

     Atom104  H   pos: (  0.509904  0.258323  0.082489)  para sigma:           0.00
             0.0000          0.0000          0.0000
             0.0000          0.0000          0.0000
             0.0000          0.0000          0.0000

     Atom105  O   pos: (  0.715203  0.352009  0.679587)  para sigma:         -34.39
           -27.6294          3.8263         -4.3463
             3.6440        -24.7228          2.6829
            -8.0880          0.1213        -50.8094

     Atom106  H   pos: (  0.679491  0.413998  0.698648)  para sigma:           0.00
             0.0000          0.0000          0.0000
             0.0000          0.0000          0.0000
             0.0000          0.0000          0.0000

     Atom107  H   pos: (  0.657034  0.304155  0.678682)  para sigma:           0.00
             0.0000          0.0000          0.0000
             0.0000          0.0000          0.0000
             0.0000          0.0000          0.0000

     Atom108  O   pos: (  0.203325  0.303334  0.674365)  para sigma:         -35.70
           -22.2722          5.9277          6.5663
             6.5019        -35.2067          2.8360
             8.5872          3.8715        -49.6348

     Atom109  H   pos: (  0.204693  0.229880  0.686214)  para sigma:           0.00
             0.0000          0.0000          0.0000
             0.0000          0.0000          0.0000
             0.0000          0.0000          0.0000

     Atom110  H   pos: (  0.126885  0.309858  0.677360)  para sigma:           0.00
             0.0000          0.0000          0.0000
             0.0000          0.0000          0.0000
             0.0000          0.0000          0.0000

     Atom111  O   pos: ( -0.046549  0.226641  1.251959)  para sigma:           2.82
            -4.3127          5.2431         -6.6564
             4.6815        -13.7794          5.1439
             3.0616          7.4349         26.5595

     Atom112  H   pos: (  0.001670  0.263960  1.291973)  para sigma:           0.00
             0.0000          0.0000          0.0000
             0.0000          0.0000          0.0000
             0.0000          0.0000          0.0000

     Atom113  H   pos: ( -0.028480  0.235331  1.179544)  para sigma:           0.00
             0.0000          0.0000          0.0000
             0.0000          0.0000          0.0000
             0.0000          0.0000          0.0000

     Atom114  O   pos: (  0.184763  0.538085  1.382198)  para sigma:         -20.64
           -31.3024          4.4929          2.3161
             3.2478        -35.2997         -9.7261
             5.1991        -12.7777          4.6960

     Atom115  H   pos: (  0.175005  0.490497  1.440565)  para sigma:           0.00
             0.0000          0.0000          0.0000
             0.0000          0.0000          0.0000
             0.0000          0.0000          0.0000

     Atom116  H   pos: (  0.131903  0.519779  1.331524)  para sigma:           0.00
             0.0000          0.0000          0.0000
             0.0000          0.0000          0.0000
             0.0000          0.0000          0.0000

     Atom117  O   pos: (  0.622759  0.420981 -0.022071)  para sigma:         -38.71
           -34.5540          1.8025          7.8597
             5.5221        -32.7458         -2.6865
             9.3339         -3.9300        -48.8432

     Atom118  H   pos: (  0.610536  0.359103  0.021067)  para sigma:           0.00
             0.0000          0.0000          0.0000
             0.0000          0.0000          0.0000
             0.0000          0.0000          0.0000

     Atom119  H   pos: (  0.559897  0.459589 -0.016722)  para sigma:           0.00
             0.0000          0.0000          0.0000
             0.0000          0.0000          0.0000
             0.0000          0.0000          0.0000

     Atom120  O   pos: (  0.426152  0.453942  1.433550)  para sigma:          -2.50
            -6.2990         -2.9399          6.3879
            -3.9973        -13.0893         -8.4988
            10.9051         -7.2694         11.8897

     Atom121  H   pos: (  0.423772  0.428153  1.503890)  para sigma:           0.00
             0.0000          0.0000          0.0000
             0.0000          0.0000          0.0000
             0.0000          0.0000          0.0000

     Atom122  H   pos: (  0.356894  0.459262  1.410088)  para sigma:           0.00
             0.0000          0.0000          0.0000
             0.0000          0.0000          0.0000
             0.0000          0.0000          0.0000

     Atom123  O   pos: (  0.075439  0.426305 -0.011937)  para sigma:         -40.57
           -32.0969         -0.0515         -6.6938
            -1.7039        -30.6007         -6.2443
            -1.2558         -5.2724        -59.0157

     Atom124  H   pos: (  0.051454  0.376553  0.037611)  para sigma:           0.00
             0.0000          0.0000          0.0000
             0.0000          0.0000          0.0000
             0.0000          0.0000          0.0000

     Atom125  H   pos: (  0.029699  0.484933  0.001853)  para sigma:           0.00
             0.0000          0.0000          0.0000
             0.0000          0.0000          0.0000
             0.0000          0.0000          0.0000

     Atom126  O   pos: ( -0.061980  0.401290  1.583554)  para sigma:         -20.56
            -9.9636        -11.2470        -14.6602
            -7.9808        -27.4740         28.2175
            -9.3675         27.4206        -24.2524

     Atom127  H   pos: ( -0.112082  0.443874  1.621411)  para sigma:           0.00
             0.0000          0.0000          0.0000
             0.0000          0.0000          0.0000
             0.0000          0.0000          0.0000

     Atom128  H   pos: ( -0.099898  0.357221  1.539124)  para sigma:           0.00
             0.0000          0.0000          0.0000
             0.0000          0.0000          0.0000
             0.0000          0.0000          0.0000

     Atom129  O   pos: (  0.766338  0.300836  1.316631)  para sigma:         -13.90
            -5.4506         -9.3506          3.9346
            -9.4023        -33.2597         -5.3015
             2.6021         -8.6480         -2.9794

     Atom130  H   pos: (  0.758732  0.275802  1.385891)  para sigma:           0.00
             0.0000          0.0000          0.0000
             0.0000          0.0000          0.0000
             0.0000          0.0000          0.0000

     Atom131  H   pos: (  0.834698  0.277505  1.297666)  para sigma:           0.00
             0.0000          0.0000          0.0000
             0.0000          0.0000          0.0000
             0.0000          0.0000          0.0000

     Atom132  O   pos: (  0.026606  0.595630  1.031209)  para sigma:           1.65
            -8.3402         -5.1358        -15.6244
            -8.3352         17.7968         -5.7571
           -16.3698         -7.8659         -4.5033

     Atom133  H   pos: (  0.069339  0.551869  0.989272)  para sigma:           0.00
             0.0000          0.0000          0.0000
             0.0000          0.0000          0.0000
             0.0000          0.0000          0.0000

     Atom134  H   pos: (  0.338894  0.200653  1.002768)  para sigma:           0.00
             0.0000          0.0000          0.0000
             0.0000          0.0000          0.0000
             0.0000          0.0000          0.0000

     Atom135  O   pos: (  0.300551  0.684579  1.630306)  para sigma:         -27.46
           -22.3457          2.2393        -19.4936
             3.7013        -24.0825        -14.0731
           -11.8652        -11.5227        -35.9443

     Atom136  H   pos: (  0.299997  0.612742  1.655133)  para sigma:           0.00
             0.0000          0.0000          0.0000
             0.0000          0.0000          0.0000
             0.0000          0.0000          0.0000

     Atom137  H   pos: (  0.333761  0.682069  1.564386)  para sigma:           0.00
             0.0000          0.0000          0.0000
             0.0000          0.0000          0.0000
             0.0000          0.0000          0.0000

     Atom138  O   pos: (  0.061931  0.489993  1.231502)  para sigma:           1.72
            25.6834          7.2800          8.1323
             7.9636        -25.0270        -11.7090
             9.8788        -11.7744          4.5041

     Atom139  H   pos: ( -0.012127  0.491213  1.219887)  para sigma:           0.00
             0.0000          0.0000          0.0000
             0.0000          0.0000          0.0000
             0.0000          0.0000          0.0000

     Atom140  H   pos: (  0.087767  0.527512  1.173789)  para sigma:           0.00
             0.0000          0.0000          0.0000
             0.0000          0.0000          0.0000
             0.0000          0.0000          0.0000

     Atom141  O   pos: (  0.176920  0.514469  0.911942)  para sigma:         -19.12
           -23.0882        -10.8049        -15.8394
            -8.7161         -4.4169          2.9871
           -14.6192          4.9129        -29.8504

     Atom142  H   pos: (  0.223072  0.471887  0.869395)  para sigma:           0.00
             0.0000          0.0000          0.0000
             0.0000          0.0000          0.0000
             0.0000          0.0000          0.0000

     Atom143  H   pos: (  0.185375  0.580077  0.879725)  para sigma:           0.00
             0.0000          0.0000          0.0000
             0.0000          0.0000          0.0000
             0.0000          0.0000          0.0000

     Atom144  O   pos: (  0.599154  0.225236  0.840837)  para sigma:         -32.55
           -40.3672         -8.9245         -0.8504
           -10.6412        -34.9773          3.9328
            -0.1655          4.4911        -22.3129

     Atom145  H   pos: (  0.553903  0.261458  0.794168)  para sigma:           0.00
             0.0000          0.0000          0.0000
             0.0000          0.0000          0.0000
             0.0000          0.0000          0.0000

     Atom146  H   pos: (  0.633002  0.179372  0.788850)  para sigma:           0.00
             0.0000          0.0000          0.0000
             0.0000          0.0000          0.0000
             0.0000          0.0000          0.0000

     Atom147  O   pos: (  0.241163  0.270123  1.445242)  para sigma:           4.32
             3.1052         -9.9427         -6.7479
            -3.1511         17.7065         19.0527
            -1.4243         21.8693         -7.8499

     Atom148  H   pos: (  0.205047  0.321906  1.485365)  para sigma:           0.00
             0.0000          0.0000          0.0000
             0.0000          0.0000          0.0000
             0.0000          0.0000          0.0000

     Atom149  H   pos: ( -0.115707  0.675614  1.425580)  para sigma:           0.00
             0.0000          0.0000          0.0000
             0.0000          0.0000          0.0000
             0.0000          0.0000          0.0000

     Atom150  O   pos: (  0.297776  0.407379  1.103524)  para sigma:           5.75
            -5.8527          4.3489        -20.6473
             2.1483         -0.1576          9.7330
           -22.6938          6.0223         23.2629

     Atom151  H   pos: (  0.257288  0.353980  1.132572)  para sigma:           0.00
             0.0000          0.0000          0.0000
             0.0000          0.0000          0.0000
             0.0000          0.0000          0.0000

     Atom152  H   pos: (  0.317539  0.382321  1.035659)  para sigma:           0.00
             0.0000          0.0000          0.0000
             0.0000          0.0000          0.0000
             0.0000          0.0000          0.0000

     Atom153  O   pos: (  0.376594  0.316769  0.935070)  para sigma:         -16.06
           -14.3821         -4.2239         10.8318
            -7.5063        -30.2552        -11.6914
            16.5247        -14.0405         -3.5484

     Atom154  H   pos: (  0.353285  0.355568  0.873171)  para sigma:           0.00
             0.0000          0.0000          0.0000
             0.0000          0.0000          0.0000
             0.0000          0.0000          0.0000

     Atom155  H   pos: (  0.449010  0.328338  0.937917)  para sigma:           0.00
             0.0000          0.0000          0.0000
             0.0000          0.0000          0.0000
             0.0000          0.0000          0.0000

     Atom156  O   pos: ( -0.247384  0.547134  0.849660)  para sigma:         -20.90
           -32.4034          9.4256        -15.9934
             8.2182        -27.8788         -4.8903
           -14.6432         -6.4944         -2.4282

     Atom157  H   pos: ( -0.223939  0.560815  0.774424)  para sigma:           0.00
             0.0000          0.0000          0.0000
             0.0000          0.0000          0.0000
             0.0000          0.0000          0.0000

     Atom158  H   pos: ( -0.191413  0.569799  0.890794)  para sigma:           0.00
             0.0000          0.0000          0.0000
             0.0000          0.0000          0.0000
             0.0000          0.0000          0.0000

     Atom159  O   pos: (  0.614303  0.187636  1.040148)  para sigma:         -12.42
           -34.2420          9.4901          8.9673
            11.6734        -10.4478         -3.8875
             8.4406         -4.9506          7.4298

     Atom160  H   pos: (  0.271891  0.581758  1.028865)  para sigma:           0.00
             0.0000          0.0000          0.0000
             0.0000          0.0000          0.0000
             0.0000          0.0000          0.0000

     Atom161  H   pos: (  0.606702  0.211656  0.970146)  para sigma:           0.00
             0.0000          0.0000          0.0000
             0.0000          0.0000          0.0000
             0.0000          0.0000          0.0000

     Atom162  O   pos: (  0.302531  0.421724  0.792669)  para sigma:         -37.04
           -47.2044         11.6230          0.2970
            13.4995        -28.9155         -4.7115
             2.1680         -2.3760        -34.9956

     Atom163  H   pos: (  0.267730  0.375265  0.743651)  para sigma:           0.00
             0.0000          0.0000          0.0000
             0.0000          0.0000          0.0000
             0.0000          0.0000          0.0000

     Atom164  H   pos: (  0.336223  0.478471  0.754236)  para sigma:           0.00
             0.0000          0.0000          0.0000
             0.0000          0.0000          0.0000
             0.0000          0.0000          0.0000

     Atom165  O   pos: (  0.554933  0.565475  0.967040)  para sigma:         -16.64
           -19.8576        -12.3247          0.5510
           -14.4767        -16.0946          2.4546
            -0.5757          3.1445        -13.9645

     Atom166  H   pos: (  0.600698  0.524636  0.926187)  para sigma:           0.00
             0.0000          0.0000          0.0000
             0.0000          0.0000          0.0000
             0.0000          0.0000          0.0000

     Atom167  H   pos: (  0.830089  0.146347  0.923215)  para sigma:           0.00
             0.0000          0.0000          0.0000
             0.0000          0.0000          0.0000
             0.0000          0.0000          0.0000

     Atom168  O   pos: (  0.843256  0.192976  0.774703)  para sigma:         -30.49
           -17.9227         16.0891          4.4457
            19.5251        -33.3316         -0.6297
            11.0048         -0.7201        -40.2062

     Atom169  H   pos: ( -0.095725  0.186326  0.710831)  para sigma:           0.00
             0.0000          0.0000          0.0000
             0.0000          0.0000          0.0000
             0.0000          0.0000          0.0000

     Atom170  H   pos: (  0.781364  0.169158  0.734841)  para sigma:           0.00
             0.0000          0.0000          0.0000
             0.0000          0.0000          0.0000
             0.0000          0.0000          0.0000

     Atom171  O   pos: (  0.440184  0.112375  0.677001)  para sigma:         -33.83
           -39.9685          7.6105         -6.7938
             5.5911        -23.8861         -1.6615
            -8.8621         -1.6544        -37.6222

     Atom172  H   pos: (  0.472038  0.183742  0.677333)  para sigma:           0.00
             0.0000          0.0000          0.0000
             0.0000          0.0000          0.0000
             0.0000          0.0000          0.0000

     Atom173  H   pos: (  0.499003  0.068496  0.671309)  para sigma:           0.00
             0.0000          0.0000          0.0000
             0.0000          0.0000          0.0000
             0.0000          0.0000          0.0000

     Atom174  O   pos: (  0.421542  0.400392  1.635897)  para sigma:         -40.52
           -39.9171         -6.9092         -2.5887
            -8.9683        -38.7622          7.4392
            -4.8678          7.2575        -42.8837

     Atom175  H   pos: (  0.582809  0.184307 -0.022385)  para sigma:           0.00
             0.0000          0.0000          0.0000
             0.0000          0.0000          0.0000
             0.0000          0.0000          0.0000

     Atom176  H   pos: (  0.353421  0.431551  1.651535)  para sigma:           0.00
             0.0000          0.0000          0.0000
             0.0000          0.0000          0.0000
             0.0000          0.0000          0.0000

     Atom177  O   pos: (  0.497978  0.303126  1.302619)  para sigma:          -1.55
           -10.1549         -5.8502        -19.2459
            -3.8745          7.5299          7.8244
           -17.0941          8.7409         -2.0187

     Atom178  H   pos: (  0.474547  0.355997  1.349570)  para sigma:           0.00
             0.0000          0.0000          0.0000
             0.0000          0.0000          0.0000
             0.0000          0.0000          0.0000

     Atom179  H   pos: (  0.476963  0.239911  1.332827)  para sigma:           0.00
             0.0000          0.0000          0.0000
             0.0000          0.0000          0.0000
             0.0000          0.0000          0.0000

     Atom180  O   pos: ( -0.265903  0.670532  1.600212)  para sigma:         -26.08
           -32.7426         -6.1510         -0.1380
             3.0633         -1.2873         -6.9527
            -2.1371         -2.7060        -44.2070

     Atom181  H   pos: (  0.109317  0.241428  1.612382)  para sigma:           0.00
             0.0000          0.0000          0.0000
             0.0000          0.0000          0.0000
             0.0000          0.0000          0.0000

     Atom182  H   pos: ( -0.255830  0.597231  1.613699)  para sigma:           0.00
             0.0000          0.0000          0.0000
             0.0000          0.0000          0.0000
             0.0000          0.0000          0.0000

     Paramagnetic US occ-occ contribution in ppm:

     Atom  1  Ca  pos: (  0.403090  0.095205  0.495520)  para_oo sigma:          -2.81
            -3.0025         -0.2553         -0.1533
            -0.2567         -2.3499         -0.0909
            -0.0581         -0.0865         -3.0631

     Atom  2  Ca  pos: (  0.146337  0.102414  0.347801)  para_oo sigma:          -3.14
            -2.9853         -0.2774         -0.0654
            -0.2904         -3.0460         -0.0850
            -0.0788         -0.0127         -3.3990

     Atom  3  Ca  pos: ( -0.014741  0.315746  0.331912)  para_oo sigma:          -3.00
            -3.0742         -0.1776         -0.0629
            -0.2004         -2.7305         -0.1633
            -0.1464         -0.1096         -3.1934

     Atom  4  Ca  pos: (  0.242781  0.321278  0.488097)  para_oo sigma:          -3.28
            -2.9234         -0.3949          0.0987
            -0.4058         -2.8304          0.1033
             0.0695          0.0421         -4.0794

     Atom  5  Ca  pos: (  0.254140  0.439519 -0.008021)  para_oo sigma:          -2.64
            -2.5963          0.1529          0.3612
             0.3010         -2.9358          0.3543
             0.3421          0.2246         -2.3755

     Atom  6  Ca  pos: ( -0.122772  0.372512  0.755833)  para_oo sigma:          -2.13
            -1.9032          0.3694         -0.2445
             0.2520         -2.3514          0.2611
            -0.2642          0.2000         -2.1304

     Atom  7  Ca  pos: (  0.897812  0.089064  0.482803)  para_oo sigma:          -3.18
            -2.8257         -0.2359          0.2990
            -0.2550         -3.2849          0.0648
             0.2677          0.0652         -3.4376

     Atom  8  Ca  pos: (  0.661621  0.097523  0.347481)  para_oo sigma:          -3.17
            -3.0489         -0.5477          0.2150
            -0.5744         -3.0311          0.1113
             0.1812          0.0511         -3.4386

     Atom  9  Ca  pos: (  0.494208  0.309480  0.335080)  para_oo sigma:          -2.97
            -3.2702         -0.4461          0.1281
            -0.3888         -2.3012         -0.0227
             0.1761         -0.0785         -3.3359

     Atom 10  Ca  pos: (  0.757258  0.328169  0.496459)  para_oo sigma:          -3.42
            -3.2093         -0.1595         -0.2476
            -0.1899         -3.3147         -0.2399
            -0.2395         -0.2597         -3.7365

     Atom 11  Ca  pos: (  0.639621  0.297489  1.191128)  para_oo sigma:          -2.95
            -2.7043         -0.1398          0.2987
            -0.0514         -3.1677          0.1233
             0.3434          0.1389         -2.9777

     Atom 12  Ca  pos: (  0.072161  0.039156  0.030989)  para_oo sigma:          -1.70
            -1.4317          0.2937          0.2533
             0.4066         -2.1874          0.3505
             0.3244          0.2173         -1.4711

     Atom 13  Si  pos: ( -0.094937  0.227675  0.069441)  para_oo sigma:          -2.18
            -3.4810          0.5636          0.7087
             0.7341         -1.0585         -0.4850
             0.3980         -0.5537         -2.0014

     Atom 14  Si  pos: (  0.498084  0.335269  0.558601)  para_oo sigma:          -5.94
            -5.8238          0.1275          0.1282
             0.1715         -6.4233         -0.1590
             0.0699         -0.1333         -5.5596

     Atom 15  Si  pos: (  0.739757  0.337495  0.233029)  para_oo sigma:          -5.86
            -5.7460          0.7163          0.2569
             0.7915         -6.2624          0.2872
             0.2455          0.3133         -5.5856

     Atom 16  Si  pos: (  0.320430  0.204288  0.080659)  para_oo sigma:          -5.87
            -5.5574          0.2331          0.1065
             0.3083         -6.0241         -0.0193
             0.1930         -0.0061         -6.0194

     Atom 17  Si  pos: ( -0.013119  0.329320  0.560991)  para_oo sigma:          -6.01
            -6.0833          0.5796         -0.0414
             0.5366         -6.3028         -0.2906
            -0.0689         -0.2221         -5.6405

     Atom 18  Si  pos: (  0.227021  0.345555  0.239607)  para_oo sigma:          -5.98
            -5.5539          0.9137         -0.0557
             0.8910         -6.0881         -0.4571
            -0.0379         -0.4612         -6.3085

     Atom 19  Si  pos: ( -0.153279  0.534463  0.566031)  para_oo sigma:          -6.06
            -5.9575          0.4683         -0.0527
             0.4799         -6.5184          0.1501
            -0.0087          0.1409         -5.7083

     Atom 20  Si  pos: (  0.412843  0.079829  0.266894)  para_oo sigma:          -6.12
            -5.7138          0.5289         -0.4087
             0.5178         -6.4679         -0.1128
            -0.3844         -0.0739         -6.1929

     Atom 21  Si  pos: (  0.373962  0.540080  0.574170)  para_oo sigma:          -5.94
            -5.9032          0.5146          0.2250
             0.4679         -6.3015          0.1495
             0.2292          0.1290         -5.6158

     Atom 22  Si  pos: (  0.910163  0.071147  0.258439)  para_oo sigma:          -5.95
            -5.7476          0.3735          0.0932
             0.3190         -6.1281          0.4061
             0.0405          0.2882         -5.9690

     Atom 23  O   pos: (  0.162615  0.445606  0.200661)  para_oo sigma:          -4.03
            -4.2888         -1.4591         -0.1577
            -1.4655         -2.8965          0.3020
            -0.1029          0.2490         -4.9074

     Atom 24  O   pos: (  0.230123  0.147194  0.509084)  para_oo sigma:          -1.61
            -1.3627          1.3250         -1.3866
             1.2463         -1.7739         -0.9983
            -1.4965         -1.1014         -1.6928

     Atom 25  O   pos: (  0.491494  0.133242  0.344030)  para_oo sigma:          -1.36
            -1.2673          1.0364          1.7563
             1.0421         -1.9472          1.0645
             1.8350          1.1538         -0.8583

     Atom 26  O   pos: ( -0.249765  0.507160  0.495898)  para_oo sigma:          -1.56
            -0.8140          0.6695          1.4933
             0.7493         -2.3985          0.7113
             1.7300          0.6889         -1.4616

     Atom 27  O   pos: (  0.008735  0.499328  0.322351)  para_oo sigma:          -2.34
            -1.2839          1.0045         -1.5066
             1.0223         -3.3844         -0.8597
            -1.7564         -0.8941         -2.3563

     Atom 28  O   pos: (  0.253321  0.113406  0.035995)  para_oo sigma:          -3.56
            -3.7544          1.1738          0.5437
             1.3122         -2.8514          0.8384
             0.4253          0.7999         -4.0709

     Atom 29  O   pos: ( -0.016560  0.309424  0.157903)  para_oo sigma:          -0.22
             0.4497          0.2303          0.5973
            -0.1156         -0.1627         -0.5486
             0.2262         -0.5473         -0.9418

     Atom 30  H   pos: (  0.051249  0.280145  0.158478)  para_oo sigma:           0.00
             0.0000          0.0000          0.0000
             0.0000          0.0000          0.0000
             0.0000          0.0000          0.0000

     Atom 31  O   pos: (  0.008434  0.292012  0.675715)  para_oo sigma:          -2.71
            -3.8692          0.0746          0.9219
             0.1579         -3.4608         -1.1372
             1.0692         -1.2468         -0.7861

     Atom 32  O   pos: (  0.249460  0.298803  0.123336)  para_oo sigma:          -3.43
            -3.7173         -0.9274         -0.8171
            -0.9296         -3.3358          1.3936
            -0.8150          1.4335         -3.2417

     Atom 33  O   pos: (  0.678915  0.118956  0.699264)  para_oo sigma:          -3.57
            -4.5326          0.0152          0.0244
             0.0174         -4.1482          0.7756
            -0.1494          0.8941         -2.0356

     Atom 34  O   pos: (  0.856207  0.132030  0.164308)  para_oo sigma:          -3.13
            -3.9053         -1.0062          0.9523
            -0.5168         -2.8858         -1.0516
             0.7135         -0.8212         -2.6123

     Atom 35  O   pos: (  0.467794  0.455469  0.578541)  para_oo sigma:          -3.36
            -3.6303         -1.6208          0.1126
            -1.5979         -1.9963          0.3566
             0.0962          0.3790         -4.4419

     Atom 36  O   pos: (  0.669123  0.438684  0.196961)  para_oo sigma:          -3.41
            -3.3945         -1.4966         -0.0416
            -1.4678         -2.4721          0.5332
            -0.1034          0.4453         -4.3664

     Atom 37  O   pos: (  0.728967  0.159803  0.499606)  para_oo sigma:          -1.20
            -1.6831          0.8268         -1.1960
             0.6921         -1.1699         -1.5381
            -1.1072         -1.7237         -0.7605

     Atom 38  O   pos: ( -0.020425  0.137560  0.307591)  para_oo sigma:          -1.49
            -1.7171          1.1333          1.2198
             1.2523         -1.3590          1.3085
             1.2774          1.4857         -1.3989

     Atom 39  O   pos: (  0.272594  0.490831  0.527128)  para_oo sigma:          -2.18
            -0.7728          1.0288          0.9964
             1.0881         -3.0930          0.4714
             1.0503          0.5664         -2.6725

     Atom 40  O   pos: (  0.512268  0.482341  0.319456)  para_oo sigma:          -1.44
            -0.7061          1.1420         -1.4206
             1.0966         -2.3081         -0.9195
            -1.5688         -0.9574         -1.2910

     Atom 41  O   pos: ( -0.152104  0.213838 -0.052742)  para_oo sigma:          -1.50
            -2.5304          0.1132          0.0282
             0.0088         -1.1194          0.2226
             0.3207          0.1289         -0.8595

     Atom 42  H   pos: (  0.652426  0.481910  1.669453)  para_oo sigma:           0.00
             0.0000          0.0000          0.0000
             0.0000          0.0000          0.0000
             0.0000          0.0000          0.0000

     Atom 43  O   pos: (  0.388455  0.248126 -0.010614)  para_oo sigma:          -3.67
            -3.5374          0.5032         -1.1682
             0.4628         -4.2823         -1.0161
            -1.2743         -1.0097         -3.1826

     Atom 44  O   pos: (  0.521820  0.286749  0.668534)  para_oo sigma:          -3.62
            -4.4874         -0.0973          0.5062
            -0.1840         -4.1828         -1.0054
             0.5742         -1.0538         -2.1906

     Atom 45  O   pos: ( -0.195201  0.312677  0.106302)  para_oo sigma:          -3.54
            -3.4297         -0.3498         -1.1665
            -0.3728         -4.3258          0.5508
            -1.2522          0.6904         -2.8698

     Atom 46  O   pos: (  0.409745  0.275240  0.498432)  para_oo sigma:          -1.33
            -0.8783          1.2670          1.3248
             1.2574         -1.6084          0.9189
             1.5171          0.9140         -1.5009

     Atom 47  O   pos: (  0.655491  0.250934  0.257733)  para_oo sigma:          -2.24
            -1.7567          1.7665         -0.0954
             1.6875         -1.9081         -0.0830
            -0.0106         -0.0320         -3.0502

     Atom 48  O   pos: (  0.591532  0.346299  0.479583)  para_oo sigma:          -1.43
            -1.1843          0.1322         -1.9898
             0.1930         -2.0957         -0.4791
            -2.2265         -0.3825         -1.0029

     Atom 49  O   pos: ( -0.189495  0.359537  0.308156)  para_oo sigma:          -1.84
            -2.0204          0.5732          1.7111
             0.5890         -2.4323          0.7710
             1.7255          0.7188         -1.0695

     Atom 50  O   pos: ( -0.076067  0.252778  0.488887)  para_oo sigma:          -1.43
            -1.4885          1.1981          1.3259
             1.1033         -1.3895          1.3617
             1.3153          1.5366         -1.4192

     Atom 51  O   pos: (  0.162045  0.271940  0.310662)  para_oo sigma:          -2.09
            -2.2516          1.3641         -1.4052
             1.2838         -2.1645         -1.0865
            -1.3841         -1.1881         -1.8401

     Atom 52  O   pos: (  0.079468  0.375992  0.497601)  para_oo sigma:          -1.74
            -1.1320          1.1751         -1.4302
             1.2572         -2.4468         -0.8406
            -1.5578         -0.9519         -1.6385

     Atom 53  O   pos: (  0.330250  0.381228  0.294286)  para_oo sigma:          -2.39
            -1.0073          1.0059          1.0823
             1.0999         -3.4154          0.4943
             1.0856          0.4072         -2.7495

     Atom 54  O   pos: ( -0.171011  0.570256  0.681743)  para_oo sigma:          -3.57
            -4.6578         -0.3147         -0.4296
            -0.3560         -4.3107          0.7303
            -0.5033          0.8027         -1.7451

     Atom 55  O   pos: (  0.388927  0.166601  0.178305)  para_oo sigma:          -3.72
            -4.3605         -0.7396          0.9962
            -0.7813         -4.0089         -1.3780
             1.0528         -1.3705         -2.7985

     Atom 56  O   pos: ( -0.097664  0.421771  0.582471)  para_oo sigma:          -2.99
            -2.8773         -1.6373         -0.0216
            -1.5824         -1.6764          0.1065
            -0.1078          0.1681         -4.4272

     Atom 57  O   pos: ( -0.019421  0.519001  0.793992)  para_oo sigma:          -0.61
            -0.2943         -0.1792          0.0969
            -0.3469         -0.9029         -0.1872
             0.1591         -0.1840         -0.6229

     Atom 58  H   pos: (  0.044092  0.536296  0.758133)  para_oo sigma:           0.00
             0.0000          0.0000          0.0000
             0.0000          0.0000          0.0000
             0.0000          0.0000          0.0000

     Atom 59  H   pos: (  0.236713  0.093030  0.758923)  para_oo sigma:           0.00
             0.0000          0.0000          0.0000
             0.0000          0.0000          0.0000
             0.0000          0.0000          0.0000

     Atom 60  O   pos: (  0.094305  0.651961  1.534554)  para_oo sigma:          -0.31
             0.1804         -0.4111         -0.2446
            -0.3278         -0.3976         -0.0433
            -0.1852         -0.0239         -0.7222

     Atom 61  H   pos: (  0.130341  0.620743  1.478123)  para_oo sigma:           0.00
             0.0000          0.0000          0.0000
             0.0000          0.0000          0.0000
             0.0000          0.0000          0.0000

     Atom 62  H   pos: (  0.338538  0.217249  1.514074)  para_oo sigma:           0.00
             0.0000          0.0000          0.0000
             0.0000          0.0000          0.0000
             0.0000          0.0000          0.0000

     Atom 63  O   pos: (  0.564472  0.440949  0.789662)  para_oo sigma:          -0.90
            -0.9247         -0.0317         -0.0826
             0.0321         -0.8587          0.1243
            -0.0593          0.2009         -0.9133

     Atom 64  H   pos: (  0.532257  0.390305  0.744024)  para_oo sigma:           0.00
             0.0000          0.0000          0.0000
             0.0000          0.0000          0.0000
             0.0000          0.0000          0.0000

     Atom 65  H   pos: (  0.531338  0.504425  0.774526)  para_oo sigma:           0.00
             0.0000          0.0000          0.0000
             0.0000          0.0000          0.0000
             0.0000          0.0000          0.0000

     Atom 66  O   pos: (  0.369326  0.492122  0.123212)  para_oo sigma:          -0.42
            -0.5043          0.1612         -0.3313
             0.1504         -0.2594         -0.2476
            -0.3870         -0.3307         -0.4986

     Atom 67  H   pos: (  0.740101  0.074714  0.136861)  para_oo sigma:           0.00
             0.0000          0.0000          0.0000
             0.0000          0.0000          0.0000
             0.0000          0.0000          0.0000

     Atom 68  H   pos: (  0.369511  0.446595  0.182318)  para_oo sigma:           0.00
             0.0000          0.0000          0.0000
             0.0000          0.0000          0.0000
             0.0000          0.0000          0.0000

     Atom 69  O   pos: (  0.661131  0.481605  1.221205)  para_oo sigma:          -0.45
            -0.1492         -0.1485         -0.1409
            -0.0359         -0.6109          0.0186
            -0.0913          0.0404         -0.5981

     Atom 70  H   pos: (  0.628056  0.537963  1.254090)  para_oo sigma:           0.00
             0.0000          0.0000          0.0000
             0.0000          0.0000          0.0000
             0.0000          0.0000          0.0000

     Atom 71  H   pos: ( -0.268505  0.497901  1.194114)  para_oo sigma:           0.00
             0.0000          0.0000          0.0000
             0.0000          0.0000          0.0000
             0.0000          0.0000          0.0000

     Atom 72  O   pos: (  0.523925  0.388808  1.080290)  para_oo sigma:          -0.52
            -0.4736          0.3048         -0.1336
             0.3316         -0.4483         -0.0441
            -0.0961          0.0498         -0.6409

     Atom 73  H   pos: (  0.452699  0.377212  1.094205)  para_oo sigma:           0.00
             0.0000          0.0000          0.0000
             0.0000          0.0000          0.0000
             0.0000          0.0000          0.0000

     Atom 74  H   pos: (  0.527576  0.458925  1.057100)  para_oo sigma:           0.00
             0.0000          0.0000          0.0000
             0.0000          0.0000          0.0000
             0.0000          0.0000          0.0000

     Atom 75  O   pos: (  0.316822  0.579565  1.231347)  para_oo sigma:          -0.57
            -0.6380         -0.1064         -0.1347
            -0.1094         -0.8818          0.1793
            -0.1814          0.2338         -0.1779

     Atom 76  H   pos: (  0.277880  0.559855  1.291466)  para_oo sigma:           0.00
             0.0000          0.0000          0.0000
             0.0000          0.0000          0.0000
             0.0000          0.0000          0.0000

     Atom 77  H   pos: (  0.311519  0.522741  1.184369)  para_oo sigma:           0.00
             0.0000          0.0000          0.0000
             0.0000          0.0000          0.0000
             0.0000          0.0000          0.0000

     Atom 78  O   pos: (  0.456997  0.656401  1.488695)  para_oo sigma:          -0.86
            -0.9398          0.0455         -0.0356
             0.0312         -0.9510          0.0207
            -0.0095          0.0774         -0.6888

     Atom 79  H   pos: (  0.485603  0.655491  1.557806)  para_oo sigma:           0.00
             0.0000          0.0000          0.0000
             0.0000          0.0000          0.0000
             0.0000          0.0000          0.0000

     Atom 80  H   pos: (  0.457734  0.586178  1.464796)  para_oo sigma:           0.00
             0.0000          0.0000          0.0000
             0.0000          0.0000          0.0000
             0.0000          0.0000          0.0000

     Atom 81  O   pos: ( -0.123381  0.508759  1.147501)  para_oo sigma:          -0.89
            -0.7008          0.2185          0.0165
             0.1156         -1.0304         -0.0171
             0.0747          0.0081         -0.9406

     Atom 82  H   pos: ( -0.148836  0.446917  1.114767)  para_oo sigma:           0.00
             0.0000          0.0000          0.0000
             0.0000          0.0000          0.0000
             0.0000          0.0000          0.0000

     Atom 83  H   pos: ( -0.081235  0.544027  1.096960)  para_oo sigma:           0.00
             0.0000          0.0000          0.0000
             0.0000          0.0000          0.0000
             0.0000          0.0000          0.0000

     Atom 84  O   pos: ( -0.138624  0.511198  0.174836)  para_oo sigma:          -0.42
            -0.5018          0.2049         -0.3313
             0.1447         -0.1185         -0.6676
            -0.2462         -0.5127         -0.6355

     Atom 85  H   pos: ( -0.110203  0.445243  0.190623)  para_oo sigma:           0.00
             0.0000          0.0000          0.0000
             0.0000          0.0000          0.0000
             0.0000          0.0000          0.0000

     Atom 86  H   pos: (  0.218835  0.077871  0.126937)  para_oo sigma:           0.00
             0.0000          0.0000          0.0000
             0.0000          0.0000          0.0000
             0.0000          0.0000          0.0000

     Atom 87  O   pos: ( -0.037168  0.240826  1.053676)  para_oo sigma:          -1.08
            -1.0227         -0.0462         -0.0050
            -0.0346         -1.2397         -0.1078
            -0.0564         -0.0823         -0.9655

     Atom 88  H   pos: ( -0.004933  0.281800  1.000408)  para_oo sigma:           0.00
             0.0000          0.0000          0.0000
             0.0000          0.0000          0.0000
             0.0000          0.0000          0.0000

     Atom 89  H   pos: ( -0.064813  0.180580  1.017800)  para_oo sigma:           0.00
             0.0000          0.0000          0.0000
             0.0000          0.0000          0.0000
             0.0000          0.0000          0.0000

     Atom 90  O   pos: (  0.023701  0.334144  0.883664)  para_oo sigma:          -0.65
            -0.8503          0.0037         -0.0717
             0.0092         -0.5373         -0.0015
            -0.0218         -0.0613         -0.5762

     Atom 91  H   pos: (  0.047921  0.295066  0.825921)  para_oo sigma:           0.00
             0.0000          0.0000          0.0000
             0.0000          0.0000          0.0000
             0.0000          0.0000          0.0000

     Atom 92  H   pos: (  0.050651  0.402223  0.874832)  para_oo sigma:           0.00
             0.0000          0.0000          0.0000
             0.0000          0.0000          0.0000
             0.0000          0.0000          0.0000

     Atom 93  O   pos: (  0.153795  0.424794  1.540683)  para_oo sigma:          -1.02
            -1.1906         -0.1017         -0.0618
            -0.1431         -0.9622         -0.0903
            -0.0610         -0.0757         -0.9011

     Atom 94  H   pos: (  0.082893  0.422530  1.562809)  para_oo sigma:           0.00
             0.0000          0.0000          0.0000
             0.0000          0.0000          0.0000
             0.0000          0.0000          0.0000

     Atom 95  H   pos: (  0.192705  0.453939  1.598109)  para_oo sigma:           0.00
             0.0000          0.0000          0.0000
             0.0000          0.0000          0.0000
             0.0000          0.0000          0.0000

     Atom 96  O   pos: (  0.744244  0.358379  0.903119)  para_oo sigma:          -0.69
            -0.9529          0.0524          0.1184
             0.1335         -0.3370          0.0095
             0.1149          0.0024         -0.7886

     Atom 97  H   pos: (  0.730696  0.431893  0.891403)  para_oo sigma:           0.00
             0.0000          0.0000          0.0000
             0.0000          0.0000          0.0000
             0.0000          0.0000          0.0000

     Atom 98  H   pos: (  0.687776  0.317874  0.874457)  para_oo sigma:           0.00
             0.0000          0.0000          0.0000
             0.0000          0.0000          0.0000
             0.0000          0.0000          0.0000

     Atom 99  O   pos: (  0.785595  0.343120  1.095363)  para_oo sigma:          -0.61
            -0.6843         -0.2202          0.3424
            -0.2464         -0.6674          0.0570
             0.3863          0.0025         -0.4839

     Atom100  H   pos: ( -0.149987  0.298820  1.072214)  para_oo sigma:           0.00
             0.0000          0.0000          0.0000
             0.0000          0.0000          0.0000
             0.0000          0.0000          0.0000

     Atom101  H   pos: (  0.765717  0.347906  1.022467)  para_oo sigma:           0.00
             0.0000          0.0000          0.0000
             0.0000          0.0000          0.0000
             0.0000          0.0000          0.0000

     Atom102  O   pos: (  0.583537  0.257283  0.079558)  para_oo sigma:          -1.13
            -1.4315          0.0600          0.0588
             0.1085         -1.1008          0.0866
             0.2069          0.0477         -0.8610

     Atom103  H   pos: (  0.610826  0.247549  0.151881)  para_oo sigma:           0.00
             0.0000          0.0000          0.0000
             0.0000          0.0000          0.0000
             0.0000          0.0000          0.0000

     Atom104  H   pos: (  0.509904  0.258323  0.082489)  para_oo sigma:           0.00
             0.0000          0.0000          0.0000
             0.0000          0.0000          0.0000
             0.0000          0.0000          0.0000

     Atom105  O   pos: (  0.715203  0.352009  0.679587)  para_oo sigma:          -0.43
            -0.4394         -0.0175         -0.0809
             0.0017         -0.0906          0.0649
            -0.1669         -0.0781         -0.7567

     Atom106  H   pos: (  0.679491  0.413998  0.698648)  para_oo sigma:           0.00
             0.0000          0.0000          0.0000
             0.0000          0.0000          0.0000
             0.0000          0.0000          0.0000

     Atom107  H   pos: (  0.657034  0.304155  0.678682)  para_oo sigma:           0.00
             0.0000          0.0000          0.0000
             0.0000          0.0000          0.0000
             0.0000          0.0000          0.0000

     Atom108  O   pos: (  0.203325  0.303334  0.674365)  para_oo sigma:          -0.87
            -0.6305          0.0616          0.1355
             0.0507         -0.7767          0.1438
             0.1513          0.2143         -1.1927

     Atom109  H   pos: (  0.204693  0.229880  0.686214)  para_oo sigma:           0.00
             0.0000          0.0000          0.0000
             0.0000          0.0000          0.0000
             0.0000          0.0000          0.0000

     Atom110  H   pos: (  0.126885  0.309858  0.677360)  para_oo sigma:           0.00
             0.0000          0.0000          0.0000
             0.0000          0.0000          0.0000
             0.0000          0.0000          0.0000

     Atom111  O   pos: ( -0.046549  0.226641  1.251959)  para_oo sigma:          -0.81
            -0.8360         -0.1220         -0.1098
            -0.1506         -0.8928          0.0038
            -0.0492          0.0046         -0.7115

     Atom112  H   pos: (  0.001670  0.263960  1.291973)  para_oo sigma:           0.00
             0.0000          0.0000          0.0000
             0.0000          0.0000          0.0000
             0.0000          0.0000          0.0000

     Atom113  H   pos: ( -0.028480  0.235331  1.179544)  para_oo sigma:           0.00
             0.0000          0.0000          0.0000
             0.0000          0.0000          0.0000
             0.0000          0.0000          0.0000

     Atom114  O   pos: (  0.184763  0.538085  1.382198)  para_oo sigma:          -1.10
            -1.2343         -0.0585         -0.0503
            -0.0678         -1.1108         -0.0307
            -0.0432         -0.0284         -0.9533

     Atom115  H   pos: (  0.175005  0.490497  1.440565)  para_oo sigma:           0.00
             0.0000          0.0000          0.0000
             0.0000          0.0000          0.0000
             0.0000          0.0000          0.0000

     Atom116  H   pos: (  0.131903  0.519779  1.331524)  para_oo sigma:           0.00
             0.0000          0.0000          0.0000
             0.0000          0.0000          0.0000
             0.0000          0.0000          0.0000

     Atom117  O   pos: (  0.622759  0.420981 -0.022071)  para_oo sigma:          -0.48
            -0.7149         -0.2142         -0.0719
            -0.2832         -0.3349         -0.2077
            -0.0459         -0.2060         -0.3804

     Atom118  H   pos: (  0.610536  0.359103  0.021067)  para_oo sigma:           0.00
             0.0000          0.0000          0.0000
             0.0000          0.0000          0.0000
             0.0000          0.0000          0.0000

     Atom119  H   pos: (  0.559897  0.459589 -0.016722)  para_oo sigma:           0.00
             0.0000          0.0000          0.0000
             0.0000          0.0000          0.0000
             0.0000          0.0000          0.0000

     Atom120  O   pos: (  0.426152  0.453942  1.433550)  para_oo sigma:          -0.76
            -0.8789         -0.0205         -0.0233
            -0.0187         -0.7083          0.0587
            -0.0178          0.0445         -0.7057

     Atom121  H   pos: (  0.423772  0.428153  1.503890)  para_oo sigma:           0.00
             0.0000          0.0000          0.0000
             0.0000          0.0000          0.0000
             0.0000          0.0000          0.0000

     Atom122  H   pos: (  0.356894  0.459262  1.410088)  para_oo sigma:           0.00
             0.0000          0.0000          0.0000
             0.0000          0.0000          0.0000
             0.0000          0.0000          0.0000

     Atom123  O   pos: (  0.075439  0.426305 -0.011937)  para_oo sigma:          -0.26
            -0.5878         -0.2843         -0.0403
            -0.3297          0.0845         -0.0973
            -0.0679         -0.1413         -0.2692

     Atom124  H   pos: (  0.051454  0.376553  0.037611)  para_oo sigma:           0.00
             0.0000          0.0000          0.0000
             0.0000          0.0000          0.0000
             0.0000          0.0000          0.0000

     Atom125  H   pos: (  0.029699  0.484933  0.001853)  para_oo sigma:           0.00
             0.0000          0.0000          0.0000
             0.0000          0.0000          0.0000
             0.0000          0.0000          0.0000

     Atom126  O   pos: ( -0.061980  0.401290  1.583554)  para_oo sigma:          -0.27
            -0.2973         -0.1000         -0.0807
            -0.0246         -0.1032          0.1909
            -0.0456          0.1298         -0.4095

     Atom127  H   pos: ( -0.112082  0.443874  1.621411)  para_oo sigma:           0.00
             0.0000          0.0000          0.0000
             0.0000          0.0000          0.0000
             0.0000          0.0000          0.0000

     Atom128  H   pos: ( -0.099898  0.357221  1.539124)  para_oo sigma:           0.00
             0.0000          0.0000          0.0000
             0.0000          0.0000          0.0000
             0.0000          0.0000          0.0000

     Atom129  O   pos: (  0.766338  0.300836  1.316631)  para_oo sigma:          -0.39
            -0.3256         -0.0507         -0.5605
            -0.0826         -0.4900         -0.1627
            -0.5041         -0.1179         -0.3591

     Atom130  H   pos: (  0.758732  0.275802  1.385891)  para_oo sigma:           0.00
             0.0000          0.0000          0.0000
             0.0000          0.0000          0.0000
             0.0000          0.0000          0.0000

     Atom131  H   pos: (  0.834698  0.277505  1.297666)  para_oo sigma:           0.00
             0.0000          0.0000          0.0000
             0.0000          0.0000          0.0000
             0.0000          0.0000          0.0000

     Atom132  O   pos: (  0.026606  0.595630  1.031209)  para_oo sigma:          -0.86
            -0.8682          0.0050         -0.1330
            -0.0270         -0.9086          0.0113
            -0.1198         -0.0489         -0.8162

     Atom133  H   pos: (  0.069339  0.551869  0.989272)  para_oo sigma:           0.00
             0.0000          0.0000          0.0000
             0.0000          0.0000          0.0000
             0.0000          0.0000          0.0000

     Atom134  H   pos: (  0.338894  0.200653  1.002768)  para_oo sigma:           0.00
             0.0000          0.0000          0.0000
             0.0000          0.0000          0.0000
             0.0000          0.0000          0.0000

     Atom135  O   pos: (  0.300551  0.684579  1.630306)  para_oo sigma:          -0.61
            -0.8590         -0.0050          0.1928
             0.1635         -0.3807         -0.2662
             0.0773         -0.2321         -0.6045

     Atom136  H   pos: (  0.299997  0.612742  1.655133)  para_oo sigma:           0.00
             0.0000          0.0000          0.0000
             0.0000          0.0000          0.0000
             0.0000          0.0000          0.0000

     Atom137  H   pos: (  0.333761  0.682069  1.564386)  para_oo sigma:           0.00
             0.0000          0.0000          0.0000
             0.0000          0.0000          0.0000
             0.0000          0.0000          0.0000

     Atom138  O   pos: (  0.061931  0.489993  1.231502)  para_oo sigma:          -0.79
            -0.6399         -0.0194          0.2140
            -0.0253         -0.9512          0.0205
             0.2302          0.0346         -0.7816

     Atom139  H   pos: ( -0.012127  0.491213  1.219887)  para_oo sigma:           0.00
             0.0000          0.0000          0.0000
             0.0000          0.0000          0.0000
             0.0000          0.0000          0.0000

     Atom140  H   pos: (  0.087767  0.527512  1.173789)  para_oo sigma:           0.00
             0.0000          0.0000          0.0000
             0.0000          0.0000          0.0000
             0.0000          0.0000          0.0000

     Atom141  O   pos: (  0.176920  0.514469  0.911942)  para_oo sigma:          -0.95
            -0.8370         -0.1058         -0.0827
            -0.0867         -1.0694          0.1451
            -0.0543          0.1880         -0.9383

     Atom142  H   pos: (  0.223072  0.471887  0.869395)  para_oo sigma:           0.00
             0.0000          0.0000          0.0000
             0.0000          0.0000          0.0000
             0.0000          0.0000          0.0000

     Atom143  H   pos: (  0.185375  0.580077  0.879725)  para_oo sigma:           0.00
             0.0000          0.0000          0.0000
             0.0000          0.0000          0.0000
             0.0000          0.0000          0.0000

     Atom144  O   pos: (  0.599154  0.225236  0.840837)  para_oo sigma:          -1.16
            -1.2019          0.0076         -0.0444
             0.0175         -1.2835         -0.0084
            -0.0217          0.0225         -0.9817

     Atom145  H   pos: (  0.553903  0.261458  0.794168)  para_oo sigma:           0.00
             0.0000          0.0000          0.0000
             0.0000          0.0000          0.0000
             0.0000          0.0000          0.0000

     Atom146  H   pos: (  0.633002  0.179372  0.788850)  para_oo sigma:           0.00
             0.0000          0.0000          0.0000
             0.0000          0.0000          0.0000
             0.0000          0.0000          0.0000

     Atom147  O   pos: (  0.241163  0.270123  1.445242)  para_oo sigma:          -0.72
            -0.7960         -0.1623         -0.0338
            -0.1364         -0.6361          0.0294
            -0.0256          0.0097         -0.7243

     Atom148  H   pos: (  0.205047  0.321906  1.485365)  para_oo sigma:           0.00
             0.0000          0.0000          0.0000
             0.0000          0.0000          0.0000
             0.0000          0.0000          0.0000

     Atom149  H   pos: ( -0.115707  0.675614  1.425580)  para_oo sigma:           0.00
             0.0000          0.0000          0.0000
             0.0000          0.0000          0.0000
             0.0000          0.0000          0.0000

     Atom150  O   pos: (  0.297776  0.407379  1.103524)  para_oo sigma:          -0.69
            -0.7337         -0.0537         -0.0525
            -0.0893         -0.7068          0.1570
            -0.0565          0.1154         -0.6240

     Atom151  H   pos: (  0.257288  0.353980  1.132572)  para_oo sigma:           0.00
             0.0000          0.0000          0.0000
             0.0000          0.0000          0.0000
             0.0000          0.0000          0.0000

     Atom152  H   pos: (  0.317539  0.382321  1.035659)  para_oo sigma:           0.00
             0.0000          0.0000          0.0000
             0.0000          0.0000          0.0000
             0.0000          0.0000          0.0000

     Atom153  O   pos: (  0.376594  0.316769  0.935070)  para_oo sigma:          -0.97
            -1.0966         -0.1440          0.0564
            -0.2199         -1.0556         -0.0341
             0.0637         -0.0733         -0.7490

     Atom154  H   pos: (  0.353285  0.355568  0.873171)  para_oo sigma:           0.00
             0.0000          0.0000          0.0000
             0.0000          0.0000          0.0000
             0.0000          0.0000          0.0000

     Atom155  H   pos: (  0.449010  0.328338  0.937917)  para_oo sigma:           0.00
             0.0000          0.0000          0.0000
             0.0000          0.0000          0.0000
             0.0000          0.0000          0.0000

     Atom156  O   pos: ( -0.247384  0.547134  0.849660)  para_oo sigma:          -1.10
            -1.3103         -0.0605         -0.3645
            -0.0300         -1.0116         -0.0926
            -0.3728         -0.1347         -0.9919

     Atom157  H   pos: ( -0.223939  0.560815  0.774424)  para_oo sigma:           0.00
             0.0000          0.0000          0.0000
             0.0000          0.0000          0.0000
             0.0000          0.0000          0.0000

     Atom158  H   pos: ( -0.191413  0.569799  0.890794)  para_oo sigma:           0.00
             0.0000          0.0000          0.0000
             0.0000          0.0000          0.0000
             0.0000          0.0000          0.0000

     Atom159  O   pos: (  0.614303  0.187636  1.040148)  para_oo sigma:          -0.55
            -0.6711          0.0740          0.0473
             0.0966         -0.5398         -0.3501
            -0.0277         -0.3400         -0.4363

     Atom160  H   pos: (  0.271891  0.581758  1.028865)  para_oo sigma:           0.00
             0.0000          0.0000          0.0000
             0.0000          0.0000          0.0000
             0.0000          0.0000          0.0000

     Atom161  H   pos: (  0.606702  0.211656  0.970146)  para_oo sigma:           0.00
             0.0000          0.0000          0.0000
             0.0000          0.0000          0.0000
             0.0000          0.0000          0.0000

     Atom162  O   pos: (  0.302531  0.421724  0.792669)  para_oo sigma:          -1.24
            -1.3179         -0.0729         -0.0005
            -0.0388         -1.2690         -0.0352
             0.0354          0.0141         -1.1450

     Atom163  H   pos: (  0.267730  0.375265  0.743651)  para_oo sigma:           0.00
             0.0000          0.0000          0.0000
             0.0000          0.0000          0.0000
             0.0000          0.0000          0.0000

     Atom164  H   pos: (  0.336223  0.478471  0.754236)  para_oo sigma:           0.00
             0.0000          0.0000          0.0000
             0.0000          0.0000          0.0000
             0.0000          0.0000          0.0000

     Atom165  O   pos: (  0.554933  0.565475  0.967040)  para_oo sigma:          -0.89
            -1.0047          0.0433         -0.0062
             0.0119         -0.7954          0.0952
            -0.0008          0.0907         -0.8553

     Atom166  H   pos: (  0.600698  0.524636  0.926187)  para_oo sigma:           0.00
             0.0000          0.0000          0.0000
             0.0000          0.0000          0.0000
             0.0000          0.0000          0.0000

     Atom167  H   pos: (  0.830089  0.146347  0.923215)  para_oo sigma:           0.00
             0.0000          0.0000          0.0000
             0.0000          0.0000          0.0000
             0.0000          0.0000          0.0000

     Atom168  O   pos: (  0.843256  0.192976  0.774703)  para_oo sigma:          -0.73
            -0.3704          0.1235         -0.0146
             0.0266         -0.9095         -0.0566
            -0.0335         -0.1162         -0.9099

     Atom169  H   pos: ( -0.095725  0.186326  0.710831)  para_oo sigma:           0.00
             0.0000          0.0000          0.0000
             0.0000          0.0000          0.0000
             0.0000          0.0000          0.0000

     Atom170  H   pos: (  0.781364  0.169158  0.734841)  para_oo sigma:           0.00
             0.0000          0.0000          0.0000
             0.0000          0.0000          0.0000
             0.0000          0.0000          0.0000

     Atom171  O   pos: (  0.440184  0.112375  0.677001)  para_oo sigma:          -0.65
            -0.6586          0.0094         -0.2515
             0.0549         -0.3614          0.0011
            -0.2771         -0.0079         -0.9307

     Atom172  H   pos: (  0.472038  0.183742  0.677333)  para_oo sigma:           0.00
             0.0000          0.0000          0.0000
             0.0000          0.0000          0.0000
             0.0000          0.0000          0.0000

     Atom173  H   pos: (  0.499003  0.068496  0.671309)  para_oo sigma:           0.00
             0.0000          0.0000          0.0000
             0.0000          0.0000          0.0000
             0.0000          0.0000          0.0000

     Atom174  O   pos: (  0.421542  0.400392  1.635897)  para_oo sigma:          -0.65
            -0.5276          0.0438          0.0393
             0.0576         -0.9085          0.3353
             0.0092          0.3220         -0.5091

     Atom175  H   pos: (  0.582809  0.184307 -0.022385)  para_oo sigma:           0.00
             0.0000          0.0000          0.0000
             0.0000          0.0000          0.0000
             0.0000          0.0000          0.0000

     Atom176  H   pos: (  0.353421  0.431551  1.651535)  para_oo sigma:           0.00
             0.0000          0.0000          0.0000
             0.0000          0.0000          0.0000
             0.0000          0.0000          0.0000

     Atom177  O   pos: (  0.497978  0.303126  1.302619)  para_oo sigma:          -0.23
            -0.5501         -0.0091          0.0715
            -0.0221          0.3269          0.1160
             0.0628          0.0777         -0.4691

     Atom178  H   pos: (  0.474547  0.355997  1.349570)  para_oo sigma:           0.00
             0.0000          0.0000          0.0000
             0.0000          0.0000          0.0000
             0.0000          0.0000          0.0000

     Atom179  H   pos: (  0.476963  0.239911  1.332827)  para_oo sigma:           0.00
             0.0000          0.0000          0.0000
             0.0000          0.0000          0.0000
             0.0000          0.0000          0.0000

     Atom180  O   pos: ( -0.265903  0.670532  1.600212)  para_oo sigma:          -0.28
            -0.3087          0.3092          0.0462
             0.2989         -0.0123         -0.0969
             0.0765         -0.1928         -0.5214

     Atom181  H   pos: (  0.109317  0.241428  1.612382)  para_oo sigma:           0.00
             0.0000          0.0000          0.0000
             0.0000          0.0000          0.0000
             0.0000          0.0000          0.0000

     Atom182  H   pos: ( -0.255830  0.597231  1.613699)  para_oo sigma:           0.00
             0.0000          0.0000          0.0000
             0.0000          0.0000          0.0000
             0.0000          0.0000          0.0000

     Paramagnetic US L_R Q_R contribution in ppm:

     Atom  1  Ca  pos: (  0.403090  0.095205  0.495520)  para_lq sigma:         202.23
           201.5380         -0.4442         -0.2631
            -0.4216        202.8045         -0.2213
            -0.2731         -0.5047        202.3478

     Atom  2  Ca  pos: (  0.146337  0.102414  0.347801)  para_lq sigma:         201.81
           201.7739         -0.8941         -0.4172
            -0.7024        202.0151         -0.3097
            -0.3927          0.0604        201.6425

     Atom  3  Ca  pos: ( -0.014741  0.315746  0.331912)  para_lq sigma:         201.37
           200.7231         -0.3385         -0.5191
            -0.5086        201.4176         -0.2946
            -0.8921         -0.4703        201.9736

     Atom  4  Ca  pos: (  0.242781  0.321278  0.488097)  para_lq sigma:         202.22
           202.7634         -0.6996          0.2930
            -0.9036        203.2070          0.1761
             0.3850          0.1744        200.6872

     Atom  5  Ca  pos: (  0.254140  0.439519 -0.008021)  para_lq sigma:         204.71
           204.6450         -0.0626          1.1431
             0.4363        204.6976          0.5648
             0.3285          0.3668        204.7944

     Atom  6  Ca  pos: ( -0.122772  0.372512  0.755833)  para_lq sigma:         202.67
           203.1234          0.2832         -1.0722
            -0.3351        202.1638          0.8336
            -1.7029          0.6146        202.7256

     Atom  7  Ca  pos: (  0.897812  0.089064  0.482803)  para_lq sigma:         201.22
           201.7964         -0.8383          0.6346
            -0.7359        199.9371          0.4143
             0.5266          0.2380        201.9304

     Atom  8  Ca  pos: (  0.661621  0.097523  0.347481)  para_lq sigma:         201.32
           200.5419         -1.2040          0.7858
            -1.6887        201.5811          0.3001
             1.0604          0.6836        201.8334

     Atom  9  Ca  pos: (  0.494208  0.309480  0.335080)  para_lq sigma:         201.60
           200.3828         -1.6298          0.1865
            -1.0052        202.7136          0.2938
             0.4497          0.1492        201.7185

     Atom 10  Ca  pos: (  0.757258  0.328169  0.496459)  para_lq sigma:         201.69
           202.0120         -0.1478         -0.8364
            -0.2286        201.4742         -0.7140
            -1.1467         -1.0860        201.5757

     Atom 11  Ca  pos: (  0.639621  0.297489  1.191128)  para_lq sigma:         205.36
           206.1317         -0.0572          0.7802
            -0.2513        204.7645          0.2339
             0.9498          0.4438        205.1971

     Atom 12  Ca  pos: (  0.072161  0.039156  0.030989)  para_lq sigma:         204.16
           204.9720          0.1534          0.4967
             0.3335        203.3022          0.4900
             1.2736          0.4292        204.1914

     Atom 13  Si  pos: ( -0.094937  0.227675  0.069441)  para_lq sigma:           4.52
            -4.3434          2.4819          5.7688
             4.1473         10.1734         -3.2474
             1.4715         -2.4816          7.7348

     Atom 14  Si  pos: (  0.498084  0.335269  0.558601)  para_lq sigma:          -0.79
            -0.6467          0.5040          0.4277
             1.2791         -3.4393         -1.2869
             0.5232         -1.3655          1.7046

     Atom 15  Si  pos: (  0.739757  0.337495  0.233029)  para_lq sigma:          -0.93
            -0.3743          3.8086          0.7808
             3.7063         -2.9326          1.4844
             1.3347          1.2066          0.5215

     Atom 16  Si  pos: (  0.320430  0.204288  0.080659)  para_lq sigma:          -0.73
             0.2449          3.1899         -0.2271
             2.5220         -0.8246         -0.6605
            -0.2594          0.8285         -1.6191

     Atom 17  Si  pos: ( -0.013119  0.329320  0.560991)  para_lq sigma:          -0.94
            -1.6415          3.4502         -0.1832
             3.0896         -3.1759         -1.1984
             0.3650         -1.4421          1.9949

     Atom 18  Si  pos: (  0.227021  0.345555  0.239607)  para_lq sigma:          -0.74
             1.5427          4.3589         -0.1233
             4.4929         -1.6011         -2.1603
            -0.1058         -1.6355         -2.1471

     Atom 19  Si  pos: ( -0.153279  0.534463  0.566031)  para_lq sigma:          -0.72
            -0.6319          2.5169         -0.1389
             2.8525         -3.4446          0.3201
            -0.0473          1.1344          1.9078

     Atom 20  Si  pos: (  0.412843  0.079829  0.266894)  para_lq sigma:          -0.50
             1.9712          2.4762         -2.2043
             3.0848         -2.4512          0.3951
            -1.6385         -1.0422         -1.0324

     Atom 21  Si  pos: (  0.373962  0.540080  0.574170)  para_lq sigma:          -0.85
            -0.8814          3.0462          1.0467
             2.6009         -3.1501          1.1403
             1.0882          0.7698          1.4772

     Atom 22  Si  pos: (  0.910163  0.071147  0.258439)  para_lq sigma:          -0.76
            -0.2155          2.3743         -0.0480
             1.4253         -1.7164          1.5230
             1.0973          0.6475         -0.3600

     Atom 23  O   pos: (  0.162615  0.445606  0.200661)  para_lq sigma:        -103.13
          -102.3456          3.4394          0.3251
             3.5995       -105.8645         -0.6668
             0.7799         -0.9290       -101.1833

     Atom 24  O   pos: (  0.230123  0.147194  0.509084)  para_lq sigma:        -110.54
          -110.4307         -2.7345          2.1565
            -2.8751       -110.4289          2.7122
             2.6777          3.0664       -110.7552

     Atom 25  O   pos: (  0.491494  0.133242  0.344030)  para_lq sigma:        -109.56
          -109.3773         -2.1754         -2.6992
            -2.1892       -107.8043         -2.0602
            -3.5222         -2.6567       -111.5009

     Atom 26  O   pos: ( -0.249765  0.507160  0.495898)  para_lq sigma:        -110.28
          -112.2437         -1.3202         -3.8663
            -1.6513       -107.9198         -0.6628
            -4.3682         -0.6727       -110.6894

     Atom 27  O   pos: (  0.008735  0.499328  0.322351)  para_lq sigma:        -110.83
          -112.8693         -1.9500          3.1023
            -2.0430       -108.2174          0.7366
             3.7110          1.0182       -111.3953

     Atom 28  O   pos: (  0.253321  0.113406  0.035995)  para_lq sigma:        -108.39
          -107.8270         -2.9559         -1.0839
            -2.5664       -109.9534         -1.3913
            -1.3965         -1.3571       -107.3869

     Atom 29  O   pos: ( -0.016560  0.309424  0.157903)  para_lq sigma:        -111.60
          -113.1656          1.2485          0.1706
             1.1126       -112.3034         -1.4035
             0.6467         -1.8850       -109.3256

     Atom 30  H   pos: (  0.051249  0.280145  0.158478)  para_lq sigma:           0.00
             0.0000          0.0000          0.0000
             0.0000          0.0000          0.0000
             0.0000          0.0000          0.0000

     Atom 31  O   pos: (  0.008434  0.292012  0.675715)  para_lq sigma:        -112.43
          -109.7179          0.1122         -2.0556
             0.5724       -110.7631          3.5905
            -1.6639          3.2154       -116.8199

     Atom 32  O   pos: (  0.249460  0.298803  0.123336)  para_lq sigma:        -103.06
          -101.3005          2.6687          1.5566
             2.5097       -103.9950         -2.3139
             1.4584         -1.9770       -103.8769

     Atom 33  O   pos: (  0.678915  0.118956  0.699264)  para_lq sigma:        -110.17
          -107.7067          0.3129          1.4347
             0.1263       -108.5786         -2.3087
             0.5749         -2.4417       -114.2301

     Atom 34  O   pos: (  0.856207  0.132030  0.164308)  para_lq sigma:        -105.92
          -103.9293         -1.7205         -1.2108
            -0.6590       -106.6081          4.5208
            -1.5953          4.6305       -107.2199

     Atom 35  O   pos: (  0.467794  0.455469  0.578541)  para_lq sigma:        -103.37
          -103.6899          2.7407          0.5200
             2.8211       -107.1975         -0.2803
             0.5672         -0.1977        -99.2189

     Atom 36  O   pos: (  0.669123  0.438684  0.196961)  para_lq sigma:        -104.04
          -103.8228          3.6232          0.7933
             3.4408       -105.5733          0.1083
             0.7680         -0.3256       -102.7262

     Atom 37  O   pos: (  0.728967  0.159803  0.499606)  para_lq sigma:        -110.78
          -109.9206         -1.6343          1.7596
            -1.5449       -111.7677          3.8052
             2.1035          3.9344       -110.6542

     Atom 38  O   pos: ( -0.020425  0.137560  0.307591)  para_lq sigma:        -110.25
          -109.3694         -3.5505         -2.6800
            -3.1427       -109.7007         -2.7627
            -3.2491         -3.1998       -111.6911

     Atom 39  O   pos: (  0.272594  0.490831  0.527128)  para_lq sigma:        -112.06
          -116.0554         -2.9660         -3.1418
            -2.4346       -110.1614         -0.7569
            -3.1992         -1.0966       -109.9485

     Atom 40  O   pos: (  0.512268  0.482341  0.319456)  para_lq sigma:        -109.99
          -110.8767         -2.6779          2.8068
            -2.8139       -108.3290          1.7013
             3.4502          1.9808       -110.7586

     Atom 41  O   pos: ( -0.152104  0.213838 -0.052742)  para_lq sigma:        -110.59
          -113.5201          0.5896         -1.6046
            -0.1915       -106.5167          1.0542
            -2.3952          1.2932       -111.7286

     Atom 42  H   pos: (  0.652426  0.481910  1.669453)  para_lq sigma:           0.00
             0.0000          0.0000          0.0000
             0.0000          0.0000          0.0000
             0.0000          0.0000          0.0000

     Atom 43  O   pos: (  0.388455  0.248126 -0.010614)  para_lq sigma:        -110.04
          -109.2977         -1.4156          3.9725
            -1.8798       -108.2990          1.9205
             3.8396          2.0238       -112.5196

     Atom 44  O   pos: (  0.521820  0.286749  0.668534)  para_lq sigma:        -109.99
          -107.9977          0.6150         -1.6578
             0.8534       -109.5041          3.2756
            -1.3383          2.7092       -112.4669

     Atom 45  O   pos: ( -0.195201  0.312677  0.106302)  para_lq sigma:        -107.06
          -107.5311          3.5610          3.3516
             2.6875       -106.8623         -0.2172
             2.9076          0.0971       -106.7916

     Atom 46  O   pos: (  0.409745  0.275240  0.498432)  para_lq sigma:        -110.49
          -111.6951         -3.1877         -2.6369
            -3.3361       -109.8222         -2.1226
            -2.9666         -2.4263       -109.9523

     Atom 47  O   pos: (  0.655491  0.250934  0.257733)  para_lq sigma:        -110.04
          -110.9034         -3.0843          1.7013
            -3.3164       -111.1934          1.2835
             1.5416          1.5208       -108.0262

     Atom 48  O   pos: (  0.591532  0.346299  0.479583)  para_lq sigma:        -111.11
          -112.6471         -0.9101          4.3474
            -1.2151       -108.7463          0.1248
             4.6951          0.4482       -111.9331

     Atom 49  O   pos: ( -0.189495  0.359537  0.308156)  para_lq sigma:        -111.18
          -110.8664         -0.5244         -3.4467
            -0.4233       -108.6701         -0.8227
[truncated: 129,814 more chars]
