# Supplementary material for: Is there a future for 43Ca nuclear magnetic resonance in cement science?
Source: Phys Chem Chem Phys. 2025 Apr 9;27(17):9159–68. doi: 10.1039/d5cp00491h (PMC11997747; doi:10.1039/d5cp00491h)
Supplement: CP-027-D5CP00491H-s001 [file CP-027-D5CP00491H-s001.zip › QE-Files/CSH-surface-structures/surf40.vc-relax.nmr.out]

     Program GIPAW v.7.2 starts on 25Feb2024 at  9:46:42 

     This program is part of the open-source Quantum ESPRESSO suite
     for quantum simulation of materials; please cite
         "P. Giannozzi et al., J. Phys.:Condens. Matter 21 395502 (2009);
         "P. Giannozzi et al., J. Phys.:Condens. Matter 29 465901 (2017);
         "P. Giannozzi et al., J. Chem. Phys. 152 154105 (2020);
          URL http://www.quantum-espresso.org", 
     in publications or presentations arising from this work. More details at
     http://www.quantum-espresso.org/quote

     Parallel version (MPI), running on   112 processors

     MPI processes distributed on     1 nodes
     R & G space division:  proc/nbgrp/npool/nimage =     112
     216031 MiB available memory on the printing compute node when the environment starts


     ***** This is GIPAW git revision                                          *****
     ***** you can cite: N. Varini et al., Comp. Phys. Comm. 184, 1827 (2013)  *****
     ***** in publications or presentations arising from this work.            *****

     Parallelizing q-star over 1 images
     Reading input from surf40.vc-relax.nmr.in

     ------------------- Input file: --------------------
&inputgipaw
	job = 'nmr'
	prefix = 'surf40.vc-relax_nmr'
	tmp_dir = './tmpSurf40/',
	verbosity = 'high'
	diagonalization = 'david'
/


     Reading xml data from directory:

     ./tmpSurf40/surf40.vc-relax_nmr.save/
     file Ca.pbe-spn-kjpaw_psl.1.0.0.UPF: wavefunction(s)  3S renormalized
     file O.pbe-n-kjpaw_psl.1.0.0.UPF: wavefunction(s)  2S 2P renormalized
     file Si.pbe-nl-kjpaw_psl.1.0.0.UPF: wavefunction(s)  3S 3P renormalized
     file H.pbe-kjpaw_psl.1.0.0.UPF: wavefunction(s)  1S renormalized

     IMPORTANT: XC functional enforced from input :
     Exchange-correlation= PBE
                           (   1   4   3   4   0   0   0)
     Any further DFT definition will be discarded
     Please, verify this is what you really want


     Parallelization info
     --------------------
     sticks:   dense  smooth     PW     G-vecs:    dense   smooth      PW
     Min         125     125     43                26236    26236    5254
     Max         126     126     44                26254    26254    5262
     Sum       14085   14085   4827              2939491  2939491  588969

     Using Slab Decomposition

     Reading collected, re-writing distributed wavefunctions
     Subspace diagonalization in iterative solution of the eigenvalue problem:
     a serial algorithm will be used

     GIPAW projectors -----------------------------------------------
     atom=  Ca   l=0  rc=    1.3000  rs=    0.8667
     atom=  Ca   l=0  rc=    1.3000  rs=    0.8667
     atom=  Ca   l=1  rc=    1.6000  rs=    1.0667
     atom=  Ca   l=1  rc=    1.6000  rs=    1.0667
     atom=  Ca   l=2  rc=    1.7000  rs=    1.1333
     atom=  Ca   l=2  rc=    1.7000  rs=    1.1333
     projs nearly linearly dependent: l=0  n1,n2= 1, 2  s=  0.99170013
     projs nearly linearly dependent: l=2  n1,n2= 1, 2  s=  0.99334936

     atom=  O    l=0  rc=    1.3000  rs=    0.8667
     atom=  O    l=0  rc=    1.3000  rs=    0.8667
     atom=  O    l=1  rc=    1.3500  rs=    0.9000
     atom=  O    l=1  rc=    1.3500  rs=    0.9000
     projs nearly linearly dependent: l=1  n1,n2= 1, 2  s=  0.99790099

     atom=  Si   l=0  rc=    1.8000  rs=    1.2000
     atom=  Si   l=0  rc=    1.8000  rs=    1.2000
     atom=  Si   l=1  rc=    1.8000  rs=    1.2000
     atom=  Si   l=1  rc=    1.8000  rs=    1.2000
     atom=  Si   l=2  rc=    1.8000  rs=    1.2000
     atom=  Si   l=2  rc=    1.8000  rs=    1.2000
     projs nearly linearly dependent: l=2  n1,n2= 1, 2  s=  0.99992180

     atom=  H    l=0  rc=    1.0000  rs=    0.6667
     atom=  H    l=0  rc=    1.0000  rs=    0.6667
     projs nearly linearly dependent: l=0  n1,n2= 1, 2  s=  0.99968852
     -----------------------------------------------------------------

     GIPAW integrals: -------------------------------------------
     Atom  i/j   nmr_para   nmr_dia   epr_rmc  epr_para   epr_dia
       Ca  1 1   0.25E+04 -0.66E+00  0.13E+02  0.81E+09  0.75E+03
       Ca  2 1   0.26E+04 -0.73E+00  0.13E+02  0.86E+09  0.79E+03
       Ca  2 2   0.28E+04 -0.80E+00  0.13E+02  0.92E+09  0.84E+03
       Ca  3 3   0.30E+02  0.22E+00  0.11E+02  0.47E+05  0.19E+03
       Ca  4 3   0.33E+02  0.20E+00  0.12E+02  0.54E+05  0.22E+03
       Ca  4 4   0.37E+02  0.17E+00  0.13E+02  0.60E+05  0.24E+03
       Ca  5 5   0.29E+01  0.74E+00  0.81E+01  0.47E+03  0.66E+02
       Ca  6 5   0.36E+01  0.91E+00  0.10E+02  0.59E+03  0.81E+02
       Ca  6 6   0.45E+01  0.11E+01  0.13E+02  0.74E+03  0.10E+03
       O   1 1   0.81E+03 -0.32E+00  0.65E+01  0.43E+08  0.24E+03
       O   2 1   0.91E+03 -0.39E+00  0.71E+01  0.48E+08  0.27E+03
       O   2 2   0.10E+04 -0.48E+00  0.78E+01  0.55E+08  0.31E+03
       O   3 3   0.99E+01  0.87E+00  0.58E+01  0.24E+04  0.75E+02
       O   4 3   0.11E+02  0.97E+00  0.67E+01  0.27E+04  0.83E+02
       O   4 4   0.12E+02  0.11E+01  0.76E+01  0.31E+04  0.93E+02
       Si  1 1   0.12E+04 -0.54E-01  0.93E+01  0.18E+09  0.37E+03
       Si  2 1   0.17E+04  0.68E-01  0.12E+02  0.26E+09  0.52E+03
       Si  2 2   0.24E+04  0.31E+00  0.19E+02  0.37E+09  0.74E+03
       Si  3 3   0.18E+02  0.34E+00  0.10E+02  0.13E+05  0.11E+03
       Si  4 3   0.21E+02  0.27E+00  0.11E+02  0.15E+05  0.13E+03
       Si  4 4   0.23E+02  0.18E+00  0.12E+02  0.18E+05  0.14E+03
       Si  5 5   0.26E+00  0.79E-01  0.58E+00  0.29E+02  0.79E+01
       Si  6 5   0.27E+00  0.84E-01  0.62E+00  0.30E+02  0.81E+01
       Si  6 6   0.29E+00  0.89E-01  0.66E+00  0.31E+02  0.84E+01
       H   1 1   0.39E+02  0.19E+00  0.29E+00  0.78E+05  0.13E+02
       H   2 1   0.41E+02  0.21E+00  0.32E+00  0.82E+05  0.14E+02
       H   2 2   0.43E+02  0.22E+00  0.36E+00  0.86E+05  0.15E+02
     ------------------------------------------------------------

     alpha_pv=     77.4004 eV

     Number of occupied bands for each k-point:
     k-point:     1    nbnd_occ= 360
     k-point:     2    nbnd_occ= 360
     k-point:     3    nbnd_occ= 360
     k-point:     4    nbnd_occ= 360


     q-space interpolation up to   240.00 Rydberg

     GIPAW job: nmr                                                                             
     NMR macroscopic correction: yes
             0.6667          0.0000          0.0000
             0.0000          0.6667          0.0000
             0.0000          0.0000          0.6667


     Largest allocated arrays     est. size (Mb)     dimensions
        KS wavefunctions at k          27.86 Mb     (    5071,  360)
        KS wavefunctions at k+q        27.86 Mb     (    5071,  360)
        First-order wavefunctions     278.56 Mb     (    5071,  360, 10)
        First-order wavefunct (US)    167.14 Mb     (    5071,  360,  6)
        Charge/spin density             0.55 Mb     (   72000,    1)
        Induced current                 4.94 Mb     (   72000,    3,3,1)
        Induced magnetic field          4.94 Mb     (   72000,    3,3,1)
        NL pseudopotentials            93.32 Mb     (    5071, 1206)
        GIPAW NL terms                 93.32 Mb     (    5071, 1206)

     Computing the magnetic susceptibility     isolve=0    ethr=  0.1000E-13
     k-point #    1 of     4      pool #  1    cpu time:      19.4
     compute_u_kq: q = (    0.0000,    0.0000,    0.0000)
     Rotating WFCS
     ethr =  1.00E-14,  avg # of iterations =  5.0
     eigenvalues at k:
 -36.4068 -36.1602 -35.9844 -35.8990 -35.8741 -35.5719 -35.5261 -35.4713
 -35.4624 -35.4360 -35.4013 -35.3526 -35.1162 -18.3449 -18.2516 -18.1379
 -18.0687 -18.0285 -17.9288 -17.9052 -17.8900 -17.8670 -17.7822 -17.7711
 -17.7202 -17.7011 -17.6713 -17.6619 -17.6115 -17.5816 -17.5666 -17.5414
 -17.5249 -17.4587 -17.4354 -17.4219 -17.4123 -17.3760 -17.3433 -17.3264
 -17.3009 -17.2823 -17.2611 -17.2164 -17.1854 -17.1783 -17.1310 -17.1171
 -17.0997 -17.0742 -17.0580 -17.0510 -17.0424 -17.0191 -16.9923 -16.9822
 -16.9756 -16.9450 -16.9338 -16.9231 -16.9113 -16.9007 -16.8832 -16.8616
 -16.8500 -16.8180 -16.7982 -16.7863 -16.7620 -16.7350 -16.7025 -16.6910
 -16.6631 -16.6368 -16.6223 -16.6064 -16.5823 -16.5800 -16.5759 -16.5586
 -16.5521 -16.5242 -16.5185 -16.5075 -16.4915 -16.4876 -16.4818 -16.4746
 -16.4555 -16.4322 -16.4195 -16.4020 -16.3922 -16.3815 -16.3670 -16.3302
 -16.2890 -16.2667 -16.0794 -16.0006 -15.9709 -15.8344 -15.8033 -15.4905
 -15.3041 -15.2953 -14.9959 -14.8607 -14.7916 -14.6837 -14.6020 -14.5637
 -14.5458 -14.5108 -14.4565 -14.3504 -14.2132 -14.1202 -14.0768 -14.0547
 -14.0410 -14.0048 -13.9962 -13.9192 -13.8730 -13.8382 -13.7344 -13.6844
 -13.5850  -6.4916  -6.2634  -6.1481  -6.0762  -6.0357  -6.0042  -5.9078
  -5.7971  -5.7443  -5.7306  -5.6802  -5.6390  -5.5960  -5.5495  -5.5220
  -5.4695  -5.4122  -5.4004  -5.3350  -5.3161  -5.2934  -5.2445  -5.2188
  -5.2002  -5.1444  -5.0860  -5.0640  -5.0105  -4.9858  -4.9673  -4.9535
  -4.9123  -4.8830  -4.8775  -4.8475  -4.8156  -4.7841  -4.7712  -4.7306
  -4.7069  -4.6394  -4.6192  -4.6043  -4.5774  -4.5433  -4.5167  -4.4892
  -4.3919  -4.1881  -3.3898  -3.3027  -3.2183  -3.1257  -3.1046  -3.0535
  -2.9782  -2.9307  -2.8984  -2.8422  -2.7928  -2.7697  -2.6949  -2.6415
  -2.6094  -2.5882  -2.5534  -2.5333  -2.4838  -2.4614  -2.4246  -2.3734
  -2.3391  -2.2869  -2.2612  -2.2258  -2.1981  -2.1528  -2.1338  -2.1111
  -2.0669  -2.0515  -2.0138  -1.9912  -1.9622  -1.9384  -1.8781  -1.8629
  -1.8214  -1.7972  -1.7747  -1.7195  -1.7042  -1.6939  -1.6475  -1.6237
  -1.6084  -1.5567  -1.5356  -1.5054  -1.4897  -1.4551  -1.4344  -1.3954
  -1.3651  -1.3189  -1.3096  -1.2817  -1.2408  -1.2145  -1.1752  -1.1598
  -1.1111  -1.0457  -1.0346  -0.9805  -0.9453  -0.9386  -0.7977  -0.7851
  -0.7534  -0.7058  -0.6762  -0.6602  -0.5982  -0.5388  -0.4513  -0.4307
  -0.3714  -0.3318  -0.2983  -0.2605  -0.2565  -0.2252  -0.2110  -0.1912
  -0.1459  -0.1174  -0.0922  -0.0780  -0.0546  -0.0476  -0.0052   0.0086
   0.0242   0.0467   0.0588   0.0966   0.1123   0.1201   0.1465   0.1625
   0.1947   0.2047   0.2151   0.2388   0.2664   0.3015   0.3184   0.3338
   0.3597   0.3811   0.3996   0.4239   0.4328   0.4526   0.4760   0.4793
   0.4918   0.5108   0.5367   0.5536   0.5816   0.5931   0.6126   0.6228
   0.6411   0.6751   0.6792   0.6821   0.6937   0.7103   0.7186   0.7471
   0.7820   0.7932   0.8076   0.8159   0.8374   0.8557   0.8632   0.8923
   0.8967   0.9159   0.9476   0.9550   0.9732   0.9975   1.0101   1.0307
   1.0426   1.0559   1.0734   1.0923   1.1068   1.1192   1.1436   1.1591
   1.1822   1.2077   1.2262   1.2644   1.3321   1.3353   1.3816   1.4073
   1.4515   1.4660   1.4860   1.5187   1.5365   1.6042   1.6528   1.7017
   1.7326   1.7703   1.8492   1.9069   1.9298   1.9835   2.0380   2.1605
     eigenvalues at k+q:
 -36.4068 -36.1602 -35.9844 -35.8990 -35.8741 -35.5719 -35.5261 -35.4713
 -35.4624 -35.4360 -35.4012 -35.3526 -35.1162 -18.3449 -18.2517 -18.1380
 -18.0688 -18.0286 -17.9289 -17.9052 -17.8900 -17.8670 -17.7822 -17.7712
 -17.7202 -17.7011 -17.6713 -17.6619 -17.6115 -17.5816 -17.5666 -17.5414
 -17.5249 -17.4587 -17.4354 -17.4219 -17.4123 -17.3760 -17.3433 -17.3264
 -17.3009 -17.2823 -17.2611 -17.2164 -17.1854 -17.1783 -17.1310 -17.1171
 -17.0997 -17.0742 -17.0580 -17.0510 -17.0424 -17.0191 -16.9923 -16.9822
 -16.9756 -16.9450 -16.9338 -16.9231 -16.9113 -16.9007 -16.8832 -16.8616
 -16.8500 -16.8180 -16.7982 -16.7863 -16.7620 -16.7350 -16.7025 -16.6910
 -16.6631 -16.6369 -16.6223 -16.6064 -16.5823 -16.5800 -16.5759 -16.5586
 -16.5521 -16.5242 -16.5184 -16.5075 -16.4915 -16.4876 -16.4818 -16.4746
 -16.4555 -16.4321 -16.4195 -16.4020 -16.3922 -16.3815 -16.3670 -16.3302
 -16.2890 -16.2667 -16.0794 -16.0006 -15.9709 -15.8345 -15.8033 -15.4905
 -15.3041 -15.2953 -14.9959 -14.8606 -14.7916 -14.6837 -14.6020 -14.5637
 -14.5457 -14.5107 -14.4565 -14.3504 -14.2132 -14.1201 -14.0768 -14.0547
 -14.0409 -14.0048 -13.9962 -13.9192 -13.8730 -13.8381 -13.7344 -13.6843
 -13.5850  -6.4916  -6.2634  -6.1481  -6.0762  -6.0357  -6.0042  -5.9078
  -5.7971  -5.7443  -5.7306  -5.6803  -5.6390  -5.5960  -5.5495  -5.5221
  -5.4695  -5.4122  -5.4004  -5.3350  -5.3161  -5.2934  -5.2445  -5.2188
  -5.2002  -5.1445  -5.0860  -5.0640  -5.0105  -4.9859  -4.9673  -4.9535
  -4.9123  -4.8831  -4.8775  -4.8475  -4.8156  -4.7841  -4.7712  -4.7306
  -4.7069  -4.6394  -4.6192  -4.6043  -4.5774  -4.5433  -4.5167  -4.4892
  -4.3919  -4.1881  -3.3898  -3.3027  -3.2183  -3.1257  -3.1047  -3.0535
  -2.9782  -2.9307  -2.8985  -2.8422  -2.7928  -2.7697  -2.6949  -2.6415
  -2.6094  -2.5882  -2.5534  -2.5333  -2.4838  -2.4614  -2.4246  -2.3734
  -2.3391  -2.2869  -2.2612  -2.2258  -2.1981  -2.1528  -2.1338  -2.1111
  -2.0669  -2.0515  -2.0138  -1.9912  -1.9622  -1.9384  -1.8781  -1.8629
  -1.8214  -1.7972  -1.7747  -1.7195  -1.7042  -1.6939  -1.6475  -1.6237
  -1.6085  -1.5567  -1.5356  -1.5054  -1.4897  -1.4551  -1.4344  -1.3953
  -1.3651  -1.3189  -1.3096  -1.2817  -1.2408  -1.2145  -1.1752  -1.1598
  -1.1112  -1.0457  -1.0346  -0.9804  -0.9453  -0.9386  -0.7977  -0.7851
  -0.7534  -0.7058  -0.6762  -0.6602  -0.5982  -0.5388  -0.4513  -0.4307
  -0.3714  -0.3318  -0.2982  -0.2605  -0.2565  -0.2252  -0.2110  -0.1912
  -0.1459  -0.1174  -0.0922  -0.0780  -0.0546  -0.0476  -0.0052   0.0086
   0.0242   0.0467   0.0588   0.0966   0.1123   0.1201   0.1465   0.1625
   0.1947   0.2047   0.2151   0.2388   0.2664   0.3015   0.3184   0.3338
   0.3597   0.3811   0.3996   0.4239   0.4328   0.4526   0.4760   0.4793
   0.4918   0.5108   0.5367   0.5536   0.5816   0.5931   0.6126   0.6228
   0.6411   0.6751   0.6792   0.6821   0.6937   0.7103   0.7186   0.7472
   0.7820   0.7931   0.8076   0.8159   0.8374   0.8557   0.8632   0.8923
   0.8967   0.9159   0.9476   0.9550   0.9732   0.9975   1.0101   1.0307
   1.0426   1.0559   1.0734   1.0923   1.1068   1.1192   1.1436   1.1591
   1.1822   1.2077   1.2262   1.2644   1.3321   1.3353   1.3816   1.4074
   1.4515   1.4660   1.4860   1.5187   1.5365   1.6042   1.6528   1.7017
   1.7327   1.7703   1.8492   1.9069   1.9298   1.9835   2.0381   2.1606
     cgsolve_all iterations  63    anorm=    0.75E-07
PARA_AUG  1      50.3075623        -0.4098045         0.4630840
     cgsolve_all iterations  65    anorm=    0.73E-07
PARA_AUG  2      -0.3368144        50.2790239         0.1339121
     cgsolve_all iterations  63    anorm=    0.72E-07
PARA_AUG  3       0.3767695         0.1526953        50.5317685
     cgsolve_all iterations  72    anorm=    0.71E-07
     cgsolve_all iterations  71    anorm=    0.71E-07
     cgsolve_all iterations  72    anorm=    0.71E-07
     compute_u_kq: q = (    0.0399,    0.0000,    0.0000)
     Rotating WFCS
     ethr =  1.00E-14,  avg # of iterations = 24.0
     eigenvalues at k:
 -36.4068 -36.1602 -35.9844 -35.8990 -35.8741 -35.5719 -35.5261 -35.4713
 -35.4624 -35.4360 -35.4013 -35.3526 -35.1162 -18.3449 -18.2516 -18.1379
 -18.0687 -18.0285 -17.9288 -17.9052 -17.8900 -17.8670 -17.7822 -17.7711
 -17.7202 -17.7011 -17.6713 -17.6619 -17.6115 -17.5816 -17.5666 -17.5414
 -17.5249 -17.4587 -17.4354 -17.4219 -17.4123 -17.3760 -17.3433 -17.3264
 -17.3009 -17.2823 -17.2611 -17.2164 -17.1854 -17.1783 -17.1310 -17.1171
 -17.0997 -17.0742 -17.0580 -17.0510 -17.0424 -17.0191 -16.9923 -16.9822
 -16.9756 -16.9450 -16.9338 -16.9231 -16.9113 -16.9007 -16.8832 -16.8616
 -16.8500 -16.8180 -16.7982 -16.7863 -16.7620 -16.7350 -16.7025 -16.6910
 -16.6631 -16.6368 -16.6223 -16.6064 -16.5823 -16.5800 -16.5759 -16.5586
 -16.5521 -16.5242 -16.5185 -16.5075 -16.4915 -16.4876 -16.4818 -16.4746
 -16.4555 -16.4322 -16.4195 -16.4020 -16.3922 -16.3815 -16.3670 -16.3302
 -16.2890 -16.2667 -16.0794 -16.0006 -15.9709 -15.8344 -15.8033 -15.4905
 -15.3041 -15.2953 -14.9959 -14.8607 -14.7916 -14.6837 -14.6020 -14.5637
 -14.5458 -14.5108 -14.4565 -14.3504 -14.2132 -14.1202 -14.0768 -14.0547
 -14.0410 -14.0048 -13.9962 -13.9192 -13.8730 -13.8382 -13.7344 -13.6844
 -13.5850  -6.4916  -6.2634  -6.1481  -6.0762  -6.0357  -6.0042  -5.9078
  -5.7971  -5.7443  -5.7306  -5.6802  -5.6390  -5.5960  -5.5495  -5.5220
  -5.4695  -5.4122  -5.4004  -5.3350  -5.3161  -5.2934  -5.2445  -5.2188
  -5.2002  -5.1444  -5.0860  -5.0640  -5.0105  -4.9858  -4.9673  -4.9535
  -4.9123  -4.8830  -4.8775  -4.8475  -4.8156  -4.7841  -4.7712  -4.7306
  -4.7069  -4.6394  -4.6192  -4.6043  -4.5774  -4.5433  -4.5167  -4.4892
  -4.3919  -4.1881  -3.3898  -3.3027  -3.2183  -3.1257  -3.1046  -3.0535
  -2.9782  -2.9307  -2.8984  -2.8422  -2.7928  -2.7697  -2.6949  -2.6415
  -2.6094  -2.5882  -2.5534  -2.5333  -2.4838  -2.4614  -2.4246  -2.3734
  -2.3391  -2.2869  -2.2612  -2.2258  -2.1981  -2.1528  -2.1338  -2.1111
  -2.0669  -2.0515  -2.0138  -1.9912  -1.9622  -1.9384  -1.8781  -1.8629
  -1.8214  -1.7972  -1.7747  -1.7195  -1.7042  -1.6939  -1.6475  -1.6237
  -1.6084  -1.5567  -1.5356  -1.5054  -1.4897  -1.4551  -1.4344  -1.3954
  -1.3651  -1.3189  -1.3096  -1.2817  -1.2408  -1.2145  -1.1752  -1.1598
  -1.1111  -1.0457  -1.0346  -0.9805  -0.9453  -0.9386  -0.7977  -0.7851
  -0.7534  -0.7058  -0.6762  -0.6602  -0.5982  -0.5388  -0.4513  -0.4307
  -0.3714  -0.3318  -0.2983  -0.2605  -0.2565  -0.2252  -0.2110  -0.1912
  -0.1459  -0.1174  -0.0922  -0.0780  -0.0546  -0.0476  -0.0052   0.0086
   0.0242   0.0467   0.0588   0.0966   0.1123   0.1201   0.1465   0.1625
   0.1947   0.2047   0.2151   0.2388   0.2664   0.3015   0.3184   0.3338
   0.3597   0.3811   0.3996   0.4239   0.4328   0.4526   0.4760   0.4793
   0.4918   0.5108   0.5367   0.5536   0.5816   0.5931   0.6126   0.6228
   0.6411   0.6751   0.6792   0.6821   0.6937   0.7103   0.7186   0.7471
   0.7820   0.7932   0.8076   0.8159   0.8374   0.8557   0.8632   0.8923
   0.8967   0.9159   0.9476   0.9550   0.9732   0.9975   1.0101   1.0307
   1.0426   1.0559   1.0734   1.0923   1.1068   1.1192   1.1436   1.1591
   1.1822   1.2077   1.2262   1.2644   1.3321   1.3353   1.3816   1.4073
   1.4515   1.4660   1.4860   1.5187   1.5365   1.6042   1.6528   1.7017
   1.7326   1.7703   1.8492   1.9069   1.9298   1.9835   2.0380   2.1605
     eigenvalues at k+q:
 -36.4068 -36.1602 -35.9844 -35.8990 -35.8741 -35.5719 -35.5261 -35.4713
 -35.4625 -35.4359 -35.4012 -35.3526 -35.1162 -18.3453 -18.2512 -18.1394
 -18.0691 -18.0292 -17.9297 -17.9032 -17.8901 -17.8671 -17.7824 -17.7701
 -17.7200 -17.7007 -17.6711 -17.6616 -17.6109 -17.5794 -17.5650 -17.5404
 -17.5258 -17.4579 -17.4344 -17.4236 -17.4134 -17.3769 -17.3461 -17.3302
 -17.3007 -17.2842 -17.2606 -17.2170 -17.1865 -17.1784 -17.1322 -17.1166
 -17.0998 -17.0743 -17.0565 -17.0516 -17.0431 -17.0202 -16.9925 -16.9837
 -16.9771 -16.9455 -16.9333 -16.9224 -16.9119 -16.9017 -16.8869 -16.8633
 -16.8512 -16.8200 -16.7995 -16.7863 -16.7623 -16.7364 -16.6991 -16.6896
 -16.6615 -16.6365 -16.6195 -16.6063 -16.5819 -16.5790 -16.5748 -16.5570
 -16.5491 -16.5235 -16.5182 -16.5067 -16.4904 -16.4868 -16.4800 -16.4720
 -16.4536 -16.4277 -16.4170 -16.4021 -16.3912 -16.3811 -16.3665 -16.3270
 -16.2850 -16.2606 -16.0797 -16.0021 -15.9705 -15.8467 -15.8132 -15.4908
 -15.3039 -15.2949 -14.9965 -14.8588 -14.7888 -14.6817 -14.6048 -14.5645
 -14.5495 -14.5136 -14.4585 -14.3522 -14.2136 -14.1218 -14.0787 -14.0558
 -14.0423 -14.0084 -13.9897 -13.9229 -13.8689 -13.8337 -13.7348 -13.6800
 -13.5850  -6.4802  -6.2640  -6.1463  -6.0749  -6.0169  -6.0034  -5.9061
  -5.7967  -5.7438  -5.7309  -5.6805  -5.6383  -5.5957  -5.5497  -5.5196
  -5.4710  -5.4116  -5.4005  -5.3353  -5.3175  -5.2969  -5.2470  -5.2172
  -5.2012  -5.1429  -5.0886  -5.0662  -5.0114  -4.9883  -4.9691  -4.9534
  -4.9153  -4.8828  -4.8769  -4.8477  -4.8185  -4.7853  -4.7721  -4.7317
  -4.7066  -4.6470  -4.6337  -4.6190  -4.5806  -4.5457  -4.5147  -4.4913
  -4.3880  -4.1931  -3.3868  -3.2892  -3.2072  -3.1261  -3.1075  -3.0531
  -2.9769  -2.9309  -2.8987  -2.8430  -2.7906  -2.7724  -2.6944  -2.6433
  -2.6101  -2.5956  -2.5611  -2.5370  -2.4837  -2.4617  -2.4215  -2.3777
  -2.3321  -2.2860  -2.2606  -2.2239  -2.1966  -2.1516  -2.1332  -2.1106
  -2.0665  -2.0512  -2.0080  -1.9854  -1.9612  -1.9364  -1.8780  -1.8637
  -1.8233  -1.7983  -1.7763  -1.7200  -1.7035  -1.6939  -1.6465  -1.6234
  -1.6120  -1.5566  -1.5345  -1.5057  -1.4892  -1.4545  -1.4330  -1.3933
  -1.3637  -1.3214  -1.3093  -1.2832  -1.2388  -1.2169  -1.1786  -1.1637
  -1.1122  -1.0452  -1.0363  -0.9823  -0.9472  -0.9373  -0.8007  -0.7792
  -0.7516  -0.7003  -0.6744  -0.6619  -0.5981  -0.5372  -0.4515  -0.4286
  -0.3683  -0.3301  -0.3025  -0.2614  -0.2538  -0.2303  -0.2115  -0.1891
  -0.1487  -0.1143  -0.0909  -0.0800  -0.0570  -0.0500  -0.0083   0.0051
   0.0224   0.0481   0.0588   0.1015   0.1112   0.1208   0.1457   0.1575
   0.1963   0.2089   0.2185   0.2392   0.2667   0.3008   0.3203   0.3322
   0.3607   0.3825   0.4008   0.4227   0.4339   0.4548   0.4748   0.4820
   0.4899   0.5094   0.5374   0.5543   0.5816   0.5966   0.6124   0.6217
   0.6396   0.6735   0.6790   0.6825   0.6950   0.7096   0.7208   0.7430
   0.7803   0.7908   0.8049   0.8141   0.8406   0.8542   0.8642   0.8894
   0.9008   0.9157   0.9488   0.9587   0.9738   1.0018   1.0090   1.0301
   1.0427   1.0576   1.0740   1.0927   1.1083   1.1200   1.1450   1.1590
   1.1822   1.2105   1.2333   1.2656   1.3323   1.3385   1.3885   1.4057
   1.4520   1.4689   1.4886   1.5211   1.5370   1.6024   1.6521   1.6957
   1.7322   1.7692   1.8447   1.9039   1.9308   1.9780   2.0419   2.1587
     cgsolve_all iterations  72    anorm=    0.72E-07
     cgsolve_all iterations  71    anorm=    0.71E-07
     cgsolve_all iterations  72    anorm=    0.71E-07
     compute_u_kq: q = (   -0.0399,    0.0000,    0.0000)
     Rotating WFCS
     ethr =  1.00E-14,  avg # of iterations = 24.0
     eigenvalues at k:
 -36.4068 -36.1602 -35.9844 -35.8990 -35.8741 -35.5719 -35.5261 -35.4713
 -35.4624 -35.4360 -35.4013 -35.3526 -35.1162 -18.3449 -18.2516 -18.1379
 -18.0687 -18.0285 -17.9288 -17.9052 -17.8900 -17.8670 -17.7822 -17.7711
 -17.7202 -17.7011 -17.6713 -17.6619 -17.6115 -17.5816 -17.5666 -17.5414
 -17.5249 -17.4587 -17.4354 -17.4219 -17.4123 -17.3760 -17.3433 -17.3264
 -17.3009 -17.2823 -17.2611 -17.2164 -17.1854 -17.1783 -17.1310 -17.1171
 -17.0997 -17.0742 -17.0580 -17.0510 -17.0424 -17.0191 -16.9923 -16.9822
 -16.9756 -16.9450 -16.9338 -16.9231 -16.9113 -16.9007 -16.8832 -16.8616
 -16.8500 -16.8180 -16.7982 -16.7863 -16.7620 -16.7350 -16.7025 -16.6910
 -16.6631 -16.6368 -16.6223 -16.6064 -16.5823 -16.5800 -16.5759 -16.5586
 -16.5521 -16.5242 -16.5185 -16.5075 -16.4915 -16.4876 -16.4818 -16.4746
 -16.4555 -16.4322 -16.4195 -16.4020 -16.3922 -16.3815 -16.3670 -16.3302
 -16.2890 -16.2667 -16.0794 -16.0006 -15.9709 -15.8344 -15.8033 -15.4905
 -15.3041 -15.2953 -14.9959 -14.8607 -14.7916 -14.6837 -14.6020 -14.5637
 -14.5458 -14.5108 -14.4565 -14.3504 -14.2132 -14.1202 -14.0768 -14.0547
 -14.0410 -14.0048 -13.9962 -13.9192 -13.8730 -13.8382 -13.7344 -13.6844
 -13.5850  -6.4916  -6.2634  -6.1481  -6.0762  -6.0357  -6.0042  -5.9078
  -5.7971  -5.7443  -5.7306  -5.6802  -5.6390  -5.5960  -5.5495  -5.5220
  -5.4695  -5.4122  -5.4004  -5.3350  -5.3161  -5.2934  -5.2445  -5.2188
  -5.2002  -5.1444  -5.0860  -5.0640  -5.0105  -4.9858  -4.9673  -4.9535
  -4.9123  -4.8830  -4.8775  -4.8475  -4.8156  -4.7841  -4.7712  -4.7306
  -4.7069  -4.6394  -4.6192  -4.6043  -4.5774  -4.5433  -4.5167  -4.4892
  -4.3919  -4.1881  -3.3898  -3.3027  -3.2183  -3.1257  -3.1046  -3.0535
  -2.9782  -2.9307  -2.8984  -2.8422  -2.7928  -2.7697  -2.6949  -2.6415
  -2.6094  -2.5882  -2.5534  -2.5333  -2.4838  -2.4614  -2.4246  -2.3734
  -2.3391  -2.2869  -2.2612  -2.2258  -2.1981  -2.1528  -2.1338  -2.1111
  -2.0669  -2.0515  -2.0138  -1.9912  -1.9622  -1.9384  -1.8781  -1.8629
  -1.8214  -1.7972  -1.7747  -1.7195  -1.7042  -1.6939  -1.6475  -1.6237
  -1.6084  -1.5567  -1.5356  -1.5054  -1.4897  -1.4551  -1.4344  -1.3954
  -1.3651  -1.3189  -1.3096  -1.2817  -1.2408  -1.2145  -1.1752  -1.1598
  -1.1111  -1.0457  -1.0346  -0.9805  -0.9453  -0.9386  -0.7977  -0.7851
  -0.7534  -0.7058  -0.6762  -0.6602  -0.5982  -0.5388  -0.4513  -0.4307
  -0.3714  -0.3318  -0.2983  -0.2605  -0.2565  -0.2252  -0.2110  -0.1912
  -0.1459  -0.1174  -0.0922  -0.0780  -0.0546  -0.0476  -0.0052   0.0086
   0.0242   0.0467   0.0588   0.0966   0.1123   0.1201   0.1465   0.1625
   0.1947   0.2047   0.2151   0.2388   0.2664   0.3015   0.3184   0.3338
   0.3597   0.3811   0.3996   0.4239   0.4328   0.4526   0.4760   0.4793
   0.4918   0.5108   0.5367   0.5536   0.5816   0.5931   0.6126   0.6228
   0.6411   0.6751   0.6792   0.6821   0.6937   0.7103   0.7186   0.7471
   0.7820   0.7932   0.8076   0.8159   0.8374   0.8557   0.8632   0.8923
   0.8967   0.9159   0.9476   0.9550   0.9732   0.9975   1.0101   1.0307
   1.0426   1.0559   1.0734   1.0923   1.1068   1.1192   1.1436   1.1591
   1.1822   1.2077   1.2262   1.2644   1.3321   1.3353   1.3816   1.4073
   1.4515   1.4660   1.4860   1.5187   1.5365   1.6042   1.6528   1.7017
   1.7326   1.7703   1.8492   1.9069   1.9298   1.9835   2.0380   2.1605
     eigenvalues at k+q:
 -36.4068 -36.1602 -35.9844 -35.8990 -35.8741 -35.5719 -35.5261 -35.4713
 -35.4624 -35.4360 -35.4012 -35.3526 -35.1162 -18.3444 -18.2521 -18.1366
 -18.0684 -18.0280 -17.9280 -17.9072 -17.8898 -17.8667 -17.7821 -17.7726
 -17.7204 -17.7015 -17.6717 -17.6619 -17.6122 -17.5838 -17.5682 -17.5423
 -17.5239 -17.4597 -17.4367 -17.4204 -17.4108 -17.3751 -17.3410 -17.3224
 -17.3015 -17.2800 -17.2609 -17.2161 -17.1839 -17.1781 -17.1303 -17.1176
 -17.0996 -17.0738 -17.0602 -17.0501 -17.0415 -17.0179 -16.9919 -16.9805
 -16.9743 -16.9447 -16.9343 -16.9239 -16.9106 -16.8997 -16.8793 -16.8594
 -16.8486 -16.8160 -16.7971 -16.7859 -16.7616 -16.7337 -16.7065 -16.6928
 -16.6648 -16.6373 -16.6254 -16.6067 -16.5844 -16.5807 -16.5759 -16.5601
 -16.5547 -16.5252 -16.5187 -16.5085 -16.4929 -16.4884 -16.4831 -16.4767
 -16.4575 -16.4368 -16.4217 -16.4020 -16.3933 -16.3819 -16.3675 -16.3328
 -16.2932 -16.2723 -16.0793 -15.9994 -15.9710 -15.8226 -15.7936 -15.4903
 -15.3043 -15.2958 -14.9956 -14.8620 -14.7946 -14.6858 -14.5993 -14.5629
 -14.5429 -14.5073 -14.4521 -14.3486 -14.2128 -14.1186 -14.0755 -14.0526
 -14.0418 -14.0038 -13.9992 -13.9160 -13.8771 -13.8418 -13.7376 -13.6855
 -13.5848  -6.5028  -6.2628  -6.1499  -6.0775  -6.0538  -6.0049  -5.9096
  -5.7975  -5.7448  -5.7302  -5.6801  -5.6396  -5.5962  -5.5493  -5.5244
  -5.4680  -5.4132  -5.4000  -5.3349  -5.3149  -5.2897  -5.2423  -5.2207
  -5.1990  -5.1457  -5.0837  -5.0618  -5.0102  -4.9838  -4.9658  -4.9537
  -4.9091  -4.8833  -4.8782  -4.8474  -4.8121  -4.7830  -4.7707  -4.7306
  -4.7073  -4.6393  -4.6018  -4.5950  -4.5635  -4.5409  -4.5186  -4.4856
  -4.3957  -4.1831  -3.3929  -3.3171  -3.2305  -3.1253  -3.1018  -3.0537
  -2.9793  -2.9303  -2.8985  -2.8416  -2.7953  -2.7669  -2.6958  -2.6401
  -2.6089  -2.5806  -2.5475  -2.5285  -2.4813  -2.4612  -2.4270  -2.3686
  -2.3460  -2.2880  -2.2621  -2.2272  -2.1995  -2.1544  -2.1337  -2.1119
  -2.0674  -2.0520  -2.0215  -1.9948  -1.9642  -1.9396  -1.8783  -1.8617
  -1.8193  -1.7963  -1.7739  -1.7218  -1.7040  -1.6936  -1.6482  -1.6243
  -1.6044  -1.5566  -1.5370  -1.5043  -1.4899  -1.4576  -1.4349  -1.3966
  -1.3667  -1.3176  -1.3086  -1.2800  -1.2426  -1.2118  -1.1745  -1.1535
  -1.1099  -1.0452  -1.0326  -0.9784  -0.9440  -0.9393  -0.7962  -0.7895
  -0.7551  -0.7120  -0.6775  -0.6581  -0.5983  -0.5403  -0.4511  -0.4328
  -0.3749  -0.3339  -0.2948  -0.2622  -0.2577  -0.2212  -0.2092  -0.1932
  -0.1431  -0.1209  -0.0932  -0.0760  -0.0530  -0.0462  -0.0044   0.0136
   0.0261   0.0444   0.0599   0.0905   0.1126   0.1200   0.1472   0.1673
   0.1937   0.2001   0.2135   0.2388   0.2658   0.3020   0.3173   0.3353
   0.3589   0.3799   0.3983   0.4242   0.4321   0.4500   0.4738   0.4796
   0.4943   0.5120   0.5365   0.5539   0.5817   0.5904   0.6118   0.6244
   0.6429   0.6750   0.6795   0.6832   0.6922   0.7116   0.7164   0.7511
   0.7824   0.7953   0.8099   0.8177   0.8335   0.8573   0.8622   0.8927
   0.8965   0.9162   0.9458   0.9517   0.9721   0.9932   1.0111   1.0309
   1.0430   1.0540   1.0725   1.0921   1.1051   1.1182   1.1420   1.1582
   1.1814   1.2040   1.2213   1.2640   1.3293   1.3349   1.3749   1.4084
   1.4502   1.4640   1.4831   1.5163   1.5361   1.6064   1.6533   1.7083
   1.7330   1.7725   1.8546   1.9080   1.9297   1.9860   2.0360   2.1654
     cgsolve_all iterations  72    anorm=    0.72E-07
     cgsolve_all iterations  70    anorm=    0.72E-07
     cgsolve_all iterations  72    anorm=    0.71E-07
     compute_u_kq: q = (    0.0000,    0.0399,    0.0000)
     Rotating WFCS
     ethr =  1.00E-14,  avg # of iterations = 23.0
     eigenvalues at k:
 -36.4068 -36.1602 -35.9844 -35.8990 -35.8741 -35.5719 -35.5261 -35.4713
 -35.4624 -35.4360 -35.4013 -35.3526 -35.1162 -18.3449 -18.2516 -18.1379
 -18.0687 -18.0285 -17.9288 -17.9052 -17.8900 -17.8670 -17.7822 -17.7711
 -17.7202 -17.7011 -17.6713 -17.6619 -17.6115 -17.5816 -17.5666 -17.5414
 -17.5249 -17.4587 -17.4354 -17.4219 -17.4123 -17.3760 -17.3433 -17.3264
 -17.3009 -17.2823 -17.2611 -17.2164 -17.1854 -17.1783 -17.1310 -17.1171
 -17.0997 -17.0742 -17.0580 -17.0510 -17.0424 -17.0191 -16.9923 -16.9822
 -16.9756 -16.9450 -16.9338 -16.9231 -16.9113 -16.9007 -16.8832 -16.8616
 -16.8500 -16.8180 -16.7982 -16.7863 -16.7620 -16.7350 -16.7025 -16.6910
 -16.6631 -16.6368 -16.6223 -16.6064 -16.5823 -16.5800 -16.5759 -16.5586
 -16.5521 -16.5242 -16.5185 -16.5075 -16.4915 -16.4876 -16.4818 -16.4746
 -16.4555 -16.4322 -16.4195 -16.4020 -16.3922 -16.3815 -16.3670 -16.3302
 -16.2890 -16.2667 -16.0794 -16.0006 -15.9709 -15.8344 -15.8033 -15.4905
 -15.3041 -15.2953 -14.9959 -14.8607 -14.7916 -14.6837 -14.6020 -14.5637
 -14.5458 -14.5108 -14.4565 -14.3504 -14.2132 -14.1202 -14.0768 -14.0547
 -14.0410 -14.0048 -13.9962 -13.9192 -13.8730 -13.8382 -13.7344 -13.6844
 -13.5850  -6.4916  -6.2634  -6.1481  -6.0762  -6.0357  -6.0042  -5.9078
  -5.7971  -5.7443  -5.7306  -5.6802  -5.6390  -5.5960  -5.5495  -5.5220
  -5.4695  -5.4122  -5.4004  -5.3350  -5.3161  -5.2934  -5.2445  -5.2188
  -5.2002  -5.1444  -5.0860  -5.0640  -5.0105  -4.9858  -4.9673  -4.9535
  -4.9123  -4.8830  -4.8775  -4.8475  -4.8156  -4.7841  -4.7712  -4.7306
  -4.7069  -4.6394  -4.6192  -4.6043  -4.5774  -4.5433  -4.5167  -4.4892
  -4.3919  -4.1881  -3.3898  -3.3027  -3.2183  -3.1257  -3.1046  -3.0535
  -2.9782  -2.9307  -2.8984  -2.8422  -2.7928  -2.7697  -2.6949  -2.6415
  -2.6094  -2.5882  -2.5534  -2.5333  -2.4838  -2.4614  -2.4246  -2.3734
  -2.3391  -2.2869  -2.2612  -2.2258  -2.1981  -2.1528  -2.1338  -2.1111
  -2.0669  -2.0515  -2.0138  -1.9912  -1.9622  -1.9384  -1.8781  -1.8629
  -1.8214  -1.7972  -1.7747  -1.7195  -1.7042  -1.6939  -1.6475  -1.6237
  -1.6084  -1.5567  -1.5356  -1.5054  -1.4897  -1.4551  -1.4344  -1.3954
  -1.3651  -1.3189  -1.3096  -1.2817  -1.2408  -1.2145  -1.1752  -1.1598
  -1.1111  -1.0457  -1.0346  -0.9805  -0.9453  -0.9386  -0.7977  -0.7851
  -0.7534  -0.7058  -0.6762  -0.6602  -0.5982  -0.5388  -0.4513  -0.4307
  -0.3714  -0.3318  -0.2983  -0.2605  -0.2565  -0.2252  -0.2110  -0.1912
  -0.1459  -0.1174  -0.0922  -0.0780  -0.0546  -0.0476  -0.0052   0.0086
   0.0242   0.0467   0.0588   0.0966   0.1123   0.1201   0.1465   0.1625
   0.1947   0.2047   0.2151   0.2388   0.2664   0.3015   0.3184   0.3338
   0.3597   0.3811   0.3996   0.4239   0.4328   0.4526   0.4760   0.4793
   0.4918   0.5108   0.5367   0.5536   0.5816   0.5931   0.6126   0.6228
   0.6411   0.6751   0.6792   0.6821   0.6937   0.7103   0.7186   0.7471
   0.7820   0.7932   0.8076   0.8159   0.8374   0.8557   0.8632   0.8923
   0.8967   0.9159   0.9476   0.9550   0.9732   0.9975   1.0101   1.0307
   1.0426   1.0559   1.0734   1.0923   1.1068   1.1192   1.1436   1.1591
   1.1822   1.2077   1.2262   1.2644   1.3321   1.3353   1.3816   1.4073
   1.4515   1.4660   1.4860   1.5187   1.5365   1.6042   1.6528   1.7017
   1.7326   1.7703   1.8492   1.9069   1.9298   1.9835   2.0380   2.1605
     eigenvalues at k+q:
 -36.4068 -36.1602 -35.9844 -35.8990 -35.8741 -35.5718 -35.5261 -35.4713
 -35.4623 -35.4360 -35.4012 -35.3526 -35.1162 -18.3444 -18.2522 -18.1354
 -18.0683 -18.0276 -17.9281 -17.9075 -17.8903 -17.8673 -17.7823 -17.7718
 -17.7226 -17.7016 -17.6719 -17.6635 -17.6119 -17.5809 -17.5674 -17.5409
 -17.5258 -17.4596 -17.4347 -17.4222 -17.4119 -17.3753 -17.3426 -17.3237
 -17.2985 -17.2815 -17.2591 -17.2158 -17.1845 -17.1757 -17.1338 -17.1156
 -17.0994 -17.0731 -17.0560 -17.0508 -17.0411 -17.0197 -16.9897 -16.9798
 -16.9720 -16.9439 -16.9319 -16.9240 -16.9095 -16.8996 -16.8819 -16.8599
 -16.8484 -16.8166 -16.7959 -16.7881 -16.7620 -16.7353 -16.7038 -16.6938
 -16.6653 -16.6390 -16.6254 -16.6064 -16.5833 -16.5800 -16.5748 -16.5600
 -16.5553 -16.5270 -16.5205 -16.5092 -16.4942 -16.4895 -16.4852 -16.4785
 -16.4588 -16.4372 -16.4222 -16.4023 -16.3944 -16.3815 -16.3677 -16.3344
 -16.2941 -16.2755 -16.0789 -15.9992 -15.9711 -15.8171 -15.7891 -15.4901
 -15.3043 -15.2960 -14.9943 -14.8630 -14.7962 -14.6864 -14.5992 -14.5609
 -14.5437 -14.5073 -14.4476 -14.3477 -14.2126 -14.1196 -14.0741 -14.0496
 -14.0450 -14.0048 -13.9966 -13.9239 -13.8742 -13.8385 -13.7391 -13.6863
 -13.5863  -6.5079  -6.2627  -6.1511  -6.0778  -6.0618  -6.0048  -5.9112
  -5.7964  -5.7450  -5.7290  -5.6824  -5.6390  -5.5965  -5.5497  -5.5250
  -5.4688  -5.4112  -5.3994  -5.3366  -5.3137  -5.2883  -5.2445  -5.2189
  -5.1998  -5.1459  -5.0821  -5.0604  -5.0085  -4.9857  -4.9665  -4.9536
  -4.9082  -4.8830  -4.8773  -4.8447  -4.8118  -4.7822  -4.7698  -4.7307
  -4.7071  -4.6408  -4.5975  -4.5889  -4.5562  -4.5429  -4.5143  -4.4827
  -4.3984  -4.1806  -3.3948  -3.3249  -3.2370  -3.1238  -3.1032  -3.0505
  -2.9794  -2.9307  -2.8943  -2.8398  -2.7919  -2.7695  -2.6953  -2.6408
  -2.6074  -2.5862  -2.5519  -2.5348  -2.4742  -2.4622  -2.4204  -2.3731
  -2.3429  -2.2864  -2.2589  -2.2256  -2.1996  -2.1533  -2.1329  -2.1092
  -2.0690  -2.0509  -2.0212  -1.9962  -1.9650  -1.9438  -1.8806  -1.8665
  -1.8230  -1.7988  -1.7719  -1.7191  -1.7051  -1.6918  -1.6488  -1.6256
  -1.6114  -1.5570  -1.5393  -1.5040  -1.4910  -1.4535  -1.4377  -1.3928
  -1.3622  -1.3138  -1.3093  -1.2763  -1.2413  -1.2124  -1.1690  -1.1560
  -1.1075  -1.0444  -1.0345  -0.9834  -0.9459  -0.9396  -0.8085  -0.7907
  -0.7488  -0.7051  -0.6792  -0.6629  -0.5989  -0.5344  -0.4514  -0.4321
  -0.3717  -0.3320  -0.2942  -0.2619  -0.2563  -0.2255  -0.2071  -0.1918
  -0.1459  -0.1218  -0.0910  -0.0761  -0.0525  -0.0445  -0.0048   0.0043
   0.0230   0.0464   0.0589   0.0969   0.1124   0.1233   0.1464   0.1572
   0.1932   0.2025   0.2180   0.2401   0.2662   0.2988   0.3193   0.3379
   0.3600   0.3820   0.3957   0.4235   0.4314   0.4531   0.4760   0.4802
   0.4903   0.5106   0.5385   0.5544   0.5812   0.5962   0.6116   0.6219
   0.6395   0.6750   0.6796   0.6812   0.6929   0.7098   0.7196   0.7505
   0.7822   0.7946   0.8058   0.8150   0.8315   0.8559   0.8632   0.8909
   0.8955   0.9161   0.9464   0.9531   0.9710   0.9953   1.0094   1.0294
   1.0422   1.0530   1.0706   1.0914   1.1051   1.1182   1.1408   1.1565
   1.1815   1.2069   1.2233   1.2590   1.3284   1.3340   1.3832   1.4060
   1.4527   1.4646   1.4812   1.5147   1.5356   1.6048   1.6557   1.7006
   1.7345   1.7726   1.8565   1.9099   1.9330   1.9795   2.0445   2.1641
     cgsolve_all iterations  72    anorm=    0.71E-07
     cgsolve_all iterations  71    anorm=    0.71E-07
     cgsolve_all iterations  71    anorm=    0.71E-07
     compute_u_kq: q = (    0.0000,   -0.0399,    0.0000)
     Rotating WFCS
     ethr =  1.00E-14,  avg # of iterations = 23.0
     eigenvalues at k:
 -36.4068 -36.1602 -35.9844 -35.8990 -35.8741 -35.5719 -35.5261 -35.4713
 -35.4624 -35.4360 -35.4013 -35.3526 -35.1162 -18.3449 -18.2516 -18.1379
 -18.0687 -18.0285 -17.9288 -17.9052 -17.8900 -17.8670 -17.7822 -17.7711
 -17.7202 -17.7011 -17.6713 -17.6619 -17.6115 -17.5816 -17.5666 -17.5414
 -17.5249 -17.4587 -17.4354 -17.4219 -17.4123 -17.3760 -17.3433 -17.3264
 -17.3009 -17.2823 -17.2611 -17.2164 -17.1854 -17.1783 -17.1310 -17.1171
 -17.0997 -17.0742 -17.0580 -17.0510 -17.0424 -17.0191 -16.9923 -16.9822
 -16.9756 -16.9450 -16.9338 -16.9231 -16.9113 -16.9007 -16.8832 -16.8616
 -16.8500 -16.8180 -16.7982 -16.7863 -16.7620 -16.7350 -16.7025 -16.6910
 -16.6631 -16.6368 -16.6223 -16.6064 -16.5823 -16.5800 -16.5759 -16.5586
 -16.5521 -16.5242 -16.5185 -16.5075 -16.4915 -16.4876 -16.4818 -16.4746
 -16.4555 -16.4322 -16.4195 -16.4020 -16.3922 -16.3815 -16.3670 -16.3302
 -16.2890 -16.2667 -16.0794 -16.0006 -15.9709 -15.8344 -15.8033 -15.4905
 -15.3041 -15.2953 -14.9959 -14.8607 -14.7916 -14.6837 -14.6020 -14.5637
 -14.5458 -14.5108 -14.4565 -14.3504 -14.2132 -14.1202 -14.0768 -14.0547
 -14.0410 -14.0048 -13.9962 -13.9192 -13.8730 -13.8382 -13.7344 -13.6844
 -13.5850  -6.4916  -6.2634  -6.1481  -6.0762  -6.0357  -6.0042  -5.9078
  -5.7971  -5.7443  -5.7306  -5.6802  -5.6390  -5.5960  -5.5495  -5.5220
  -5.4695  -5.4122  -5.4004  -5.3350  -5.3161  -5.2934  -5.2445  -5.2188
  -5.2002  -5.1444  -5.0860  -5.0640  -5.0105  -4.9858  -4.9673  -4.9535
  -4.9123  -4.8830  -4.8775  -4.8475  -4.8156  -4.7841  -4.7712  -4.7306
  -4.7069  -4.6394  -4.6192  -4.6043  -4.5774  -4.5433  -4.5167  -4.4892
  -4.3919  -4.1881  -3.3898  -3.3027  -3.2183  -3.1257  -3.1046  -3.0535
  -2.9782  -2.9307  -2.8984  -2.8422  -2.7928  -2.7697  -2.6949  -2.6415
  -2.6094  -2.5882  -2.5534  -2.5333  -2.4838  -2.4614  -2.4246  -2.3734
  -2.3391  -2.2869  -2.2612  -2.2258  -2.1981  -2.1528  -2.1338  -2.1111
  -2.0669  -2.0515  -2.0138  -1.9912  -1.9622  -1.9384  -1.8781  -1.8629
  -1.8214  -1.7972  -1.7747  -1.7195  -1.7042  -1.6939  -1.6475  -1.6237
  -1.6084  -1.5567  -1.5356  -1.5054  -1.4897  -1.4551  -1.4344  -1.3954
  -1.3651  -1.3189  -1.3096  -1.2817  -1.2408  -1.2145  -1.1752  -1.1598
  -1.1111  -1.0457  -1.0346  -0.9805  -0.9453  -0.9386  -0.7977  -0.7851
  -0.7534  -0.7058  -0.6762  -0.6602  -0.5982  -0.5388  -0.4513  -0.4307
  -0.3714  -0.3318  -0.2983  -0.2605  -0.2565  -0.2252  -0.2110  -0.1912
  -0.1459  -0.1174  -0.0922  -0.0780  -0.0546  -0.0476  -0.0052   0.0086
   0.0242   0.0467   0.0588   0.0966   0.1123   0.1201   0.1465   0.1625
   0.1947   0.2047   0.2151   0.2388   0.2664   0.3015   0.3184   0.3338
   0.3597   0.3811   0.3996   0.4239   0.4328   0.4526   0.4760   0.4793
   0.4918   0.5108   0.5367   0.5536   0.5816   0.5931   0.6126   0.6228
   0.6411   0.6751   0.6792   0.6821   0.6937   0.7103   0.7186   0.7471
   0.7820   0.7932   0.8076   0.8159   0.8374   0.8557   0.8632   0.8923
   0.8967   0.9159   0.9476   0.9550   0.9732   0.9975   1.0101   1.0307
   1.0426   1.0559   1.0734   1.0923   1.1068   1.1192   1.1436   1.1591
   1.1822   1.2077   1.2262   1.2644   1.3321   1.3353   1.3816   1.4073
   1.4515   1.4660   1.4860   1.5187   1.5365   1.6042   1.6528   1.7017
   1.7326   1.7703   1.8492   1.9069   1.9298   1.9835   2.0380   2.1605
     eigenvalues at k+q:
 -36.4068 -36.1602 -35.9844 -35.8990 -35.8741 -35.5719 -35.5261 -35.4713
 -35.4625 -35.4359 -35.4012 -35.3526 -35.1162 -18.3454 -18.2511 -18.1405
 -18.0692 -18.0295 -17.9296 -17.9038 -17.8889 -17.8666 -17.7822 -17.7706
 -17.7183 -17.7003 -17.6706 -17.6602 -17.6110 -17.5826 -17.5658 -17.5420
 -17.5236 -17.4579 -17.4363 -17.4219 -17.4127 -17.3766 -17.3442 -17.3292
 -17.3035 -17.2830 -17.2628 -17.2166 -17.1869 -17.1802 -17.1285 -17.1185
 -17.0996 -17.0759 -17.0599 -17.0509 -17.0438 -17.0181 -16.9956 -16.9839
 -16.9791 -16.9464 -16.9358 -16.9226 -16.9127 -16.9017 -16.8843 -16.8637
 -16.8511 -16.8195 -16.8003 -16.7845 -16.7620 -16.7348 -16.7018 -16.6880
 -16.6607 -16.6351 -16.6188 -16.6065 -16.5832 -16.5795 -16.5762 -16.5572
 -16.5488 -16.5220 -16.5166 -16.5056 -16.4894 -16.4855 -16.4786 -16.4699
 -16.4524 -16.4266 -16.4163 -16.4017 -16.3902 -16.3816 -16.3663 -16.3252
 -16.2837 -16.2573 -16.0800 -16.0020 -15.9707 -15.8526 -15.8182 -15.4909
 -15.3039 -15.2946 -14.9976 -14.8580 -14.7871 -14.6809 -14.6050 -14.5672
 -14.5469 -14.5149 -14.4639 -14.3530 -14.2138 -14.1207 -14.0799 -14.0589
 -14.0384 -14.0048 -13.9951 -13.9146 -13.8720 -13.8372 -13.7315 -13.6809
 -13.5836  -6.4749  -6.2640  -6.1452  -6.0748  -6.0084  -6.0028  -5.9044
  -5.7979  -5.7436  -5.7322  -5.6781  -5.6389  -5.5952  -5.5493  -5.5189
  -5.4702  -5.4134  -5.4011  -5.3344  -5.3188  -5.2986  -5.2450  -5.2185
  -5.1999  -5.1430  -5.0900  -5.0680  -5.0132  -4.9866  -4.9685  -4.9536
  -4.9170  -4.8834  -4.8777  -4.8498  -4.8193  -4.7864  -4.7734  -4.7322
  -4.7067  -4.6568  -4.6342  -4.6246  -4.5806  -4.5431  -4.5191  -4.4919
  -4.3855  -4.1957  -3.3848  -3.2821  -3.2019  -3.1274  -3.1060  -3.0561
  -2.9766  -2.9306  -2.9027  -2.8446  -2.7935  -2.7695  -2.6954  -2.6418
  -2.6117  -2.5902  -2.5546  -2.5321  -2.4926  -2.4603  -2.4282  -2.3733
  -2.3358  -2.2870  -2.2638  -2.2257  -2.1965  -2.1522  -2.1353  -2.1137
  -2.0647  -2.0525  -2.0068  -1.9861  -1.9593  -1.9313  -1.8754  -1.8591
  -1.8200  -1.7957  -1.7772  -1.7217  -1.7046  -1.6943  -1.6468  -1.6213
  -1.6062  -1.5575  -1.5308  -1.5066  -1.4885  -1.4563  -1.4312  -1.3989
  -1.3672  -1.3242  -1.3091  -1.2871  -1.2408  -1.2168  -1.1826  -1.1617
  -1.1140  -1.0458  -1.0345  -0.9793  -0.9433  -0.9361  -0.7923  -0.7753
  -0.7576  -0.7079  -0.6733  -0.6570  -0.5977  -0.5429  -0.4514  -0.4292
  -0.3716  -0.3316  -0.3025  -0.2596  -0.2559  -0.2287  -0.2128  -0.1901
  -0.1458  -0.1146  -0.0933  -0.0799  -0.0563  -0.0510  -0.0068   0.0127
   0.0256   0.0469   0.0587   0.0955   0.1114   0.1180   0.1475   0.1672
   0.1966   0.2061   0.2133   0.2378   0.2669   0.3045   0.3165   0.3315
   0.3591   0.3806   0.4033   0.4238   0.4347   0.4517   0.4754   0.4785
   0.4930   0.5121   0.5354   0.5527   0.5810   0.5908   0.6135   0.6237
   0.6439   0.6738   0.6796   0.6827   0.6943   0.7096   0.7191   0.7439
   0.7811   0.7913   0.8083   0.8182   0.8420   0.8558   0.8636   0.8926
   0.8988   0.9157   0.9485   0.9573   0.9747   1.0003   1.0109   1.0321
   1.0427   1.0585   1.0761   1.0933   1.1085   1.1199   1.1458   1.1626
   1.1831   1.2085   1.2292   1.2700   1.3338   1.3393   1.3785   1.4090
   1.4503   1.4674   1.4907   1.5226   1.5389   1.6029   1.6505   1.7026
   1.7316   1.7685   1.8417   1.9023   1.9284   1.9856   2.0319   2.1586
     cgsolve_all iterations  72    anorm=    0.71E-07
     cgsolve_all iterations  71    anorm=    0.72E-07
     cgsolve_all iterations  72    anorm=    0.70E-07
     compute_u_kq: q = (    0.0000,    0.0000,    0.0399)
     Rotating WFCS
     ethr =  1.00E-14,  avg # of iterations = 23.0
     eigenvalues at k:
 -36.4068 -36.1602 -35.9844 -35.8990 -35.8741 -35.5719 -35.5261 -35.4713
 -35.4624 -35.4360 -35.4013 -35.3526 -35.1162 -18.3449 -18.2516 -18.1379
 -18.0687 -18.0285 -17.9288 -17.9052 -17.8900 -17.8670 -17.7822 -17.7711
 -17.7202 -17.7011 -17.6713 -17.6619 -17.6115 -17.5816 -17.5666 -17.5414
 -17.5249 -17.4587 -17.4354 -17.4219 -17.4123 -17.3760 -17.3433 -17.3264
 -17.3009 -17.2823 -17.2611 -17.2164 -17.1854 -17.1783 -17.1310 -17.1171
 -17.0997 -17.0742 -17.0580 -17.0510 -17.0424 -17.0191 -16.9923 -16.9822
 -16.9756 -16.9450 -16.9338 -16.9231 -16.9113 -16.9007 -16.8832 -16.8616
 -16.8500 -16.8180 -16.7982 -16.7863 -16.7620 -16.7350 -16.7025 -16.6910
 -16.6631 -16.6368 -16.6223 -16.6064 -16.5823 -16.5800 -16.5759 -16.5586
 -16.5521 -16.5242 -16.5185 -16.5075 -16.4915 -16.4876 -16.4818 -16.4746
 -16.4555 -16.4322 -16.4195 -16.4020 -16.3922 -16.3815 -16.3670 -16.3302
 -16.2890 -16.2667 -16.0794 -16.0006 -15.9709 -15.8344 -15.8033 -15.4905
 -15.3041 -15.2953 -14.9959 -14.8607 -14.7916 -14.6837 -14.6020 -14.5637
 -14.5458 -14.5108 -14.4565 -14.3504 -14.2132 -14.1202 -14.0768 -14.0547
 -14.0410 -14.0048 -13.9962 -13.9192 -13.8730 -13.8382 -13.7344 -13.6844
 -13.5850  -6.4916  -6.2634  -6.1481  -6.0762  -6.0357  -6.0042  -5.9078
  -5.7971  -5.7443  -5.7306  -5.6802  -5.6390  -5.5960  -5.5495  -5.5220
  -5.4695  -5.4122  -5.4004  -5.3350  -5.3161  -5.2934  -5.2445  -5.2188
  -5.2002  -5.1444  -5.0860  -5.0640  -5.0105  -4.9858  -4.9673  -4.9535
  -4.9123  -4.8830  -4.8775  -4.8475  -4.8156  -4.7841  -4.7712  -4.7306
  -4.7069  -4.6394  -4.6192  -4.6043  -4.5774  -4.5433  -4.5167  -4.4892
  -4.3919  -4.1881  -3.3898  -3.3027  -3.2183  -3.1257  -3.1046  -3.0535
  -2.9782  -2.9307  -2.8984  -2.8422  -2.7928  -2.7697  -2.6949  -2.6415
  -2.6094  -2.5882  -2.5534  -2.5333  -2.4838  -2.4614  -2.4246  -2.3734
  -2.3391  -2.2869  -2.2612  -2.2258  -2.1981  -2.1528  -2.1338  -2.1111
  -2.0669  -2.0515  -2.0138  -1.9912  -1.9622  -1.9384  -1.8781  -1.8629
  -1.8214  -1.7972  -1.7747  -1.7195  -1.7042  -1.6939  -1.6475  -1.6237
  -1.6084  -1.5567  -1.5356  -1.5054  -1.4897  -1.4551  -1.4344  -1.3954
  -1.3651  -1.3189  -1.3096  -1.2817  -1.2408  -1.2145  -1.1752  -1.1598
  -1.1111  -1.0457  -1.0346  -0.9805  -0.9453  -0.9386  -0.7977  -0.7851
  -0.7534  -0.7058  -0.6762  -0.6602  -0.5982  -0.5388  -0.4513  -0.4307
  -0.3714  -0.3318  -0.2983  -0.2605  -0.2565  -0.2252  -0.2110  -0.1912
  -0.1459  -0.1174  -0.0922  -0.0780  -0.0546  -0.0476  -0.0052   0.0086
   0.0242   0.0467   0.0588   0.0966   0.1123   0.1201   0.1465   0.1625
   0.1947   0.2047   0.2151   0.2388   0.2664   0.3015   0.3184   0.3338
   0.3597   0.3811   0.3996   0.4239   0.4328   0.4526   0.4760   0.4793
   0.4918   0.5108   0.5367   0.5536   0.5816   0.5931   0.6126   0.6228
   0.6411   0.6751   0.6792   0.6821   0.6937   0.7103   0.7186   0.7471
   0.7820   0.7932   0.8076   0.8159   0.8374   0.8557   0.8632   0.8923
   0.8967   0.9159   0.9476   0.9550   0.9732   0.9975   1.0101   1.0307
   1.0426   1.0559   1.0734   1.0923   1.1068   1.1192   1.1436   1.1591
   1.1822   1.2077   1.2262   1.2644   1.3321   1.3353   1.3816   1.4073
   1.4515   1.4660   1.4860   1.5187   1.5365   1.6042   1.6528   1.7017
   1.7326   1.7703   1.8492   1.9069   1.9298   1.9835   2.0380   2.1605
     eigenvalues at k+q:
 -36.4068 -36.1602 -35.9844 -35.8990 -35.8741 -35.5719 -35.5261 -35.4713
 -35.4624 -35.4360 -35.4012 -35.3526 -35.1162 -18.3449 -18.2516 -18.1380
 -18.0688 -18.0286 -17.9289 -17.9052 -17.8900 -17.8670 -17.7822 -17.7711
 -17.7201 -17.7011 -17.6713 -17.6619 -17.6117 -17.5815 -17.5667 -17.5415
 -17.5247 -17.4586 -17.4356 -17.4219 -17.4123 -17.3760 -17.3434 -17.3262
 -17.3000 -17.2823 -17.2635 -17.2159 -17.1855 -17.1771 -17.1303 -17.1185
 -17.0994 -17.0730 -17.0595 -17.0520 -17.0411 -17.0199 -16.9923 -16.9817
 -16.9763 -16.9453 -16.9323 -16.9248 -16.9108 -16.8993 -16.8837 -16.8620
 -16.8492 -16.8186 -16.7993 -16.7870 -16.7608 -16.7350 -16.7016 -16.6912
 -16.6633 -16.6371 -16.6221 -16.6064 -16.5824 -16.5801 -16.5759 -16.5584
 -16.5520 -16.5248 -16.5183 -16.5071 -16.4912 -16.4877 -16.4818 -16.4745
 -16.4554 -16.4320 -16.4194 -16.4021 -16.3921 -16.3815 -16.3671 -16.3301
 -16.2889 -16.2665 -16.0794 -16.0006 -15.9709 -15.8348 -15.8036 -15.4905
 -15.3041 -15.2953 -14.9959 -14.8606 -14.7915 -14.6836 -14.6020 -14.5637
 -14.5458 -14.5108 -14.4567 -14.3504 -14.2132 -14.1201 -14.0768 -14.0548
 -14.0408 -14.0047 -13.9962 -13.9190 -13.8730 -13.8382 -13.7343 -13.6843
 -13.5849  -6.4913  -6.2634  -6.1480  -6.0761  -6.0352  -6.0042  -5.9078
  -5.7972  -5.7443  -5.7306  -5.6802  -5.6390  -5.5960  -5.5495  -5.5220
  -5.4696  -5.4122  -5.4004  -5.3348  -5.3163  -5.2935  -5.2444  -5.2189
  -5.2001  -5.1445  -5.0860  -5.0641  -5.0107  -4.9857  -4.9673  -4.9538
  -4.9122  -4.8829  -4.8778  -4.8475  -4.8157  -4.7841  -4.7714  -4.7307
  -4.7069  -4.6394  -4.6198  -4.6045  -4.5775  -4.5436  -4.5170  -4.4891
  -4.3918  -4.1882  -3.3897  -3.3023  -3.2180  -3.1257  -3.1047  -3.0536
  -2.9782  -2.9309  -2.8981  -2.8424  -2.7931  -2.7698  -2.6949  -2.6394
  -2.6093  -2.5919  -2.5530  -2.5318  -2.4841  -2.4611  -2.4257  -2.3727
  -2.3383  -2.2857  -2.2621  -2.2263  -2.1995  -2.1524  -2.1337  -2.1108
  -2.0664  -2.0513  -2.0143  -1.9914  -1.9627  -1.9373  -1.8772  -1.8642
  -1.8210  -1.7987  -1.7731  -1.7204  -1.7023  -1.6937  -1.6480  -1.6248
  -1.6100  -1.5562  -1.5338  -1.5037  -1.4897  -1.4556  -1.4356  -1.3956
  -1.3658  -1.3184  -1.3095  -1.2812  -1.2407  -1.2160  -1.1752  -1.1597
  -1.1107  -1.0458  -1.0353  -0.9801  -0.9451  -0.9376  -0.7984  -0.7849
  -0.7538  -0.7053  -0.6762  -0.6596  -0.5982  -0.5394  -0.4502  -0.4316
  -0.3721  -0.3323  -0.2984  -0.2594  -0.2567  -0.2255  -0.2072  -0.1936
  -0.1465  -0.1170  -0.0922  -0.0796  -0.0558  -0.0468  -0.0043   0.0091
   0.0238   0.0477   0.0590   0.0946   0.1125   0.1229   0.1477   0.1590
   0.1936   0.2047   0.2147   0.2415   0.2656   0.3010   0.3196   0.3327
   0.3595   0.3818   0.3991   0.4228   0.4324   0.4546   0.4762   0.4797
   0.4917   0.5107   0.5369   0.5539   0.5815   0.5914   0.6132   0.6227
   0.6418   0.6738   0.6796   0.6820   0.6934   0.7110   0.7185   0.7475
   0.7819   0.7919   0.8078   0.8162   0.8387   0.8552   0.8637   0.8924
   0.8978   0.9143   0.9462   0.9562   0.9731   0.9991   1.0094   1.0309
   1.0419   1.0551   1.0743   1.0925   1.1063   1.1195   1.1429   1.1601
   1.1821   1.2078   1.2262   1.2646   1.3322   1.3353   1.3815   1.4074
   1.4515   1.4660   1.4862   1.5188   1.5365   1.6042   1.6527   1.7018
   1.7326   1.7702   1.8490   1.9068   1.9298   1.9836   2.0379   2.1605
     cgsolve_all iterations  72    anorm=    0.72E-07
     cgsolve_all iterations  70    anorm=    0.71E-07
     cgsolve_all iterations  72    anorm=    0.71E-07
     compute_u_kq: q = (    0.0000,    0.0000,   -0.0399)
     Rotating WFCS
     ethr =  1.00E-14,  avg # of iterations = 23.0
     eigenvalues at k:
 -36.4068 -36.1602 -35.9844 -35.8990 -35.8741 -35.5719 -35.5261 -35.4713
 -35.4624 -35.4360 -35.4013 -35.3526 -35.1162 -18.3449 -18.2516 -18.1379
 -18.0687 -18.0285 -17.9288 -17.9052 -17.8900 -17.8670 -17.7822 -17.7711
 -17.7202 -17.7011 -17.6713 -17.6619 -17.6115 -17.5816 -17.5666 -17.5414
 -17.5249 -17.4587 -17.4354 -17.4219 -17.4123 -17.3760 -17.3433 -17.3264
 -17.3009 -17.2823 -17.2611 -17.2164 -17.1854 -17.1783 -17.1310 -17.1171
 -17.0997 -17.0742 -17.0580 -17.0510 -17.0424 -17.0191 -16.9923 -16.9822
 -16.9756 -16.9450 -16.9338 -16.9231 -16.9113 -16.9007 -16.8832 -16.8616
 -16.8500 -16.8180 -16.7982 -16.7863 -16.7620 -16.7350 -16.7025 -16.6910
 -16.6631 -16.6368 -16.6223 -16.6064 -16.5823 -16.5800 -16.5759 -16.5586
 -16.5521 -16.5242 -16.5185 -16.5075 -16.4915 -16.4876 -16.4818 -16.4746
 -16.4555 -16.4322 -16.4195 -16.4020 -16.3922 -16.3815 -16.3670 -16.3302
 -16.2890 -16.2667 -16.0794 -16.0006 -15.9709 -15.8344 -15.8033 -15.4905
 -15.3041 -15.2953 -14.9959 -14.8607 -14.7916 -14.6837 -14.6020 -14.5637
 -14.5458 -14.5108 -14.4565 -14.3504 -14.2132 -14.1202 -14.0768 -14.0547
 -14.0410 -14.0048 -13.9962 -13.9192 -13.8730 -13.8382 -13.7344 -13.6844
 -13.5850  -6.4916  -6.2634  -6.1481  -6.0762  -6.0357  -6.0042  -5.9078
  -5.7971  -5.7443  -5.7306  -5.6802  -5.6390  -5.5960  -5.5495  -5.5220
  -5.4695  -5.4122  -5.4004  -5.3350  -5.3161  -5.2934  -5.2445  -5.2188
  -5.2002  -5.1444  -5.0860  -5.0640  -5.0105  -4.9858  -4.9673  -4.9535
  -4.9123  -4.8830  -4.8775  -4.8475  -4.8156  -4.7841  -4.7712  -4.7306
  -4.7069  -4.6394  -4.6192  -4.6043  -4.5774  -4.5433  -4.5167  -4.4892
  -4.3919  -4.1881  -3.3898  -3.3027  -3.2183  -3.1257  -3.1046  -3.0535
  -2.9782  -2.9307  -2.8984  -2.8422  -2.7928  -2.7697  -2.6949  -2.6415
  -2.6094  -2.5882  -2.5534  -2.5333  -2.4838  -2.4614  -2.4246  -2.3734
  -2.3391  -2.2869  -2.2612  -2.2258  -2.1981  -2.1528  -2.1338  -2.1111
  -2.0669  -2.0515  -2.0138  -1.9912  -1.9622  -1.9384  -1.8781  -1.8629
  -1.8214  -1.7972  -1.7747  -1.7195  -1.7042  -1.6939  -1.6475  -1.6237
  -1.6084  -1.5567  -1.5356  -1.5054  -1.4897  -1.4551  -1.4344  -1.3954
  -1.3651  -1.3189  -1.3096  -1.2817  -1.2408  -1.2145  -1.1752  -1.1598
  -1.1111  -1.0457  -1.0346  -0.9805  -0.9453  -0.9386  -0.7977  -0.7851
  -0.7534  -0.7058  -0.6762  -0.6602  -0.5982  -0.5388  -0.4513  -0.4307
  -0.3714  -0.3318  -0.2983  -0.2605  -0.2565  -0.2252  -0.2110  -0.1912
  -0.1459  -0.1174  -0.0922  -0.0780  -0.0546  -0.0476  -0.0052   0.0086
   0.0242   0.0467   0.0588   0.0966   0.1123   0.1201   0.1465   0.1625
   0.1947   0.2047   0.2151   0.2388   0.2664   0.3015   0.3184   0.3338
   0.3597   0.3811   0.3996   0.4239   0.4328   0.4526   0.4760   0.4793
   0.4918   0.5108   0.5367   0.5536   0.5816   0.5931   0.6126   0.6228
   0.6411   0.6751   0.6792   0.6821   0.6937   0.7103   0.7186   0.7471
   0.7820   0.7932   0.8076   0.8159   0.8374   0.8557   0.8632   0.8923
   0.8967   0.9159   0.9476   0.9550   0.9732   0.9975   1.0101   1.0307
   1.0426   1.0559   1.0734   1.0923   1.1068   1.1192   1.1436   1.1591
   1.1822   1.2077   1.2262   1.2644   1.3321   1.3353   1.3816   1.4073
   1.4515   1.4660   1.4860   1.5187   1.5365   1.6042   1.6528   1.7017
   1.7326   1.7703   1.8492   1.9069   1.9298   1.9835   2.0380   2.1605
     eigenvalues at k+q:
 -36.4068 -36.1602 -35.9844 -35.8990 -35.8741 -35.5719 -35.5261 -35.4713
 -35.4624 -35.4360 -35.4012 -35.3526 -35.1162 -18.3449 -18.2517 -18.1379
 -18.0687 -18.0285 -17.9289 -17.9053 -17.8900 -17.8670 -17.7822 -17.7712
 -17.7203 -17.7012 -17.6713 -17.6618 -17.6115 -17.5816 -17.5666 -17.5412
 -17.5250 -17.4588 -17.4353 -17.4219 -17.4123 -17.3763 -17.3430 -17.3264
 -17.3022 -17.2824 -17.2584 -17.2163 -17.1855 -17.1798 -17.1314 -17.1163
 -17.0998 -17.0758 -17.0566 -17.0499 -17.0436 -17.0187 -16.9916 -16.9826
 -16.9748 -16.9450 -16.9352 -16.9212 -16.9120 -16.9020 -16.8829 -16.8614
 -16.8505 -16.8180 -16.7972 -16.7854 -16.7633 -16.7350 -16.7032 -16.6908
 -16.6628 -16.6368 -16.6226 -16.6063 -16.5824 -16.5798 -16.5759 -16.5588
 -16.5517 -16.5243 -16.5186 -16.5076 -16.4917 -16.4876 -16.4817 -16.4747
 -16.4555 -16.4322 -16.4196 -16.4022 -16.3924 -16.3814 -16.3670 -16.3303
 -16.2891 -16.2669 -16.0794 -16.0005 -15.9709 -15.8341 -15.8031 -15.4905
 -15.3041 -15.2954 -14.9959 -14.8607 -14.7917 -14.6837 -14.6019 -14.5636
 -14.5457 -14.5107 -14.4563 -14.3503 -14.2132 -14.1201 -14.0767 -14.0546
 -14.0410 -14.0048 -13.9961 -13.9193 -13.8730 -13.8381 -13.7344 -13.6844
 -13.5850  -6.4919  -6.2634  -6.1482  -6.0762  -6.0362  -6.0042  -5.9079
  -5.7971  -5.7443  -5.7306  -5.6803  -5.6390  -5.5960  -5.5495  -5.5221
  -5.4695  -5.4122  -5.4004  -5.3352  -5.3159  -5.2933  -5.2446  -5.2187
  -5.2002  -5.1444  -5.0859  -5.0639  -5.0104  -4.9861  -4.9673  -4.9533
  -4.9124  -4.8832  -4.8774  -4.8475  -4.8153  -4.7842  -4.7711  -4.7306
  -4.7070  -4.6393  -4.6188  -4.6041  -4.5774  -4.5431  -4.5165  -4.4893
  -4.3920  -4.1879  -3.3899  -3.3031  -3.2187  -3.1256  -3.1047  -3.0534
  -2.9783  -2.9302  -2.8990  -2.8423  -2.7924  -2.7695  -2.6948  -2.6436
  -2.6096  -2.5842  -2.5537  -2.5349  -2.4831  -2.4620  -2.4238  -2.3742
  -2.3396  -2.2882  -2.2603  -2.2254  -2.1971  -2.1530  -2.1340  -2.1118
  -2.0669  -2.0515  -2.0128  -1.9915  -1.9615  -1.9395  -1.8789  -1.8621
  -1.8228  -1.7947  -1.7753  -1.7188  -1.7068  -1.6946  -1.6471  -1.6228
  -1.6054  -1.5570  -1.5372  -1.5077  -1.4895  -1.4546  -1.4344  -1.3944
  -1.3647  -1.3195  -1.3096  -1.2824  -1.2404  -1.2130  -1.1754  -1.1597
  -1.1120  -1.0464  -1.0333  -0.9800  -0.9458  -0.9395  -0.7969  -0.7853
  -0.7530  -0.7062  -0.6762  -0.6608  -0.5983  -0.5383  -0.4524  -0.4296
  -0.3702  -0.3315  -0.2982  -0.2617  -0.2567  -0.2248  -0.2141  -0.1887
  -0.1459  -0.1179  -0.0919  -0.0765  -0.0541  -0.0480  -0.0061   0.0082
   0.0250   0.0460   0.0584   0.0978   0.1119   0.1182   0.1451   0.1653
   0.1950   0.2049   0.2155   0.2362   0.2677   0.3022   0.3174   0.3353
   0.3602   0.3808   0.3994   0.4238   0.4337   0.4509   0.4750   0.4795
   0.4920   0.5115   0.5362   0.5535   0.5809   0.5944   0.6121   0.6232
   0.6405   0.6758   0.6788   0.6828   0.6942   0.7093   0.7191   0.7470
   0.7818   0.7939   0.8079   0.8158   0.8360   0.8558   0.8629   0.8925
   0.8957   0.9175   0.9484   0.9543   0.9731   0.9959   1.0109   1.0302
   1.0432   1.0571   1.0722   1.0926   1.1074   1.1189   1.1439   1.1579
   1.1824   1.2076   1.2263   1.2642   1.3321   1.3353   1.3818   1.4073
   1.4515   1.4660   1.4859   1.5187   1.5365   1.6042   1.6529   1.7016
   1.7327   1.7703   1.8493   1.9070   1.9299   1.9834   2.0383   2.1606
     cgsolve_all iterations  72    anorm=    0.71E-07
     cgsolve_all iterations  71    anorm=    0.71E-07
     cgsolve_all iterations  72    anorm=    0.71E-07

     k-point #    2 of     4      pool #  1    cpu time:   12344.8
     compute_u_kq: q = (    0.0000,    0.0000,    0.0000)
     Rotating WFCS
     ethr =  1.00E-14,  avg # of iterations =  5.0
     eigenvalues at k:
 -36.4068 -36.1602 -35.9844 -35.8990 -35.8741 -35.5719 -35.5261 -35.4713
 -35.4624 -35.4360 -35.4013 -35.3526 -35.1162 -18.3448 -18.2516 -18.1380
 -18.0687 -18.0285 -17.9289 -17.9050 -17.8900 -17.8671 -17.7823 -17.7709
 -17.7202 -17.7011 -17.6715 -17.6611 -17.6130 -17.5800 -17.5670 -17.5415
 -17.5247 -17.4587 -17.4358 -17.4214 -17.4124 -17.3784 -17.3402 -17.3245
 -17.3069 -17.2831 -17.2579 -17.2058 -17.1906 -17.1810 -17.1293 -17.1209
 -17.0989 -17.0800 -17.0566 -17.0535 -17.0391 -17.0219 -16.9865 -16.9812
 -16.9743 -16.9460 -16.9347 -16.9234 -16.9078 -16.8990 -16.8849 -16.8643
 -16.8466 -16.8240 -16.7985 -16.7858 -16.7615 -16.7353 -16.7002 -16.6919
 -16.6621 -16.6392 -16.6229 -16.6063 -16.5829 -16.5782 -16.5759 -16.5585
 -16.5446 -16.5343 -16.5184 -16.5053 -16.4909 -16.4880 -16.4813 -16.4745
 -16.4552 -16.4321 -16.4187 -16.4044 -16.3925 -16.3797 -16.3674 -16.3302
 -16.2890 -16.2667 -16.0794 -16.0006 -15.9709 -15.8344 -15.8033 -15.4905
 -15.3041 -15.2953 -14.9959 -14.8607 -14.7916 -14.6837 -14.6020 -14.5637
 -14.5458 -14.5108 -14.4565 -14.3504 -14.2132 -14.1202 -14.0768 -14.0547
 -14.0410 -14.0048 -13.9962 -13.9192 -13.8730 -13.8382 -13.7344 -13.6844
 -13.5850  -6.4916  -6.2634  -6.1481  -6.0761  -6.0358  -6.0042  -5.9078
  -5.7971  -5.7443  -5.7306  -5.6803  -5.6391  -5.5958  -5.5495  -5.5221
  -5.4695  -5.4124  -5.4001  -5.3350  -5.3160  -5.2937  -5.2444  -5.2192
  -5.1998  -5.1443  -5.0860  -5.0640  -5.0107  -4.9867  -4.9661  -4.9537
  -4.9120  -4.8834  -4.8780  -4.8473  -4.8148  -4.7846  -4.7711  -4.7308
  -4.7072  -4.6382  -4.6199  -4.6045  -4.5774  -4.5432  -4.5167  -4.4893
  -4.3919  -4.1881  -3.3898  -3.3027  -3.2182  -3.1257  -3.1045  -3.0536
  -2.9802  -2.9254  -2.9007  -2.8447  -2.7917  -2.7697  -2.6943  -2.6442
  -2.6113  -2.5838  -2.5508  -2.5341  -2.4804  -2.4637  -2.4284  -2.3740
  -2.3351  -2.2898  -2.2575  -2.2266  -2.2049  -2.1509  -2.1345  -2.1157
  -2.0614  -2.0494  -2.0061  -1.9993  -1.9574  -1.9384  -1.8818  -1.8660
  -1.8310  -1.7889  -1.7499  -1.7343  -1.7133  -1.6973  -1.6487  -1.6235
  -1.5966  -1.5490  -1.5380  -1.5083  -1.4898  -1.4530  -1.4501  -1.3890
  -1.3674  -1.3197  -1.3065  -1.2835  -1.2380  -1.2113  -1.1786  -1.1577
  -1.1157  -1.0537  -1.0303  -0.9700  -0.9503  -0.9379  -0.7963  -0.7859
  -0.7531  -0.7060  -0.6768  -0.6595  -0.5999  -0.5396  -0.4525  -0.4274
  -0.3661  -0.3335  -0.3001  -0.2630  -0.2594  -0.2245  -0.2124  -0.1789
  -0.1551  -0.1181  -0.0880  -0.0806  -0.0605  -0.0434  -0.0033   0.0078
   0.0348   0.0432   0.0596   0.0912   0.1089   0.1239   0.1458   0.1554
   0.1880   0.2086   0.2117   0.2407   0.2737   0.3037   0.3169   0.3398
   0.3640   0.3816   0.3989   0.4134   0.4305   0.4569   0.4715   0.4846
   0.4914   0.5211   0.5310   0.5547   0.5757   0.5874   0.6116   0.6252
   0.6432   0.6702   0.6753   0.6888   0.6977   0.7068   0.7233   0.7490
   0.7795   0.7880   0.8114   0.8174   0.8365   0.8518   0.8672   0.8916
   0.8991   0.9187   0.9399   0.9602   0.9711   0.9968   1.0118   1.0272
   1.0425   1.0585   1.0716   1.0985   1.1083   1.1179   1.1379   1.1577
   1.1837   1.2085   1.2267   1.2642   1.3320   1.3354   1.3815   1.4073
   1.4515   1.4660   1.4861   1.5188   1.5365   1.6041   1.6528   1.7017
   1.7327   1.7703   1.8492   1.9068   1.9298   1.9835   2.0380   2.1605
     eigenvalues at k+q:
 -36.4068 -36.1602 -35.9844 -35.8990 -35.8741 -35.5719 -35.5261 -35.4713
 -35.4624 -35.4360 -35.4012 -35.3526 -35.1162 -18.3449 -18.2517 -18.1380
 -18.0688 -18.0285 -17.9289 -17.9051 -17.8900 -17.8671 -17.7823 -17.7710
 -17.7202 -17.7012 -17.6715 -17.6611 -17.6130 -17.5800 -17.5670 -17.5415
 -17.5247 -17.4587 -17.4359 -17.4214 -17.4124 -17.3784 -17.3402 -17.3245
 -17.3069 -17.2831 -17.2579 -17.2058 -17.1907 -17.1810 -17.1293 -17.1209
 -17.0989 -17.0800 -17.0567 -17.0535 -17.0391 -17.0219 -16.9865 -16.9812
 -16.9743 -16.9460 -16.9347 -16.9234 -16.9078 -16.8990 -16.8849 -16.8642
 -16.8467 -16.8240 -16.7985 -16.7858 -16.7615 -16.7352 -16.7002 -16.6919
 -16.6621 -16.6392 -16.6229 -16.6063 -16.5829 -16.5782 -16.5759 -16.5585
 -16.5446 -16.5343 -16.5184 -16.5053 -16.4909 -16.4879 -16.4813 -16.4745
 -16.4552 -16.4321 -16.4187 -16.4045 -16.3925 -16.3797 -16.3674 -16.3302
 -16.2890 -16.2667 -16.0794 -16.0006 -15.9709 -15.8345 -15.8033 -15.4905
 -15.3041 -15.2953 -14.9959 -14.8606 -14.7916 -14.6837 -14.6020 -14.5637
 -14.5457 -14.5107 -14.4565 -14.3504 -14.2132 -14.1201 -14.0768 -14.0547
 -14.0409 -14.0048 -13.9962 -13.9192 -13.8730 -13.8381 -13.7344 -13.6843
 -13.5850  -6.4916  -6.2634  -6.1481  -6.0761  -6.0358  -6.0042  -5.9078
  -5.7971  -5.7443  -5.7306  -5.6803  -5.6391  -5.5959  -5.5496  -5.5221
  -5.4695  -5.4124  -5.4001  -5.3350  -5.3160  -5.2937  -5.2444  -5.2192
  -5.1998  -5.1443  -5.0861  -5.0640  -5.0107  -4.9867  -4.9661  -4.9537
  -4.9120  -4.8834  -4.8780  -4.8473  -4.8148  -4.7846  -4.7712  -4.7308
  -4.7072  -4.6382  -4.6199  -4.6045  -4.5774  -4.5432  -4.5167  -4.4894
  -4.3919  -4.1881  -3.3898  -3.3027  -3.2183  -3.1257  -3.1045  -3.0536
  -2.9802  -2.9254  -2.9007  -2.8448  -2.7917  -2.7697  -2.6944  -2.6442
  -2.6113  -2.5838  -2.5508  -2.5341  -2.4804  -2.4637  -2.4284  -2.3740
  -2.3351  -2.2898  -2.2575  -2.2266  -2.2050  -2.1509  -2.1345  -2.1157
  -2.0614  -2.0494  -2.0061  -1.9993  -1.9574  -1.9385  -1.8818  -1.8660
  -1.8311  -1.7890  -1.7499  -1.7343  -1.7133  -1.6973  -1.6487  -1.6235
  -1.5966  -1.5490  -1.5380  -1.5083  -1.4898  -1.4530  -1.4501  -1.3890
  -1.3674  -1.3197  -1.3065  -1.2835  -1.2380  -1.2113  -1.1786  -1.1577
  -1.1157  -1.0537  -1.0303  -0.9700  -0.9503  -0.9380  -0.7963  -0.7859
  -0.7531  -0.7060  -0.6768  -0.6595  -0.5999  -0.5396  -0.4525  -0.4274
  -0.3661  -0.3335  -0.3001  -0.2630  -0.2594  -0.2245  -0.2124  -0.1789
  -0.1551  -0.1182  -0.0880  -0.0806  -0.0605  -0.0434  -0.0033   0.0078
   0.0348   0.0432   0.0596   0.0912   0.1089   0.1239   0.1458   0.1554
   0.1880   0.2086   0.2117   0.2407   0.2737   0.3037   0.3169   0.3398
   0.3640   0.3816   0.3989   0.4134   0.4305   0.4569   0.4715   0.4846
   0.4914   0.5211   0.5310   0.5547   0.5757   0.5874   0.6116   0.6252
   0.6432   0.6702   0.6753   0.6888   0.6977   0.7068   0.7233   0.7490
   0.7796   0.7880   0.8114   0.8174   0.8365   0.8518   0.8672   0.8916
   0.8991   0.9187   0.9398   0.9602   0.9711   0.9968   1.0118   1.0272
   1.0425   1.0585   1.0716   1.0985   1.1083   1.1179   1.1379   1.1578
   1.1837   1.2085   1.2267   1.2642   1.3321   1.3355   1.3815   1.4073
   1.4515   1.4660   1.4861   1.5188   1.5365   1.6041   1.6528   1.7017
   1.7327   1.7703   1.8492   1.9069   1.9298   1.9835   2.0381   2.1606
     cgsolve_all iterations  65    anorm=    0.74E-07
PARA_AUG  1      50.3075781        -0.4098071         0.4630882
     cgsolve_all iterations  65    anorm=    0.73E-07
PARA_AUG  2      -0.3368145        50.2790299         0.1339056
     cgsolve_all iterations  63    anorm=    0.72E-07
PARA_AUG  3       0.3767671         0.1526852        50.5317689
     cgsolve_all iterations  72    anorm=    0.71E-07
     cgsolve_all iterations  71    anorm=    0.71E-07
     cgsolve_all iterations  72    anorm=    0.71E-07
     compute_u_kq: q = (    0.0399,    0.0000,    0.0000)
     Rotating WFCS
     ethr =  1.00E-14,  avg # of iterations = 24.0
     eigenvalues at k:
 -36.4068 -36.1602 -35.9844 -35.8990 -35.8741 -35.5719 -35.5261 -35.4713
 -35.4624 -35.4360 -35.4013 -35.3526 -35.1162 -18.3448 -18.2516 -18.1380
 -18.0687 -18.0285 -17.9289 -17.9050 -17.8900 -17.8671 -17.7823 -17.7709
 -17.7202 -17.7011 -17.6715 -17.6611 -17.6130 -17.5800 -17.5670 -17.5415
 -17.5247 -17.4587 -17.4358 -17.4214 -17.4124 -17.3784 -17.3402 -17.3245
 -17.3069 -17.2831 -17.2579 -17.2058 -17.1906 -17.1810 -17.1293 -17.1209
 -17.0989 -17.0800 -17.0566 -17.0535 -17.0391 -17.0219 -16.9865 -16.9812
 -16.9743 -16.9460 -16.9347 -16.9234 -16.9078 -16.8990 -16.8849 -16.8643
 -16.8466 -16.8240 -16.7985 -16.7858 -16.7615 -16.7353 -16.7002 -16.6919
 -16.6621 -16.6392 -16.6229 -16.6063 -16.5829 -16.5782 -16.5759 -16.5585
 -16.5446 -16.5343 -16.5184 -16.5053 -16.4909 -16.4880 -16.4813 -16.4745
 -16.4552 -16.4321 -16.4187 -16.4044 -16.3925 -16.3797 -16.3674 -16.3302
 -16.2890 -16.2667 -16.0794 -16.0006 -15.9709 -15.8344 -15.8033 -15.4905
 -15.3041 -15.2953 -14.9959 -14.8607 -14.7916 -14.6837 -14.6020 -14.5637
 -14.5458 -14.5108 -14.4565 -14.3504 -14.2132 -14.1202 -14.0768 -14.0547
 -14.0410 -14.0048 -13.9962 -13.9192 -13.8730 -13.8382 -13.7344 -13.6844
 -13.5850  -6.4916  -6.2634  -6.1481  -6.0761  -6.0358  -6.0042  -5.9078
  -5.7971  -5.7443  -5.7306  -5.6803  -5.6391  -5.5958  -5.5495  -5.5221
  -5.4695  -5.4124  -5.4001  -5.3350  -5.3160  -5.2937  -5.2444  -5.2192
  -5.1998  -5.1443  -5.0860  -5.0640  -5.0107  -4.9867  -4.9661  -4.9537
  -4.9120  -4.8834  -4.8780  -4.8473  -4.8148  -4.7846  -4.7711  -4.7308
  -4.7072  -4.6382  -4.6199  -4.6045  -4.5774  -4.5432  -4.5167  -4.4893
  -4.3919  -4.1881  -3.3898  -3.3027  -3.2182  -3.1257  -3.1045  -3.0536
  -2.9802  -2.9254  -2.9007  -2.8447  -2.7917  -2.7697  -2.6943  -2.6442
  -2.6113  -2.5838  -2.5508  -2.5341  -2.4804  -2.4637  -2.4284  -2.3740
  -2.3351  -2.2898  -2.2575  -2.2266  -2.2049  -2.1509  -2.1345  -2.1157
  -2.0614  -2.0494  -2.0061  -1.9993  -1.9574  -1.9384  -1.8818  -1.8660
  -1.8310  -1.7889  -1.7499  -1.7343  -1.7133  -1.6973  -1.6487  -1.6235
  -1.5966  -1.5490  -1.5380  -1.5083  -1.4898  -1.4530  -1.4501  -1.3890
  -1.3674  -1.3197  -1.3065  -1.2835  -1.2380  -1.2113  -1.1786  -1.1577
  -1.1157  -1.0537  -1.0303  -0.9700  -0.9503  -0.9379  -0.7963  -0.7859
  -0.7531  -0.7060  -0.6768  -0.6595  -0.5999  -0.5396  -0.4525  -0.4274
  -0.3661  -0.3335  -0.3001  -0.2630  -0.2594  -0.2245  -0.2124  -0.1789
  -0.1551  -0.1181  -0.0880  -0.0806  -0.0605  -0.0434  -0.0033   0.0078
   0.0348   0.0432   0.0596   0.0912   0.1089   0.1239   0.1458   0.1554
   0.1880   0.2086   0.2117   0.2407   0.2737   0.3037   0.3169   0.3398
   0.3640   0.3816   0.3989   0.4134   0.4305   0.4569   0.4715   0.4846
   0.4914   0.5211   0.5310   0.5547   0.5757   0.5874   0.6116   0.6252
   0.6432   0.6702   0.6753   0.6888   0.6977   0.7068   0.7233   0.7490
   0.7795   0.7880   0.8114   0.8174   0.8365   0.8518   0.8672   0.8916
   0.8991   0.9187   0.9399   0.9602   0.9711   0.9968   1.0118   1.0272
   1.0425   1.0585   1.0716   1.0985   1.1083   1.1179   1.1379   1.1577
   1.1837   1.2085   1.2267   1.2642   1.3320   1.3354   1.3815   1.4073
   1.4515   1.4660   1.4861   1.5188   1.5365   1.6041   1.6528   1.7017
   1.7327   1.7703   1.8492   1.9068   1.9298   1.9835   2.0380   2.1605
     eigenvalues at k+q:
 -36.4068 -36.1602 -35.9844 -35.8990 -35.8741 -35.5719 -35.5261 -35.4713
 -35.4625 -35.4359 -35.4012 -35.3526 -35.1162 -18.3453 -18.2512 -18.1394
 -18.0691 -18.0291 -17.9297 -17.9030 -17.8901 -17.8672 -17.7826 -17.7699
 -17.7201 -17.7007 -17.6714 -17.6608 -17.6125 -17.5776 -17.5654 -17.5405
 -17.5259 -17.4579 -17.4347 -17.4229 -17.4139 -17.3793 -17.3436 -17.3283
 -17.3059 -17.2844 -17.2583 -17.2046 -17.1925 -17.1823 -17.1316 -17.1188
 -17.0999 -17.0797 -17.0582 -17.0519 -17.0398 -17.0219 -16.9861 -16.9828
 -16.9757 -16.9460 -16.9360 -16.9231 -16.9090 -16.9002 -16.8855 -16.8672
 -16.8478 -16.8259 -16.8006 -16.7850 -16.7614 -16.7366 -16.6976 -16.6902
 -16.6606 -16.6388 -16.6201 -16.6061 -16.5815 -16.5779 -16.5749 -16.5565
 -16.5423 -16.5330 -16.5183 -16.5044 -16.4900 -16.4872 -16.4794 -16.4719
 -16.4533 -16.4277 -16.4161 -16.4045 -16.3918 -16.3791 -16.3669 -16.3270
 -16.2850 -16.2607 -16.0797 -16.0021 -15.9705 -15.8467 -15.8132 -15.4908
 -15.3039 -15.2948 -14.9965 -14.8588 -14.7888 -14.6817 -14.6048 -14.5646
 -14.5495 -14.5136 -14.4585 -14.3522 -14.2136 -14.1218 -14.0787 -14.0558
 -14.0423 -14.0084 -13.9897 -13.9229 -13.8689 -13.8337 -13.7348 -13.6800
 -13.5850  -6.4802  -6.2640  -6.1463  -6.0749  -6.0170  -6.0034  -5.9060
  -5.7967  -5.7438  -5.7309  -5.6805  -5.6384  -5.5956  -5.5498  -5.5196
  -5.4709  -5.4118  -5.4003  -5.3353  -5.3173  -5.2973  -5.2469  -5.2175
  -5.2010  -5.1427  -5.0887  -5.0663  -5.0116  -4.9888  -4.9681  -4.9537
  -4.9149  -4.8829  -4.8776  -4.8473  -4.8179  -4.7858  -4.7719  -4.7318
  -4.7071  -4.6454  -4.6343  -4.6197  -4.5806  -4.5455  -4.5147  -4.4915
  -4.3880  -4.1931  -3.3868  -3.2892  -3.2071  -3.1261  -3.1073  -3.0532
  -2.9790  -2.9254  -2.9010  -2.8454  -2.7896  -2.7724  -2.6937  -2.6471
  -2.6117  -2.5900  -2.5587  -2.5393  -2.4803  -2.4632  -2.4248  -2.3778
  -2.3285  -2.2894  -2.2577  -2.2246  -2.2026  -2.1496  -2.1340  -2.1158
  -2.0595  -2.0495  -2.0045  -1.9899  -1.9568  -1.9356  -1.8847  -1.8651
  -1.8327  -1.7887  -1.7510  -1.7356  -1.7134  -1.6970  -1.6499  -1.6225
  -1.5975  -1.5488  -1.5362  -1.5120  -1.4901  -1.4530  -1.4455  -1.3876
  -1.3652  -1.3211  -1.3077  -1.2844  -1.2372  -1.2136  -1.1786  -1.1643
  -1.1162  -1.0557  -1.0299  -0.9715  -0.9527  -0.9374  -0.7991  -0.7798
  -0.7508  -0.7007  -0.6746  -0.6619  -0.5999  -0.5378  -0.4517  -0.4260
  -0.3640  -0.3307  -0.3040  -0.2648  -0.2574  -0.2279  -0.2121  -0.1796
  -0.1555  -0.1168  -0.0884  -0.0800  -0.0606  -0.0457  -0.0098   0.0060
   0.0343   0.0431   0.0596   0.0934   0.1086   0.1240   0.1454   0.1540
   0.1911   0.2088   0.2151   0.2413   0.2744   0.3023   0.3205   0.3362
   0.3665   0.3824   0.4012   0.4135   0.4297   0.4600   0.4705   0.4853
   0.4894   0.5209   0.5314   0.5565   0.5750   0.5909   0.6117   0.6224
   0.6420   0.6687   0.6773   0.6897   0.6982   0.7062   0.7230   0.7456
   0.7779   0.7855   0.8090   0.8158   0.8396   0.8518   0.8667   0.8913
   0.8991   0.9205   0.9418   0.9633   0.9720   1.0001   1.0104   1.0276
   1.0435   1.0597   1.0703   1.1001   1.1095   1.1190   1.1390   1.1578
   1.1838   1.2112   1.2338   1.2654   1.3322   1.3387   1.3884   1.4057
   1.4519   1.4689   1.4887   1.5211   1.5370   1.6023   1.6521   1.6957
   1.7322   1.7693   1.8447   1.9039   1.9308   1.9780   2.0419   2.1587
     cgsolve_all iterations  72    anorm=    0.70E-07
     cgsolve_all iterations  71    anorm=    0.71E-07
     cgsolve_all iterations  72    anorm=    0.71E-07
     compute_u_kq: q = (   -0.0399,    0.0000,    0.0000)
     Rotating WFCS
     ethr =  1.00E-14,  avg # of iterations = 23.0
     eigenvalues at k:
 -36.4068 -36.1602 -35.9844 -35.8990 -35.8741 -35.5719 -35.5261 -35.4713
 -35.4624 -35.4360 -35.4013 -35.3526 -35.1162 -18.3448 -18.2516 -18.1380
 -18.0687 -18.0285 -17.9289 -17.9050 -17.8900 -17.8671 -17.7823 -17.7709
 -17.7202 -17.7011 -17.6715 -17.6611 -17.6130 -17.5800 -17.5670 -17.5415
 -17.5247 -17.4587 -17.4358 -17.4214 -17.4124 -17.3784 -17.3402 -17.3245
 -17.3069 -17.2831 -17.2579 -17.2058 -17.1906 -17.1810 -17.1293 -17.1209
 -17.0989 -17.0800 -17.0566 -17.0535 -17.0391 -17.0219 -16.9865 -16.9812
 -16.9743 -16.9460 -16.9347 -16.9234 -16.9078 -16.8990 -16.8849 -16.8643
 -16.8466 -16.8240 -16.7985 -16.7858 -16.7615 -16.7353 -16.7002 -16.6919
 -16.6621 -16.6392 -16.6229 -16.6063 -16.5829 -16.5782 -16.5759 -16.5585
 -16.5446 -16.5343 -16.5184 -16.5053 -16.4909 -16.4880 -16.4813 -16.4745
 -16.4552 -16.4321 -16.4187 -16.4044 -16.3925 -16.3797 -16.3674 -16.3302
 -16.2890 -16.2667 -16.0794 -16.0006 -15.9709 -15.8344 -15.8033 -15.4905
 -15.3041 -15.2953 -14.9959 -14.8607 -14.7916 -14.6837 -14.6020 -14.5637
 -14.5458 -14.5108 -14.4565 -14.3504 -14.2132 -14.1202 -14.0768 -14.0547
 -14.0410 -14.0048 -13.9962 -13.9192 -13.8730 -13.8382 -13.7344 -13.6844
 -13.5850  -6.4916  -6.2634  -6.1481  -6.0761  -6.0358  -6.0042  -5.9078
  -5.7971  -5.7443  -5.7306  -5.6803  -5.6391  -5.5958  -5.5495  -5.5221
  -5.4695  -5.4124  -5.4001  -5.3350  -5.3160  -5.2937  -5.2444  -5.2192
  -5.1998  -5.1443  -5.0860  -5.0640  -5.0107  -4.9867  -4.9661  -4.9537
  -4.9120  -4.8834  -4.8780  -4.8473  -4.8148  -4.7846  -4.7711  -4.7308
  -4.7072  -4.6382  -4.6199  -4.6045  -4.5774  -4.5432  -4.5167  -4.4893
  -4.3919  -4.1881  -3.3898  -3.3027  -3.2182  -3.1257  -3.1045  -3.0536
  -2.9802  -2.9254  -2.9007  -2.8447  -2.7917  -2.7697  -2.6943  -2.6442
  -2.6113  -2.5838  -2.5508  -2.5341  -2.4804  -2.4637  -2.4284  -2.3740
  -2.3351  -2.2898  -2.2575  -2.2266  -2.2049  -2.1509  -2.1345  -2.1157
  -2.0614  -2.0494  -2.0061  -1.9993  -1.9574  -1.9384  -1.8818  -1.8660
  -1.8310  -1.7889  -1.7499  -1.7343  -1.7133  -1.6973  -1.6487  -1.6235
  -1.5966  -1.5490  -1.5380  -1.5083  -1.4898  -1.4530  -1.4501  -1.3890
  -1.3674  -1.3197  -1.3065  -1.2835  -1.2380  -1.2113  -1.1786  -1.1577
  -1.1157  -1.0537  -1.0303  -0.9700  -0.9503  -0.9379  -0.7963  -0.7859
  -0.7531  -0.7060  -0.6768  -0.6595  -0.5999  -0.5396  -0.4525  -0.4274
  -0.3661  -0.3335  -0.3001  -0.2630  -0.2594  -0.2245  -0.2124  -0.1789
  -0.1551  -0.1181  -0.0880  -0.0806  -0.0605  -0.0434  -0.0033   0.0078
   0.0348   0.0432   0.0596   0.0912   0.1089   0.1239   0.1458   0.1554
   0.1880   0.2086   0.2117   0.2407   0.2737   0.3037   0.3169   0.3398
   0.3640   0.3816   0.3989   0.4134   0.4305   0.4569   0.4715   0.4846
   0.4914   0.5211   0.5310   0.5547   0.5757   0.5874   0.6116   0.6252
   0.6432   0.6702   0.6753   0.6888   0.6977   0.7068   0.7233   0.7490
   0.7795   0.7880   0.8114   0.8174   0.8365   0.8518   0.8672   0.8916
   0.8991   0.9187   0.9399   0.9602   0.9711   0.9968   1.0118   1.0272
   1.0425   1.0585   1.0716   1.0985   1.1083   1.1179   1.1379   1.1577
   1.1837   1.2085   1.2267   1.2642   1.3320   1.3354   1.3815   1.4073
   1.4515   1.4660   1.4861   1.5188   1.5365   1.6041   1.6528   1.7017
   1.7327   1.7703   1.8492   1.9068   1.9298   1.9835   2.0380   2.1605
     eigenvalues at k+q:
 -36.4068 -36.1602 -35.9844 -35.8990 -35.8741 -35.5719 -35.5261 -35.4713
 -35.4624 -35.4360 -35.4012 -35.3526 -35.1162 -18.3444 -18.2521 -18.1366
 -18.0684 -18.0280 -17.9281 -17.9071 -17.8898 -17.8669 -17.7823 -17.7723
 -17.7205 -17.7015 -17.6718 -17.6612 -17.6136 -17.5824 -17.5686 -17.5424
 -17.5236 -17.4598 -17.4371 -17.4201 -17.4105 -17.3774 -17.3374 -17.3206
 -17.3079 -17.2815 -17.2570 -17.2076 -17.1885 -17.1796 -17.1272 -17.1233
 -17.0981 -17.0799 -17.0561 -17.0546 -17.0382 -17.0215 -16.9870 -16.9799
 -16.9731 -16.9459 -16.9335 -16.9234 -16.9068 -16.8980 -16.8834 -16.8608
 -16.8456 -16.8217 -16.7963 -16.7864 -16.7615 -16.7339 -16.7038 -16.6934
 -16.6638 -16.6398 -16.6259 -16.6067 -16.5853 -16.5788 -16.5760 -16.5603
 -16.5468 -16.5353 -16.5186 -16.5065 -16.4917 -16.4887 -16.4829 -16.4765
 -16.4573 -16.4368 -16.4209 -16.4045 -16.3933 -16.3802 -16.3678 -16.3329
 -16.2932 -16.2723 -16.0793 -15.9993 -15.9710 -15.8226 -15.7936 -15.4903
 -15.3043 -15.2958 -14.9956 -14.8620 -14.7946 -14.6858 -14.5993 -14.5629
 -14.5429 -14.5073 -14.4521 -14.3486 -14.2128 -14.1186 -14.0755 -14.0526
 -14.0418 -14.0038 -13.9992 -13.9160 -13.8771 -13.8418 -13.7376 -13.6855
 -13.5848  -6.5028  -6.2628  -6.1500  -6.0774  -6.0540  -6.0048  -5.9096
  -5.7975  -5.7448  -5.7302  -5.6801  -5.6397  -5.5961  -5.5493  -5.5244
  -5.4680  -5.4135  -5.3997  -5.3349  -5.3148  -5.2899  -5.2422  -5.2211
  -5.1986  -5.1456  -5.0838  -5.0617  -5.0103  -4.9850  -4.9645  -4.9538
  -4.9088  -4.8839  -4.8785  -4.8472  -4.8113  -4.7834  -4.7707  -4.7308
  -4.7075  -4.6387  -4.6022  -4.5950  -4.5635  -4.5408  -4.5186  -4.4857
  -4.3957  -4.1831  -3.3929  -3.3171  -3.2305  -3.1253  -3.1017  -3.0537
  -2.9811  -2.9254  -2.9005  -2.8442  -2.7944  -2.7669  -2.6954  -2.6416
  -2.6104  -2.5782  -2.5453  -2.5264  -2.4787  -2.4640  -2.4314  -2.3698
  -2.3415  -2.2904  -2.2574  -2.2282  -2.2068  -2.1527  -2.1347  -2.1161
  -2.0633  -2.0497  -2.0125  -2.0035  -1.9598  -1.9396  -1.8794  -1.8661
  -1.8295  -1.7899  -1.7493  -1.7334  -1.7145  -1.6968  -1.6476  -1.6244
  -1.5955  -1.5493  -1.5395  -1.5048  -1.4890  -1.4572  -1.4503  -1.3903
  -1.3694  -1.3192  -1.3042  -1.2822  -1.2388  -1.2087  -1.1796  -1.1502
  -1.1149  -1.0509  -1.0304  -0.9689  -0.9477  -0.9385  -0.7948  -0.7907
  -0.7554  -0.7121  -0.6782  -0.6570  -0.6001  -0.5412  -0.4533  -0.4291
  -0.3685  -0.3366  -0.2971  -0.2656  -0.2573  -0.2235  -0.2110  -0.1782
  -0.1543  -0.1200  -0.0875  -0.0806  -0.0611  -0.0416  -0.0004   0.0126
   0.0352   0.0426   0.0598   0.0879   0.1087   0.1243   0.1454   0.1583
   0.1850   0.2034   0.2145   0.2406   0.2726   0.3052   0.3133   0.3434
   0.3623   0.3801   0.3974   0.4133   0.4305   0.4539   0.4720   0.4834
   0.4940   0.5214   0.5313   0.5529   0.5772   0.5845   0.6117   0.6282
   0.6440   0.6709   0.6739   0.6882   0.6972   0.7077   0.7236   0.7524
   0.7798   0.7905   0.8130   0.8190   0.8334   0.8519   0.8674   0.8900
   0.9015   0.9172   0.9379   0.9571   0.9703   0.9935   1.0129   1.0265
   1.0416   1.0572   1.0729   1.0970   1.1067   1.1167   1.1364   1.1570
   1.1825   1.2051   1.2217   1.2639   1.3294   1.3348   1.3749   1.4084
   1.4502   1.4640   1.4832   1.5163   1.5360   1.6063   1.6533   1.7084
   1.7331   1.7725   1.8546   1.9080   1.9297   1.9860   2.0360   2.1654
     cgsolve_all iterations  71    anorm=    0.71E-07
     cgsolve_all iterations  71    anorm=    0.71E-07
     cgsolve_all iterations  72    anorm=    0.71E-07
     compute_u_kq: q = (    0.0000,    0.0399,    0.0000)
     Rotating WFCS
     ethr =  1.00E-14,  avg # of iterations = 23.0
     eigenvalues at k:
 -36.4068 -36.1602 -35.9844 -35.8990 -35.8741 -35.5719 -35.5261 -35.4713
 -35.4624 -35.4360 -35.4013 -35.3526 -35.1162 -18.3448 -18.2516 -18.1380
 -18.0687 -18.0285 -17.9289 -17.9050 -17.8900 -17.8671 -17.7823 -17.7709
 -17.7202 -17.7011 -17.6715 -17.6611 -17.6130 -17.5800 -17.5670 -17.5415
 -17.5247 -17.4587 -17.4358 -17.4214 -17.4124 -17.3784 -17.3402 -17.3245
 -17.3069 -17.2831 -17.2579 -17.2058 -17.1906 -17.1810 -17.1293 -17.1209
 -17.0989 -17.0800 -17.0566 -17.0535 -17.0391 -17.0219 -16.9865 -16.9812
 -16.9743 -16.9460 -16.9347 -16.9234 -16.9078 -16.8990 -16.8849 -16.8643
 -16.8466 -16.8240 -16.7985 -16.7858 -16.7615 -16.7353 -16.7002 -16.6919
 -16.6621 -16.6392 -16.6229 -16.6063 -16.5829 -16.5782 -16.5759 -16.5585
 -16.5446 -16.5343 -16.5184 -16.5053 -16.4909 -16.4880 -16.4813 -16.4745
 -16.4552 -16.4321 -16.4187 -16.4044 -16.3925 -16.3797 -16.3674 -16.3302
 -16.2890 -16.2667 -16.0794 -16.0006 -15.9709 -15.8344 -15.8033 -15.4905
 -15.3041 -15.2953 -14.9959 -14.8607 -14.7916 -14.6837 -14.6020 -14.5637
 -14.5458 -14.5108 -14.4565 -14.3504 -14.2132 -14.1202 -14.0768 -14.0547
 -14.0410 -14.0048 -13.9962 -13.9192 -13.8730 -13.8382 -13.7344 -13.6844
 -13.5850  -6.4916  -6.2634  -6.1481  -6.0761  -6.0358  -6.0042  -5.9078
  -5.7971  -5.7443  -5.7306  -5.6803  -5.6391  -5.5958  -5.5495  -5.5221
  -5.4695  -5.4124  -5.4001  -5.3350  -5.3160  -5.2937  -5.2444  -5.2192
  -5.1998  -5.1443  -5.0860  -5.0640  -5.0107  -4.9867  -4.9661  -4.9537
  -4.9120  -4.8834  -4.8780  -4.8473  -4.8148  -4.7846  -4.7711  -4.7308
  -4.7072  -4.6382  -4.6199  -4.6045  -4.5774  -4.5432  -4.5167  -4.4893
  -4.3919  -4.1881  -3.3898  -3.3027  -3.2182  -3.1257  -3.1045  -3.0536
  -2.9802  -2.9254  -2.9007  -2.8447  -2.7917  -2.7697  -2.6943  -2.6442
  -2.6113  -2.5838  -2.5508  -2.5341  -2.4804  -2.4637  -2.4284  -2.3740
  -2.3351  -2.2898  -2.2575  -2.2266  -2.2049  -2.1509  -2.1345  -2.1157
  -2.0614  -2.0494  -2.0061  -1.9993  -1.9574  -1.9384  -1.8818  -1.8660
  -1.8310  -1.7889  -1.7499  -1.7343  -1.7133  -1.6973  -1.6487  -1.6235
  -1.5966  -1.5490  -1.5380  -1.5083  -1.4898  -1.4530  -1.4501  -1.3890
  -1.3674  -1.3197  -1.3065  -1.2835  -1.2380  -1.2113  -1.1786  -1.1577
  -1.1157  -1.0537  -1.0303  -0.9700  -0.9503  -0.9379  -0.7963  -0.7859
  -0.7531  -0.7060  -0.6768  -0.6595  -0.5999  -0.5396  -0.4525  -0.4274
  -0.3661  -0.3335  -0.3001  -0.2630  -0.2594  -0.2245  -0.2124  -0.1789
  -0.1551  -0.1181  -0.0880  -0.0806  -0.0605  -0.0434  -0.0033   0.0078
   0.0348   0.0432   0.0596   0.0912   0.1089   0.1239   0.1458   0.1554
   0.1880   0.2086   0.2117   0.2407   0.2737   0.3037   0.3169   0.3398
   0.3640   0.3816   0.3989   0.4134   0.4305   0.4569   0.4715   0.4846
   0.4914   0.5211   0.5310   0.5547   0.5757   0.5874   0.6116   0.6252
   0.6432   0.6702   0.6753   0.6888   0.6977   0.7068   0.7233   0.7490
   0.7795   0.7880   0.8114   0.8174   0.8365   0.8518   0.8672   0.8916
   0.8991   0.9187   0.9399   0.9602   0.9711   0.9968   1.0118   1.0272
   1.0425   1.0585   1.0716   1.0985   1.1083   1.1179   1.1379   1.1577
   1.1837   1.2085   1.2267   1.2642   1.3320   1.3354   1.3815   1.4073
   1.4515   1.4660   1.4861   1.5188   1.5365   1.6041   1.6528   1.7017
   1.7327   1.7703   1.8492   1.9068   1.9298   1.9835   2.0380   2.1605
     eigenvalues at k+q:
 -36.4068 -36.1602 -35.9844 -35.8990 -35.8741 -35.5718 -35.5261 -35.4713
 -35.4623 -35.4360 -35.4012 -35.3526 -35.1162 -18.3444 -18.2522 -18.1354
 -18.0683 -18.0276 -17.9281 -17.9074 -17.8902 -17.8675 -17.7825 -17.7716
 -17.7227 -17.7016 -17.6721 -17.6628 -17.6134 -17.5791 -17.5680 -17.5410
 -17.5257 -17.4597 -17.4350 -17.4218 -17.4121 -17.3777 -17.3387 -17.3222
 -17.3043 -17.2825 -17.2563 -17.2056 -17.1883 -17.1793 -17.1319 -17.1198
 -17.0990 -17.0789 -17.0565 -17.0502 -17.0383 -17.0222 -16.9832 -16.9795
 -16.9709 -16.9447 -16.9338 -16.9235 -16.9060 -16.8992 -16.8832 -16.8614
 -16.8464 -16.8217 -16.7981 -16.7843 -16.7627 -16.7356 -16.7017 -16.6948
 -16.6641 -16.6408 -16.6267 -16.6063 -16.5826 -16.5793 -16.5750 -16.5598
 -16.5481 -16.5365 -16.5208 -16.5071 -16.4935 -16.4898 -16.4847 -16.4784
 -16.4587 -16.4372 -16.4213 -16.4052 -16.3938 -16.3799 -16.3680 -16.3344
 -16.2941 -16.2755 -16.0789 -15.9992 -15.9711 -15.8171 -15.7891 -15.4901
 -15.3044 -15.2960 -14.9943 -14.8630 -14.7962 -14.6864 -14.5992 -14.5609
 -14.5437 -14.5073 -14.4476 -14.3477 -14.2126 -14.1196 -14.0741 -14.0496
 -14.0450 -14.0048 -13.9966 -13.9239 -13.8742 -13.8385 -13.7391 -13.6863
 -13.5863  -6.5079  -6.2628  -6.1511  -6.0776  -6.0620  -6.0048  -5.9112
  -5.7964  -5.7450  -5.7290  -5.6824  -5.6391  -5.5963  -5.5498  -5.5250
  -5.4688  -5.4113  -5.3992  -5.3365  -5.3137  -5.2885  -5.2443  -5.2193
  -5.1996  -5.1456  -5.0821  -5.0604  -5.0087  -4.9867  -4.9650  -4.9539
  -4.9078  -4.8833  -4.8779  -4.8444  -4.8112  -4.7826  -4.7698  -4.7307
  -4.7073  -4.6403  -4.5976  -4.5890  -4.5562  -4.5427  -4.5143  -4.4828
  -4.3983  -4.1806  -3.3948  -3.3249  -3.2370  -3.1239  -3.1030  -3.0507
  -2.9812  -2.9255  -2.8968  -2.8421  -2.7910  -2.7695  -2.6947  -2.6434
  -2.6074  -2.5840  -2.5487  -2.5358  -2.4710  -2.4640  -2.4247  -2.3735
  -2.3387  -2.2890  -2.2557  -2.2257  -2.2066  -2.1517  -2.1337  -2.1141
  -2.0648  -2.0488  -2.0118  -2.0049  -1.9602  -1.9441  -1.8835  -1.8676
  -1.8341  -1.7904  -1.7488  -1.7317  -1.7106  -1.6991  -1.6510  -1.6260
  -1.6011  -1.5481  -1.5411  -1.5077  -1.4901  -1.4535  -1.4495  -1.3873
  -1.3661  -1.3153  -1.3048  -1.2790  -1.2370  -1.2095  -1.1725  -1.1523
  -1.1137  -1.0543  -1.0287  -0.9742  -0.9491  -0.9395  -0.8058  -0.7926
  -0.7486  -0.7051  -0.6793  -0.6625  -0.6008  -0.5352  -0.4523  -0.4293
  -0.3672  -0.3325  -0.2968  -0.2640  -0.2588  -0.2221  -0.2131  -0.1784
  -0.1557  -0.1214  -0.0879  -0.0754  -0.0589  -0.0401  -0.0062   0.0037
   0.0358   0.0431   0.0610   0.0903   0.1068   0.1243   0.1449   0.1557
   0.1869   0.2091   0.2124   0.2398   0.2731   0.3024   0.3172   0.3470
   0.3633   0.3778   0.3988   0.4114   0.4292   0.4586   0.4708   0.4828
   0.4922   0.5214   0.5317   0.5569   0.5770   0.5871   0.6121   0.6227
   0.6433   0.6710   0.6752   0.6864   0.6983   0.7068   0.7233   0.7517
   0.7804   0.7877   0.8106   0.8166   0.8310   0.8523   0.8663   0.8922
   0.8969   0.9182   0.9378   0.9599   0.9683   0.9966   1.0093   1.0252
   1.0416   1.0559   1.0708   1.0983   1.1065   1.1148   1.1361   1.1544
   1.1830   1.2078   1.2238   1.2587   1.3284   1.3341   1.3831   1.4060
   1.4527   1.4646   1.4812   1.5147   1.5356   1.6047   1.6557   1.7006
   1.7345   1.7726   1.8565   1.9099   1.9330   1.9795   2.0445   2.1641
     cgsolve_all iterations  72    anorm=    0.69E-07
     cgsolve_all iterations  71    anorm=    0.71E-07
     cgsolve_all iterations  72    anorm=    0.71E-07
     compute_u_kq: q = (    0.0000,   -0.0399,    0.0000)
     Rotating WFCS
     ethr =  1.00E-14,  avg # of iterations = 23.0
     eigenvalues at k:
 -36.4068 -36.1602 -35.9844 -35.8990 -35.8741 -35.5719 -35.5261 -35.4713
 -35.4624 -35.4360 -35.4013 -35.3526 -35.1162 -18.3448 -18.2516 -18.1380
 -18.0687 -18.0285 -17.9289 -17.9050 -17.8900 -17.8671 -17.7823 -17.7709
 -17.7202 -17.7011 -17.6715 -17.6611 -17.6130 -17.5800 -17.5670 -17.5415
 -17.5247 -17.4587 -17.4358 -17.4214 -17.4124 -17.3784 -17.3402 -17.3245
 -17.3069 -17.2831 -17.2579 -17.2058 -17.1906 -17.1810 -17.1293 -17.1209
 -17.0989 -17.0800 -17.0566 -17.0535 -17.0391 -17.0219 -16.9865 -16.9812
 -16.9743 -16.9460 -16.9347 -16.9234 -16.9078 -16.8990 -16.8849 -16.8643
 -16.8466 -16.8240 -16.7985 -16.7858 -16.7615 -16.7353 -16.7002 -16.6919
 -16.6621 -16.6392 -16.6229 -16.6063 -16.5829 -16.5782 -16.5759 -16.5585
 -16.5446 -16.5343 -16.5184 -16.5053 -16.4909 -16.4880 -16.4813 -16.4745
 -16.4552 -16.4321 -16.4187 -16.4044 -16.3925 -16.3797 -16.3674 -16.3302
 -16.2890 -16.2667 -16.0794 -16.0006 -15.9709 -15.8344 -15.8033 -15.4905
 -15.3041 -15.2953 -14.9959 -14.8607 -14.7916 -14.6837 -14.6020 -14.5637
 -14.5458 -14.5108 -14.4565 -14.3504 -14.2132 -14.1202 -14.0768 -14.0547
 -14.0410 -14.0048 -13.9962 -13.9192 -13.8730 -13.8382 -13.7344 -13.6844
 -13.5850  -6.4916  -6.2634  -6.1481  -6.0761  -6.0358  -6.0042  -5.9078
  -5.7971  -5.7443  -5.7306  -5.6803  -5.6391  -5.5958  -5.5495  -5.5221
  -5.4695  -5.4124  -5.4001  -5.3350  -5.3160  -5.2937  -5.2444  -5.2192
  -5.1998  -5.1443  -5.0860  -5.0640  -5.0107  -4.9867  -4.9661  -4.9537
  -4.9120  -4.8834  -4.8780  -4.8473  -4.8148  -4.7846  -4.7711  -4.7308
  -4.7072  -4.6382  -4.6199  -4.6045  -4.5774  -4.5432  -4.5167  -4.4893
  -4.3919  -4.1881  -3.3898  -3.3027  -3.2182  -3.1257  -3.1045  -3.0536
  -2.9802  -2.9254  -2.9007  -2.8447  -2.7917  -2.7697  -2.6943  -2.6442
  -2.6113  -2.5838  -2.5508  -2.5341  -2.4804  -2.4637  -2.4284  -2.3740
  -2.3351  -2.2898  -2.2575  -2.2266  -2.2049  -2.1509  -2.1345  -2.1157
  -2.0614  -2.0494  -2.0061  -1.9993  -1.9574  -1.9384  -1.8818  -1.8660
  -1.8310  -1.7889  -1.7499  -1.7343  -1.7133  -1.6973  -1.6487  -1.6235
  -1.5966  -1.5490  -1.5380  -1.5083  -1.4898  -1.4530  -1.4501  -1.3890
  -1.3674  -1.3197  -1.3065  -1.2835  -1.2380  -1.2113  -1.1786  -1.1577
  -1.1157  -1.0537  -1.0303  -0.9700  -0.9503  -0.9379  -0.7963  -0.7859
  -0.7531  -0.7060  -0.6768  -0.6595  -0.5999  -0.5396  -0.4525  -0.4274
  -0.3661  -0.3335  -0.3001  -0.2630  -0.2594  -0.2245  -0.2124  -0.1789
  -0.1551  -0.1181  -0.0880  -0.0806  -0.0605  -0.0434  -0.0033   0.0078
   0.0348   0.0432   0.0596   0.0912   0.1089   0.1239   0.1458   0.1554
   0.1880   0.2086   0.2117   0.2407   0.2737   0.3037   0.3169   0.3398
   0.3640   0.3816   0.3989   0.4134   0.4305   0.4569   0.4715   0.4846
   0.4914   0.5211   0.5310   0.5547   0.5757   0.5874   0.6116   0.6252
   0.6432   0.6702   0.6753   0.6888   0.6977   0.7068   0.7233   0.7490
   0.7795   0.7880   0.8114   0.8174   0.8365   0.8518   0.8672   0.8916
   0.8991   0.9187   0.9399   0.9602   0.9711   0.9968   1.0118   1.0272
   1.0425   1.0585   1.0716   1.0985   1.1083   1.1179   1.1379   1.1577
   1.1837   1.2085   1.2267   1.2642   1.3320   1.3354   1.3815   1.4073
   1.4515   1.4660   1.4861   1.5188   1.5365   1.6041   1.6528   1.7017
   1.7327   1.7703   1.8492   1.9068   1.9298   1.9835   2.0380   2.1605
     eigenvalues at k+q:
 -36.4068 -36.1602 -35.9844 -35.8990 -35.8741 -35.5719 -35.5261 -35.4713
 -35.4625 -35.4359 -35.4012 -35.3526 -35.1162 -18.3454 -18.2511 -18.1405
 -18.0692 -18.0295 -17.9297 -17.9035 -17.8889 -17.8667 -17.7824 -17.7704
 -17.7183 -17.7004 -17.6709 -17.6594 -17.6125 -17.5812 -17.5659 -17.5422
 -17.5235 -17.4578 -17.4369 -17.4212 -17.4127 -17.3788 -17.3420 -17.3270
 -17.3090 -17.2837 -17.2594 -17.2064 -17.1931 -17.1821 -17.1275 -17.1214
 -17.0984 -17.0813 -17.0571 -17.0565 -17.0400 -17.0219 -16.9894 -16.9833
 -16.9774 -16.9474 -16.9356 -16.9235 -16.9096 -16.8986 -16.8866 -16.8668
 -16.8470 -16.8260 -16.7993 -16.7867 -16.7602 -16.7350 -16.6996 -16.6883
 -16.6600 -16.6377 -16.6188 -16.6066 -16.5840 -16.5776 -16.5762 -16.5571
 -16.5417 -16.5318 -16.5164 -16.5035 -16.4890 -16.4857 -16.4782 -16.4698
 -16.4521 -16.4266 -16.4155 -16.4037 -16.3911 -16.3794 -16.3666 -16.3252
 -16.2837 -16.2573 -16.0800 -16.0019 -15.9707 -15.8526 -15.8182 -15.4909
 -15.3039 -15.2946 -14.9976 -14.8580 -14.7871 -14.6809 -14.6050 -14.5672
 -14.5469 -14.5149 -14.4639 -14.3530 -14.2138 -14.1207 -14.0799 -14.0589
 -14.0384 -14.0048 -13.9951 -13.9146 -13.8720 -13.8372 -13.7315 -13.6809
 -13.5836  -6.4749  -6.2640  -6.1451  -6.0748  -6.0085  -6.0028  -5.9044
  -5.7979  -5.7436  -5.7322  -5.6781  -5.6390  -5.5951  -5.5494  -5.5190
  -5.4701  -5.4137  -5.4008  -5.3344  -5.3186  -5.2989  -5.2450  -5.2189
  -5.1995  -5.1429  -5.0901  -5.0680  -5.0134  -4.9873  -4.9676  -4.9537
  -4.9167  -4.8838  -4.8781  -4.8496  -4.8185  -4.7870  -4.7733  -4.7326
  -4.7071  -4.6555  -4.6338  -4.6258  -4.5805  -4.5430  -4.5190  -4.4921
  -4.3854  -4.1957  -3.3848  -3.2822  -3.2018  -3.1275  -3.1058  -3.0561
  -2.9787  -2.9255  -2.9044  -2.8475  -2.7923  -2.7697  -2.6948  -2.6445
  -2.6152  -2.5837  -2.5529  -2.5323  -2.4894  -2.4625  -2.4319  -2.3741
  -2.3321  -2.2900  -2.2598  -2.2271  -2.2029  -2.1503  -2.1360  -2.1176
  -2.0583  -2.0507  -2.0024  -1.9914  -1.9554  -1.9306  -1.8800  -1.8637
  -1.8284  -1.7877  -1.7513  -1.7366  -1.7175  -1.6950  -1.6468  -1.6210
  -1.5927  -1.5520  -1.5334  -1.5082  -1.4895  -1.4558  -1.4471  -1.3921
  -1.3673  -1.3246  -1.3072  -1.2881  -1.2398  -1.2131  -1.1855  -1.1611
  -1.1174  -1.0520  -1.0315  -0.9692  -0.9486  -0.9351  -0.7927  -0.7743
  -0.7572  -0.7086  -0.6743  -0.6560  -0.5993  -0.5436  -0.4528  -0.4256
  -0.3658  -0.3343  -0.3031  -0.2641  -0.2586  -0.2283  -0.2111  -0.1791
  -0.1545  -0.1157  -0.0881  -0.0859  -0.0613  -0.0466  -0.0026   0.0126
   0.0337   0.0431   0.0582   0.0919   0.1097   0.1238   0.1477   0.1558
   0.1887   0.2067   0.2126   0.2426   0.2738   0.3054   0.3166   0.3336
   0.3649   0.3844   0.3993   0.4158   0.4319   0.4551   0.4715   0.4854
   0.4916   0.5202   0.5314   0.5529   0.5741   0.5875   0.6119   0.6275
   0.6433   0.6691   0.6751   0.6912   0.6968   0.7065   0.7242   0.7464
   0.7783   0.7873   0.8108   0.8199   0.8416   0.8513   0.8681   0.8911
   0.9011   0.9190   0.9418   0.9609   0.9731   0.9978   1.0143   1.0291
   1.0431   1.0614   1.0724   1.0986   1.1102   1.1199   1.1399   1.1617
   1.1844   1.2094   1.2296   1.2699   1.3338   1.3394   1.3784   1.4089
   1.4503   1.4674   1.4908   1.5226   1.5389   1.6029   1.6505   1.7026
   1.7316   1.7686   1.8417   1.9023   1.9284   1.9856   2.0319   2.1586
     cgsolve_all iterations  72    anorm=    0.70E-07
     cgsolve_all iterations  71    anorm=    0.72E-07
     cgsolve_all iterations  72    anorm=    0.71E-07
     compute_u_kq: q = (    0.0000,    0.0000,    0.0399)
     Rotating WFCS
     ethr =  1.00E-14,  avg # of iterations = 23.0
     eigenvalues at k:
 -36.4068 -36.1602 -35.9844 -35.8990 -35.8741 -35.5719 -35.5261 -35.4713
 -35.4624 -35.4360 -35.4013 -35.3526 -35.1162 -18.3448 -18.2516 -18.1380
 -18.0687 -18.0285 -17.9289 -17.9050 -17.8900 -17.8671 -17.7823 -17.7709
 -17.7202 -17.7011 -17.6715 -17.6611 -17.6130 -17.5800 -17.5670 -17.5415
 -17.5247 -17.4587 -17.4358 -17.4214 -17.4124 -17.3784 -17.3402 -17.3245
 -17.3069 -17.2831 -17.2579 -17.2058 -17.1906 -17.1810 -17.1293 -17.1209
 -17.0989 -17.0800 -17.0566 -17.0535 -17.0391 -17.0219 -16.9865 -16.9812
 -16.9743 -16.9460 -16.9347 -16.9234 -16.9078 -16.8990 -16.8849 -16.8643
 -16.8466 -16.8240 -16.7985 -16.7858 -16.7615 -16.7353 -16.7002 -16.6919
 -16.6621 -16.6392 -16.6229 -16.6063 -16.5829 -16.5782 -16.5759 -16.5585
 -16.5446 -16.5343 -16.5184 -16.5053 -16.4909 -16.4880 -16.4813 -16.4745
 -16.4552 -16.4321 -16.4187 -16.4044 -16.3925 -16.3797 -16.3674 -16.3302
 -16.2890 -16.2667 -16.0794 -16.0006 -15.9709 -15.8344 -15.8033 -15.4905
 -15.3041 -15.2953 -14.9959 -14.8607 -14.7916 -14.6837 -14.6020 -14.5637
 -14.5458 -14.5108 -14.4565 -14.3504 -14.2132 -14.1202 -14.0768 -14.0547
 -14.0410 -14.0048 -13.9962 -13.9192 -13.8730 -13.8382 -13.7344 -13.6844
 -13.5850  -6.4916  -6.2634  -6.1481  -6.0761  -6.0358  -6.0042  -5.9078
  -5.7971  -5.7443  -5.7306  -5.6803  -5.6391  -5.5958  -5.5495  -5.5221
  -5.4695  -5.4124  -5.4001  -5.3350  -5.3160  -5.2937  -5.2444  -5.2192
  -5.1998  -5.1443  -5.0860  -5.0640  -5.0107  -4.9867  -4.9661  -4.9537
  -4.9120  -4.8834  -4.8780  -4.8473  -4.8148  -4.7846  -4.7711  -4.7308
  -4.7072  -4.6382  -4.6199  -4.6045  -4.5774  -4.5432  -4.5167  -4.4893
  -4.3919  -4.1881  -3.3898  -3.3027  -3.2182  -3.1257  -3.1045  -3.0536
  -2.9802  -2.9254  -2.9007  -2.8447  -2.7917  -2.7697  -2.6943  -2.6442
  -2.6113  -2.5838  -2.5508  -2.5341  -2.4804  -2.4637  -2.4284  -2.3740
  -2.3351  -2.2898  -2.2575  -2.2266  -2.2049  -2.1509  -2.1345  -2.1157
  -2.0614  -2.0494  -2.0061  -1.9993  -1.9574  -1.9384  -1.8818  -1.8660
  -1.8310  -1.7889  -1.7499  -1.7343  -1.7133  -1.6973  -1.6487  -1.6235
  -1.5966  -1.5490  -1.5380  -1.5083  -1.4898  -1.4530  -1.4501  -1.3890
  -1.3674  -1.3197  -1.3065  -1.2835  -1.2380  -1.2113  -1.1786  -1.1577
  -1.1157  -1.0537  -1.0303  -0.9700  -0.9503  -0.9379  -0.7963  -0.7859
  -0.7531  -0.7060  -0.6768  -0.6595  -0.5999  -0.5396  -0.4525  -0.4274
  -0.3661  -0.3335  -0.3001  -0.2630  -0.2594  -0.2245  -0.2124  -0.1789
  -0.1551  -0.1181  -0.0880  -0.0806  -0.0605  -0.0434  -0.0033   0.0078
   0.0348   0.0432   0.0596   0.0912   0.1089   0.1239   0.1458   0.1554
   0.1880   0.2086   0.2117   0.2407   0.2737   0.3037   0.3169   0.3398
   0.3640   0.3816   0.3989   0.4134   0.4305   0.4569   0.4715   0.4846
   0.4914   0.5211   0.5310   0.5547   0.5757   0.5874   0.6116   0.6252
   0.6432   0.6702   0.6753   0.6888   0.6977   0.7068   0.7233   0.7490
   0.7795   0.7880   0.8114   0.8174   0.8365   0.8518   0.8672   0.8916
   0.8991   0.9187   0.9399   0.9602   0.9711   0.9968   1.0118   1.0272
   1.0425   1.0585   1.0716   1.0985   1.1083   1.1179   1.1379   1.1577
   1.1837   1.2085   1.2267   1.2642   1.3320   1.3354   1.3815   1.4073
   1.4515   1.4660   1.4861   1.5188   1.5365   1.6041   1.6528   1.7017
   1.7327   1.7703   1.8492   1.9068   1.9298   1.9835   2.0380   2.1605
     eigenvalues at k+q:
 -36.4068 -36.1602 -35.9844 -35.8990 -35.8741 -35.5719 -35.5261 -35.4713
 -35.4624 -35.4360 -35.4012 -35.3526 -35.1162 -18.3449 -18.2516 -18.1380
 -18.0688 -18.0286 -17.9289 -17.9050 -17.8900 -17.8671 -17.7823 -17.7710
 -17.7202 -17.7011 -17.6715 -17.6610 -17.6129 -17.5803 -17.5669 -17.5414
 -17.5248 -17.4588 -17.4357 -17.4214 -17.4124 -17.3785 -17.3402 -17.3247
 -17.3078 -17.2830 -17.2560 -17.2057 -17.1915 -17.1820 -17.1298 -17.1198
 -17.0987 -17.0810 -17.0557 -17.0532 -17.0396 -17.0217 -16.9861 -16.9817
 -16.9739 -16.9462 -16.9353 -16.9224 -16.9074 -16.9020 -16.8839 -16.8639
 -16.8476 -16.8232 -16.7976 -16.7850 -16.7626 -16.7352 -16.7012 -16.6914
 -16.6618 -16.6389 -16.6230 -16.6063 -16.5829 -16.5782 -16.5759 -16.5586
 -16.5449 -16.5334 -16.5184 -16.5055 -16.4910 -16.4879 -16.4812 -16.4744
 -16.4551 -16.4320 -16.4187 -16.4044 -16.3925 -16.3798 -16.3673 -16.3301
 -16.2889 -16.2665 -16.0794 -16.0006 -15.9709 -15.8348 -15.8036 -15.4905
 -15.3041 -15.2953 -14.9959 -14.8606 -14.7915 -14.6836 -14.6020 -14.5637
 -14.5458 -14.5108 -14.4567 -14.3504 -14.2132 -14.1201 -14.0768 -14.0548
 -14.0408 -14.0047 -13.9962 -13.9190 -13.8730 -13.8382 -13.7343 -13.6843
 -13.5849  -6.4913  -6.2634  -6.1480  -6.0761  -6.0353  -6.0042  -5.9077
  -5.7972  -5.7443  -5.7306  -5.6802  -5.6391  -5.5958  -5.5495  -5.5220
  -5.4695  -5.4124  -5.4001  -5.3351  -5.3159  -5.2938  -5.2445  -5.2191
  -5.1999  -5.1442  -5.0862  -5.0641  -5.0107  -4.9868  -4.9663  -4.9534
  -4.9122  -4.8836  -4.8778  -4.8475  -4.8148  -4.7847  -4.7711  -4.7307
  -4.7072  -4.6382  -4.6206  -4.6050  -4.5778  -4.5429  -4.5166  -4.4896
  -4.3917  -4.1882  -3.3897  -3.3023  -3.2179  -3.1257  -3.1045  -3.0537
  -2.9801  -2.9252  -2.9014  -2.8447  -2.7915  -2.7695  -2.6943  -2.6460
  -2.6110  -2.5807  -2.5508  -2.5357  -2.4805  -2.4641  -2.4276  -2.3746
  -2.3360  -2.2906  -2.2575  -2.2258  -2.2036  -2.1512  -2.1345  -2.1163
  -2.0618  -2.0496  -2.0051  -1.9990  -1.9566  -1.9398  -1.8821  -1.8648
  -1.8312  -1.7875  -1.7527  -1.7335  -1.7129  -1.6988  -1.6480  -1.6226
  -1.5941  -1.5492  -1.5406  -1.5098  -1.4904  -1.4533  -1.4477  -1.3887
  -1.3670  -1.3201  -1.3070  -1.2840  -1.2381  -1.2098  -1.1794  -1.1575
  -1.1164  -1.0534  -1.0299  -0.9698  -0.9510  -0.9386  -0.7951  -0.7858
  -0.7530  -0.7067  -0.6767  -0.6599  -0.5999  -0.5393  -0.4533  -0.4268
  -0.3653  -0.3330  -0.3001  -0.2636  -0.2599  -0.2241  -0.2147  -0.1782
  -0.1543  -0.1183  -0.0885  -0.0785  -0.0602  -0.0437  -0.0040   0.0078
   0.0350   0.0418   0.0602   0.0920   0.1083   0.1220   0.1449   0.1590
   0.1888   0.2085   0.2121   0.2386   0.2740   0.3046   0.3163   0.3397
   0.3643   0.3815   0.3996   0.4135   0.4311   0.4555   0.4705   0.4842
   0.4924   0.5202   0.5317   0.5542   0.5761   0.5882   0.6110   0.6256
   0.6427   0.6704   0.6766   0.6887   0.6968   0.7068   0.7234   0.7487
   0.7795   0.7889   0.8119   0.8173   0.8354   0.8521   0.8665   0.8916
   0.8984   0.9198   0.9409   0.9595   0.9714   0.9955   1.0123   1.0272
   1.0431   1.0596   1.0708   1.0979   1.1090   1.1179   1.1384   1.1571
   1.1838   1.2083   1.2268   1.2643   1.3322   1.3356   1.3814   1.4074
   1.4514   1.4660   1.4862   1.5189   1.5366   1.6041   1.6528   1.7018
   1.7326   1.7703   1.8490   1.9068   1.9298   1.9836   2.0379   2.1605
     cgsolve_all iterations  72    anorm=    0.70E-07
     cgsolve_all iterations  71    anorm=    0.71E-07
     cgsolve_all iterations  72    anorm=    0.72E-07
     compute_u_kq: q = (    0.0000,    0.0000,   -0.0399)
     Rotating WFCS
     ethr =  1.00E-14,  avg # of iterations = 23.0
     eigenvalues at k:
 -36.4068 -36.1602 -35.9844 -35.8990 -35.8741 -35.5719 -35.5261 -35.4713
 -35.4624 -35.4360 -35.4013 -35.3526 -35.1162 -18.3448 -18.2516 -18.1380
 -18.0687 -18.0285 -17.9289 -17.9050 -17.8900 -17.8671 -17.7823 -17.7709
 -17.7202 -17.7011 -17.6715 -17.6611 -17.6130 -17.5800 -17.5670 -17.5415
 -17.5247 -17.4587 -17.4358 -17.4214 -17.4124 -17.3784 -17.3402 -17.3245
 -17.3069 -17.2831 -17.2579 -17.2058 -17.1906 -17.1810 -17.1293 -17.1209
 -17.0989 -17.0800 -17.0566 -17.0535 -17.0391 -17.0219 -16.9865 -16.9812
 -16.9743 -16.9460 -16.9347 -16.9234 -16.9078 -16.8990 -16.8849 -16.8643
 -16.8466 -16.8240 -16.7985 -16.7858 -16.7615 -16.7353 -16.7002 -16.6919
 -16.6621 -16.6392 -16.6229 -16.6063 -16.5829 -16.5782 -16.5759 -16.5585
 -16.5446 -16.5343 -16.5184 -16.5053 -16.4909 -16.4880 -16.4813 -16.4745
 -16.4552 -16.4321 -16.4187 -16.4044 -16.3925 -16.3797 -16.3674 -16.3302
 -16.2890 -16.2667 -16.0794 -16.0006 -15.9709 -15.8344 -15.8033 -15.4905
 -15.3041 -15.2953 -14.9959 -14.8607 -14.7916 -14.6837 -14.6020 -14.5637
 -14.5458 -14.5108 -14.4565 -14.3504 -14.2132 -14.1202 -14.0768 -14.0547
 -14.0410 -14.0048 -13.9962 -13.9192 -13.8730 -13.8382 -13.7344 -13.6844
 -13.5850  -6.4916  -6.2634  -6.1481  -6.0761  -6.0358  -6.0042  -5.9078
  -5.7971  -5.7443  -5.7306  -5.6803  -5.6391  -5.5958  -5.5495  -5.5221
  -5.4695  -5.4124  -5.4001  -5.3350  -5.3160  -5.2937  -5.2444  -5.2192
  -5.1998  -5.1443  -5.0860  -5.0640  -5.0107  -4.9867  -4.9661  -4.9537
  -4.9120  -4.8834  -4.8780  -4.8473  -4.8148  -4.7846  -4.7711  -4.7308
  -4.7072  -4.6382  -4.6199  -4.6045  -4.5774  -4.5432  -4.5167  -4.4893
  -4.3919  -4.1881  -3.3898  -3.3027  -3.2182  -3.1257  -3.1045  -3.0536
  -2.9802  -2.9254  -2.9007  -2.8447  -2.7917  -2.7697  -2.6943  -2.6442
  -2.6113  -2.5838  -2.5508  -2.5341  -2.4804  -2.4637  -2.4284  -2.3740
  -2.3351  -2.2898  -2.2575  -2.2266  -2.2049  -2.1509  -2.1345  -2.1157
  -2.0614  -2.0494  -2.0061  -1.9993  -1.9574  -1.9384  -1.8818  -1.8660
  -1.8310  -1.7889  -1.7499  -1.7343  -1.7133  -1.6973  -1.6487  -1.6235
  -1.5966  -1.5490  -1.5380  -1.5083  -1.4898  -1.4530  -1.4501  -1.3890
  -1.3674  -1.3197  -1.3065  -1.2835  -1.2380  -1.2113  -1.1786  -1.1577
  -1.1157  -1.0537  -1.0303  -0.9700  -0.9503  -0.9379  -0.7963  -0.7859
  -0.7531  -0.7060  -0.6768  -0.6595  -0.5999  -0.5396  -0.4525  -0.4274
  -0.3661  -0.3335  -0.3001  -0.2630  -0.2594  -0.2245  -0.2124  -0.1789
  -0.1551  -0.1181  -0.0880  -0.0806  -0.0605  -0.0434  -0.0033   0.0078
   0.0348   0.0432   0.0596   0.0912   0.1089   0.1239   0.1458   0.1554
   0.1880   0.2086   0.2117   0.2407   0.2737   0.3037   0.3169   0.3398
   0.3640   0.3816   0.3989   0.4134   0.4305   0.4569   0.4715   0.4846
   0.4914   0.5211   0.5310   0.5547   0.5757   0.5874   0.6116   0.6252
   0.6432   0.6702   0.6753   0.6888   0.6977   0.7068   0.7233   0.7490
   0.7795   0.7880   0.8114   0.8174   0.8365   0.8518   0.8672   0.8916
   0.8991   0.9187   0.9399   0.9602   0.9711   0.9968   1.0118   1.0272
   1.0425   1.0585   1.0716   1.0985   1.1083   1.1179   1.1379   1.1577
   1.1837   1.2085   1.2267   1.2642   1.3320   1.3354   1.3815   1.4073
   1.4515   1.4660   1.4861   1.5188   1.5365   1.6041   1.6528   1.7017
   1.7327   1.7703   1.8492   1.9068   1.9298   1.9835   2.0380   2.1605
     eigenvalues at k+q:
 -36.4068 -36.1602 -35.9844 -35.8990 -35.8741 -35.5719 -35.5261 -35.4713
 -35.4624 -35.4360 -35.4012 -35.3526 -35.1162 -18.3449 -18.2517 -18.1379
 -18.0688 -18.0285 -17.9289 -17.9051 -17.8901 -17.8671 -17.7823 -17.7710
 -17.7203 -17.7012 -17.6715 -17.6612 -17.6130 -17.5799 -17.5670 -17.5416
 -17.5246 -17.4587 -17.4359 -17.4214 -17.4124 -17.3781 -17.3405 -17.3245
 -17.3054 -17.2832 -17.2600 -17.2070 -17.1892 -17.1797 -17.1285 -17.1222
 -17.0990 -17.0786 -17.0577 -17.0537 -17.0389 -17.0221 -16.9870 -16.9808
 -16.9749 -16.9459 -16.9339 -16.9242 -16.9083 -16.8964 -16.8859 -16.8644
 -16.8459 -16.8243 -16.7993 -16.7864 -16.7605 -16.7352 -16.6992 -16.6924
 -16.6625 -16.6394 -16.6228 -16.6064 -16.5829 -16.5783 -16.5759 -16.5584
 -16.5453 -16.5340 -16.5184 -16.5052 -16.4908 -16.4880 -16.4815 -16.4745
 -16.4553 -16.4322 -16.4188 -16.4043 -16.3924 -16.3797 -16.3675 -16.3303
 -16.2891 -16.2669 -16.0794 -16.0005 -15.9709 -15.8341 -15.8031 -15.4905
 -15.3041 -15.2953 -14.9959 -14.8607 -14.7917 -14.6837 -14.6019 -14.5636
 -14.5457 -14.5107 -14.4563 -14.3503 -14.2132 -14.1201 -14.0767 -14.0546
 -14.0410 -14.0048 -13.9961 -13.9193 -13.8730 -13.8381 -13.7344 -13.6844
 -13.5850  -6.4919  -6.2634  -6.1482  -6.0761  -6.0363  -6.0042  -5.9079
  -5.7971  -5.7443  -5.7306  -5.6803  -5.6391  -5.5959  -5.5496  -5.5221
  -5.4695  -5.4123  -5.4001  -5.3349  -5.3161  -5.2936  -5.2443  -5.2192
  -5.1998  -5.1444  -5.0859  -5.0640  -5.0107  -4.9865  -4.9661  -4.9541
  -4.9117  -4.8832  -4.8782  -4.8471  -4.8149  -4.7844  -4.7712  -4.7309
  -4.7072  -4.6383  -4.6193  -4.6041  -4.5771  -4.5435  -4.5167  -4.4891
  -4.3920  -4.1879  -3.3899  -3.3031  -3.2186  -3.1257  -3.1045  -3.0535
  -2.9801  -2.9261  -2.8998  -2.8446  -2.7920  -2.7699  -2.6944  -2.6420
  -2.6115  -2.5870  -2.5509  -2.5326  -2.4805  -2.4631  -2.4290  -2.3735
  -2.3346  -2.2886  -2.2580  -2.2274  -2.2057  -2.1508  -2.1344  -2.1149
  -2.0615  -2.0493  -2.0079  -1.9988  -1.9587  -1.9371  -1.8809  -1.8672
  -1.8302  -1.7908  -1.7517  -1.7311  -1.7131  -1.6957  -1.6494  -1.6246
  -1.5997  -1.5499  -1.5349  -1.5069  -1.4888  -1.4539  -1.4504  -1.3895
  -1.3676  -1.3191  -1.3063  -1.2828  -1.2379  -1.2132  -1.1776  -1.1581
  -1.1146  -1.0536  -1.0309  -0.9712  -0.9492  -0.9373  -0.7976  -0.7860
  -0.7532  -0.7054  -0.6769  -0.6591  -0.5998  -0.5398  -0.4515  -0.4284
  -0.3673  -0.3338  -0.2999  -0.2622  -0.2587  -0.2250  -0.2100  -0.1809
  -0.1549  -0.1180  -0.0876  -0.0825  -0.0605  -0.0433  -0.0027   0.0080
   0.0331   0.0462   0.0584   0.0906   0.1099   0.1265   0.1459   0.1527
   0.1876   0.2079   0.2121   0.2426   0.2728   0.3026   0.3178   0.3395
   0.3631   0.3826   0.3972   0.4141   0.4305   0.4582   0.4726   0.4846
   0.4904   0.5207   0.5314   0.5552   0.5754   0.5872   0.6124   0.6246
   0.6436   0.6701   0.6744   0.6884   0.6980   0.7072   0.7230   0.7491
   0.7798   0.7875   0.8110   0.8174   0.8376   0.8518   0.8675   0.8918
   0.8994   0.9172   0.9394   0.9606   0.9710   0.9982   1.0112   1.0275
   1.0419   1.0574   1.0724   1.0985   1.1074   1.1181   1.1379   1.1585
   1.1835   1.2086   1.2266   1.2642   1.3320   1.3353   1.3817   1.4072
   1.4515   1.4660   1.4860   1.5187   1.5365   1.6041   1.6529   1.7016
   1.7327   1.7703   1.8493   1.9069   1.9299   1.9834   2.0383   2.1606
     cgsolve_all iterations  71    anorm=    0.70E-07
     cgsolve_all iterations  71    anorm=    0.71E-07
     cgsolve_all iterations  72    anorm=    0.71E-07

     k-point #    3 of     4      pool #  1    cpu time:   24426.2
     compute_u_kq: q = (    0.0000,    0.0000,    0.0000)
     Rotating WFCS
     ethr =  1.00E-14,  avg # of iterations =  5.0
     eigenvalues at k:
 -36.4068 -36.1602 -35.9844 -35.8990 -35.8741 -35.5719 -35.5261 -35.4713
 -35.4624 -35.4360 -35.4013 -35.3526 -35.1162 -18.3457 -18.2495 -18.1382
 -18.0686 -18.0292 -17.9281 -17.9003 -17.8894 -17.8498 -17.8122 -17.7735
 -17.7222 -17.7004 -17.6698 -17.6507 -17.6204 -17.5902 -17.5633 -17.5404
 -17.5240 -17.4645 -17.4477 -17.4229 -17.4003 -17.3668 -17.3521 -17.3390
 -17.2924 -17.2624 -17.2388 -17.2200 -17.1928 -17.1733 -17.1464 -17.1254
 -17.0970 -17.0853 -17.0576 -17.0532 -17.0352 -17.0116 -16.9906 -16.9805
 -16.9687 -16.9508 -16.9371 -16.9242 -16.9058 -16.8893 -16.8672 -16.8620
 -16.8312 -16.8246 -16.7874 -16.7772 -16.7646 -16.7413 -16.7311 -16.7108
 -16.6805 -16.6376 -16.6181 -16.6056 -16.5933 -16.5847 -16.5753 -16.5498
 -16.5396 -16.5297 -16.5184 -16.5088 -16.4953 -16.4910 -16.4749 -16.4624
 -16.4537 -16.4314 -16.4153 -16.4042 -16.3923 -16.3799 -16.3675 -16.3218
 -16.3096 -16.2603 -16.0893 -16.0099 -15.9568 -15.8401 -15.7988 -15.4906
 -15.3039 -15.2953 -15.0152 -14.8373 -14.8131 -14.6922 -14.6212 -14.5891
 -14.5357 -14.4394 -14.3563 -14.3368 -14.2191 -14.1554 -14.1240 -14.0969
 -14.0801 -13.9962 -13.9684 -13.9104 -13.8895 -13.8454 -13.7897 -13.6087
 -13.5777  -6.4910  -6.2651  -6.1491  -6.0759  -6.0360  -6.0041  -5.9108
  -5.7992  -5.7471  -5.7222  -5.6768  -5.6331  -5.5972  -5.5450  -5.5179
  -5.4718  -5.4288  -5.3871  -5.3338  -5.3130  -5.2861  -5.2701  -5.2343
  -5.1796  -5.1278  -5.0913  -5.0694  -5.0368  -4.9846  -4.9676  -4.9557
  -4.9152  -4.8831  -4.8727  -4.8335  -4.8042  -4.7868  -4.7718  -4.7391
  -4.7074  -4.6405  -4.6252  -4.6040  -4.5777  -4.5554  -4.5067  -4.4857
  -4.3883  -4.1850  -3.3936  -3.3031  -3.2178  -3.1258  -3.1125  -3.0236
  -2.9929  -2.9637  -2.9132  -2.8569  -2.8164  -2.7461  -2.7130  -2.6592
  -2.6397  -2.5972  -2.5552  -2.5197  -2.4632  -2.4332  -2.3678  -2.3413
  -2.3033  -2.2874  -2.2505  -2.2217  -2.1735  -2.1507  -2.1240  -2.0905
  -2.0737  -2.0475  -2.0167  -1.9864  -1.9558  -1.9416  -1.8939  -1.8798
  -1.8385  -1.8143  -1.7874  -1.7497  -1.7242  -1.6941  -1.6558  -1.6335
  -1.5977  -1.5649  -1.5448  -1.5270  -1.4575  -1.4354  -1.4149  -1.3595
  -1.3486  -1.3119  -1.2932  -1.2650  -1.2423  -1.2045  -1.1971  -1.1365
  -1.0972  -1.0623  -1.0228  -0.9675  -0.9543  -0.9142  -0.8275  -0.7734
  -0.7618  -0.7138  -0.6706  -0.6324  -0.5871  -0.5160  -0.4683  -0.4414
  -0.4049  -0.3861  -0.3406  -0.2736  -0.2543  -0.2314  -0.2182  -0.1933
  -0.1573  -0.1412  -0.1162  -0.0934  -0.0727  -0.0578  -0.0275   0.0146
   0.0375   0.0464   0.0570   0.0999   0.1161   0.1282   0.1466   0.1799
   0.1896   0.2035   0.2265   0.2355   0.2683   0.2850   0.3282   0.3426
   0.3620   0.3809   0.3936   0.4074   0.4299   0.4599   0.4659   0.4812
   0.5115   0.5257   0.5410   0.5534   0.5788   0.5943   0.6221   0.6375
   0.6571   0.6708   0.6822   0.6921   0.7055   0.7157   0.7187   0.7420
   0.7498   0.7718   0.7890   0.8110   0.8259   0.8478   0.8632   0.8834
   0.9081   0.9181   0.9398   0.9601   0.9805   0.9960   1.0138   1.0292
   1.0368   1.0413   1.0743   1.0796   1.1009   1.1163   1.1284   1.1400
   1.1711   1.2067   1.2484   1.2953   1.3048   1.3461   1.3524   1.3769
   1.4458   1.4612   1.4978   1.5385   1.5628   1.6195   1.6432   1.6729
   1.7366   1.7980   1.8588   1.9012   1.9217   1.9819   2.0913   2.2934
     eigenvalues at k+q:
 -36.4068 -36.1602 -35.9844 -35.8990 -35.8741 -35.5719 -35.5261 -35.4713
 -35.4624 -35.4360 -35.4012 -35.3526 -35.1162 -18.3457 -18.2495 -18.1382
 -18.0686 -18.0292 -17.9281 -17.9003 -17.8894 -17.8498 -17.8122 -17.7736
 -17.7222 -17.7004 -17.6698 -17.6507 -17.6205 -17.5902 -17.5633 -17.5404
 -17.5240 -17.4645 -17.4478 -17.4230 -17.4004 -17.3668 -17.3521 -17.3390
 -17.2924 -17.2624 -17.2388 -17.2200 -17.1928 -17.1733 -17.1464 -17.1255
 -17.0970 -17.0853 -17.0576 -17.0532 -17.0352 -17.0116 -16.9906 -16.9806
 -16.9687 -16.9509 -16.9371 -16.9242 -16.9058 -16.8893 -16.8672 -16.8620
 -16.8312 -16.8246 -16.7873 -16.7771 -16.7646 -16.7413 -16.7311 -16.7108
 -16.6805 -16.6376 -16.6181 -16.6055 -16.5932 -16.5847 -16.5753 -16.5498
 -16.5396 -16.5297 -16.5184 -16.5088 -16.4953 -16.4910 -16.4749 -16.4624
 -16.4537 -16.4314 -16.4153 -16.4042 -16.3923 -16.3799 -16.3675 -16.3218
 -16.3096 -16.2603 -16.0892 -16.0099 -15.9568 -15.8401 -15.7988 -15.4906
 -15.3039 -15.2954 -15.0152 -14.8373 -14.8131 -14.6922 -14.6212 -14.5891
 -14.5357 -14.4394 -14.3563 -14.3368 -14.2191 -14.1554 -14.1240 -14.0968
 -14.0801 -13.9962 -13.9684 -13.9103 -13.8895 -13.8453 -13.7897 -13.6086
 -13.5777  -6.4910  -6.2651  -6.1491  -6.0759  -6.0360  -6.0041  -5.9109
  -5.7992  -5.7471  -5.7222  -5.6769  -5.6331  -5.5972  -5.5450  -5.5179
  -5.4718  -5.4288  -5.3871  -5.3338  -5.3130  -5.2861  -5.2701  -5.2343
  -5.1796  -5.1279  -5.0913  -5.0694  -5.0369  -4.9846  -4.9676  -4.9557
  -4.9152  -4.8832  -4.8727  -4.8335  -4.8042  -4.7868  -4.7718  -4.7391
  -4.7074  -4.6405  -4.6252  -4.6040  -4.5777  -4.5554  -4.5067  -4.4857
  -4.3883  -4.1850  -3.3936  -3.3031  -3.2178  -3.1258  -3.1125  -3.0237
  -2.9929  -2.9637  -2.9132  -2.8569  -2.8165  -2.7461  -2.7130  -2.6592
  -2.6397  -2.5973  -2.5552  -2.5197  -2.4632  -2.4332  -2.3678  -2.3413
  -2.3033  -2.2874  -2.2505  -2.2217  -2.1735  -2.1507  -2.1240  -2.0905
  -2.0738  -2.0475  -2.0167  -1.9864  -1.9558  -1.9416  -1.8939  -1.8798
  -1.8385  -1.8143  -1.7875  -1.7497  -1.7242  -1.6941  -1.6558  -1.6335
  -1.5977  -1.5649  -1.5448  -1.5270  -1.4575  -1.4354  -1.4149  -1.3595
  -1.3486  -1.3119  -1.2932  -1.2650  -1.2423  -1.2045  -1.1972  -1.1365
  -1.0972  -1.0623  -1.0228  -0.9675  -0.9544  -0.9142  -0.8274  -0.7734
  -0.7618  -0.7138  -0.6705  -0.6324  -0.5871  -0.5160  -0.4684  -0.4414
  -0.4049  -0.3861  -0.3406  -0.2736  -0.2543  -0.2314  -0.2182  -0.1933
  -0.1573  -0.1412  -0.1163  -0.0934  -0.0727  -0.0578  -0.0275   0.0146
   0.0375   0.0464   0.0570   0.0999   0.1161   0.1282   0.1466   0.1799
   0.1896   0.2035   0.2265   0.2355   0.2683   0.2850   0.3282   0.3426
   0.3621   0.3809   0.3936   0.4074   0.4299   0.4599   0.4659   0.4812
   0.5115   0.5257   0.5410   0.5534   0.5788   0.5943   0.6221   0.6375
   0.6571   0.6708   0.6822   0.6921   0.7055   0.7157   0.7187   0.7420
   0.7498   0.7718   0.7890   0.8111   0.8259   0.8478   0.8632   0.8834
   0.9081   0.9181   0.9398   0.9601   0.9805   0.9960   1.0138   1.0292
   1.0368   1.0413   1.0743   1.0796   1.1009   1.1163   1.1284   1.1400
   1.1711   1.2067   1.2484   1.2953   1.3048   1.3461   1.3524   1.3770
   1.4458   1.4612   1.4978   1.5385   1.5628   1.6196   1.6432   1.6729
   1.7366   1.7980   1.8588   1.9012   1.9217   1.9820   2.0913   2.2934
     cgsolve_all iterations  68    anorm=    0.75E-07
PARA_AUG  1      50.3036484        -0.4031954         0.4631883
     cgsolve_all iterations  68    anorm=    0.74E-07
PARA_AUG  2      -0.3333650        50.2749155         0.1523289
     cgsolve_all iterations  68    anorm=    0.74E-07
PARA_AUG  3       0.3720836         0.1568775        50.5518946
     cgsolve_all iterations  75    anorm=    0.71E-07
     cgsolve_all iterations  75    anorm=    0.72E-07
     cgsolve_all iterations  73    anorm=    0.70E-07
     compute_u_kq: q = (    0.0399,    0.0000,    0.0000)
     Rotating WFCS
     ethr =  1.00E-14,  avg # of iterations = 24.0
     eigenvalues at k:
 -36.4068 -36.1602 -35.9844 -35.8990 -35.8741 -35.5719 -35.5261 -35.4713
 -35.4624 -35.4360 -35.4013 -35.3526 -35.1162 -18.3457 -18.2495 -18.1382
 -18.0686 -18.0292 -17.9281 -17.9003 -17.8894 -17.8498 -17.8122 -17.7735
 -17.7222 -17.7004 -17.6698 -17.6507 -17.6204 -17.5902 -17.5633 -17.5404
 -17.5240 -17.4645 -17.4477 -17.4229 -17.4003 -17.3668 -17.3521 -17.3390
 -17.2924 -17.2624 -17.2388 -17.2200 -17.1928 -17.1733 -17.1464 -17.1254
 -17.0970 -17.0853 -17.0576 -17.0532 -17.0352 -17.0116 -16.9906 -16.9805
 -16.9687 -16.9508 -16.9371 -16.9242 -16.9058 -16.8893 -16.8672 -16.8620
 -16.8312 -16.8246 -16.7874 -16.7772 -16.7646 -16.7413 -16.7311 -16.7108
 -16.6805 -16.6376 -16.6181 -16.6056 -16.5933 -16.5847 -16.5753 -16.5498
 -16.5396 -16.5297 -16.5184 -16.5088 -16.4953 -16.4910 -16.4749 -16.4624
 -16.4537 -16.4314 -16.4153 -16.4042 -16.3923 -16.3799 -16.3675 -16.3218
 -16.3096 -16.2603 -16.0893 -16.0099 -15.9568 -15.8401 -15.7988 -15.4906
 -15.3039 -15.2953 -15.0152 -14.8373 -14.8131 -14.6922 -14.6212 -14.5891
 -14.5357 -14.4394 -14.3563 -14.3368 -14.2191 -14.1554 -14.1240 -14.0969
 -14.0801 -13.9962 -13.9684 -13.9104 -13.8895 -13.8454 -13.7897 -13.6087
 -13.5777  -6.4910  -6.2651  -6.1491  -6.0759  -6.0360  -6.0041  -5.9108
  -5.7992  -5.7471  -5.7222  -5.6768  -5.6331  -5.5972  -5.5450  -5.5179
  -5.4718  -5.4288  -5.3871  -5.3338  -5.3130  -5.2861  -5.2701  -5.2343
  -5.1796  -5.1278  -5.0913  -5.0694  -5.0368  -4.9846  -4.9676  -4.9557
  -4.9152  -4.8831  -4.8727  -4.8335  -4.8042  -4.7868  -4.7718  -4.7391
  -4.7074  -4.6405  -4.6252  -4.6040  -4.5777  -4.5554  -4.5067  -4.4857
  -4.3883  -4.1850  -3.3936  -3.3031  -3.2178  -3.1258  -3.1125  -3.0236
  -2.9929  -2.9637  -2.9132  -2.8569  -2.8164  -2.7461  -2.7130  -2.6592
  -2.6397  -2.5972  -2.5552  -2.5197  -2.4632  -2.4332  -2.3678  -2.3413
  -2.3033  -2.2874  -2.2505  -2.2217  -2.1735  -2.1507  -2.1240  -2.0905
  -2.0737  -2.0475  -2.0167  -1.9864  -1.9558  -1.9416  -1.8939  -1.8798
  -1.8385  -1.8143  -1.7874  -1.7497  -1.7242  -1.6941  -1.6558  -1.6335
  -1.5977  -1.5649  -1.5448  -1.5270  -1.4575  -1.4354  -1.4149  -1.3595
  -1.3486  -1.3119  -1.2932  -1.2650  -1.2423  -1.2045  -1.1971  -1.1365
  -1.0972  -1.0623  -1.0228  -0.9675  -0.9543  -0.9142  -0.8275  -0.7734
  -0.7618  -0.7138  -0.6706  -0.6324  -0.5871  -0.5160  -0.4683  -0.4414
  -0.4049  -0.3861  -0.3406  -0.2736  -0.2543  -0.2314  -0.2182  -0.1933
  -0.1573  -0.1412  -0.1162  -0.0934  -0.0727  -0.0578  -0.0275   0.0146
   0.0375   0.0464   0.0570   0.0999   0.1161   0.1282   0.1466   0.1799
   0.1896   0.2035   0.2265   0.2355   0.2683   0.2850   0.3282   0.3426
   0.3620   0.3809   0.3936   0.4074   0.4299   0.4599   0.4659   0.4812
   0.5115   0.5257   0.5410   0.5534   0.5788   0.5943   0.6221   0.6375
   0.6571   0.6708   0.6822   0.6921   0.7055   0.7157   0.7187   0.7420
   0.7498   0.7718   0.7890   0.8110   0.8259   0.8478   0.8632   0.8834
   0.9081   0.9181   0.9398   0.9601   0.9805   0.9960   1.0138   1.0292
   1.0368   1.0413   1.0743   1.0796   1.1009   1.1163   1.1284   1.1400
   1.1711   1.2067   1.2484   1.2953   1.3048   1.3461   1.3524   1.3769
   1.4458   1.4612   1.4978   1.5385   1.5628   1.6195   1.6432   1.6729
   1.7366   1.7980   1.8588   1.9012   1.9217   1.9819   2.0913   2.2934
     eigenvalues at k+q:
 -36.4068 -36.1602 -35.9844 -35.8990 -35.8741 -35.5719 -35.5261 -35.4713
 -35.4624 -35.4360 -35.4012 -35.3526 -35.1162 -18.3453 -18.2499 -18.1366
 -18.0683 -18.0285 -17.9274 -17.9011 -17.8904 -17.8509 -17.8119 -17.7732
 -17.7226 -17.7023 -17.6702 -17.6520 -17.6208 -17.5895 -17.5633 -17.5385
 -17.5254 -17.4643 -17.4481 -17.4238 -17.3990 -17.3650 -17.3554 -17.3390
 -17.2904 -17.2634 -17.2357 -17.2191 -17.1920 -17.1733 -17.1421 -17.1250
 -17.0980 -17.0840 -17.0567 -17.0515 -17.0342 -17.0094 -16.9893 -16.9784
 -16.9675 -16.9510 -16.9358 -16.9248 -16.9056 -16.8899 -16.8680 -16.8613
 -16.8297 -16.8247 -16.7894 -16.7749 -16.7651 -16.7429 -16.7341 -16.7087
 -16.6805 -16.6383 -16.6195 -16.6065 -16.5935 -16.5839 -16.5757 -16.5518
 -16.5409 -16.5306 -16.5197 -16.5111 -16.4971 -16.4927 -16.4779 -16.4641
 -16.4576 -16.4322 -16.4180 -16.4050 -16.3933 -16.3800 -16.3679 -16.3269
 -16.3109 -16.2668 -16.0878 -16.0088 -15.9577 -15.8278 -15.7895 -15.4903
 -15.3041 -15.2958 -15.0129 -14.8399 -14.8149 -14.6922 -14.6159 -14.5870
 -14.5353 -14.4458 -14.3552 -14.3375 -14.2179 -14.1501 -14.1233 -14.0939
 -14.0759 -13.9975 -13.9709 -13.9085 -13.8884 -13.8442 -13.7940 -13.6135
 -13.5799  -6.5021  -6.2649  -6.1511  -6.0768  -6.0539  -6.0045  -5.9135
  -5.7989  -5.7474  -5.7207  -5.6786  -5.6329  -5.5971  -5.5459  -5.5190
  -5.4729  -5.4267  -5.3866  -5.3351  -5.3111  -5.2817  -5.2727  -5.2315
  -5.1815  -5.1286  -5.0871  -5.0690  -5.0364  -4.9854  -4.9677  -4.9538
  -4.9118  -4.8821  -4.8719  -4.8316  -4.8020  -4.7857  -4.7710  -4.7389
  -4.7071  -4.6394  -4.6146  -4.5891  -4.5637  -4.5557  -4.5051  -4.4828
  -4.3930  -4.1799  -3.3967  -3.3187  -3.2300  -3.1245  -3.1111  -3.0227
  -2.9926  -2.9620  -2.9122  -2.8529  -2.8172  -2.7424  -2.7113  -2.6569
  -2.6377  -2.5996  -2.5548  -2.5187  -2.4667  -2.4318  -2.3685  -2.3397
  -2.3069  -2.2839  -2.2509  -2.2209  -2.1764  -2.1484  -2.1254  -2.0882
  -2.0748  -2.0480  -2.0194  -1.9862  -1.9587  -1.9481  -1.9000  -1.8785
  -1.8378  -1.8169  -1.7864  -1.7468  -1.7225  -1.6948  -1.6604  -1.6365
  -1.6006  -1.5665  -1.5438  -1.5274  -1.4600  -1.4349  -1.4144  -1.3580
  -1.3461  -1.3105  -1.2871  -1.2610  -1.2459  -1.2069  -1.1914  -1.1352
  -1.0962  -1.0587  -1.0211  -0.9720  -0.9529  -0.9145  -0.8299  -0.7758
  -0.7604  -0.7194  -0.6678  -0.6355  -0.5884  -0.5104  -0.4679  -0.4443
  -0.4043  -0.3844  -0.3419  -0.2760  -0.2495  -0.2295  -0.2166  -0.1946
  -0.1569  -0.1398  -0.1189  -0.0916  -0.0732  -0.0545  -0.0263   0.0122
   0.0372   0.0468   0.0564   0.0977   0.1141   0.1299   0.1479   0.1812
   0.1898   0.2041   0.2263   0.2374   0.2688   0.2858   0.3269   0.3421
   0.3641   0.3816   0.3917   0.4056   0.4327   0.4594   0.4666   0.4827
   0.5140   0.5223   0.5385   0.5508   0.5796   0.5965   0.6208   0.6358
   0.6550   0.6695   0.6823   0.6946   0.7064   0.7137   0.7211   0.7412
   0.7492   0.7713   0.7866   0.8099   0.8244   0.8463   0.8619   0.8849
   0.9056   0.9150   0.9399   0.9596   0.9809   0.9951   1.0133   1.0271
   1.0379   1.0428   1.0709   1.0788   1.1003   1.1156   1.1283   1.1375
   1.1710   1.2056   1.2454   1.2940   1.3040   1.3433   1.3506   1.3771
   1.4463   1.4618   1.4920   1.5339   1.5637   1.6183   1.6458   1.6690
   1.7375   1.7986   1.8602   1.9073   1.9234   1.9840   2.0958   2.2939
     cgsolve_all iterations  75    anorm=    0.72E-07
     cgsolve_all iterations  75    anorm=    0.72E-07
     cgsolve_all iterations  73    anorm=    0.69E-07
     compute_u_kq: q = (   -0.0399,    0.0000,    0.0000)
     Rotating WFCS
     ethr =  1.00E-14,  avg # of iterations = 24.0
     eigenvalues at k:
 -36.4068 -36.1602 -35.9844 -35.8990 -35.8741 -35.5719 -35.5261 -35.4713
 -35.4624 -35.4360 -35.4013 -35.3526 -35.1162 -18.3457 -18.2495 -18.1382
 -18.0686 -18.0292 -17.9281 -17.9003 -17.8894 -17.8498 -17.8122 -17.7735
 -17.7222 -17.7004 -17.6698 -17.6507 -17.6204 -17.5902 -17.5633 -17.5404
 -17.5240 -17.4645 -17.4477 -17.4229 -17.4003 -17.3668 -17.3521 -17.3390
 -17.2924 -17.2624 -17.2388 -17.2200 -17.1928 -17.1733 -17.1464 -17.1254
 -17.0970 -17.0853 -17.0576 -17.0532 -17.0352 -17.0116 -16.9906 -16.9805
 -16.9687 -16.9508 -16.9371 -16.9242 -16.9058 -16.8893 -16.8672 -16.8620
 -16.8312 -16.8246 -16.7874 -16.7772 -16.7646 -16.7413 -16.7311 -16.7108
 -16.6805 -16.6376 -16.6181 -16.6056 -16.5933 -16.5847 -16.5753 -16.5498
 -16.5396 -16.5297 -16.5184 -16.5088 -16.4953 -16.4910 -16.4749 -16.4624
 -16.4537 -16.4314 -16.4153 -16.4042 -16.3923 -16.3799 -16.3675 -16.3218
 -16.3096 -16.2603 -16.0893 -16.0099 -15.9568 -15.8401 -15.7988 -15.4906
 -15.3039 -15.2953 -15.0152 -14.8373 -14.8131 -14.6922 -14.6212 -14.5891
 -14.5357 -14.4394 -14.3563 -14.3368 -14.2191 -14.1554 -14.1240 -14.0969
 -14.0801 -13.9962 -13.9684 -13.9104 -13.8895 -13.8454 -13.7897 -13.6087
 -13.5777  -6.4910  -6.2651  -6.1491  -6.0759  -6.0360  -6.0041  -5.9108
  -5.7992  -5.7471  -5.7222  -5.6768  -5.6331  -5.5972  -5.5450  -5.5179
  -5.4718  -5.4288  -5.3871  -5.3338  -5.3130  -5.2861  -5.2701  -5.2343
  -5.1796  -5.1278  -5.0913  -5.0694  -5.0368  -4.9846  -4.9676  -4.9557
  -4.9152  -4.8831  -4.8727  -4.8335  -4.8042  -4.7868  -4.7718  -4.7391
  -4.7074  -4.6405  -4.6252  -4.6040  -4.5777  -4.5554  -4.5067  -4.4857
  -4.3883  -4.1850  -3.3936  -3.3031  -3.2178  -3.1258  -3.1125  -3.0236
  -2.9929  -2.9637  -2.9132  -2.8569  -2.8164  -2.7461  -2.7130  -2.6592
  -2.6397  -2.5972  -2.5552  -2.5197  -2.4632  -2.4332  -2.3678  -2.3413
  -2.3033  -2.2874  -2.2505  -2.2217  -2.1735  -2.1507  -2.1240  -2.0905
  -2.0737  -2.0475  -2.0167  -1.9864  -1.9558  -1.9416  -1.8939  -1.8798
  -1.8385  -1.8143  -1.7874  -1.7497  -1.7242  -1.6941  -1.6558  -1.6335
  -1.5977  -1.5649  -1.5448  -1.5270  -1.4575  -1.4354  -1.4149  -1.3595
  -1.3486  -1.3119  -1.2932  -1.2650  -1.2423  -1.2045  -1.1971  -1.1365
  -1.0972  -1.0623  -1.0228  -0.9675  -0.9543  -0.9142  -0.8275  -0.7734
  -0.7618  -0.7138  -0.6706  -0.6324  -0.5871  -0.5160  -0.4683  -0.4414
  -0.4049  -0.3861  -0.3406  -0.2736  -0.2543  -0.2314  -0.2182  -0.1933
  -0.1573  -0.1412  -0.1162  -0.0934  -0.0727  -0.0578  -0.0275   0.0146
   0.0375   0.0464   0.0570   0.0999   0.1161   0.1282   0.1466   0.1799
   0.1896   0.2035   0.2265   0.2355   0.2683   0.2850   0.3282   0.3426
   0.3620   0.3809   0.3936   0.4074   0.4299   0.4599   0.4659   0.4812
   0.5115   0.5257   0.5410   0.5534   0.5788   0.5943   0.6221   0.6375
   0.6571   0.6708   0.6822   0.6921   0.7055   0.7157   0.7187   0.7420
   0.7498   0.7718   0.7890   0.8110   0.8259   0.8478   0.8632   0.8834
   0.9081   0.9181   0.9398   0.9601   0.9805   0.9960   1.0138   1.0292
   1.0368   1.0413   1.0743   1.0796   1.1009   1.1163   1.1284   1.1400
   1.1711   1.2067   1.2484   1.2953   1.3048   1.3461   1.3524   1.3769
   1.4458   1.4612   1.4978   1.5385   1.5628   1.6195   1.6432   1.6729
   1.7366   1.7980   1.8588   1.9012   1.9217   1.9819   2.0913   2.2934
     eigenvalues at k+q:
 -36.4068 -36.1602 -35.9844 -35.8990 -35.8741 -35.5719 -35.5261 -35.4713
 -35.4625 -35.4359 -35.4012 -35.3526 -35.1162 -18.3461 -18.2491 -18.1399
 -18.0689 -18.0299 -17.9288 -17.9000 -17.8879 -17.8491 -17.8120 -17.7739
 -17.7218 -17.6984 -17.6695 -17.6495 -17.6199 -17.5907 -17.5633 -17.5427
 -17.5224 -17.4645 -17.4474 -17.4217 -17.4022 -17.3684 -17.3493 -17.3383
 -17.2947 -17.2615 -17.2422 -17.2208 -17.1935 -17.1734 -17.1507 -17.1253
 -17.0962 -17.0865 -17.0589 -17.0547 -17.0361 -17.0140 -16.9922 -16.9824
 -16.9702 -16.9506 -16.9382 -16.9236 -16.9059 -16.8891 -16.8665 -16.8630
 -16.8333 -16.8242 -16.7873 -16.7779 -16.7638 -16.7400 -16.7273 -16.7122
 -16.6801 -16.6371 -16.6169 -16.6043 -16.5937 -16.5849 -16.5748 -16.5481
 -16.5385 -16.5288 -16.5174 -16.5064 -16.4934 -16.4892 -16.4725 -16.4611
 -16.4495 -16.4305 -16.4125 -16.4035 -16.3913 -16.3798 -16.3669 -16.3167
 -16.3076 -16.2536 -16.0906 -16.0109 -15.9561 -15.8527 -15.8085 -15.4908
 -15.3038 -15.2949 -15.0171 -14.8351 -14.8109 -14.6921 -14.6264 -14.5907
 -14.5360 -14.4347 -14.3579 -14.3371 -14.2202 -14.1599 -14.1244 -14.0985
 -14.0831 -13.9960 -13.9663 -13.9146 -13.8876 -13.8456 -13.7859 -13.6047
 -13.5755  -6.4797  -6.2653  -6.1472  -6.0751  -6.0176  -6.0034  -5.9081
  -5.7995  -5.7468  -5.7238  -5.6752  -5.6334  -5.5969  -5.5441  -5.5168
  -5.4708  -5.4306  -5.3878  -5.3326  -5.3152  -5.2905  -5.2672  -5.2369
  -5.1778  -5.1277  -5.0952  -5.0699  -5.0370  -4.9843  -4.9679  -4.9574
  -4.9186  -4.8841  -4.8735  -4.8354  -4.8067  -4.7883  -4.7729  -4.7393
  -4.7078  -4.6523  -4.6312  -4.6223  -4.5812  -4.5548  -4.5085  -4.4873
  -4.3838  -4.1902  -3.3904  -3.2880  -3.2070  -3.1271  -3.1137  -3.0250
  -2.9927  -2.9647  -2.9143  -2.8604  -2.8153  -2.7496  -2.7145  -2.6616
  -2.6419  -2.5941  -2.5558  -2.5207  -2.4596  -2.4343  -2.3683  -2.3439
  -2.3006  -2.2905  -2.2503  -2.2225  -2.1713  -2.1532  -2.1237  -2.0939
  -2.0721  -2.0467  -2.0134  -1.9860  -1.9527  -1.9344  -1.8880  -1.8812
  -1.8393  -1.8119  -1.7877  -1.7522  -1.7259  -1.6928  -1.6514  -1.6306
  -1.5947  -1.5636  -1.5459  -1.5258  -1.4552  -1.4366  -1.4156  -1.3619
  -1.3520  -1.3131  -1.2994  -1.2685  -1.2392  -1.2060  -1.1996  -1.1365
  -1.0983  -1.0663  -1.0241  -0.9642  -0.9551  -0.9135  -0.8250  -0.7735
  -0.7609  -0.7074  -0.6742  -0.6296  -0.5863  -0.5226  -0.4682  -0.4385
  -0.4062  -0.3840  -0.3387  -0.2714  -0.2600  -0.2328  -0.2187  -0.1925
  -0.1576  -0.1419  -0.1144  -0.0954  -0.0720  -0.0603  -0.0288   0.0169
   0.0372   0.0464   0.0574   0.1017   0.1174   0.1271   0.1451   0.1781
   0.1896   0.2027   0.2260   0.2350   0.2685   0.2840   0.3288   0.3436
   0.3598   0.3810   0.3958   0.4083   0.4275   0.4594   0.4656   0.4796
   0.5088   0.5280   0.5441   0.5571   0.5777   0.5925   0.6232   0.6389
   0.6593   0.6694   0.6819   0.6913   0.7041   0.7158   0.7190   0.7431
   0.7515   0.7721   0.7916   0.8125   0.8275   0.8494   0.8647   0.8816
   0.9111   0.9216   0.9397   0.9601   0.9801   0.9959   1.0141   1.0312
   1.0355   1.0413   1.0775   1.0806   1.1020   1.1168   1.1284   1.1429
   1.1712   1.2075   1.2510   1.2939   1.3087   1.3494   1.3539   1.3785
   1.4447   1.4609   1.5024   1.5430   1.5618   1.6188   1.6423   1.6777
   1.7359   1.7986   1.8565   1.8947   1.9199   1.9793   2.0859   2.2915
     cgsolve_all iterations  77    anorm=    0.71E-07
     cgsolve_all iterations  75    anorm=    0.72E-07
     cgsolve_all iterations  73    anorm=    0.71E-07
     compute_u_kq: q = (    0.0000,    0.0399,    0.0000)
     Rotating WFCS
     ethr =  1.00E-14,  avg # of iterations = 23.0
     eigenvalues at k:
 -36.4068 -36.1602 -35.9844 -35.8990 -35.8741 -35.5719 -35.5261 -35.4713
 -35.4624 -35.4360 -35.4013 -35.3526 -35.1162 -18.3457 -18.2495 -18.1382
 -18.0686 -18.0292 -17.9281 -17.9003 -17.8894 -17.8498 -17.8122 -17.7735
 -17.7222 -17.7004 -17.6698 -17.6507 -17.6204 -17.5902 -17.5633 -17.5404
 -17.5240 -17.4645 -17.4477 -17.4229 -17.4003 -17.3668 -17.3521 -17.3390
 -17.2924 -17.2624 -17.2388 -17.2200 -17.1928 -17.1733 -17.1464 -17.1254
 -17.0970 -17.0853 -17.0576 -17.0532 -17.0352 -17.0116 -16.9906 -16.9805
 -16.9687 -16.9508 -16.9371 -16.9242 -16.9058 -16.8893 -16.8672 -16.8620
 -16.8312 -16.8246 -16.7874 -16.7772 -16.7646 -16.7413 -16.7311 -16.7108
 -16.6805 -16.6376 -16.6181 -16.6056 -16.5933 -16.5847 -16.5753 -16.5498
 -16.5396 -16.5297 -16.5184 -16.5088 -16.4953 -16.4910 -16.4749 -16.4624
 -16.4537 -16.4314 -16.4153 -16.4042 -16.3923 -16.3799 -16.3675 -16.3218
 -16.3096 -16.2603 -16.0893 -16.0099 -15.9568 -15.8401 -15.7988 -15.4906
 -15.3039 -15.2953 -15.0152 -14.8373 -14.8131 -14.6922 -14.6212 -14.5891
 -14.5357 -14.4394 -14.3563 -14.3368 -14.2191 -14.1554 -14.1240 -14.0969
 -14.0801 -13.9962 -13.9684 -13.9104 -13.8895 -13.8454 -13.7897 -13.6087
 -13.5777  -6.4910  -6.2651  -6.1491  -6.0759  -6.0360  -6.0041  -5.9108
  -5.7992  -5.7471  -5.7222  -5.6768  -5.6331  -5.5972  -5.5450  -5.5179
  -5.4718  -5.4288  -5.3871  -5.3338  -5.3130  -5.2861  -5.2701  -5.2343
  -5.1796  -5.1278  -5.0913  -5.0694  -5.0368  -4.9846  -4.9676  -4.9557
  -4.9152  -4.8831  -4.8727  -4.8335  -4.8042  -4.7868  -4.7718  -4.7391
  -4.7074  -4.6405  -4.6252  -4.6040  -4.5777  -4.5554  -4.5067  -4.4857
  -4.3883  -4.1850  -3.3936  -3.3031  -3.2178  -3.1258  -3.1125  -3.0236
  -2.9929  -2.9637  -2.9132  -2.8569  -2.8164  -2.7461  -2.7130  -2.6592
  -2.6397  -2.5972  -2.5552  -2.5197  -2.4632  -2.4332  -2.3678  -2.3413
  -2.3033  -2.2874  -2.2505  -2.2217  -2.1735  -2.1507  -2.1240  -2.0905
  -2.0737  -2.0475  -2.0167  -1.9864  -1.9558  -1.9416  -1.8939  -1.8798
  -1.8385  -1.8143  -1.7874  -1.7497  -1.7242  -1.6941  -1.6558  -1.6335
  -1.5977  -1.5649  -1.5448  -1.5270  -1.4575  -1.4354  -1.4149  -1.3595
  -1.3486  -1.3119  -1.2932  -1.2650  -1.2423  -1.2045  -1.1971  -1.1365
  -1.0972  -1.0623  -1.0228  -0.9675  -0.9543  -0.9142  -0.8275  -0.7734
  -0.7618  -0.7138  -0.6706  -0.6324  -0.5871  -0.5160  -0.4683  -0.4414
  -0.4049  -0.3861  -0.3406  -0.2736  -0.2543  -0.2314  -0.2182  -0.1933
  -0.1573  -0.1412  -0.1162  -0.0934  -0.0727  -0.0578  -0.0275   0.0146
   0.0375   0.0464   0.0570   0.0999   0.1161   0.1282   0.1466   0.1799
   0.1896   0.2035   0.2265   0.2355   0.2683   0.2850   0.3282   0.3426
   0.3620   0.3809   0.3936   0.4074   0.4299   0.4599   0.4659   0.4812
   0.5115   0.5257   0.5410   0.5534   0.5788   0.5943   0.6221   0.6375
   0.6571   0.6708   0.6822   0.6921   0.7055   0.7157   0.7187   0.7420
   0.7498   0.7718   0.7890   0.8110   0.8259   0.8478   0.8632   0.8834
   0.9081   0.9181   0.9398   0.9601   0.9805   0.9960   1.0138   1.0292
   1.0368   1.0413   1.0743   1.0796   1.1009   1.1163   1.1284   1.1400
   1.1711   1.2067   1.2484   1.2953   1.3048   1.3461   1.3524   1.3769
   1.4458   1.4612   1.4978   1.5385   1.5628   1.6195   1.6432   1.6729
   1.7366   1.7980   1.8588   1.9012   1.9217   1.9819   2.0913   2.2934
     eigenvalues at k+q:
 -36.4068 -36.1602 -35.9844 -35.8990 -35.8741 -35.5719 -35.5261 -35.4713
 -35.4625 -35.4359 -35.4012 -35.3526 -35.1162 -18.3464 -18.2488 -18.1401
 -18.0692 -18.0301 -17.9295 -17.8986 -17.8883 -17.8499 -17.8113 -17.7734
 -17.7229 -17.6981 -17.6694 -17.6510 -17.6189 -17.5873 -17.5611 -17.5423
 -17.5239 -17.4637 -17.4476 -17.4231 -17.4020 -17.3672 -17.3525 -17.3406
 -17.2947 -17.2652 -17.2398 -17.2215 -17.1942 -17.1741 -17.1467 -17.1277
 -17.1000 -17.0862 -17.0577 -17.0540 -17.0369 -17.0142 -16.9917 -16.9812
 -16.9705 -16.9495 -16.9374 -16.9244 -16.9053 -16.8892 -16.8709 -16.8622
 -16.8333 -16.8262 -16.7869 -16.7802 -16.7641 -16.7426 -16.7274 -16.7077
 -16.6805 -16.6363 -16.6153 -16.6033 -16.5933 -16.5828 -16.5746 -16.5482
 -16.5356 -16.5285 -16.5180 -16.5059 -16.4945 -16.4892 -16.4711 -16.4609
 -16.4482 -16.4295 -16.4106 -16.4036 -16.3909 -16.3790 -16.3667 -16.3160
 -16.3047 -16.2505 -16.0912 -16.0120 -15.9557 -15.8587 -15.8130 -15.4909
 -15.3036 -15.2947 -15.0173 -14.8335 -14.8105 -14.6920 -14.6297 -14.5917
 -14.5360 -14.4327 -14.3581 -14.3338 -14.2209 -14.1646 -14.1260 -14.1010
 -14.0822 -13.9994 -13.9647 -13.9077 -13.8957 -13.8437 -13.7820 -13.6025
 -13.5757  -6.4742  -6.2657  -6.1466  -6.0742  -6.0089  -6.0024  -5.9076
  -5.7985  -5.7467  -5.7225  -5.6783  -5.6323  -5.5969  -5.5436  -5.5156
  -5.4738  -5.4281  -5.3876  -5.3336  -5.3142  -5.2926  -5.2705  -5.2359
  -5.1795  -5.1271  -5.0921  -5.0723  -5.0372  -4.9885  -4.9699  -4.9565
  -4.9190  -4.8839  -4.8735  -4.8340  -4.8081  -4.7891  -4.7732  -4.7394
  -4.7080  -4.6606  -4.6382  -4.6271  -4.5812  -4.5560  -4.5063  -4.4878
  -4.3824  -4.1924  -3.3894  -3.2822  -3.2029  -3.1271  -3.1150  -3.0227
  -2.9931  -2.9656  -2.9110  -2.8599  -2.8159  -2.7505  -2.7186  -2.6613
  -2.6424  -2.6023  -2.5588  -2.5218  -2.4631  -2.4305  -2.3695  -2.3392
  -2.3041  -2.2837  -2.2478  -2.2213  -2.1718  -2.1502  -2.1230  -2.0932
  -2.0694  -2.0434  -2.0083  -1.9830  -1.9534  -1.9401  -1.8917  -1.8809
  -1.8432  -1.8128  -1.7894  -1.7513  -1.7237  -1.6925  -1.6546  -1.6311
  -1.5973  -1.5621  -1.5438  -1.5250  -1.4586  -1.4347  -1.4164  -1.3587
  -1.3507  -1.3100  -1.2967  -1.2670  -1.2422  -1.2040  -1.2021  -1.1411
  -1.0968  -1.0656  -1.0240  -0.9718  -0.9549  -0.9200  -0.8286  -0.7672
  -0.7538  -0.7136  -0.6702  -0.6301  -0.5869  -0.5129  -0.4675  -0.4413
  -0.4000  -0.3864  -0.3393  -0.2739  -0.2609  -0.2313  -0.2172  -0.1911
  -0.1618  -0.1424  -0.1158  -0.0960  -0.0730  -0.0617  -0.0300   0.0131
   0.0369   0.0494   0.0563   0.1021   0.1180   0.1251   0.1488   0.1790
   0.1905   0.1999   0.2250   0.2370   0.2708   0.2862   0.3274   0.3425
   0.3588   0.3809   0.3941   0.4096   0.4284   0.4602   0.4646   0.4820
   0.5115   0.5258   0.5430   0.5551   0.5789   0.5956   0.6252   0.6396
   0.6573   0.6721   0.6809   0.6909   0.7044   0.7155   0.7203   0.7412
   0.7511   0.7713   0.7873   0.8137   0.8249   0.8449   0.8620   0.8883
   0.9107   0.9189   0.9410   0.9623   0.9803   0.9950   1.0147   1.0309
   1.0380   1.0428   1.0776   1.0786   1.1005   1.1174   1.1292   1.1436
   1.1743   1.2066   1.2571   1.2970   1.3077   1.3495   1.3576   1.3824
   1.4454   1.4601   1.5049   1.5428   1.5586   1.6205   1.6454   1.6739
   1.7344   1.7972   1.8555   1.8937   1.9143   1.9813   2.0867   2.2905
     cgsolve_all iterations  77    anorm=    0.71E-07
     cgsolve_all iterations  75    anorm=    0.72E-07
     cgsolve_all iterations  73    anorm=    0.71E-07
     compute_u_kq: q = (    0.0000,   -0.0399,    0.0000)
     Rotating WFCS
     ethr =  1.00E-14,  avg # of iterations = 23.0
     eigenvalues at k:
 -36.4068 -36.1602 -35.9844 -35.8990 -35.8741 -35.5719 -35.5261 -35.4713
 -35.4624 -35.4360 -35.4013 -35.3526 -35.1162 -18.3457 -18.2495 -18.1382
 -18.0686 -18.0292 -17.9281 -17.9003 -17.8894 -17.8498 -17.8122 -17.7735
 -17.7222 -17.7004 -17.6698 -17.6507 -17.6204 -17.5902 -17.5633 -17.5404
 -17.5240 -17.4645 -17.4477 -17.4229 -17.4003 -17.3668 -17.3521 -17.3390
 -17.2924 -17.2624 -17.2388 -17.2200 -17.1928 -17.1733 -17.1464 -17.1254
 -17.0970 -17.0853 -17.0576 -17.0532 -17.0352 -17.0116 -16.9906 -16.9805
 -16.9687 -16.9508 -16.9371 -16.9242 -16.9058 -16.8893 -16.8672 -16.8620
 -16.8312 -16.8246 -16.7874 -16.7772 -16.7646 -16.7413 -16.7311 -16.7108
 -16.6805 -16.6376 -16.6181 -16.6056 -16.5933 -16.5847 -16.5753 -16.5498
 -16.5396 -16.5297 -16.5184 -16.5088 -16.4953 -16.4910 -16.4749 -16.4624
 -16.4537 -16.4314 -16.4153 -16.4042 -16.3923 -16.3799 -16.3675 -16.3218
 -16.3096 -16.2603 -16.0893 -16.0099 -15.9568 -15.8401 -15.7988 -15.4906
 -15.3039 -15.2953 -15.0152 -14.8373 -14.8131 -14.6922 -14.6212 -14.5891
 -14.5357 -14.4394 -14.3563 -14.3368 -14.2191 -14.1554 -14.1240 -14.0969
 -14.0801 -13.9962 -13.9684 -13.9104 -13.8895 -13.8454 -13.7897 -13.6087
 -13.5777  -6.4910  -6.2651  -6.1491  -6.0759  -6.0360  -6.0041  -5.9108
  -5.7992  -5.7471  -5.7222  -5.6768  -5.6331  -5.5972  -5.5450  -5.5179
  -5.4718  -5.4288  -5.3871  -5.3338  -5.3130  -5.2861  -5.2701  -5.2343
  -5.1796  -5.1278  -5.0913  -5.0694  -5.0368  -4.9846  -4.9676  -4.9557
  -4.9152  -4.8831  -4.8727  -4.8335  -4.8042  -4.7868  -4.7718  -4.7391
  -4.7074  -4.6405  -4.6252  -4.6040  -4.5777  -4.5554  -4.5067  -4.4857
  -4.3883  -4.1850  -3.3936  -3.3031  -3.2178  -3.1258  -3.1125  -3.0236
  -2.9929  -2.9637  -2.9132  -2.8569  -2.8164  -2.7461  -2.7130  -2.6592
  -2.6397  -2.5972  -2.5552  -2.5197  -2.4632  -2.4332  -2.3678  -2.3413
  -2.3033  -2.2874  -2.2505  -2.2217  -2.1735  -2.1507  -2.1240  -2.0905
  -2.0737  -2.0475  -2.0167  -1.9864  -1.9558  -1.9416  -1.8939  -1.8798
  -1.8385  -1.8143  -1.7874  -1.7497  -1.7242  -1.6941  -1.6558  -1.6335
  -1.5977  -1.5649  -1.5448  -1.5270  -1.4575  -1.4354  -1.4149  -1.3595
  -1.3486  -1.3119  -1.2932  -1.2650  -1.2423  -1.2045  -1.1971  -1.1365
  -1.0972  -1.0623  -1.0228  -0.9675  -0.9543  -0.9142  -0.8275  -0.7734
  -0.7618  -0.7138  -0.6706  -0.6324  -0.5871  -0.5160  -0.4683  -0.4414
  -0.4049  -0.3861  -0.3406  -0.2736  -0.2543  -0.2314  -0.2182  -0.1933
  -0.1573  -0.1412  -0.1162  -0.0934  -0.0727  -0.0578  -0.0275   0.0146
   0.0375   0.0464   0.0570   0.0999   0.1161   0.1282   0.1466   0.1799
   0.1896   0.2035   0.2265   0.2355   0.2683   0.2850   0.3282   0.3426
   0.3620   0.3809   0.3936   0.4074   0.4299   0.4599   0.4659   0.4812
   0.5115   0.5257   0.5410   0.5534   0.5788   0.5943   0.6221   0.6375
   0.6571   0.6708   0.6822   0.6921   0.7055   0.7157   0.7187   0.7420
   0.7498   0.7718   0.7890   0.8110   0.8259   0.8478   0.8632   0.8834
   0.9081   0.9181   0.9398   0.9601   0.9805   0.9960   1.0138   1.0292
   1.0368   1.0413   1.0743   1.0796   1.1009   1.1163   1.1284   1.1400
   1.1711   1.2067   1.2484   1.2953   1.3048   1.3461   1.3524   1.3769
   1.4458   1.4612   1.4978   1.5385   1.5628   1.6195   1.6432   1.6729
   1.7366   1.7980   1.8588   1.9012   1.9217   1.9819   2.0913   2.2934
     eigenvalues at k+q:
 -36.4068 -36.1602 -35.9844 -35.8990 -35.8741 -35.5718 -35.5261 -35.4713
 -35.4623 -35.4360 -35.4012 -35.3526 -35.1162 -18.3450 -18.2501 -18.1363
 -18.0681 -18.0283 -17.9267 -17.9026 -17.8898 -17.8500 -17.8128 -17.7737
 -17.7215 -17.7025 -17.6705 -17.6505 -17.6217 -17.5930 -17.5655 -17.5393
 -17.5236 -17.4654 -17.4479 -17.4228 -17.3988 -17.3669 -17.3513 -17.3373
 -17.2901 -17.2601 -17.2381 -17.2182 -17.1911 -17.1717 -17.1462 -17.1233
 -17.0943 -17.0840 -17.0582 -17.0519 -17.0337 -17.0090 -16.9895 -16.9797
 -16.9669 -16.9525 -16.9368 -16.9238 -16.9062 -16.8896 -16.8663 -16.8590
 -16.8306 -16.8220 -16.7891 -16.7736 -16.7639 -16.7404 -16.7340 -16.7139
 -16.6801 -16.6391 -16.6215 -16.6077 -16.5932 -16.5868 -16.5758 -16.5515
 -16.5438 -16.5309 -16.5191 -16.5118 -16.4962 -16.4926 -16.4790 -16.4639
 -16.4595 -16.4329 -16.4199 -16.4048 -16.3937 -16.3808 -16.3680 -16.3274
 -16.3133 -16.2696 -16.0874 -16.0078 -15.9581 -15.8222 -15.7853 -15.4902
 -15.3042 -15.2960 -15.0128 -14.8413 -14.8152 -14.6925 -14.6131 -14.5856
 -14.5352 -14.4469 -14.3557 -14.3395 -14.2174 -14.1455 -14.1217 -14.0919
 -14.0775 -13.9933 -13.9728 -13.9126 -13.8835 -13.8458 -13.7982 -13.6156
 -13.5796  -6.5073  -6.2645  -6.1517  -6.0779  -6.0620  -6.0051  -5.9139
  -5.7998  -5.7476  -5.7220  -5.6756  -5.6339  -5.5972  -5.5463  -5.5202
  -5.4698  -5.4294  -5.3868  -5.3339  -5.3123  -5.2802  -5.2693  -5.2325
  -5.1797  -5.1292  -5.0907  -5.0669  -5.0363  -4.9815  -4.9659  -4.9550
  -4.9110  -4.8824  -4.8715  -4.8337  -4.8003  -4.7846  -4.7709  -4.7394
  -4.7071  -4.6390  -4.6113  -4.5838  -4.5552  -4.5511  -4.5070  -4.4812
  -4.3943  -4.1777  -3.3977  -3.3254  -3.2358  -3.1246  -3.1094  -3.0251
  -2.9915  -2.9611  -2.9151  -2.8534  -2.8177  -2.7422  -2.7071  -2.6573
  -2.6363  -2.5918  -2.5513  -2.5169  -2.4631  -2.4357  -2.3671  -2.3437
  -2.3029  -2.2914  -2.2534  -2.2222  -2.1766  -2.1504  -2.1262  -2.0887
  -2.0769  -2.0532  -2.0238  -1.9888  -1.9606  -1.9415  -1.8957  -1.8785
  -1.8347  -1.8139  -1.7847  -1.7479  -1.7248  -1.6954  -1.6569  -1.6362
  -1.5983  -1.5684  -1.5455  -1.5283  -1.4575  -1.4362  -1.4134  -1.3614
  -1.3465  -1.3145  -1.2901  -1.2643  -1.2409  -1.2051  -1.1917  -1.1319
  -1.0979  -1.0576  -1.0208  -0.9633  -0.9538  -0.9086  -0.8274  -0.7799
  -0.7683  -0.7131  -0.6733  -0.6342  -0.5859  -0.5211  -0.4688  -0.4419
  -0.4086  -0.3845  -0.3415  -0.2751  -0.2477  -0.2322  -0.2170  -0.1954
  -0.1538  -0.1400  -0.1163  -0.0904  -0.0739  -0.0520  -0.0255   0.0163
   0.0379   0.0430   0.0575   0.0956   0.1140   0.1313   0.1456   0.1786
   0.1882   0.2085   0.2279   0.2352   0.2657   0.2849   0.3282   0.3437
   0.3656   0.3804   0.3934   0.4056   0.4317   0.4572   0.4681   0.4812
   0.5111   0.5259   0.5388   0.5522   0.5791   0.5928   0.6187   0.6358
   0.6567   0.6687   0.6805   0.6956   0.7069   0.7129   0.7211   0.7424
   0.7488   0.7725   0.7906   0.8077   0.8274   0.8514   0.8650   0.8791
   0.9048   0.9170   0.9389   0.9583   0.9800   0.9972   1.0127   1.0278
   1.0355   1.0399   1.0702   1.0810   1.1014   1.1151   1.1277   1.1358
   1.1689   1.2062   1.2395   1.2930   1.3025   1.3421   1.3491   1.3728
   1.4456   1.4621   1.4898   1.5338   1.5675   1.6187   1.6407   1.6731
   1.7388   1.7993   1.8617   1.9083   1.9288   1.9825   2.0951   2.2957
     cgsolve_all iterations  75    anorm=    0.71E-07
     cgsolve_all iterations  75    anorm=    0.72E-07
     cgsolve_all iterations  73    anorm=    0.70E-07
     compute_u_kq: q = (    0.0000,    0.0000,    0.0399)
     Rotating WFCS
     ethr =  1.00E-14,  avg # of iterations = 23.0
     eigenvalues at k:
 -36.4068 -36.1602 -35.9844 -35.8990 -35.8741 -35.5719 -35.5261 -35.4713
 -35.4624 -35.4360 -35.4013 -35.3526 -35.1162 -18.3457 -18.2495 -18.1382
 -18.0686 -18.0292 -17.9281 -17.9003 -17.8894 -17.8498 -17.8122 -17.7735
 -17.7222 -17.7004 -17.6698 -17.6507 -17.6204 -17.5902 -17.5633 -17.5404
 -17.5240 -17.4645 -17.4477 -17.4229 -17.4003 -17.3668 -17.3521 -17.3390
 -17.2924 -17.2624 -17.2388 -17.2200 -17.1928 -17.1733 -17.1464 -17.1254
 -17.0970 -17.0853 -17.0576 -17.0532 -17.0352 -17.0116 -16.9906 -16.9805
 -16.9687 -16.9508 -16.9371 -16.9242 -16.9058 -16.8893 -16.8672 -16.8620
 -16.8312 -16.8246 -16.7874 -16.7772 -16.7646 -16.7413 -16.7311 -16.7108
 -16.6805 -16.6376 -16.6181 -16.6056 -16.5933 -16.5847 -16.5753 -16.5498
 -16.5396 -16.5297 -16.5184 -16.5088 -16.4953 -16.4910 -16.4749 -16.4624
 -16.4537 -16.4314 -16.4153 -16.4042 -16.3923 -16.3799 -16.3675 -16.3218
 -16.3096 -16.2603 -16.0893 -16.0099 -15.9568 -15.8401 -15.7988 -15.4906
 -15.3039 -15.2953 -15.0152 -14.8373 -14.8131 -14.6922 -14.6212 -14.5891
 -14.5357 -14.4394 -14.3563 -14.3368 -14.2191 -14.1554 -14.1240 -14.0969
 -14.0801 -13.9962 -13.9684 -13.9104 -13.8895 -13.8454 -13.7897 -13.6087
 -13.5777  -6.4910  -6.2651  -6.1491  -6.0759  -6.0360  -6.0041  -5.9108
  -5.7992  -5.7471  -5.7222  -5.6768  -5.6331  -5.5972  -5.5450  -5.5179
  -5.4718  -5.4288  -5.3871  -5.3338  -5.3130  -5.2861  -5.2701  -5.2343
  -5.1796  -5.1278  -5.0913  -5.0694  -5.0368  -4.9846  -4.9676  -4.9557
  -4.9152  -4.8831  -4.8727  -4.8335  -4.8042  -4.7868  -4.7718  -4.7391
  -4.7074  -4.6405  -4.6252  -4.6040  -4.5777  -4.5554  -4.5067  -4.4857
  -4.3883  -4.1850  -3.3936  -3.3031  -3.2178  -3.1258  -3.1125  -3.0236
  -2.9929  -2.9637  -2.9132  -2.8569  -2.8164  -2.7461  -2.7130  -2.6592
  -2.6397  -2.5972  -2.5552  -2.5197  -2.4632  -2.4332  -2.3678  -2.3413
  -2.3033  -2.2874  -2.2505  -2.2217  -2.1735  -2.1507  -2.1240  -2.0905
  -2.0737  -2.0475  -2.0167  -1.9864  -1.9558  -1.9416  -1.8939  -1.8798
  -1.8385  -1.8143  -1.7874  -1.7497  -1.7242  -1.6941  -1.6558  -1.6335
  -1.5977  -1.5649  -1.5448  -1.5270  -1.4575  -1.4354  -1.4149  -1.3595
  -1.3486  -1.3119  -1.2932  -1.2650  -1.2423  -1.2045  -1.1971  -1.1365
  -1.0972  -1.0623  -1.0228  -0.9675  -0.9543  -0.9142  -0.8275  -0.7734
  -0.7618  -0.7138  -0.6706  -0.6324  -0.5871  -0.5160  -0.4683  -0.4414
  -0.4049  -0.3861  -0.3406  -0.2736  -0.2543  -0.2314  -0.2182  -0.1933
  -0.1573  -0.1412  -0.1162  -0.0934  -0.0727  -0.0578  -0.0275   0.0146
   0.0375   0.0464   0.0570   0.0999   0.1161   0.1282   0.1466   0.1799
   0.1896   0.2035   0.2265   0.2355   0.2683   0.2850   0.3282   0.3426
   0.3620   0.3809   0.3936   0.4074   0.4299   0.4599   0.4659   0.4812
   0.5115   0.5257   0.5410   0.5534   0.5788   0.5943   0.6221   0.6375
   0.6571   0.6708   0.6822   0.6921   0.7055   0.7157   0.7187   0.7420
   0.7498   0.7718   0.7890   0.8110   0.8259   0.8478   0.8632   0.8834
   0.9081   0.9181   0.9398   0.9601   0.9805   0.9960   1.0138   1.0292
   1.0368   1.0413   1.0743   1.0796   1.1009   1.1163   1.1284   1.1400
   1.1711   1.2067   1.2484   1.2953   1.3048   1.3461   1.3524   1.3769
   1.4458   1.4612   1.4978   1.5385   1.5628   1.6195   1.6432   1.6729
   1.7366   1.7980   1.8588   1.9012   1.9217   1.9819   2.0913   2.2934
     eigenvalues at k+q:
 -36.4068 -36.1602 -35.9844 -35.8990 -35.8741 -35.5719 -35.5261 -35.4713
 -35.4624 -35.4360 -35.4012 -35.3526 -35.1162 -18.3457 -18.2495 -18.1382
 -18.0686 -18.0292 -17.9280 -17.9003 -17.8894 -17.8498 -17.8122 -17.7736
 -17.7222 -17.7003 -17.6699 -17.6507 -17.6205 -17.5903 -17.5634 -17.5404
 -17.5240 -17.4645 -17.4477 -17.4227 -17.4006 -17.3668 -17.3521 -17.3389
 -17.2925 -17.2622 -17.2389 -17.2189 -17.1949 -17.1718 -17.1469 -17.1243
 -17.0986 -17.0849 -17.0577 -17.0523 -17.0355 -17.0121 -16.9900 -16.9810
 -16.9678 -16.9506 -16.9372 -16.9263 -16.9050 -16.8891 -16.8669 -16.8615
 -16.8309 -16.8249 -16.7883 -16.7768 -16.7642 -16.7415 -16.7311 -16.7114
 -16.6800 -16.6367 -16.6189 -16.6054 -16.5933 -16.5851 -16.5755 -16.5500
 -16.5399 -16.5293 -16.5184 -16.5088 -16.4953 -16.4912 -16.4749 -16.4624
 -16.4539 -16.4315 -16.4154 -16.4038 -16.3927 -16.3797 -16.3676 -16.3219
 -16.3097 -16.2605 -16.0892 -16.0099 -15.9568 -15.8397 -15.7986 -15.4906
 -15.3039 -15.2954 -15.0151 -14.8374 -14.8131 -14.6922 -14.6210 -14.5890
 -14.5357 -14.4395 -14.3563 -14.3369 -14.2190 -14.1552 -14.1240 -14.0967
 -14.0801 -13.9961 -13.9685 -13.9104 -13.8893 -13.8454 -13.7899 -13.6088
 -13.5777  -6.4913  -6.2651  -6.1492  -6.0759  -6.0366  -6.0041  -5.9109
  -5.7992  -5.7472  -5.7222  -5.6768  -5.6332  -5.5971  -5.5450  -5.5180
  -5.4718  -5.4288  -5.3871  -5.3338  -5.3130  -5.2860  -5.2701  -5.2343
  -5.1796  -5.1280  -5.0913  -5.0693  -5.0368  -4.9846  -4.9673  -4.9559
  -4.9151  -4.8832  -4.8726  -4.8335  -4.8042  -4.7866  -4.7719  -4.7392
  -4.7074  -4.6402  -4.6251  -4.6034  -4.5774  -4.5555  -4.5069  -4.4855
  -4.3885  -4.1849  -3.3937  -3.3035  -3.2182  -3.1257  -3.1125  -3.0237
  -2.9927  -2.9641  -2.9128  -2.8571  -2.8170  -2.7451  -2.7125  -2.6589
  -2.6415  -2.5960  -2.5556  -2.5196  -2.4626  -2.4332  -2.3684  -2.3415
  -2.3028  -2.2880  -2.2501  -2.2212  -2.1745  -2.1505  -2.1238  -2.0918
  -2.0739  -2.0452  -2.0197  -1.9868  -1.9538  -1.9414  -1.8969  -1.8773
  -1.8350  -1.8165  -1.7883  -1.7504  -1.7251  -1.6924  -1.6555  -1.6339
  -1.5985  -1.5633  -1.5450  -1.5277  -1.4582  -1.4341  -1.4161  -1.3599
  -1.3494  -1.3107  -1.2920  -1.2670  -1.2419  -1.2051  -1.1967  -1.1358
  -1.0974  -1.0623  -1.0230  -0.9680  -0.9521  -0.9146  -0.8282  -0.7738
  -0.7625  -0.7129  -0.6705  -0.6320  -0.5874  -0.5165  -0.4668  -0.4419
  -0.4049  -0.3872  -0.3410  -0.2747  -0.2539  -0.2312  -0.2168  -0.1922
  -0.1579  -0.1411  -0.1154  -0.0957  -0.0726  -0.0581  -0.0270   0.0139
   0.0379   0.0454   0.0565   0.1018   0.1176   0.1273   0.1453   0.1781
   0.1919   0.2041   0.2250   0.2356   0.2683   0.2863   0.3279   0.3430
   0.3630   0.3797   0.3934   0.4077   0.4302   0.4607   0.4643   0.4814
   0.5110   0.5264   0.5400   0.5529   0.5782   0.5975   0.6233   0.6366
   0.6575   0.6696   0.6816   0.6911   0.7058   0.7140   0.7196   0.7443
   0.7493   0.7712   0.7891   0.8116   0.8267   0.8477   0.8624   0.8842
   0.9074   0.9191   0.9380   0.9598   0.9808   0.9976   1.0138   1.0290
   1.0361   1.0412   1.0750   1.0779   1.1014   1.1162   1.1292   1.1395
   1.1709   1.2068   1.2482   1.2954   1.3047   1.3460   1.3523   1.3768
   1.4458   1.4612   1.4976   1.5384   1.5629   1.6195   1.6431   1.6730
   1.7366   1.7980   1.8589   1.9014   1.9219   1.9819   2.0914   2.2935
     cgsolve_all iterations  77    anorm=    0.71E-07
     cgsolve_all iterations  75    anorm=    0.72E-07
     cgsolve_all iterations  73    anorm=    0.71E-07
     compute_u_kq: q = (    0.0000,    0.0000,   -0.0399)
     Rotating WFCS
     ethr =  1.00E-14,  avg # of iterations = 23.0
     eigenvalues at k:
 -36.4068 -36.1602 -35.9844 -35.8990 -35.8741 -35.5719 -35.5261 -35.4713
 -35.4624 -35.4360 -35.4013 -35.3526 -35.1162 -18.3457 -18.2495 -18.1382
 -18.0686 -18.0292 -17.9281 -17.9003 -17.8894 -17.8498 -17.8122 -17.7735
 -17.7222 -17.7004 -17.6698 -17.6507 -17.6204 -17.5902 -17.5633 -17.5404
 -17.5240 -17.4645 -17.4477 -17.4229 -17.4003 -17.3668 -17.3521 -17.3390
 -17.2924 -17.2624 -17.2388 -17.2200 -17.1928 -17.1733 -17.1464 -17.1254
 -17.0970 -17.0853 -17.0576 -17.0532 -17.0352 -17.0116 -16.9906 -16.9805
 -16.9687 -16.9508 -16.9371 -16.9242 -16.9058 -16.8893 -16.8672 -16.8620
 -16.8312 -16.8246 -16.7874 -16.7772 -16.7646 -16.7413 -16.7311 -16.7108
 -16.6805 -16.6376 -16.6181 -16.6056 -16.5933 -16.5847 -16.5753 -16.5498
 -16.5396 -16.5297 -16.5184 -16.5088 -16.4953 -16.4910 -16.4749 -16.4624
 -16.4537 -16.4314 -16.4153 -16.4042 -16.3923 -16.3799 -16.3675 -16.3218
 -16.3096 -16.2603 -16.0893 -16.0099 -15.9568 -15.8401 -15.7988 -15.4906
 -15.3039 -15.2953 -15.0152 -14.8373 -14.8131 -14.6922 -14.6212 -14.5891
 -14.5357 -14.4394 -14.3563 -14.3368 -14.2191 -14.1554 -14.1240 -14.0969
 -14.0801 -13.9962 -13.9684 -13.9104 -13.8895 -13.8454 -13.7897 -13.6087
 -13.5777  -6.4910  -6.2651  -6.1491  -6.0759  -6.0360  -6.0041  -5.9108
  -5.7992  -5.7471  -5.7222  -5.6768  -5.6331  -5.5972  -5.5450  -5.5179
  -5.4718  -5.4288  -5.3871  -5.3338  -5.3130  -5.2861  -5.2701  -5.2343
  -5.1796  -5.1278  -5.0913  -5.0694  -5.0368  -4.9846  -4.9676  -4.9557
  -4.9152  -4.8831  -4.8727  -4.8335  -4.8042  -4.7868  -4.7718  -4.7391
  -4.7074  -4.6405  -4.6252  -4.6040  -4.5777  -4.5554  -4.5067  -4.4857
  -4.3883  -4.1850  -3.3936  -3.3031  -3.2178  -3.1258  -3.1125  -3.0236
  -2.9929  -2.9637  -2.9132  -2.8569  -2.8164  -2.7461  -2.7130  -2.6592
  -2.6397  -2.5972  -2.5552  -2.5197  -2.4632  -2.4332  -2.3678  -2.3413
  -2.3033  -2.2874  -2.2505  -2.2217  -2.1735  -2.1507  -2.1240  -2.0905
  -2.0737  -2.0475  -2.0167  -1.9864  -1.9558  -1.9416  -1.8939  -1.8798
  -1.8385  -1.8143  -1.7874  -1.7497  -1.7242  -1.6941  -1.6558  -1.6335
  -1.5977  -1.5649  -1.5448  -1.5270  -1.4575  -1.4354  -1.4149  -1.3595
  -1.3486  -1.3119  -1.2932  -1.2650  -1.2423  -1.2045  -1.1971  -1.1365
  -1.0972  -1.0623  -1.0228  -0.9675  -0.9543  -0.9142  -0.8275  -0.7734
  -0.7618  -0.7138  -0.6706  -0.6324  -0.5871  -0.5160  -0.4683  -0.4414
  -0.4049  -0.3861  -0.3406  -0.2736  -0.2543  -0.2314  -0.2182  -0.1933
  -0.1573  -0.1412  -0.1162  -0.0934  -0.0727  -0.0578  -0.0275   0.0146
   0.0375   0.0464   0.0570   0.0999   0.1161   0.1282   0.1466   0.1799
   0.1896   0.2035   0.2265   0.2355   0.2683   0.2850   0.3282   0.3426
   0.3620   0.3809   0.3936   0.4074   0.4299   0.4599   0.4659   0.4812
   0.5115   0.5257   0.5410   0.5534   0.5788   0.5943   0.6221   0.6375
   0.6571   0.6708   0.6822   0.6921   0.7055   0.7157   0.7187   0.7420
   0.7498   0.7718   0.7890   0.8110   0.8259   0.8478   0.8632   0.8834
   0.9081   0.9181   0.9398   0.9601   0.9805   0.9960   1.0138   1.0292
   1.0368   1.0413   1.0743   1.0796   1.1009   1.1163   1.1284   1.1400
   1.1711   1.2067   1.2484   1.2953   1.3048   1.3461   1.3524   1.3769
   1.4458   1.4612   1.4978   1.5385   1.5628   1.6195   1.6432   1.6729
   1.7366   1.7980   1.8588   1.9012   1.9217   1.9819   2.0913   2.2934
     eigenvalues at k+q:
 -36.4068 -36.1602 -35.9844 -35.8990 -35.8741 -35.5719 -35.5261 -35.4713
 -35.4624 -35.4360 -35.4012 -35.3526 -35.1162 -18.3457 -18.2495 -18.1383
 -18.0686 -18.0292 -17.9281 -17.9003 -17.8893 -17.8498 -17.8122 -17.7735
 -17.7222 -17.7004 -17.6698 -17.6508 -17.6203 -17.5902 -17.5631 -17.5405
 -17.5241 -17.4645 -17.4478 -17.4233 -17.4000 -17.3667 -17.3521 -17.3390
 -17.2924 -17.2633 -17.2380 -17.2208 -17.1908 -17.1749 -17.1460 -17.1263
 -17.0960 -17.0852 -17.0591 -17.0527 -17.0351 -17.0112 -16.9911 -16.9806
 -16.9691 -16.9509 -16.9370 -16.9221 -16.9072 -16.8896 -16.8672 -16.8623
 -16.8317 -16.8240 -16.7865 -16.7777 -16.7655 -16.7409 -16.7307 -16.7101
 -16.6812 -16.6383 -16.6173 -16.6057 -16.5932 -16.5845 -16.5752 -16.5496
 -16.5396 -16.5297 -16.5183 -16.5090 -16.4952 -16.4909 -16.4750 -16.4624
 -16.4535 -16.4313 -16.4151 -16.4045 -16.3921 -16.3801 -16.3672 -16.3217
 -16.3095 -16.2601 -16.0893 -16.0100 -15.9568 -15.8405 -15.7991 -15.4906
 -15.3039 -15.2954 -15.0152 -14.8372 -14.8130 -14.6922 -14.6213 -14.5891
 -14.5357 -14.4393 -14.3563 -14.3367 -14.2191 -14.1556 -14.1241 -14.0969
 -14.0801 -13.9963 -13.9683 -13.9102 -13.8897 -13.8453 -13.7895 -13.6085
 -13.5776  -6.4907  -6.2651  -6.1491  -6.0759  -6.0355  -6.0040  -5.9108
  -5.7992  -5.7471  -5.7222  -5.6769  -5.6331  -5.5972  -5.5449  -5.5179
  -5.4719  -5.4287  -5.3871  -5.3338  -5.3130  -5.2862  -5.2701  -5.2343
  -5.1796  -5.1278  -5.0913  -5.0696  -5.0369  -4.9846  -4.9680  -4.9553
  -4.9153  -4.8831  -4.8728  -4.8335  -4.8041  -4.7872  -4.7718  -4.7390
  -4.7074  -4.6407  -4.6255  -4.6046  -4.5780  -4.5553  -4.5065  -4.4859
  -4.3882  -4.1852  -3.3935  -3.3027  -3.2175  -3.1258  -3.1127  -3.0235
  -2.9931  -2.9634  -2.9138  -2.8566  -2.8155  -2.7474  -2.7134  -2.6593
  -2.6379  -2.5988  -2.5546  -2.5198  -2.4640  -2.4331  -2.3670  -2.3408
  -2.3042  -2.2870  -2.2512  -2.2221  -2.1728  -2.1509  -2.1240  -2.0895
  -2.0738  -2.0491  -2.0140  -1.9855  -1.9579  -1.9413  -1.8916  -1.8818
  -1.8419  -1.8126  -1.7865  -1.7497  -1.7232  -1.6964  -1.6550  -1.6331
  -1.5964  -1.5667  -1.5462  -1.5253  -1.4569  -1.4370  -1.4133  -1.3599
  -1.3470  -1.3132  -1.2945  -1.2641  -1.2423  -1.2036  -1.1973  -1.1379
  -1.0968  -1.0621  -1.0229  -0.9666  -0.9562  -0.9143  -0.8266  -0.7731
  -0.7612  -0.7148  -0.6706  -0.6327  -0.5870  -0.5157  -0.4698  -0.4405
  -0.4048  -0.3854  -0.3405  -0.2722  -0.2547  -0.2315  -0.2198  -0.1942
  -0.1573  -0.1407  -0.1172  -0.0915  -0.0736  -0.0568  -0.0281   0.0155
   0.0371   0.0477   0.0578   0.0974   0.1147   0.1288   0.1480   0.1815
   0.1876   0.2029   0.2281   0.2355   0.2683   0.2840   0.3282   0.3422
   0.3611   0.3823   0.3936   0.4069   0.4295   0.4589   0.4676   0.4810
   0.5110   0.5255   0.5416   0.5548   0.5784   0.5922   0.6216   0.6384
   0.6569   0.6719   0.6826   0.6932   0.7052   0.7162   0.7186   0.7395
   0.7505   0.7726   0.7889   0.8106   0.8249   0.8481   0.8640   0.8829
   0.9089   0.9170   0.9415   0.9600   0.9803   0.9949   1.0141   1.0294
   1.0378   1.0414   1.0732   1.0803   1.1012   1.1164   1.1267   1.1417
   1.1711   1.2063   1.2487   1.2953   1.3049   1.3462   1.3525   1.3771
   1.4458   1.4612   1.4980   1.5385   1.5627   1.6196   1.6433   1.6729
   1.7365   1.7980   1.8588   1.9011   1.9216   1.9820   2.0912   2.2934
     cgsolve_all iterations  75    anorm=    0.71E-07
     cgsolve_all iterations  75    anorm=    0.72E-07
     cgsolve_all iterations  73    anorm=    0.71E-07

     k-point #    4 of     4      pool #  1    cpu time:   36961.1
     compute_u_kq: q = (    0.0000,    0.0000,    0.0000)
     Rotating WFCS
     ethr =  1.00E-14,  avg # of iterations =  5.0
     eigenvalues at k:
 -36.4068 -36.1602 -35.9844 -35.8990 -35.8741 -35.5719 -35.5261 -35.4713
 -35.4624 -35.4360 -35.4013 -35.3526 -35.1162 -18.3457 -18.2495 -18.1382
 -18.0686 -18.0293 -17.9280 -17.9003 -17.8893 -17.8497 -17.8122 -17.7736
 -17.7223 -17.7001 -17.6704 -17.6508 -17.6190 -17.5918 -17.5619 -17.5410
 -17.5244 -17.4636 -17.4479 -17.4240 -17.3990 -17.3666 -17.3526 -17.3386
 -17.2931 -17.2691 -17.2324 -17.2159 -17.1974 -17.1721 -17.1470 -17.1219
 -17.1029 -17.0768 -17.0677 -17.0453 -17.0378 -17.0133 -16.9885 -16.9855
 -16.9666 -16.9471 -16.9368 -16.9289 -16.9090 -16.8887 -16.8662 -16.8572
 -16.8329 -16.8184 -16.7909 -16.7792 -16.7693 -16.7397 -16.7265 -16.7121
 -16.6823 -16.6358 -16.6181 -16.6049 -16.5931 -16.5863 -16.5755 -16.5473
 -16.5441 -16.5261 -16.5171 -16.5098 -16.4956 -16.4925 -16.4753 -16.4626
 -16.4535 -16.4314 -16.4150 -16.4022 -16.3943 -16.3804 -16.3665 -16.3220
 -16.3096 -16.2603 -16.0893 -16.0099 -15.9568 -15.8401 -15.7988 -15.4906
 -15.3039 -15.2954 -15.0152 -14.8373 -14.8131 -14.6922 -14.6212 -14.5891
 -14.5357 -14.4394 -14.3563 -14.3368 -14.2191 -14.1554 -14.1240 -14.0969
 -14.0801 -13.9962 -13.9684 -13.9104 -13.8895 -13.8454 -13.7897 -13.6087
 -13.5777  -6.4910  -6.2651  -6.1491  -6.0760  -6.0359  -6.0040  -5.9109
  -5.7992  -5.7471  -5.7222  -5.6768  -5.6330  -5.5972  -5.5449  -5.5179
  -5.4720  -5.4287  -5.3871  -5.3339  -5.3127  -5.2864  -5.2701  -5.2342
  -5.1793  -5.1281  -5.0908  -5.0695  -5.0374  -4.9841  -4.9697  -4.9533
  -4.9160  -4.8828  -4.8728  -4.8333  -4.8033  -4.7882  -4.7716  -4.7389
  -4.7075  -4.6386  -4.6270  -4.6044  -4.5777  -4.5550  -4.5064  -4.4860
  -4.3883  -4.1850  -3.3936  -3.3031  -3.2177  -3.1246  -3.1142  -3.0216
  -2.9933  -2.9654  -2.9144  -2.8560  -2.8126  -2.7496  -2.7131  -2.6580
  -2.6395  -2.6000  -2.5529  -2.5198  -2.4653  -2.4321  -2.3631  -2.3390
  -2.3076  -2.2886  -2.2552  -2.2192  -2.1758  -2.1509  -2.1211  -2.0898
  -2.0748  -2.0495  -2.0150  -1.9786  -1.9594  -1.9321  -1.9088  -1.8699
  -1.8387  -1.8236  -1.7815  -1.7588  -1.7235  -1.7003  -1.6437  -1.6338
  -1.5927  -1.5641  -1.5595  -1.5185  -1.4583  -1.4381  -1.4071  -1.3655
  -1.3408  -1.3141  -1.2961  -1.2744  -1.2392  -1.2024  -1.1904  -1.1447
  -1.0942  -1.0600  -1.0259  -0.9649  -0.9478  -0.9193  -0.8267  -0.7741
  -0.7631  -0.7160  -0.6697  -0.6309  -0.5883  -0.5175  -0.4680  -0.4349
  -0.4052  -0.3907  -0.3440  -0.2713  -0.2518  -0.2332  -0.2161  -0.1931
  -0.1643  -0.1314  -0.1191  -0.0983  -0.0788  -0.0514  -0.0278   0.0171
   0.0365   0.0493   0.0613   0.0927   0.1129   0.1284   0.1503   0.1724
   0.1958   0.2057   0.2255   0.2389   0.2667   0.2897   0.3256   0.3416
   0.3620   0.3821   0.3955   0.4039   0.4284   0.4554   0.4712   0.4818
   0.5002   0.5265   0.5471   0.5533   0.5703   0.6055   0.6278   0.6404
   0.6608   0.6675   0.6829   0.6889   0.7013   0.7098   0.7216   0.7387
   0.7532   0.7736   0.7882   0.8124   0.8234   0.8495   0.8635   0.8860
   0.9088   0.9162   0.9370   0.9565   0.9808   1.0008   1.0207   1.0266
   1.0381   1.0454   1.0608   1.0755   1.1104   1.1143   1.1198   1.1523
   1.1690   1.2047   1.2489   1.2957   1.3045   1.3460   1.3521   1.3771
   1.4458   1.4612   1.4978   1.5385   1.5627   1.6195   1.6432   1.6729
   1.7366   1.7980   1.8588   1.9012   1.9217   1.9819   2.0913   2.2934
     eigenvalues at k+q:
 -36.4068 -36.1602 -35.9844 -35.8990 -35.8741 -35.5719 -35.5261 -35.4713
 -35.4624 -35.4360 -35.4012 -35.3526 -35.1162 -18.3457 -18.2495 -18.1382
 -18.0686 -18.0293 -17.9281 -17.9003 -17.8894 -17.8498 -17.8122 -17.7736
 -17.7223 -17.7002 -17.6704 -17.6509 -17.6190 -17.5918 -17.5619 -17.5410
 -17.5244 -17.4636 -17.4479 -17.4240 -17.3990 -17.3666 -17.3527 -17.3386
 -17.2931 -17.2691 -17.2325 -17.2159 -17.1974 -17.1722 -17.1470 -17.1219
 -17.1029 -17.0768 -17.0677 -17.0453 -17.0378 -17.0133 -16.9885 -16.9855
 -16.9666 -16.9471 -16.9368 -16.9289 -16.9090 -16.8887 -16.8662 -16.8572
 -16.8329 -16.8184 -16.7909 -16.7792 -16.7693 -16.7397 -16.7265 -16.7121
 -16.6823 -16.6358 -16.6181 -16.6049 -16.5931 -16.5863 -16.5755 -16.5473
 -16.5441 -16.5261 -16.5171 -16.5098 -16.4956 -16.4925 -16.4753 -16.4626
 -16.4535 -16.4314 -16.4150 -16.4023 -16.3943 -16.3804 -16.3665 -16.3220
 -16.3096 -16.2603 -16.0892 -16.0099 -15.9568 -15.8401 -15.7988 -15.4906
 -15.3039 -15.2954 -15.0152 -14.8373 -14.8131 -14.6922 -14.6212 -14.5891
 -14.5357 -14.4394 -14.3563 -14.3368 -14.2191 -14.1554 -14.1240 -14.0968
 -14.0801 -13.9962 -13.9684 -13.9103 -13.8895 -13.8453 -13.7897 -13.6086
 -13.5777  -6.4910  -6.2651  -6.1491  -6.0760  -6.0359  -6.0041  -5.9109
  -5.7992  -5.7471  -5.7222  -5.6768  -5.6330  -5.5972  -5.5450  -5.5179
  -5.4720  -5.4288  -5.3871  -5.3339  -5.3127  -5.2864  -5.2701  -5.2342
  -5.1793  -5.1281  -5.0908  -5.0695  -5.0374  -4.9841  -4.9697  -4.9533
  -4.9160  -4.8829  -4.8728  -4.8333  -4.8033  -4.7883  -4.7716  -4.7390
  -4.7075  -4.6387  -4.6270  -4.6045  -4.5777  -4.5550  -4.5064  -4.4860
  -4.3883  -4.1850  -3.3936  -3.3031  -3.2178  -3.1246  -3.1142  -3.0216
  -2.9933  -2.9654  -2.9144  -2.8560  -2.8126  -2.7496  -2.7131  -2.6580
  -2.6395  -2.6001  -2.5529  -2.5198  -2.4653  -2.4321  -2.3631  -2.3390
  -2.3076  -2.2886  -2.2552  -2.2192  -2.1758  -2.1509  -2.1211  -2.0898
  -2.0748  -2.0495  -2.0150  -1.9786  -1.9594  -1.9321  -1.9088  -1.8699
  -1.8387  -1.8236  -1.7815  -1.7588  -1.7235  -1.7003  -1.6437  -1.6338
  -1.5927  -1.5641  -1.5595  -1.5185  -1.4583  -1.4381  -1.4071  -1.3655
  -1.3408  -1.3141  -1.2961  -1.2744  -1.2392  -1.2024  -1.1904  -1.1447
  -1.0942  -1.0600  -1.0259  -0.9649  -0.9478  -0.9192  -0.8267  -0.7741
  -0.7631  -0.7160  -0.6697  -0.6309  -0.5883  -0.5175  -0.4680  -0.4349
  -0.4052  -0.3908  -0.3440  -0.2713  -0.2517  -0.2332  -0.2162  -0.1932
  -0.1643  -0.1314  -0.1191  -0.0983  -0.0788  -0.0514  -0.0278   0.0171
   0.0365   0.0492   0.0613   0.0927   0.1129   0.1284   0.1503   0.1724
   0.1958   0.2057   0.2255   0.2389   0.2667   0.2897   0.3256   0.3416
   0.3620   0.3821   0.3955   0.4039   0.4284   0.4554   0.4712   0.4818
   0.5002   0.5265   0.5471   0.5533   0.5703   0.6055   0.6278   0.6404
   0.6608   0.6675   0.6829   0.6889   0.7013   0.7098   0.7216   0.7387
   0.7532   0.7736   0.7882   0.8124   0.8234   0.8495   0.8635   0.8860
   0.9088   0.9162   0.9370   0.9565   0.9808   1.0008   1.0207   1.0266
   1.0381   1.0454   1.0608   1.0755   1.1103   1.1143   1.1198   1.1523
   1.1690   1.2047   1.2490   1.2957   1.3046   1.3461   1.3521   1.3771
   1.4458   1.4612   1.4978   1.5385   1.5627   1.6195   1.6433   1.6729
   1.7366   1.7980   1.8588   1.9012   1.9217   1.9820   2.0913   2.2934
     cgsolve_all iterations  68    anorm=    0.75E-07
PARA_AUG  1      50.3036221        -0.4031894         0.4631792
     cgsolve_all iterations  68    anorm=    0.73E-07
PARA_AUG  2      -0.3333636        50.2749003         0.1523467
     cgsolve_all iterations  66    anorm=    0.74E-07
PARA_AUG  3       0.3720837         0.1569048        50.5518966
     cgsolve_all iterations  77    anorm=    0.70E-07
     cgsolve_all iterations  75    anorm=    0.73E-07
     cgsolve_all iterations  73    anorm=    0.71E-07
     compute_u_kq: q = (    0.0399,    0.0000,    0.0000)
     Rotating WFCS
     ethr =  1.00E-14,  avg # of iterations = 24.0
     eigenvalues at k:
 -36.4068 -36.1602 -35.9844 -35.8990 -35.8741 -35.5719 -35.5261 -35.4713
 -35.4624 -35.4360 -35.4013 -35.3526 -35.1162 -18.3457 -18.2495 -18.1382
 -18.0686 -18.0293 -17.9280 -17.9003 -17.8893 -17.8497 -17.8122 -17.7736
 -17.7223 -17.7001 -17.6704 -17.6508 -17.6190 -17.5918 -17.5619 -17.5410
 -17.5244 -17.4636 -17.4479 -17.4240 -17.3990 -17.3666 -17.3526 -17.3386
 -17.2931 -17.2691 -17.2324 -17.2159 -17.1974 -17.1721 -17.1470 -17.1219
 -17.1029 -17.0768 -17.0677 -17.0453 -17.0378 -17.0133 -16.9885 -16.9855
 -16.9666 -16.9471 -16.9368 -16.9289 -16.9090 -16.8887 -16.8662 -16.8572
 -16.8329 -16.8184 -16.7909 -16.7792 -16.7693 -16.7397 -16.7265 -16.7121
 -16.6823 -16.6358 -16.6181 -16.6049 -16.5931 -16.5863 -16.5755 -16.5473
 -16.5441 -16.5261 -16.5171 -16.5098 -16.4956 -16.4925 -16.4753 -16.4626
 -16.4535 -16.4314 -16.4150 -16.4022 -16.3943 -16.3804 -16.3665 -16.3220
 -16.3096 -16.2603 -16.0893 -16.0099 -15.9568 -15.8401 -15.7988 -15.4906
 -15.3039 -15.2954 -15.0152 -14.8373 -14.8131 -14.6922 -14.6212 -14.5891
 -14.5357 -14.4394 -14.3563 -14.3368 -14.2191 -14.1554 -14.1240 -14.0969
 -14.0801 -13.9962 -13.9684 -13.9104 -13.8895 -13.8454 -13.7897 -13.6087
 -13.5777  -6.4910  -6.2651  -6.1491  -6.0760  -6.0359  -6.0040  -5.9109
  -5.7992  -5.7471  -5.7222  -5.6768  -5.6330  -5.5972  -5.5449  -5.5179
  -5.4720  -5.4287  -5.3871  -5.3339  -5.3127  -5.2864  -5.2701  -5.2342
  -5.1793  -5.1281  -5.0908  -5.0695  -5.0374  -4.9841  -4.9697  -4.9533
  -4.9160  -4.8828  -4.8728  -4.8333  -4.8033  -4.7882  -4.7716  -4.7389
  -4.7075  -4.6386  -4.6270  -4.6044  -4.5777  -4.5550  -4.5064  -4.4860
  -4.3883  -4.1850  -3.3936  -3.3031  -3.2177  -3.1246  -3.1142  -3.0216
  -2.9933  -2.9654  -2.9144  -2.8560  -2.8126  -2.7496  -2.7131  -2.6580
  -2.6395  -2.6000  -2.5529  -2.5198  -2.4653  -2.4321  -2.3631  -2.3390
  -2.3076  -2.2886  -2.2552  -2.2192  -2.1758  -2.1509  -2.1211  -2.0898
  -2.0748  -2.0495  -2.0150  -1.9786  -1.9594  -1.9321  -1.9088  -1.8699
  -1.8387  -1.8236  -1.7815  -1.7588  -1.7235  -1.7003  -1.6437  -1.6338
  -1.5927  -1.5641  -1.5595  -1.5185  -1.4583  -1.4381  -1.4071  -1.3655
  -1.3408  -1.3141  -1.2961  -1.2744  -1.2392  -1.2024  -1.1904  -1.1447
  -1.0942  -1.0600  -1.0259  -0.9649  -0.9478  -0.9193  -0.8267  -0.7741
  -0.7631  -0.7160  -0.6697  -0.6309  -0.5883  -0.5175  -0.4680  -0.4349
  -0.4052  -0.3907  -0.3440  -0.2713  -0.2518  -0.2332  -0.2161  -0.1931
  -0.1643  -0.1314  -0.1191  -0.0983  -0.0788  -0.0514  -0.0278   0.0171
   0.0365   0.0493   0.0613   0.0927   0.1129   0.1284   0.1503   0.1724
   0.1958   0.2057   0.2255   0.2389   0.2667   0.2897   0.3256   0.3416
   0.3620   0.3821   0.3955   0.4039   0.4284   0.4554   0.4712   0.4818
   0.5002   0.5265   0.5471   0.5533   0.5703   0.6055   0.6278   0.6404
   0.6608   0.6675   0.6829   0.6889   0.7013   0.7098   0.7216   0.7387
   0.7532   0.7736   0.7882   0.8124   0.8234   0.8495   0.8635   0.8860
   0.9088   0.9162   0.9370   0.9565   0.9808   1.0008   1.0207   1.0266
   1.0381   1.0454   1.0608   1.0755   1.1104   1.1143   1.1198   1.1523
   1.1690   1.2047   1.2489   1.2957   1.3045   1.3460   1.3521   1.3771
   1.4458   1.4612   1.4978   1.5385   1.5627   1.6195   1.6432   1.6729
   1.7366   1.7980   1.8588   1.9012   1.9217   1.9819   2.0913   2.2934
     eigenvalues at k+q:
 -36.4068 -36.1602 -35.9844 -35.8990 -35.8741 -35.5719 -35.5261 -35.4713
 -35.4624 -35.4360 -35.4012 -35.3526 -35.1162 -18.3453 -18.2499 -18.1366
 -18.0683 -18.0286 -17.9274 -17.9011 -17.8904 -17.8509 -17.8118 -17.7733
 -17.7228 -17.7020 -17.6708 -17.6522 -17.6193 -17.5911 -17.5620 -17.5390
 -17.5257 -17.4633 -17.4486 -17.4246 -17.3976 -17.3648 -17.3559 -17.3389
 -17.2914 -17.2691 -17.2298 -17.2153 -17.1963 -17.1729 -17.1435 -17.1206
 -17.1025 -17.0750 -17.0673 -17.0448 -17.0366 -17.0112 -16.9875 -16.9829
 -16.9658 -16.9475 -16.9360 -16.9281 -16.9087 -16.8892 -16.8660 -16.8580
 -16.8305 -16.8188 -16.7925 -16.7786 -16.7696 -16.7428 -16.7271 -16.7102
 -16.6820 -16.6370 -16.6187 -16.6064 -16.5938 -16.5852 -16.5756 -16.5492
 -16.5454 -16.5267 -16.5187 -16.5119 -16.4978 -16.4940 -16.4783 -16.4643
 -16.4573 -16.4322 -16.4178 -16.4025 -16.3957 -16.3805 -16.3669 -16.3270
 -16.3110 -16.2668 -16.0878 -16.0088 -15.9577 -15.8278 -15.7895 -15.4903
 -15.3040 -15.2958 -15.0129 -14.8399 -14.8149 -14.6922 -14.6159 -14.5870
 -14.5353 -14.4458 -14.3552 -14.3375 -14.2179 -14.1501 -14.1233 -14.0939
 -14.0759 -13.9975 -13.9709 -13.9085 -13.8884 -13.8442 -13.7940 -13.6135
 -13.5799  -6.5021  -6.2649  -6.1511  -6.0770  -6.0537  -6.0045  -5.9135
  -5.7989  -5.7474  -5.7207  -5.6785  -5.6328  -5.5972  -5.5458  -5.5190
  -5.4731  -5.4267  -5.3866  -5.3352  -5.3109  -5.2820  -5.2727  -5.2315
  -5.1813  -5.1288  -5.0866  -5.0689  -5.0370  -4.9850  -4.9697  -4.9514
  -4.9127  -4.8818  -4.8721  -4.8314  -4.8012  -4.7868  -4.7709  -4.7388
  -4.7071  -4.6385  -4.6155  -4.5896  -4.5640  -4.5550  -4.5046  -4.4833
  -4.3929  -4.1799  -3.3968  -3.3187  -3.2299  -3.1234  -3.1126  -3.0207
  -2.9931  -2.9637  -2.9131  -2.8523  -2.8130  -2.7464  -2.7111  -2.6562
  -2.6371  -2.6023  -2.5518  -2.5191  -2.4689  -2.4310  -2.3642  -2.3383
  -2.3103  -2.2847  -2.2551  -2.2191  -2.1782  -2.1495  -2.1220  -2.0884
  -2.0740  -2.0514  -2.0149  -1.9794  -1.9634  -1.9383  -1.9115  -1.8736
  -1.8393  -1.8239  -1.7798  -1.7558  -1.7236  -1.7019  -1.6466  -1.6349
  -1.5957  -1.5660  -1.5594  -1.5200  -1.4582  -1.4402  -1.4054  -1.3624
  -1.3374  -1.3147  -1.2909  -1.2700  -1.2415  -1.2054  -1.1855  -1.1437
  -1.0928  -1.0563  -1.0235  -0.9689  -0.9470  -0.9198  -0.8293  -0.7767
  -0.7611  -0.7220  -0.6671  -0.6342  -0.5893  -0.5114  -0.4698  -0.4357
  -0.4059  -0.3881  -0.3447  -0.2737  -0.2457  -0.2335  -0.2163  -0.1919
  -0.1614  -0.1336  -0.1219  -0.0961  -0.0778  -0.0502  -0.0262   0.0160
   0.0350   0.0510   0.0607   0.0899   0.1117   0.1305   0.1507   0.1730
   0.1957   0.2071   0.2261   0.2406   0.2665   0.2906   0.3240   0.3409
   0.3647   0.3832   0.3931   0.4030   0.4297   0.4557   0.4721   0.4831
   0.5002   0.5262   0.5426   0.5523   0.5715   0.6067   0.6256   0.6389
   0.6583   0.6679   0.6830   0.6890   0.7016   0.7124   0.7230   0.7365
   0.7534   0.7742   0.7852   0.8103   0.8222   0.8477   0.8622   0.8859
   0.9070   0.9139   0.9368   0.9562   0.9809   1.0006   1.0200   1.0261
   1.0377   1.0461   1.0592   1.0740   1.1089   1.1132   1.1183   1.1519
   1.1690   1.2033   1.2461   1.2940   1.3040   1.3433   1.3504   1.3771
   1.4463   1.4618   1.4920   1.5339   1.5636   1.6182   1.6458   1.6690
   1.7376   1.7986   1.8603   1.9073   1.9234   1.9840   2.0958   2.2939
     cgsolve_all iterations  77    anorm=    0.71E-07
     cgsolve_all iterations  75    anorm=    0.73E-07
     cgsolve_all iterations  73    anorm=    0.70E-07
     compute_u_kq: q = (   -0.0399,    0.0000,    0.0000)
     Rotating WFCS
     ethr =  1.00E-14,  avg # of iterations = 24.0
     eigenvalues at k:
 -36.4068 -36.1602 -35.9844 -35.8990 -35.8741 -35.5719 -35.5261 -35.4713
 -35.4624 -35.4360 -35.4013 -35.3526 -35.1162 -18.3457 -18.2495 -18.1382
 -18.0686 -18.0293 -17.9280 -17.9003 -17.8893 -17.8497 -17.8122 -17.7736
 -17.7223 -17.7001 -17.6704 -17.6508 -17.6190 -17.5918 -17.5619 -17.5410
 -17.5244 -17.4636 -17.4479 -17.4240 -17.3990 -17.3666 -17.3526 -17.3386
 -17.2931 -17.2691 -17.2324 -17.2159 -17.1974 -17.1721 -17.1470 -17.1219
 -17.1029 -17.0768 -17.0677 -17.0453 -17.0378 -17.0133 -16.9885 -16.9855
 -16.9666 -16.9471 -16.9368 -16.9289 -16.9090 -16.8887 -16.8662 -16.8572
 -16.8329 -16.8184 -16.7909 -16.7792 -16.7693 -16.7397 -16.7265 -16.7121
 -16.6823 -16.6358 -16.6181 -16.6049 -16.5931 -16.5863 -16.5755 -16.5473
 -16.5441 -16.5261 -16.5171 -16.5098 -16.4956 -16.4925 -16.4753 -16.4626
 -16.4535 -16.4314 -16.4150 -16.4022 -16.3943 -16.3804 -16.3665 -16.3220
 -16.3096 -16.2603 -16.0893 -16.0099 -15.9568 -15.8401 -15.7988 -15.4906
 -15.3039 -15.2954 -15.0152 -14.8373 -14.8131 -14.6922 -14.6212 -14.5891
 -14.5357 -14.4394 -14.3563 -14.3368 -14.2191 -14.1554 -14.1240 -14.0969
 -14.0801 -13.9962 -13.9684 -13.9104 -13.8895 -13.8454 -13.7897 -13.6087
 -13.5777  -6.4910  -6.2651  -6.1491  -6.0760  -6.0359  -6.0040  -5.9109
  -5.7992  -5.7471  -5.7222  -5.6768  -5.6330  -5.5972  -5.5449  -5.5179
  -5.4720  -5.4287  -5.3871  -5.3339  -5.3127  -5.2864  -5.2701  -5.2342
  -5.1793  -5.1281  -5.0908  -5.0695  -5.0374  -4.9841  -4.9697  -4.9533
  -4.9160  -4.8828  -4.8728  -4.8333  -4.8033  -4.7882  -4.7716  -4.7389
  -4.7075  -4.6386  -4.6270  -4.6044  -4.5777  -4.5550  -4.5064  -4.4860
  -4.3883  -4.1850  -3.3936  -3.3031  -3.2177  -3.1246  -3.1142  -3.0216
  -2.9933  -2.9654  -2.9144  -2.8560  -2.8126  -2.7496  -2.7131  -2.6580
  -2.6395  -2.6000  -2.5529  -2.5198  -2.4653  -2.4321  -2.3631  -2.3390
  -2.3076  -2.2886  -2.2552  -2.2192  -2.1758  -2.1509  -2.1211  -2.0898
  -2.0748  -2.0495  -2.0150  -1.9786  -1.9594  -1.9321  -1.9088  -1.8699
  -1.8387  -1.8236  -1.7815  -1.7588  -1.7235  -1.7003  -1.6437  -1.6338
  -1.5927  -1.5641  -1.5595  -1.5185  -1.4583  -1.4381  -1.4071  -1.3655
  -1.3408  -1.3141  -1.2961  -1.2744  -1.2392  -1.2024  -1.1904  -1.1447
  -1.0942  -1.0600  -1.0259  -0.9649  -0.9478  -0.9193  -0.8267  -0.7741
  -0.7631  -0.7160  -0.6697  -0.6309  -0.5883  -0.5175  -0.4680  -0.4349
  -0.4052  -0.3907  -0.3440  -0.2713  -0.2518  -0.2332  -0.2161  -0.1931
  -0.1643  -0.1314  -0.1191  -0.0983  -0.0788  -0.0514  -0.0278   0.0171
   0.0365   0.0493   0.0613   0.0927   0.1129   0.1284   0.1503   0.1724
   0.1958   0.2057   0.2255   0.2389   0.2667   0.2897   0.3256   0.3416
   0.3620   0.3821   0.3955   0.4039   0.4284   0.4554   0.4712   0.4818
   0.5002   0.5265   0.5471   0.5533   0.5703   0.6055   0.6278   0.6404
   0.6608   0.6675   0.6829   0.6889   0.7013   0.7098   0.7216   0.7387
   0.7532   0.7736   0.7882   0.8124   0.8234   0.8495   0.8635   0.8860
   0.9088   0.9162   0.9370   0.9565   0.9808   1.0008   1.0207   1.0266
   1.0381   1.0454   1.0608   1.0755   1.1104   1.1143   1.1198   1.1523
   1.1690   1.2047   1.2489   1.2957   1.3045   1.3460   1.3521   1.3771
   1.4458   1.4612   1.4978   1.5385   1.5627   1.6195   1.6432   1.6729
   1.7366   1.7980   1.8588   1.9012   1.9217   1.9819   2.0913   2.2934
     eigenvalues at k+q:
 -36.4068 -36.1602 -35.9844 -35.8990 -35.8741 -35.5719 -35.5261 -35.4713
 -35.4625 -35.4359 -35.4012 -35.3526 -35.1162 -18.3461 -18.2491 -18.1399
 -18.0689 -18.0300 -17.9287 -17.9001 -17.8879 -17.8491 -17.8119 -17.7739
 -17.7219 -17.6982 -17.6700 -17.6496 -17.6184 -17.5925 -17.5618 -17.5433
 -17.5228 -17.4638 -17.4473 -17.4230 -17.4009 -17.3683 -17.3498 -17.3377
 -17.2952 -17.2688 -17.2359 -17.2162 -17.1986 -17.1713 -17.1510 -17.1224
 -17.1034 -17.0785 -17.0678 -17.0461 -17.0389 -17.0154 -16.9904 -16.9874
 -16.9673 -16.9478 -16.9371 -16.9292 -16.9091 -16.8885 -16.8668 -16.8564
 -16.8356 -16.8182 -16.7902 -16.7800 -16.7678 -16.7370 -16.7252 -16.7132
 -16.6822 -16.6347 -16.6177 -16.6032 -16.5930 -16.5869 -16.5751 -16.5460
 -16.5425 -16.5256 -16.5159 -16.5073 -16.4934 -16.4909 -16.4728 -16.4612
 -16.4493 -16.4304 -16.4120 -16.4020 -16.3929 -16.3802 -16.3661 -16.3168
 -16.3077 -16.2536 -16.0906 -16.0109 -15.9561 -15.8527 -15.8085 -15.4908
 -15.3037 -15.2949 -15.0171 -14.8351 -14.8109 -14.6921 -14.6264 -14.5906
 -14.5360 -14.4347 -14.3579 -14.3371 -14.2202 -14.1599 -14.1244 -14.0985
 -14.0831 -13.9960 -13.9663 -13.9146 -13.8876 -13.8456 -13.7859 -13.6047
 -13.5755  -6.4797  -6.2653  -6.1472  -6.0751  -6.0175  -6.0034  -5.9082
  -5.7995  -5.7468  -5.7239  -5.6752  -5.6333  -5.5970  -5.5441  -5.5168
  -5.4709  -5.4306  -5.3877  -5.3328  -5.3149  -5.2908  -5.2673  -5.2369
  -5.1775  -5.1280  -5.0947  -5.0702  -5.0374  -4.9837  -4.9701  -4.9551
  -4.9194  -4.8839  -4.8736  -4.8352  -4.8058  -4.7900  -4.7725  -4.7391
  -4.7079  -4.6510  -4.6316  -4.6235  -4.5811  -4.5545  -4.5083  -4.4874
  -4.3838  -4.1902  -3.3904  -3.2881  -3.2070  -3.1258  -3.1155  -3.0231
  -2.9931  -2.9663  -2.9157  -2.8593  -2.8119  -2.7525  -2.7146  -2.6606
  -2.6417  -2.5970  -2.5542  -2.5205  -2.4617  -2.4330  -2.3636  -2.3407
  -2.3049  -2.2925  -2.2552  -2.2196  -2.1736  -2.1528  -2.1211  -2.0928
  -2.0748  -2.0471  -2.0146  -1.9771  -1.9552  -1.9257  -1.9059  -1.8665
  -1.8375  -1.8232  -1.7829  -1.7614  -1.7242  -1.6976  -1.6416  -1.6318
  -1.5900  -1.5628  -1.5593  -1.5162  -1.4584  -1.4361  -1.4100  -1.3695
  -1.3442  -1.3143  -1.3001  -1.2788  -1.2374  -1.2002  -1.1959  -1.1438
  -1.0958  -1.0644  -1.0277  -0.9625  -0.9476  -0.9182  -0.8243  -0.7733
  -0.7633  -0.7091  -0.6734  -0.6279  -0.5877  -0.5242  -0.4660  -0.4341
  -0.4057  -0.3889  -0.3428  -0.2691  -0.2579  -0.2330  -0.2160  -0.1934
  -0.1672  -0.1293  -0.1159  -0.1011  -0.0794  -0.0526  -0.0290   0.0177
   0.0376   0.0476   0.0616   0.0959   0.1125   0.1272   0.1494   0.1721
   0.1950   0.2045   0.2254   0.2374   0.2669   0.2893   0.3268   0.3419
   0.3601   0.3809   0.3978   0.4049   0.4274   0.4550   0.4698   0.4805
   0.4998   0.5265   0.5511   0.5560   0.5692   0.6044   0.6299   0.6411
   0.6633   0.6661   0.6806   0.6892   0.7019   0.7076   0.7206   0.7424
   0.7529   0.7733   0.7909   0.8148   0.8248   0.8513   0.8651   0.8854
   0.9112   0.9190   0.9371   0.9565   0.9801   1.0002   1.0214   1.0271
   1.0379   1.0452   1.0631   1.0776   1.1114   1.1153   1.1218   1.1526
   1.1691   1.2060   1.2514   1.2944   1.3084   1.3493   1.3536   1.3786
   1.4447   1.4609   1.5023   1.5430   1.5618   1.6187   1.6423   1.6777
   1.7359   1.7985   1.8565   1.8947   1.9199   1.9793   2.0859   2.2915
     cgsolve_all iterations  77    anorm=    0.70E-07
     cgsolve_all iterations  75    anorm=    0.73E-07
     cgsolve_all iterations  73    anorm=    0.70E-07
     compute_u_kq: q = (    0.0000,    0.0399,    0.0000)
     Rotating WFCS
     ethr =  1.00E-14,  avg # of iterations = 23.0
     eigenvalues at k:
 -36.4068 -36.1602 -35.9844 -35.8990 -35.8741 -35.5719 -35.5261 -35.4713
 -35.4624 -35.4360 -35.4013 -35.3526 -35.1162 -18.3457 -18.2495 -18.1382
 -18.0686 -18.0293 -17.9280 -17.9003 -17.8893 -17.8497 -17.8122 -17.7736
 -17.7223 -17.7001 -17.6704 -17.6508 -17.6190 -17.5918 -17.5619 -17.5410
 -17.5244 -17.4636 -17.4479 -17.4240 -17.3990 -17.3666 -17.3526 -17.3386
 -17.2931 -17.2691 -17.2324 -17.2159 -17.1974 -17.1721 -17.1470 -17.1219
 -17.1029 -17.0768 -17.0677 -17.0453 -17.0378 -17.0133 -16.9885 -16.9855
 -16.9666 -16.9471 -16.9368 -16.9289 -16.9090 -16.8887 -16.8662 -16.8572
 -16.8329 -16.8184 -16.7909 -16.7792 -16.7693 -16.7397 -16.7265 -16.7121
 -16.6823 -16.6358 -16.6181 -16.6049 -16.5931 -16.5863 -16.5755 -16.5473
 -16.5441 -16.5261 -16.5171 -16.5098 -16.4956 -16.4925 -16.4753 -16.4626
 -16.4535 -16.4314 -16.4150 -16.4022 -16.3943 -16.3804 -16.3665 -16.3220
 -16.3096 -16.2603 -16.0893 -16.0099 -15.9568 -15.8401 -15.7988 -15.4906
 -15.3039 -15.2954 -15.0152 -14.8373 -14.8131 -14.6922 -14.6212 -14.5891
 -14.5357 -14.4394 -14.3563 -14.3368 -14.2191 -14.1554 -14.1240 -14.0969
 -14.0801 -13.9962 -13.9684 -13.9104 -13.8895 -13.8454 -13.7897 -13.6087
 -13.5777  -6.4910  -6.2651  -6.1491  -6.0760  -6.0359  -6.0040  -5.9109
  -5.7992  -5.7471  -5.7222  -5.6768  -5.6330  -5.5972  -5.5449  -5.5179
  -5.4720  -5.4287  -5.3871  -5.3339  -5.3127  -5.2864  -5.2701  -5.2342
  -5.1793  -5.1281  -5.0908  -5.0695  -5.0374  -4.9841  -4.9697  -4.9533
  -4.9160  -4.8828  -4.8728  -4.8333  -4.8033  -4.7882  -4.7716  -4.7389
  -4.7075  -4.6386  -4.6270  -4.6044  -4.5777  -4.5550  -4.5064  -4.4860
  -4.3883  -4.1850  -3.3936  -3.3031  -3.2177  -3.1246  -3.1142  -3.0216
  -2.9933  -2.9654  -2.9144  -2.8560  -2.8126  -2.7496  -2.7131  -2.6580
  -2.6395  -2.6000  -2.5529  -2.5198  -2.4653  -2.4321  -2.3631  -2.3390
  -2.3076  -2.2886  -2.2552  -2.2192  -2.1758  -2.1509  -2.1211  -2.0898
  -2.0748  -2.0495  -2.0150  -1.9786  -1.9594  -1.9321  -1.9088  -1.8699
  -1.8387  -1.8236  -1.7815  -1.7588  -1.7235  -1.7003  -1.6437  -1.6338
  -1.5927  -1.5641  -1.5595  -1.5185  -1.4583  -1.4381  -1.4071  -1.3655
  -1.3408  -1.3141  -1.2961  -1.2744  -1.2392  -1.2024  -1.1904  -1.1447
  -1.0942  -1.0600  -1.0259  -0.9649  -0.9478  -0.9193  -0.8267  -0.7741
  -0.7631  -0.7160  -0.6697  -0.6309  -0.5883  -0.5175  -0.4680  -0.4349
  -0.4052  -0.3907  -0.3440  -0.2713  -0.2518  -0.2332  -0.2161  -0.1931
  -0.1643  -0.1314  -0.1191  -0.0983  -0.0788  -0.0514  -0.0278   0.0171
   0.0365   0.0493   0.0613   0.0927   0.1129   0.1284   0.1503   0.1724
   0.1958   0.2057   0.2255   0.2389   0.2667   0.2897   0.3256   0.3416
   0.3620   0.3821   0.3955   0.4039   0.4284   0.4554   0.4712   0.4818
   0.5002   0.5265   0.5471   0.5533   0.5703   0.6055   0.6278   0.6404
   0.6608   0.6675   0.6829   0.6889   0.7013   0.7098   0.7216   0.7387
   0.7532   0.7736   0.7882   0.8124   0.8234   0.8495   0.8635   0.8860
   0.9088   0.9162   0.9370   0.9565   0.9808   1.0008   1.0207   1.0266
   1.0381   1.0454   1.0608   1.0755   1.1104   1.1143   1.1198   1.1523
   1.1690   1.2047   1.2489   1.2957   1.3045   1.3460   1.3521   1.3771
   1.4458   1.4612   1.4978   1.5385   1.5627   1.6195   1.6432   1.6729
   1.7366   1.7980   1.8588   1.9012   1.9217   1.9819   2.0913   2.2934
     eigenvalues at k+q:
 -36.4068 -36.1602 -35.9844 -35.8990 -35.8741 -35.5719 -35.5261 -35.4713
 -35.4625 -35.4359 -35.4012 -35.3526 -35.1162 -18.3464 -18.2488 -18.1401
 -18.0691 -18.0302 -17.9294 -17.8987 -17.8882 -17.8498 -17.8113 -17.7735
 -17.7230 -17.6979 -17.6699 -17.6512 -17.6174 -17.5891 -17.5595 -17.5430
 -17.5241 -17.4628 -17.4480 -17.4240 -17.4004 -17.3672 -17.3531 -17.3405
 -17.2955 -17.2710 -17.2342 -17.2174 -17.1987 -17.1729 -17.1472 -17.1248
 -17.1049 -17.0775 -17.0683 -17.0468 -17.0388 -17.0159 -16.9899 -16.9868
 -16.9675 -16.9464 -16.9377 -16.9280 -16.9081 -16.8884 -16.8700 -16.8584
 -16.8348 -16.8199 -16.7891 -16.7826 -16.7695 -16.7406 -16.7240 -16.7077
 -16.6828 -16.6343 -16.6156 -16.6027 -16.5931 -16.5845 -16.5746 -16.5456
 -16.5410 -16.5247 -16.5162 -16.5069 -16.4944 -16.4909 -16.4715 -16.4611
 -16.4480 -16.4294 -16.4100 -16.4024 -16.3926 -16.3795 -16.3658 -16.3160
 -16.3048 -16.2505 -16.0912 -16.0119 -15.9557 -15.8587 -15.8130 -15.4909
 -15.3036 -15.2947 -15.0173 -14.8335 -14.8105 -14.6920 -14.6297 -14.5916
 -14.5360 -14.4327 -14.3581 -14.3338 -14.2209 -14.1646 -14.1260 -14.1010
 -14.0822 -13.9994 -13.9647 -13.9077 -13.8957 -13.8437 -13.7820 -13.6025
 -13.5757  -6.4742  -6.2657  -6.1466  -6.0742  -6.0088  -6.0024  -5.9076
  -5.7985  -5.7466  -5.7225  -5.6782  -5.6322  -5.5970  -5.5436  -5.5156
  -5.4739  -5.4281  -5.3876  -5.3338  -5.3139  -5.2929  -5.2705  -5.2358
  -5.1792  -5.1273  -5.0916  -5.0724  -5.0377  -4.9879  -4.9718  -4.9540
  -4.9201  -4.8836  -4.8736  -4.8338  -4.8069  -4.7908  -4.7730  -4.7393
  -4.7081  -4.6596  -4.6374  -4.6292  -4.5811  -4.5557  -4.5060  -4.4881
  -4.3824  -4.1924  -3.3894  -3.2822  -3.2028  -3.1258  -3.1167  -3.0208
  -2.9932  -2.9675  -2.9128  -2.8587  -2.8115  -2.7545  -2.7183  -2.6604
  -2.6425  -2.6046  -2.5559  -2.5226  -2.4646  -2.4297  -2.3660  -2.3364
  -2.3083  -2.2850  -2.2521  -2.2194  -2.1734  -2.1494  -2.1208  -2.0926
  -2.0705  -2.0444  -2.0098  -1.9737  -1.9551  -1.9320  -1.9084  -1.8698
  -1.8380  -1.8280  -1.7813  -1.7624  -1.7226  -1.6982  -1.6435  -1.6307
  -1.5931  -1.5620  -1.5577  -1.5165  -1.4577  -1.4374  -1.4101  -1.3658
  -1.3424  -1.3111  -1.2977  -1.2779  -1.2407  -1.2018  -1.1953  -1.1481
  -1.0935  -1.0635  -1.0276  -0.9692  -0.9498  -0.9234  -0.8283  -0.7680
  -0.7553  -0.7155  -0.6694  -0.6278  -0.5886  -0.5142  -0.4682  -0.4337
  -0.4005  -0.3915  -0.3421  -0.2735  -0.2562  -0.2337  -0.2161  -0.1908
  -0.1674  -0.1314  -0.1217  -0.0983  -0.0810  -0.0545  -0.0320   0.0167
   0.0369   0.0510   0.0600   0.0972   0.1158   0.1235   0.1519   0.1714
   0.1944   0.2036   0.2255   0.2388   0.2720   0.2883   0.3252   0.3412
   0.3597   0.3836   0.3953   0.4049   0.4286   0.4538   0.4701   0.4815
   0.5006   0.5282   0.5503   0.5538   0.5712   0.6057   0.6308   0.6411
   0.6623   0.6665   0.6816   0.6906   0.7024   0.7101   0.7191   0.7381
   0.7548   0.7731   0.7864   0.8158   0.8223   0.8460   0.8635   0.8903
   0.9103   0.9180   0.9376   0.9576   0.9800   1.0007   1.0215   1.0285
   1.0406   1.0456   1.0615   1.0777   1.1104   1.1153   1.1216   1.1547
   1.1720   1.2047   1.2577   1.2973   1.3074   1.3493   1.3575   1.3825
   1.4454   1.4601   1.5049   1.5428   1.5585   1.6204   1.6455   1.6739
   1.7344   1.7972   1.8555   1.8937   1.9143   1.9813   2.0867   2.2905
     cgsolve_all iterations  77    anorm=    0.70E-07
     cgsolve_all iterations  75    anorm=    0.73E-07
     cgsolve_all iterations  73    anorm=    0.71E-07
     compute_u_kq: q = (    0.0000,   -0.0399,    0.0000)
     Rotating WFCS
     ethr =  1.00E-14,  avg # of iterations = 23.0
     eigenvalues at k:
 -36.4068 -36.1602 -35.9844 -35.8990 -35.8741 -35.5719 -35.5261 -35.4713
 -35.4624 -35.4360 -35.4013 -35.3526 -35.1162 -18.3457 -18.2495 -18.1382
 -18.0686 -18.0293 -17.9280 -17.9003 -17.8893 -17.8497 -17.8122 -17.7736
 -17.7223 -17.7001 -17.6704 -17.6508 -17.6190 -17.5918 -17.5619 -17.5410
 -17.5244 -17.4636 -17.4479 -17.4240 -17.3990 -17.3666 -17.3526 -17.3386
 -17.2931 -17.2691 -17.2324 -17.2159 -17.1974 -17.1721 -17.1470 -17.1219
 -17.1029 -17.0768 -17.0677 -17.0453 -17.0378 -17.0133 -16.9885 -16.9855
 -16.9666 -16.9471 -16.9368 -16.9289 -16.9090 -16.8887 -16.8662 -16.8572
 -16.8329 -16.8184 -16.7909 -16.7792 -16.7693 -16.7397 -16.7265 -16.7121
 -16.6823 -16.6358 -16.6181 -16.6049 -16.5931 -16.5863 -16.5755 -16.5473
 -16.5441 -16.5261 -16.5171 -16.5098 -16.4956 -16.4925 -16.4753 -16.4626
 -16.4535 -16.4314 -16.4150 -16.4022 -16.3943 -16.3804 -16.3665 -16.3220
 -16.3096 -16.2603 -16.0893 -16.0099 -15.9568 -15.8401 -15.7988 -15.4906
 -15.3039 -15.2954 -15.0152 -14.8373 -14.8131 -14.6922 -14.6212 -14.5891
 -14.5357 -14.4394 -14.3563 -14.3368 -14.2191 -14.1554 -14.1240 -14.0969
 -14.0801 -13.9962 -13.9684 -13.9104 -13.8895 -13.8454 -13.7897 -13.6087
 -13.5777  -6.4910  -6.2651  -6.1491  -6.0760  -6.0359  -6.0040  -5.9109
  -5.7992  -5.7471  -5.7222  -5.6768  -5.6330  -5.5972  -5.5449  -5.5179
  -5.4720  -5.4287  -5.3871  -5.3339  -5.3127  -5.2864  -5.2701  -5.2342
  -5.1793  -5.1281  -5.0908  -5.0695  -5.0374  -4.9841  -4.9697  -4.9533
  -4.9160  -4.8828  -4.8728  -4.8333  -4.8033  -4.7882  -4.7716  -4.7389
  -4.7075  -4.6386  -4.6270  -4.6044  -4.5777  -4.5550  -4.5064  -4.4860
  -4.3883  -4.1850  -3.3936  -3.3031  -3.2177  -3.1246  -3.1142  -3.0216
  -2.9933  -2.9654  -2.9144  -2.8560  -2.8126  -2.7496  -2.7131  -2.6580
  -2.6395  -2.6000  -2.5529  -2.5198  -2.4653  -2.4321  -2.3631  -2.3390
  -2.3076  -2.2886  -2.2552  -2.2192  -2.1758  -2.1509  -2.1211  -2.0898
  -2.0748  -2.0495  -2.0150  -1.9786  -1.9594  -1.9321  -1.9088  -1.8699
  -1.8387  -1.8236  -1.7815  -1.7588  -1.7235  -1.7003  -1.6437  -1.6338
  -1.5927  -1.5641  -1.5595  -1.5185  -1.4583  -1.4381  -1.4071  -1.3655
  -1.3408  -1.3141  -1.2961  -1.2744  -1.2392  -1.2024  -1.1904  -1.1447
  -1.0942  -1.0600  -1.0259  -0.9649  -0.9478  -0.9193  -0.8267  -0.7741
  -0.7631  -0.7160  -0.6697  -0.6309  -0.5883  -0.5175  -0.4680  -0.4349
  -0.4052  -0.3907  -0.3440  -0.2713  -0.2518  -0.2332  -0.2161  -0.1931
  -0.1643  -0.1314  -0.1191  -0.0983  -0.0788  -0.0514  -0.0278   0.0171
   0.0365   0.0493   0.0613   0.0927   0.1129   0.1284   0.1503   0.1724
   0.1958   0.2057   0.2255   0.2389   0.2667   0.2897   0.3256   0.3416
   0.3620   0.3821   0.3955   0.4039   0.4284   0.4554   0.4712   0.4818
   0.5002   0.5265   0.5471   0.5533   0.5703   0.6055   0.6278   0.6404
   0.6608   0.6675   0.6829   0.6889   0.7013   0.7098   0.7216   0.7387
   0.7532   0.7736   0.7882   0.8124   0.8234   0.8495   0.8635   0.8860
   0.9088   0.9162   0.9370   0.9565   0.9808   1.0008   1.0207   1.0266
   1.0381   1.0454   1.0608   1.0755   1.1104   1.1143   1.1198   1.1523
   1.1690   1.2047   1.2489   1.2957   1.3045   1.3460   1.3521   1.3771
   1.4458   1.4612   1.4978   1.5385   1.5627   1.6195   1.6432   1.6729
   1.7366   1.7980   1.8588   1.9012   1.9217   1.9819   2.0913   2.2934
     eigenvalues at k+q:
 -36.4068 -36.1602 -35.9844 -35.8990 -35.8741 -35.5718 -35.5261 -35.4713
 -35.4623 -35.4360 -35.4012 -35.3526 -35.1162 -18.3450 -18.2501 -18.1363
 -18.0680 -18.0284 -17.9267 -17.9026 -17.8898 -17.8499 -17.8128 -17.7738
 -17.7217 -17.7022 -17.6711 -17.6507 -17.6203 -17.5944 -17.5642 -17.5396
 -17.5242 -17.4645 -17.4478 -17.4239 -17.3978 -17.3666 -17.3519 -17.3367
 -17.2906 -17.2672 -17.2312 -17.2148 -17.1952 -17.1705 -17.1471 -17.1191
 -17.1008 -17.0770 -17.0663 -17.0439 -17.0369 -17.0105 -16.9879 -16.9832
 -16.9659 -16.9480 -16.9366 -16.9291 -16.9095 -16.8893 -16.8629 -16.8553
 -16.8319 -16.8169 -16.7926 -16.7771 -16.7670 -16.7394 -16.7283 -16.7163
 -16.6815 -16.6376 -16.6209 -16.6071 -16.5930 -16.5884 -16.5762 -16.5495
 -16.5468 -16.5277 -16.5185 -16.5123 -16.4975 -16.4934 -16.4794 -16.4641
 -16.4592 -16.4329 -16.4197 -16.4023 -16.3961 -16.3812 -16.3671 -16.3276
 -16.3133 -16.2696 -16.0874 -16.0078 -15.9581 -15.8222 -15.7853 -15.4902
 -15.3042 -15.2961 -15.0128 -14.8413 -14.8152 -14.6925 -14.6131 -14.5856
 -14.5352 -14.4469 -14.3557 -14.3395 -14.2174 -14.1455 -14.1217 -14.0919
 -14.0775 -13.9933 -13.9728 -13.9126 -13.8835 -13.8458 -13.7982 -13.6156
 -13.5796  -6.5073  -6.2645  -6.1517  -6.0781  -6.0618  -6.0051  -5.9140
  -5.7998  -5.7476  -5.7220  -5.6755  -5.6337  -5.5973  -5.5463  -5.5202
  -5.4700  -5.4294  -5.3867  -5.3341  -5.3120  -5.2805  -5.2693  -5.2325
  -5.1795  -5.1294  -5.0902  -5.0670  -5.0368  -4.9811  -4.9680  -4.9527
  -4.9117  -4.8820  -4.8717  -4.8334  -4.7997  -4.7858  -4.7707  -4.7393
  -4.7072  -4.6384  -4.6119  -4.5842  -4.5552  -4.5507  -4.5066  -4.4815
  -4.3943  -4.1777  -3.3977  -3.3255  -3.2357  -3.1236  -3.1108  -3.0232
  -2.9920  -2.9627  -2.9159  -2.8527  -2.8145  -2.7448  -2.7080  -2.6558
  -2.6354  -2.5949  -2.5498  -2.5163  -2.4658  -2.4343  -2.3615  -2.3419
  -2.3071  -2.2921  -2.2587  -2.2193  -2.1791  -2.1517  -2.1225  -2.0888
  -2.0776  -2.0552  -2.0197  -1.9824  -1.9653  -1.9320  -1.9086  -1.8707
  -1.8374  -1.8186  -1.7820  -1.7546  -1.7245  -1.7021  -1.6443  -1.6371
  -1.5926  -1.5668  -1.5606  -1.5200  -1.4592  -1.4396  -1.4044  -1.3656
  -1.3398  -1.3180  -1.2942  -1.2715  -1.2370  -1.2034  -1.1856  -1.1403
  -1.0954  -1.0552  -1.0234  -0.9613  -0.9459  -0.9147  -0.8264  -0.7803
  -0.7696  -0.7154  -0.6723  -0.6336  -0.5865  -0.5225  -0.4679  -0.4361
  -0.4090  -0.3885  -0.3455  -0.2713  -0.2479  -0.2317  -0.2149  -0.1956
  -0.1619  -0.1318  -0.1159  -0.0978  -0.0772  -0.0477  -0.0236   0.0175
   0.0355   0.0468   0.0626   0.0870   0.1099   0.1333   0.1488   0.1722
   0.1956   0.2097   0.2256   0.2400   0.2618   0.2912   0.3256   0.3426
   0.3645   0.3810   0.3954   0.4033   0.4289   0.4561   0.4707   0.4833
   0.5005   0.5247   0.5431   0.5536   0.5703   0.6051   0.6247   0.6395
   0.6583   0.6672   0.6817   0.6882   0.7019   0.7102   0.7245   0.7395
   0.7511   0.7747   0.7899   0.8086   0.8247   0.8537   0.8636   0.8820
   0.9066   0.9145   0.9364   0.9554   0.9813   1.0006   1.0200   1.0249
   1.0352   1.0453   1.0597   1.0741   1.1096   1.1135   1.1181   1.1491
   1.1672   1.2044   1.2399   1.2933   1.3023   1.3423   1.3487   1.3729
   1.4456   1.4621   1.4898   1.5337   1.5674   1.6186   1.6407   1.6731
   1.7388   1.7993   1.8617   1.9083   1.9288   1.9825   2.0951   2.2957
     cgsolve_all iterations  75    anorm=    0.71E-07
     cgsolve_all iterations  75    anorm=    0.73E-07
     cgsolve_all iterations  73    anorm=    0.70E-07
     compute_u_kq: q = (    0.0000,    0.0000,    0.0399)
     Rotating WFCS
     ethr =  1.00E-14,  avg # of iterations = 23.0
     eigenvalues at k:
 -36.4068 -36.1602 -35.9844 -35.8990 -35.8741 -35.5719 -35.5261 -35.4713
 -35.4624 -35.4360 -35.4013 -35.3526 -35.1162 -18.3457 -18.2495 -18.1382
 -18.0686 -18.0293 -17.9280 -17.9003 -17.8893 -17.8497 -17.8122 -17.7736
 -17.7223 -17.7001 -17.6704 -17.6508 -17.6190 -17.5918 -17.5619 -17.5410
 -17.5244 -17.4636 -17.4479 -17.4240 -17.3990 -17.3666 -17.3526 -17.3386
 -17.2931 -17.2691 -17.2324 -17.2159 -17.1974 -17.1721 -17.1470 -17.1219
 -17.1029 -17.0768 -17.0677 -17.0453 -17.0378 -17.0133 -16.9885 -16.9855
 -16.9666 -16.9471 -16.9368 -16.9289 -16.9090 -16.8887 -16.8662 -16.8572
 -16.8329 -16.8184 -16.7909 -16.7792 -16.7693 -16.7397 -16.7265 -16.7121
 -16.6823 -16.6358 -16.6181 -16.6049 -16.5931 -16.5863 -16.5755 -16.5473
 -16.5441 -16.5261 -16.5171 -16.5098 -16.4956 -16.4925 -16.4753 -16.4626
 -16.4535 -16.4314 -16.4150 -16.4022 -16.3943 -16.3804 -16.3665 -16.3220
 -16.3096 -16.2603 -16.0893 -16.0099 -15.9568 -15.8401 -15.7988 -15.4906
 -15.3039 -15.2954 -15.0152 -14.8373 -14.8131 -14.6922 -14.6212 -14.5891
 -14.5357 -14.4394 -14.3563 -14.3368 -14.2191 -14.1554 -14.1240 -14.0969
 -14.0801 -13.9962 -13.9684 -13.9104 -13.8895 -13.8454 -13.7897 -13.6087
 -13.5777  -6.4910  -6.2651  -6.1491  -6.0760  -6.0359  -6.0040  -5.9109
  -5.7992  -5.7471  -5.7222  -5.6768  -5.6330  -5.5972  -5.5449  -5.5179
  -5.4720  -5.4287  -5.3871  -5.3339  -5.3127  -5.2864  -5.2701  -5.2342
  -5.1793  -5.1281  -5.0908  -5.0695  -5.0374  -4.9841  -4.9697  -4.9533
  -4.9160  -4.8828  -4.8728  -4.8333  -4.8033  -4.7882  -4.7716  -4.7389
  -4.7075  -4.6386  -4.6270  -4.6044  -4.5777  -4.5550  -4.5064  -4.4860
  -4.3883  -4.1850  -3.3936  -3.3031  -3.2177  -3.1246  -3.1142  -3.0216
  -2.9933  -2.9654  -2.9144  -2.8560  -2.8126  -2.7496  -2.7131  -2.6580
  -2.6395  -2.6000  -2.5529  -2.5198  -2.4653  -2.4321  -2.3631  -2.3390
  -2.3076  -2.2886  -2.2552  -2.2192  -2.1758  -2.1509  -2.1211  -2.0898
  -2.0748  -2.0495  -2.0150  -1.9786  -1.9594  -1.9321  -1.9088  -1.8699
  -1.8387  -1.8236  -1.7815  -1.7588  -1.7235  -1.7003  -1.6437  -1.6338
  -1.5927  -1.5641  -1.5595  -1.5185  -1.4583  -1.4381  -1.4071  -1.3655
  -1.3408  -1.3141  -1.2961  -1.2744  -1.2392  -1.2024  -1.1904  -1.1447
  -1.0942  -1.0600  -1.0259  -0.9649  -0.9478  -0.9193  -0.8267  -0.7741
  -0.7631  -0.7160  -0.6697  -0.6309  -0.5883  -0.5175  -0.4680  -0.4349
  -0.4052  -0.3907  -0.3440  -0.2713  -0.2518  -0.2332  -0.2161  -0.1931
  -0.1643  -0.1314  -0.1191  -0.0983  -0.0788  -0.0514  -0.0278   0.0171
   0.0365   0.0493   0.0613   0.0927   0.1129   0.1284   0.1503   0.1724
   0.1958   0.2057   0.2255   0.2389   0.2667   0.2897   0.3256   0.3416
   0.3620   0.3821   0.3955   0.4039   0.4284   0.4554   0.4712   0.4818
   0.5002   0.5265   0.5471   0.5533   0.5703   0.6055   0.6278   0.6404
   0.6608   0.6675   0.6829   0.6889   0.7013   0.7098   0.7216   0.7387
   0.7532   0.7736   0.7882   0.8124   0.8234   0.8495   0.8635   0.8860
   0.9088   0.9162   0.9370   0.9565   0.9808   1.0008   1.0207   1.0266
   1.0381   1.0454   1.0608   1.0755   1.1104   1.1143   1.1198   1.1523
   1.1690   1.2047   1.2489   1.2957   1.3045   1.3460   1.3521   1.3771
   1.4458   1.4612   1.4978   1.5385   1.5627   1.6195   1.6432   1.6729
   1.7366   1.7980   1.8588   1.9012   1.9217   1.9819   2.0913   2.2934
     eigenvalues at k+q:
 -36.4068 -36.1602 -35.9844 -35.8990 -35.8741 -35.5719 -35.5261 -35.4713
 -35.4624 -35.4360 -35.4012 -35.3526 -35.1162 -18.3457 -18.2495 -18.1382
 -18.0686 -18.0292 -17.9281 -17.9004 -17.8893 -17.8498 -17.8122 -17.7736
 -17.7223 -17.7003 -17.6703 -17.6508 -17.6191 -17.5919 -17.5619 -17.5410
 -17.5244 -17.4637 -17.4480 -17.4242 -17.3987 -17.3666 -17.3526 -17.3385
 -17.2929 -17.2692 -17.2321 -17.2177 -17.1947 -17.1736 -17.1466 -17.1231
 -17.1015 -17.0763 -17.0686 -17.0460 -17.0371 -17.0127 -16.9891 -16.9851
 -16.9670 -16.9477 -16.9371 -16.9258 -16.9103 -16.8891 -16.8657 -16.8581
 -16.8330 -16.8184 -16.7895 -16.7798 -16.7696 -16.7395 -16.7266 -16.7115
 -16.6829 -16.6367 -16.6174 -16.6052 -16.5930 -16.5860 -16.5754 -16.5471
 -16.5442 -16.5264 -16.5171 -16.5100 -16.4955 -16.4924 -16.4755 -16.4626
 -16.4536 -16.4313 -16.4151 -16.4028 -16.3938 -16.3805 -16.3664 -16.3221
 -16.3097 -16.2605 -16.0892 -16.0099 -15.9568 -15.8397 -15.7986 -15.4906
 -15.3039 -15.2954 -15.0151 -14.8374 -14.8131 -14.6922 -14.6210 -14.5890
 -14.5357 -14.4395 -14.3563 -14.3369 -14.2190 -14.1552 -14.1240 -14.0967
 -14.0801 -13.9961 -13.9685 -13.9104 -13.8893 -13.8454 -13.7899 -13.6088
 -13.5777  -6.4913  -6.2651  -6.1492  -6.0760  -6.0365  -6.0041  -5.9110
  -5.7993  -5.7471  -5.7222  -5.6768  -5.6330  -5.5973  -5.5450  -5.5179
  -5.4720  -5.4288  -5.3871  -5.3339  -5.3127  -5.2862  -5.2701  -5.2342
  -5.1793  -5.1280  -5.0908  -5.0695  -5.0374  -4.9839  -4.9698  -4.9531
  -4.9160  -4.8828  -4.8728  -4.8333  -4.8031  -4.7884  -4.7715  -4.7389
  -4.7075  -4.6388  -4.6265  -4.6039  -4.5775  -4.5549  -4.5063  -4.4861
  -4.3884  -4.1849  -3.3937  -3.3035  -3.2181  -3.1247  -3.1141  -3.0217
  -2.9935  -2.9648  -2.9150  -2.8558  -2.8119  -2.7505  -2.7133  -2.6582
  -2.6374  -2.6010  -2.5524  -2.5197  -2.4659  -2.4323  -2.3625  -2.3389
  -2.3079  -2.2886  -2.2557  -2.2198  -2.1749  -2.1511  -2.1213  -2.0889
  -2.0750  -2.0507  -2.0133  -1.9777  -1.9620  -1.9328  -1.9066  -1.8712
  -1.8408  -1.8232  -1.7794  -1.7585  -1.7225  -1.7020  -1.6445  -1.6333
  -1.5911  -1.5669  -1.5591  -1.5178  -1.4575  -1.4392  -1.4063  -1.3654
  -1.3394  -1.3158  -1.2974  -1.2726  -1.2394  -1.2018  -1.1905  -1.1454
  -1.0942  -1.0598  -1.0259  -0.9639  -0.9503  -0.9185  -0.8257  -0.7740
  -0.7628  -0.7167  -0.6700  -0.6314  -0.5880  -0.5174  -0.4693  -0.4348
  -0.4054  -0.3894  -0.3437  -0.2701  -0.2513  -0.2344  -0.2175  -0.1941
  -0.1634  -0.1319  -0.1200  -0.0954  -0.0792  -0.0509  -0.0283   0.0179
   0.0360   0.0509   0.0618   0.0902   0.1117   0.1288   0.1514   0.1736
   0.1938   0.2055   0.2275   0.2380   0.2671   0.2882   0.3258   0.3414
   0.3614   0.3833   0.3951   0.4037   0.4281   0.4554   0.4728   0.4809
   0.5003   0.5264   0.5470   0.5549   0.5696   0.6031   0.6268   0.6401
   0.6601   0.6701   0.6822   0.6918   0.7003   0.7103   0.7215   0.7373
   0.7529   0.7745   0.7881   0.8114   0.8232   0.8496   0.8643   0.8850
   0.9096   0.9151   0.9388   0.9562   0.9810   0.9995   1.0194   1.0274
   1.0390   1.0455   1.0614   1.0755   1.1099   1.1150   1.1190   1.1523
   1.1690   1.2045   1.2487   1.2956   1.3046   1.3460   1.3520   1.3770
   1.4458   1.4612   1.4977   1.5384   1.5628   1.6195   1.6432   1.6729
   1.7367   1.7980   1.8589   1.9014   1.9219   1.9819   2.0914   2.2935
     cgsolve_all iterations  77    anorm=    0.70E-07
     cgsolve_all iterations  75    anorm=    0.73E-07
     cgsolve_all iterations  73    anorm=    0.71E-07
     compute_u_kq: q = (    0.0000,    0.0000,   -0.0399)
     Rotating WFCS
     ethr =  1.00E-14,  avg # of iterations = 23.0
     eigenvalues at k:
 -36.4068 -36.1602 -35.9844 -35.8990 -35.8741 -35.5719 -35.5261 -35.4713
 -35.4624 -35.4360 -35.4013 -35.3526 -35.1162 -18.3457 -18.2495 -18.1382
 -18.0686 -18.0293 -17.9280 -17.9003 -17.8893 -17.8497 -17.8122 -17.7736
 -17.7223 -17.7001 -17.6704 -17.6508 -17.6190 -17.5918 -17.5619 -17.5410
 -17.5244 -17.4636 -17.4479 -17.4240 -17.3990 -17.3666 -17.3526 -17.3386
 -17.2931 -17.2691 -17.2324 -17.2159 -17.1974 -17.1721 -17.1470 -17.1219
 -17.1029 -17.0768 -17.0677 -17.0453 -17.0378 -17.0133 -16.9885 -16.9855
 -16.9666 -16.9471 -16.9368 -16.9289 -16.9090 -16.8887 -16.8662 -16.8572
 -16.8329 -16.8184 -16.7909 -16.7792 -16.7693 -16.7397 -16.7265 -16.7121
 -16.6823 -16.6358 -16.6181 -16.6049 -16.5931 -16.5863 -16.5755 -16.5473
 -16.5441 -16.5261 -16.5171 -16.5098 -16.4956 -16.4925 -16.4753 -16.4626
 -16.4535 -16.4314 -16.4150 -16.4022 -16.3943 -16.3804 -16.3665 -16.3220
 -16.3096 -16.2603 -16.0893 -16.0099 -15.9568 -15.8401 -15.7988 -15.4906
 -15.3039 -15.2954 -15.0152 -14.8373 -14.8131 -14.6922 -14.6212 -14.5891
 -14.5357 -14.4394 -14.3563 -14.3368 -14.2191 -14.1554 -14.1240 -14.0969
 -14.0801 -13.9962 -13.9684 -13.9104 -13.8895 -13.8454 -13.7897 -13.6087
 -13.5777  -6.4910  -6.2651  -6.1491  -6.0760  -6.0359  -6.0040  -5.9109
  -5.7992  -5.7471  -5.7222  -5.6768  -5.6330  -5.5972  -5.5449  -5.5179
  -5.4720  -5.4287  -5.3871  -5.3339  -5.3127  -5.2864  -5.2701  -5.2342
  -5.1793  -5.1281  -5.0908  -5.0695  -5.0374  -4.9841  -4.9697  -4.9533
  -4.9160  -4.8828  -4.8728  -4.8333  -4.8033  -4.7882  -4.7716  -4.7389
  -4.7075  -4.6386  -4.6270  -4.6044  -4.5777  -4.5550  -4.5064  -4.4860
  -4.3883  -4.1850  -3.3936  -3.3031  -3.2177  -3.1246  -3.1142  -3.0216
  -2.9933  -2.9654  -2.9144  -2.8560  -2.8126  -2.7496  -2.7131  -2.6580
  -2.6395  -2.6000  -2.5529  -2.5198  -2.4653  -2.4321  -2.3631  -2.3390
  -2.3076  -2.2886  -2.2552  -2.2192  -2.1758  -2.1509  -2.1211  -2.0898
  -2.0748  -2.0495  -2.0150  -1.9786  -1.9594  -1.9321  -1.9088  -1.8699
  -1.8387  -1.8236  -1.7815  -1.7588  -1.7235  -1.7003  -1.6437  -1.6338
  -1.5927  -1.5641  -1.5595  -1.5185  -1.4583  -1.4381  -1.4071  -1.3655
  -1.3408  -1.3141  -1.2961  -1.2744  -1.2392  -1.2024  -1.1904  -1.1447
  -1.0942  -1.0600  -1.0259  -0.9649  -0.9478  -0.9193  -0.8267  -0.7741
  -0.7631  -0.7160  -0.6697  -0.6309  -0.5883  -0.5175  -0.4680  -0.4349
  -0.4052  -0.3907  -0.3440  -0.2713  -0.2518  -0.2332  -0.2161  -0.1931
  -0.1643  -0.1314  -0.1191  -0.0983  -0.0788  -0.0514  -0.0278   0.0171
   0.0365   0.0493   0.0613   0.0927   0.1129   0.1284   0.1503   0.1724
   0.1958   0.2057   0.2255   0.2389   0.2667   0.2897   0.3256   0.3416
   0.3620   0.3821   0.3955   0.4039   0.4284   0.4554   0.4712   0.4818
   0.5002   0.5265   0.5471   0.5533   0.5703   0.6055   0.6278   0.6404
   0.6608   0.6675   0.6829   0.6889   0.7013   0.7098   0.7216   0.7387
   0.7532   0.7736   0.7882   0.8124   0.8234   0.8495   0.8635   0.8860
   0.9088   0.9162   0.9370   0.9565   0.9808   1.0008   1.0207   1.0266
   1.0381   1.0454   1.0608   1.0755   1.1104   1.1143   1.1198   1.1523
   1.1690   1.2047   1.2489   1.2957   1.3045   1.3460   1.3521   1.3771
   1.4458   1.4612   1.4978   1.5385   1.5627   1.6195   1.6432   1.6729
   1.7366   1.7980   1.8588   1.9012   1.9217   1.9819   2.0913   2.2934
     eigenvalues at k+q:
 -36.4068 -36.1602 -35.9844 -35.8990 -35.8741 -35.5719 -35.5261 -35.4713
 -35.4624 -35.4360 -35.4012 -35.3526 -35.1162 -18.3457 -18.2495 -18.1383
 -18.0686 -18.0293 -17.9281 -17.9002 -17.8894 -17.8498 -17.8122 -17.7736
 -17.7223 -17.7001 -17.6704 -17.6509 -17.6190 -17.5917 -17.5620 -17.5409
 -17.5244 -17.4636 -17.4479 -17.4237 -17.3994 -17.3666 -17.3527 -17.3387
 -17.2932 -17.2685 -17.2332 -17.2141 -17.2000 -17.1709 -17.1474 -17.1209
 -17.1041 -17.0779 -17.0662 -17.0450 -17.0382 -17.0136 -16.9881 -16.9854
 -16.9662 -16.9468 -16.9365 -16.9314 -16.9077 -16.8884 -16.8665 -16.8568
 -16.8327 -16.8190 -16.7917 -16.7786 -16.7688 -16.7400 -16.7268 -16.7125
 -16.6816 -16.6349 -16.6188 -16.6047 -16.5931 -16.5865 -16.5756 -16.5478
 -16.5436 -16.5261 -16.5172 -16.5095 -16.4957 -16.4925 -16.4751 -16.4626
 -16.4534 -16.4314 -16.4150 -16.4018 -16.3946 -16.3802 -16.3667 -16.3219
 -16.3095 -16.2601 -16.0893 -16.0100 -15.9568 -15.8405 -15.7991 -15.4906
 -15.3039 -15.2953 -15.0152 -14.8372 -14.8130 -14.6922 -14.6213 -14.5891
 -14.5357 -14.4393 -14.3563 -14.3367 -14.2191 -14.1556 -14.1241 -14.0969
 -14.0801 -13.9963 -13.9683 -13.9102 -13.8897 -13.8453 -13.7895 -13.6085
 -13.5776  -6.4907  -6.2651  -6.1491  -6.0759  -6.0354  -6.0040  -5.9108
  -5.7992  -5.7471  -5.7222  -5.6769  -5.6330  -5.5972  -5.5449  -5.5179
  -5.4720  -5.4287  -5.3871  -5.3339  -5.3127  -5.2865  -5.2702  -5.2343
  -5.1794  -5.1282  -5.0908  -5.0695  -5.0373  -4.9844  -4.9694  -4.9536
  -4.9160  -4.8829  -4.8728  -4.8333  -4.8036  -4.7880  -4.7717  -4.7391
  -4.7075  -4.6387  -4.6273  -4.6050  -4.5778  -4.5551  -4.5066  -4.4859
  -4.3882  -4.1852  -3.3935  -3.3027  -3.2175  -3.1246  -3.1142  -3.0218
  -2.9931  -2.9658  -2.9138  -2.8564  -2.8135  -2.7484  -2.7130  -2.6577
  -2.6416  -2.5989  -2.5536  -2.5198  -2.4646  -2.4320  -2.3642  -2.3391
  -2.3071  -2.2884  -2.2544  -2.2188  -2.1765  -2.1507  -2.1211  -2.0910
  -2.0747  -2.0476  -2.0171  -1.9800  -1.9565  -1.9325  -1.9097  -1.8692
  -1.8378  -1.8218  -1.7847  -1.7583  -1.7244  -1.6983  -1.6437  -1.6342
  -1.5945  -1.5617  -1.5591  -1.5196  -1.4589  -1.4369  -1.4086  -1.3651
  -1.3426  -1.3121  -1.2946  -1.2758  -1.2392  -1.2031  -1.1910  -1.1434
  -1.0945  -1.0604  -1.0258  -0.9660  -0.9457  -0.9198  -0.8277  -0.7741
  -0.7632  -0.7151  -0.6695  -0.6305  -0.5885  -0.5174  -0.4667  -0.4357
  -0.4048  -0.3917  -0.3440  -0.2726  -0.2523  -0.2320  -0.2152  -0.1920
  -0.1648  -0.1317  -0.1179  -0.1009  -0.0782  -0.0523  -0.0273   0.0160
   0.0371   0.0475   0.0605   0.0956   0.1144   0.1278   0.1486   0.1720
   0.1976   0.2055   0.2237   0.2393   0.2665   0.2908   0.3257   0.3420
   0.3625   0.3809   0.3952   0.4045   0.4288   0.4556   0.4696   0.4826
   0.5007   0.5267   0.5458   0.5528   0.5713   0.6073   0.6283   0.6405
   0.6605   0.6657   0.6830   0.6870   0.7026   0.7093   0.7217   0.7401
   0.7533   0.7726   0.7884   0.8133   0.8239   0.8493   0.8626   0.8868
   0.9080   0.9173   0.9354   0.9569   0.9806   1.0018   1.0213   1.0262
   1.0371   1.0446   1.0617   1.0756   1.1096   1.1143   1.1210   1.1514
   1.1692   1.2051   1.2491   1.2958   1.3045   1.3461   1.3522   1.3772
   1.4458   1.4612   1.4979   1.5386   1.5626   1.6195   1.6433   1.6729
   1.7366   1.7980   1.8587   1.9011   1.9216   1.9820   2.0912   2.2934
     cgsolve_all iterations  75    anorm=    0.70E-07
     cgsolve_all iterations  75    anorm=    0.73E-07
     cgsolve_all iterations  73    anorm=    0.71E-07

     End of magnetic susceptibility calculation

     f-sum rule (1st term):
          -687.9724         -0.0975          0.0004
            -0.0984       -688.1265          0.0975
             0.0002          0.0973       -688.0331

     f-sum rule (2nd term):
           -16.5122          0.0487          0.0005
             0.0493        -16.3198         -0.0986
             0.0008         -0.0986        -16.4793

     f-sum rule (should be  -704.5114):
          -704.4846         -0.0488          0.0009
            -0.0491       -704.4463         -0.0011
             0.0010         -0.0013       -704.5125

     chi_bare pGv (HH) in paratec units:
      -197.196662      0.974351     -0.991143
         0.934435   -197.580972     -0.357607
        -1.057934     -0.386482   -193.010933

      -197.196662      0.974351     -0.991143
         0.934435   -197.580972     -0.357607
        -1.057934     -0.386482   -193.010933

     chi_bare vGv (VV) in paratec units:
      -198.798123      0.819323     -1.176567
         0.818859   -198.278415     -0.230791
        -1.176047     -0.230469   -195.182884

      -198.798123      0.819323     -1.176567
         0.818859   -198.278415     -0.230791
        -1.176047     -0.230469   -195.182884

     chi_bare pGv (HH) in 10^{-6} cm^3/mol:
          -937.0971          4.6302         -4.7100
             4.4405       -938.9234         -1.6994
            -5.0274         -1.8366       -917.2062

     chi_bare vGv (VV) in 10^{-6} cm^3/mol:
          -944.7074          3.8935         -5.5912
             3.8913       -942.2377         -1.0967
            -5.5887         -1.0952       -927.5275

     Contributions to the NMR chemical shifts: -------------------------------

     Macroscopic shape contribution in ppm:                    7.38
             7.4271         -0.0000          0.0000
            -0.0000          7.4416          0.0000
             0.0000          0.0000          7.2694


     Core contribution in ppm:

     Atom  1  Ca  pos: (  0.418754  0.051800  0.526142)  core sigma:        1265.05
     Atom  2  Ca  pos: (  0.179662  0.053069  0.389800)  core sigma:        1265.05
     Atom  3  Ca  pos: (  0.013982  0.275569  0.398868)  core sigma:        1265.05
     Atom  4  Ca  pos: (  0.268281  0.281322  0.521959)  core sigma:        1265.05
     Atom  5  Ca  pos: (  0.778559  0.407791  1.214920)  core sigma:        1265.05
     Atom  6  Ca  pos: (  0.079512  0.152438  0.841424)  core sigma:        1265.05
     Atom  7  Ca  pos: (  0.544544  0.063257  1.246299)  core sigma:        1265.05
     Atom  8  Ca  pos: (  0.921305  0.059349  0.520277)  core sigma:        1265.05
     Atom  9  Ca  pos: (  0.684649  0.065343  0.364464)  core sigma:        1265.05
     Atom 10  Ca  pos: (  0.513161  0.281343  0.360953)  core sigma:        1265.05
     Atom 11  Ca  pos: (  0.760433  0.295914  0.531721)  core sigma:        1265.05
     Atom 12  Ca  pos: (  0.542519  0.108325  0.790624)  core sigma:        1265.05
     Atom 13  Ca  pos: (  0.100745  0.277203  1.543480)  core sigma:        1265.05
     Atom 14  Si  pos: ( -0.079572  0.204072  0.158324)  core sigma:         837.79
     Atom 15  Si  pos: (  0.497813  0.300516  0.593572)  core sigma:         837.79
     Atom 16  Si  pos: (  0.762466  0.312673  0.295202)  core sigma:         837.79
     Atom 17  Si  pos: (  0.402287  0.193364  0.144519)  core sigma:         837.79
     Atom 18  Si  pos: (  0.005153  0.300540  0.621578)  core sigma:         837.79
     Atom 19  Si  pos: (  0.253906  0.305070  0.295285)  core sigma:         837.79
     Atom 20  Si  pos: (  0.186971  0.041897  0.626571)  core sigma:         837.79
     Atom 21  Si  pos: (  0.436284  0.023683  0.295895)  core sigma:         837.79
     Atom 22  Si  pos: (  0.686981  0.041102  0.623799)  core sigma:         837.79
     Atom 23  Si  pos: (  0.943555  0.036801  0.292306)  core sigma:         837.79
     Atom 24  O   pos: (  0.178552  0.388322  0.238174)  core sigma:         271.07
     Atom 25  O   pos: (  0.246263  0.112690  0.544231)  core sigma:         271.07
     Atom 26  O   pos: (  0.509941  0.093225  0.363663)  core sigma:         271.07
     Atom 27  O   pos: (  0.079661  0.004725  0.582206)  core sigma:         271.07
     Atom 28  O   pos: (  0.027207  0.453022  0.358238)  core sigma:         271.07
     Atom 29  O   pos: (  0.603059  0.120188  1.624231)  core sigma:         271.07
     Atom 30  O   pos: (  0.022047  0.250731  0.219099)  core sigma:         271.07
     Atom 31  H   pos: (  0.064531  0.306120  0.194612)  core sigma:           0.00
     Atom 32  O   pos: (  0.027913  0.270276  0.739012)  core sigma:         271.07
     Atom 33  O   pos: (  0.298939  0.243500  0.196341)  core sigma:         271.07
     Atom 34  O   pos: (  0.714197  0.082097  0.738690)  core sigma:         271.07
     Atom 35  O   pos: (  0.920176  0.097283  0.185948)  core sigma:         271.07
     Atom 36  O   pos: (  0.406008  0.386018  0.610761)  core sigma:         271.07
     Atom 37  O   pos: (  0.698691  0.407781  0.244292)  core sigma:         271.07
     Atom 38  O   pos: (  0.743540  0.103695  0.534652)  core sigma:         271.07
     Atom 39  O   pos: (  0.006387  0.097439  0.380119)  core sigma:         271.07
     Atom 40  O   pos: (  0.564153  0.032601  0.615436)  core sigma:         271.07
     Atom 41  O   pos: (  0.527082  0.461157  0.337586)  core sigma:         271.07
     Atom 42  O   pos: (  0.160572  0.151496  1.640953)  core sigma:         271.07
     Atom 43  O   pos: (  0.504677  0.248345  0.180653)  core sigma:         271.07
     Atom 44  O   pos: (  0.534262  0.263565  0.705592)  core sigma:         271.07
     Atom 45  O   pos: (  0.819259  0.266635  0.194323)  core sigma:         271.07
     Atom 46  O   pos: (  0.437319  0.218122  0.526363)  core sigma:         271.07
     Atom 47  O   pos: (  0.686523  0.236810  0.352200)  core sigma:         271.07
     Atom 48  O   pos: (  0.589500  0.349300  0.528650)  core sigma:         271.07
     Atom 49  O   pos: ( -0.155620  0.342707  0.386674)  core sigma:         271.07
     Atom 50  O   pos: ( -0.068133  0.221345  0.561850)  core sigma:         271.07
     Atom 51  O   pos: (  0.187803  0.231436  0.366899)  core sigma:         271.07
     Atom 52  O   pos: (  0.103505  0.325416  0.551267)  core sigma:         271.07
     Atom 53  O   pos: (  0.340316  0.356496  0.364176)  core sigma:         271.07
     Atom 54  O   pos: (  0.187803  0.088854  0.740981)  core sigma:         271.07
     Atom 55  O   pos: (  0.395667  0.074918  0.189076)  core sigma:         271.07
     Atom 56  O   pos: ( -0.054878  0.408530  0.626613)  core sigma:         271.07
     Atom 57  O   pos: (  0.202611  0.382293  0.762218)  core sigma:         271.07
     Atom 58  H   pos: (  0.215433  0.405479  0.691600)  core sigma:           0.00
     Atom 59  H   pos: (  0.137716  0.344963  0.757930)  core sigma:           0.00
     Atom 60  O   pos: (  0.725907  0.293851  0.715675)  core sigma:         271.07
     Atom 61  H   pos: (  0.737674  0.223585  0.737446)  core sigma:           0.00
     Atom 62  H   pos: (  0.648439  0.291382  0.711162)  core sigma:           0.00
     Atom 63  O   pos: (  0.891205  0.131861  0.793217)  core sigma:         271.07
     Atom 64  H   pos: (  0.820445  0.106623  0.769607)  core sigma:           0.00
     Atom 65  H   pos: (  0.909377  0.187645  0.747554)  core sigma:           0.00
     Atom 66  O   pos: (  0.656167  0.096353  0.184528)  core sigma:         271.07
     Atom 67  H   pos: (  0.607542  0.153212  0.187739)  core sigma:           0.00
     Atom 68  H   pos: (  0.629677  0.053057  0.130217)  core sigma:           0.00
     Atom 69  O   pos: (  0.497394  0.227198  1.312943)  core sigma:         271.07
     Atom 70  H   pos: (  0.457887  0.279946  1.281162)  core sigma:           0.00
     Atom 71  H   pos: (  0.512826  0.247503  1.383929)  core sigma:           0.00
     Atom 72  O   pos: (  0.049749  0.256213  1.135583)  core sigma:         271.07
     Atom 73  H   pos: (  0.091986  0.250441  1.072437)  core sigma:           0.00
     Atom 74  H   pos: ( -0.021626  0.267445  1.113026)  core sigma:           0.00
     Atom 75  O   pos: (  0.224332  0.044041  1.321517)  core sigma:         271.07
     Atom 76  H   pos: (  0.273851 -0.003405  1.352509)  core sigma:           0.00
     Atom 77  H   pos: (  0.258343  0.082973  1.266778)  core sigma:           0.00
     Atom 78  O   pos: (  0.242830  0.211812  1.441664)  core sigma:         271.07
     Atom 79  H   pos: (  0.235021  0.145669  1.404351)  core sigma:           0.00
     Atom 80  H   pos: (  0.300083  0.203242  1.488400)  core sigma:           0.00
     Atom 81  O   pos: (  0.402111 -0.009816  1.168856)  core sigma:         271.07
     Atom 82  H   pos: (  0.075611  0.381430  1.158241)  core sigma:           0.00
     Atom 83  H   pos: (  0.388612  0.010437  1.097185)  core sigma:           0.00
     Atom 84  O   pos: (  0.162397  0.091186  0.200338)  core sigma:         271.07
     Atom 85  H   pos: (  0.222430  0.134746  0.191364)  core sigma:           0.00
     Atom 86  H   pos: (  0.108371  0.141238  0.212226)  core sigma:           0.00
     Atom 87  O   pos: (  0.665713 -0.058756  1.162040)  core sigma:         271.07
     Atom 88  H   pos: (  0.337819  0.362610  1.093975)  core sigma:           0.00
     Atom 89  H   pos: (  0.731502 -0.029161  1.146810)  core sigma:           0.00
     Atom 90  O   pos: (  0.860187  0.310104  1.069978)  core sigma:         271.07
     Atom 91  H   pos: (  0.821008  0.249910  1.039847)  core sigma:           0.00
     Atom 92  H   pos: (  0.867068  0.357039  1.013596)  core sigma:           0.00
     Atom 93  O   pos: (  0.382621  0.168328  1.593523)  core sigma:         271.07
     Atom 94  H   pos: (  0.332196  0.133888  1.634868)  core sigma:           0.00
     Atom 95  H   pos: (  0.450413  0.149580  1.617705)  core sigma:           0.00
     Atom 96  O   pos: ( -0.078828  0.394702  0.857991)  core sigma:         271.07
     Atom 97  H   pos: ( -0.100441  0.448409  0.809819)  core sigma:           0.00
     Atom 98  H   pos: ( -0.039815  0.347542  0.813295)  core sigma:           0.00
     Atom 99  O   pos: (  0.845462 -0.018753  1.020642)  core sigma:         271.07
     Atom100  H   pos: (  0.821950 -0.050058  0.956739)  core sigma:           0.00
     Atom101  H   pos: (  0.821670  0.052774  1.015869)  core sigma:           0.00
     Atom102  O   pos: (  0.684615  0.397900  1.374428)  core sigma:         271.07
     Atom103  H   pos: (  0.648884  0.343934  1.411506)  core sigma:           0.00
     Atom104  H   pos: (  0.731994  0.425552  1.426489)  core sigma:           0.00
     Atom105  O   pos: (  0.367395  0.148386  0.783858)  core sigma:         271.07
     Atom106  H   pos: (  0.295479  0.122708  0.768876)  core sigma:           0.00
     Atom107  H   pos: (  0.368207  0.219110  0.764145)  core sigma:           0.00
     Atom108  O   pos: (  1.024341 -0.013590  0.861538)  core sigma:         271.07
     Atom109  H   pos: (  0.959977  0.007235  0.831303)  core sigma:           0.00
     Atom110  H   pos: (  0.734842  0.397768  0.807892)  core sigma:           0.00
     Atom111  O   pos: (  0.455209  0.048151  1.421524)  core sigma:         271.07
     Atom112  H   pos: (  0.430415  0.104704  1.461636)  core sigma:           0.00
     Atom113  H   pos: (  0.402465 -0.008023  1.432362)  core sigma:           0.00
     Atom114  O   pos: (  0.460130  0.395350  1.621089)  core sigma:         271.07
     Atom115  H   pos: (  0.728793 -0.018567  1.608910)  core sigma:           0.00
     Atom116  H   pos: (  0.197882  0.413481  0.061723)  core sigma:           0.00
     Atom117  O   pos: (  0.805751  0.155109  1.575480)  core sigma:         271.07
     Atom118  H   pos: (  0.818020  0.171295  1.646528)  core sigma:           0.00
     Atom119  H   pos: (  0.731574  0.145560  1.576538)  core sigma:           0.00
     Atom120  O   pos: (  1.116769 -0.005907  1.533731)  core sigma:         271.07
     Atom121  H   pos: (  0.141139  0.045401  1.580463)  core sigma:           0.00
     Atom122  H   pos: (  0.773388  0.414705  1.579179)  core sigma:           0.00
     Atom123  O   pos: (  0.565582  0.269456  1.495062)  core sigma:         271.07
     Atom124  H   pos: (  0.531582  0.322373  1.535674)  core sigma:           0.00
     Atom125  H   pos: (  0.582364  0.215844  1.547055)  core sigma:           0.00
     Atom126  O   pos: (  0.534413 -0.068366  1.611534)  core sigma:         271.07
     Atom127  H   pos: (  0.329962 -0.010574  0.081879)  core sigma:           0.00
     Atom128  H   pos: (  0.553071  0.004783  1.601310)  core sigma:           0.00
     Atom129  O   pos: (  0.987075  0.158357  1.479662)  core sigma:         271.07
     Atom130  H   pos: (  0.915884  0.157800  1.503703)  core sigma:           0.00
     Atom131  H   pos: (  1.016414  0.094729  1.504823)  core sigma:           0.00
     Atom132  O   pos: (  0.102851  0.026911  1.068590)  core sigma:         271.07
     Atom133  H   pos: (  0.124422  0.096633  1.061343)  core sigma:           0.00
     Atom134  H   pos: (  0.064968  0.006066  1.008324)  core sigma:           0.00
     Atom135  O   pos: (  0.703800  0.359806  1.670236)  core sigma:         271.07
     Atom136  H   pos: (  0.498126  0.363668  0.109133)  core sigma:           0.00
     Atom137  H   pos: (  0.797532  0.013864  0.127986)  core sigma:           0.00
     Atom138  O   pos: (  0.710092  0.147531  1.204286)  core sigma:         271.07
     Atom139  H   pos: (  0.731361  0.153183  1.133948)  core sigma:           0.00
     Atom140  H   pos: (  0.765990  0.113693  1.241597)  core sigma:           0.00
     Atom141  O   pos: (  0.278905  0.187277  1.193640)  core sigma:         271.07
     Atom142  H   pos: (  0.314600  0.202355  1.131557)  core sigma:           0.00
     Atom143  H   pos: (  0.250238  0.251580  1.217939)  core sigma:           0.00
     Atom144  O   pos: (  0.599213  0.231397  0.911107)  core sigma:         271.07
     Atom145  H   pos: (  0.604907  0.302633  0.894923)  core sigma:           0.00
     Atom146  H   pos: (  0.666531  0.211904  0.943487)  core sigma:           0.00
     Atom147  O   pos: (  0.203001  0.347816  1.301113)  core sigma:         271.07
     Atom148  H   pos: (  0.231835  0.306507  1.357198)  core sigma:           0.00
     Atom149  H   pos: (  0.130230  0.339510  1.307522)  core sigma:           0.00
     Atom150  O   pos: (  0.515268  0.171739  1.102539)  core sigma:         271.07
     Atom151  H   pos: (  0.550472  0.148464  1.042074)  core sigma:           0.00
     Atom152  H   pos: (  0.453955  0.203154  1.074504)  core sigma:           0.00
     Atom153  O   pos: (  0.375524  0.025404  0.972120)  core sigma:         271.07
     Atom154  H   pos: (  0.364940  0.095831  0.953420)  core sigma:           0.00
     Atom155  H   pos: (  0.005655  0.452830  0.924228)  core sigma:           0.00
     Atom156  O   pos: (  0.648619  0.065874  1.406629)  core sigma:         271.07
     Atom157  H   pos: (  0.664392  0.134501  1.426969)  core sigma:           0.00
     Atom158  H   pos: (  0.582201  0.051736  1.439262)  core sigma:           0.00
     Atom159  O   pos: (  0.882288  0.287279  1.298865)  core sigma:         271.07
     Atom160  H   pos: (  0.931298  0.317073  1.348747)  core sigma:           0.00
     Atom161  H   pos: (  0.868065  0.218267  1.320639)  core sigma:           0.00
     Atom162  O   pos: (  0.347636  0.255975  1.002033)  core sigma:         271.07
     Atom163  H   pos: (  0.271138  0.247500  0.983323)  core sigma:           0.00
     Atom164  H   pos: (  0.381828  0.283855  0.942531)  core sigma:           0.00
     Atom165  O   pos: (  0.629772  0.353021  1.148162)  core sigma:         271.07
     Atom166  H   pos: (  0.599587  0.285829  1.149029)  core sigma:           0.00
     Atom167  H   pos: (  0.594253  0.390851  1.092992)  core sigma:           0.00
     Atom168  O   pos: (  0.449150  0.374712  0.839309)  core sigma:         271.07
     Atom169  H   pos: (  0.483505  0.329066  0.786536)  core sigma:           0.00
     Atom170  H   pos: (  0.426576  0.434317  0.798998)  core sigma:           0.00
     Atom171  O   pos: (  0.612118  0.027765  0.941963)  core sigma:         271.07
     Atom172  H   pos: (  0.676725  0.062453  0.958237)  core sigma:           0.00
     Atom173  H   pos: (  0.630356 -0.039011  0.917253)  core sigma:           0.00
     Atom174  O   pos: (  0.834171  0.061889  1.336298)  core sigma:         271.07
     Atom175  H   pos: (  0.893655  0.018225  1.346465)  core sigma:           0.00
     Atom176  H   pos: (  0.779937  0.037798  1.380354)  core sigma:           0.00
     Atom177  O   pos: (  1.025995  0.107331  1.251192)  core sigma:         271.07
     Atom178  H   pos: (  0.036440  0.156570  1.216651)  core sigma:           0.00
     Atom179  H   pos: (  1.014724  0.132320  1.319399)  core sigma:           0.00
     Atom180  O   pos: ( -0.226714  0.426247  0.055342)  core sigma:         271.07
     Atom181  H   pos: (  0.125265  0.011867  0.106257)  core sigma:           0.00
     Atom182  H   pos: (  0.727879  0.406911  0.095665)  core sigma:           0.00
     Atom183  O   pos: (  0.158169  0.244459  0.964669)  core sigma:         271.07
     Atom184  H   pos: (  0.150434  0.316132  0.949273)  core sigma:           0.00
     Atom185  O   pos: (  0.765373  0.162013  0.987017)  core sigma:         271.07
     Atom186  H   pos: (  0.805559  0.164999  0.925151)  core sigma:           0.00
     Atom187  O   pos: (  0.006275  0.375190  1.429932)  core sigma:         271.07
     Atom188  H   pos: ( -0.045743  0.395084  1.478976)  core sigma:           0.00

     Bare contribution in ppm:

     Atom  1  Ca  pos: (  0.418754  0.051800  0.526142)  bare sigma:         103.58
           104.4773         -2.2577          7.4196
            -1.8920        107.0885          1.3949
             6.9382          1.3821         99.1879

     Atom  2  Ca  pos: (  0.179662  0.053069  0.389800)  bare sigma:         104.52
           105.8524         -3.2211          3.9710
            -3.2108        109.2263          0.9282
             3.7508          0.9483         98.4944

     Atom  3  Ca  pos: (  0.013982  0.275569  0.398868)  bare sigma:         104.10
           102.8856         -1.9230          0.5187
            -2.3691        106.4508          1.6733
             0.6203          1.3353        102.9493

     Atom  4  Ca  pos: (  0.268281  0.281322  0.521959)  bare sigma:         103.62
           110.6414         -2.7847         -0.6549
            -2.4024        102.3244         -2.0445
            -1.5215         -2.1741         97.9080

     Atom  5  Ca  pos: (  0.778559  0.407791  1.214920)  bare sigma:         113.60
           116.0207         -1.2612          4.2129
            -1.1864        111.3083          2.3285
             4.4152          2.7384        113.4634

     Atom  6  Ca  pos: (  0.079512  0.152438  0.841424)  bare sigma:          95.30
            88.9776         -4.0054          1.8035
            -2.8529         96.2743          7.0832
             0.4495          5.5792        100.6348

     Atom  7  Ca  pos: (  0.544544  0.063257  1.246299)  bare sigma:         115.54
           116.2070          2.4938          2.9325
             2.9875        113.9005          3.2451
             1.7100          2.3542        116.5250

     Atom  8  Ca  pos: (  0.921305  0.059349  0.520277)  bare sigma:         101.94
           104.9586         -3.2575         -1.0990
            -3.2022        107.6968         -1.2659
            -1.2706         -1.6490         93.1741

     Atom  9  Ca  pos: (  0.684649  0.065343  0.364464)  bare sigma:         104.02
           106.2989         -3.2469          3.4408
            -3.0272        109.6635         -0.4906
             3.4820         -0.8189         96.1035

     Atom 10  Ca  pos: (  0.513161  0.281343  0.360953)  bare sigma:         107.82
           107.8028         -2.9413          0.1146
            -3.0026        107.9800          1.8020
            -0.1062          1.4354        107.6649

     Atom 11  Ca  pos: (  0.760433  0.295914  0.531721)  bare sigma:         107.89
           110.9564         -4.6344         -3.3139
            -4.5393        106.6157         -2.0028
            -4.2037         -2.1083        106.0995

     Atom 12  Ca  pos: (  0.542519  0.108325  0.790624)  bare sigma:         107.22
           109.3604         -5.0906          0.4081
            -3.8875        107.6707          0.0335
            -0.1528         -1.4633        104.6392

     Atom 13  Ca  pos: (  0.100745  0.277203  1.543480)  bare sigma:         103.10
           100.5960         -6.5304          5.9319
            -6.4783        106.8443         -4.5257
             6.3303         -5.5373        101.8577

     Atom 14  Si  pos: ( -0.079572  0.204072  0.158324)  bare sigma:         -27.45
           -30.7045         -2.3490         -2.2126
            -1.8451        -30.4473         -2.0492
            -3.9269         -2.2180        -21.2049

     Atom 15  Si  pos: (  0.497813  0.300516  0.593572)  bare sigma:         -27.94
           -28.0655          3.7870          0.6608
             3.4278        -30.7336         -1.2314
             1.0959         -1.0081        -25.0251

     Atom 16  Si  pos: (  0.762466  0.312673  0.295202)  bare sigma:         -27.57
           -26.3831          3.5019         -0.7889
             3.8054        -28.2419         -0.9767
            -0.5354         -0.5997        -28.0820

     Atom 17  Si  pos: (  0.402287  0.193364  0.144519)  bare sigma:         -27.63
           -25.6155          4.1705          4.0711
             4.0636        -32.1810          1.7367
             3.5316          1.6652        -25.1073

     Atom 18  Si  pos: (  0.005153  0.300540  0.621578)  bare sigma:         -27.62
           -27.7086          3.0039          0.1279
             3.0079        -30.4264         -0.6092
             0.0814          0.0306        -24.7233

     Atom 19  Si  pos: (  0.253906  0.305070  0.295285)  bare sigma:         -27.88
           -26.8624          3.3856          0.7099
             3.7309        -28.5289          0.1293
             0.8607          0.3942        -28.2585

     Atom 20  Si  pos: (  0.186971  0.041897  0.626571)  bare sigma:         -27.62
           -26.1418          3.6093          1.0374
             3.3523        -31.0026          1.0607
             1.6923          0.9584        -25.7250

     Atom 21  Si  pos: (  0.436284  0.023683  0.295895)  bare sigma:         -27.92
           -27.1007          3.9748          0.1134
             3.4036        -29.2504          0.2593
             0.0047         -0.0765        -27.4223

     Atom 22  Si  pos: (  0.686981  0.041102  0.623799)  bare sigma:         -27.86
           -26.4243          2.7677         -2.1838
             2.6016        -30.7819         -1.2568
            -1.9248         -1.4480        -26.3647

     Atom 23  Si  pos: (  0.943555  0.036801  0.292306)  bare sigma:         -27.87
           -25.7661          3.7402         -1.8502
             3.2122        -29.0757         -0.5771
            -1.5149         -0.7090        -28.7756

     Atom 24  O   pos: (  0.178552  0.388322  0.238174)  bare sigma:          49.72
            47.5489         -6.5596          1.9228
            -7.8101         56.0771         -1.3966
             1.8994         -0.7144         45.5249

     Atom 25  O   pos: (  0.246263  0.112690  0.544231)  bare sigma:          25.64
            18.8915          1.8196          3.2039
             3.1833         32.4015         -0.5797
             3.7557          1.5188         25.6183

     Atom 26  O   pos: (  0.509941  0.093225  0.363663)  bare sigma:          35.48
            47.4521         -0.5107         -0.3352
            -2.2773         35.1485         -1.2518
            -3.8477         -3.3079         23.8342

     Atom 27  O   pos: (  0.079661  0.004725  0.582206)  bare sigma:          38.00
            50.6868         -0.6518          8.8880
            -2.6661         32.6125          0.7953
             8.0850          1.9750         30.7000

     Atom 28  O   pos: (  0.027207  0.453022  0.358238)  bare sigma:          32.76
            39.8488         -0.2031         -1.9947
            -1.5470         33.0320         -0.7613
            -0.1334         -0.4323         25.4022

     Atom 29  O   pos: (  0.603059  0.120188  1.624231)  bare sigma:          45.69
            43.5201          2.9822          2.2523
             1.4101         42.6702         -3.1332
             2.1948         -2.1042         50.8805

     Atom 30  O   pos: (  0.022047  0.250731  0.219099)  bare sigma:          59.22
            62.0960          4.5519          6.6680
             2.6952         54.7659          3.7054
             8.1866          4.8168         60.7955

     Atom 31  H   pos: (  0.064531  0.306120  0.194612)  bare sigma:          15.86
            18.3468         10.8271         -0.0834
            11.1940         20.0967         -1.1727
            -1.6185         -2.1049          9.1427

     Atom 32  O   pos: (  0.027913  0.270276  0.739012)  bare sigma:          33.12
            25.7292         -3.2377          9.0679
            -3.5537         37.4471        -19.5798
             7.5274        -12.6617         36.1728

     Atom 33  O   pos: (  0.298939  0.243500  0.196341)  bare sigma:          50.78
            52.5707         -4.5893         -7.2660
            -4.5225         49.5175          7.8678
            -5.8397          7.0319         50.2382

     Atom 34  O   pos: (  0.714197  0.082097  0.738690)  bare sigma:          37.74
            46.0104          3.1032          2.5393
             1.7352         37.5187         -2.2424
             1.5425         -1.4747         29.7033

     Atom 35  O   pos: (  0.920176  0.097283  0.185948)  bare sigma:          55.85
            50.0502         -2.1107          4.1270
            -1.2062         60.8201         -6.7414
             2.4022         -5.6971         56.6798

     Atom 36  O   pos: (  0.406008  0.386018  0.610761)  bare sigma:          49.45
            46.3566         -4.6425         -0.6933
            -6.1140         56.9968          1.9011
            -0.5573          1.1550         45.0096

     Atom 37  O   pos: (  0.698691  0.407781  0.244292)  bare sigma:          54.12
            52.0337         -8.7831         -1.9558
            -9.1025         58.9635         -1.7974
            -1.6731         -1.7816         51.3642

     Atom 38  O   pos: (  0.743540  0.103695  0.534652)  bare sigma:          37.34
            38.4913          1.9587         -2.7925
             2.3543         31.2002         -3.7953
            -1.8571         -2.5879         42.3223

     Atom 39  O   pos: (  0.006387  0.097439  0.380119)  bare sigma:          29.79
            32.5960         -1.7709         -1.8797
            -1.0821         35.3083         -0.6274
            -4.2935         -3.2226         21.4748

     Atom 40  O   pos: (  0.564153  0.032601  0.615436)  bare sigma:          35.66
            43.7871         -0.3036          6.7107
            -1.8508         24.7549         -2.9284
             9.8119         -1.8522         38.4528

     Atom 41  O   pos: (  0.527082  0.461157  0.337586)  bare sigma:          36.14
            47.7420         -1.7869         -3.2062
            -2.9744         36.1692         -1.8372
            -0.9635         -1.0474         24.5113

     Atom 42  O   pos: (  0.160572  0.151496  1.640953)  bare sigma:          44.15
            32.1630         -3.3539          7.4379
            -2.5401         45.3224        -10.1775
             7.0551         -7.0761         54.9571

     Atom 43  O   pos: (  0.504677  0.248345  0.180653)  bare sigma:          43.23
            42.0547          1.4677          1.8716
             2.1219         38.4857          1.9636
             4.9876          2.7548         49.1462

     Atom 44  O   pos: (  0.534262  0.263565  0.705592)  bare sigma:          38.71
            37.2884         -0.8022         -2.0388
            -1.9835         40.2225         -7.2743
            -2.2813         -4.4238         38.6181

     Atom 45  O   pos: (  0.819259  0.266635  0.194323)  bare sigma:          56.27
            57.0301         -7.8035         -8.4258
            -8.7975         54.4221          5.4345
            -7.5759          4.4096         57.3700

     Atom 46  O   pos: (  0.437319  0.218122  0.526363)  bare sigma:          27.95
            23.8348         -1.9528         -2.0782
             1.0994         38.5098          0.6930
            -2.0588         -2.2717         21.5041

     Atom 47  O   pos: (  0.686523  0.236810  0.352200)  bare sigma:          34.59
            38.5140          1.7210         -1.9450
             2.5906         48.1428         -1.5596
             0.4625          0.7076         17.1194

     Atom 48  O   pos: (  0.589500  0.349300  0.528650)  bare sigma:          33.17
            37.4270          0.1756         -4.0273
             0.7707         38.6788         -4.3448
            -2.2920         -1.8857         23.4182

     Atom 49  O   pos: ( -0.155620  0.342707  0.386674)  bare sigma:          31.15
            32.5519          2.2963          1.3658
             0.9082         36.8685          0.4199
            -1.0342         -0.9460         24.0240

     Atom 50  O   pos: ( -0.068133  0.221345  0.561850)  bare sigma:          32.89
            29.4487          1.2047          0.5574
             2.2107         41.0832          3.3435
            -1.1892          0.6446         28.1465

     Atom 51  O   pos: (  0.187803  0.231436  0.366899)  bare sigma:          31.82
            33.9475         -1.1950         -0.2883
            -0.0488         38.7935          0.4794
             0.9116          2.1350         22.7062

     Atom 52  O   pos: (  0.103505  0.325416  0.551267)  bare sigma:          31.61
            42.9475         -3.8732         -3.5414
            -6.7382         26.4832          3.5481
             1.2526          3.3846         25.3903

     Atom 53  O   pos: (  0.340316  0.356496  0.364176)  bare sigma:          36.72
            35.8022          2.5510         -0.8880
             2.8976         46.0218         -0.1683
            -2.8261         -2.3450         28.3386

     Atom 54  O   pos: (  0.187803  0.088854  0.740981)  bare sigma:          30.54
            35.6015         -8.7664        -19.9006
            -8.3731         21.9725         13.6630
           -14.8441         11.0141         34.0481

     Atom 55  O   pos: (  0.395667  0.074918  0.189076)  bare sigma:          51.27
            43.8307         -4.2841          5.3257
            -2.2641         55.3028         -6.4230
             3.3062         -6.9011         54.6709

     Atom 56  O   pos: ( -0.054878  0.408530  0.626613)  bare sigma:          54.20
            51.7199         -8.2264          0.4962
            -8.2992         60.3018          0.9876
             0.4349          1.1093         50.5916

     Atom 57  O   pos: (  0.202611  0.382293  0.762218)  bare sigma:          70.46
            70.9002          8.6982         -1.9371
            10.3179         71.2329         -5.3444
            -2.4427         -3.8814         69.2474

     Atom 58  H   pos: (  0.215433  0.405479  0.691600)  bare sigma:          14.71
             7.1980          5.7257         -5.0989
             5.7965         11.1514         -9.9335
            -6.2652        -11.2002         25.7815

     Atom 59  H   pos: (  0.137716  0.344963  0.757930)  bare sigma:          15.16
            26.2075         14.8064          0.5578
            14.5135         12.7226         -0.3479
             1.9593          0.6207          6.5385

     Atom 60  O   pos: (  0.725907  0.293851  0.715675)  bare sigma:          64.69
            67.9919          0.3321          0.5701
            -0.2345         64.6035          1.3662
             1.1038          0.9988         61.4723

     Atom 61  H   pos: (  0.737674  0.223585  0.737446)  bare sigma:          16.93
            11.1355         -2.4549          0.6581
            -3.6910         31.0446         -5.2868
             1.0823         -5.3438          8.6148

     Atom 62  H   pos: (  0.648439  0.291382  0.711162)  bare sigma:          11.14
            33.8434          2.2069          2.5500
             3.2360          0.1823         -0.5258
             2.0664         -0.4832         -0.6196

     Atom 63  O   pos: (  0.891205  0.131861  0.793217)  bare sigma:          67.57
            80.6614          7.3239          2.2396
             6.2898         61.7637          0.6940
             1.3744          0.8313         60.2744

     Atom 64  H   pos: (  0.820445  0.106623  0.769607)  bare sigma:           9.52
            29.0894         11.5559          9.8191
            10.5461          0.4533          1.8351
            10.5651          2.3277         -0.9816

     Atom 65  H   pos: (  0.909377  0.187645  0.747554)  bare sigma:          17.31
            15.9406          7.2467         -3.0163
             7.7758         21.5526         -9.2840
            -3.7905         -9.8478         14.4447

     Atom 66  O   pos: (  0.656167  0.096353  0.184528)  bare sigma:          71.21
            70.6946         -4.3097          3.0362
            -3.6555         71.3410          4.5109
             2.5851          6.3619         71.5903

     Atom 67  H   pos: (  0.607542  0.153212  0.187739)  bare sigma:          15.82
            18.5162        -13.5095          0.1656
           -12.1946         21.2757          2.1072
             1.0832          1.2982          7.6546

     Atom 68  H   pos: (  0.629677  0.053057  0.130217)  bare sigma:          16.08
            12.3887          4.5010          7.7208
             3.5433         15.4908         10.9138
             7.0574         12.0759         20.3719

     Atom 69  O   pos: (  0.497394  0.227198  1.312943)  bare sigma:          74.86
            69.0729         -1.8716          3.2859
            -1.7430         74.6656          3.2403
             4.1938          1.9664         80.8287

     Atom 70  H   pos: (  0.457887  0.279946  1.281162)  bare sigma:          19.44
            18.1176         -6.2054          5.7134
            -6.7046         21.0512         -6.4345
             4.8586         -4.9030         19.1515

     Atom 71  H   pos: (  0.512826  0.247503  1.383929)  bare sigma:          12.90
             3.4035          1.9086          8.8387
             2.6256          3.6846          6.9135
             9.8179          5.2256         31.6227

     Atom 72  O   pos: (  0.049749  0.256213  1.135583)  bare sigma:          65.65
            67.6648         -0.9549         -5.0630
            -0.5259         63.5940         -0.6728
            -4.5838          0.1552         65.6828

     Atom 73  H   pos: (  0.091986  0.250441  1.072437)  bare sigma:          12.86
            12.4534         -1.7300        -15.2893
            -1.9063          1.9041          1.7752
           -16.2450          1.5804         24.2127

     Atom 74  H   pos: ( -0.021626  0.267445  1.113026)  bare sigma:          13.15
            31.5786         -5.6853          6.7184
            -5.5256          2.5317         -1.7181
             7.6951         -1.7195          5.3513

     Atom 75  O   pos: (  0.224332  0.044041  1.321517)  bare sigma:          68.62
            65.5339         -2.2238          2.5925
            -1.0697         69.7454         -4.1907
             1.8207         -4.5015         70.5924

     Atom 76  H   pos: (  0.273851 -0.003405  1.352509)  bare sigma:          14.14
            13.3910        -10.7136          9.2957
            -9.4114         16.6654        -11.0933
             7.6361        -10.6597         12.3721

     Atom 77  H   pos: (  0.258343  0.082973  1.266778)  bare sigma:          13.55
             7.0908          5.9018         -7.3362
             4.7111         15.5356        -12.6859
            -6.1602        -13.6372         18.0102

     Atom 78  O   pos: (  0.242830  0.211812  1.441664)  bare sigma:          71.22
            66.5549         -2.9466          1.8459
            -2.9144         71.7809          1.2188
             3.3746          1.9400         75.3213

     Atom 79  H   pos: (  0.235021  0.145669  1.404351)  bare sigma:          13.19
             2.8327          1.6627          1.8219
             2.1769         23.2639         14.2553
             2.1202         13.2655         13.4752

     Atom 80  H   pos: (  0.300083  0.203242  1.488400)  bare sigma:          15.45
            20.1056         -3.3175         13.8862
            -4.1043          6.4970         -2.1191
            12.5070         -1.4777         19.7520

     Atom 81  O   pos: (  0.402111 -0.009816  1.168856)  bare sigma:          66.87
            64.9836          4.7736          5.0978
             4.3295         68.5244          1.9437
             4.5701          2.6857         67.1134

     Atom 82  H   pos: (  0.075611  0.381430  1.158241)  bare sigma:          14.19
             3.7585          5.3144          1.3424
             5.1510         32.9831          0.8740
             1.6940          2.3137          5.8305

     Atom 83  H   pos: (  0.388612  0.010437  1.097185)  bare sigma:          12.86
             1.9821         -1.0047          5.4348
            -0.2965          5.1330         -6.5503
             5.2393         -8.1975         31.4523

     Atom 84  O   pos: (  0.162397  0.091186  0.200338)  bare sigma:          68.68
            73.2997          1.7177         -0.5767
             2.7138         68.5928          3.1152
            -0.7137          3.6787         64.1352

     Atom 85  H   pos: (  0.222430  0.134746  0.191364)  bare sigma:          14.86
            23.7303         11.8453         -2.4248
            13.0952         16.0486         -0.2976
            -2.6580         -0.4662          4.7887

     Atom 86  H   pos: (  0.108371  0.141238  0.212226)  bare sigma:          16.04
            21.9061        -10.4858         -2.8936
           -11.2338         18.8589          2.5054
            -3.0978          2.1434          7.3515

     Atom 87  O   pos: (  0.665713 -0.058756  1.162040)  bare sigma:          72.88
            70.6614          2.5563         -3.2102
             3.8861         75.5444          7.7467
            -2.4451          7.0386         72.4280

     Atom 88  H   pos: (  0.337819  0.362610  1.093975)  bare sigma:          16.07
             6.7885          2.2790          0.4029
             3.4546         19.3247         12.2286
             2.2027         13.1558         22.0940

     Atom 89  H   pos: (  0.731502 -0.029161  1.146810)  bare sigma:          18.69
            25.3236          6.9580         -3.9876
             6.1556         16.0826          0.6107
            -5.0654         -0.0312         14.6644

     Atom 90  O   pos: (  0.860187  0.310104  1.069978)  bare sigma:          67.59
            66.5134          3.8213          2.2217
             3.3317         71.8096          4.1405
             2.5781          4.3976         64.4321

     Atom 91  H   pos: (  0.821008  0.249910  1.039847)  bare sigma:           9.96
             5.3468         16.3444          7.2546
            15.6873         20.4835         11.4311
             7.7498         12.5038          4.0609

     Atom 92  H   pos: (  0.867068  0.357039  1.013596)  bare sigma:          18.68
            12.3131          1.2395         -1.4811
             0.9283         21.5225         -7.7178
            -1.8212         -8.8195         22.1994

     Atom 93  O   pos: (  0.382621  0.168328  1.593523)  bare sigma:          75.75
            85.4346          0.1808         -0.5720
            -0.6675         67.2764         -3.9713
            -0.4604         -3.0869         74.5538

     Atom 94  H   pos: (  0.332196  0.133888  1.634868)  bare sigma:          18.45
            24.9748          4.0791         -6.5261
             5.2889         12.5907         -5.0774
            -7.8432         -4.8035         17.7710

     Atom 95  H   pos: (  0.450413  0.149580  1.617705)  bare sigma:          16.70
            30.3783         -3.4898          4.4021
            -5.0916          8.3071         -1.9001
             5.9050         -1.9168         11.4118

     Atom 96  O   pos: ( -0.078828  0.394702  0.857991)  bare sigma:          70.54
            70.0041         -3.0232          2.9049
            -3.1436         72.6069          2.7480
             2.2873          2.8609         69.0200

     Atom 97  H   pos: ( -0.100441  0.448409  0.809819)  bare sigma:          14.91
             8.4359         -5.9568          4.0303
            -6.4669         20.2462        -11.3377
             4.7675        -12.2429         16.0519

     Atom 98  H   pos: ( -0.039815  0.347542  0.813295)  bare sigma:          13.31
            10.4839        -10.9139         -8.6671
           -10.6536         16.1701         11.0471
            -9.3452         12.4420         13.2640

     Atom 99  O   pos: (  0.845462 -0.018753  1.020642)  bare sigma:          69.59
            64.4486         -6.2121          5.8143
            -5.9569         73.2176          0.1151
             5.0150         -0.3575         71.1005

     Atom100  H   pos: (  0.821950 -0.050058  0.956739)  bare sigma:          14.41
             7.5030          2.9050          8.6625
             2.5222          9.9422          9.9448
             8.6654         10.9484         25.7956

     Atom101  H   pos: (  0.821670  0.052774  1.015869)  bare sigma:          13.29
             5.5019        -12.2252          1.6827
           -11.2668         30.7426         -2.5196
             2.0042         -3.3107          3.6172

     Atom102  O   pos: (  0.684615  0.397900  1.374428)  bare sigma:          71.11
            70.9120          4.7449          0.1582
             4.9603         68.6559          1.0408
            -1.0334         -1.5700         73.7509

     Atom103  H   pos: (  0.648884  0.343934  1.411506)  bare sigma:          15.63
            13.3836         11.1973         -6.2806
            11.9990         18.8165         -8.7172
            -7.4951         -9.7365         14.6896

     Atom104  H   pos: (  0.731994  0.425552  1.426489)  bare sigma:          13.02
            13.2829          7.7349         13.4015
             7.7963          5.8246          8.0559
            13.8647          8.4128         19.9633

     Atom105  O   pos: (  0.367395  0.148386  0.783858)  bare sigma:          67.22
            80.5838          6.5205          2.3903
             4.5870         60.6370          1.1160
             1.5505          1.3037         60.4514

     Atom106  H   pos: (  0.295479  0.122708  0.768876)  bare sigma:           9.98
            28.8643         13.7518          7.5405
            11.5653          2.3618          1.9443
             7.6176          2.5638         -1.2937

     Atom107  H   pos: (  0.368207  0.219110  0.764145)  bare sigma:          19.49
            16.0173          2.2610         -0.3283
             3.4205         28.5769         -3.6476
            -0.4780         -3.7938         13.8810

     Atom108  O   pos: (  1.024341 -0.013590  0.861538)  bare sigma:          70.21
            71.2413         -2.5244          1.2295
            -2.7723         72.5442          5.1923
             2.8356          2.8845         66.8588

     Atom109  H   pos: (  0.959977  0.007235  0.831303)  bare sigma:          17.35
            24.9772         -8.1880          5.9108
            -7.1012         16.0120         -2.8778
             6.6676         -3.8292         11.0505

     Atom110  H   pos: (  0.734842  0.397768  0.807892)  bare sigma:          14.40
             9.7010         -4.0404         -3.7337
            -5.1857         20.1059         12.0366
            -4.4351         12.6017         13.4018

     Atom111  O   pos: (  0.455209  0.048151  1.421524)  bare sigma:          64.52
            66.5941          7.8566         -3.2707
             7.1975         66.1961          1.2186
            -4.0411         -0.0196         60.7829

     Atom112  H   pos: (  0.430415  0.104704  1.461636)  bare sigma:          17.98
            13.4180         -4.2095         -4.5638
            -3.6001         21.1665          8.8793
            -3.7930          9.3282         19.3565

     Atom113  H   pos: (  0.402465 -0.008023  1.432362)  bare sigma:           9.47
            14.3816         19.3510         -2.5469
            18.6072         16.6276         -1.6077
            -3.2838         -2.4852         -2.6065

     Atom114  O   pos: (  0.460130  0.395350  1.621089)  bare sigma:          73.83
            72.3166         -1.1172         -1.0270
            -1.1457         78.5888         -2.6214
            -2.1348         -1.0699         70.5857

     Atom115  H   pos: (  0.728793 -0.018567  1.608910)  bare sigma:          18.62
            19.1732         -9.3484          3.1605
            -7.4621         23.3824         -4.8953
             1.7844         -4.4495         13.2968

     Atom116  H   pos: (  0.197882  0.413481  0.061723)  bare sigma:          18.62
            15.8082          5.0868         -5.4549
             3.3908         21.5129         -6.2020
            -4.5094         -6.3920         18.5256

     Atom117  O   pos: (  0.805751  0.155109  1.575480)  bare sigma:          74.87
            84.3084          3.6446         -1.8738
             3.2654         62.7249          1.8261
            -3.9813          1.9069         77.5860

     Atom118  H   pos: (  0.818020  0.171295  1.646528)  bare sigma:          18.68
            14.3832          0.6741          0.4683
             1.2522         11.2304          3.5398
             1.5959          3.6624         30.4279

     Atom119  H   pos: (  0.731574  0.145560  1.576538)  bare sigma:          16.13
            33.1642          4.5314         -0.9852
             4.1270          5.2685          0.2970
            -2.8162          0.1369          9.9458

     Atom120  O   pos: (  1.116769 -0.005907  1.533731)  bare sigma:          69.00
            65.1456          5.3832          1.7281
             4.9924         71.4524          0.4237
             2.0568          1.9795         70.4005

     Atom121  H   pos: (  0.141139  0.045401  1.580463)  bare sigma:          12.66
             3.3017          7.8292          4.5100
             8.0703         24.2552         12.1838
             4.6900         13.4076         10.4134

     Atom122  H   pos: (  0.773388  0.414705  1.579179)  bare sigma:          13.02
             6.8465          8.3946         -8.7914
             8.5539         12.4685        -12.5687
            -8.8457        -12.6242         19.7402

     Atom123  O   pos: (  0.565582  0.269456  1.495062)  bare sigma:          70.26
            63.5500         -1.2326         -0.0180
            -2.7159         72.9929         -1.7823
            -0.5771         -3.8260         74.2282

     Atom124  H   pos: (  0.531582  0.322373  1.535674)  bare sigma:          14.34
            10.6408         -9.0939         -8.2108
            -9.4550         18.1333         10.4991
            -8.8275         10.6808         14.2464

     Atom125  H   pos: (  0.582364  0.215844  1.547055)  bare sigma:          12.17
             1.8753         -5.3380          4.1579
            -5.5031         18.4146        -14.6131
             4.4932        -15.9727         16.2272

     Atom126  O   pos: (  0.534413 -0.068366  1.611534)  bare sigma:          69.75
            66.8894          9.6998          4.2459
             8.6963         76.8463          1.9379
             4.4184          2.4599         65.5185

     Atom127  H   pos: (  0.329962 -0.010574  0.081879)  bare sigma:          18.09
            12.1249          1.4237          6.8565
             1.6789         13.7479          0.7994
             6.3777         -0.2756         28.3833

     Atom128  H   pos: (  0.553071  0.004783  1.601310)  bare sigma:          12.87
             3.5867          9.8205          1.2134
             9.1473         30.1704         -2.2794
             1.6039         -0.8381          4.8545

     Atom129  O   pos: (  0.987075  0.158357  1.479662)  bare sigma:          71.80
            76.2842          0.7645         -1.8111
             0.6311         71.1044          0.8472
             0.0362          1.9699         68.0186

     Atom130  H   pos: (  0.915884  0.157800  1.503703)  bare sigma:          14.12
            29.6900         -0.9917        -10.5484
             0.6227          3.7015         -0.3325
           -10.5408          0.4209          8.9783

     Atom131  H   pos: (  1.016414  0.094729  1.504823)  bare sigma:          16.21
            14.5975         -9.5052          3.9272
           -10.7072         24.1728         -5.3458
             4.5001         -5.3574          9.8484

     Atom132  O   pos: (  0.102851  0.026911  1.068590)  bare sigma:          78.61
            71.5764          2.9597          3.0136
             3.3737         82.3621         -0.4856
             3.3481         -0.3800         81.9025

     Atom133  H   pos: (  0.124422  0.096633  1.061343)  bare sigma:          19.07
            12.4622          5.7328          0.2343
             6.6163         30.7610          0.5831
            -0.3622         -1.6665         13.9731

     Atom134  H   pos: (  0.064968  0.006066  1.008324)  bare sigma:          16.96
            13.1963          5.3957          9.1430
             4.2097         11.1483          4.7387
            10.0251          6.8451         26.5339

     Atom135  O   pos: (  0.703800  0.359806  1.670236)  bare sigma:          73.03
            67.2303          2.0534         -1.1036
             1.0158         81.5621         -0.3414
            -1.0882         -1.7271         70.2933

     Atom136  H   pos: (  0.498126  0.363668  0.109133)  bare sigma:          15.02
             4.4331         -3.3670          2.2901
            -2.7519         28.6394        -10.2763
             2.4027        -12.3387         11.9879

     Atom137  H   pos: (  0.797532  0.013864  0.127986)  bare sigma:          18.77
            13.8788          0.8955          0.7192
             0.2050         23.9439          8.5675
             0.4226         10.1035         18.4881

     Atom138  O   pos: (  0.710092  0.147531  1.204286)  bare sigma:          75.47
            75.6502         -1.0994          3.7429
            -0.4041         72.1830         -6.8376
             2.2358         -3.4985         78.5771

     Atom139  H   pos: (  0.731361  0.153183  1.133948)  bare sigma:          18.13
            11.2160          0.7206         -6.0492
             0.5706         10.5670         -2.5920
            -4.4208         -3.0745         32.6136

     Atom140  H   pos: (  0.765990  0.113693  1.241597)  bare sigma:          14.09
            17.1174         -8.4531         14.1782
            -7.8386          8.2864         -8.9518
            11.7358         -7.6187         16.8650

     Atom141  O   pos: (  0.278905  0.187277  1.193640)  bare sigma:          77.02
            71.5091         -2.9889         -8.4660
            -3.1693         79.3824         -0.7514
            -7.8292         -1.4629         80.1609

     Atom142  H   pos: (  0.314600  0.202355  1.131557)  bare sigma:          18.43
            14.6966          0.5680        -10.6483
             1.6272         11.7266         -5.4898
           -10.1877         -3.8695         28.8791

     Atom143  H   pos: (  0.250238  0.251580  1.217939)  bare sigma:          15.64
             9.3932         -8.5415         -6.9684
            -9.4268         24.3119          9.9295
            -6.2247          8.0461         13.2182

     Atom144  O   pos: (  0.599213  0.231397  0.911107)  bare sigma:          67.54
            69.0195         -4.9517          4.1255
            -3.8767         67.4459         -2.7074
             4.2079         -0.7999         66.1503

     Atom145  H   pos: (  0.604907  0.302633  0.894923)  bare sigma:          19.37
            14.3193         -0.1363          0.0429
            -1.5584         29.4858         -4.5584
             0.6120         -3.5322         14.3124

     Atom146  H   pos: (  0.666531  0.211904  0.943487)  bare sigma:          10.90
            24.2127        -11.3494         12.4308
            -9.9717          4.3250         -5.0560
            12.8649         -5.3111          4.1555

     Atom147  O   pos: (  0.203001  0.347816  1.301113)  bare sigma:          71.65
            70.2941         -4.1098          0.9687
            -4.4705         71.4244         -4.1410
             0.1808         -4.5264         73.2240

     Atom148  H   pos: (  0.231835  0.306507  1.357198)  bare sigma:          13.55
             5.7970         -6.5350          5.6821
            -7.5733         15.2120        -13.5671
             7.0260        -14.1615         19.6511

     Atom149  H   pos: (  0.130230  0.339510  1.307522)  bare sigma:          19.46
            28.8116         -0.6217         -0.5913
             0.7669         13.5793         -0.4448
            -2.0199         -0.3701         15.9790

     Atom150  O   pos: (  0.515268  0.171739  1.102539)  bare sigma:          71.54
            71.2538         -2.7819         -0.8284
            -4.0321         68.6355         -3.5832
            -0.0603         -2.7782         74.7357

     Atom151  H   pos: (  0.550472  0.148464  1.042074)  bare sigma:          17.83
            16.1158         -3.7577         -7.7782
            -3.7676         12.0787          3.6423
            -9.2845          4.4077         25.3025

     Atom152  H   pos: (  0.453955  0.203154  1.074504)  bare sigma:          15.97
            25.1475         -9.8706          7.3884
            -9.5462         10.6620         -3.7796
             8.6974         -4.3788         12.0970

     Atom153  O   pos: (  0.375524  0.025404  0.972120)  bare sigma:          73.16
            67.4558          6.2827          6.2007
             5.5147         75.7533          1.4061
             7.6293          2.0915         76.2702

     Atom154  H   pos: (  0.364940  0.095831  0.953420)  bare sigma:          18.88
            11.1707         -1.5197          1.2588
            -0.2158         30.5828         -2.9015
             1.3232         -3.4877         14.8769

     Atom155  H   pos: (  0.005655  0.452830  0.924228)  bare sigma:          12.13
            15.8957         13.8571         13.2693
            12.7223          9.9951          8.7733
            13.5400         10.0821         10.4955

     Atom156  O   pos: (  0.648619  0.065874  1.406629)  bare sigma:          72.47
            81.0679          5.8526         -3.4518
             2.4982         64.3983          1.6925
            -3.5119          1.2805         71.9439

     Atom157  H   pos: (  0.664392  0.134501  1.426969)  bare sigma:          19.90
            16.6027          2.5873         -0.1012
             3.6493         25.7421          4.7360
             0.3505          5.3125         17.3424

     Atom158  H   pos: (  0.582201  0.051736  1.439262)  bare sigma:          13.55
            28.7857          6.0819         -5.9184
             5.5184          3.0368         -0.2904
            -7.3529         -1.5051          8.8322

     Atom159  O   pos: (  0.882288  0.287279  1.298865)  bare sigma:          71.30
            70.6780          0.2373          7.2909
             0.3207         74.1699         -0.4705
             6.4188          1.0373         69.0640

     Atom160  H   pos: (  0.931298  0.317073  1.348747)  bare sigma:          12.32
            13.1632         10.9536         14.3455
             9.2550         10.2607          8.7696
            14.2508          9.8932         13.5261

     Atom161  H   pos: (  0.868065  0.218267  1.320639)  bare sigma:          17.64
            11.5586          4.0696          0.9386
             4.6941         29.8685         -3.6370
             0.2911         -5.2964         11.4994

     Atom162  O   pos: (  0.347636  0.255975  1.002033)  bare sigma:          66.76
            73.2258          0.4803          0.2332
             1.9370         61.6295         -0.8443
             1.9613         -1.6968         65.4392

     Atom163  H   pos: (  0.271138  0.247500  0.983323)  bare sigma:           8.67
            33.1314          2.5826          6.2140
             3.5822         -5.0772         -0.0601
             7.8895         -0.0918         -2.0528

     Atom164  H   pos: (  0.381828  0.283855  0.942531)  bare sigma:          16.95
            14.7422          4.2243         -8.3431
             4.7983         13.4675         -7.1748
            -8.7314         -7.0879         22.6449

     Atom165  O   pos: (  0.629772  0.353021  1.148162)  bare sigma:          68.64
            73.6221          4.5313          9.3575
             3.2777         65.3297         -0.3197
             9.4147         -0.0519         66.9578

     Atom166  H   pos: (  0.599587  0.285829  1.149029)  bare sigma:          16.67
            13.0478          9.3582          1.2287
             8.2716         27.2954         -0.5329
             1.6868          0.3230          9.6706

     Atom167  H   pos: (  0.594253  0.390851  1.092992)  bare sigma:          11.58
             9.0662         -8.7776         13.5084
            -7.7247          8.2908        -12.3998
            13.0289        -13.5031         17.3846

     Atom168  O   pos: (  0.449150  0.374712  0.839309)  bare sigma:          64.76
            61.3347         -5.6338         -3.0167
            -4.4879         67.5193          4.7894
            -3.3757          5.3054         65.4231

     Atom169  H   pos: (  0.483505  0.329066  0.786536)  bare sigma:          10.08
             3.8765        -11.2631        -10.0885
           -10.8417         10.9932         13.7598
           -10.4984         14.7841         15.3638

     Atom170  H   pos: (  0.426576  0.434317  0.798998)  bare sigma:          14.67
             7.0280         -7.6680          3.2524
            -7.6323         23.0542        -10.3263
             3.7070        -10.7389         13.9204

     Atom171  O   pos: (  0.612118  0.027765  0.941963)  bare sigma:          70.45
            71.1967          2.8985          2.1089
            -0.3963         72.7637          1.7985
             1.9557          2.1252         67.3916

     Atom172  H   pos: (  0.676725  0.062453  0.958237)  bare sigma:          15.26
            22.5431         11.5039          5.2671
             9.6309         16.5650          3.8046
             5.4059          4.2861          6.6796

     Atom173  H   pos: (  0.630356 -0.039011  0.917253)  bare sigma:          18.51
            14.4527         -4.6987         -1.8861
            -3.3272         26.8079          5.7384
            -0.9722          5.3128         14.2738

     Atom174  O   pos: (  0.834171  0.061889  1.336298)  bare sigma:          74.72
            86.8436         -6.6859         -1.2174
            -3.6826         67.6242         -4.1604
            -0.9825         -4.4675         69.6831

     Atom175  H   pos: (  0.893655  0.018225  1.346465)  bare sigma:          15.38
            25.1538        -11.7134          2.1218
           -12.2251         14.1729         -2.4786
             2.8492         -3.0604          6.8132

     Atom176  H   pos: (  0.779937  0.037798  1.380354)  bare sigma:          16.91
            27.9433          0.5231         -9.7838
             2.6664          7.7610         -3.1144
           -10.7619         -2.4235         15.0223

     Atom177  O   pos: (  1.025995  0.107331  1.251192)  bare sigma:          70.95
            66.2537         -3.3271         -5.1124
            -3.0703         74.6357         -2.0082
            -3.1505         -1.6885         71.9659

     Atom178  H   pos: (  0.036440  0.156570  1.216651)  bare sigma:          13.50
             2.4374          2.3443         -3.8569
             2.1024         21.4253        -15.7495
            -3.2465        -13.8487         16.6390

     Atom179  H   pos: (  1.014724  0.132320  1.319399)  bare sigma:          18.57
            12.0336         -0.9800         -4.5244
            -1.6634         14.1743          5.3605
            -4.3914          3.1467         29.4958

     Atom180  O   pos: ( -0.226714  0.426247  0.055342)  bare sigma:          70.47
            69.3057          1.8515         -4.0525
            -0.4859         66.4948          5.9965
            -4.7772          3.7787         75.6240

     Atom181  H   pos: (  0.125265  0.011867  0.106257)  bare sigma:          14.05
             9.0654          9.2043          5.4040
             9.0836         17.6277         11.9231
             5.7918         12.8462         15.4522

     Atom182  H   pos: (  0.727879  0.406911  0.095665)  bare sigma:          17.21
            16.5198          4.6444         -8.4424
             4.0487         12.4638         -3.9825
            -9.3083         -5.4321         22.6428

     Atom183  O   pos: (  0.158169  0.244459  0.964669)  bare sigma:          55.15
            64.1241         10.6126          1.6138
             7.4030         38.2238         10.0622
             2.9892         15.2865         63.1127

     Atom184  H   pos: (  0.150434  0.316132  0.949273)  bare sigma:          20.32
            15.9382         -0.8344         -0.0514
            -1.0227         27.6902         -3.0627
             0.3356         -1.8574         17.3425

     Atom185  O   pos: (  0.765373  0.162013  0.987017)  bare sigma:          58.85
            58.5439         -0.0907          7.9765
             0.8213         64.3790          2.9054
             8.0413          3.0695         53.6348

     Atom186  H   pos: (  0.805559  0.164999  0.925151)  bare sigma:          19.70
            18.1943         -0.0713         -8.4242
             0.0138         13.8091          0.5955
            -8.1947          0.8292         27.1071

     Atom187  O   pos: (  0.006275  0.375190  1.429932)  bare sigma:          52.58
            51.7829          4.4797         13.2994
             4.0561         55.1377         -9.9199
            15.3527         -9.3403         50.8317

     Atom188  H   pos: ( -0.045743  0.395084  1.478976)  bare sigma:          18.27
            21.3077         -3.6043         -6.6991
            -3.8272         12.6481          1.7828
            -6.2575          1.5493         20.8603

     Diamagnetic contribution in ppm:

     Atom  1  Ca  pos: (  0.418754  0.051800  0.526142)  dia sigma:          -4.20
            -4.2131         -0.0031         -0.0184
            -0.0031         -4.2237         -0.0025
            -0.0184         -0.0025         -4.1779

     Atom  2  Ca  pos: (  0.179662  0.053069  0.389800)  dia sigma:          -4.22
            -4.2243          0.0073         -0.0103
             0.0073         -4.2350         -0.0045
            -0.0103         -0.0045         -4.2001

     Atom  3  Ca  pos: (  0.013982  0.275569  0.398868)  dia sigma:          -4.21
            -4.2116          0.0028          0.0003
             0.0028         -4.2141         -0.0018
             0.0003         -0.0018         -4.2143

     Atom  4  Ca  pos: (  0.268281  0.281322  0.521959)  dia sigma:          -4.20
            -4.2267         -0.0009         -0.0016
            -0.0009         -4.1949          0.0024
            -0.0016          0.0024         -4.1674

     Atom  5  Ca  pos: (  0.778559  0.407791  1.214920)  dia sigma:          -4.27
            -4.2755          0.0089         -0.0115
             0.0089         -4.2690         -0.0052
            -0.0115         -0.0052         -4.2700

     Atom  6  Ca  pos: (  0.079512  0.152438  0.841424)  dia sigma:          -4.19
            -4.1690          0.0143          0.0057
             0.0143         -4.1923         -0.0111
             0.0057         -0.0111         -4.1963

     Atom  7  Ca  pos: (  0.544544  0.063257  1.246299)  dia sigma:          -4.26
            -4.2646         -0.0105         -0.0076
            -0.0105         -4.2666         -0.0039
            -0.0076         -0.0039         -4.2636

     Atom  8  Ca  pos: (  0.921305  0.059349  0.520277)  dia sigma:          -4.21
            -4.2270         -0.0003         -0.0031
            -0.0003         -4.2296          0.0028
            -0.0031          0.0028         -4.1807

     Atom  9  Ca  pos: (  0.684649  0.065343  0.364464)  dia sigma:          -4.23
            -4.2366          0.0114         -0.0103
             0.0114         -4.2488          0.0007
            -0.0103          0.0007         -4.2036

     Atom 10  Ca  pos: (  0.513161  0.281343  0.360953)  dia sigma:          -4.24
            -4.2353          0.0068          0.0024
             0.0068         -4.2432         -0.0016
             0.0024         -0.0016         -4.2398

     Atom 11  Ca  pos: (  0.760433  0.295914  0.531721)  dia sigma:          -4.24
            -4.2491          0.0106          0.0086
             0.0106         -4.2329          0.0024
             0.0086          0.0024         -4.2328

     Atom 12  Ca  pos: (  0.542519  0.108325  0.790624)  dia sigma:          -4.22
            -4.2252          0.0075         -0.0077
             0.0075         -4.2258          0.0057
            -0.0077          0.0057         -4.2211

     Atom 13  Ca  pos: (  0.100745  0.277203  1.543480)  dia sigma:          -4.24
            -4.2378          0.0163         -0.0184
             0.0163         -4.2536          0.0133
            -0.0184          0.0133         -4.2339

     Atom 14  Si  pos: ( -0.079572  0.204072  0.158324)  dia sigma:           1.94
             1.9727          0.0118          0.0332
             0.0118          1.9669          0.0196
             0.0332          0.0196          1.8929

     Atom 15  Si  pos: (  0.497813  0.300516  0.593572)  dia sigma:           1.95
             1.9555         -0.0413         -0.0106
            -0.0413          1.9793          0.0065
            -0.0106          0.0065          1.9257

     Atom 16  Si  pos: (  0.762466  0.312673  0.295202)  dia sigma:           1.94
             1.9240         -0.0378         -0.0006
            -0.0378          1.9505          0.0108
            -0.0006          0.0108          1.9364

     Atom 17  Si  pos: (  0.402287  0.193364  0.144519)  dia sigma:           1.91
             1.8946         -0.0367         -0.0322
            -0.0367          1.9458         -0.0133
            -0.0322         -0.0133          1.8859

     Atom 18  Si  pos: (  0.005153  0.300540  0.621578)  dia sigma:           1.95
             1.9536         -0.0267         -0.0002
            -0.0267          1.9754          0.0011
            -0.0002          0.0011          1.9218

     Atom 19  Si  pos: (  0.253906  0.305070  0.295285)  dia sigma:           1.94
             1.9362         -0.0371         -0.0074
            -0.0371          1.9572          0.0065
            -0.0074          0.0065          1.9412

     Atom 20  Si  pos: (  0.186971  0.041897  0.626571)  dia sigma:           1.95
             1.9347         -0.0345         -0.0106
            -0.0345          1.9793         -0.0067
            -0.0106         -0.0067          1.9240

     Atom 21  Si  pos: (  0.436284  0.023683  0.295895)  dia sigma:           1.93
             1.9227         -0.0367          0.0020
            -0.0367          1.9514         -0.0083
             0.0020         -0.0083          1.9217

     Atom 22  Si  pos: (  0.686981  0.041102  0.623799)  dia sigma:           1.93
             1.9109         -0.0247          0.0129
            -0.0247          1.9623          0.0122
             0.0129          0.0122          1.9107

     Atom 23  Si  pos: (  0.943555  0.036801  0.292306)  dia sigma:           1.96
             1.9372         -0.0333          0.0134
            -0.0333          1.9681         -0.0025
             0.0134         -0.0025          1.9603

     Atom 24  O   pos: (  0.178552  0.388322  0.238174)  dia sigma:          18.18
            18.1465         -0.2975          0.0968
            -0.2975         18.3124          0.0491
             0.0968          0.0491         18.0687

     Atom 25  O   pos: (  0.246263  0.112690  0.544231)  dia sigma:          17.86
            17.8362          0.0886         -0.1416
             0.0886         17.8183         -0.0879
            -0.1416         -0.0879         17.9379

     Atom 26  O   pos: (  0.509941  0.093225  0.363663)  dia sigma:          17.72
            17.6885          0.0688          0.1670
             0.0688         17.7542          0.0825
             0.1670          0.0825         17.7272

     Atom 27  O   pos: (  0.079661  0.004725  0.582206)  dia sigma:          17.72
            17.8246          0.0918          0.1050
             0.0918         17.6605          0.0932
             0.1050          0.0932         17.6862

     Atom 28  O   pos: (  0.027207  0.453022  0.358238)  dia sigma:          17.77
            17.8091          0.0146         -0.1555
             0.0146         17.7000         -0.0849
            -0.1555         -0.0849         17.8081

     Atom 29  O   pos: (  0.603059  0.120188  1.624231)  dia sigma:          17.57
            17.4862          0.0244          0.0929
             0.0244         17.4512          0.0059
             0.0929          0.0059         17.7702

     Atom 30  O   pos: (  0.022047  0.250731  0.219099)  dia sigma:          18.32
            18.4534          0.5003         -0.0231
             0.5003         18.4570         -0.1918
            -0.0231         -0.1918         18.0620

     Atom 31  H   pos: (  0.064531  0.306120  0.194612)  dia sigma:           0.99
             0.9893         -0.0000         -0.0000
            -0.0000          0.9893         -0.0000
            -0.0000         -0.0000          0.9893

     Atom 32  O   pos: (  0.027913  0.270276  0.739012)  dia sigma:          17.81
            17.7324          0.0497          0.0321
             0.0497         17.6710         -0.0265
             0.0321         -0.0265         18.0374

     Atom 33  O   pos: (  0.298939  0.243500  0.196341)  dia sigma:          18.39
            18.4655         -0.1313         -0.2426
            -0.1313         18.2655          0.2490
            -0.2426          0.2490         18.4308

     Atom 34  O   pos: (  0.714197  0.082097  0.738690)  dia sigma:          17.68
            17.6404          0.0361          0.1202
             0.0361         17.5745          0.0808
             0.1202          0.0808         17.8174

     Atom 35  O   pos: (  0.920176  0.097283  0.185948)  dia sigma:          18.42
            18.1546         -0.0097          0.0833
            -0.0097         18.6062         -0.3033
             0.0833         -0.3033         18.5039

     Atom 36  O   pos: (  0.406008  0.386018  0.610761)  dia sigma:          18.37
            18.3954         -0.2318         -0.0055
            -0.2318         18.6389          0.0222
            -0.0055          0.0222         18.0786

     Atom 37  O   pos: (  0.698691  0.407781  0.244292)  dia sigma:          18.35
            18.2935         -0.3366          0.0339
            -0.3366         18.5271         -0.0122
             0.0339         -0.0122         18.2263

     Atom 38  O   pos: (  0.743540  0.103695  0.534652)  dia sigma:          17.69
            17.6573          0.0772         -0.1145
             0.0772         17.6554         -0.1322
            -0.1145         -0.1322         17.7517

     Atom 39  O   pos: (  0.006387  0.097439  0.380119)  dia sigma:          17.83
            17.7870          0.0601          0.1180
             0.0601         17.8473          0.1323
             0.1180          0.1323         17.8447

     Atom 40  O   pos: (  0.564153  0.032601  0.615436)  dia sigma:          17.74
            17.9374          0.0754         -0.0289
             0.0754         17.6198          0.0351
            -0.0289          0.0351         17.6540

     Atom 41  O   pos: (  0.527082  0.461157  0.337586)  dia sigma:          17.78
            17.8471          0.0669         -0.1147
             0.0669         17.7227         -0.0551
            -0.1147         -0.0551         17.7585

     Atom 42  O   pos: (  0.160572  0.151496  1.640953)  dia sigma:          17.76
            17.6233          0.0041         -0.0801
             0.0041         17.6959          0.0192
            -0.0801          0.0192         17.9554

     Atom 43  O   pos: (  0.504677  0.248345  0.180653)  dia sigma:          17.53
            17.6657          0.1144          0.0830
             0.1144         17.4625          0.0348
             0.0830          0.0348         17.4516

     Atom 44  O   pos: (  0.534262  0.263565  0.705592)  dia sigma:          17.81
            17.7477         -0.0343          0.0686
            -0.0343         17.6854         -0.0479
             0.0686         -0.0479         17.9905

     Atom 45  O   pos: (  0.819259  0.266635  0.194323)  dia sigma:          18.48
            18.5889         -0.1955         -0.2870
            -0.1955         18.2808          0.1708
            -0.2870          0.1708         18.5800

     Atom 46  O   pos: (  0.437319  0.218122  0.526363)  dia sigma:          17.88
            17.8705          0.1317          0.1069
             0.1317         17.8359          0.0827
             0.1069          0.0827         17.9419

     Atom 47  O   pos: (  0.686523  0.236810  0.352200)  dia sigma:          17.83
            17.8570          0.0891         -0.1331
             0.0891         17.8137         -0.1054
            -0.1331         -0.1054         17.8102

     Atom 48  O   pos: (  0.589500  0.349300  0.528650)  dia sigma:          17.78
            17.8280          0.0761         -0.1482
             0.0761         17.7316         -0.0606
            -0.1482         -0.0606         17.7664

     Atom 49  O   pos: ( -0.155620  0.342707  0.386674)  dia sigma:          17.78
            17.7995          0.0102          0.1602
             0.0102         17.7170          0.0880
             0.1602          0.0880         17.8378

     Atom 50  O   pos: ( -0.068133  0.221345  0.561850)  dia sigma:          17.76
            17.7626          0.1303          0.1002
             0.1303         17.7305          0.0901
             0.1002          0.0901         17.7731

     Atom 51  O   pos: (  0.187803  0.231436  0.366899)  dia sigma:          17.82
            17.7998          0.0598         -0.1358
             0.0598         17.8485         -0.1234
            -0.1358         -0.1234         17.8158

     Atom 52  O   pos: (  0.103505  0.325416  0.551267)  dia sigma:          17.78
            17.8365          0.0892         -0.1388
             0.0892         17.6791         -0.0988
            -0.1388         -0.0988         17.8200

     Atom 53  O   pos: (  0.340316  0.356496  0.364176)  dia sigma:          17.72
            17.7548          0.0248          0.1350
             0.0248         17.6497          0.1044
             0.1350          0.1044         17.7555

     Atom 54  O   pos: (  0.187803  0.088854  0.740981)  dia sigma:          17.88
            17.7910          0.0566          0.0940
             0.0566         17.7635          0.0830
             0.0940          0.0830         18.0927

     Atom 55  O   pos: (  0.395667  0.074918  0.189076)  dia sigma:          18.25
            17.9821          0.0291          0.1357
             0.0291         18.4052         -0.2632
             0.1357         -0.2632         18.3745

     Atom 56  O   pos: ( -0.054878  0.408530  0.626613)  dia sigma:          18.62
            18.6320         -0.2769          0.0144
            -0.2769         18.8717         -0.0125
             0.0144         -0.0125         18.3557

     Atom 57  O   pos: (  0.202611  0.382293  0.762218)  dia sigma:          17.99
            18.0869          0.4939         -0.1660
             0.4939         17.6848         -0.2298
            -0.1660         -0.2298         18.1942

     Atom 58  H   pos: (  0.215433  0.405479  0.691600)  dia sigma:           0.97
             0.9726         -0.0000         -0.0000
            -0.0000          0.9726         -0.0000
            -0.0000         -0.0000          0.9726

     Atom 59  H   pos: (  0.137716  0.344963  0.757930)  dia sigma:           0.98
             0.9798         -0.0000         -0.0000
            -0.0000          0.9798         -0.0000
            -0.0000         -0.0000          0.9798

     Atom 60  O   pos: (  0.725907  0.293851  0.715675)  dia sigma:          17.98
            18.2015         -0.2422          0.1237
            -0.2422         18.2490         -0.2693
             0.1237         -0.2693         17.4764

     Atom 61  H   pos: (  0.737674  0.223585  0.737446)  dia sigma:           1.01
             1.0071         -0.0000         -0.0000
            -0.0000          1.0071         -0.0000
            -0.0000         -0.0000          1.0071

     Atom 62  H   pos: (  0.648439  0.291382  0.711162)  dia sigma:           0.91
             0.9059         -0.0000         -0.0000
            -0.0000          0.9059         -0.0000
            -0.0000         -0.0000          0.9059

     Atom 63  O   pos: (  0.891205  0.131861  0.793217)  dia sigma:          18.05
            18.1277          0.4257          0.0488
             0.4257         18.1201         -0.4338
             0.0488         -0.4338         17.9019

     Atom 64  H   pos: (  0.820445  0.106623  0.769607)  dia sigma:           0.86
             0.8611         -0.0000         -0.0000
            -0.0000          0.8611         -0.0000
            -0.0000         -0.0000          0.8611

     Atom 65  H   pos: (  0.909377  0.187645  0.747554)  dia sigma:           1.01
             1.0062         -0.0000         -0.0000
            -0.0000          1.0062         -0.0000
            -0.0000         -0.0000          1.0062

     Atom 66  O   pos: (  0.656167  0.096353  0.184528)  dia sigma:          18.12
            17.9280         -0.3421          0.2592
            -0.3421         18.4226          0.4961
             0.2592          0.4961         18.0075

     Atom 67  H   pos: (  0.607542  0.153212  0.187739)  dia sigma:           0.98
             0.9833         -0.0000         -0.0000
            -0.0000          0.9833         -0.0000
            -0.0000         -0.0000          0.9833

     Atom 68  H   pos: (  0.629677  0.053057  0.130217)  dia sigma:           1.00
             0.9993         -0.0000         -0.0000
            -0.0000          0.9993         -0.0000
            -0.0000         -0.0000          0.9993

     Atom 69  O   pos: (  0.497394  0.227198  1.312943)  dia sigma:          18.24
            17.8480         -0.4932          0.4795
            -0.4932         18.2634         -0.0911
             0.4795         -0.0911         18.6070

     Atom 70  H   pos: (  0.457887  0.279946  1.281162)  dia sigma:           1.05
             1.0482         -0.0000         -0.0000
            -0.0000          1.0482         -0.0000
            -0.0000         -0.0000          1.0482

     Atom 71  H   pos: (  0.512826  0.247503  1.383929)  dia sigma:           0.95
             0.9514         -0.0000         -0.0000
            -0.0000          0.9514         -0.0000
            -0.0000         -0.0000          0.9514

     Atom 72  O   pos: (  0.049749  0.256213  1.135583)  dia sigma:          18.05
            18.5158         -0.1510         -0.1704
            -0.1510         17.5168          0.0185
            -0.1704          0.0185         18.1053

     Atom 73  H   pos: (  0.091986  0.250441  1.072437)  dia sigma:           0.94
             0.9396         -0.0000         -0.0000
            -0.0000          0.9396         -0.0000
            -0.0000         -0.0000          0.9396

     Atom 74  H   pos: ( -0.021626  0.267445  1.113026)  dia sigma:           0.95
             0.9520         -0.0000         -0.0000
            -0.0000          0.9520         -0.0000
            -0.0000         -0.0000          0.9520

     Atom 75  O   pos: (  0.224332  0.044041  1.321517)  dia sigma:          18.07
            17.9881         -0.1568         -0.0353
            -0.1568         18.0933         -0.5256
            -0.0353         -0.5256         18.1258

     Atom 76  H   pos: (  0.273851 -0.003405  1.352509)  dia sigma:           0.97
             0.9694         -0.0000         -0.0000
            -0.0000          0.9694         -0.0000
            -0.0000         -0.0000          0.9694

     Atom 77  H   pos: (  0.258343  0.082973  1.266778)  dia sigma:           0.95
             0.9534         -0.0000         -0.0000
            -0.0000          0.9534         -0.0000
            -0.0000         -0.0000          0.9534

     Atom 78  O   pos: (  0.242830  0.211812  1.441664)  dia sigma:          18.22
            18.1809         -0.0169          0.5824
            -0.0169         18.3373          0.3352
             0.5824          0.3352         18.1469

     Atom 79  H   pos: (  0.235021  0.145669  1.404351)  dia sigma:           0.93
             0.9284         -0.0000         -0.0000
            -0.0000          0.9284         -0.0000
            -0.0000         -0.0000          0.9284

     Atom 80  H   pos: (  0.300083  0.203242  1.488400)  dia sigma:           0.99
             0.9867         -0.0000         -0.0000
            -0.0000          0.9867         -0.0000
            -0.0000         -0.0000          0.9867

     Atom 81  O   pos: (  0.402111 -0.009816  1.168856)  dia sigma:          18.19
            17.5949          0.1073          0.1986
             0.1073         18.6013         -0.2766
             0.1986         -0.2766         18.3782

     Atom 82  H   pos: (  0.075611  0.381430  1.158241)  dia sigma:           0.98
             0.9752         -0.0000         -0.0000
            -0.0000          0.9752         -0.0000
            -0.0000         -0.0000          0.9752

     Atom 83  H   pos: (  0.388612  0.010437  1.097185)  dia sigma:           0.95
             0.9460         -0.0000         -0.0000
            -0.0000          0.9460         -0.0000
            -0.0000         -0.0000          0.9460

     Atom 84  O   pos: (  0.162397  0.091186  0.200338)  dia sigma:          18.07
            18.6437         -0.0592         -0.2262
            -0.0592         18.1029          0.0410
            -0.2262          0.0410         17.4700

     Atom 85  H   pos: (  0.222430  0.134746  0.191364)  dia sigma:           0.99
             0.9892         -0.0000         -0.0000
            -0.0000          0.9892         -0.0000
            -0.0000         -0.0000          0.9892

     Atom 86  H   pos: (  0.108371  0.141238  0.212226)  dia sigma:           1.00
             0.9974         -0.0000         -0.0000
            -0.0000          0.9974         -0.0000
            -0.0000         -0.0000          0.9974

     Atom 87  O   pos: (  0.665713 -0.058756  1.162040)  dia sigma:          18.05
            18.3135          0.5399         -0.0451
             0.5399         17.8651          0.4608
            -0.0451          0.4608         17.9710

     Atom 88  H   pos: (  0.337819  0.362610  1.093975)  dia sigma:           0.99
             0.9943         -0.0000         -0.0000
            -0.0000          0.9943         -0.0000
            -0.0000         -0.0000          0.9943

     Atom 89  H   pos: (  0.731502 -0.029161  1.146810)  dia sigma:           1.03
             1.0346         -0.0000         -0.0000
            -0.0000          1.0346         -0.0000
            -0.0000         -0.0000          1.0346

     Atom 90  O   pos: (  0.860187  0.310104  1.069978)  dia sigma:          18.07
            17.6611          0.3990          0.0616
             0.3990         18.3677         -0.3232
             0.0616         -0.3232         18.1882

     Atom 91  H   pos: (  0.821008  0.249910  1.039847)  dia sigma:           0.89
             0.8888         -0.0000         -0.0000
            -0.0000          0.8888         -0.0000
            -0.0000         -0.0000          0.8888

     Atom 92  H   pos: (  0.867068  0.357039  1.013596)  dia sigma:           1.03
             1.0331         -0.0000         -0.0000
            -0.0000          1.0331         -0.0000
            -0.0000         -0.0000          1.0331

     Atom 93  O   pos: (  0.382621  0.168328  1.593523)  dia sigma:          18.06
            18.7512          0.1120         -0.0976
             0.1120         17.5677         -0.4375
            -0.0976         -0.4375         17.8611

     Atom 94  H   pos: (  0.332196  0.133888  1.634868)  dia sigma:           1.02
             1.0241         -0.0000         -0.0000
            -0.0000          1.0241         -0.0000
            -0.0000         -0.0000          1.0241

     Atom 95  H   pos: (  0.450413  0.149580  1.617705)  dia sigma:           0.99
             0.9929         -0.0000         -0.0000
            -0.0000          0.9929         -0.0000
            -0.0000         -0.0000          0.9929

     Atom 96  O   pos: ( -0.078828  0.394702  0.857991)  dia sigma:          18.03
            17.7137         -0.5331         -0.0274
            -0.5331         18.2976         -0.0815
            -0.0274         -0.0815         18.0910

     Atom 97  H   pos: ( -0.100441  0.448409  0.809819)  dia sigma:           0.97
             0.9739         -0.0000         -0.0000
            -0.0000          0.9739         -0.0000
            -0.0000         -0.0000          0.9739

     Atom 98  H   pos: ( -0.039815  0.347542  0.813295)  dia sigma:           0.95
             0.9526         -0.0000         -0.0000
            -0.0000          0.9526         -0.0000
            -0.0000         -0.0000          0.9526

     Atom 99  O   pos: (  0.845462 -0.018753  1.020642)  dia sigma:          18.20
            17.6921         -0.1714          0.2949
            -0.1714         18.6017          0.3187
             0.2949          0.3187         18.2931

     Atom100  H   pos: (  0.821950 -0.050058  0.956739)  dia sigma:           0.98
             0.9766         -0.0000         -0.0000
            -0.0000          0.9766         -0.0000
            -0.0000         -0.0000          0.9766

     Atom101  H   pos: (  0.821670  0.052774  1.015869)  dia sigma:           0.96
             0.9558         -0.0000         -0.0000
            -0.0000          0.9558         -0.0000
            -0.0000         -0.0000          0.9558

     Atom102  O   pos: (  0.684615  0.397900  1.374428)  dia sigma:          18.17
            18.1447          0.6106          0.1610
             0.6106         18.1992         -0.1413
             0.1610         -0.1413         18.1593

     Atom103  H   pos: (  0.648884  0.343934  1.411506)  dia sigma:           0.99
             0.9873         -0.0000         -0.0000
            -0.0000          0.9873         -0.0000
            -0.0000         -0.0000          0.9873

     Atom104  H   pos: (  0.731994  0.425552  1.426489)  dia sigma:           0.95
             0.9531         -0.0000         -0.0000
            -0.0000          0.9531         -0.0000
            -0.0000         -0.0000          0.9531

     Atom105  O   pos: (  0.367395  0.148386  0.783858)  dia sigma:          18.12
            18.1646          0.2591          0.1469
             0.2591         18.6607         -0.2537
             0.1469         -0.2537         17.5299

     Atom106  H   pos: (  0.295479  0.122708  0.768876)  dia sigma:           0.88
             0.8808         -0.0000         -0.0000
            -0.0000          0.8808         -0.0000
            -0.0000         -0.0000          0.8808

     Atom107  H   pos: (  0.368207  0.219110  0.764145)  dia sigma:           1.05
             1.0480         -0.0000         -0.0000
            -0.0000          1.0480         -0.0000
            -0.0000         -0.0000          1.0480

     Atom108  O   pos: (  1.024341 -0.013590  0.861538)  dia sigma:          18.12
            18.4069         -0.5155          0.2039
            -0.5155         18.0407          0.3368
             0.2039          0.3368         17.9230

     Atom109  H   pos: (  0.959977  0.007235  0.831303)  dia sigma:           1.01
             1.0138         -0.0000         -0.0000
            -0.0000          1.0138         -0.0000
            -0.0000         -0.0000          1.0138

     Atom110  H   pos: (  0.734842  0.397768  0.807892)  dia sigma:           0.95
             0.9518         -0.0000         -0.0000
            -0.0000          0.9518         -0.0000
            -0.0000         -0.0000          0.9518

     Atom111  O   pos: (  0.455209  0.048151  1.421524)  dia sigma:          18.12
            18.0113          0.1080         -0.2667
             0.1080         18.5760          0.4080
            -0.2667          0.4080         17.7843

     Atom112  H   pos: (  0.430415  0.104704  1.461636)  dia sigma:           1.04
             1.0364         -0.0000         -0.0000
            -0.0000          1.0364         -0.0000
            -0.0000         -0.0000          1.0364

     Atom113  H   pos: (  0.402465 -0.008023  1.432362)  dia sigma:           0.89
             0.8920         -0.0000         -0.0000
            -0.0000          0.8920         -0.0000
            -0.0000         -0.0000          0.8920

     Atom114  O   pos: (  0.460130  0.395350  1.621089)  dia sigma:          18.01
            18.0443         -0.1609         -0.1392
            -0.1609         18.2962         -0.6829
            -0.1392         -0.6829         17.6986

     Atom115  H   pos: (  0.728793 -0.018567  1.608910)  dia sigma:           1.03
             1.0321         -0.0000         -0.0000
            -0.0000          1.0321         -0.0000
            -0.0000         -0.0000          1.0321

     Atom116  H   pos: (  0.197882  0.413481  0.061723)  dia sigma:           1.03
             1.0285         -0.0000         -0.0000
            -0.0000          1.0285         -0.0000
            -0.0000         -0.0000          1.0285

     Atom117  O   pos: (  0.805751  0.155109  1.575480)  dia sigma:          18.05
            18.4566          0.2178          0.2465
             0.2178         17.2928          0.2751
             0.2465          0.2751         18.4018

     Atom118  H   pos: (  0.818020  0.171295  1.646528)  dia sigma:           1.03
             1.0275         -0.0000         -0.0000
            -0.0000          1.0275         -0.0000
            -0.0000         -0.0000          1.0275

     Atom119  H   pos: (  0.731574  0.145560  1.576538)  dia sigma:           0.99
             0.9892         -0.0000         -0.0000
            -0.0000          0.9892         -0.0000
            -0.0000         -0.0000          0.9892

     Atom120  O   pos: (  1.116769 -0.005907  1.533731)  dia sigma:          18.10
            17.7075          0.4411         -0.0253
             0.4411         18.4313         -0.0635
            -0.0253         -0.0635         18.1632

     Atom121  H   pos: (  0.141139  0.045401  1.580463)  dia sigma:           0.94
             0.9369         -0.0000         -0.0000
            -0.0000          0.9369         -0.0000
            -0.0000         -0.0000          0.9369

     Atom122  H   pos: (  0.773388  0.414705  1.579179)  dia sigma:           0.94
             0.9437         -0.0000         -0.0000
            -0.0000          0.9437         -0.0000
            -0.0000         -0.0000          0.9437

     Atom123  O   pos: (  0.565582  0.269456  1.495062)  dia sigma:          18.18
            17.7545         -0.4965         -0.0960
            -0.4965         18.5151         -0.0678
            -0.0960         -0.0678         18.2696

     Atom124  H   pos: (  0.531582  0.322373  1.535674)  dia sigma:           0.97
             0.9718         -0.0000         -0.0000
            -0.0000          0.9718         -0.0000
            -0.0000         -0.0000          0.9718

     Atom125  H   pos: (  0.582364  0.215844  1.547055)  dia sigma:           0.92
             0.9210         -0.0000         -0.0000
            -0.0000          0.9210         -0.0000
            -0.0000         -0.0000          0.9210

     Atom126  O   pos: (  0.534413 -0.068366  1.611534)  dia sigma:          18.14
            17.5302          0.1966          0.2492
             0.1966         18.3526         -0.3482
             0.2492         -0.3482         18.5454

     Atom127  H   pos: (  0.329962 -0.010574  0.081879)  dia sigma:           1.03
             1.0287         -0.0000         -0.0000
            -0.0000          1.0287         -0.0000
            -0.0000         -0.0000          1.0287

     Atom128  H   pos: (  0.553071  0.004783  1.601310)  dia sigma:           0.93
             0.9317         -0.0000         -0.0000
            -0.0000          0.9317         -0.0000
            -0.0000         -0.0000          0.9317

     Atom129  O   pos: (  0.987075  0.158357  1.479662)  dia sigma:          18.17
            18.5580         -0.3677         -0.1652
            -0.3677         18.2785         -0.3117
            -0.1652         -0.3117         17.6701

     Atom130  H   pos: (  0.915884  0.157800  1.503703)  dia sigma:           0.96
             0.9560         -0.0000         -0.0000
            -0.0000          0.9560         -0.0000
            -0.0000         -0.0000          0.9560

     Atom131  H   pos: (  1.016414  0.094729  1.504823)  dia sigma:           1.00
             1.0012         -0.0000         -0.0000
            -0.0000          1.0012         -0.0000
            -0.0000         -0.0000          1.0012

     Atom132  O   pos: (  0.102851  0.026911  1.068590)  dia sigma:          18.18
            17.7376          0.5252          0.4718
             0.5252         18.5838          0.0743
             0.4718          0.0743         18.2043

     Atom133  H   pos: (  0.124422  0.096633  1.061343)  dia sigma:           1.04
             1.0383         -0.0000         -0.0000
            -0.0000          1.0383         -0.0000
            -0.0000         -0.0000          1.0383

     Atom134  H   pos: (  0.064968  0.006066  1.008324)  dia sigma:           1.00
             0.9985         -0.0000         -0.0000
            -0.0000          0.9985         -0.0000
            -0.0000         -0.0000          0.9985

     Atom135  O   pos: (  0.703800  0.359806  1.670236)  dia sigma:          18.03
            17.3109         -0.2150          0.0565
            -0.2150         18.6588          0.1142
             0.0565          0.1142         18.1238

     Atom136  H   pos: (  0.498126  0.363668  0.109133)  dia sigma:           0.97
             0.9749         -0.0000         -0.0000
            -0.0000          0.9749         -0.0000
            -0.0000         -0.0000          0.9749

     Atom137  H   pos: (  0.797532  0.013864  0.127986)  dia sigma:           1.04
             1.0380         -0.0000         -0.0000
            -0.0000          1.0380         -0.0000
            -0.0000         -0.0000          1.0380

     Atom138  O   pos: (  0.710092  0.147531  1.204286)  dia sigma:          18.12
            18.1052         -0.2988          0.0424
            -0.2988         17.5626         -0.3322
             0.0424         -0.3322         18.7052

     Atom139  H   pos: (  0.731361  0.153183  1.133948)  dia sigma:           1.03
             1.0281         -0.0000         -0.0000
            -0.0000          1.0281         -0.0000
            -0.0000         -0.0000          1.0281

     Atom140  H   pos: (  0.765990  0.113693  1.241597)  dia sigma:           0.96
             0.9638         -0.0000         -0.0000
            -0.0000          0.9638         -0.0000
            -0.0000         -0.0000          0.9638

     Atom141  O   pos: (  0.278905  0.187277  1.193640)  dia sigma:          18.16
            17.8201         -0.2530         -0.6611
            -0.2530         18.2966          0.0731
            -0.6611          0.0731         18.3606

     Atom142  H   pos: (  0.314600  0.202355  1.131557)  dia sigma:           1.05
             1.0495         -0.0000         -0.0000
            -0.0000          1.0495         -0.0000
            -0.0000         -0.0000          1.0495

     Atom143  H   pos: (  0.250238  0.251580  1.217939)  dia sigma:           0.99
             0.9934         -0.0000         -0.0000
            -0.0000          0.9934         -0.0000
            -0.0000         -0.0000          0.9934

     Atom144  O   pos: (  0.599213  0.231397  0.911107)  dia sigma:          18.16
            18.1373         -0.0900          0.3382
            -0.0900         18.6802         -0.3463
             0.3382         -0.3463         17.6569

     Atom145  H   pos: (  0.604907  0.302633  0.894923)  dia sigma:           1.05
             1.0503         -0.0000         -0.0000
            -0.0000          1.0503         -0.0000
            -0.0000         -0.0000          1.0503

     Atom146  H   pos: (  0.666531  0.211904  0.943487)  dia sigma:           0.91
             0.9082         -0.0000         -0.0000
            -0.0000          0.9082         -0.0000
            -0.0000         -0.0000          0.9082

     Atom147  O   pos: (  0.203001  0.347816  1.301113)  dia sigma:          18.08
            18.7180         -0.0787          0.2003
            -0.0787         17.6388         -0.4130
             0.2003         -0.4130         17.8928

     Atom148  H   pos: (  0.231835  0.306507  1.357198)  dia sigma:           0.96
             0.9595         -0.0000         -0.0000
            -0.0000          0.9595         -0.0000
            -0.0000         -0.0000          0.9595

     Atom149  H   pos: (  0.130230  0.339510  1.307522)  dia sigma:           1.05
             1.0461         -0.0000         -0.0000
            -0.0000          1.0461         -0.0000
            -0.0000         -0.0000          1.0461

     Atom150  O   pos: (  0.515268  0.171739  1.102539)  dia sigma:          18.20
            18.4951         -0.6122         -0.1278
            -0.6122         17.7568          0.1390
            -0.1278          0.1390         18.3507

     Atom151  H   pos: (  0.550472  0.148464  1.042074)  dia sigma:           1.02
             1.0235         -0.0000         -0.0000
            -0.0000          1.0235         -0.0000
            -0.0000         -0.0000          1.0235

     Atom152  H   pos: (  0.453955  0.203154  1.074504)  dia sigma:           1.00
             0.9960         -0.0000         -0.0000
            -0.0000          0.9960         -0.0000
            -0.0000         -0.0000          0.9960

     Atom153  O   pos: (  0.375524  0.025404  0.972120)  dia sigma:          18.04
            17.7504          0.1888          0.3714
             0.1888         18.6784         -0.0536
             0.3714         -0.0536         17.6904

     Atom154  H   pos: (  0.364940  0.095831  0.953420)  dia sigma:           1.04
             1.0388         -0.0000         -0.0000
            -0.0000          1.0388         -0.0000
            -0.0000         -0.0000          1.0388

     Atom155  H   pos: (  0.005655  0.452830  0.924228)  dia sigma:           0.93
             0.9334         -0.0000         -0.0000
            -0.0000          0.9334         -0.0000
            -0.0000         -0.0000          0.9334

     Atom156  O   pos: (  0.648619  0.065874  1.406629)  dia sigma:          18.09
            18.1585          0.4491         -0.3069
             0.4491         18.4788          0.2259
            -0.3069          0.2259         17.6399

     Atom157  H   pos: (  0.664392  0.134501  1.426969)  dia sigma:           1.05
             1.0546         -0.0000         -0.0000
            -0.0000          1.0546         -0.0000
            -0.0000         -0.0000          1.0546

     Atom158  H   pos: (  0.582201  0.051736  1.439262)  dia sigma:           0.96
             0.9580         -0.0000         -0.0000
            -0.0000          0.9580         -0.0000
            -0.0000         -0.0000          0.9580

     Atom159  O   pos: (  0.882288  0.287279  1.298865)  dia sigma:          18.22
            17.9580          0.4436          0.3821
             0.4436         18.6997         -0.1148
             0.3821         -0.1148         17.9975

     Atom160  H   pos: (  0.931298  0.317073  1.348747)  dia sigma:           0.94
             0.9375         -0.0000         -0.0000
            -0.0000          0.9375         -0.0000
            -0.0000         -0.0000          0.9375

     Atom161  H   pos: (  0.868065  0.218267  1.320639)  dia sigma:           1.02
             1.0215         -0.0000         -0.0000
            -0.0000          1.0215         -0.0000
            -0.0000         -0.0000          1.0215

     Atom162  O   pos: (  0.347636  0.255975  1.002033)  dia sigma:          18.08
            18.4077          0.2574         -0.2125
             0.2574         17.6068         -0.3215
            -0.2125         -0.3215         18.2181

     Atom163  H   pos: (  0.271138  0.247500  0.983323)  dia sigma:           0.85
             0.8514         -0.0000         -0.0000
            -0.0000          0.8514         -0.0000
            -0.0000         -0.0000          0.8514

     Atom164  H   pos: (  0.381828  0.283855  0.942531)  dia sigma:           1.01
             1.0075         -0.0000         -0.0000
            -0.0000          1.0075         -0.0000
            -0.0000         -0.0000          1.0075

     Atom165  O   pos: (  0.629772  0.353021  1.148162)  dia sigma:          18.33
            18.0554          0.2147          0.3205
             0.2147         18.8190         -0.3721
             0.3205         -0.3721         18.1197

     Atom166  H   pos: (  0.599587  0.285829  1.149029)  dia sigma:           1.02
             1.0177         -0.0000         -0.0000
            -0.0000          1.0177         -0.0000
            -0.0000         -0.0000          1.0177

     Atom167  H   pos: (  0.594253  0.390851  1.092992)  dia sigma:           0.94
             0.9378         -0.0000         -0.0000
            -0.0000          0.9378         -0.0000
            -0.0000         -0.0000          0.9378

     Atom168  O   pos: (  0.449150  0.374712  0.839309)  dia sigma:          18.07
            17.7202         -0.4422         -0.0757
            -0.4422         18.3791         -0.0865
            -0.0757         -0.0865         18.0967

     Atom169  H   pos: (  0.483505  0.329066  0.786536)  dia sigma:           0.89
             0.8936         -0.0000         -0.0000
            -0.0000          0.8936         -0.0000
            -0.0000         -0.0000          0.8936

     Atom170  H   pos: (  0.426576  0.434317  0.798998)  dia sigma:           0.96
             0.9640         -0.0000         -0.0000
            -0.0000          0.9640         -0.0000
            -0.0000         -0.0000          0.9640

     Atom171  O   pos: (  0.612118  0.027765  0.941963)  dia sigma:          18.09
            18.1921          0.1462          0.1527
             0.1462         18.5755          0.4569
             0.1527          0.4569         17.5116

     Atom172  H   pos: (  0.676725  0.062453  0.958237)  dia sigma:           0.98
             0.9792         -0.0000         -0.0000
            -0.0000          0.9792         -0.0000
            -0.0000         -0.0000          0.9792

     Atom173  H   pos: (  0.630356 -0.039011  0.917253)  dia sigma:           1.04
             1.0359         -0.0000         -0.0000
            -0.0000          1.0359         -0.0000
            -0.0000         -0.0000          1.0359

     Atom174  O   pos: (  0.834171  0.061889  1.336298)  dia sigma:          18.16
            18.6620         -0.2469         -0.3629
            -0.2469         17.9392         -0.3700
            -0.3629         -0.3700         17.8642

     Atom175  H   pos: (  0.893655  0.018225  1.346465)  dia sigma:           0.98
             0.9817         -0.0000         -0.0000
            -0.0000          0.9817         -0.0000
            -0.0000         -0.0000          0.9817

     Atom176  H   pos: (  0.779937  0.037798  1.380354)  dia sigma:           1.02
             1.0186         -0.0000         -0.0000
            -0.0000          1.0186         -0.0000
            -0.0000         -0.0000          1.0186

     Atom177  O   pos: (  1.025995  0.107331  1.251192)  dia sigma:          18.23
            17.4730          0.0344         -0.2664
             0.0344         18.3334         -0.0788
            -0.2664         -0.0788         18.8943

     Atom178  H   pos: (  0.036440  0.156570  1.216651)  dia sigma:           0.96
             0.9594         -0.0000         -0.0000
            -0.0000          0.9594         -0.0000
            -0.0000         -0.0000          0.9594

     Atom179  H   pos: (  1.014724  0.132320  1.319399)  dia sigma:           1.04
             1.0388         -0.0000         -0.0000
            -0.0000          1.0388         -0.0000
            -0.0000         -0.0000          1.0388

     Atom180  O   pos: ( -0.226714  0.426247  0.055342)  dia sigma:          18.23
            18.2208          0.6665         -0.2393
             0.6665         18.2224          0.0935
            -0.2393          0.0935         18.2554

     Atom181  H   pos: (  0.125265  0.011867  0.106257)  dia sigma:           0.97
             0.9697         -0.0000         -0.0000
            -0.0000          0.9697         -0.0000
            -0.0000         -0.0000          0.9697

     Atom182  H   pos: (  0.727879  0.406911  0.095665)  dia sigma:           1.02
             1.0153         -0.0000         -0.0000
            -0.0000          1.0153         -0.0000
            -0.0000         -0.0000          1.0153

     Atom183  O   pos: (  0.158169  0.244459  0.964669)  dia sigma:          17.68
            17.4379         -0.1163          0.0117
            -0.1163         18.2998         -0.2476
             0.0117         -0.2476         17.3162

     Atom184  H   pos: (  0.150434  0.316132  0.949273)  dia sigma:           1.05
             1.0500         -0.0000         -0.0000
            -0.0000          1.0500         -0.0000
            -0.0000         -0.0000          1.0500

     Atom185  O   pos: (  0.765373  0.162013  0.987017)  dia sigma:          17.66
            17.6247          0.0321         -0.4202
             0.0321         17.3529         -0.0256
            -0.4202         -0.0256         18.0109

     Atom186  H   pos: (  0.805559  0.164999  0.925151)  dia sigma:           1.04
             1.0406         -0.0000         -0.0000
            -0.0000          1.0406         -0.0000
            -0.0000         -0.0000          1.0406

     Atom187  O   pos: (  0.006275  0.375190  1.429932)  dia sigma:          17.76
            17.9299         -0.1121         -0.4607
            -0.1121         17.5073          0.1865
            -0.4607          0.1865         17.8357

     Atom188  H   pos: ( -0.045743  0.395084  1.478976)  dia sigma:           1.02
             1.0211         -0.0000         -0.0000
            -0.0000          1.0211         -0.0000
            -0.0000         -0.0000          1.0211

     Paramagnetic contribution in ppm:

     Atom  1  Ca  pos: (  0.418754  0.051800  0.526142)  para sigma:        -479.96
          -479.3129        -16.8585         27.4055
           -14.2775       -477.3450          4.6267
            27.5511          2.7137       -483.2304

     Atom  2  Ca  pos: (  0.179662  0.053069  0.389800)  para sigma:        -478.60
          -478.3571        -11.7479         13.2046
           -11.6967       -464.3308          4.9523
            11.6557          4.9624       -493.1035

     Atom  3  Ca  pos: (  0.013982  0.275569  0.398868)  para sigma:        -480.58
          -488.0294         -9.0862          5.0009
           -10.5432       -471.2015          6.2231
             6.3277          4.8629       -482.5056

     Atom  4  Ca  pos: (  0.268281  0.281322  0.521959)  para sigma:        -474.22
          -456.3179        -16.2004        -11.4036
           -13.7700       -484.3983        -12.8424
           -12.9836        -11.4123       -481.9378

     Atom  5  Ca  pos: (  0.778559  0.407791  1.214920)  para sigma:        -449.33
          -442.9477          1.7090         18.1255
             1.8991       -448.9432          2.8298
            19.5836          5.2116       -456.1044

     Atom  6  Ca  pos: (  0.079512  0.152438  0.841424)  para sigma:        -508.44
          -537.0451         -2.8585         24.2004
             3.1487       -504.2708         37.3439
            20.8886         30.6428       -484.0068

     Atom  7  Ca  pos: (  0.544544  0.063257  1.246299)  para sigma:        -436.52
          -430.0269          5.8689         14.7196
             5.9683       -442.0230         13.1307
             9.1849          9.4629       -437.4983

     Atom  8  Ca  pos: (  0.921305  0.059349  0.520277)  para sigma:        -492.23
          -489.4480        -19.7071         -6.9704
           -19.6710       -474.4719         -7.0008
            -7.6358         -8.2633       -512.7623

     Atom  9  Ca  pos: (  0.684649  0.065343  0.364464)  para sigma:        -490.76
          -487.2786         -9.7073          9.2037
            -8.3014       -474.3903          0.0333
             9.4542         -0.8173       -510.6049

     Atom 10  Ca  pos: (  0.513161  0.281343  0.360953)  para sigma:        -461.79
          -461.1621         -9.2245          0.6816
            -9.7624       -465.7516          5.4980
            -0.1122          3.9162       -458.4700

     Atom 11  Ca  pos: (  0.760433  0.295914  0.531721)  para sigma:        -460.35
          -451.6029        -18.4930        -11.4663
           -17.6726       -467.5241         -7.3840
           -14.9158         -8.1654       -461.9105

     Atom 12  Ca  pos: (  0.542519  0.108325  0.790624)  para sigma:        -466.03
          -455.1806        -17.3371          4.0295
           -13.6946       -464.6362         -0.9652
             1.9753         -5.6274       -478.2748

     Atom 13  Ca  pos: (  0.100745  0.277203  1.543480)  para sigma:        -496.82
          -499.9576        -20.5908         18.9838
           -19.8738       -487.2817        -12.3760
            19.8387        -14.0985       -503.2094

     Atom 14  Si  pos: ( -0.079572  0.204072  0.158324)  para sigma:        -395.55
          -423.4557        -10.9102         -8.5167
            -5.1340       -415.6196         -5.8640
           -27.7158        -12.3988       -347.5647

     Atom 15  Si  pos: (  0.497813  0.300516  0.593572)  para sigma:        -405.13
          -412.3183         32.2596          3.8262
            26.6130       -416.8310         -6.0821
             6.0150         -5.7848       -386.2436

     Atom 16  Si  pos: (  0.762466  0.312673  0.295202)  para sigma:        -397.11
          -388.4632         29.2214          2.2315
            32.4521       -398.8834         -5.4279
             3.2250          0.4510       -403.9893

     Atom 17  Si  pos: (  0.402287  0.193364  0.144519)  para sigma:        -409.52
          -396.4897         30.1328         35.1045
            27.5052       -439.0968         15.5679
            28.9982         13.5427       -392.9750

     Atom 18  Si  pos: (  0.005153  0.300540  0.621578)  para sigma:        -399.69
          -395.5545         21.3682          0.8288
            23.8842       -421.2854         -2.6252
             1.3184         -1.7201       -382.2354

     Atom 19  Si  pos: (  0.253906  0.305070  0.295285)  para sigma:        -402.94
          -393.5152         26.3867          4.8952
            29.1079       -404.1448         -4.7709
             6.1138          0.4134       -411.1627

     Atom 20  Si  pos: (  0.186971  0.041897  0.626571)  para sigma:        -399.04
          -389.4200         31.4324          6.6796
            27.7367       -420.1444          4.8629
             7.4483          6.6059       -387.5567

     Atom 21  Si  pos: (  0.436284  0.023683  0.295895)  para sigma:        -406.28
          -391.1544         29.0862          0.7887
            25.1230       -415.8301          4.1868
             3.4891          1.8599       -411.8697

     Atom 22  Si  pos: (  0.686981  0.041102  0.623799)  para sigma:        -408.43
          -397.9193         16.8102         -7.3982
            20.9317       -430.8009        -13.0286
            -9.2338        -15.1409       -396.5785

     Atom 23  Si  pos: (  0.943555  0.036801  0.292306)  para sigma:        -401.30
          -381.6399         26.0724         -8.9948
            22.1400       -412.4316          3.6126
            -3.6462          0.7996       -409.8370

     Atom 24  O   pos: (  0.178552  0.388322  0.238174)  para sigma:         -68.26
           -72.1250        -17.9442          4.7044
           -20.3130        -54.5737         -2.3993
             4.7897         -0.9757        -78.0926

     Atom 25  O   pos: (  0.246263  0.112690  0.544231)  para sigma:        -118.29
          -134.3468          4.5035          5.6946
             7.5716       -104.3933         -3.0740
             6.3182          2.9431       -116.1409

     Atom 26  O   pos: (  0.509941  0.093225  0.363663)  para sigma:         -94.89
           -67.9396          1.0947          3.0477
            -2.5852        -96.6427         -0.1718
            -4.8261         -4.1967       -120.0759

     Atom 27  O   pos: (  0.079661  0.004725  0.582206)  para sigma:         -87.74
           -55.9256          0.3940         22.1232
            -4.5130       -103.0077          2.6371
            20.2693          5.7387       -104.2866

     Atom 28  O   pos: (  0.027207  0.453022  0.358238)  para sigma:        -102.24
           -86.5890          0.4076         -7.5433
            -2.5083       -104.8618         -2.4780
            -2.2043         -1.6742       -115.2792

     Atom 29  O   pos: (  0.603059  0.120188  1.624231)  para sigma:         -68.72
           -76.9028          6.3430          4.5658
             2.8434        -77.6495         -5.6092
             6.2002         -2.9086        -51.6085

     Atom 30  O   pos: (  0.022047  0.250731  0.219099)  para sigma:         -47.95
           -40.4589         13.2872         13.8270
             9.5335        -58.2148          7.5139
            18.5030         10.3830        -45.1704

     Atom 31  H   pos: (  0.064531  0.306120  0.194612)  para sigma:           0.00
             0.0000          0.0000          0.0000
             0.0000          0.0000          0.0000
             0.0000          0.0000          0.0000

     Atom 32  O   pos: (  0.027913  0.270276  0.739012)  para sigma:        -100.43
          -120.4179         -8.9535         22.1656
            -9.8093        -94.1619        -45.7097
            18.2495        -30.4183        -86.7129

     Atom 33  O   pos: (  0.298939  0.243500  0.196341)  para sigma:         -66.80
           -63.8995        -11.7250        -17.5964
           -12.2659        -70.0142         18.6431
           -14.1784         16.2691        -66.4855

     Atom 34  O   pos: (  0.714197  0.082097  0.738690)  para sigma:         -89.02
           -72.3550          6.4869          6.6694
             4.7098        -91.6366         -2.6688
             2.8394         -1.5222       -103.0580

     Atom 35  O   pos: (  0.920176  0.097283  0.185948)  para sigma:         -57.09
           -73.3063         -6.3725          9.0226
            -3.8576        -44.3794        -18.5009
             5.4996        -15.5806        -53.5933

     Atom 36  O   pos: (  0.406008  0.386018  0.610761)  para sigma:         -69.46
           -76.4350        -10.9422         -1.5986
           -14.7871        -50.9830          3.1008
            -2.0426          2.1870        -80.9529

     Atom 37  O   pos: (  0.698691  0.407781  0.244292)  para sigma:         -59.68
           -63.8365        -23.1959         -2.4901
           -23.3254        -47.5453         -2.9927
            -1.6414         -2.4032        -67.6504

     Atom 38  O   pos: (  0.743540  0.103695  0.534652)  para sigma:         -90.39
           -87.9289          5.7501         -7.8114
             6.8521       -106.0232        -11.0510
            -6.0909         -8.5294        -77.2084

     Atom 39  O   pos: (  0.006387  0.097439  0.380119)  para sigma:        -109.68
          -104.2691         -3.4451         -0.9061
            -1.4871        -98.1595          2.5127
            -6.0472         -3.4836       -126.6131

     Atom 40  O   pos: (  0.564153  0.032601  0.615436)  para sigma:         -94.13
           -70.6362         -0.8335         14.8503
            -4.1240       -121.5039         -5.7959
            22.5784         -3.8626        -90.2446

     Atom 41  O   pos: (  0.527082  0.461157  0.337586)  para sigma:         -94.91
           -67.8607         -2.3124        -10.1827
            -5.3788        -97.7562         -4.0818
            -4.7406         -3.0462       -119.1272

     Atom 42  O   pos: (  0.160572  0.151496  1.640953)  para sigma:         -76.05
          -104.6704         -7.2530         15.6170
            -5.5120        -75.8146        -24.4159
            14.2793        -16.9375        -47.6582

     Atom 43  O   pos: (  0.504677  0.248345  0.180653)  para sigma:         -74.20
           -72.4525          7.2423          6.0891
             8.5743        -86.9952          6.7311
            12.5837          8.8937        -63.1377

     Atom 44  O   pos: (  0.534262  0.263565  0.705592)  para sigma:         -89.11
           -95.5072         -0.5793         -1.4901
            -4.2228        -85.3232        -18.3495
            -2.3229        -12.2227        -86.5051

     Atom 45  O   pos: (  0.819259  0.266635  0.194323)  para sigma:         -55.03
           -52.3321        -17.6308        -20.6653
           -20.9456        -61.4169         15.0160
           -18.1279         11.7776        -51.3503

     Atom 46  O   pos: (  0.437319  0.218122  0.526363)  para sigma:        -114.13
          -123.6493         -2.1267         -3.0837
             4.4390        -91.6638          3.6539
            -2.6246         -3.3677       -127.0724

     Atom 47  O   pos: (  0.686523  0.236810  0.352200)  para sigma:         -98.83
           -90.6563          5.6077         -7.0125
             8.0764        -69.5249         -7.2287
            -1.8574         -1.2245       -136.3171

     Atom 48  O   pos: (  0.589500  0.349300  0.528650)  para sigma:        -101.17
           -90.6124          1.9990        -11.7812
             3.7096        -89.6416        -10.1131
            -8.2642         -4.7542       -123.2641

     Atom 49  O   pos: ( -0.155620  0.342707  0.386674)  para sigma:        -106.11
          -103.7060          5.8773          6.4470
             2.9977        -95.5030          2.4962
             0.9851         -0.2360       -119.1064

     Atom 50  O   pos: ( -0.068133  0.221345  0.561850)  para sigma:        -100.89
          -109.2228          4.4851          3.8561
             7.1666        -82.5231          9.9525
             0.0571          3.2072       -110.9216

     Atom 51  O   pos: (  0.187803  0.231436  0.366899)  para sigma:        -104.82
          -101.0619         -1.1546         -3.9232
             1.4612        -89.6920         -2.8399
            -1.0368          1.5593       -123.7059

     Atom 52  O   pos: (  0.103505  0.325416  0.551267)  para sigma:        -104.18
           -77.7649         -8.5775        -11.6350
           -14.7224       -116.9162          6.2606
             0.6849          5.3054       -117.8445

     Atom 53  O   pos: (  0.340316  0.356496  0.364176)  para sigma:         -92.79
           -95.4734          7.6430          1.0541
             8.2864        -74.0881          2.4789
            -3.4777         -3.1174       -108.8191

     Atom 54  O   pos: (  0.187803  0.088854  0.740981)  para sigma:        -107.31
           -99.4498        -20.4099        -45.5742
           -17.5356       -126.8365         32.5774
           -33.0694         26.5216        -95.6378

     Atom 55  O   pos: (  0.395667  0.074918  0.189076)  para sigma:         -65.36
           -83.5307         -8.7320         12.3055
            -3.8435        -54.7715        -17.4496
             7.7251        -17.4237        -57.7632

     Atom 56  O   pos: ( -0.054878  0.408530  0.626613)  para sigma:         -60.37
           -66.0107        -21.0006          1.8439
           -21.4668        -43.7183          2.1306
             1.4713          2.3585        -71.3835

     Atom 57  O   pos: (  0.202611  0.382293  0.762218)  para sigma:         -21.82
           -20.1732         20.4386         -6.4647
            24.4536        -21.7315        -14.0483
            -7.7666        -10.4598        -23.5696

     Atom 58  H   pos: (  0.215433  0.405479  0.691600)  para sigma:           0.00
             0.0000          0.0000          0.0000
             0.0000          0.0000          0.0000
             0.0000          0.0000          0.0000

     Atom 59  H   pos: (  0.137716  0.344963  0.757930)  para sigma:           0.00
             0.0000          0.0000          0.0000
             0.0000          0.0000          0.0000
             0.0000          0.0000          0.0000

     Atom 60  O   pos: (  0.725907  0.293851  0.715675)  para sigma:         -36.21
           -25.8592         -1.9377          3.2206
            -2.2735        -36.6858          1.0289
             4.4378         -0.6147        -46.0966

     Atom 61  H   pos: (  0.737674  0.223585  0.737446)  para sigma:           0.00
             0.0000          0.0000          0.0000
             0.0000          0.0000          0.0000
             0.0000          0.0000          0.0000

     Atom 62  H   pos: (  0.648439  0.291382  0.711162)  para sigma:           0.00
             0.0000          0.0000          0.0000
             0.0000          0.0000          0.0000
             0.0000          0.0000          0.0000

     Atom 63  O   pos: (  0.891205  0.131861  0.793217)  para sigma:         -28.13
             0.5614         20.2894          5.7657
            17.7518        -41.4887          2.5703
             4.3271          2.7084        -43.4480

     Atom 64  H   pos: (  0.820445  0.106623  0.769607)  para sigma:           0.00
             0.0000          0.0000          0.0000
             0.0000          0.0000          0.0000
             0.0000          0.0000          0.0000

     Atom 65  H   pos: (  0.909377  0.187645  0.747554)  para sigma:           0.00
             0.0000          0.0000          0.0000
             0.0000          0.0000          0.0000
             0.0000          0.0000          0.0000

     Atom 66  O   pos: (  0.656167  0.096353  0.184528)  para sigma:         -20.40
           -25.0996        -10.8810          8.3383
            -9.9233        -17.0507         12.2959
             7.2929         16.8820        -19.0530

     Atom 67  H   pos: (  0.607542  0.153212  0.187739)  para sigma:           0.00
             0.0000          0.0000          0.0000
             0.0000          0.0000          0.0000
             0.0000          0.0000          0.0000

     Atom 68  H   pos: (  0.629677  0.053057  0.130217)  para sigma:           0.00
             0.0000          0.0000          0.0000
             0.0000          0.0000          0.0000
             0.0000          0.0000          0.0000

     Atom 69  O   pos: (  0.497394  0.227198  1.312943)  para sigma:         -10.23
           -23.2958         -6.7672         10.8692
            -6.3700        -11.9994          8.7368
            12.9605          5.0570          4.5980

     Atom 70  H   pos: (  0.457887  0.279946  1.281162)  para sigma:           0.00
             0.0000          0.0000          0.0000
             0.0000          0.0000          0.0000
             0.0000          0.0000          0.0000

     Atom 71  H   pos: (  0.512826  0.247503  1.383929)  para sigma:           0.00
             0.0000          0.0000          0.0000
             0.0000          0.0000          0.0000
             0.0000          0.0000          0.0000

     Atom 72  O   pos: (  0.049749  0.256213  1.135583)  para sigma:         -33.50
           -24.1675         -3.5482        -11.5678
            -2.2771        -43.1494         -0.0376
           -11.0042          1.3224        -33.1946

     Atom 73  H   pos: (  0.091986  0.250441  1.072437)  para sigma:           0.00
             0.0000          0.0000          0.0000
             0.0000          0.0000          0.0000
             0.0000          0.0000          0.0000

     Atom 74  H   pos: ( -0.021626  0.267445  1.113026)  para sigma:           0.00
             0.0000          0.0000          0.0000
             0.0000          0.0000          0.0000
             0.0000          0.0000          0.0000

     Atom 75  O   pos: (  0.224332  0.044041  1.321517)  para sigma:         -26.90
           -34.4959         -6.9282          3.8926
            -3.9071        -24.4781        -13.6163
             1.8293        -14.1007        -21.7125

     Atom 76  H   pos: (  0.273851 -0.003405  1.352509)  para sigma:           0.00
             0.0000          0.0000          0.0000
             0.0000          0.0000          0.0000
             0.0000          0.0000          0.0000

     Atom 77  H   pos: (  0.258343  0.082973  1.266778)  para sigma:           0.00
             0.0000          0.0000          0.0000
             0.0000          0.0000          0.0000
             0.0000          0.0000          0.0000

     Atom 78  O   pos: (  0.242830  0.211812  1.441664)  para sigma:         -21.03
           -28.8015         -4.1467          7.4891
            -3.1743        -18.6042          6.2426
            11.6808          8.3666        -15.6747

     Atom 79  H   pos: (  0.235021  0.145669  1.404351)  para sigma:           0.00
             0.0000          0.0000          0.0000
             0.0000          0.0000          0.0000
             0.0000          0.0000          0.0000

     Atom 80  H   pos: (  0.300083  0.203242  1.488400)  para sigma:           0.00
             0.0000          0.0000          0.0000
             0.0000          0.0000          0.0000
             0.0000          0.0000          0.0000

     Atom 81  O   pos: (  0.402111 -0.009816  1.168856)  para sigma:         -31.57
           -38.9131         11.1837         11.4772
             9.5073        -24.6156          3.2694
             9.8856          4.8158        -31.1896

     Atom 82  H   pos: (  0.075611  0.381430  1.158241)  para sigma:           0.00
             0.0000          0.0000          0.0000
             0.0000          0.0000          0.0000
             0.0000          0.0000          0.0000

     Atom 83  H   pos: (  0.388612  0.010437  1.097185)  para sigma:           0.00
             0.0000          0.0000          0.0000
             0.0000          0.0000          0.0000
             0.0000          0.0000          0.0000

     Atom 84  O   pos: (  0.162397  0.091186  0.200338)  para sigma:         -27.06
           -13.5463          1.9472         -2.5656
             4.0296        -26.8302          5.2294
            -2.5170          6.8088        -40.7938

     Atom 85  H   pos: (  0.222430  0.134746  0.191364)  para sigma:           0.00
             0.0000          0.0000          0.0000
             0.0000          0.0000          0.0000
             0.0000          0.0000          0.0000

     Atom 86  H   pos: (  0.108371  0.141238  0.212226)  para sigma:           0.00
             0.0000          0.0000          0.0000
             0.0000          0.0000          0.0000
             0.0000          0.0000          0.0000

     Atom 87  O   pos: (  0.665713 -0.058756  1.162040)  para sigma:         -15.05
           -16.7879          9.1023         -4.1948
            12.0498        -12.2759         20.3921
            -2.7147         18.5783        -16.0735

     Atom 88  H   pos: (  0.337819  0.362610  1.093975)  para sigma:           0.00
             0.0000          0.0000          0.0000
             0.0000          0.0000          0.0000
             0.0000          0.0000          0.0000

     Atom 89  H   pos: (  0.731502 -0.029161  1.146810)  para sigma:           0.00
             0.0000          0.0000          0.0000
             0.0000          0.0000          0.0000
             0.0000          0.0000          0.0000

     Atom 90  O   pos: (  0.860187  0.310104  1.069978)  para sigma:         -28.50
           -34.3867         11.4489          4.3896
            10.9663        -15.6369          8.1016
             5.2895          8.3588        -35.4841

     Atom 91  H   pos: (  0.821008  0.249910  1.039847)  para sigma:           0.00
             0.0000          0.0000          0.0000
             0.0000          0.0000          0.0000
             0.0000          0.0000          0.0000

     Atom 92  H   pos: (  0.867068  0.357039  1.013596)  para sigma:           0.00
             0.0000          0.0000          0.0000
             0.0000          0.0000          0.0000
             0.0000          0.0000          0.0000

     Atom 93  O   pos: (  0.382621  0.168328  1.593523)  para sigma:          -6.77
            19.6323          1.7089         -1.9888
             0.1444        -26.2648        -12.0772
            -1.5059        -10.3156        -13.6735

     Atom 94  H   pos: (  0.332196  0.133888  1.634868)  para sigma:           0.00
             0.0000          0.0000          0.0000
             0.0000          0.0000          0.0000
             0.0000          0.0000          0.0000

     Atom 95  H   pos: (  0.450413  0.149580  1.617705)  para sigma:           0.00
             0.0000          0.0000          0.0000
             0.0000          0.0000          0.0000
             0.0000          0.0000          0.0000

     Atom 96  O   pos: ( -0.078828  0.394702  0.857991)  para sigma:         -21.83
           -26.8435        -12.3313          5.6153
           -12.3586        -13.1012          4.3625
             3.7095          4.1483        -25.5472

     Atom 97  H   pos: ( -0.100441  0.448409  0.809819)  para sigma:           0.00
             0.0000          0.0000          0.0000
             0.0000          0.0000          0.0000
             0.0000          0.0000          0.0000

     Atom 98  H   pos: ( -0.039815  0.347542  0.813295)  para sigma:           0.00
             0.0000          0.0000          0.0000
             0.0000          0.0000          0.0000
             0.0000          0.0000          0.0000

     Atom 99  O   pos: (  0.845462 -0.018753  1.020642)  para sigma:         -24.63
           -39.7527        -11.6672         13.5432
           -11.4223        -11.5678          4.2272
            11.4781          3.1163        -22.5726

     Atom100  H   pos: (  0.821950 -0.050058  0.956739)  para sigma:           0.00
             0.0000          0.0000          0.0000
             0.0000          0.0000          0.0000
             0.0000          0.0000          0.0000

     Atom101  H   pos: (  0.821670  0.052774  1.015869)  para sigma:           0.00
             0.0000          0.0000          0.0000
             0.0000          0.0000          0.0000
             0.0000          0.0000          0.0000

     Atom102  O   pos: (  0.684615  0.397900  1.374428)  para sigma:         -20.83
           -20.2541         14.6106          2.0862
            14.5674        -25.2030          1.8134
            -0.1056         -3.4016        -17.0270

     Atom103  H   pos: (  0.648884  0.343934  1.411506)  para sigma:           0.00
             0.0000          0.0000          0.0000
             0.0000          0.0000          0.0000
             0.0000          0.0000          0.0000

     Atom104  H   pos: (  0.731994  0.425552  1.426489)  para sigma:           0.00
             0.0000          0.0000          0.0000
             0.0000          0.0000          0.0000
             0.0000          0.0000          0.0000

     Atom105  O   pos: (  0.367395  0.148386  0.783858)  para sigma:         -29.07
             2.3131         15.8569          6.4919
            10.4273        -42.1920          2.5992
             4.9042          3.0769        -47.3313

     Atom106  H   pos: (  0.295479  0.122708  0.768876)  para sigma:           0.00
             0.0000          0.0000          0.0000
             0.0000          0.0000          0.0000
             0.0000          0.0000          0.0000

     Atom107  H   pos: (  0.368207  0.219110  0.764145)  para sigma:           0.00
             0.0000          0.0000          0.0000
             0.0000          0.0000          0.0000
             0.0000          0.0000          0.0000

     Atom108  O   pos: (  1.024341 -0.013590  0.861538)  para sigma:         -22.88
           -20.6575        -10.7724          3.4443
           -10.6787        -16.6593         14.2173
             6.8462          8.8080        -31.3164

     Atom109  H   pos: (  0.959977  0.007235  0.831303)  para sigma:           0.00
             0.0000          0.0000          0.0000
             0.0000          0.0000          0.0000
             0.0000          0.0000          0.0000

     Atom110  H   pos: (  0.734842  0.397768  0.807892)  para sigma:           0.00
             0.0000          0.0000          0.0000
             0.0000          0.0000          0.0000
             0.0000          0.0000          0.0000

     Atom111  O   pos: (  0.455209  0.048151  1.421524)  para sigma:         -35.41
           -32.1122         18.1499         -7.4055
            16.1314        -27.0156          3.5528
            -9.6622          0.7550        -47.1022

     Atom112  H   pos: (  0.430415  0.104704  1.461636)  para sigma:           0.00
             0.0000          0.0000          0.0000
             0.0000          0.0000          0.0000
             0.0000          0.0000          0.0000

     Atom113  H   pos: (  0.402465 -0.008023  1.432362)  para sigma:           0.00
             0.0000          0.0000          0.0000
             0.0000          0.0000          0.0000
             0.0000          0.0000          0.0000

     Atom114  O   pos: (  0.460130  0.395350  1.621089)  para sigma:         -11.55
           -13.7546         -1.5991         -2.4385
            -1.4917         -0.0255        -13.8469
            -4.3230        -10.3785        -20.8776

     Atom115  H   pos: (  0.728793 -0.018567  1.608910)  para sigma:           0.00
             0.0000          0.0000          0.0000
             0.0000          0.0000          0.0000
             0.0000          0.0000          0.0000

     Atom116  H   pos: (  0.197882  0.413481  0.061723)  para sigma:           0.00
             0.0000          0.0000          0.0000
             0.0000          0.0000          0.0000
             0.0000          0.0000          0.0000

     Atom117  O   pos: (  0.805751  0.155109  1.575480)  para sigma:          -9.55
            13.1288          8.9727          0.2271
             7.5324        -38.6818          5.6245
            -4.1185          5.6651         -3.0828

     Atom118  H   pos: (  0.818020  0.171295  1.646528)  para sigma:           0.00
             0.0000          0.0000          0.0000
             0.0000          0.0000          0.0000
             0.0000          0.0000          0.0000

     Atom119  H   pos: (  0.731574  0.145560  1.576538)  para sigma:           0.00
             0.0000          0.0000          0.0000
             0.0000          0.0000          0.0000
             0.0000          0.0000          0.0000

     Atom120  O   pos: (  1.116769 -0.005907  1.533731)  para sigma:         -24.97
           -36.0411         16.3285          1.8470
            14.4474        -14.4155         -0.1862
             2.2901          2.4754        -24.4479

     Atom121  H   pos: (  0.141139  0.045401  1.580463)  para sigma:           0.00
             0.0000          0.0000          0.0000
             0.0000          0.0000          0.0000
             0.0000          0.0000          0.0000

     Atom122  H   pos: (  0.773388  0.414705  1.579179)  para sigma:           0.00
             0.0000          0.0000          0.0000
             0.0000          0.0000          0.0000
             0.0000          0.0000          0.0000

     Atom123  O   pos: (  0.565582  0.269456  1.495062)  para sigma:         -22.13
           -37.1145         -8.4025         -0.0555
           -12.0812        -12.8874         -4.7297
            -0.9961         -8.7020        -16.3959

     Atom124  H   pos: (  0.531582  0.322373  1.535674)  para sigma:           0.00
             0.0000          0.0000          0.0000
             0.0000          0.0000          0.0000
             0.0000          0.0000          0.0000

     Atom125  H   pos: (  0.582364  0.215844  1.547055)  para sigma:           0.00
             0.0000          0.0000          0.0000
             0.0000          0.0000          0.0000
             0.0000          0.0000          0.0000

     Atom126  O   pos: (  0.534413 -0.068366  1.611534)  para sigma:         -23.59
           -32.6092         21.5221          8.4124
            18.9837         -6.4295          1.3687
             9.1913          3.2298        -31.7408

     Atom127  H   pos: (  0.329962 -0.010574  0.081879)  para sigma:           0.00
             0.0000          0.0000          0.0000
             0.0000          0.0000          0.0000
             0.0000          0.0000          0.0000

     Atom128  H   pos: (  0.553071  0.004783  1.601310)  para sigma:           0.00
             0.0000          0.0000          0.0000
             0.0000          0.0000          0.0000
             0.0000          0.0000          0.0000

     Atom129  O   pos: (  0.987075  0.158357  1.479662)  para sigma:         -19.36
            -5.1473         -1.1420         -6.4926
            -1.2156        -20.5960         -0.4715
            -2.9141          2.1000        -32.3398

     Atom130  H   pos: (  0.915884  0.157800  1.503703)  para sigma:           0.00
             0.0000          0.0000          0.0000
             0.0000          0.0000          0.0000
             0.0000          0.0000          0.0000

     Atom131  H   pos: (  1.016414  0.094729  1.504823)  para sigma:           0.00
             0.0000          0.0000          0.0000
             0.0000          0.0000          0.0000
             0.0000          0.0000          0.0000

     Atom132  O   pos: (  0.102851  0.026911  1.068590)  para sigma:          -1.21
           -16.0012         10.0339         11.8990
            11.3056          8.2679          0.9562
            12.2815          0.9108          4.1051

     Atom133  H   pos: (  0.124422  0.096633  1.061343)  para sigma:           0.00
             0.0000          0.0000          0.0000
             0.0000          0.0000          0.0000
             0.0000          0.0000          0.0000

     Atom134  H   pos: (  0.064968  0.006066  1.008324)  para sigma:           0.00
             0.0000          0.0000          0.0000
             0.0000          0.0000          0.0000
             0.0000          0.0000          0.0000

     Atom135  O   pos: (  0.703800  0.359806  1.670236)  para sigma:         -14.88
           -31.9757          1.1214         -0.6333
            -1.0394          8.1059         -0.1267
            -0.8749         -3.3149        -20.7562

     Atom136  H   pos: (  0.498126  0.363668  0.109133)  para sigma:           0.00
             0.0000          0.0000          0.0000
             0.0000          0.0000          0.0000
             0.0000          0.0000          0.0000

     Atom137  H   pos: (  0.797532  0.013864  0.127986)  para sigma:           0.00
             0.0000          0.0000          0.0000
             0.0000          0.0000          0.0000
             0.0000          0.0000          0.0000

     Atom138  O   pos: (  0.710092  0.147531  1.204286)  para sigma:          -9.38
            -8.1954         -6.0865          9.1452
            -4.5775        -19.9495        -17.1959
             5.6040         -9.8473          0.0169

     Atom139  H   pos: (  0.731361  0.153183  1.133948)  para sigma:           0.00
             0.0000          0.0000          0.0000
             0.0000          0.0000          0.0000
             0.0000          0.0000          0.0000

     Atom140  H   pos: (  0.765990  0.113693  1.241597)  para sigma:           0.00
             0.0000          0.0000          0.0000
             0.0000          0.0000          0.0000
             0.0000          0.0000          0.0000

     Atom141  O   pos: (  0.278905  0.187277  1.193640)  para sigma:          -5.47
           -17.8944         -8.5715        -20.8450
            -9.3956          0.8082          2.6290
           -19.8178          0.5255          0.6888

     Atom142  H   pos: (  0.314600  0.202355  1.131557)  para sigma:           0.00
             0.0000          0.0000          0.0000
             0.0000          0.0000          0.0000
             0.0000          0.0000          0.0000

     Atom143  H   pos: (  0.250238  0.251580  1.217939)  para sigma:           0.00
             0.0000          0.0000          0.0000
             0.0000          0.0000          0.0000
             0.0000          0.0000          0.0000

     Atom144  O   pos: (  0.599213  0.231397  0.911107)  para sigma:         -28.96
           -21.7464        -10.3915         12.1703
            -7.4348        -29.3502         -6.1116
            11.7491         -3.0854        -35.7756

     Atom145  H   pos: (  0.604907  0.302633  0.894923)  para sigma:           0.00
             0.0000          0.0000          0.0000
             0.0000          0.0000          0.0000
             0.0000          0.0000          0.0000

     Atom146  H   pos: (  0.666531  0.211904  0.943487)  para sigma:           0.00
             0.0000          0.0000          0.0000
             0.0000          0.0000          0.0000
             0.0000          0.0000          0.0000

     Atom147  O   pos: (  0.203001  0.347816  1.301113)  para sigma:         -18.18
           -15.3327         -7.9871          6.9882
            -9.5549        -22.8420        -13.4870
             5.3448        -14.1851        -16.3776

     Atom148  H   pos: (  0.231835  0.306507  1.357198)  para sigma:           0.00
             0.0000          0.0000          0.0000
             0.0000          0.0000          0.0000
             0.0000          0.0000          0.0000

     Atom149  H   pos: (  0.130230  0.339510  1.307522)  para sigma:           0.00
             0.0000          0.0000          0.0000
             0.0000          0.0000          0.0000
             0.0000          0.0000          0.0000

     Atom150  O   pos: (  0.515268  0.171739  1.102539)  para sigma:         -19.76
           -18.3962        -10.5319         -3.3020
           -13.7126        -27.2905         -6.6288
            -1.3105         -5.2534        -13.5976

     Atom151  H   pos: (  0.550472  0.148464  1.042074)  para sigma:           0.00
             0.0000          0.0000          0.0000
             0.0000          0.0000          0.0000
             0.0000          0.0000          0.0000

     Atom152  H   pos: (  0.453955  0.203154  1.074504)  para sigma:           0.00
             0.0000          0.0000          0.0000
             0.0000          0.0000          0.0000
             0.0000          0.0000          0.0000

     Atom153  O   pos: (  0.375524  0.025404  0.972120)  para sigma:         -14.44
           -26.4758         15.9641         15.9912
            13.1917         -3.1843          4.4081
            18.8804          5.7868        -13.6537

     Atom154  H   pos: (  0.364940  0.095831  0.953420)  para sigma:           0.00
             0.0000          0.0000          0.0000
             0.0000          0.0000          0.0000
             0.0000          0.0000          0.0000

     Atom155  H   pos: (  0.005655  0.452830  0.924228)  para sigma:           0.00
             0.0000          0.0000          0.0000
             0.0000          0.0000          0.0000
             0.0000          0.0000          0.0000

     Atom156  O   pos: (  0.648619  0.065874  1.406629)  para sigma:         -16.52
             2.3615         16.5656         -9.7729
             7.9360        -28.0681          3.0089
           -10.2242          2.5196        -23.8447

     Atom157  H   pos: (  0.664392  0.134501  1.426969)  para sigma:           0.00
             0.0000          0.0000          0.0000
             0.0000          0.0000          0.0000
             0.0000          0.0000          0.0000

     Atom158  H   pos: (  0.582201  0.051736  1.439262)  para sigma:           0.00
             0.0000          0.0000          0.0000
             0.0000          0.0000          0.0000
             0.0000          0.0000          0.0000

     Atom159  O   pos: (  0.882288  0.287279  1.298865)  para sigma:         -19.63
           -20.9479          4.6499         17.0082
             5.1379        -12.4198         -0.9772
            15.6648          3.2307        -25.5196

     Atom160  H   pos: (  0.931298  0.317073  1.348747)  para sigma:           0.00
             0.0000          0.0000          0.0000
             0.0000          0.0000          0.0000
             0.0000          0.0000          0.0000

     Atom161  H   pos: (  0.868065  0.218267  1.320639)  para sigma:           0.00
             0.0000          0.0000          0.0000
             0.0000          0.0000          0.0000
             0.0000          0.0000          0.0000

     Atom162  O   pos: (  0.347636  0.255975  1.002033)  para sigma:         -28.55
            -9.8005          4.2639         -0.2170
             6.1564        -42.2645         -2.9616
             2.8401         -5.3260        -33.5923

     Atom163  H   pos: (  0.271138  0.247500  0.983323)  para sigma:           0.00
             0.0000          0.0000          0.0000
             0.0000          0.0000          0.0000
             0.0000          0.0000          0.0000

     Atom164  H   pos: (  0.381828  0.283855  0.942531)  para sigma:           0.00
             0.0000          0.0000          0.0000
             0.0000          0.0000          0.0000
             0.0000          0.0000          0.0000

     Atom165  O   pos: (  0.629772  0.353021  1.148162)  para sigma:         -27.51
           -19.1499          8.9549         21.3142
             6.1836        -31.3435         -3.6237
            21.1680         -2.8372        -32.0403

     Atom166  H   pos: (  0.599587  0.285829  1.149029)  para sigma:           0.00
             0.0000          0.0000          0.0000
             0.0000          0.0000          0.0000
             0.0000          0.0000          0.0000

     Atom167  H   pos: (  0.594253  0.390851  1.092992)  para sigma:           0.00
             0.0000          0.0000          0.0000
             0.0000          0.0000          0.0000
             0.0000          0.0000          0.0000

     Atom168  O   pos: (  0.449150  0.374712  0.839309)  para sigma:         -34.38
           -42.6245        -13.0214         -7.1296
           -11.1271        -25.8826         10.2094
            -8.4468         10.7055        -34.6358

     Atom169  H   pos: (  0.483505  0.329066  0.786536)  para sigma:           0.00
             0.0000          0.0000          0.0000
             0.0000          0.0000          0.0000
             0.0000          0.0000          0.0000

     Atom170  H   pos: (  0.426576  0.434317  0.798998)  para sigma:           0.00
             0.0000          0.0000          0.0000
             0.0000          0.0000          0.0000
             0.0000          0.0000          0.0000

     Atom171  O   pos: (  0.612118  0.027765  0.941963)  para sigma:         -21.67
           -17.7297          9.8949          6.4417
             1.8899        -14.7577          6.9875
             5.0646          7.5632        -32.5231

     Atom172  H   pos: (  0.676725  0.062453  0.958237)  para sigma:           0.00
             0.0000          0.0000          0.0000
             0.0000          0.0000          0.0000
             0.0000          0.0000          0.0000

     Atom173  H   pos: (  0.630356 -0.039011  0.917253)  para sigma:           0.00
             0.0000          0.0000          0.0000
             0.0000          0.0000          0.0000
             0.0000          0.0000          0.0000

     Atom174  O   pos: (  0.834171  0.061889  1.336298)  para sigma:         -10.58
            18.1170        -16.3249         -6.5618
           -10.0978        -25.1374        -10.5916
            -5.9146        -11.2077        -24.7157

     Atom175  H   pos: (  0.893655  0.018225  1.346465)  para sigma:           0.00
             0.0000          0.0000          0.0000
             0.0000          0.0000          0.0000
             0.0000          0.0000          0.0000

     Atom176  H   pos: (  0.779937  0.037798  1.380354)  para sigma:           0.00
             0.0000          0.0000          0.0000
             0.0000          0.0000          0.0000
             0.0000          0.0000          0.0000

     Atom177  O   pos: (  1.025995  0.107331  1.251192)  para sigma:         -20.43
           -34.8554         -6.1336        -10.5177
            -4.3922        -11.5464         -6.8909
            -6.2900         -5.3228        -14.9005

     Atom178  H   pos: (  0.036440  0.156570  1.216651)  para sigma:           0.00
             0.0000          0.0000          0.0000
             0.0000          0.0000          0.0000
             0.0000          0.0000          0.0000

     Atom179  H   pos: (  1.014724  0.132320  1.319399)  para sigma:           0.00
             0.0000          0.0000          0.0000
             0.0000          0.0000          0.0000
             0.0000          0.0000          0.0000

     Atom180  O   pos: ( -0.226714  0.426247  0.055342)  para sigma:         -22.86
           -24.5909          9.5765         -8.3607
             4.2444        -30.3697         13.9687
            -9.6942          9.2580        -13.6274

     Atom181  H   pos: (  0.125265  0.011867  0.106257)  para sigma:           0.00
             0.0000          0.0000          0.0000
             0.0000          0.0000          0.0000
             0.0000          0.0000          0.0000

     Atom182  H   pos: (  0.727879  0.406911  0.095665)  para sigma:           0.00
             0.0000          0.0000          0.0000
             0.0000          0.0000          0.0000
             0.0000          0.0000          0.0000

     Atom183  O   pos: (  0.158169  0.244459  0.964669)  para sigma:         -47.53
           -28.8956         23.1052          4.7187
            15.0708        -80.7309         21.9773
             6.6050         33.5382        -32.9506

     Atom184  H   pos: (  0.150434  0.316132  0.949273)  para sigma:           0.00
             0.0000          0.0000          0.0000
             0.0000          0.0000          0.0000
             0.0000          0.0000          0.0000

     Atom185  O   pos: (  0.765373  0.162013  0.987017)  para sigma:         -39.73
           -39.8382         -0.3265         14.3191
             1.2868        -30.5843          4.8456
            13.4647          4.8854        -48.7582

     Atom186  H   pos: (  0.805559  0.164999  0.925151)  para sigma:           0.00
             0.0000          0.0000          0.0000
             0.0000          0.0000          0.0000
             0.0000          0.0000          0.0000

     Atom187  O   pos: (  0.006275  0.375190  1.429932)  para sigma:         -55.17
           -55.6776          7.6874         25.0229
             7.5303        -50.0960        -20.3878
            29.6578        -18.4877        -59.7453

     Atom188  H   pos: ( -0.045743  0.395084  1.478976)  para sigma:           0.00
             0.0000          0.0000          0.0000
             0.0000          0.0000          0.0000
             0.0000          0.0000          0.0000

     Paramagnetic US occ-occ contribution in ppm:

     Atom  1  Ca  pos: (  0.418754  0.051800  0.526142)  para_oo sigma:          -3.17
            -3.1349         -0.4247          0.6432
            -0.3839         -2.9775          0.1063
             0.6284          0.1797         -3.4085

     Atom  2  Ca  pos: (  0.179662  0.053069  0.389800)  para_oo sigma:          -3.13
            -2.9785         -0.3774          0.1719
            -0.3739         -2.7156          0.1161
             0.0733          0.1074         -3.6934

     Atom  3  Ca  pos: (  0.013982  0.275569  0.398868)  para_oo sigma:          -3.01
            -3.0901         -0.4422          0.1241
            -0.4281         -2.5855          0.0791
             0.1800          0.0518         -3.3635

     Atom  4  Ca  pos: (  0.268281  0.281322  0.521959)  para_oo sigma:          -3.05
            -2.6584         -0.3807         -0.1541
            -0.4084         -3.0185         -0.1674
            -0.2054         -0.1821         -3.4681

     Atom  5  Ca  pos: (  0.778559  0.407791  1.214920)  para_oo sigma:          -2.82
            -2.1875         -0.4400          0.0383
            -0.3600         -3.2932          0.2416
             0.0631          0.2254         -2.9831

     Atom  6  Ca  pos: (  0.079512  0.152438  0.841424)  para_oo sigma:          -4.03
            -4.1367         -0.2581         -0.0691
            -0.2506         -4.3098          0.4464
            -0.1797          0.5872         -3.6387

     Atom  7  Ca  pos: (  0.544544  0.063257  1.246299)  para_oo sigma:          -2.46
            -2.3189          0.0022         -0.0403
             0.0611         -2.4077          0.4148
            -0.0687          0.4088         -2.6444

     Atom  8  Ca  pos: (  0.921305  0.059349  0.520277)  para_oo sigma:          -3.44
            -3.4112         -0.5149         -0.0017
            -0.4991         -2.9970         -0.0986
             0.0737         -0.0935         -3.9003

     Atom  9  Ca  pos: (  0.684649  0.065343  0.364464)  para_oo sigma:          -3.63
            -3.4487         -0.2600          0.1221
            -0.2806         -3.2870         -0.0237
             0.0491         -0.0576         -4.1497

     Atom 10  Ca  pos: (  0.513161  0.281343  0.360953)  para_oo sigma:          -2.67
            -2.6684         -0.3981         -0.0459
            -0.3917         -2.5052         -0.0225
             0.0361         -0.0020         -2.8491

     Atom 11  Ca  pos: (  0.760433  0.295914  0.531721)  para_oo sigma:          -2.51
            -2.3318         -0.3898         -0.1686
            -0.4218         -2.4886         -0.0656
            -0.2284         -0.1214         -2.7225

     Atom 12  Ca  pos: (  0.542519  0.108325  0.790624)  para_oo sigma:          -2.74
            -2.2922         -0.2980         -0.2168
            -0.2458         -3.0289          0.0890
            -0.1212         -0.0082         -2.8972

     Atom 13  Ca  pos: (  0.100745  0.277203  1.543480)  para_oo sigma:          -3.48
            -3.5277         -0.2679          0.2776
            -0.2791         -3.2410         -0.0978
             0.3560         -0.2118         -3.6846

     Atom 14  Si  pos: ( -0.079572  0.204072  0.158324)  para_oo sigma:          -6.38
            -6.5876         -0.5555         -0.6959
            -0.5823         -6.7291          0.0756
            -0.5265          0.0256         -5.8377

     Atom 15  Si  pos: (  0.497813  0.300516  0.593572)  para_oo sigma:          -6.02
            -6.0951          0.5194          0.0321
             0.4971         -6.2198         -0.1218
             0.0374         -0.1036         -5.7338

     Atom 16  Si  pos: (  0.762466  0.312673  0.295202)  para_oo sigma:          -6.21
            -6.2456          0.7663         -0.0983
             0.7417         -6.2547         -0.0922
            -0.1260         -0.1247         -6.1344

     Atom 17  Si  pos: (  0.402287  0.193364  0.144519)  para_oo sigma:          -5.80
            -5.2891          0.4706          0.3715
             0.4671         -6.2468          0.2856
             0.3284          0.2989         -5.8705

     Atom 18  Si  pos: (  0.005153  0.300540  0.621578)  para_oo sigma:          -6.21
            -6.2388          0.1871          0.0476
             0.2105         -6.4182          0.0091
             0.0517         -0.0214         -5.9705

     Atom 19  Si  pos: (  0.253906  0.305070  0.295285)  para_oo sigma:          -6.01
            -5.9987          0.7527          0.1089
             0.7342         -6.1302         -0.0631
             0.0859         -0.0730         -5.8993

     Atom 20  Si  pos: (  0.186971  0.041897  0.626571)  para_oo sigma:          -6.25
            -5.9846          0.4089          0.2773
             0.3919         -6.5904          0.1785
             0.1932          0.1330         -6.1805

     Atom 21  Si  pos: (  0.436284  0.023683  0.295895)  para_oo sigma:          -5.89
            -5.4492          0.6558         -0.0246
             0.7193         -6.3808          0.2122
            -0.0351          0.1885         -5.8282

     Atom 22  Si  pos: (  0.686981  0.041102  0.623799)  para_oo sigma:          -5.87
            -5.8056          0.3477         -0.2129
             0.3886         -6.1393         -0.3766
            -0.2857         -0.4049         -5.6629

     Atom 23  Si  pos: (  0.943555  0.036801  0.292306)  para_oo sigma:          -6.12
            -5.5977          0.4987         -0.2354
             0.5446         -6.5996          0.1212
            -0.2791          0.0805         -6.1617

     Atom 24  O   pos: (  0.178552  0.388322  0.238174)  para_oo sigma:          -3.92
            -3.9592         -1.3104          0.1112
            -1.3046         -3.1104         -0.1091
             0.1186         -0.0967         -4.6933

     Atom 25  O   pos: (  0.246263  0.112690  0.544231)  para_oo sigma:          -1.20
            -1.4493          0.9332         -1.3423
             0.8543         -1.4678         -1.3440
            -1.3315         -1.4831         -0.6934

     Atom 26  O   pos: (  0.509941  0.093225  0.363663)  para_oo sigma:          -2.04
            -2.1603          1.3169          1.3980
             1.3019         -1.9044          1.2957
             1.5198          1.3379         -2.0466

     Atom 27  O   pos: (  0.079661  0.004725  0.582206)  para_oo sigma:          -2.04
            -0.7085          1.1897          0.9167
             1.3372         -2.9036          0.4966
             0.9921          0.5150         -2.5167

     Atom 28  O   pos: (  0.027207  0.453022  0.358238)  para_oo sigma:          -1.73
            -0.8523          0.9725         -1.6061
             0.9893         -2.6278         -0.8265
            -1.7555         -0.8212         -1.6993

     Atom 29  O   pos: (  0.603059  0.120188  1.624231)  para_oo sigma:          -3.66
            -4.5104         -0.0373          0.5267
            -0.0706         -4.4949          0.1509
             0.4295          0.1074         -1.9883

     Atom 30  O   pos: (  0.022047  0.250731  0.219099)  para_oo sigma:          -1.80
            -1.0948          0.4493          0.6557
             0.3665         -2.0052          0.4776
             0.7745          0.5995         -2.3109

     Atom 31  H   pos: (  0.064531  0.306120  0.194612)  para_oo sigma:           0.00
             0.0000          0.0000          0.0000
             0.0000          0.0000          0.0000
             0.0000          0.0000          0.0000

     Atom 32  O   pos: (  0.027913  0.270276  0.739012)  para_oo sigma:          -2.24
            -2.6665          0.2445          0.0593
             0.2138         -3.2335          0.1801
             0.1791          0.0963         -0.8304

     Atom 33  O   pos: (  0.298939  0.243500  0.196341)  para_oo sigma:          -3.90
            -3.8141         -1.0038         -1.2143
            -0.9679         -4.2593          0.8877
            -1.2282          0.9753         -3.6400

     Atom 34  O   pos: (  0.714197  0.082097  0.738690)  para_oo sigma:          -2.66
            -3.7705          0.3458          0.8982
             0.3122         -3.0378          0.7671
             1.1181          0.8223         -1.1830

     Atom 35  O   pos: (  0.920176  0.097283  0.185948)  para_oo sigma:          -4.31
            -5.4632         -0.2413          0.3283
            -0.2688         -3.2052         -1.4904
             0.3333         -1.5111         -4.2727

     Atom 36  O   pos: (  0.406008  0.386018  0.610761)  para_oo sigma:          -3.50
            -3.8393         -1.6611         -0.2901
            -1.5459         -2.1515          0.1673
            -0.2626          0.1528         -4.5184

     Atom 37  O   pos: (  0.698691  0.407781  0.244292)  para_oo sigma:          -4.04
            -4.1286         -1.5512          0.0616
            -1.5555         -3.0523         -0.1000
             0.0754         -0.0969         -4.9412

     Atom 38  O   pos: (  0.743540  0.103695  0.534652)  para_oo sigma:          -1.86
            -2.4338          0.9870         -1.3702
             0.9181         -2.0653         -1.5067
            -1.3276         -1.5178         -1.0815

     Atom 39  O   pos: (  0.006387  0.097439  0.380119)  para_oo sigma:          -1.46
            -1.8080          1.0849          1.4099
             1.0378         -1.4674          1.3116
             1.4346          1.3844         -1.0961

     Atom 40  O   pos: (  0.564153  0.032601  0.615436)  para_oo sigma:          -2.13
            -0.3664          0.3561         -0.1670
             0.4234         -2.6552         -0.2876
            -0.4174         -0.2348         -3.3544

     Atom 41  O   pos: (  0.527082  0.461157  0.337586)  para_oo sigma:          -2.05
            -0.7776          1.3463         -1.3486
             1.3918         -3.0664         -0.7725
            -1.4893         -0.7716         -2.3134

     Atom 42  O   pos: (  0.160572  0.151496  1.640953)  para_oo sigma:          -3.06
            -4.0344          0.3482         -1.0306
             0.3043         -4.6388          0.2874
            -0.8540          0.2799         -0.5079

     Atom 43  O   pos: (  0.504677  0.248345  0.180653)  para_oo sigma:          -3.22
            -1.5059          1.3407          0.8144
             1.3215         -3.4222          0.2079
             0.9042          0.2712         -4.7259

     Atom 44  O   pos: (  0.534262  0.263565  0.705592)  para_oo sigma:          -2.81
            -3.1700         -0.1938          0.6338
            -0.0694         -3.9503         -0.0738
             0.6221         -0.2116         -1.3208

     Atom 45  O   pos: (  0.819259  0.266635  0.194323)  para_oo sigma:          -4.28
            -3.7037         -1.2276         -1.5699
            -1.2010         -4.8904          1.0873
            -1.5608          1.1728         -4.2603

     Atom 46  O   pos: (  0.437319  0.218122  0.526363)  para_oo sigma:          -1.49
            -1.7840          1.2864          1.1242
             1.1510         -1.4547          1.3906
             1.1181          1.5084         -1.2247

     Atom 47  O   pos: (  0.686523  0.236810  0.352200)  para_oo sigma:          -1.91
            -1.7266          1.6334         -1.2636
             1.5652         -1.9868         -0.9551
            -1.3499         -1.0805         -2.0131

     Atom 48  O   pos: (  0.589500  0.349300  0.528650)  para_oo sigma:          -1.67
            -1.0310          1.1330         -1.5486
             1.1668         -2.4288         -0.7987
            -1.5945         -0.8671         -1.5535

     Atom 49  O   pos: ( -0.155620  0.342707  0.386674)  para_oo sigma:          -1.66
            -1.1910          0.8562          1.8165
             0.8815         -2.6339          1.0537
             1.8676          1.0505         -1.1593

     Atom 50  O   pos: ( -0.068133  0.221345  0.561850)  para_oo sigma:          -1.56
            -1.4209          1.4410          1.1380
             1.3347         -1.5471          0.9820
             1.2560          1.0935         -1.7015

     Atom 51  O   pos: (  0.187803  0.231436  0.366899)  para_oo sigma:          -1.82
            -1.9955          1.1918         -1.3659
             1.1790         -1.7813         -1.2407
            -1.4471         -1.4168         -1.6920

     Atom 52  O   pos: (  0.103505  0.325416  0.551267)  para_oo sigma:          -1.52
            -0.8257          0.6274         -1.5523
             0.6789         -2.3555         -0.5299
            -1.7702         -0.5428         -1.3777

     Atom 53  O   pos: (  0.340316  0.356496  0.364176)  para_oo sigma:          -1.95
            -1.0986          1.1235          1.6789
             1.0881         -2.7476          1.0367
             1.7550          1.1502         -2.0086

     Atom 54  O   pos: (  0.187803  0.088854  0.740981)  para_oo sigma:          -1.99
            -2.9292          0.5559          0.9636
             0.4858         -2.4173          0.6089
             0.8808          0.6769         -0.6204

     Atom 55  O   pos: (  0.395667  0.074918  0.189076)  para_oo sigma:          -3.93
            -4.8095         -0.4241          0.3072
            -0.4106         -3.4144         -1.2442
             0.3707         -1.3557         -3.5705

     Atom 56  O   pos: ( -0.054878  0.408530  0.626613)  para_oo sigma:          -4.00
            -4.1611         -1.8367          0.0684
            -1.8205         -2.5356         -0.0252
             0.0382         -0.0333         -5.2987

     Atom 57  O   pos: (  0.202611  0.382293  0.762218)  para_oo sigma:          -0.70
            -0.7241          0.1161         -0.1014
             0.0728         -0.8368         -0.1250
            -0.1859         -0.2520         -0.5393

     Atom 58  H   pos: (  0.215433  0.405479  0.691600)  para_oo sigma:           0.00
             0.0000          0.0000          0.0000
             0.0000          0.0000          0.0000
             0.0000          0.0000          0.0000

     Atom 59  H   pos: (  0.137716  0.344963  0.757930)  para_oo sigma:           0.00
             0.0000          0.0000          0.0000
             0.0000          0.0000          0.0000
             0.0000          0.0000          0.0000

     Atom 60  O   pos: (  0.725907  0.293851  0.715675)  para_oo sigma:          -0.68
            -0.4517         -0.0175          0.0671
            -0.0577         -0.4804          0.0557
             0.0376          0.1417         -1.0976

     Atom 61  H   pos: (  0.737674  0.223585  0.737446)  para_oo sigma:           0.00
             0.0000          0.0000          0.0000
             0.0000          0.0000          0.0000
             0.0000          0.0000          0.0000

     Atom 62  H   pos: (  0.648439  0.291382  0.711162)  para_oo sigma:           0.00
             0.0000          0.0000          0.0000
             0.0000          0.0000          0.0000
             0.0000          0.0000          0.0000

     Atom 63  O   pos: (  0.891205  0.131861  0.793217)  para_oo sigma:          -0.84
            -0.7344          0.0424          0.0527
             0.1590         -0.7581         -0.0653
            -0.0380         -0.0809         -1.0354

     Atom 64  H   pos: (  0.820445  0.106623  0.769607)  para_oo sigma:           0.00
             0.0000          0.0000          0.0000
             0.0000          0.0000          0.0000
             0.0000          0.0000          0.0000

     Atom 65  H   pos: (  0.909377  0.187645  0.747554)  para_oo sigma:           0.00
             0.0000          0.0000          0.0000
             0.0000          0.0000          0.0000
             0.0000          0.0000          0.0000

     Atom 66  O   pos: (  0.656167  0.096353  0.184528)  para_oo sigma:          -0.52
            -0.5240         -0.1754         -0.0835
            -0.1255         -0.2792          0.3289
            -0.0718          0.2292         -0.7712

     Atom 67  H   pos: (  0.607542  0.153212  0.187739)  para_oo sigma:           0.00
             0.0000          0.0000          0.0000
             0.0000          0.0000          0.0000
             0.0000          0.0000          0.0000

     Atom 68  H   pos: (  0.629677  0.053057  0.130217)  para_oo sigma:           0.00
             0.0000          0.0000          0.0000
             0.0000          0.0000          0.0000
             0.0000          0.0000          0.0000

     Atom 69  O   pos: (  0.497394  0.227198  1.312943)  para_oo sigma:          -0.46
            -0.5120          0.1232          0.1862
             0.1306         -0.8799         -0.1097
             0.2823         -0.1877          0.0131

     Atom 70  H   pos: (  0.457887  0.279946  1.281162)  para_oo sigma:           0.00
             0.0000          0.0000          0.0000
             0.0000          0.0000          0.0000
             0.0000          0.0000          0.0000

     Atom 71  H   pos: (  0.512826  0.247503  1.383929)  para_oo sigma:           0.00
             0.0000          0.0000          0.0000
             0.0000          0.0000          0.0000
             0.0000          0.0000          0.0000

     Atom 72  O   pos: (  0.049749  0.256213  1.135583)  para_oo sigma:          -1.11
            -1.0416          0.0202         -0.0709
             0.0278         -1.1275          0.0189
            -0.0479          0.0301         -1.1715

     Atom 73  H   pos: (  0.091986  0.250441  1.072437)  para_oo sigma:           0.00
             0.0000          0.0000          0.0000
             0.0000          0.0000          0.0000
             0.0000          0.0000          0.0000

     Atom 74  H   pos: ( -0.021626  0.267445  1.113026)  para_oo sigma:           0.00
             0.0000          0.0000          0.0000
             0.0000          0.0000          0.0000
             0.0000          0.0000          0.0000

     Atom 75  O   pos: (  0.224332  0.044041  1.321517)  para_oo sigma:          -0.77
            -0.9943         -0.0915          0.0044
            -0.0622         -0.6262         -0.2655
             0.0178         -0.2557         -0.6800

     Atom 76  H   pos: (  0.273851 -0.003405  1.352509)  para_oo sigma:           0.00
             0.0000          0.0000          0.0000
             0.0000          0.0000          0.0000
             0.0000          0.0000          0.0000

     Atom 77  H   pos: (  0.258343  0.082973  1.266778)  para_oo sigma:           0.00
             0.0000          0.0000          0.0000
             0.0000          0.0000          0.0000
             0.0000          0.0000          0.0000

     Atom 78  O   pos: (  0.242830  0.211812  1.441664)  para_oo sigma:          -0.63
            -0.8029          0.1070          0.3102
             0.0472         -0.5919          0.0081
             0.2898          0.0282         -0.4842

     Atom 79  H   pos: (  0.235021  0.145669  1.404351)  para_oo sigma:           0.00
             0.0000          0.0000          0.0000
             0.0000          0.0000          0.0000
             0.0000          0.0000          0.0000

     Atom 80  H   pos: (  0.300083  0.203242  1.488400)  para_oo sigma:           0.00
             0.0000          0.0000          0.0000
             0.0000          0.0000          0.0000
             0.0000          0.0000          0.0000

     Atom 81  O   pos: (  0.402111 -0.009816  1.168856)  para_oo sigma:          -0.44
            -0.8348         -0.2620         -0.1017
            -0.2124         -0.2422         -0.4072
            -0.0952         -0.4563         -0.2380

     Atom 82  H   pos: (  0.075611  0.381430  1.158241)  para_oo sigma:           0.00
             0.0000          0.0000          0.0000
             0.0000          0.0000          0.0000
             0.0000          0.0000          0.0000

     Atom 83  H   pos: (  0.388612  0.010437  1.097185)  para_oo sigma:           0.00
             0.0000          0.0000          0.0000
             0.0000          0.0000          0.0000
             0.0000          0.0000          0.0000

     Atom 84  O   pos: (  0.162397  0.091186  0.200338)  para_oo sigma:          -0.72
            -0.6231          0.0039          0.0386
            -0.0010         -0.6426          0.1059
             0.0984          0.0791         -0.8833

     Atom 85  H   pos: (  0.222430  0.134746  0.191364)  para_oo sigma:           0.00
             0.0000          0.0000          0.0000
             0.0000          0.0000          0.0000
             0.0000          0.0000          0.0000

     Atom 86  H   pos: (  0.108371  0.141238  0.212226)  para_oo sigma:           0.00
             0.0000          0.0000          0.0000
             0.0000          0.0000          0.0000
             0.0000          0.0000          0.0000

     Atom 87  O   pos: (  0.665713 -0.058756  1.162040)  para_oo sigma:          -0.47
            -0.4810          0.2436          0.1171
             0.2582         -0.3807          0.1122
             0.0700          0.0652         -0.5380

     Atom 88  H   pos: (  0.337819  0.362610  1.093975)  para_oo sigma:           0.00
             0.0000          0.0000          0.0000
             0.0000          0.0000          0.0000
             0.0000          0.0000          0.0000

     Atom 89  H   pos: (  0.731502 -0.029161  1.146810)  para_oo sigma:           0.00
             0.0000          0.0000          0.0000
             0.0000          0.0000          0.0000
             0.0000          0.0000          0.0000

     Atom 90  O   pos: (  0.860187  0.310104  1.069978)  para_oo sigma:          -0.79
            -0.7593          0.1063          0.2025
             0.1117         -0.5340         -0.0429
             0.1343         -0.0648         -1.0683

     Atom 91  H   pos: (  0.821008  0.249910  1.039847)  para_oo sigma:           0.00
             0.0000          0.0000          0.0000
             0.0000          0.0000          0.0000
             0.0000          0.0000          0.0000

     Atom 92  H   pos: (  0.867068  0.357039  1.013596)  para_oo sigma:           0.00
             0.0000          0.0000          0.0000
             0.0000          0.0000          0.0000
             0.0000          0.0000          0.0000

     Atom 93  O   pos: (  0.382621  0.168328  1.593523)  para_oo sigma:          -0.70
            -0.6025         -0.0420          0.0302
            -0.0657         -0.7688         -0.0025
             0.0232          0.0052         -0.7346

     Atom 94  H   pos: (  0.332196  0.133888  1.634868)  para_oo sigma:           0.00
             0.0000          0.0000          0.0000
             0.0000          0.0000          0.0000
             0.0000          0.0000          0.0000

     Atom 95  H   pos: (  0.450413  0.149580  1.617705)  para_oo sigma:           0.00
             0.0000          0.0000          0.0000
             0.0000          0.0000          0.0000
             0.0000          0.0000          0.0000

     Atom 96  O   pos: ( -0.078828  0.394702  0.857991)  para_oo sigma:          -1.04
            -0.8882          0.0472          0.0077
             0.0640         -1.1081          0.1172
             0.0119          0.1225         -1.1297

     Atom 97  H   pos: ( -0.100441  0.448409  0.809819)  para_oo sigma:           0.00
             0.0000          0.0000          0.0000
             0.0000          0.0000          0.0000
             0.0000          0.0000          0.0000

     Atom 98  H   pos: ( -0.039815  0.347542  0.813295)  para_oo sigma:           0.00
             0.0000          0.0000          0.0000
             0.0000          0.0000          0.0000
             0.0000          0.0000          0.0000

     Atom 99  O   pos: (  0.845462 -0.018753  1.020642)  para_oo sigma:          -1.10
            -1.0551         -0.1158          0.0366
            -0.0514         -1.1924         -0.1054
             0.0572         -0.0763         -1.0652

     Atom100  H   pos: (  0.821950 -0.050058  0.956739)  para_oo sigma:           0.00
             0.0000          0.0000          0.0000
             0.0000          0.0000          0.0000
             0.0000          0.0000          0.0000

     Atom101  H   pos: (  0.821670  0.052774  1.015869)  para_oo sigma:           0.00
             0.0000          0.0000          0.0000
             0.0000          0.0000          0.0000
             0.0000          0.0000          0.0000

     Atom102  O   pos: (  0.684615  0.397900  1.374428)  para_oo sigma:          -0.64
            -0.5089          0.1142          0.2731
             0.1637         -0.6025          0.0990
             0.2959          0.1530         -0.7986

     Atom103  H   pos: (  0.648884  0.343934  1.411506)  para_oo sigma:           0.00
             0.0000          0.0000          0.0000
             0.0000          0.0000          0.0000
             0.0000          0.0000          0.0000

     Atom104  H   pos: (  0.731994  0.425552  1.426489)  para_oo sigma:           0.00
             0.0000          0.0000          0.0000
             0.0000          0.0000          0.0000
             0.0000          0.0000          0.0000

     Atom105  O   pos: (  0.367395  0.148386  0.783858)  para_oo sigma:          -0.43
            -0.5109          0.3259          0.0125
             0.4686         -0.1663         -0.0610
            -0.0189         -0.1259         -0.6178

     Atom106  H   pos: (  0.295479  0.122708  0.768876)  para_oo sigma:           0.00
             0.0000          0.0000          0.0000
             0.0000          0.0000          0.0000
             0.0000          0.0000          0.0000

     Atom107  H   pos: (  0.368207  0.219110  0.764145)  para_oo sigma:           0.00
             0.0000          0.0000          0.0000
             0.0000          0.0000          0.0000
             0.0000          0.0000          0.0000

     Atom108  O   pos: (  1.024341 -0.013590  0.861538)  para_oo sigma:          -0.60
            -0.4533         -0.3385          0.0201
            -0.1972         -0.7197          0.1183
             0.0440          0.1059         -0.6325

     Atom109  H   pos: (  0.959977  0.007235  0.831303)  para_oo sigma:           0.00
             0.0000          0.0000          0.0000
             0.0000          0.0000          0.0000
             0.0000          0.0000          0.0000

     Atom110  H   pos: (  0.734842  0.397768  0.807892)  para_oo sigma:           0.00
             0.0000          0.0000          0.0000
             0.0000          0.0000          0.0000
             0.0000          0.0000          0.0000

     Atom111  O   pos: (  0.455209  0.048151  1.421524)  para_oo sigma:          -0.97
            -0.8532          0.2265          0.0834
             0.1799         -0.8882         -0.1052
             0.1006         -0.1418         -1.1647

     Atom112  H   pos: (  0.430415  0.104704  1.461636)  para_oo sigma:           0.00
             0.0000          0.0000          0.0000
             0.0000          0.0000          0.0000
             0.0000          0.0000          0.0000

     Atom113  H   pos: (  0.402465 -0.008023  1.432362)  para_oo sigma:           0.00
             0.0000          0.0000          0.0000
             0.0000          0.0000          0.0000
             0.0000          0.0000          0.0000

     Atom114  O   pos: (  0.460130  0.395350  1.621089)  para_oo sigma:          -0.70
            -0.6954          0.0529         -0.0211
             0.0442         -0.7137          0.0530
            -0.0513          0.0996         -0.6932

     Atom115  H   pos: (  0.728793 -0.018567  1.608910)  para_oo sigma:           0.00
             0.0000          0.0000          0.0000
             0.0000          0.0000          0.0000
             0.0000          0.0000          0.0000

     Atom116  H   pos: (  0.197882  0.413481  0.061723)  para_oo sigma:           0.00
             0.0000          0.0000          0.0000
             0.0000          0.0000          0.0000
             0.0000          0.0000          0.0000

     Atom117  O   pos: (  0.805751  0.155109  1.575480)  para_oo sigma:          -0.84
            -0.7027          0.0075         -0.1199
             0.0441         -0.8782         -0.0156
            -0.1308         -0.0114         -0.9477

     Atom118  H   pos: (  0.818020  0.171295  1.646528)  para_oo sigma:           0.00
             0.0000          0.0000          0.0000
             0.0000          0.0000          0.0000
             0.0000          0.0000          0.0000

     Atom119  H   pos: (  0.731574  0.145560  1.576538)  para_oo sigma:           0.00
             0.0000          0.0000          0.0000
             0.0000          0.0000          0.0000
             0.0000          0.0000          0.0000

     Atom120  O   pos: (  1.116769 -0.005907  1.533731)  para_oo sigma:          -1.15
            -1.0803         -0.0452          0.0740
            -0.0081         -1.1730          0.0693
             0.1105          0.1547         -1.2007

     Atom121  H   pos: (  0.141139  0.045401  1.580463)  para_oo sigma:           0.00
             0.0000          0.0000          0.0000
             0.0000          0.0000          0.0000
             0.0000          0.0000          0.0000

     Atom122  H   pos: (  0.773388  0.414705  1.579179)  para_oo sigma:           0.00
             0.0000          0.0000          0.0000
             0.0000          0.0000          0.0000
             0.0000          0.0000          0.0000

     Atom123  O   pos: (  0.565582  0.269456  1.495062)  para_oo sigma:          -1.12
            -1.1001          0.0664         -0.0400
             0.0686         -1.2265         -0.0050
            -0.0267         -0.0355         -1.0273

     Atom124  H   pos: (  0.531582  0.322373  1.535674)  para_oo sigma:           0.00
             0.0000          0.0000          0.0000
             0.0000          0.0000          0.0000
             0.0000          0.0000          0.0000

     Atom125  H   pos: (  0.582364  0.215844  1.547055)  para_oo sigma:           0.00
             0.0000          0.0000          0.0000
             0.0000          0.0000          0.0000
             0.0000          0.0000          0.0000

     Atom126  O   pos: (  0.534413 -0.068366  1.611534)  para_oo sigma:          -0.40
            -0.6341         -0.1380         -0.0112
            -0.0628         -0.3013         -0.2799
            -0.0374         -0.3432         -0.2674

     Atom127  H   pos: (  0.329962 -0.010574  0.081879)  para_oo sigma:           0.00
             0.0000          0.0000          0.0000
             0.0000          0.0000          0.0000
             0.0000          0.0000          0.0000

     Atom128  H   pos: (  0.553071  0.004783  1.601310)  para_oo sigma:           0.00
             0.0000          0.0000          0.0000
             0.0000          0.0000          0.0000
             0.0000          0.0000          0.0000

     Atom129  O   pos: (  0.987075  0.158357  1.479662)  para_oo sigma:          -0.42
            -0.1916         -0.3775         -0.1448
            -0.4570         -0.4887         -0.1378
            -0.1528         -0.1563         -0.5804

     Atom130  H   pos: (  0.915884  0.157800  1.503703)  para_oo sigma:           0.00
             0.0000          0.0000          0.0000
             0.0000          0.0000          0.0000
             0.0000          0.0000          0.0000

     Atom131  H   pos: (  1.016414  0.094729  1.504823)  para_oo sigma:           0.00
             0.0000          0.0000          0.0000
             0.0000          0.0000          0.0000
             0.0000          0.0000          0.0000

     Atom132  O   pos: (  0.102851  0.026911  1.068590)  para_oo sigma:          -0.51
            -0.5923          0.1290          0.0876
             0.1871         -0.3677          0.1924
             0.1114          0.2143         -0.5590

     Atom133  H   pos: (  0.124422  0.096633  1.061343)  para_oo sigma:           0.00
             0.0000          0.0000          0.0000
             0.0000          0.0000          0.0000
             0.0000          0.0000          0.0000

     Atom134  H   pos: (  0.064968  0.006066  1.008324)  para_oo sigma:           0.00
             0.0000          0.0000          0.0000
             0.0000          0.0000          0.0000
             0.0000          0.0000          0.0000

     Atom135  O   pos: (  0.703800  0.359806  1.670236)  para_oo sigma:          -0.94
            -0.8956         -0.0034         -0.0652
            -0.0134         -0.9085         -0.0502
            -0.0599         -0.0854         -1.0021

     Atom136  H   pos: (  0.498126  0.363668  0.109133)  para_oo sigma:           0.00
             0.0000          0.0000          0.0000
             0.0000          0.0000          0.0000
             0.0000          0.0000          0.0000

     Atom137  H   pos: (  0.797532  0.013864  0.127986)  para_oo sigma:           0.00
             0.0000          0.0000          0.0000
             0.0000          0.0000          0.0000
             0.0000          0.0000          0.0000

     Atom138  O   pos: (  0.710092  0.147531  1.204286)  para_oo sigma:          -0.72
            -0.9732         -0.1698          0.3556
            -0.1756         -0.6928         -0.0877
             0.2486         -0.1042         -0.4792

     Atom139  H   pos: (  0.731361  0.153183  1.133948)  para_oo sigma:           0.00
             0.0000          0.0000          0.0000
             0.0000          0.0000          0.0000
             0.0000          0.0000          0.0000

     Atom140  H   pos: (  0.765990  0.113693  1.241597)  para_oo sigma:           0.00
             0.0000          0.0000          0.0000
             0.0000          0.0000          0.0000
             0.0000          0.0000          0.0000

     Atom141  O   pos: (  0.278905  0.187277  1.193640)  para_oo sigma:          -0.90
            -1.0091          0.0290         -0.0436
             0.0187         -0.8704         -0.0611
            -0.0643         -0.0459         -0.8232

     Atom142  H   pos: (  0.314600  0.202355  1.131557)  para_oo sigma:           0.00
             0.0000          0.0000          0.0000
             0.0000          0.0000          0.0000
             0.0000          0.0000          0.0000

     Atom143  H   pos: (  0.250238  0.251580  1.217939)  para_oo sigma:           0.00
             0.0000          0.0000          0.0000
             0.0000          0.0000          0.0000
             0.0000          0.0000          0.0000

     Atom144  O   pos: (  0.599213  0.231397  0.911107)  para_oo sigma:          -0.58
            -0.4963         -0.3071          0.1107
            -0.3106         -0.5252         -0.3356
             0.0864         -0.4175         -0.7273

     Atom145  H   pos: (  0.604907  0.302633  0.894923)  para_oo sigma:           0.00
             0.0000          0.0000          0.0000
             0.0000          0.0000          0.0000
             0.0000          0.0000          0.0000

     Atom146  H   pos: (  0.666531  0.211904  0.943487)  para_oo sigma:           0.00
             0.0000          0.0000          0.0000
             0.0000          0.0000          0.0000
             0.0000          0.0000          0.0000

     Atom147  O   pos: (  0.203001  0.347816  1.301113)  para_oo sigma:          -0.82
            -0.7391         -0.2766          0.0886
            -0.2452         -0.9858         -0.0315
             0.0373         -0.0775         -0.7388

     Atom148  H   pos: (  0.231835  0.306507  1.357198)  para_oo sigma:           0.00
             0.0000          0.0000          0.0000
             0.0000          0.0000          0.0000
             0.0000          0.0000          0.0000

     Atom149  H   pos: (  0.130230  0.339510  1.307522)  para_oo sigma:           0.00
             0.0000          0.0000          0.0000
             0.0000          0.0000          0.0000
             0.0000          0.0000          0.0000

     Atom150  O   pos: (  0.515268  0.171739  1.102539)  para_oo sigma:          -0.54
            -0.3111         -0.1406         -0.0739
            -0.0762         -0.6314          0.2510
            -0.1428          0.2371         -0.6760

     Atom151  H   pos: (  0.550472  0.148464  1.042074)  para_oo sigma:           0.00
             0.0000          0.0000          0.0000
             0.0000          0.0000          0.0000
             0.0000          0.0000          0.0000

     Atom152  H   pos: (  0.453955  0.203154  1.074504)  para_oo sigma:           0.00
             0.0000          0.0000          0.0000
             0.0000          0.0000          0.0000
             0.0000          0.0000          0.0000

     Atom153  O   pos: (  0.375524  0.025404  0.972120)  para_oo sigma:          -0.91
            -0.8977          0.0497          0.0476
             0.0582         -1.0888          0.0278
             0.0715          0.0209         -0.7545

     Atom154  H   pos: (  0.364940  0.095831  0.953420)  para_oo sigma:           0.00
             0.0000          0.0000          0.0000
             0.0000          0.0000          0.0000
             0.0000          0.0000          0.0000

     Atom155  H   pos: (  0.005655  0.452830  0.924228)  para_oo sigma:           0.00
             0.0000          0.0000          0.0000
             0.0000          0.0000          0.0000
             0.0000          0.0000          0.0000

     Atom156  O   pos: (  0.648619  0.065874  1.406629)  para_oo sigma:          -0.79
            -0.4069          0.1636         -0.2034
             0.0981         -0.9834         -0.0655
            -0.2790         -0.1538         -0.9895

     Atom157  H   pos: (  0.664392  0.134501  1.426969)  para_oo sigma:           0.00
             0.0000          0.0000          0.0000
             0.0000          0.0000          0.0000
             0.0000          0.0000          0.0000

     Atom158  H   pos: (  0.582201  0.051736  1.439262)  para_oo sigma:           0.00
             0.0000          0.0000          0.0000
             0.0000          0.0000          0.0000
             0.0000          0.0000          0.0000

     Atom159  O   pos: (  0.882288  0.287279  1.298865)  para_oo sigma:          -0.39
            -0.4032          0.5201          0.0929
             0.4282         -0.2673          0.2971
             0.1047          0.3353         -0.4888

     Atom160  H   pos: (  0.931298  0.317073  1.348747)  para_oo sigma:           0.00
             0.0000          0.0000          0.0000
             0.0000          0.0000          0.0000
             0.0000          0.0000          0.0000

     Atom161  H   pos: (  0.868065  0.218267  1.320639)  para_oo sigma:           0.00
             0.0000          0.0000          0.0000
             0.0000          0.0000          0.0000
             0.0000          0.0000          0.0000

     Atom162  O   pos: (  0.347636  0.255975  1.002033)  para_oo sigma:          -1.07
            -0.8992         -0.0180          0.1214
             0.0222         -1.1892          0.0757
             0.1379          0.0592         -1.1276

     Atom163  H   pos: (  0.271138  0.247500  0.983323)  para_oo sigma:           0.00
             0.0000          0.0000          0.0000
             0.0000          0.0000          0.0000
             0.0000          0.0000          0.0000

     Atom164  H   pos: (  0.381828  0.283855  0.942531)  para_oo sigma:           0.00
             0.0000          0.0000          0.0000
             0.0000          0.0000          0.0000
             0.0000          0.0000          0.0000

     Atom165  O   pos: (  0.629772  0.353021  1.148162)  para_oo sigma:          -0.30
            -0.7062         -0.2827         -0.0560
            -0.2662          0.0875         -0.5756
            -0.0991         -0.6400         -0.2893

     Atom166  H   pos: (  0.599587  0.285829  1.149029)  para_oo sigma:           0.00
             0.0000          0.0000          0.0000
             0.0000          0.0000          0.0000
             0.0000          0.0000          0.0000

     Atom167  H   pos: (  0.594253  0.390851  1.092992)  para_oo sigma:           0.00
             0.0000          0.0000          0.0000
             0.0000          0.0000          0.0000
             0.0000          0.0000          0.0000

     Atom168  O   pos: (  0.449150  0.374712  0.839309)  para_oo sigma:          -1.17
            -1.1115          0.0430         -0.1326
             0.0455         -1.1918          0.1011
            -0.1383          0.1609         -1.1934

     Atom169  H   pos: (  0.483505  0.329066  0.786536)  para_oo sigma:           0.00
             0.0000          0.0000          0.0000
             0.0000          0.0000          0.0000
             0.0000          0.0000          0.0000

     Atom170  H   pos: (  0.426576  0.434317  0.798998)  para_oo sigma:           0.00
             0.0000          0.0000          0.0000
             0.0000          0.0000          0.0000
             0.0000          0.0000          0.0000

     Atom171  O   pos: (  0.612118  0.027765  0.941963)  para_oo sigma:          -0.56
            -0.5755          0.1351         -0.0956
             0.1262         -0.3038          0.2826
            -0.1011          0.2784         -0.7997

     Atom172  H   pos: (  0.676725  0.062453  0.958237)  para_oo sigma:           0.00
             0.0000          0.0000          0.0000
             0.0000          0.0000          0.0000
             0.0000          0.0000          0.0000

     Atom173  H   pos: (  0.630356 -0.039011  0.917253)  para_oo sigma:           0.00
             0.0000          0.0000          0.0000
             0.0000          0.0000          0.0000
             0.0000          0.0000          0.0000

     Atom174  O   pos: (  0.834171  0.061889  1.336298)  para_oo sigma:          -0.97
            -0.7979         -0.0937         -0.0023
            -0.0440         -1.0808         -0.0099
             0.0162         -0.0399         -1.0355

     Atom175  H   pos: (  0.893655  0.018225  1.346465)  para_oo sigma:           0.00
             0.0000          0.0000          0.0000
             0.0000          0.0000          0.0000
             0.0000          0.0000          0.0000

     Atom176  H   pos: (  0.779937  0.037798  1.380354)  para_oo sigma:           0.00
             0.0000          0.0000          0.0000
             0.0000          0.0000          0.0000
             0.0000          0.0000          0.0000

     Atom177  O   pos: (  1.025995  0.107331  1.251192)  para_oo sigma:          -0.46
            -0.5831          0.1991         -0.0998
             0.1323         -0.7721         -0.2423
            -0.0920         -0.2012         -0.0360

     Atom178  H   pos: (  0.036440  0.156570  1.216651)  para_oo sigma:           0.00
             0.0000          0.0000          0.0000
             0.0000          0.0000          0.0000
             0.0000          0.0000          0.0000

     Atom179  H   pos: (  1.014724  0.132320  1.319399)  para_oo sigma:           0.00
             0.0000          0.0000          0.0000
             0.0000          0.0000          0.0000
             0.0000          0.0000          0.0000

     Atom180  O   pos: ( -0.226714  0.426247  0.055342)  para_oo sigma:          -0.29
            -0.3328          0.4802          0.2590
             0.5446         -0.1203         -0.1389
[truncated: 148,393 more chars]
