# Supplementary material for: Is there a future for 43Ca nuclear magnetic resonance in cement science?
Source: Phys Chem Chem Phys. 2025 Apr 9;27(17):9159–68. doi: 10.1039/d5cp00491h (PMC11997747; doi:10.1039/d5cp00491h)
Supplement: CP-027-D5CP00491H-s001 [file CP-027-D5CP00491H-s001.zip › QE-Files/CSH-surface-structures/surf14.vc-relax.nmr.out]

     Program GIPAW v.7.2 starts on 19Feb2024 at  3:26:33 

     This program is part of the open-source Quantum ESPRESSO suite
     for quantum simulation of materials; please cite
         "P. Giannozzi et al., J. Phys.:Condens. Matter 21 395502 (2009);
         "P. Giannozzi et al., J. Phys.:Condens. Matter 29 465901 (2017);
         "P. Giannozzi et al., J. Chem. Phys. 152 154105 (2020);
          URL http://www.quantum-espresso.org", 
     in publications or presentations arising from this work. More details at
     http://www.quantum-espresso.org/quote

     Parallel version (MPI), running on   112 processors

     MPI processes distributed on     1 nodes
     R & G space division:  proc/nbgrp/npool/nimage =     112
     193160 MiB available memory on the printing compute node when the environment starts


     ***** This is GIPAW git revision                                          *****
     ***** you can cite: N. Varini et al., Comp. Phys. Comm. 184, 1827 (2013)  *****
     ***** in publications or presentations arising from this work.            *****

     Parallelizing q-star over 1 images
     Reading input from surf14.vc-relax.nmr.in

     ------------------- Input file: --------------------
&inputgipaw
	job = 'nmr'
	prefix = 'surf14.vc-relax_nmr'
	tmp_dir = './tmpSurf14/',
	verbosity = 'high'
	diagonalization = 'david'
/


     Reading xml data from directory:

     ./tmpSurf14/surf14.vc-relax_nmr.save/
     file Ca.pbe-spn-kjpaw_psl.1.0.0.UPF: wavefunction(s)  3S renormalized
     file O.pbe-n-kjpaw_psl.1.0.0.UPF: wavefunction(s)  2S 2P renormalized
     file Si.pbe-nl-kjpaw_psl.1.0.0.UPF: wavefunction(s)  3S 3P renormalized
     file H.pbe-kjpaw_psl.1.0.0.UPF: wavefunction(s)  1S renormalized

     IMPORTANT: XC functional enforced from input :
     Exchange-correlation= PBE
                           (   1   4   3   4   0   0   0)
     Any further DFT definition will be discarded
     Please, verify this is what you really want


     Parallelization info
     --------------------
     sticks:   dense  smooth     PW     G-vecs:    dense   smooth      PW
     Min         123     123     42                27246    27246    5455
     Max         124     124     43                27260    27260    5467
     Sum       13817   13817   4731              3052101  3052101  611681

     Using Slab Decomposition

     Reading collected, re-writing distributed wavefunctions
     Subspace diagonalization in iterative solution of the eigenvalue problem:
     a serial algorithm will be used

     GIPAW projectors -----------------------------------------------
     atom=  Ca   l=0  rc=    1.3000  rs=    0.8667
     atom=  Ca   l=0  rc=    1.3000  rs=    0.8667
     atom=  Ca   l=1  rc=    1.6000  rs=    1.0667
     atom=  Ca   l=1  rc=    1.6000  rs=    1.0667
     atom=  Ca   l=2  rc=    1.7000  rs=    1.1333
     atom=  Ca   l=2  rc=    1.7000  rs=    1.1333
     projs nearly linearly dependent: l=0  n1,n2= 1, 2  s=  0.99170013
     projs nearly linearly dependent: l=2  n1,n2= 1, 2  s=  0.99334936

     atom=  O    l=0  rc=    1.3000  rs=    0.8667
     atom=  O    l=0  rc=    1.3000  rs=    0.8667
     atom=  O    l=1  rc=    1.3500  rs=    0.9000
     atom=  O    l=1  rc=    1.3500  rs=    0.9000
     projs nearly linearly dependent: l=1  n1,n2= 1, 2  s=  0.99790099

     atom=  Si   l=0  rc=    1.8000  rs=    1.2000
     atom=  Si   l=0  rc=    1.8000  rs=    1.2000
     atom=  Si   l=1  rc=    1.8000  rs=    1.2000
     atom=  Si   l=1  rc=    1.8000  rs=    1.2000
     atom=  Si   l=2  rc=    1.8000  rs=    1.2000
     atom=  Si   l=2  rc=    1.8000  rs=    1.2000
     projs nearly linearly dependent: l=2  n1,n2= 1, 2  s=  0.99992180

     atom=  H    l=0  rc=    1.0000  rs=    0.6667
     atom=  H    l=0  rc=    1.0000  rs=    0.6667
     projs nearly linearly dependent: l=0  n1,n2= 1, 2  s=  0.99968852
     -----------------------------------------------------------------

     GIPAW integrals: -------------------------------------------
     Atom  i/j   nmr_para   nmr_dia   epr_rmc  epr_para   epr_dia
       Ca  1 1   0.25E+04 -0.66E+00  0.13E+02  0.81E+09  0.75E+03
       Ca  2 1   0.26E+04 -0.73E+00  0.13E+02  0.86E+09  0.79E+03
       Ca  2 2   0.28E+04 -0.80E+00  0.13E+02  0.92E+09  0.84E+03
       Ca  3 3   0.30E+02  0.22E+00  0.11E+02  0.47E+05  0.19E+03
       Ca  4 3   0.33E+02  0.20E+00  0.12E+02  0.54E+05  0.22E+03
       Ca  4 4   0.37E+02  0.17E+00  0.13E+02  0.60E+05  0.24E+03
       Ca  5 5   0.29E+01  0.74E+00  0.81E+01  0.47E+03  0.66E+02
       Ca  6 5   0.36E+01  0.91E+00  0.10E+02  0.59E+03  0.81E+02
       Ca  6 6   0.45E+01  0.11E+01  0.13E+02  0.74E+03  0.10E+03
       O   1 1   0.81E+03 -0.32E+00  0.65E+01  0.43E+08  0.24E+03
       O   2 1   0.91E+03 -0.39E+00  0.71E+01  0.48E+08  0.27E+03
       O   2 2   0.10E+04 -0.48E+00  0.78E+01  0.55E+08  0.31E+03
       O   3 3   0.99E+01  0.87E+00  0.58E+01  0.24E+04  0.75E+02
       O   4 3   0.11E+02  0.97E+00  0.67E+01  0.27E+04  0.83E+02
       O   4 4   0.12E+02  0.11E+01  0.76E+01  0.31E+04  0.93E+02
       Si  1 1   0.12E+04 -0.54E-01  0.93E+01  0.18E+09  0.37E+03
       Si  2 1   0.17E+04  0.68E-01  0.12E+02  0.26E+09  0.52E+03
       Si  2 2   0.24E+04  0.31E+00  0.19E+02  0.37E+09  0.74E+03
       Si  3 3   0.18E+02  0.34E+00  0.10E+02  0.13E+05  0.11E+03
       Si  4 3   0.21E+02  0.27E+00  0.11E+02  0.15E+05  0.13E+03
       Si  4 4   0.23E+02  0.18E+00  0.12E+02  0.18E+05  0.14E+03
       Si  5 5   0.26E+00  0.79E-01  0.58E+00  0.29E+02  0.79E+01
       Si  6 5   0.27E+00  0.84E-01  0.62E+00  0.30E+02  0.81E+01
       Si  6 6   0.29E+00  0.89E-01  0.66E+00  0.31E+02  0.84E+01
       H   1 1   0.39E+02  0.19E+00  0.29E+00  0.78E+05  0.13E+02
       H   2 1   0.41E+02  0.21E+00  0.32E+00  0.82E+05  0.14E+02
       H   2 2   0.43E+02  0.22E+00  0.36E+00  0.86E+05  0.15E+02
     ------------------------------------------------------------

     alpha_pv=     76.7025 eV

     Number of occupied bands for each k-point:
     k-point:     1    nbnd_occ= 360
     k-point:     2    nbnd_occ= 360
     k-point:     3    nbnd_occ= 360
     k-point:     4    nbnd_occ= 360


     q-space interpolation up to   240.00 Rydberg

     GIPAW job: nmr                                                                             
     NMR macroscopic correction: yes
             0.6667          0.0000          0.0000
             0.0000          0.6667          0.0000
             0.0000          0.0000          0.6667


     Largest allocated arrays     est. size (Mb)     dimensions
        KS wavefunctions at k          28.95 Mb     (    5271,  360)
        KS wavefunctions at k+q        28.95 Mb     (    5271,  360)
        First-order wavefunctions     289.54 Mb     (    5271,  360, 10)
        First-order wavefunct (US)    173.73 Mb     (    5271,  360,  6)
        Charge/spin density             0.73 Mb     (   96000,    1)
        Induced current                 6.59 Mb     (   96000,    3,3,1)
        Induced magnetic field          6.59 Mb     (   96000,    3,3,1)
        NL pseudopotentials            97.00 Mb     (    5271, 1206)
        GIPAW NL terms                 97.00 Mb     (    5271, 1206)

     Computing the magnetic susceptibility     isolve=0    ethr=  0.1000E-13
     k-point #    1 of     4      pool #  1    cpu time:      21.3
     compute_u_kq: q = (    0.0000,    0.0000,    0.0000)
     Rotating WFCS
     ethr =  1.00E-14,  avg # of iterations =  5.0
     eigenvalues at k:
 -36.4231 -36.3551 -36.3060 -36.1237 -36.0920 -36.0221 -36.0049 -35.9053
 -35.7990 -35.7730 -35.7635 -35.5678 -35.5274 -18.5586 -18.4869 -18.3440
 -18.2952 -18.2190 -18.1455 -18.1330 -18.0946 -18.0778 -18.0587 -18.0205
 -18.0165 -17.9692 -17.9421 -17.8930 -17.8636 -17.8518 -17.8207 -17.8021
 -17.7925 -17.7544 -17.7362 -17.7093 -17.6904 -17.6499 -17.6270 -17.6000
 -17.5839 -17.5734 -17.5480 -17.5232 -17.5058 -17.4896 -17.4719 -17.4539
 -17.4294 -17.4146 -17.4067 -17.3903 -17.3753 -17.3682 -17.3605 -17.3482
 -17.3373 -17.3281 -17.3176 -17.3080 -17.2811 -17.2508 -17.2384 -17.2156
 -17.2033 -17.1944 -17.1654 -17.1535 -17.1287 -17.1149 -17.0927 -17.0706
 -17.0301 -17.0139 -17.0053 -16.9999 -16.9736 -16.9600 -16.9543 -16.9344
 -16.9230 -16.9063 -16.8731 -16.8524 -16.8452 -16.8392 -16.8215 -16.8040
 -16.7457 -16.7368 -16.7266 -16.7010 -16.6813 -16.6791 -16.6666 -16.6509
 -16.6490 -16.5763 -16.4462 -16.4180 -16.2716 -16.1877 -16.1091 -15.5895
 -15.5481 -15.2347 -15.1923 -15.1754 -14.9928 -14.9652 -14.9474 -14.8515
 -14.8044 -14.7379 -14.5869 -14.5212 -14.3898 -14.3558 -14.3115 -14.3014
 -14.2688 -14.2422 -14.2018 -14.1632 -14.1399 -14.1275 -13.9412 -13.9173
 -13.8373  -6.6567  -6.4997  -6.4785  -6.3600  -6.3206  -6.2772  -6.1958
  -6.1676  -6.0961  -6.0719  -6.0395  -5.9923  -5.9356  -5.9027  -5.8707
  -5.8348  -5.8061  -5.7563  -5.7540  -5.6951  -5.6595  -5.6324  -5.6195
  -5.5693  -5.5550  -5.5353  -5.5020  -5.4639  -5.4251  -5.3770  -5.3528
  -5.3375  -5.3041  -5.2909  -5.2391  -5.2010  -5.1894  -5.1812  -5.1403
  -5.0947  -5.0589  -5.0260  -5.0081  -4.9633  -4.9209  -4.8023  -4.7902
  -4.7051  -4.6359  -3.8023  -3.7055  -3.6147  -3.5844  -3.5430  -3.4762
  -3.3435  -3.2897  -3.2161  -3.1628  -3.0797  -3.0125  -2.9768  -2.9518
  -2.8844  -2.8560  -2.8298  -2.8192  -2.7562  -2.7296  -2.7090  -2.6699
  -2.6387  -2.5720  -2.5496  -2.5339  -2.5122  -2.4440  -2.4166  -2.3758
  -2.3326  -2.2754  -2.2204  -2.1778  -2.1511  -2.1249  -2.0936  -2.0808
  -2.0686  -2.0418  -2.0099  -1.9789  -1.9544  -1.9339  -1.9203  -1.8984
  -1.8672  -1.8499  -1.8124  -1.7915  -1.7699  -1.7440  -1.7069  -1.6594
  -1.6491  -1.6025  -1.5733  -1.5512  -1.5029  -1.4654  -1.4266  -1.3908
  -1.3675  -1.3340  -1.3126  -1.2669  -1.2087  -1.1364  -1.1065  -1.0578
  -1.0380  -1.0137  -0.9232  -0.8537  -0.8246  -0.7375  -0.6759  -0.6382
  -0.6069  -0.5878  -0.5569  -0.5370  -0.4987  -0.4578  -0.4394  -0.4313
  -0.3980  -0.3852  -0.3531  -0.3451  -0.3198  -0.3103  -0.2940  -0.2699
  -0.2487  -0.2432  -0.2149  -0.1973  -0.1786  -0.1654  -0.1432  -0.1350
  -0.1265  -0.1072  -0.0846  -0.0697  -0.0441  -0.0358  -0.0258  -0.0062
   0.0059   0.0174   0.0470   0.0676   0.0890   0.1002   0.1190   0.1463
   0.1627   0.1730   0.1831   0.2045   0.2239   0.2329   0.2500   0.2769
   0.2899   0.3139   0.3252   0.3421   0.3549   0.3660   0.3744   0.3931
   0.4230   0.4392   0.4561   0.4725   0.4964   0.5312   0.5493   0.5531
   0.5657   0.5809   0.6207   0.6462   0.6624   0.6698   0.7051   0.7210
   0.7589   0.7712   0.7836   0.7889   0.8057   0.8322   0.8708   0.8802
   0.8998   0.9246   0.9539   0.9954   1.0265   1.0958   1.1171   1.1596
   1.2168   1.2440   1.2781   1.2973   1.3345   1.3711   1.4133   1.4760
   1.4907   1.5246   1.5798   1.6493   1.6721   1.7923   1.8775   1.9214
     eigenvalues at k+q:
 -36.4231 -36.3551 -36.3060 -36.1237 -36.0920 -36.0221 -36.0049 -35.9053
 -35.7989 -35.7730 -35.7635 -35.5678 -35.5274 -18.5586 -18.4869 -18.3440
 -18.2952 -18.2190 -18.1455 -18.1330 -18.0946 -18.0778 -18.0587 -18.0205
 -18.0165 -17.9692 -17.9421 -17.8930 -17.8636 -17.8518 -17.8207 -17.8021
 -17.7925 -17.7544 -17.7363 -17.7093 -17.6904 -17.6499 -17.6270 -17.6000
 -17.5839 -17.5734 -17.5480 -17.5232 -17.5058 -17.4896 -17.4719 -17.4539
 -17.4294 -17.4146 -17.4067 -17.3903 -17.3752 -17.3682 -17.3605 -17.3482
 -17.3373 -17.3281 -17.3176 -17.3080 -17.2811 -17.2508 -17.2384 -17.2156
 -17.2033 -17.1944 -17.1654 -17.1535 -17.1287 -17.1149 -17.0927 -17.0706
 -17.0301 -17.0139 -17.0053 -16.9999 -16.9736 -16.9600 -16.9543 -16.9344
 -16.9230 -16.9063 -16.8731 -16.8524 -16.8452 -16.8392 -16.8215 -16.8040
 -16.7457 -16.7368 -16.7266 -16.7010 -16.6813 -16.6791 -16.6666 -16.6509
 -16.6490 -16.5763 -16.4461 -16.4181 -16.2716 -16.1877 -16.1091 -15.5895
 -15.5481 -15.2347 -15.1923 -15.1754 -14.9928 -14.9652 -14.9474 -14.8515
 -14.8044 -14.7378 -14.5869 -14.5212 -14.3898 -14.3558 -14.3115 -14.3014
 -14.2688 -14.2422 -14.2018 -14.1632 -14.1399 -14.1275 -13.9411 -13.9172
 -13.8373  -6.6567  -6.4997  -6.4785  -6.3600  -6.3206  -6.2772  -6.1958
  -6.1676  -6.0961  -6.0719  -6.0395  -5.9923  -5.9356  -5.9027  -5.8707
  -5.8348  -5.8061  -5.7563  -5.7540  -5.6951  -5.6595  -5.6324  -5.6195
  -5.5693  -5.5550  -5.5352  -5.5020  -5.4639  -5.4251  -5.3769  -5.3528
  -5.3375  -5.3041  -5.2909  -5.2391  -5.2010  -5.1894  -5.1812  -5.1403
  -5.0947  -5.0589  -5.0260  -5.0081  -4.9633  -4.9209  -4.8023  -4.7903
  -4.7051  -4.6359  -3.8023  -3.7055  -3.6147  -3.5844  -3.5430  -3.4762
  -3.3435  -3.2897  -3.2161  -3.1628  -3.0797  -3.0125  -2.9768  -2.9518
  -2.8844  -2.8560  -2.8298  -2.8192  -2.7562  -2.7296  -2.7090  -2.6699
  -2.6386  -2.5720  -2.5496  -2.5339  -2.5122  -2.4440  -2.4166  -2.3758
  -2.3326  -2.2754  -2.2204  -2.1778  -2.1511  -2.1249  -2.0936  -2.0808
  -2.0686  -2.0418  -2.0099  -1.9789  -1.9544  -1.9339  -1.9203  -1.8984
  -1.8672  -1.8499  -1.8124  -1.7915  -1.7699  -1.7440  -1.7069  -1.6594
  -1.6491  -1.6025  -1.5733  -1.5512  -1.5029  -1.4654  -1.4266  -1.3908
  -1.3675  -1.3340  -1.3126  -1.2669  -1.2087  -1.1364  -1.1065  -1.0578
  -1.0380  -1.0137  -0.9232  -0.8537  -0.8246  -0.7375  -0.6759  -0.6382
  -0.6069  -0.5878  -0.5569  -0.5370  -0.4987  -0.4578  -0.4394  -0.4313
  -0.3980  -0.3852  -0.3531  -0.3451  -0.3198  -0.3103  -0.2940  -0.2699
  -0.2487  -0.2432  -0.2149  -0.1973  -0.1786  -0.1654  -0.1432  -0.1350
  -0.1265  -0.1072  -0.0846  -0.0697  -0.0441  -0.0358  -0.0258  -0.0062
   0.0059   0.0174   0.0470   0.0676   0.0890   0.1002   0.1190   0.1463
   0.1627   0.1730   0.1831   0.2045   0.2239   0.2329   0.2500   0.2769
   0.2899   0.3139   0.3253   0.3421   0.3549   0.3660   0.3744   0.3931
   0.4230   0.4392   0.4561   0.4725   0.4964   0.5312   0.5493   0.5531
   0.5657   0.5809   0.6207   0.6462   0.6624   0.6698   0.7051   0.7210
   0.7589   0.7712   0.7836   0.7889   0.8057   0.8322   0.8708   0.8803
   0.8998   0.9246   0.9539   0.9955   1.0265   1.0958   1.1171   1.1596
   1.2168   1.2440   1.2781   1.2973   1.3345   1.3711   1.4133   1.4760
   1.4907   1.5246   1.5798   1.6493   1.6721   1.7923   1.8776   1.9214
     cgsolve_all iterations  63    anorm=    0.75E-07
PARA_AUG  1      50.4705136        -0.4573956         0.2164036
     cgsolve_all iterations  65    anorm=    0.74E-07
PARA_AUG  2      -0.4520003        50.0958030         0.1787654
     cgsolve_all iterations  65    anorm=    0.73E-07
PARA_AUG  3       0.0803631         0.0624911        50.6236763
     cgsolve_all iterations  72    anorm=    0.72E-07
     cgsolve_all iterations  70    anorm=    0.72E-07
     cgsolve_all iterations  70    anorm=    0.72E-07
     compute_u_kq: q = (    0.0395,    0.0000,    0.0000)
     Rotating WFCS
     ethr =  1.00E-14,  avg # of iterations = 24.0
     eigenvalues at k:
 -36.4231 -36.3551 -36.3060 -36.1237 -36.0920 -36.0221 -36.0049 -35.9053
 -35.7990 -35.7730 -35.7635 -35.5678 -35.5274 -18.5586 -18.4869 -18.3440
 -18.2952 -18.2190 -18.1455 -18.1330 -18.0946 -18.0778 -18.0587 -18.0205
 -18.0165 -17.9692 -17.9421 -17.8930 -17.8636 -17.8518 -17.8207 -17.8021
 -17.7925 -17.7544 -17.7362 -17.7093 -17.6904 -17.6499 -17.6270 -17.6000
 -17.5839 -17.5734 -17.5480 -17.5232 -17.5058 -17.4896 -17.4719 -17.4539
 -17.4294 -17.4146 -17.4067 -17.3903 -17.3753 -17.3682 -17.3605 -17.3482
 -17.3373 -17.3281 -17.3176 -17.3080 -17.2811 -17.2508 -17.2384 -17.2156
 -17.2033 -17.1944 -17.1654 -17.1535 -17.1287 -17.1149 -17.0927 -17.0706
 -17.0301 -17.0139 -17.0053 -16.9999 -16.9736 -16.9600 -16.9543 -16.9344
 -16.9230 -16.9063 -16.8731 -16.8524 -16.8452 -16.8392 -16.8215 -16.8040
 -16.7457 -16.7368 -16.7266 -16.7010 -16.6813 -16.6791 -16.6666 -16.6509
 -16.6490 -16.5763 -16.4462 -16.4180 -16.2716 -16.1877 -16.1091 -15.5895
 -15.5481 -15.2347 -15.1923 -15.1754 -14.9928 -14.9652 -14.9474 -14.8515
 -14.8044 -14.7379 -14.5869 -14.5212 -14.3898 -14.3558 -14.3115 -14.3014
 -14.2688 -14.2422 -14.2018 -14.1632 -14.1399 -14.1275 -13.9412 -13.9173
 -13.8373  -6.6567  -6.4997  -6.4785  -6.3600  -6.3206  -6.2772  -6.1958
  -6.1676  -6.0961  -6.0719  -6.0395  -5.9923  -5.9356  -5.9027  -5.8707
  -5.8348  -5.8061  -5.7563  -5.7540  -5.6951  -5.6595  -5.6324  -5.6195
  -5.5693  -5.5550  -5.5353  -5.5020  -5.4639  -5.4251  -5.3770  -5.3528
  -5.3375  -5.3041  -5.2909  -5.2391  -5.2010  -5.1894  -5.1812  -5.1403
  -5.0947  -5.0589  -5.0260  -5.0081  -4.9633  -4.9209  -4.8023  -4.7902
  -4.7051  -4.6359  -3.8023  -3.7055  -3.6147  -3.5844  -3.5430  -3.4762
  -3.3435  -3.2897  -3.2161  -3.1628  -3.0797  -3.0125  -2.9768  -2.9518
  -2.8844  -2.8560  -2.8298  -2.8192  -2.7562  -2.7296  -2.7090  -2.6699
  -2.6387  -2.5720  -2.5496  -2.5339  -2.5122  -2.4440  -2.4166  -2.3758
  -2.3326  -2.2754  -2.2204  -2.1778  -2.1511  -2.1249  -2.0936  -2.0808
  -2.0686  -2.0418  -2.0099  -1.9789  -1.9544  -1.9339  -1.9203  -1.8984
  -1.8672  -1.8499  -1.8124  -1.7915  -1.7699  -1.7440  -1.7069  -1.6594
  -1.6491  -1.6025  -1.5733  -1.5512  -1.5029  -1.4654  -1.4266  -1.3908
  -1.3675  -1.3340  -1.3126  -1.2669  -1.2087  -1.1364  -1.1065  -1.0578
  -1.0380  -1.0137  -0.9232  -0.8537  -0.8246  -0.7375  -0.6759  -0.6382
  -0.6069  -0.5878  -0.5569  -0.5370  -0.4987  -0.4578  -0.4394  -0.4313
  -0.3980  -0.3852  -0.3531  -0.3451  -0.3198  -0.3103  -0.2940  -0.2699
  -0.2487  -0.2432  -0.2149  -0.1973  -0.1786  -0.1654  -0.1432  -0.1350
  -0.1265  -0.1072  -0.0846  -0.0697  -0.0441  -0.0358  -0.0258  -0.0062
   0.0059   0.0174   0.0470   0.0676   0.0890   0.1002   0.1190   0.1463
   0.1627   0.1730   0.1831   0.2045   0.2239   0.2329   0.2500   0.2769
   0.2899   0.3139   0.3252   0.3421   0.3549   0.3660   0.3744   0.3931
   0.4230   0.4392   0.4561   0.4725   0.4964   0.5312   0.5493   0.5531
   0.5657   0.5809   0.6207   0.6462   0.6624   0.6698   0.7051   0.7210
   0.7589   0.7712   0.7836   0.7889   0.8057   0.8322   0.8708   0.8802
   0.8998   0.9246   0.9539   0.9954   1.0265   1.0958   1.1171   1.1596
   1.2168   1.2440   1.2781   1.2973   1.3345   1.3711   1.4133   1.4760
   1.4907   1.5246   1.5798   1.6493   1.6721   1.7923   1.8775   1.9214
     eigenvalues at k+q:
 -36.4231 -36.3551 -36.3060 -36.1237 -36.0919 -36.0221 -36.0049 -35.9053
 -35.7989 -35.7731 -35.7635 -35.5678 -35.5274 -18.5620 -18.4870 -18.3405
 -18.2943 -18.2186 -18.1466 -18.1343 -18.0944 -18.0780 -18.0560 -18.0202
 -18.0148 -17.9709 -17.9424 -17.8940 -17.8632 -17.8535 -17.8215 -17.8015
 -17.7905 -17.7556 -17.7363 -17.7087 -17.6904 -17.6503 -17.6263 -17.6021
 -17.5858 -17.5713 -17.5487 -17.5237 -17.5050 -17.4896 -17.4743 -17.4565
 -17.4312 -17.4155 -17.4079 -17.3912 -17.3761 -17.3690 -17.3617 -17.3498
 -17.3393 -17.3287 -17.3172 -17.3072 -17.2815 -17.2509 -17.2379 -17.2155
 -17.2039 -17.1948 -17.1642 -17.1516 -17.1264 -17.1143 -17.0901 -17.0693
 -17.0281 -17.0134 -17.0057 -16.9998 -16.9735 -16.9585 -16.9528 -16.9330
 -16.9230 -16.9085 -16.8733 -16.8516 -16.8444 -16.8370 -16.8206 -16.8036
 -16.7461 -16.7353 -16.7261 -16.6987 -16.6810 -16.6770 -16.6624 -16.6489
 -16.6460 -16.5700 -16.4474 -16.4207 -16.2745 -16.1916 -16.1200 -15.5901
 -15.5481 -15.2329 -15.1883 -15.1748 -14.9891 -14.9754 -14.9442 -14.8512
 -14.8150 -14.7402 -14.5871 -14.5244 -14.3902 -14.3527 -14.3103 -14.3014
 -14.2638 -14.2371 -14.2040 -14.1659 -14.1393 -14.1287 -13.9411 -13.9164
 -13.8357  -6.6438  -6.4943  -6.4776  -6.3592  -6.3176  -6.2769  -6.1923
  -6.1695  -6.0962  -6.0714  -6.0345  -5.9923  -5.9369  -5.9006  -5.8719
  -5.8359  -5.8047  -5.7567  -5.7516  -5.6960  -5.6597  -5.6324  -5.6187
  -5.5693  -5.5560  -5.5338  -5.5022  -5.4672  -5.4273  -5.3768  -5.3537
  -5.3387  -5.3056  -5.2939  -5.2413  -5.2107  -5.1906  -5.1821  -5.1424
  -5.1018  -5.0586  -5.0279  -5.0107  -4.9647  -4.9216  -4.8081  -4.7893
  -4.7108  -4.6400  -3.7986  -3.6988  -3.6024  -3.5827  -3.5375  -3.4784
  -3.3453  -3.2884  -3.2145  -3.1701  -3.0808  -3.0146  -2.9796  -2.9498
  -2.8842  -2.8548  -2.8306  -2.8179  -2.7622  -2.7296  -2.7093  -2.6702
  -2.6409  -2.5749  -2.5498  -2.5356  -2.5125  -2.4449  -2.4149  -2.3677
  -2.3304  -2.2673  -2.2208  -2.1779  -2.1518  -2.1208  -2.0921  -2.0781
  -2.0673  -2.0394  -2.0129  -1.9774  -1.9582  -1.9382  -1.9242  -1.8965
  -1.8670  -1.8524  -1.8129  -1.7938  -1.7712  -1.7440  -1.7084  -1.6588
  -1.6502  -1.6022  -1.5717  -1.5486  -1.5051  -1.4693  -1.4302  -1.3924
  -1.3692  -1.3288  -1.3110  -1.2679  -1.2097  -1.1337  -1.1007  -1.0570
  -1.0341  -1.0172  -0.9283  -0.8510  -0.8221  -0.7375  -0.6770  -0.6375
  -0.6092  -0.5892  -0.5621  -0.5317  -0.4980  -0.4667  -0.4389  -0.4282
  -0.3997  -0.3890  -0.3530  -0.3435  -0.3223  -0.3102  -0.2933  -0.2728
  -0.2529  -0.2439  -0.2130  -0.1958  -0.1800  -0.1659  -0.1440  -0.1337
  -0.1246  -0.1070  -0.0832  -0.0671  -0.0410  -0.0319  -0.0235  -0.0072
   0.0051   0.0202   0.0495   0.0710   0.0883   0.1015   0.1183   0.1440
   0.1624   0.1730   0.1829   0.2052   0.2231   0.2358   0.2508   0.2755
   0.2913   0.3143   0.3254   0.3417   0.3530   0.3652   0.3740   0.3925
   0.4219   0.4394   0.4555   0.4715   0.4980   0.5319   0.5497   0.5528
   0.5680   0.5806   0.6238   0.6446   0.6661   0.6711   0.7051   0.7215
   0.7582   0.7721   0.7840   0.7896   0.8053   0.8341   0.8823   0.8839
   0.9021   0.9284   0.9536   0.9961   1.0289   1.0947   1.1201   1.1607
   1.2156   1.2436   1.2714   1.2938   1.3439   1.3712   1.4110   1.4760
   1.4918   1.5218   1.5744   1.6481   1.6693   1.7872   1.8783   1.9203
     cgsolve_all iterations  72    anorm=    0.73E-07
     cgsolve_all iterations  70    anorm=    0.72E-07
     cgsolve_all iterations  70    anorm=    0.71E-07
     compute_u_kq: q = (   -0.0395,    0.0000,    0.0000)
     Rotating WFCS
     ethr =  1.00E-14,  avg # of iterations = 24.0
     eigenvalues at k:
 -36.4231 -36.3551 -36.3060 -36.1237 -36.0920 -36.0221 -36.0049 -35.9053
 -35.7990 -35.7730 -35.7635 -35.5678 -35.5274 -18.5586 -18.4869 -18.3440
 -18.2952 -18.2190 -18.1455 -18.1330 -18.0946 -18.0778 -18.0587 -18.0205
 -18.0165 -17.9692 -17.9421 -17.8930 -17.8636 -17.8518 -17.8207 -17.8021
 -17.7925 -17.7544 -17.7362 -17.7093 -17.6904 -17.6499 -17.6270 -17.6000
 -17.5839 -17.5734 -17.5480 -17.5232 -17.5058 -17.4896 -17.4719 -17.4539
 -17.4294 -17.4146 -17.4067 -17.3903 -17.3753 -17.3682 -17.3605 -17.3482
 -17.3373 -17.3281 -17.3176 -17.3080 -17.2811 -17.2508 -17.2384 -17.2156
 -17.2033 -17.1944 -17.1654 -17.1535 -17.1287 -17.1149 -17.0927 -17.0706
 -17.0301 -17.0139 -17.0053 -16.9999 -16.9736 -16.9600 -16.9543 -16.9344
 -16.9230 -16.9063 -16.8731 -16.8524 -16.8452 -16.8392 -16.8215 -16.8040
 -16.7457 -16.7368 -16.7266 -16.7010 -16.6813 -16.6791 -16.6666 -16.6509
 -16.6490 -16.5763 -16.4462 -16.4180 -16.2716 -16.1877 -16.1091 -15.5895
 -15.5481 -15.2347 -15.1923 -15.1754 -14.9928 -14.9652 -14.9474 -14.8515
 -14.8044 -14.7379 -14.5869 -14.5212 -14.3898 -14.3558 -14.3115 -14.3014
 -14.2688 -14.2422 -14.2018 -14.1632 -14.1399 -14.1275 -13.9412 -13.9173
 -13.8373  -6.6567  -6.4997  -6.4785  -6.3600  -6.3206  -6.2772  -6.1958
  -6.1676  -6.0961  -6.0719  -6.0395  -5.9923  -5.9356  -5.9027  -5.8707
  -5.8348  -5.8061  -5.7563  -5.7540  -5.6951  -5.6595  -5.6324  -5.6195
  -5.5693  -5.5550  -5.5353  -5.5020  -5.4639  -5.4251  -5.3770  -5.3528
  -5.3375  -5.3041  -5.2909  -5.2391  -5.2010  -5.1894  -5.1812  -5.1403
  -5.0947  -5.0589  -5.0260  -5.0081  -4.9633  -4.9209  -4.8023  -4.7902
  -4.7051  -4.6359  -3.8023  -3.7055  -3.6147  -3.5844  -3.5430  -3.4762
  -3.3435  -3.2897  -3.2161  -3.1628  -3.0797  -3.0125  -2.9768  -2.9518
  -2.8844  -2.8560  -2.8298  -2.8192  -2.7562  -2.7296  -2.7090  -2.6699
  -2.6387  -2.5720  -2.5496  -2.5339  -2.5122  -2.4440  -2.4166  -2.3758
  -2.3326  -2.2754  -2.2204  -2.1778  -2.1511  -2.1249  -2.0936  -2.0808
  -2.0686  -2.0418  -2.0099  -1.9789  -1.9544  -1.9339  -1.9203  -1.8984
  -1.8672  -1.8499  -1.8124  -1.7915  -1.7699  -1.7440  -1.7069  -1.6594
  -1.6491  -1.6025  -1.5733  -1.5512  -1.5029  -1.4654  -1.4266  -1.3908
  -1.3675  -1.3340  -1.3126  -1.2669  -1.2087  -1.1364  -1.1065  -1.0578
  -1.0380  -1.0137  -0.9232  -0.8537  -0.8246  -0.7375  -0.6759  -0.6382
  -0.6069  -0.5878  -0.5569  -0.5370  -0.4987  -0.4578  -0.4394  -0.4313
  -0.3980  -0.3852  -0.3531  -0.3451  -0.3198  -0.3103  -0.2940  -0.2699
  -0.2487  -0.2432  -0.2149  -0.1973  -0.1786  -0.1654  -0.1432  -0.1350
  -0.1265  -0.1072  -0.0846  -0.0697  -0.0441  -0.0358  -0.0258  -0.0062
   0.0059   0.0174   0.0470   0.0676   0.0890   0.1002   0.1190   0.1463
   0.1627   0.1730   0.1831   0.2045   0.2239   0.2329   0.2500   0.2769
   0.2899   0.3139   0.3252   0.3421   0.3549   0.3660   0.3744   0.3931
   0.4230   0.4392   0.4561   0.4725   0.4964   0.5312   0.5493   0.5531
   0.5657   0.5809   0.6207   0.6462   0.6624   0.6698   0.7051   0.7210
   0.7589   0.7712   0.7836   0.7889   0.8057   0.8322   0.8708   0.8802
   0.8998   0.9246   0.9539   0.9954   1.0265   1.0958   1.1171   1.1596
   1.2168   1.2440   1.2781   1.2973   1.3345   1.3711   1.4133   1.4760
   1.4907   1.5246   1.5798   1.6493   1.6721   1.7923   1.8775   1.9214
     eigenvalues at k+q:
 -36.4231 -36.3551 -36.3060 -36.1236 -36.0920 -36.0221 -36.0049 -35.9053
 -35.7989 -35.7730 -35.7635 -35.5678 -35.5274 -18.5554 -18.4861 -18.3478
 -18.2961 -18.2192 -18.1447 -18.1317 -18.0950 -18.0776 -18.0615 -18.0210
 -18.0178 -17.9676 -17.9417 -17.8918 -17.8651 -17.8492 -17.8195 -17.8029
 -17.7941 -17.7536 -17.7360 -17.7096 -17.6906 -17.6496 -17.6277 -17.5981
 -17.5822 -17.5752 -17.5475 -17.5227 -17.5070 -17.4897 -17.4694 -17.4511
 -17.4280 -17.4133 -17.4054 -17.3901 -17.3744 -17.3672 -17.3593 -17.3465
 -17.3349 -17.3275 -17.3184 -17.3081 -17.2810 -17.2505 -17.2390 -17.2159
 -17.2030 -17.1940 -17.1667 -17.1552 -17.1307 -17.1156 -17.0951 -17.0718
 -17.0321 -17.0141 -17.0052 -16.9997 -16.9738 -16.9621 -16.9560 -16.9356
 -16.9230 -16.9042 -16.8729 -16.8538 -16.8458 -16.8409 -16.8218 -16.8042
 -16.7458 -16.7381 -16.7271 -16.7036 -16.6830 -16.6807 -16.6702 -16.6552
 -16.6494 -16.5822 -16.4452 -16.4154 -16.2688 -16.1837 -16.0984 -15.5890
 -15.5481 -15.2366 -15.1967 -15.1757 -14.9970 -14.9562 -14.9479 -14.8526
 -14.7920 -14.7353 -14.5868 -14.5180 -14.3897 -14.3623 -14.3124 -14.3017
 -14.2745 -14.2456 -14.1998 -14.1613 -14.1391 -14.1259 -13.9411 -13.9179
 -13.8389  -6.6694  -6.5057  -6.4787  -6.3610  -6.3234  -6.2774  -6.1996
  -6.1653  -6.0959  -6.0727  -6.0438  -5.9922  -5.9344  -5.9048  -5.8695
  -5.8335  -5.8072  -5.7594  -5.7539  -5.6942  -5.6586  -5.6323  -5.6206
  -5.5697  -5.5535  -5.5366  -5.5019  -5.4613  -5.4228  -5.3775  -5.3521
  -5.3358  -5.3025  -5.2877  -5.2379  -5.1940  -5.1860  -5.1795  -5.1390
  -5.0884  -5.0586  -5.0258  -5.0028  -4.9615  -4.9203  -4.7971  -4.7906
  -4.6992  -4.6309  -3.8066  -3.7127  -3.6285  -3.5872  -3.5473  -3.4730
  -3.3429  -3.2900  -3.2179  -3.1571  -3.0775  -3.0107  -2.9737  -2.9538
  -2.8848  -2.8578  -2.8286  -2.8194  -2.7498  -2.7298  -2.7077  -2.6693
  -2.6357  -2.5699  -2.5498  -2.5317  -2.5115  -2.4444  -2.4168  -2.3842
  -2.3351  -2.2830  -2.2201  -2.1789  -2.1512  -2.1288  -2.0986  -2.0840
  -2.0659  -2.0434  -2.0068  -1.9803  -1.9511  -1.9302  -1.9162  -1.9003
  -1.8681  -1.8465  -1.8119  -1.7891  -1.7695  -1.7436  -1.7053  -1.6596
  -1.6476  -1.6025  -1.5744  -1.5530  -1.5010  -1.4623  -1.4232  -1.3894
  -1.3649  -1.3387  -1.3138  -1.2655  -1.2081  -1.1393  -1.1121  -1.0593
  -1.0414  -1.0096  -0.9184  -0.8565  -0.8269  -0.7378  -0.6758  -0.6390
  -0.6059  -0.5856  -0.5527  -0.5415  -0.4998  -0.4525  -0.4391  -0.4321
  -0.3980  -0.3794  -0.3554  -0.3447  -0.3172  -0.3103  -0.2947  -0.2679
  -0.2475  -0.2404  -0.2158  -0.1994  -0.1771  -0.1641  -0.1434  -0.1359
  -0.1279  -0.1069  -0.0859  -0.0731  -0.0474  -0.0385  -0.0288  -0.0050
   0.0065   0.0152   0.0444   0.0654   0.0894   0.0990   0.1195   0.1477
   0.1633   0.1733   0.1835   0.2036   0.2249   0.2299   0.2491   0.2782
   0.2890   0.3132   0.3252   0.3427   0.3559   0.3673   0.3745   0.3939
   0.4237   0.4390   0.4567   0.4735   0.4953   0.5301   0.5486   0.5530
   0.5635   0.5815   0.6169   0.6477   0.6583   0.6695   0.7051   0.7207
   0.7593   0.7698   0.7833   0.7880   0.8055   0.8294   0.8597   0.8776
   0.8979   0.9215   0.9543   0.9946   1.0239   1.0963   1.1149   1.1587
   1.2175   1.2435   1.2798   1.3055   1.3260   1.3715   1.4167   1.4743
   1.4913   1.5272   1.5855   1.6497   1.6763   1.7974   1.8773   1.9225
     cgsolve_all iterations  72    anorm=    0.73E-07
     cgsolve_all iterations  70    anorm=    0.72E-07
     cgsolve_all iterations  72    anorm=    0.71E-07
     compute_u_kq: q = (    0.0000,    0.0395,    0.0000)
     Rotating WFCS
     ethr =  1.00E-14,  avg # of iterations = 26.0
     eigenvalues at k:
 -36.4231 -36.3551 -36.3060 -36.1237 -36.0920 -36.0221 -36.0049 -35.9053
 -35.7990 -35.7730 -35.7635 -35.5678 -35.5274 -18.5586 -18.4869 -18.3440
 -18.2952 -18.2190 -18.1455 -18.1330 -18.0946 -18.0778 -18.0587 -18.0205
 -18.0165 -17.9692 -17.9421 -17.8930 -17.8636 -17.8518 -17.8207 -17.8021
 -17.7925 -17.7544 -17.7362 -17.7093 -17.6904 -17.6499 -17.6270 -17.6000
 -17.5839 -17.5734 -17.5480 -17.5232 -17.5058 -17.4896 -17.4719 -17.4539
 -17.4294 -17.4146 -17.4067 -17.3903 -17.3753 -17.3682 -17.3605 -17.3482
 -17.3373 -17.3281 -17.3176 -17.3080 -17.2811 -17.2508 -17.2384 -17.2156
 -17.2033 -17.1944 -17.1654 -17.1535 -17.1287 -17.1149 -17.0927 -17.0706
 -17.0301 -17.0139 -17.0053 -16.9999 -16.9736 -16.9600 -16.9543 -16.9344
 -16.9230 -16.9063 -16.8731 -16.8524 -16.8452 -16.8392 -16.8215 -16.8040
 -16.7457 -16.7368 -16.7266 -16.7010 -16.6813 -16.6791 -16.6666 -16.6509
 -16.6490 -16.5763 -16.4462 -16.4180 -16.2716 -16.1877 -16.1091 -15.5895
 -15.5481 -15.2347 -15.1923 -15.1754 -14.9928 -14.9652 -14.9474 -14.8515
 -14.8044 -14.7379 -14.5869 -14.5212 -14.3898 -14.3558 -14.3115 -14.3014
 -14.2688 -14.2422 -14.2018 -14.1632 -14.1399 -14.1275 -13.9412 -13.9173
 -13.8373  -6.6567  -6.4997  -6.4785  -6.3600  -6.3206  -6.2772  -6.1958
  -6.1676  -6.0961  -6.0719  -6.0395  -5.9923  -5.9356  -5.9027  -5.8707
  -5.8348  -5.8061  -5.7563  -5.7540  -5.6951  -5.6595  -5.6324  -5.6195
  -5.5693  -5.5550  -5.5353  -5.5020  -5.4639  -5.4251  -5.3770  -5.3528
  -5.3375  -5.3041  -5.2909  -5.2391  -5.2010  -5.1894  -5.1812  -5.1403
  -5.0947  -5.0589  -5.0260  -5.0081  -4.9633  -4.9209  -4.8023  -4.7902
  -4.7051  -4.6359  -3.8023  -3.7055  -3.6147  -3.5844  -3.5430  -3.4762
  -3.3435  -3.2897  -3.2161  -3.1628  -3.0797  -3.0125  -2.9768  -2.9518
  -2.8844  -2.8560  -2.8298  -2.8192  -2.7562  -2.7296  -2.7090  -2.6699
  -2.6387  -2.5720  -2.5496  -2.5339  -2.5122  -2.4440  -2.4166  -2.3758
  -2.3326  -2.2754  -2.2204  -2.1778  -2.1511  -2.1249  -2.0936  -2.0808
  -2.0686  -2.0418  -2.0099  -1.9789  -1.9544  -1.9339  -1.9203  -1.8984
  -1.8672  -1.8499  -1.8124  -1.7915  -1.7699  -1.7440  -1.7069  -1.6594
  -1.6491  -1.6025  -1.5733  -1.5512  -1.5029  -1.4654  -1.4266  -1.3908
  -1.3675  -1.3340  -1.3126  -1.2669  -1.2087  -1.1364  -1.1065  -1.0578
  -1.0380  -1.0137  -0.9232  -0.8537  -0.8246  -0.7375  -0.6759  -0.6382
  -0.6069  -0.5878  -0.5569  -0.5370  -0.4987  -0.4578  -0.4394  -0.4313
  -0.3980  -0.3852  -0.3531  -0.3451  -0.3198  -0.3103  -0.2940  -0.2699
  -0.2487  -0.2432  -0.2149  -0.1973  -0.1786  -0.1654  -0.1432  -0.1350
  -0.1265  -0.1072  -0.0846  -0.0697  -0.0441  -0.0358  -0.0258  -0.0062
   0.0059   0.0174   0.0470   0.0676   0.0890   0.1002   0.1190   0.1463
   0.1627   0.1730   0.1831   0.2045   0.2239   0.2329   0.2500   0.2769
   0.2899   0.3139   0.3252   0.3421   0.3549   0.3660   0.3744   0.3931
   0.4230   0.4392   0.4561   0.4725   0.4964   0.5312   0.5493   0.5531
   0.5657   0.5809   0.6207   0.6462   0.6624   0.6698   0.7051   0.7210
   0.7589   0.7712   0.7836   0.7889   0.8057   0.8322   0.8708   0.8802
   0.8998   0.9246   0.9539   0.9954   1.0265   1.0958   1.1171   1.1596
   1.2168   1.2440   1.2781   1.2973   1.3345   1.3711   1.4133   1.4760
   1.4907   1.5246   1.5798   1.6493   1.6721   1.7923   1.8775   1.9214
     eigenvalues at k+q:
 -36.4231 -36.3551 -36.3060 -36.1236 -36.0920 -36.0221 -36.0049 -35.9053
 -35.7989 -35.7730 -35.7635 -35.5678 -35.5274 -18.5528 -18.4874 -18.3485
 -18.2964 -18.2193 -18.1466 -18.1335 -18.0941 -18.0793 -18.0552 -18.0209
 -18.0178 -17.9684 -17.9434 -17.8946 -17.8634 -17.8495 -17.8208 -17.8011
 -17.7930 -17.7530 -17.7377 -17.7103 -17.6904 -17.6491 -17.6259 -17.5979
 -17.5816 -17.5725 -17.5462 -17.5227 -17.5059 -17.4880 -17.4704 -17.4514
 -17.4291 -17.4125 -17.4072 -17.3891 -17.3756 -17.3655 -17.3596 -17.3466
 -17.3341 -17.3283 -17.3168 -17.3051 -17.2809 -17.2514 -17.2395 -17.2179
 -17.2029 -17.1936 -17.1685 -17.1531 -17.1307 -17.1205 -17.0937 -17.0723
 -17.0340 -17.0139 -17.0061 -16.9994 -16.9740 -16.9620 -16.9559 -16.9323
 -16.9228 -16.9061 -16.8736 -16.8540 -16.8465 -16.8418 -16.8242 -16.8046
 -16.7477 -16.7380 -16.7270 -16.7036 -16.6833 -16.6807 -16.6721 -16.6575
 -16.6493 -16.5858 -16.4458 -16.4138 -16.2681 -16.1808 -16.0925 -15.5884
 -15.5484 -15.2365 -15.1958 -15.1776 -14.9899 -14.9679 -14.9465 -14.8402
 -14.8016 -14.7345 -14.5870 -14.5168 -14.3887 -14.3569 -14.3116 -14.3029
 -14.2689 -14.2427 -14.2048 -14.1660 -14.1403 -14.1277 -13.9412 -13.9187
 -13.8394  -6.6768  -6.5088  -6.4790  -6.3620  -6.3231  -6.2822  -6.1976
  -6.1636  -6.0956  -6.0728  -6.0442  -5.9919  -5.9350  -5.9061  -5.8699
  -5.8337  -5.8089  -5.7565  -5.7550  -5.6945  -5.6594  -5.6326  -5.6221
  -5.5672  -5.5564  -5.5360  -5.5034  -5.4575  -5.4215  -5.3762  -5.3528
  -5.3357  -5.3024  -5.2884  -5.2364  -5.1916  -5.1833  -5.1775  -5.1407
  -5.0893  -5.0601  -5.0224  -4.9978  -4.9564  -4.9182  -4.7960  -4.7904
  -4.6933  -4.6288  -3.8106  -3.7153  -3.6358  -3.5900  -3.5516  -3.4704
  -3.3423  -3.2902  -3.2146  -3.1609  -3.0829  -3.0090  -2.9730  -2.9516
  -2.8822  -2.8530  -2.8278  -2.8083  -2.7584  -2.7276  -2.7053  -2.6691
  -2.6366  -2.5712  -2.5507  -2.5331  -2.5119  -2.4460  -2.4139  -2.3845
  -2.3363  -2.2851  -2.2244  -2.1832  -2.1547  -2.1299  -2.0916  -2.0815
  -2.0645  -2.0400  -2.0059  -1.9771  -1.9523  -1.9318  -1.9199  -1.8988
  -1.8668  -1.8516  -1.8114  -1.7901  -1.7729  -1.7435  -1.7052  -1.6617
  -1.6447  -1.6027  -1.5738  -1.5490  -1.4960  -1.4633  -1.4245  -1.3880
  -1.3671  -1.3348  -1.3120  -1.2683  -1.2095  -1.1393  -1.1160  -1.0607
  -1.0443  -1.0087  -0.9150  -0.8521  -0.8264  -0.7412  -0.6784  -0.6401
  -0.6077  -0.5854  -0.5557  -0.5324  -0.4979  -0.4581  -0.4356  -0.4265
  -0.3976  -0.3840  -0.3512  -0.3400  -0.3216  -0.3072  -0.2933  -0.2682
  -0.2525  -0.2450  -0.2172  -0.1953  -0.1797  -0.1679  -0.1427  -0.1341
  -0.1242  -0.1061  -0.0855  -0.0677  -0.0464  -0.0385  -0.0275  -0.0065
   0.0011   0.0155   0.0473   0.0656   0.0871   0.0992   0.1164   0.1458
   0.1612   0.1697   0.1824   0.2016   0.2242   0.2346   0.2494   0.2760
   0.2928   0.3127   0.3261   0.3420   0.3563   0.3676   0.3758   0.3936
   0.4239   0.4383   0.4551   0.4715   0.4950   0.5274   0.5507   0.5552
   0.5680   0.5814   0.6149   0.6454   0.6594   0.6696   0.7026   0.7214
   0.7515   0.7686   0.7822   0.7874   0.8057   0.8243   0.8650   0.8787
   0.8974   0.9204   0.9505   0.9892   1.0251   1.0932   1.1155   1.1604
   1.2140   1.2446   1.2748   1.2973   1.3433   1.3737   1.4154   1.4718
   1.4923   1.5289   1.5878   1.6549   1.6781   1.7970   1.8773   1.9218
     cgsolve_all iterations  72    anorm=    0.72E-07
     cgsolve_all iterations  70    anorm=    0.71E-07
     cgsolve_all iterations  70    anorm=    0.72E-07
     compute_u_kq: q = (    0.0000,   -0.0395,    0.0000)
     Rotating WFCS
     ethr =  1.00E-14,  avg # of iterations = 23.0
     eigenvalues at k:
 -36.4231 -36.3551 -36.3060 -36.1237 -36.0920 -36.0221 -36.0049 -35.9053
 -35.7990 -35.7730 -35.7635 -35.5678 -35.5274 -18.5586 -18.4869 -18.3440
 -18.2952 -18.2190 -18.1455 -18.1330 -18.0946 -18.0778 -18.0587 -18.0205
 -18.0165 -17.9692 -17.9421 -17.8930 -17.8636 -17.8518 -17.8207 -17.8021
 -17.7925 -17.7544 -17.7362 -17.7093 -17.6904 -17.6499 -17.6270 -17.6000
 -17.5839 -17.5734 -17.5480 -17.5232 -17.5058 -17.4896 -17.4719 -17.4539
 -17.4294 -17.4146 -17.4067 -17.3903 -17.3753 -17.3682 -17.3605 -17.3482
 -17.3373 -17.3281 -17.3176 -17.3080 -17.2811 -17.2508 -17.2384 -17.2156
 -17.2033 -17.1944 -17.1654 -17.1535 -17.1287 -17.1149 -17.0927 -17.0706
 -17.0301 -17.0139 -17.0053 -16.9999 -16.9736 -16.9600 -16.9543 -16.9344
 -16.9230 -16.9063 -16.8731 -16.8524 -16.8452 -16.8392 -16.8215 -16.8040
 -16.7457 -16.7368 -16.7266 -16.7010 -16.6813 -16.6791 -16.6666 -16.6509
 -16.6490 -16.5763 -16.4462 -16.4180 -16.2716 -16.1877 -16.1091 -15.5895
 -15.5481 -15.2347 -15.1923 -15.1754 -14.9928 -14.9652 -14.9474 -14.8515
 -14.8044 -14.7379 -14.5869 -14.5212 -14.3898 -14.3558 -14.3115 -14.3014
 -14.2688 -14.2422 -14.2018 -14.1632 -14.1399 -14.1275 -13.9412 -13.9173
 -13.8373  -6.6567  -6.4997  -6.4785  -6.3600  -6.3206  -6.2772  -6.1958
  -6.1676  -6.0961  -6.0719  -6.0395  -5.9923  -5.9356  -5.9027  -5.8707
  -5.8348  -5.8061  -5.7563  -5.7540  -5.6951  -5.6595  -5.6324  -5.6195
  -5.5693  -5.5550  -5.5353  -5.5020  -5.4639  -5.4251  -5.3770  -5.3528
  -5.3375  -5.3041  -5.2909  -5.2391  -5.2010  -5.1894  -5.1812  -5.1403
  -5.0947  -5.0589  -5.0260  -5.0081  -4.9633  -4.9209  -4.8023  -4.7902
  -4.7051  -4.6359  -3.8023  -3.7055  -3.6147  -3.5844  -3.5430  -3.4762
  -3.3435  -3.2897  -3.2161  -3.1628  -3.0797  -3.0125  -2.9768  -2.9518
  -2.8844  -2.8560  -2.8298  -2.8192  -2.7562  -2.7296  -2.7090  -2.6699
  -2.6387  -2.5720  -2.5496  -2.5339  -2.5122  -2.4440  -2.4166  -2.3758
  -2.3326  -2.2754  -2.2204  -2.1778  -2.1511  -2.1249  -2.0936  -2.0808
  -2.0686  -2.0418  -2.0099  -1.9789  -1.9544  -1.9339  -1.9203  -1.8984
  -1.8672  -1.8499  -1.8124  -1.7915  -1.7699  -1.7440  -1.7069  -1.6594
  -1.6491  -1.6025  -1.5733  -1.5512  -1.5029  -1.4654  -1.4266  -1.3908
  -1.3675  -1.3340  -1.3126  -1.2669  -1.2087  -1.1364  -1.1065  -1.0578
  -1.0380  -1.0137  -0.9232  -0.8537  -0.8246  -0.7375  -0.6759  -0.6382
  -0.6069  -0.5878  -0.5569  -0.5370  -0.4987  -0.4578  -0.4394  -0.4313
  -0.3980  -0.3852  -0.3531  -0.3451  -0.3198  -0.3103  -0.2940  -0.2699
  -0.2487  -0.2432  -0.2149  -0.1973  -0.1786  -0.1654  -0.1432  -0.1350
  -0.1265  -0.1072  -0.0846  -0.0697  -0.0441  -0.0358  -0.0258  -0.0062
   0.0059   0.0174   0.0470   0.0676   0.0890   0.1002   0.1190   0.1463
   0.1627   0.1730   0.1831   0.2045   0.2239   0.2329   0.2500   0.2769
   0.2899   0.3139   0.3252   0.3421   0.3549   0.3660   0.3744   0.3931
   0.4230   0.4392   0.4561   0.4725   0.4964   0.5312   0.5493   0.5531
   0.5657   0.5809   0.6207   0.6462   0.6624   0.6698   0.7051   0.7210
   0.7589   0.7712   0.7836   0.7889   0.8057   0.8322   0.8708   0.8802
   0.8998   0.9246   0.9539   0.9954   1.0265   1.0958   1.1171   1.1596
   1.2168   1.2440   1.2781   1.2973   1.3345   1.3711   1.4133   1.4760
   1.4907   1.5246   1.5798   1.6493   1.6721   1.7923   1.8775   1.9214
     eigenvalues at k+q:
 -36.4231 -36.3551 -36.3060 -36.1237 -36.0919 -36.0221 -36.0049 -35.9053
 -35.7989 -35.7731 -35.7636 -35.5678 -35.5274 -18.5641 -18.4863 -18.3402
 -18.2941 -18.2182 -18.1449 -18.1322 -18.0951 -18.0762 -18.0621 -18.0202
 -18.0151 -17.9701 -17.9407 -17.8917 -17.8636 -17.8542 -17.8207 -17.8031
 -17.7918 -17.7559 -17.7345 -17.7081 -17.6905 -17.6514 -17.6275 -17.6020
 -17.5862 -17.5743 -17.5497 -17.5235 -17.5058 -17.4913 -17.4733 -17.4567
 -17.4296 -17.4174 -17.4060 -17.3916 -17.3762 -17.3700 -17.3613 -17.3497
 -17.3403 -17.3278 -17.3177 -17.3105 -17.2815 -17.2503 -17.2374 -17.2136
 -17.2037 -17.1952 -17.1630 -17.1533 -17.1268 -17.1097 -17.0914 -17.0689
 -17.0264 -17.0140 -17.0050 -16.9996 -16.9732 -16.9583 -16.9527 -16.9362
 -16.9232 -16.9065 -16.8727 -16.8517 -16.8438 -16.8356 -16.8189 -16.8033
 -16.7444 -16.7350 -16.7262 -16.6988 -16.6810 -16.6769 -16.6593 -16.6490
 -16.6439 -16.5664 -16.4466 -16.4229 -16.2754 -16.1942 -16.1263 -15.5906
 -15.5479 -15.2328 -15.1890 -15.1729 -14.9977 -14.9619 -14.9465 -14.8629
 -14.8067 -14.7413 -14.5869 -14.5257 -14.3910 -14.3562 -14.3118 -14.2989
 -14.2689 -14.2424 -14.1983 -14.1604 -14.1401 -14.1261 -13.9411 -13.9156
 -13.8352  -6.6360  -6.4918  -6.4769  -6.3575  -6.3191  -6.2713  -6.1956
  -6.1704  -6.0966  -6.0720  -6.0320  -5.9923  -5.9363  -5.8993  -5.8716
  -5.8355  -5.8036  -5.7576  -5.7525  -5.6948  -5.6596  -5.6322  -5.6173
  -5.5714  -5.5535  -5.5345  -5.5013  -5.4716  -5.4285  -5.3784  -5.3535
  -5.3389  -5.3056  -5.2940  -5.2430  -5.2165  -5.1912  -5.1820  -5.1402
  -5.1024  -5.0579  -5.0312  -5.0150  -4.9689  -4.9237  -4.8096  -4.7888
  -4.7155  -4.6411  -3.7956  -3.6977  -3.5962  -3.5796  -3.5320  -3.4809
  -3.3449  -3.2887  -3.2165  -3.1650  -3.0768  -3.0160  -2.9802  -2.9518
  -2.8880  -2.8610  -2.8320  -2.8265  -2.7542  -2.7314  -2.7125  -2.6701
  -2.6402  -2.5731  -2.5491  -2.5345  -2.5119  -2.4421  -2.4192  -2.3687
  -2.3279  -2.2658  -2.2164  -2.1736  -2.1484  -2.1195  -2.0951  -2.0804
  -2.0727  -2.0435  -2.0127  -1.9806  -1.9578  -1.9356  -1.9205  -1.8973
  -1.8680  -1.8485  -1.8133  -1.7939  -1.7660  -1.7443  -1.7091  -1.6582
  -1.6520  -1.6021  -1.5736  -1.5529  -1.5095  -1.4668  -1.4285  -1.3929
  -1.3682  -1.3333  -1.3122  -1.2655  -1.2088  -1.1330  -1.0966  -1.0560
  -1.0327  -1.0167  -0.9316  -0.8568  -0.8215  -0.7340  -0.6746  -0.6373
  -0.6054  -0.5902  -0.5580  -0.5416  -0.4994  -0.4643  -0.4422  -0.4332
  -0.3989  -0.3843  -0.3578  -0.3482  -0.3178  -0.3128  -0.2946  -0.2718
  -0.2458  -0.2403  -0.2137  -0.1990  -0.1777  -0.1616  -0.1438  -0.1358
  -0.1277  -0.1085  -0.0840  -0.0713  -0.0428  -0.0324  -0.0236  -0.0056
   0.0104   0.0189   0.0479   0.0693   0.0911   0.1013   0.1208   0.1463
   0.1636   0.1756   0.1840   0.2074   0.2243   0.2316   0.2507   0.2779
   0.2880   0.3148   0.3245   0.3413   0.3538   0.3646   0.3739   0.3928
   0.4216   0.4381   0.4576   0.4732   0.4984   0.5349   0.5478   0.5502
   0.5638   0.5803   0.6268   0.6474   0.6646   0.6710   0.7064   0.7209
   0.7621   0.7760   0.7847   0.7907   0.8073   0.8382   0.8785   0.8822
   0.9022   0.9298   0.9570   1.0018   1.0280   1.0983   1.1192   1.1588
   1.2195   1.2434   1.2794   1.2986   1.3263   1.3686   1.4115   1.4796
   1.4892   1.5197   1.5727   1.6401   1.6702   1.7870   1.8781   1.9209
     cgsolve_all iterations  72    anorm=    0.73E-07
     cgsolve_all iterations  70    anorm=    0.72E-07
     cgsolve_all iterations  72    anorm=    0.72E-07
     compute_u_kq: q = (    0.0000,    0.0000,    0.0395)
     Rotating WFCS
     ethr =  1.00E-14,  avg # of iterations = 23.0
     eigenvalues at k:
 -36.4231 -36.3551 -36.3060 -36.1237 -36.0920 -36.0221 -36.0049 -35.9053
 -35.7990 -35.7730 -35.7635 -35.5678 -35.5274 -18.5586 -18.4869 -18.3440
 -18.2952 -18.2190 -18.1455 -18.1330 -18.0946 -18.0778 -18.0587 -18.0205
 -18.0165 -17.9692 -17.9421 -17.8930 -17.8636 -17.8518 -17.8207 -17.8021
 -17.7925 -17.7544 -17.7362 -17.7093 -17.6904 -17.6499 -17.6270 -17.6000
 -17.5839 -17.5734 -17.5480 -17.5232 -17.5058 -17.4896 -17.4719 -17.4539
 -17.4294 -17.4146 -17.4067 -17.3903 -17.3753 -17.3682 -17.3605 -17.3482
 -17.3373 -17.3281 -17.3176 -17.3080 -17.2811 -17.2508 -17.2384 -17.2156
 -17.2033 -17.1944 -17.1654 -17.1535 -17.1287 -17.1149 -17.0927 -17.0706
 -17.0301 -17.0139 -17.0053 -16.9999 -16.9736 -16.9600 -16.9543 -16.9344
 -16.9230 -16.9063 -16.8731 -16.8524 -16.8452 -16.8392 -16.8215 -16.8040
 -16.7457 -16.7368 -16.7266 -16.7010 -16.6813 -16.6791 -16.6666 -16.6509
 -16.6490 -16.5763 -16.4462 -16.4180 -16.2716 -16.1877 -16.1091 -15.5895
 -15.5481 -15.2347 -15.1923 -15.1754 -14.9928 -14.9652 -14.9474 -14.8515
 -14.8044 -14.7379 -14.5869 -14.5212 -14.3898 -14.3558 -14.3115 -14.3014
 -14.2688 -14.2422 -14.2018 -14.1632 -14.1399 -14.1275 -13.9412 -13.9173
 -13.8373  -6.6567  -6.4997  -6.4785  -6.3600  -6.3206  -6.2772  -6.1958
  -6.1676  -6.0961  -6.0719  -6.0395  -5.9923  -5.9356  -5.9027  -5.8707
  -5.8348  -5.8061  -5.7563  -5.7540  -5.6951  -5.6595  -5.6324  -5.6195
  -5.5693  -5.5550  -5.5353  -5.5020  -5.4639  -5.4251  -5.3770  -5.3528
  -5.3375  -5.3041  -5.2909  -5.2391  -5.2010  -5.1894  -5.1812  -5.1403
  -5.0947  -5.0589  -5.0260  -5.0081  -4.9633  -4.9209  -4.8023  -4.7902
  -4.7051  -4.6359  -3.8023  -3.7055  -3.6147  -3.5844  -3.5430  -3.4762
  -3.3435  -3.2897  -3.2161  -3.1628  -3.0797  -3.0125  -2.9768  -2.9518
  -2.8844  -2.8560  -2.8298  -2.8192  -2.7562  -2.7296  -2.7090  -2.6699
  -2.6387  -2.5720  -2.5496  -2.5339  -2.5122  -2.4440  -2.4166  -2.3758
  -2.3326  -2.2754  -2.2204  -2.1778  -2.1511  -2.1249  -2.0936  -2.0808
  -2.0686  -2.0418  -2.0099  -1.9789  -1.9544  -1.9339  -1.9203  -1.8984
  -1.8672  -1.8499  -1.8124  -1.7915  -1.7699  -1.7440  -1.7069  -1.6594
  -1.6491  -1.6025  -1.5733  -1.5512  -1.5029  -1.4654  -1.4266  -1.3908
  -1.3675  -1.3340  -1.3126  -1.2669  -1.2087  -1.1364  -1.1065  -1.0578
  -1.0380  -1.0137  -0.9232  -0.8537  -0.8246  -0.7375  -0.6759  -0.6382
  -0.6069  -0.5878  -0.5569  -0.5370  -0.4987  -0.4578  -0.4394  -0.4313
  -0.3980  -0.3852  -0.3531  -0.3451  -0.3198  -0.3103  -0.2940  -0.2699
  -0.2487  -0.2432  -0.2149  -0.1973  -0.1786  -0.1654  -0.1432  -0.1350
  -0.1265  -0.1072  -0.0846  -0.0697  -0.0441  -0.0358  -0.0258  -0.0062
   0.0059   0.0174   0.0470   0.0676   0.0890   0.1002   0.1190   0.1463
   0.1627   0.1730   0.1831   0.2045   0.2239   0.2329   0.2500   0.2769
   0.2899   0.3139   0.3252   0.3421   0.3549   0.3660   0.3744   0.3931
   0.4230   0.4392   0.4561   0.4725   0.4964   0.5312   0.5493   0.5531
   0.5657   0.5809   0.6207   0.6462   0.6624   0.6698   0.7051   0.7210
   0.7589   0.7712   0.7836   0.7889   0.8057   0.8322   0.8708   0.8802
   0.8998   0.9246   0.9539   0.9954   1.0265   1.0958   1.1171   1.1596
   1.2168   1.2440   1.2781   1.2973   1.3345   1.3711   1.4133   1.4760
   1.4907   1.5246   1.5798   1.6493   1.6721   1.7923   1.8775   1.9214
     eigenvalues at k+q:
 -36.4231 -36.3551 -36.3060 -36.1237 -36.0920 -36.0221 -36.0049 -35.9053
 -35.7989 -35.7730 -35.7635 -35.5678 -35.5274 -18.5587 -18.4869 -18.3440
 -18.2952 -18.2190 -18.1455 -18.1329 -18.0946 -18.0779 -18.0587 -18.0206
 -18.0165 -17.9691 -17.9421 -17.8930 -17.8636 -17.8519 -17.8209 -17.8020
 -17.7925 -17.7545 -17.7362 -17.7092 -17.6908 -17.6490 -17.6272 -17.5999
 -17.5840 -17.5740 -17.5479 -17.5227 -17.5065 -17.4895 -17.4718 -17.4537
 -17.4291 -17.4146 -17.4066 -17.3906 -17.3773 -17.3680 -17.3596 -17.3478
 -17.3380 -17.3277 -17.3173 -17.3069 -17.2815 -17.2511 -17.2387 -17.2156
 -17.2032 -17.1944 -17.1654 -17.1533 -17.1287 -17.1149 -17.0926 -17.0705
 -17.0304 -17.0141 -17.0047 -17.0001 -16.9737 -16.9599 -16.9543 -16.9344
 -16.9230 -16.9063 -16.8731 -16.8524 -16.8448 -16.8397 -16.8214 -16.8039
 -16.7457 -16.7369 -16.7265 -16.7010 -16.6812 -16.6792 -16.6665 -16.6509
 -16.6490 -16.5761 -16.4462 -16.4181 -16.2716 -16.1878 -16.1094 -15.5895
 -15.5481 -15.2347 -15.1922 -15.1754 -14.9928 -14.9651 -14.9474 -14.8517
 -14.8044 -14.7379 -14.5869 -14.5213 -14.3898 -14.3558 -14.3115 -14.3014
 -14.2688 -14.2422 -14.2017 -14.1631 -14.1399 -14.1275 -13.9411 -13.9172
 -13.8372  -6.6564  -6.4995  -6.4785  -6.3599  -6.3205  -6.2771  -6.1958
  -6.1676  -6.0961  -6.0719  -6.0394  -5.9923  -5.9356  -5.9026  -5.8708
  -5.8348  -5.8060  -5.7563  -5.7540  -5.6951  -5.6595  -5.6324  -5.6194
  -5.5693  -5.5550  -5.5352  -5.5019  -5.4640  -5.4252  -5.3768  -5.3530
  -5.3374  -5.3041  -5.2909  -5.2391  -5.2016  -5.1890  -5.1813  -5.1404
  -5.0948  -5.0588  -5.0261  -5.0083  -4.9634  -4.9210  -4.8025  -4.7902
  -4.7053  -4.6360  -3.8022  -3.7052  -3.6144  -3.5844  -3.5429  -3.4763
  -3.3437  -3.2895  -3.2160  -3.1629  -3.0797  -3.0118  -2.9772  -2.9529
  -2.8853  -2.8539  -2.8296  -2.8199  -2.7548  -2.7315  -2.7088  -2.6692
  -2.6399  -2.5704  -2.5500  -2.5355  -2.5120  -2.4440  -2.4164  -2.3751
  -2.3322  -2.2753  -2.2216  -2.1758  -2.1535  -2.1231  -2.0963  -2.0800
  -2.0663  -2.0430  -2.0089  -1.9797  -1.9544  -1.9331  -1.9209  -1.8980
  -1.8665  -1.8492  -1.8144  -1.7913  -1.7696  -1.7453  -1.7078  -1.6587
  -1.6470  -1.6022  -1.5742  -1.5519  -1.5025  -1.4654  -1.4272  -1.3908
  -1.3666  -1.3328  -1.3151  -1.2663  -1.2084  -1.1358  -1.1060  -1.0588
  -1.0379  -1.0140  -0.9232  -0.8540  -0.8245  -0.7373  -0.6757  -0.6384
  -0.6064  -0.5893  -0.5567  -0.5371  -0.4976  -0.4578  -0.4402  -0.4308
  -0.4007  -0.3817  -0.3544  -0.3446  -0.3192  -0.3115  -0.2947  -0.2689
  -0.2491  -0.2424  -0.2141  -0.1972  -0.1814  -0.1653  -0.1421  -0.1355
  -0.1258  -0.1061  -0.0857  -0.0704  -0.0434  -0.0363  -0.0256  -0.0062
   0.0074   0.0156   0.0464   0.0695   0.0882   0.1002   0.1191   0.1454
   0.1637   0.1738   0.1837   0.2047   0.2231   0.2323   0.2501   0.2768
   0.2890   0.3138   0.3257   0.3433   0.3556   0.3653   0.3741   0.3927
   0.4219   0.4381   0.4595   0.4713   0.4960   0.5317   0.5489   0.5533
   0.5662   0.5803   0.6210   0.6461   0.6627   0.6700   0.7047   0.7210
   0.7588   0.7712   0.7839   0.7889   0.8062   0.8323   0.8709   0.8799
   0.8999   0.9247   0.9540   0.9956   1.0265   1.0959   1.1172   1.1596
   1.2168   1.2440   1.2782   1.2973   1.3343   1.3711   1.4133   1.4761
   1.4907   1.5246   1.5796   1.6491   1.6721   1.7922   1.8776   1.9214
     cgsolve_all iterations  72    anorm=    0.72E-07
     cgsolve_all iterations  70    anorm=    0.72E-07
     cgsolve_all iterations  70    anorm=    0.72E-07
     compute_u_kq: q = (    0.0000,    0.0000,   -0.0395)
     Rotating WFCS
     ethr =  1.00E-14,  avg # of iterations = 23.0
     eigenvalues at k:
 -36.4231 -36.3551 -36.3060 -36.1237 -36.0920 -36.0221 -36.0049 -35.9053
 -35.7990 -35.7730 -35.7635 -35.5678 -35.5274 -18.5586 -18.4869 -18.3440
 -18.2952 -18.2190 -18.1455 -18.1330 -18.0946 -18.0778 -18.0587 -18.0205
 -18.0165 -17.9692 -17.9421 -17.8930 -17.8636 -17.8518 -17.8207 -17.8021
 -17.7925 -17.7544 -17.7362 -17.7093 -17.6904 -17.6499 -17.6270 -17.6000
 -17.5839 -17.5734 -17.5480 -17.5232 -17.5058 -17.4896 -17.4719 -17.4539
 -17.4294 -17.4146 -17.4067 -17.3903 -17.3753 -17.3682 -17.3605 -17.3482
 -17.3373 -17.3281 -17.3176 -17.3080 -17.2811 -17.2508 -17.2384 -17.2156
 -17.2033 -17.1944 -17.1654 -17.1535 -17.1287 -17.1149 -17.0927 -17.0706
 -17.0301 -17.0139 -17.0053 -16.9999 -16.9736 -16.9600 -16.9543 -16.9344
 -16.9230 -16.9063 -16.8731 -16.8524 -16.8452 -16.8392 -16.8215 -16.8040
 -16.7457 -16.7368 -16.7266 -16.7010 -16.6813 -16.6791 -16.6666 -16.6509
 -16.6490 -16.5763 -16.4462 -16.4180 -16.2716 -16.1877 -16.1091 -15.5895
 -15.5481 -15.2347 -15.1923 -15.1754 -14.9928 -14.9652 -14.9474 -14.8515
 -14.8044 -14.7379 -14.5869 -14.5212 -14.3898 -14.3558 -14.3115 -14.3014
 -14.2688 -14.2422 -14.2018 -14.1632 -14.1399 -14.1275 -13.9412 -13.9173
 -13.8373  -6.6567  -6.4997  -6.4785  -6.3600  -6.3206  -6.2772  -6.1958
  -6.1676  -6.0961  -6.0719  -6.0395  -5.9923  -5.9356  -5.9027  -5.8707
  -5.8348  -5.8061  -5.7563  -5.7540  -5.6951  -5.6595  -5.6324  -5.6195
  -5.5693  -5.5550  -5.5353  -5.5020  -5.4639  -5.4251  -5.3770  -5.3528
  -5.3375  -5.3041  -5.2909  -5.2391  -5.2010  -5.1894  -5.1812  -5.1403
  -5.0947  -5.0589  -5.0260  -5.0081  -4.9633  -4.9209  -4.8023  -4.7902
  -4.7051  -4.6359  -3.8023  -3.7055  -3.6147  -3.5844  -3.5430  -3.4762
  -3.3435  -3.2897  -3.2161  -3.1628  -3.0797  -3.0125  -2.9768  -2.9518
  -2.8844  -2.8560  -2.8298  -2.8192  -2.7562  -2.7296  -2.7090  -2.6699
  -2.6387  -2.5720  -2.5496  -2.5339  -2.5122  -2.4440  -2.4166  -2.3758
  -2.3326  -2.2754  -2.2204  -2.1778  -2.1511  -2.1249  -2.0936  -2.0808
  -2.0686  -2.0418  -2.0099  -1.9789  -1.9544  -1.9339  -1.9203  -1.8984
  -1.8672  -1.8499  -1.8124  -1.7915  -1.7699  -1.7440  -1.7069  -1.6594
  -1.6491  -1.6025  -1.5733  -1.5512  -1.5029  -1.4654  -1.4266  -1.3908
  -1.3675  -1.3340  -1.3126  -1.2669  -1.2087  -1.1364  -1.1065  -1.0578
  -1.0380  -1.0137  -0.9232  -0.8537  -0.8246  -0.7375  -0.6759  -0.6382
  -0.6069  -0.5878  -0.5569  -0.5370  -0.4987  -0.4578  -0.4394  -0.4313
  -0.3980  -0.3852  -0.3531  -0.3451  -0.3198  -0.3103  -0.2940  -0.2699
  -0.2487  -0.2432  -0.2149  -0.1973  -0.1786  -0.1654  -0.1432  -0.1350
  -0.1265  -0.1072  -0.0846  -0.0697  -0.0441  -0.0358  -0.0258  -0.0062
   0.0059   0.0174   0.0470   0.0676   0.0890   0.1002   0.1190   0.1463
   0.1627   0.1730   0.1831   0.2045   0.2239   0.2329   0.2500   0.2769
   0.2899   0.3139   0.3252   0.3421   0.3549   0.3660   0.3744   0.3931
   0.4230   0.4392   0.4561   0.4725   0.4964   0.5312   0.5493   0.5531
   0.5657   0.5809   0.6207   0.6462   0.6624   0.6698   0.7051   0.7210
   0.7589   0.7712   0.7836   0.7889   0.8057   0.8322   0.8708   0.8802
   0.8998   0.9246   0.9539   0.9954   1.0265   1.0958   1.1171   1.1596
   1.2168   1.2440   1.2781   1.2973   1.3345   1.3711   1.4133   1.4760
   1.4907   1.5246   1.5798   1.6493   1.6721   1.7923   1.8775   1.9214
     eigenvalues at k+q:
 -36.4231 -36.3551 -36.3060 -36.1236 -36.0920 -36.0221 -36.0049 -35.9053
 -35.7989 -35.7730 -35.7635 -35.5678 -35.5274 -18.5585 -18.4869 -18.3441
 -18.2952 -18.2190 -18.1455 -18.1331 -18.0946 -18.0777 -18.0587 -18.0208
 -18.0162 -17.9692 -17.9420 -17.8930 -17.8638 -17.8519 -17.8204 -17.8020
 -17.7927 -17.7545 -17.7364 -17.7092 -17.6900 -17.6507 -17.6269 -17.6002
 -17.5838 -17.5727 -17.5482 -17.5237 -17.5044 -17.4899 -17.4724 -17.4541
 -17.4295 -17.4143 -17.4069 -17.3900 -17.3745 -17.3674 -17.3612 -17.3486
 -17.3370 -17.3283 -17.3179 -17.3087 -17.2809 -17.2511 -17.2372 -17.2158
 -17.2036 -17.1946 -17.1654 -17.1535 -17.1287 -17.1149 -17.0928 -17.0707
 -17.0298 -17.0137 -17.0057 -16.9999 -16.9737 -16.9600 -16.9545 -16.9344
 -16.9229 -16.9064 -16.8731 -16.8525 -16.8455 -16.8389 -16.8215 -16.8041
 -16.7458 -16.7366 -16.7268 -16.7011 -16.6815 -16.6790 -16.6667 -16.6511
 -16.6490 -16.5765 -16.4461 -16.4180 -16.2715 -16.1876 -16.1088 -15.5895
 -15.5481 -15.2347 -15.1923 -15.1755 -14.9927 -14.9653 -14.9474 -14.8513
 -14.8044 -14.7378 -14.5869 -14.5212 -14.3898 -14.3558 -14.3115 -14.3015
 -14.2688 -14.2422 -14.2019 -14.1632 -14.1399 -14.1275 -13.9411 -13.9173
 -13.8373  -6.6571  -6.4998  -6.4785  -6.3600  -6.3206  -6.2773  -6.1959
  -6.1675  -6.0961  -6.0719  -6.0396  -5.9923  -5.9356  -5.9028  -5.8707
  -5.8347  -5.8061  -5.7563  -5.7541  -5.6951  -5.6595  -5.6323  -5.6196
  -5.5693  -5.5551  -5.5352  -5.5020  -5.4638  -5.4249  -5.3771  -5.3526
  -5.3376  -5.3040  -5.2908  -5.2391  -5.2005  -5.1896  -5.1812  -5.1402
  -5.0946  -5.0589  -5.0260  -5.0080  -4.9632  -4.9209  -4.8022  -4.7903
  -4.7049  -4.6358  -3.8024  -3.7058  -3.6150  -3.5845  -3.5431  -3.4762
  -3.3435  -3.2899  -3.2161  -3.1626  -3.0798  -3.0133  -2.9762  -2.9506
  -2.8834  -2.8584  -2.8298  -2.8181  -2.7578  -2.7289  -2.7093  -2.6696
  -2.6376  -2.5743  -2.5485  -2.5323  -2.5122  -2.4441  -2.4167  -2.3766
  -2.3331  -2.2752  -2.2191  -2.1797  -2.1483  -2.1268  -2.0914  -2.0820
  -2.0707  -2.0399  -2.0109  -1.9784  -1.9546  -1.9353  -1.9194  -1.8986
  -1.8672  -1.8515  -1.8100  -1.7917  -1.7697  -1.7428  -1.7059  -1.6609
  -1.6506  -1.6036  -1.5721  -1.5489  -1.5042  -1.4653  -1.4261  -1.3909
  -1.3684  -1.3350  -1.3109  -1.2676  -1.2084  -1.1367  -1.1069  -1.0572
  -1.0378  -1.0137  -0.9233  -0.8537  -0.8246  -0.7378  -0.6760  -0.6378
  -0.6074  -0.5868  -0.5569  -0.5374  -0.4989  -0.4580  -0.4389  -0.4319
  -0.3952  -0.3881  -0.3523  -0.3457  -0.3202  -0.3093  -0.2930  -0.2713
  -0.2480  -0.2440  -0.2159  -0.1974  -0.1766  -0.1649  -0.1445  -0.1363
  -0.1248  -0.1080  -0.0838  -0.0685  -0.0458  -0.0351  -0.0258  -0.0065
   0.0040   0.0193   0.0476   0.0657   0.0893   0.1009   0.1194   0.1468
   0.1619   0.1722   0.1825   0.2039   0.2240   0.2348   0.2499   0.2762
   0.2911   0.3138   0.3248   0.3412   0.3544   0.3663   0.3752   0.3934
   0.4237   0.4403   0.4530   0.4735   0.4967   0.5305   0.5498   0.5528
   0.5656   0.5815   0.6204   0.6464   0.6617   0.6698   0.7057   0.7211
   0.7588   0.7711   0.7837   0.7889   0.8053   0.8320   0.8707   0.8806
   0.8996   0.9245   0.9538   0.9954   1.0265   1.0957   1.1171   1.1596
   1.2167   1.2440   1.2780   1.2973   1.3347   1.3712   1.4134   1.4759
   1.4907   1.5247   1.5799   1.6494   1.6722   1.7924   1.8775   1.9214
     cgsolve_all iterations  72    anorm=    0.72E-07
     cgsolve_all iterations  70    anorm=    0.72E-07
     cgsolve_all iterations  72    anorm=    0.72E-07

     k-point #    2 of     4      pool #  1    cpu time:   13614.5
     compute_u_kq: q = (    0.0000,    0.0000,    0.0000)
     Rotating WFCS
     ethr =  1.00E-14,  avg # of iterations =  5.0
     eigenvalues at k:
 -36.4231 -36.3551 -36.3060 -36.1237 -36.0920 -36.0221 -36.0049 -35.9053
 -35.7990 -35.7730 -35.7635 -35.5678 -35.5274 -18.5586 -18.4869 -18.3440
 -18.2952 -18.2189 -18.1451 -18.1336 -18.0942 -18.0784 -18.0583 -18.0231
 -18.0148 -17.9679 -17.9417 -17.8932 -17.8645 -17.8531 -17.8187 -17.8009
 -17.7933 -17.7554 -17.7375 -17.7082 -17.6912 -17.6490 -17.6270 -17.5998
 -17.5852 -17.5714 -17.5492 -17.5239 -17.4999 -17.4910 -17.4762 -17.4537
 -17.4289 -17.4106 -17.4080 -17.3910 -17.3817 -17.3691 -17.3548 -17.3477
 -17.3405 -17.3282 -17.3174 -17.3030 -17.2828 -17.2558 -17.2292 -17.2180
 -17.2054 -17.1968 -17.1658 -17.1515 -17.1291 -17.1148 -17.0918 -17.0705
 -17.0307 -17.0142 -17.0038 -17.0004 -16.9749 -16.9589 -16.9551 -16.9344
 -16.9229 -16.9061 -16.8732 -16.8520 -16.8447 -16.8401 -16.8214 -16.8041
 -16.7461 -16.7362 -16.7269 -16.7011 -16.6811 -16.6793 -16.6665 -16.6512
 -16.6488 -16.5763 -16.4461 -16.4180 -16.2716 -16.1877 -16.1091 -15.5895
 -15.5481 -15.2347 -15.1923 -15.1754 -14.9928 -14.9652 -14.9474 -14.8515
 -14.8044 -14.7379 -14.5869 -14.5212 -14.3898 -14.3558 -14.3115 -14.3014
 -14.2688 -14.2422 -14.2018 -14.1632 -14.1399 -14.1275 -13.9412 -13.9173
 -13.8373  -6.6567  -6.4997  -6.4785  -6.3600  -6.3206  -6.2772  -6.1958
  -6.1676  -6.0961  -6.0719  -6.0395  -5.9923  -5.9356  -5.9027  -5.8708
  -5.8348  -5.8060  -5.7563  -5.7540  -5.6950  -5.6595  -5.6324  -5.6195
  -5.5694  -5.5552  -5.5349  -5.5018  -5.4641  -5.4250  -5.3765  -5.3535
  -5.3372  -5.3041  -5.2907  -5.2392  -5.2023  -5.1877  -5.1814  -5.1409
  -5.0942  -5.0589  -5.0263  -5.0080  -4.9634  -4.9209  -4.8023  -4.7903
  -4.7051  -4.6359  -3.8024  -3.7056  -3.6141  -3.5850  -3.5422  -3.4765
  -3.3451  -3.2896  -3.2154  -3.1626  -3.0791  -3.0136  -2.9749  -2.9515
  -2.8846  -2.8595  -2.8215  -2.8193  -2.7619  -2.7372  -2.7113  -2.6580
  -2.6407  -2.5807  -2.5437  -2.5316  -2.5094  -2.4451  -2.4167  -2.3774
  -2.3337  -2.2728  -2.2203  -2.1768  -2.1508  -2.1193  -2.1043  -2.0840
  -2.0667  -2.0331  -2.0105  -1.9811  -1.9618  -1.9314  -1.9243  -1.8851
  -1.8762  -1.8539  -1.8099  -1.7907  -1.7659  -1.7418  -1.7066  -1.6638
  -1.6523  -1.6057  -1.5668  -1.5341  -1.5157  -1.4642  -1.4297  -1.3911
  -1.3670  -1.3346  -1.3193  -1.2675  -1.2025  -1.1337  -1.1053  -1.0610
  -1.0352  -1.0174  -0.9225  -0.8560  -0.8231  -0.7375  -0.6758  -0.6351
  -0.6059  -0.5942  -0.5528  -0.5431  -0.4885  -0.4615  -0.4420  -0.4311
  -0.4046  -0.3691  -0.3604  -0.3477  -0.3198  -0.3093  -0.2912  -0.2719
  -0.2527  -0.2336  -0.2223  -0.1970  -0.1857  -0.1611  -0.1500  -0.1304
  -0.1232  -0.0934  -0.0892  -0.0634  -0.0575  -0.0328  -0.0230  -0.0117
  -0.0009   0.0215   0.0454   0.0674   0.0845   0.1081   0.1260   0.1402
   0.1652   0.1731   0.1831   0.1976   0.2244   0.2372   0.2558   0.2675
   0.2932   0.3123   0.3256   0.3451   0.3549   0.3639   0.3787   0.3928
   0.4176   0.4361   0.4586   0.4747   0.4964   0.5299   0.5497   0.5529
   0.5689   0.5800   0.6214   0.6471   0.6578   0.6707   0.7066   0.7219
   0.7559   0.7705   0.7854   0.7897   0.8062   0.8314   0.8711   0.8803
   0.8998   0.9244   0.9539   0.9955   1.0262   1.0959   1.1173   1.1591
   1.2167   1.2445   1.2782   1.2973   1.3345   1.3710   1.4133   1.4760
   1.4908   1.5247   1.5797   1.6493   1.6721   1.7923   1.8775   1.9214
     eigenvalues at k+q:
 -36.4231 -36.3551 -36.3060 -36.1237 -36.0920 -36.0221 -36.0049 -35.9053
 -35.7989 -35.7730 -35.7635 -35.5678 -35.5274 -18.5586 -18.4869 -18.3440
 -18.2952 -18.2189 -18.1451 -18.1336 -18.0942 -18.0784 -18.0583 -18.0231
 -18.0148 -17.9679 -17.9417 -17.8932 -17.8645 -17.8531 -17.8188 -17.8009
 -17.7933 -17.7554 -17.7375 -17.7082 -17.6912 -17.6490 -17.6270 -17.5999
 -17.5852 -17.5714 -17.5492 -17.5239 -17.4999 -17.4910 -17.4762 -17.4537
 -17.4289 -17.4106 -17.4080 -17.3910 -17.3817 -17.3691 -17.3547 -17.3477
 -17.3405 -17.3282 -17.3174 -17.3030 -17.2828 -17.2558 -17.2292 -17.2180
 -17.2054 -17.1968 -17.1658 -17.1515 -17.1291 -17.1148 -17.0918 -17.0705
 -17.0307 -17.0142 -17.0038 -17.0004 -16.9749 -16.9589 -16.9550 -16.9344
 -16.9229 -16.9061 -16.8732 -16.8520 -16.8447 -16.8401 -16.8214 -16.8040
 -16.7461 -16.7362 -16.7268 -16.7011 -16.6811 -16.6793 -16.6665 -16.6512
 -16.6488 -16.5763 -16.4461 -16.4181 -16.2716 -16.1877 -16.1091 -15.5895
 -15.5481 -15.2347 -15.1923 -15.1754 -14.9928 -14.9652 -14.9474 -14.8515
 -14.8044 -14.7378 -14.5869 -14.5212 -14.3898 -14.3558 -14.3115 -14.3014
 -14.2688 -14.2422 -14.2018 -14.1632 -14.1399 -14.1275 -13.9411 -13.9172
 -13.8373  -6.6567  -6.4997  -6.4785  -6.3600  -6.3206  -6.2772  -6.1958
  -6.1676  -6.0961  -6.0719  -6.0395  -5.9923  -5.9356  -5.9027  -5.8708
  -5.8348  -5.8060  -5.7563  -5.7540  -5.6950  -5.6595  -5.6323  -5.6195
  -5.5694  -5.5552  -5.5349  -5.5018  -5.4641  -5.4250  -5.3765  -5.3535
  -5.3372  -5.3041  -5.2907  -5.2392  -5.2023  -5.1877  -5.1814  -5.1409
  -5.0942  -5.0589  -5.0263  -5.0080  -4.9634  -4.9208  -4.8023  -4.7903
  -4.7051  -4.6359  -3.8024  -3.7056  -3.6141  -3.5850  -3.5422  -3.4765
  -3.3451  -3.2896  -3.2154  -3.1626  -3.0791  -3.0136  -2.9749  -2.9515
  -2.8846  -2.8595  -2.8215  -2.8193  -2.7619  -2.7372  -2.7113  -2.6580
  -2.6407  -2.5807  -2.5437  -2.5316  -2.5094  -2.4451  -2.4167  -2.3774
  -2.3337  -2.2728  -2.2203  -2.1768  -2.1508  -2.1193  -2.1043  -2.0840
  -2.0667  -2.0331  -2.0105  -1.9811  -1.9618  -1.9314  -1.9243  -1.8851
  -1.8762  -1.8539  -1.8099  -1.7907  -1.7659  -1.7418  -1.7066  -1.6638
  -1.6523  -1.6057  -1.5668  -1.5341  -1.5157  -1.4642  -1.4297  -1.3911
  -1.3671  -1.3347  -1.3193  -1.2675  -1.2025  -1.1337  -1.1053  -1.0610
  -1.0352  -1.0174  -0.9225  -0.8560  -0.8231  -0.7375  -0.6758  -0.6351
  -0.6059  -0.5942  -0.5528  -0.5431  -0.4885  -0.4615  -0.4420  -0.4311
  -0.4046  -0.3691  -0.3604  -0.3477  -0.3198  -0.3093  -0.2912  -0.2719
  -0.2527  -0.2336  -0.2223  -0.1970  -0.1857  -0.1611  -0.1500  -0.1304
  -0.1232  -0.0934  -0.0892  -0.0634  -0.0575  -0.0328  -0.0230  -0.0117
  -0.0009   0.0215   0.0454   0.0674   0.0845   0.1081   0.1260   0.1402
   0.1652   0.1731   0.1831   0.1976   0.2244   0.2372   0.2558   0.2675
   0.2932   0.3123   0.3256   0.3451   0.3549   0.3639   0.3787   0.3928
   0.4176   0.4361   0.4586   0.4748   0.4964   0.5299   0.5497   0.5529
   0.5689   0.5800   0.6214   0.6471   0.6578   0.6707   0.7066   0.7219
   0.7559   0.7705   0.7855   0.7897   0.8062   0.8314   0.8711   0.8803
   0.8998   0.9244   0.9539   0.9955   1.0262   1.0959   1.1173   1.1591
   1.2167   1.2445   1.2782   1.2973   1.3345   1.3710   1.4134   1.4760
   1.4908   1.5247   1.5797   1.6493   1.6721   1.7923   1.8775   1.9214
     cgsolve_all iterations  63    anorm=    0.74E-07
PARA_AUG  1      50.4705140        -0.4573932         0.2164034
     cgsolve_all iterations  65    anorm=    0.74E-07
PARA_AUG  2      -0.4519983        50.0958020         0.1787620
     cgsolve_all iterations  65    anorm=    0.72E-07
PARA_AUG  3       0.0803612         0.0624875        50.6236786
     cgsolve_all iterations  72    anorm=    0.72E-07
     cgsolve_all iterations  70    anorm=    0.71E-07
     cgsolve_all iterations  72    anorm=    0.72E-07
     compute_u_kq: q = (    0.0395,    0.0000,    0.0000)
     Rotating WFCS
     ethr =  1.00E-14,  avg # of iterations = 24.0
     eigenvalues at k:
 -36.4231 -36.3551 -36.3060 -36.1237 -36.0920 -36.0221 -36.0049 -35.9053
 -35.7990 -35.7730 -35.7635 -35.5678 -35.5274 -18.5586 -18.4869 -18.3440
 -18.2952 -18.2189 -18.1451 -18.1336 -18.0942 -18.0784 -18.0583 -18.0231
 -18.0148 -17.9679 -17.9417 -17.8932 -17.8645 -17.8531 -17.8187 -17.8009
 -17.7933 -17.7554 -17.7375 -17.7082 -17.6912 -17.6490 -17.6270 -17.5998
 -17.5852 -17.5714 -17.5492 -17.5239 -17.4999 -17.4910 -17.4762 -17.4537
 -17.4289 -17.4106 -17.4080 -17.3910 -17.3817 -17.3691 -17.3548 -17.3477
 -17.3405 -17.3282 -17.3174 -17.3030 -17.2828 -17.2558 -17.2292 -17.2180
 -17.2054 -17.1968 -17.1658 -17.1515 -17.1291 -17.1148 -17.0918 -17.0705
 -17.0307 -17.0142 -17.0038 -17.0004 -16.9749 -16.9589 -16.9551 -16.9344
 -16.9229 -16.9061 -16.8732 -16.8520 -16.8447 -16.8401 -16.8214 -16.8041
 -16.7461 -16.7362 -16.7269 -16.7011 -16.6811 -16.6793 -16.6665 -16.6512
 -16.6488 -16.5763 -16.4461 -16.4180 -16.2716 -16.1877 -16.1091 -15.5895
 -15.5481 -15.2347 -15.1923 -15.1754 -14.9928 -14.9652 -14.9474 -14.8515
 -14.8044 -14.7379 -14.5869 -14.5212 -14.3898 -14.3558 -14.3115 -14.3014
 -14.2688 -14.2422 -14.2018 -14.1632 -14.1399 -14.1275 -13.9412 -13.9173
 -13.8373  -6.6567  -6.4997  -6.4785  -6.3600  -6.3206  -6.2772  -6.1958
  -6.1676  -6.0961  -6.0719  -6.0395  -5.9923  -5.9356  -5.9027  -5.8708
  -5.8348  -5.8060  -5.7563  -5.7540  -5.6950  -5.6595  -5.6324  -5.6195
  -5.5694  -5.5552  -5.5349  -5.5018  -5.4641  -5.4250  -5.3765  -5.3535
  -5.3372  -5.3041  -5.2907  -5.2392  -5.2023  -5.1877  -5.1814  -5.1409
  -5.0942  -5.0589  -5.0263  -5.0080  -4.9634  -4.9209  -4.8023  -4.7903
  -4.7051  -4.6359  -3.8024  -3.7056  -3.6141  -3.5850  -3.5422  -3.4765
  -3.3451  -3.2896  -3.2154  -3.1626  -3.0791  -3.0136  -2.9749  -2.9515
  -2.8846  -2.8595  -2.8215  -2.8193  -2.7619  -2.7372  -2.7113  -2.6580
  -2.6407  -2.5807  -2.5437  -2.5316  -2.5094  -2.4451  -2.4167  -2.3774
  -2.3337  -2.2728  -2.2203  -2.1768  -2.1508  -2.1193  -2.1043  -2.0840
  -2.0667  -2.0331  -2.0105  -1.9811  -1.9618  -1.9314  -1.9243  -1.8851
  -1.8762  -1.8539  -1.8099  -1.7907  -1.7659  -1.7418  -1.7066  -1.6638
  -1.6523  -1.6057  -1.5668  -1.5341  -1.5157  -1.4642  -1.4297  -1.3911
  -1.3670  -1.3346  -1.3193  -1.2675  -1.2025  -1.1337  -1.1053  -1.0610
  -1.0352  -1.0174  -0.9225  -0.8560  -0.8231  -0.7375  -0.6758  -0.6351
  -0.6059  -0.5942  -0.5528  -0.5431  -0.4885  -0.4615  -0.4420  -0.4311
  -0.4046  -0.3691  -0.3604  -0.3477  -0.3198  -0.3093  -0.2912  -0.2719
  -0.2527  -0.2336  -0.2223  -0.1970  -0.1857  -0.1611  -0.1500  -0.1304
  -0.1232  -0.0934  -0.0892  -0.0634  -0.0575  -0.0328  -0.0230  -0.0117
  -0.0009   0.0215   0.0454   0.0674   0.0845   0.1081   0.1260   0.1402
   0.1652   0.1731   0.1831   0.1976   0.2244   0.2372   0.2558   0.2675
   0.2932   0.3123   0.3256   0.3451   0.3549   0.3639   0.3787   0.3928
   0.4176   0.4361   0.4586   0.4747   0.4964   0.5299   0.5497   0.5529
   0.5689   0.5800   0.6214   0.6471   0.6578   0.6707   0.7066   0.7219
   0.7559   0.7705   0.7854   0.7897   0.8062   0.8314   0.8711   0.8803
   0.8998   0.9244   0.9539   0.9955   1.0262   1.0959   1.1173   1.1591
   1.2167   1.2445   1.2782   1.2973   1.3345   1.3710   1.4133   1.4760
   1.4908   1.5247   1.5797   1.6493   1.6721   1.7923   1.8775   1.9214
     eigenvalues at k+q:
 -36.4231 -36.3551 -36.3060 -36.1237 -36.0919 -36.0221 -36.0049 -35.9053
 -35.7989 -35.7731 -35.7635 -35.5678 -35.5274 -18.5620 -18.4870 -18.3405
 -18.2943 -18.2185 -18.1461 -18.1349 -18.0940 -18.0786 -18.0554 -18.0229
 -18.0131 -17.9695 -17.9421 -17.8943 -17.8640 -17.8547 -17.8197 -17.8004
 -17.7913 -17.7568 -17.7370 -17.7076 -17.6913 -17.6490 -17.6262 -17.6033
 -17.5860 -17.5697 -17.5497 -17.5245 -17.4999 -17.4903 -17.4784 -17.4564
 -17.4299 -17.4118 -17.4092 -17.3921 -17.3830 -17.3701 -17.3565 -17.3481
 -17.3417 -17.3293 -17.3171 -17.3026 -17.2827 -17.2560 -17.2291 -17.2178
 -17.2058 -17.1971 -17.1647 -17.1498 -17.1268 -17.1141 -17.0891 -17.0692
 -17.0290 -17.0135 -17.0035 -17.0009 -16.9749 -16.9571 -16.9537 -16.9329
 -16.9230 -16.9083 -16.8734 -16.8512 -16.8440 -16.8377 -16.8205 -16.8036
 -16.7464 -16.7347 -16.7265 -16.6987 -16.6809 -16.6771 -16.6624 -16.6490
 -16.6458 -16.5700 -16.4474 -16.4207 -16.2745 -16.1916 -16.1200 -15.5901
 -15.5481 -15.2329 -15.1883 -15.1748 -14.9891 -14.9754 -14.9442 -14.8512
 -14.8150 -14.7402 -14.5871 -14.5244 -14.3902 -14.3527 -14.3103 -14.3014
 -14.2638 -14.2371 -14.2040 -14.1659 -14.1393 -14.1287 -13.9411 -13.9164
 -13.8357  -6.6438  -6.4943  -6.4776  -6.3592  -6.3176  -6.2769  -6.1923
  -6.1695  -6.0962  -6.0714  -6.0345  -5.9923  -5.9369  -5.9006  -5.8720
  -5.8359  -5.8046  -5.7567  -5.7517  -5.6960  -5.6598  -5.6325  -5.6186
  -5.5694  -5.5563  -5.5335  -5.5020  -5.4674  -5.4271  -5.3764  -5.3544
  -5.3385  -5.3056  -5.2937  -5.2414  -5.2114  -5.1897  -5.1821  -5.1430
  -5.1012  -5.0586  -5.0282  -5.0106  -4.9648  -4.9215  -4.8081  -4.7893
  -4.7108  -4.6400  -3.7987  -3.6989  -3.6018  -3.5830  -3.5368  -3.4787
  -3.3467  -3.2884  -3.2139  -3.1698  -3.0803  -3.0148  -2.9791  -2.9500
  -2.8833  -2.8572  -2.8239  -2.8186  -2.7653  -2.7381  -2.7123  -2.6567
  -2.6445  -2.5829  -2.5459  -2.5314  -2.5101  -2.4465  -2.4150  -2.3693
  -2.3315  -2.2646  -2.2205  -2.1762  -2.1518  -2.1128  -2.1027  -2.0797
  -2.0697  -2.0332  -2.0099  -1.9833  -1.9651  -1.9320  -1.9275  -1.8874
  -1.8779  -1.8547  -1.8079  -1.7941  -1.7663  -1.7410  -1.7114  -1.6627
  -1.6503  -1.6048  -1.5652  -1.5363  -1.5157  -1.4683  -1.4330  -1.3923
  -1.3681  -1.3289  -1.3190  -1.2685  -1.2036  -1.1312  -1.0996  -1.0579
  -1.0325  -1.0214  -0.9276  -0.8531  -0.8207  -0.7375  -0.6766  -0.6351
  -0.6088  -0.5948  -0.5578  -0.5384  -0.4881  -0.4686  -0.4417  -0.4287
  -0.4069  -0.3721  -0.3633  -0.3449  -0.3207  -0.3089  -0.2907  -0.2758
  -0.2562  -0.2326  -0.2223  -0.1962  -0.1874  -0.1601  -0.1493  -0.1309
  -0.1226  -0.0924  -0.0874  -0.0624  -0.0519  -0.0288  -0.0209  -0.0128
  -0.0003   0.0228   0.0461   0.0718   0.0838   0.1097   0.1258   0.1373
   0.1640   0.1730   0.1847   0.1978   0.2256   0.2365   0.2571   0.2685
   0.2932   0.3124   0.3265   0.3435   0.3548   0.3619   0.3779   0.3921
   0.4176   0.4356   0.4562   0.4761   0.4973   0.5307   0.5501   0.5531
   0.5710   0.5793   0.6246   0.6456   0.6605   0.6725   0.7068   0.7226
   0.7550   0.7712   0.7867   0.7901   0.8053   0.8335   0.8825   0.8839
   0.9022   0.9283   0.9535   0.9962   1.0286   1.0948   1.1202   1.1602
   1.2156   1.2440   1.2715   1.2938   1.3438   1.3711   1.4110   1.4760
   1.4919   1.5218   1.5743   1.6481   1.6693   1.7872   1.8783   1.9203
     cgsolve_all iterations  72    anorm=    0.72E-07
     cgsolve_all iterations  72    anorm=    0.71E-07
     cgsolve_all iterations  72    anorm=    0.72E-07
     compute_u_kq: q = (   -0.0395,    0.0000,    0.0000)
     Rotating WFCS
     ethr =  1.00E-14,  avg # of iterations = 26.0
     eigenvalues at k:
 -36.4231 -36.3551 -36.3060 -36.1237 -36.0920 -36.0221 -36.0049 -35.9053
 -35.7990 -35.7730 -35.7635 -35.5678 -35.5274 -18.5586 -18.4869 -18.3440
 -18.2952 -18.2189 -18.1451 -18.1336 -18.0942 -18.0784 -18.0583 -18.0231
 -18.0148 -17.9679 -17.9417 -17.8932 -17.8645 -17.8531 -17.8187 -17.8009
 -17.7933 -17.7554 -17.7375 -17.7082 -17.6912 -17.6490 -17.6270 -17.5998
 -17.5852 -17.5714 -17.5492 -17.5239 -17.4999 -17.4910 -17.4762 -17.4537
 -17.4289 -17.4106 -17.4080 -17.3910 -17.3817 -17.3691 -17.3548 -17.3477
 -17.3405 -17.3282 -17.3174 -17.3030 -17.2828 -17.2558 -17.2292 -17.2180
 -17.2054 -17.1968 -17.1658 -17.1515 -17.1291 -17.1148 -17.0918 -17.0705
 -17.0307 -17.0142 -17.0038 -17.0004 -16.9749 -16.9589 -16.9551 -16.9344
 -16.9229 -16.9061 -16.8732 -16.8520 -16.8447 -16.8401 -16.8214 -16.8041
 -16.7461 -16.7362 -16.7269 -16.7011 -16.6811 -16.6793 -16.6665 -16.6512
 -16.6488 -16.5763 -16.4461 -16.4180 -16.2716 -16.1877 -16.1091 -15.5895
 -15.5481 -15.2347 -15.1923 -15.1754 -14.9928 -14.9652 -14.9474 -14.8515
 -14.8044 -14.7379 -14.5869 -14.5212 -14.3898 -14.3558 -14.3115 -14.3014
 -14.2688 -14.2422 -14.2018 -14.1632 -14.1399 -14.1275 -13.9412 -13.9173
 -13.8373  -6.6567  -6.4997  -6.4785  -6.3600  -6.3206  -6.2772  -6.1958
  -6.1676  -6.0961  -6.0719  -6.0395  -5.9923  -5.9356  -5.9027  -5.8708
  -5.8348  -5.8060  -5.7563  -5.7540  -5.6950  -5.6595  -5.6324  -5.6195
  -5.5694  -5.5552  -5.5349  -5.5018  -5.4641  -5.4250  -5.3765  -5.3535
  -5.3372  -5.3041  -5.2907  -5.2392  -5.2023  -5.1877  -5.1814  -5.1409
  -5.0942  -5.0589  -5.0263  -5.0080  -4.9634  -4.9209  -4.8023  -4.7903
  -4.7051  -4.6359  -3.8024  -3.7056  -3.6141  -3.5850  -3.5422  -3.4765
  -3.3451  -3.2896  -3.2154  -3.1626  -3.0791  -3.0136  -2.9749  -2.9515
  -2.8846  -2.8595  -2.8215  -2.8193  -2.7619  -2.7372  -2.7113  -2.6580
  -2.6407  -2.5807  -2.5437  -2.5316  -2.5094  -2.4451  -2.4167  -2.3774
  -2.3337  -2.2728  -2.2203  -2.1768  -2.1508  -2.1193  -2.1043  -2.0840
  -2.0667  -2.0331  -2.0105  -1.9811  -1.9618  -1.9314  -1.9243  -1.8851
  -1.8762  -1.8539  -1.8099  -1.7907  -1.7659  -1.7418  -1.7066  -1.6638
  -1.6523  -1.6057  -1.5668  -1.5341  -1.5157  -1.4642  -1.4297  -1.3911
  -1.3670  -1.3346  -1.3193  -1.2675  -1.2025  -1.1337  -1.1053  -1.0610
  -1.0352  -1.0174  -0.9225  -0.8560  -0.8231  -0.7375  -0.6758  -0.6351
  -0.6059  -0.5942  -0.5528  -0.5431  -0.4885  -0.4615  -0.4420  -0.4311
  -0.4046  -0.3691  -0.3604  -0.3477  -0.3198  -0.3093  -0.2912  -0.2719
  -0.2527  -0.2336  -0.2223  -0.1970  -0.1857  -0.1611  -0.1500  -0.1304
  -0.1232  -0.0934  -0.0892  -0.0634  -0.0575  -0.0328  -0.0230  -0.0117
  -0.0009   0.0215   0.0454   0.0674   0.0845   0.1081   0.1260   0.1402
   0.1652   0.1731   0.1831   0.1976   0.2244   0.2372   0.2558   0.2675
   0.2932   0.3123   0.3256   0.3451   0.3549   0.3639   0.3787   0.3928
   0.4176   0.4361   0.4586   0.4747   0.4964   0.5299   0.5497   0.5529
   0.5689   0.5800   0.6214   0.6471   0.6578   0.6707   0.7066   0.7219
   0.7559   0.7705   0.7854   0.7897   0.8062   0.8314   0.8711   0.8803
   0.8998   0.9244   0.9539   0.9955   1.0262   1.0959   1.1173   1.1591
   1.2167   1.2445   1.2782   1.2973   1.3345   1.3710   1.4133   1.4760
   1.4908   1.5247   1.5797   1.6493   1.6721   1.7923   1.8775   1.9214
     eigenvalues at k+q:
 -36.4231 -36.3551 -36.3060 -36.1236 -36.0920 -36.0221 -36.0049 -35.9053
 -35.7989 -35.7730 -35.7635 -35.5678 -35.5274 -18.5554 -18.4861 -18.3478
 -18.2961 -18.2191 -18.1443 -18.1323 -18.0945 -18.0783 -18.0612 -18.0233
 -18.0162 -17.9664 -17.9413 -17.8919 -17.8659 -17.8505 -17.8174 -17.8016
 -17.7950 -17.7542 -17.7378 -17.7086 -17.6913 -17.6491 -17.6276 -17.5967
 -17.5844 -17.5732 -17.5488 -17.5235 -17.5006 -17.4915 -17.4736 -17.4509
 -17.4283 -17.4098 -17.4059 -17.3900 -17.3808 -17.3682 -17.3527 -17.3469
 -17.3390 -17.3269 -17.3184 -17.3029 -17.2828 -17.2556 -17.2294 -17.2185
 -17.2052 -17.1966 -17.1671 -17.1531 -17.1310 -17.1154 -17.0942 -17.0718
 -17.0325 -17.0146 -17.0046 -16.9994 -16.9750 -16.9615 -16.9562 -16.9358
 -16.9229 -16.9041 -16.8729 -16.8534 -16.8454 -16.8419 -16.8217 -16.8044
 -16.7461 -16.7376 -16.7272 -16.7037 -16.6829 -16.6807 -16.6702 -16.6553
 -16.6493 -16.5822 -16.4452 -16.4154 -16.2688 -16.1837 -16.0984 -15.5890
 -15.5481 -15.2366 -15.1967 -15.1757 -14.9970 -14.9562 -14.9479 -14.8526
 -14.7920 -14.7353 -14.5868 -14.5180 -14.3897 -14.3623 -14.3124 -14.3017
 -14.2745 -14.2456 -14.1998 -14.1613 -14.1391 -14.1259 -13.9411 -13.9179
 -13.8389  -6.6694  -6.5057  -6.4787  -6.3611  -6.3234  -6.2774  -6.1996
  -6.1653  -6.0959  -6.0727  -6.0439  -5.9922  -5.9344  -5.9048  -5.8695
  -5.8335  -5.8071  -5.7594  -5.7539  -5.6942  -5.6586  -5.6322  -5.6207
  -5.5698  -5.5537  -5.5363  -5.5017  -5.4614  -5.4228  -5.3770  -5.3529
  -5.3355  -5.3026  -5.2876  -5.2380  -5.1959  -5.1836  -5.1799  -5.1395
  -5.0880  -5.0586  -5.0260  -5.0027  -4.9616  -4.9202  -4.7971  -4.7907
  -4.6992  -4.6309  -3.8067  -3.7129  -3.6279  -3.5878  -3.5463  -3.4732
  -3.3446  -3.2897  -3.2172  -3.1569  -3.0769  -3.0122  -2.9711  -2.9527
  -2.8861  -2.8622  -2.8208  -2.8169  -2.7586  -2.7362  -2.7091  -2.6590
  -2.6362  -2.5787  -2.5424  -2.5316  -2.5081  -2.4450  -2.4170  -2.3857
  -2.3361  -2.2811  -2.2203  -2.1780  -2.1508  -2.1256  -2.1090  -2.0850
  -2.0637  -2.0335  -2.0103  -1.9792  -1.9590  -1.9316  -1.9204  -1.8844
  -1.8742  -1.8517  -1.8121  -1.7875  -1.7656  -1.7427  -1.7017  -1.6649
  -1.6531  -1.6062  -1.5684  -1.5323  -1.5144  -1.4610  -1.4268  -1.3902
  -1.3649  -1.3408  -1.3181  -1.2664  -1.2020  -1.1366  -1.1103  -1.0646
  -1.0379  -1.0122  -0.9176  -0.8589  -0.8253  -0.7378  -0.6760  -0.6354
  -0.6046  -0.5925  -0.5501  -0.5458  -0.4890  -0.4589  -0.4416  -0.4311
  -0.4020  -0.3664  -0.3580  -0.3497  -0.3193  -0.3088  -0.2919  -0.2694
  -0.2500  -0.2338  -0.2222  -0.1982  -0.1837  -0.1626  -0.1493  -0.1306
  -0.1229  -0.0950  -0.0903  -0.0656  -0.0618  -0.0367  -0.0254  -0.0101
  -0.0015   0.0202   0.0446   0.0638   0.0851   0.1060   0.1263   0.1431
   0.1662   0.1730   0.1816   0.1977   0.2228   0.2380   0.2548   0.2667
   0.2935   0.3118   0.3247   0.3464   0.3549   0.3656   0.3791   0.3938
   0.4174   0.4369   0.4611   0.4731   0.4957   0.5290   0.5489   0.5526
   0.5667   0.5809   0.6175   0.6477   0.6557   0.6694   0.7062   0.7215
   0.7566   0.7696   0.7841   0.7890   0.8059   0.8289   0.8600   0.8776
   0.8979   0.9214   0.9542   0.9947   1.0237   1.0964   1.1150   1.1581
   1.2175   1.2441   1.2799   1.3054   1.3260   1.3713   1.4167   1.4743
   1.4915   1.5273   1.5854   1.6497   1.6763   1.7974   1.8773   1.9225
     cgsolve_all iterations  72    anorm=    0.73E-07
     cgsolve_all iterations  70    anorm=    0.71E-07
     cgsolve_all iterations  72    anorm=    0.71E-07
     compute_u_kq: q = (    0.0000,    0.0395,    0.0000)
     Rotating WFCS
     ethr =  1.00E-14,  avg # of iterations = 23.0
     eigenvalues at k:
 -36.4231 -36.3551 -36.3060 -36.1237 -36.0920 -36.0221 -36.0049 -35.9053
 -35.7990 -35.7730 -35.7635 -35.5678 -35.5274 -18.5586 -18.4869 -18.3440
 -18.2952 -18.2189 -18.1451 -18.1336 -18.0942 -18.0784 -18.0583 -18.0231
 -18.0148 -17.9679 -17.9417 -17.8932 -17.8645 -17.8531 -17.8187 -17.8009
 -17.7933 -17.7554 -17.7375 -17.7082 -17.6912 -17.6490 -17.6270 -17.5998
 -17.5852 -17.5714 -17.5492 -17.5239 -17.4999 -17.4910 -17.4762 -17.4537
 -17.4289 -17.4106 -17.4080 -17.3910 -17.3817 -17.3691 -17.3548 -17.3477
 -17.3405 -17.3282 -17.3174 -17.3030 -17.2828 -17.2558 -17.2292 -17.2180
 -17.2054 -17.1968 -17.1658 -17.1515 -17.1291 -17.1148 -17.0918 -17.0705
 -17.0307 -17.0142 -17.0038 -17.0004 -16.9749 -16.9589 -16.9551 -16.9344
 -16.9229 -16.9061 -16.8732 -16.8520 -16.8447 -16.8401 -16.8214 -16.8041
 -16.7461 -16.7362 -16.7269 -16.7011 -16.6811 -16.6793 -16.6665 -16.6512
 -16.6488 -16.5763 -16.4461 -16.4180 -16.2716 -16.1877 -16.1091 -15.5895
 -15.5481 -15.2347 -15.1923 -15.1754 -14.9928 -14.9652 -14.9474 -14.8515
 -14.8044 -14.7379 -14.5869 -14.5212 -14.3898 -14.3558 -14.3115 -14.3014
 -14.2688 -14.2422 -14.2018 -14.1632 -14.1399 -14.1275 -13.9412 -13.9173
 -13.8373  -6.6567  -6.4997  -6.4785  -6.3600  -6.3206  -6.2772  -6.1958
  -6.1676  -6.0961  -6.0719  -6.0395  -5.9923  -5.9356  -5.9027  -5.8708
  -5.8348  -5.8060  -5.7563  -5.7540  -5.6950  -5.6595  -5.6324  -5.6195
  -5.5694  -5.5552  -5.5349  -5.5018  -5.4641  -5.4250  -5.3765  -5.3535
  -5.3372  -5.3041  -5.2907  -5.2392  -5.2023  -5.1877  -5.1814  -5.1409
  -5.0942  -5.0589  -5.0263  -5.0080  -4.9634  -4.9209  -4.8023  -4.7903
  -4.7051  -4.6359  -3.8024  -3.7056  -3.6141  -3.5850  -3.5422  -3.4765
  -3.3451  -3.2896  -3.2154  -3.1626  -3.0791  -3.0136  -2.9749  -2.9515
  -2.8846  -2.8595  -2.8215  -2.8193  -2.7619  -2.7372  -2.7113  -2.6580
  -2.6407  -2.5807  -2.5437  -2.5316  -2.5094  -2.4451  -2.4167  -2.3774
  -2.3337  -2.2728  -2.2203  -2.1768  -2.1508  -2.1193  -2.1043  -2.0840
  -2.0667  -2.0331  -2.0105  -1.9811  -1.9618  -1.9314  -1.9243  -1.8851
  -1.8762  -1.8539  -1.8099  -1.7907  -1.7659  -1.7418  -1.7066  -1.6638
  -1.6523  -1.6057  -1.5668  -1.5341  -1.5157  -1.4642  -1.4297  -1.3911
  -1.3670  -1.3346  -1.3193  -1.2675  -1.2025  -1.1337  -1.1053  -1.0610
  -1.0352  -1.0174  -0.9225  -0.8560  -0.8231  -0.7375  -0.6758  -0.6351
  -0.6059  -0.5942  -0.5528  -0.5431  -0.4885  -0.4615  -0.4420  -0.4311
  -0.4046  -0.3691  -0.3604  -0.3477  -0.3198  -0.3093  -0.2912  -0.2719
  -0.2527  -0.2336  -0.2223  -0.1970  -0.1857  -0.1611  -0.1500  -0.1304
  -0.1232  -0.0934  -0.0892  -0.0634  -0.0575  -0.0328  -0.0230  -0.0117
  -0.0009   0.0215   0.0454   0.0674   0.0845   0.1081   0.1260   0.1402
   0.1652   0.1731   0.1831   0.1976   0.2244   0.2372   0.2558   0.2675
   0.2932   0.3123   0.3256   0.3451   0.3549   0.3639   0.3787   0.3928
   0.4176   0.4361   0.4586   0.4747   0.4964   0.5299   0.5497   0.5529
   0.5689   0.5800   0.6214   0.6471   0.6578   0.6707   0.7066   0.7219
   0.7559   0.7705   0.7854   0.7897   0.8062   0.8314   0.8711   0.8803
   0.8998   0.9244   0.9539   0.9955   1.0262   1.0959   1.1173   1.1591
   1.2167   1.2445   1.2782   1.2973   1.3345   1.3710   1.4133   1.4760
   1.4908   1.5247   1.5797   1.6493   1.6721   1.7923   1.8775   1.9214
     eigenvalues at k+q:
 -36.4231 -36.3551 -36.3060 -36.1236 -36.0920 -36.0221 -36.0049 -35.9053
 -35.7989 -35.7730 -35.7635 -35.5678 -35.5274 -18.5528 -18.4874 -18.3485
 -18.2964 -18.2192 -18.1462 -18.1340 -18.0937 -18.0799 -18.0548 -18.0233
 -18.0162 -17.9673 -17.9429 -17.8947 -17.8643 -17.8509 -17.8186 -17.8004
 -17.7936 -17.7538 -17.7389 -17.7093 -17.6909 -17.6487 -17.6260 -17.5970
 -17.5827 -17.5713 -17.5475 -17.5234 -17.4993 -17.4901 -17.4744 -17.4514
 -17.4290 -17.4090 -17.4073 -17.3910 -17.3798 -17.3671 -17.3529 -17.3471
 -17.3391 -17.3263 -17.3172 -17.3002 -17.2827 -17.2569 -17.2297 -17.2200
 -17.2047 -17.1965 -17.1689 -17.1515 -17.1310 -17.1202 -17.0927 -17.0723
 -17.0342 -17.0144 -17.0052 -16.9992 -16.9754 -16.9618 -16.9558 -16.9324
 -16.9227 -16.9059 -16.8736 -16.8534 -16.8463 -16.8425 -16.8242 -16.8046
 -16.7479 -16.7374 -16.7273 -16.7036 -16.6834 -16.6806 -16.6721 -16.6575
 -16.6493 -16.5857 -16.4458 -16.4138 -16.2681 -16.1808 -16.0925 -15.5884
 -15.5484 -15.2365 -15.1958 -15.1776 -14.9899 -14.9679 -14.9465 -14.8402
 -14.8016 -14.7345 -14.5870 -14.5168 -14.3887 -14.3569 -14.3116 -14.3029
 -14.2689 -14.2427 -14.2048 -14.1660 -14.1403 -14.1277 -13.9412 -13.9187
 -13.8394  -6.6768  -6.5088  -6.4790  -6.3620  -6.3231  -6.2821  -6.1976
  -6.1636  -6.0956  -6.0728  -6.0442  -5.9919  -5.9350  -5.9061  -5.8699
  -5.8338  -5.8088  -5.7565  -5.7551  -5.6944  -5.6594  -5.6325  -5.6221
  -5.5673  -5.5567  -5.5357  -5.5032  -5.4577  -5.4214  -5.3760  -5.3531
  -5.3356  -5.3024  -5.2882  -5.2366  -5.1931  -5.1818  -5.1772  -5.1413
  -5.0889  -5.0600  -5.0226  -4.9977  -4.9565  -4.9181  -4.7959  -4.7905
  -4.6933  -4.6288  -3.8107  -3.7155  -3.6352  -3.5905  -3.5508  -3.4706
  -3.3438  -3.2902  -3.2138  -3.1607  -3.0823  -3.0105  -2.9706  -2.9510
  -2.8842  -2.8553  -2.8178  -2.8094  -2.7624  -2.7373  -2.7071  -2.6591
  -2.6371  -2.5801  -2.5461  -2.5300  -2.5085  -2.4472  -2.4141  -2.3851
  -2.3391  -2.2819  -2.2234  -2.1830  -2.1515  -2.1284  -2.1033  -2.0821
  -2.0621  -2.0329  -2.0074  -1.9786  -1.9618  -1.9266  -1.9235  -1.8855
  -1.8762  -1.8539  -1.8098  -1.7904  -1.7673  -1.7426  -1.7043  -1.6629
  -1.6521  -1.6066  -1.5681  -1.5327  -1.5057  -1.4620  -1.4288  -1.3876
  -1.3675  -1.3334  -1.3196  -1.2695  -1.2031  -1.1362  -1.1150  -1.0653
  -1.0409  -1.0117  -0.9144  -0.8543  -0.8248  -0.7409  -0.6785  -0.6373
  -0.6055  -0.5938  -0.5505  -0.5384  -0.4877  -0.4626  -0.4388  -0.4262
  -0.4010  -0.3712  -0.3604  -0.3405  -0.3202  -0.3069  -0.2910  -0.2700
  -0.2570  -0.2332  -0.2251  -0.1972  -0.1866  -0.1614  -0.1491  -0.1312
  -0.1195  -0.0930  -0.0892  -0.0659  -0.0549  -0.0350  -0.0261  -0.0156
  -0.0023   0.0205   0.0428   0.0675   0.0827   0.1066   0.1249   0.1374
   0.1647   0.1710   0.1799   0.1975   0.2235   0.2363   0.2553   0.2702
   0.2944   0.3117   0.3259   0.3451   0.3552   0.3681   0.3787   0.3932
   0.4163   0.4395   0.4560   0.4721   0.4964   0.5262   0.5507   0.5554
   0.5707   0.5804   0.6157   0.6464   0.6551   0.6701   0.7038   0.7225
   0.7492   0.7685   0.7822   0.7883   0.8062   0.8239   0.8652   0.8787
   0.8975   0.9202   0.9504   0.9894   1.0249   1.0933   1.1156   1.1599
   1.2139   1.2450   1.2749   1.2973   1.3433   1.3735   1.4154   1.4718
   1.4924   1.5290   1.5877   1.6549   1.6781   1.7970   1.8773   1.9218
     cgsolve_all iterations  72    anorm=    0.72E-07
     cgsolve_all iterations  70    anorm=    0.72E-07
     cgsolve_all iterations  72    anorm=    0.71E-07
     compute_u_kq: q = (    0.0000,   -0.0395,    0.0000)
     Rotating WFCS
     ethr =  1.00E-14,  avg # of iterations = 23.0
     eigenvalues at k:
 -36.4231 -36.3551 -36.3060 -36.1237 -36.0920 -36.0221 -36.0049 -35.9053
 -35.7990 -35.7730 -35.7635 -35.5678 -35.5274 -18.5586 -18.4869 -18.3440
 -18.2952 -18.2189 -18.1451 -18.1336 -18.0942 -18.0784 -18.0583 -18.0231
 -18.0148 -17.9679 -17.9417 -17.8932 -17.8645 -17.8531 -17.8187 -17.8009
 -17.7933 -17.7554 -17.7375 -17.7082 -17.6912 -17.6490 -17.6270 -17.5998
 -17.5852 -17.5714 -17.5492 -17.5239 -17.4999 -17.4910 -17.4762 -17.4537
 -17.4289 -17.4106 -17.4080 -17.3910 -17.3817 -17.3691 -17.3548 -17.3477
 -17.3405 -17.3282 -17.3174 -17.3030 -17.2828 -17.2558 -17.2292 -17.2180
 -17.2054 -17.1968 -17.1658 -17.1515 -17.1291 -17.1148 -17.0918 -17.0705
 -17.0307 -17.0142 -17.0038 -17.0004 -16.9749 -16.9589 -16.9551 -16.9344
 -16.9229 -16.9061 -16.8732 -16.8520 -16.8447 -16.8401 -16.8214 -16.8041
 -16.7461 -16.7362 -16.7269 -16.7011 -16.6811 -16.6793 -16.6665 -16.6512
 -16.6488 -16.5763 -16.4461 -16.4180 -16.2716 -16.1877 -16.1091 -15.5895
 -15.5481 -15.2347 -15.1923 -15.1754 -14.9928 -14.9652 -14.9474 -14.8515
 -14.8044 -14.7379 -14.5869 -14.5212 -14.3898 -14.3558 -14.3115 -14.3014
 -14.2688 -14.2422 -14.2018 -14.1632 -14.1399 -14.1275 -13.9412 -13.9173
 -13.8373  -6.6567  -6.4997  -6.4785  -6.3600  -6.3206  -6.2772  -6.1958
  -6.1676  -6.0961  -6.0719  -6.0395  -5.9923  -5.9356  -5.9027  -5.8708
  -5.8348  -5.8060  -5.7563  -5.7540  -5.6950  -5.6595  -5.6324  -5.6195
  -5.5694  -5.5552  -5.5349  -5.5018  -5.4641  -5.4250  -5.3765  -5.3535
  -5.3372  -5.3041  -5.2907  -5.2392  -5.2023  -5.1877  -5.1814  -5.1409
  -5.0942  -5.0589  -5.0263  -5.0080  -4.9634  -4.9209  -4.8023  -4.7903
  -4.7051  -4.6359  -3.8024  -3.7056  -3.6141  -3.5850  -3.5422  -3.4765
  -3.3451  -3.2896  -3.2154  -3.1626  -3.0791  -3.0136  -2.9749  -2.9515
  -2.8846  -2.8595  -2.8215  -2.8193  -2.7619  -2.7372  -2.7113  -2.6580
  -2.6407  -2.5807  -2.5437  -2.5316  -2.5094  -2.4451  -2.4167  -2.3774
  -2.3337  -2.2728  -2.2203  -2.1768  -2.1508  -2.1193  -2.1043  -2.0840
  -2.0667  -2.0331  -2.0105  -1.9811  -1.9618  -1.9314  -1.9243  -1.8851
  -1.8762  -1.8539  -1.8099  -1.7907  -1.7659  -1.7418  -1.7066  -1.6638
  -1.6523  -1.6057  -1.5668  -1.5341  -1.5157  -1.4642  -1.4297  -1.3911
  -1.3670  -1.3346  -1.3193  -1.2675  -1.2025  -1.1337  -1.1053  -1.0610
  -1.0352  -1.0174  -0.9225  -0.8560  -0.8231  -0.7375  -0.6758  -0.6351
  -0.6059  -0.5942  -0.5528  -0.5431  -0.4885  -0.4615  -0.4420  -0.4311
  -0.4046  -0.3691  -0.3604  -0.3477  -0.3198  -0.3093  -0.2912  -0.2719
  -0.2527  -0.2336  -0.2223  -0.1970  -0.1857  -0.1611  -0.1500  -0.1304
  -0.1232  -0.0934  -0.0892  -0.0634  -0.0575  -0.0328  -0.0230  -0.0117
  -0.0009   0.0215   0.0454   0.0674   0.0845   0.1081   0.1260   0.1402
   0.1652   0.1731   0.1831   0.1976   0.2244   0.2372   0.2558   0.2675
   0.2932   0.3123   0.3256   0.3451   0.3549   0.3639   0.3787   0.3928
   0.4176   0.4361   0.4586   0.4747   0.4964   0.5299   0.5497   0.5529
   0.5689   0.5800   0.6214   0.6471   0.6578   0.6707   0.7066   0.7219
   0.7559   0.7705   0.7854   0.7897   0.8062   0.8314   0.8711   0.8803
   0.8998   0.9244   0.9539   0.9955   1.0262   1.0959   1.1173   1.1591
   1.2167   1.2445   1.2782   1.2973   1.3345   1.3710   1.4133   1.4760
   1.4908   1.5247   1.5797   1.6493   1.6721   1.7923   1.8775   1.9214
     eigenvalues at k+q:
 -36.4231 -36.3551 -36.3060 -36.1237 -36.0919 -36.0221 -36.0049 -35.9053
 -35.7989 -35.7731 -35.7636 -35.5678 -35.5274 -18.5641 -18.4863 -18.3402
 -18.2941 -18.2181 -18.1445 -18.1328 -18.0947 -18.0769 -18.0617 -18.0229
 -18.0133 -17.9687 -17.9405 -17.8920 -17.8644 -17.8553 -17.8189 -17.8018
 -17.7924 -17.7570 -17.7358 -17.7071 -17.6915 -17.6498 -17.6275 -17.6024
 -17.5878 -17.5716 -17.5511 -17.5244 -17.5006 -17.4920 -17.4775 -17.4563
 -17.4287 -17.4137 -17.4078 -17.3915 -17.3833 -17.3710 -17.3572 -17.3479
 -17.3421 -17.3291 -17.3172 -17.3056 -17.2829 -17.2548 -17.2289 -17.2161
 -17.2063 -17.1970 -17.1635 -17.1512 -17.1272 -17.1096 -17.0905 -17.0688
 -17.0277 -17.0137 -17.0033 -17.0004 -16.9744 -16.9564 -16.9542 -16.9362
 -16.9232 -16.9062 -16.8727 -16.8514 -16.8434 -16.8363 -16.8187 -16.8035
 -16.7448 -16.7345 -16.7264 -16.6988 -16.6808 -16.6772 -16.6593 -16.6490
 -16.6438 -16.5664 -16.4466 -16.4229 -16.2754 -16.1942 -16.1263 -15.5906
 -15.5479 -15.2328 -15.1890 -15.1729 -14.9977 -14.9619 -14.9465 -14.8629
 -14.8067 -14.7413 -14.5869 -14.5257 -14.3910 -14.3562 -14.3118 -14.2989
 -14.2689 -14.2424 -14.1983 -14.1604 -14.1401 -14.1261 -13.9411 -13.9156
 -13.8352  -6.6360  -6.4918  -6.4769  -6.3575  -6.3191  -6.2713  -6.1955
  -6.1704  -6.0966  -6.0720  -6.0320  -5.9923  -5.9363  -5.8992  -5.8716
  -5.8356  -5.8036  -5.7577  -5.7525  -5.6948  -5.6597  -5.6322  -5.6173
  -5.5715  -5.5537  -5.5341  -5.5011  -5.4718  -5.4284  -5.3778  -5.3547
  -5.3384  -5.3056  -5.2938  -5.2430  -5.2172  -5.1906  -5.1820  -5.1408
  -5.1017  -5.0579  -5.0315  -5.0149  -4.9689  -4.9236  -4.8096  -4.7888
  -4.7155  -4.6411  -3.7956  -3.6978  -3.5956  -3.5801  -3.5313  -3.4812
  -3.3466  -3.2884  -3.2159  -3.1647  -3.0762  -3.0168  -2.9791  -2.9513
  -2.8852  -2.8674  -2.8271  -2.8234  -2.7622  -2.7361  -2.7150  -2.6570
  -2.6436  -2.5812  -2.5423  -2.5327  -2.5099  -2.4432  -2.4193  -2.3713
  -2.3273  -2.2641  -2.2171  -2.1716  -2.1503  -2.1105  -2.1045  -2.0860
  -2.0714  -2.0327  -2.0141  -1.9836  -1.9621  -1.9359  -1.9247  -1.8854
  -1.8765  -1.8536  -1.8101  -1.7919  -1.7637  -1.7411  -1.7095  -1.6642
  -1.6516  -1.6048  -1.5656  -1.5373  -1.5239  -1.4666  -1.4302  -1.3936
  -1.3670  -1.3354  -1.3187  -1.2652  -1.2031  -1.1307  -1.0947  -1.0572
  -1.0331  -1.0191  -0.9307  -0.8588  -0.8203  -0.7342  -0.6742  -0.6344
  -0.6052  -0.5940  -0.5569  -0.5461  -0.4901  -0.4672  -0.4437  -0.4331
  -0.4074  -0.3674  -0.3608  -0.3548  -0.3188  -0.3115  -0.2915  -0.2739
  -0.2483  -0.2336  -0.2203  -0.1974  -0.1841  -0.1616  -0.1483  -0.1306
  -0.1256  -0.0940  -0.0893  -0.0630  -0.0575  -0.0319  -0.0192  -0.0065
   0.0005   0.0220   0.0483   0.0675   0.0867   0.1091   0.1258   0.1436
   0.1649   0.1740   0.1869   0.1983   0.2254   0.2378   0.2573   0.2646
   0.2931   0.3127   0.3253   0.3444   0.3550   0.3600   0.3787   0.3926
   0.4183   0.4321   0.4607   0.4769   0.4971   0.5332   0.5487   0.5500
   0.5670   0.5797   0.6273   0.6481   0.6600   0.6718   0.7083   0.7215
   0.7597   0.7725   0.7889   0.7923   0.8068   0.8375   0.8786   0.8825
   0.9021   0.9296   0.9570   1.0018   1.0277   1.0984   1.1193   1.1583
   1.2195   1.2439   1.2795   1.2986   1.3263   1.3685   1.4115   1.4796
   1.4893   1.5197   1.5726   1.6401   1.6702   1.7870   1.8781   1.9209
     cgsolve_all iterations  72    anorm=    0.73E-07
     cgsolve_all iterations  72    anorm=    0.72E-07
     cgsolve_all iterations  72    anorm=    0.72E-07
     compute_u_kq: q = (    0.0000,    0.0000,    0.0395)
     Rotating WFCS
     ethr =  1.00E-14,  avg # of iterations = 25.0
     eigenvalues at k:
 -36.4231 -36.3551 -36.3060 -36.1237 -36.0920 -36.0221 -36.0049 -35.9053
 -35.7990 -35.7730 -35.7635 -35.5678 -35.5274 -18.5586 -18.4869 -18.3440
 -18.2952 -18.2189 -18.1451 -18.1336 -18.0942 -18.0784 -18.0583 -18.0231
 -18.0148 -17.9679 -17.9417 -17.8932 -17.8645 -17.8531 -17.8187 -17.8009
 -17.7933 -17.7554 -17.7375 -17.7082 -17.6912 -17.6490 -17.6270 -17.5998
 -17.5852 -17.5714 -17.5492 -17.5239 -17.4999 -17.4910 -17.4762 -17.4537
 -17.4289 -17.4106 -17.4080 -17.3910 -17.3817 -17.3691 -17.3548 -17.3477
 -17.3405 -17.3282 -17.3174 -17.3030 -17.2828 -17.2558 -17.2292 -17.2180
 -17.2054 -17.1968 -17.1658 -17.1515 -17.1291 -17.1148 -17.0918 -17.0705
 -17.0307 -17.0142 -17.0038 -17.0004 -16.9749 -16.9589 -16.9551 -16.9344
 -16.9229 -16.9061 -16.8732 -16.8520 -16.8447 -16.8401 -16.8214 -16.8041
 -16.7461 -16.7362 -16.7269 -16.7011 -16.6811 -16.6793 -16.6665 -16.6512
 -16.6488 -16.5763 -16.4461 -16.4180 -16.2716 -16.1877 -16.1091 -15.5895
 -15.5481 -15.2347 -15.1923 -15.1754 -14.9928 -14.9652 -14.9474 -14.8515
 -14.8044 -14.7379 -14.5869 -14.5212 -14.3898 -14.3558 -14.3115 -14.3014
 -14.2688 -14.2422 -14.2018 -14.1632 -14.1399 -14.1275 -13.9412 -13.9173
 -13.8373  -6.6567  -6.4997  -6.4785  -6.3600  -6.3206  -6.2772  -6.1958
  -6.1676  -6.0961  -6.0719  -6.0395  -5.9923  -5.9356  -5.9027  -5.8708
  -5.8348  -5.8060  -5.7563  -5.7540  -5.6950  -5.6595  -5.6324  -5.6195
  -5.5694  -5.5552  -5.5349  -5.5018  -5.4641  -5.4250  -5.3765  -5.3535
  -5.3372  -5.3041  -5.2907  -5.2392  -5.2023  -5.1877  -5.1814  -5.1409
  -5.0942  -5.0589  -5.0263  -5.0080  -4.9634  -4.9209  -4.8023  -4.7903
  -4.7051  -4.6359  -3.8024  -3.7056  -3.6141  -3.5850  -3.5422  -3.4765
  -3.3451  -3.2896  -3.2154  -3.1626  -3.0791  -3.0136  -2.9749  -2.9515
  -2.8846  -2.8595  -2.8215  -2.8193  -2.7619  -2.7372  -2.7113  -2.6580
  -2.6407  -2.5807  -2.5437  -2.5316  -2.5094  -2.4451  -2.4167  -2.3774
  -2.3337  -2.2728  -2.2203  -2.1768  -2.1508  -2.1193  -2.1043  -2.0840
  -2.0667  -2.0331  -2.0105  -1.9811  -1.9618  -1.9314  -1.9243  -1.8851
  -1.8762  -1.8539  -1.8099  -1.7907  -1.7659  -1.7418  -1.7066  -1.6638
  -1.6523  -1.6057  -1.5668  -1.5341  -1.5157  -1.4642  -1.4297  -1.3911
  -1.3670  -1.3346  -1.3193  -1.2675  -1.2025  -1.1337  -1.1053  -1.0610
  -1.0352  -1.0174  -0.9225  -0.8560  -0.8231  -0.7375  -0.6758  -0.6351
  -0.6059  -0.5942  -0.5528  -0.5431  -0.4885  -0.4615  -0.4420  -0.4311
  -0.4046  -0.3691  -0.3604  -0.3477  -0.3198  -0.3093  -0.2912  -0.2719
  -0.2527  -0.2336  -0.2223  -0.1970  -0.1857  -0.1611  -0.1500  -0.1304
  -0.1232  -0.0934  -0.0892  -0.0634  -0.0575  -0.0328  -0.0230  -0.0117
  -0.0009   0.0215   0.0454   0.0674   0.0845   0.1081   0.1260   0.1402
   0.1652   0.1731   0.1831   0.1976   0.2244   0.2372   0.2558   0.2675
   0.2932   0.3123   0.3256   0.3451   0.3549   0.3639   0.3787   0.3928
   0.4176   0.4361   0.4586   0.4747   0.4964   0.5299   0.5497   0.5529
   0.5689   0.5800   0.6214   0.6471   0.6578   0.6707   0.7066   0.7219
   0.7559   0.7705   0.7854   0.7897   0.8062   0.8314   0.8711   0.8803
   0.8998   0.9244   0.9539   0.9955   1.0262   1.0959   1.1173   1.1591
   1.2167   1.2445   1.2782   1.2973   1.3345   1.3710   1.4133   1.4760
   1.4908   1.5247   1.5797   1.6493   1.6721   1.7923   1.8775   1.9214
     eigenvalues at k+q:
 -36.4231 -36.3551 -36.3060 -36.1237 -36.0920 -36.0221 -36.0049 -35.9053
 -35.7989 -35.7730 -35.7635 -35.5678 -35.5274 -18.5587 -18.4869 -18.3440
 -18.2952 -18.2189 -18.1451 -18.1336 -18.0942 -18.0782 -18.0585 -18.0230
 -18.0147 -17.9681 -17.9417 -17.8932 -17.8646 -17.8531 -17.8186 -17.8010
 -17.7934 -17.7554 -17.7375 -17.7082 -17.6908 -17.6498 -17.6269 -17.6000
 -17.5851 -17.5709 -17.5494 -17.5244 -17.4982 -17.4921 -17.4763 -17.4540
 -17.4292 -17.4103 -17.4084 -17.3908 -17.3802 -17.3696 -17.3544 -17.3479
 -17.3408 -17.3284 -17.3177 -17.3041 -17.2824 -17.2555 -17.2285 -17.2183
 -17.2055 -17.1969 -17.1657 -17.1517 -17.1289 -17.1146 -17.0919 -17.0706
 -17.0302 -17.0141 -17.0043 -17.0002 -16.9748 -16.9589 -16.9551 -16.9345
 -16.9229 -16.9062 -16.8732 -16.8520 -16.8451 -16.8395 -16.8213 -16.8041
 -16.7461 -16.7360 -16.7270 -16.7011 -16.6813 -16.6791 -16.6664 -16.6510
 -16.6488 -16.5761 -16.4462 -16.4181 -16.2716 -16.1878 -16.1094 -15.5895
 -15.5481 -15.2347 -15.1922 -15.1754 -14.9928 -14.9651 -14.9474 -14.8517
 -14.8044 -14.7379 -14.5869 -14.5213 -14.3898 -14.3558 -14.3115 -14.3014
 -14.2688 -14.2422 -14.2017 -14.1631 -14.1399 -14.1275 -13.9411 -13.9172
 -13.8372  -6.6564  -6.4995  -6.4785  -6.3599  -6.3205  -6.2771  -6.1958
  -6.1676  -6.0961  -6.0719  -6.0394  -5.9923  -5.9356  -5.9026  -5.8708
  -5.8348  -5.8060  -5.7564  -5.7540  -5.6950  -5.6595  -5.6323  -5.6195
  -5.5695  -5.5552  -5.5349  -5.5018  -5.4642  -5.4249  -5.3767  -5.3533
  -5.3374  -5.3041  -5.2908  -5.2393  -5.2023  -5.1882  -5.1814  -5.1407
  -5.0943  -5.0589  -5.0263  -5.0082  -4.9635  -4.9209  -4.8025  -4.7902
  -4.7053  -4.6360  -3.8022  -3.7056  -3.6138  -3.5849  -3.5419  -3.4766
  -3.3450  -3.2897  -3.2156  -3.1625  -3.0791  -3.0143  -2.9747  -2.9503
  -2.8834  -2.8617  -2.8231  -2.8182  -2.7627  -2.7362  -2.7113  -2.6590
  -2.6391  -2.5821  -2.5430  -2.5307  -2.5095  -2.4451  -2.4170  -2.3779
  -2.3338  -2.2727  -2.2190  -2.1782  -2.1488  -2.1207  -2.1024  -2.0840
  -2.0688  -2.0323  -2.0117  -1.9805  -1.9614  -1.9337  -1.9225  -1.8874
  -1.8747  -1.8550  -1.8074  -1.7909  -1.7670  -1.7399  -1.7061  -1.6628
  -1.6554  -1.6064  -1.5665  -1.5310  -1.5184  -1.4643  -1.4290  -1.3913
  -1.3681  -1.3358  -1.3167  -1.2680  -1.2028  -1.1341  -1.1054  -1.0600
  -1.0349  -1.0173  -0.9229  -0.8559  -0.8231  -0.7377  -0.6758  -0.6349
  -0.6068  -0.5924  -0.5530  -0.5434  -0.4897  -0.4614  -0.4414  -0.4318
  -0.4032  -0.3726  -0.3581  -0.3480  -0.3201  -0.3088  -0.2900  -0.2732
  -0.2524  -0.2351  -0.2217  -0.1978  -0.1832  -0.1601  -0.1505  -0.1333
  -0.1214  -0.0959  -0.0870  -0.0625  -0.0582  -0.0322  -0.0241  -0.0097
  -0.0026   0.0224   0.0461   0.0658   0.0852   0.1083   0.1255   0.1413
   0.1643   0.1730   0.1817   0.1982   0.2243   0.2393   0.2539   0.2685
   0.2939   0.3122   0.3251   0.3440   0.3540   0.3645   0.3789   0.3933
   0.4188   0.4365   0.4565   0.4754   0.4968   0.5295   0.5500   0.5527
   0.5683   0.5807   0.6213   0.6473   0.6575   0.6706   0.7071   0.7219
   0.7563   0.7705   0.7858   0.7895   0.8057   0.8316   0.8712   0.8807
   0.8997   0.9245   0.9539   0.9957   1.0263   1.0959   1.1173   1.1591
   1.2168   1.2445   1.2782   1.2973   1.3343   1.3710   1.4133   1.4761
   1.4907   1.5246   1.5796   1.6491   1.6721   1.7922   1.8776   1.9214
     cgsolve_all iterations  72    anorm=    0.72E-07
     cgsolve_all iterations  70    anorm=    0.71E-07
     cgsolve_all iterations  72    anorm=    0.72E-07
     compute_u_kq: q = (    0.0000,    0.0000,   -0.0395)
     Rotating WFCS
     ethr =  1.00E-14,  avg # of iterations = 23.0
     eigenvalues at k:
 -36.4231 -36.3551 -36.3060 -36.1237 -36.0920 -36.0221 -36.0049 -35.9053
 -35.7990 -35.7730 -35.7635 -35.5678 -35.5274 -18.5586 -18.4869 -18.3440
 -18.2952 -18.2189 -18.1451 -18.1336 -18.0942 -18.0784 -18.0583 -18.0231
 -18.0148 -17.9679 -17.9417 -17.8932 -17.8645 -17.8531 -17.8187 -17.8009
 -17.7933 -17.7554 -17.7375 -17.7082 -17.6912 -17.6490 -17.6270 -17.5998
 -17.5852 -17.5714 -17.5492 -17.5239 -17.4999 -17.4910 -17.4762 -17.4537
 -17.4289 -17.4106 -17.4080 -17.3910 -17.3817 -17.3691 -17.3548 -17.3477
 -17.3405 -17.3282 -17.3174 -17.3030 -17.2828 -17.2558 -17.2292 -17.2180
 -17.2054 -17.1968 -17.1658 -17.1515 -17.1291 -17.1148 -17.0918 -17.0705
 -17.0307 -17.0142 -17.0038 -17.0004 -16.9749 -16.9589 -16.9551 -16.9344
 -16.9229 -16.9061 -16.8732 -16.8520 -16.8447 -16.8401 -16.8214 -16.8041
 -16.7461 -16.7362 -16.7269 -16.7011 -16.6811 -16.6793 -16.6665 -16.6512
 -16.6488 -16.5763 -16.4461 -16.4180 -16.2716 -16.1877 -16.1091 -15.5895
 -15.5481 -15.2347 -15.1923 -15.1754 -14.9928 -14.9652 -14.9474 -14.8515
 -14.8044 -14.7379 -14.5869 -14.5212 -14.3898 -14.3558 -14.3115 -14.3014
 -14.2688 -14.2422 -14.2018 -14.1632 -14.1399 -14.1275 -13.9412 -13.9173
 -13.8373  -6.6567  -6.4997  -6.4785  -6.3600  -6.3206  -6.2772  -6.1958
  -6.1676  -6.0961  -6.0719  -6.0395  -5.9923  -5.9356  -5.9027  -5.8708
  -5.8348  -5.8060  -5.7563  -5.7540  -5.6950  -5.6595  -5.6324  -5.6195
  -5.5694  -5.5552  -5.5349  -5.5018  -5.4641  -5.4250  -5.3765  -5.3535
  -5.3372  -5.3041  -5.2907  -5.2392  -5.2023  -5.1877  -5.1814  -5.1409
  -5.0942  -5.0589  -5.0263  -5.0080  -4.9634  -4.9209  -4.8023  -4.7903
  -4.7051  -4.6359  -3.8024  -3.7056  -3.6141  -3.5850  -3.5422  -3.4765
  -3.3451  -3.2896  -3.2154  -3.1626  -3.0791  -3.0136  -2.9749  -2.9515
  -2.8846  -2.8595  -2.8215  -2.8193  -2.7619  -2.7372  -2.7113  -2.6580
  -2.6407  -2.5807  -2.5437  -2.5316  -2.5094  -2.4451  -2.4167  -2.3774
  -2.3337  -2.2728  -2.2203  -2.1768  -2.1508  -2.1193  -2.1043  -2.0840
  -2.0667  -2.0331  -2.0105  -1.9811  -1.9618  -1.9314  -1.9243  -1.8851
  -1.8762  -1.8539  -1.8099  -1.7907  -1.7659  -1.7418  -1.7066  -1.6638
  -1.6523  -1.6057  -1.5668  -1.5341  -1.5157  -1.4642  -1.4297  -1.3911
  -1.3670  -1.3346  -1.3193  -1.2675  -1.2025  -1.1337  -1.1053  -1.0610
  -1.0352  -1.0174  -0.9225  -0.8560  -0.8231  -0.7375  -0.6758  -0.6351
  -0.6059  -0.5942  -0.5528  -0.5431  -0.4885  -0.4615  -0.4420  -0.4311
  -0.4046  -0.3691  -0.3604  -0.3477  -0.3198  -0.3093  -0.2912  -0.2719
  -0.2527  -0.2336  -0.2223  -0.1970  -0.1857  -0.1611  -0.1500  -0.1304
  -0.1232  -0.0934  -0.0892  -0.0634  -0.0575  -0.0328  -0.0230  -0.0117
  -0.0009   0.0215   0.0454   0.0674   0.0845   0.1081   0.1260   0.1402
   0.1652   0.1731   0.1831   0.1976   0.2244   0.2372   0.2558   0.2675
   0.2932   0.3123   0.3256   0.3451   0.3549   0.3639   0.3787   0.3928
   0.4176   0.4361   0.4586   0.4747   0.4964   0.5299   0.5497   0.5529
   0.5689   0.5800   0.6214   0.6471   0.6578   0.6707   0.7066   0.7219
   0.7559   0.7705   0.7854   0.7897   0.8062   0.8314   0.8711   0.8803
   0.8998   0.9244   0.9539   0.9955   1.0262   1.0959   1.1173   1.1591
   1.2167   1.2445   1.2782   1.2973   1.3345   1.3710   1.4133   1.4760
   1.4908   1.5247   1.5797   1.6493   1.6721   1.7923   1.8775   1.9214
     eigenvalues at k+q:
 -36.4231 -36.3551 -36.3060 -36.1236 -36.0920 -36.0221 -36.0049 -35.9053
 -35.7989 -35.7730 -35.7635 -35.5678 -35.5274 -18.5585 -18.4869 -18.3441
 -18.2953 -18.2189 -18.1452 -18.1335 -18.0941 -18.0785 -18.0582 -18.0230
 -18.0149 -17.9679 -17.9418 -17.8933 -17.8643 -17.8530 -17.8191 -17.8010
 -17.7932 -17.7553 -17.7374 -17.7083 -17.6916 -17.6482 -17.6271 -17.5997
 -17.5851 -17.5722 -17.5489 -17.5234 -17.5017 -17.4902 -17.4755 -17.4534
 -17.4286 -17.4112 -17.4076 -17.3908 -17.3832 -17.3683 -17.3555 -17.3476
 -17.3400 -17.3278 -17.3172 -17.3023 -17.2831 -17.2559 -17.2306 -17.2175
 -17.2052 -17.1966 -17.1659 -17.1515 -17.1291 -17.1150 -17.0918 -17.0705
 -17.0311 -17.0143 -17.0033 -17.0006 -16.9749 -16.9590 -16.9549 -16.9343
 -16.9229 -16.9061 -16.8732 -16.8520 -16.8442 -16.8408 -16.8214 -16.8040
 -16.7460 -16.7365 -16.7267 -16.7011 -16.6810 -16.6795 -16.6667 -16.6513
 -16.6488 -16.5765 -16.4461 -16.4180 -16.2715 -16.1876 -16.1088 -15.5895
 -15.5481 -15.2347 -15.1923 -15.1755 -14.9927 -14.9653 -14.9474 -14.8513
 -14.8044 -14.7378 -14.5869 -14.5212 -14.3898 -14.3558 -14.3115 -14.3015
 -14.2688 -14.2422 -14.2019 -14.1632 -14.1399 -14.1275 -13.9411 -13.9173
 -13.8373  -6.6571  -6.4998  -6.4785  -6.3600  -6.3206  -6.2773  -6.1958
  -6.1675  -6.0961  -6.0719  -6.0397  -5.9923  -5.9356  -5.9027  -5.8708
  -5.8348  -5.8061  -5.7563  -5.7541  -5.6950  -5.6595  -5.6324  -5.6195
  -5.5694  -5.5552  -5.5350  -5.5018  -5.4639  -5.4250  -5.3763  -5.3537
  -5.3371  -5.3041  -5.2906  -5.2391  -5.2023  -5.1874  -5.1814  -5.1409
  -5.0941  -5.0589  -5.0262  -5.0079  -4.9633  -4.9208  -4.8022  -4.7903
  -4.7049  -4.6358  -3.8026  -3.7056  -3.6145  -3.5851  -3.5425  -3.4764
  -3.3451  -3.2894  -3.2154  -3.1627  -3.0793  -3.0128  -2.9753  -2.9526
  -2.8855  -2.8571  -2.8223  -2.8190  -2.7603  -2.7380  -2.7110  -2.6579
  -2.6422  -2.5784  -2.5448  -2.5329  -2.5095  -2.4451  -2.4164  -2.3768
  -2.3335  -2.2732  -2.2215  -2.1756  -2.1525  -2.1188  -2.1052  -2.0836
  -2.0650  -2.0347  -2.0093  -1.9815  -1.9614  -1.9297  -1.9255  -1.8865
  -1.8740  -1.8528  -1.8126  -1.7905  -1.7650  -1.7442  -1.7071  -1.6638
  -1.6490  -1.6052  -1.5679  -1.5382  -1.5122  -1.4642  -1.4299  -1.3909
  -1.3660  -1.3329  -1.3218  -1.2670  -1.2028  -1.1335  -1.1052  -1.0617
  -1.0357  -1.0172  -0.9221  -0.8559  -0.8232  -0.7374  -0.6757  -0.6357
  -0.6048  -0.5956  -0.5531  -0.5423  -0.4883  -0.4610  -0.4425  -0.4305
  -0.4054  -0.3659  -0.3631  -0.3471  -0.3195  -0.3100  -0.2925  -0.2706
  -0.2525  -0.2338  -0.2214  -0.1959  -0.1880  -0.1623  -0.1489  -0.1281
  -0.1248  -0.0935  -0.0904  -0.0647  -0.0554  -0.0335  -0.0224  -0.0126
   0.0010   0.0204   0.0448   0.0690   0.0842   0.1073   0.1255   0.1400
   0.1659   0.1733   0.1844   0.1976   0.2241   0.2354   0.2563   0.2678
   0.2923   0.3125   0.3260   0.3459   0.3561   0.3631   0.3781   0.3923
   0.4170   0.4360   0.4607   0.4737   0.4960   0.5304   0.5494   0.5532
   0.5693   0.5793   0.6214   0.6468   0.6585   0.6708   0.7060   0.7218
   0.7558   0.7707   0.7851   0.7897   0.8066   0.8314   0.8709   0.8799
   0.8998   0.9244   0.9538   0.9954   1.0262   1.0959   1.1172   1.1591
   1.2167   1.2445   1.2781   1.2973   1.3347   1.3710   1.4134   1.4760
   1.4908   1.5248   1.5799   1.6494   1.6722   1.7924   1.8775   1.9214
     cgsolve_all iterations  72    anorm=    0.72E-07
     cgsolve_all iterations  70    anorm=    0.72E-07
     cgsolve_all iterations  72    anorm=    0.72E-07

     k-point #    3 of     4      pool #  1    cpu time:   27363.3
     compute_u_kq: q = (    0.0000,    0.0000,    0.0000)
     Rotating WFCS
     ethr =  1.00E-14,  avg # of iterations =  5.0
     eigenvalues at k:
 -36.4231 -36.3551 -36.3060 -36.1237 -36.0920 -36.0221 -36.0049 -35.9053
 -35.7990 -35.7730 -35.7635 -35.5678 -35.5274 -18.5780 -18.4561 -18.3377
 -18.3004 -18.2190 -18.1613 -18.1380 -18.1037 -18.0893 -18.0465 -18.0250
 -18.0176 -17.9686 -17.9342 -17.9052 -17.8650 -17.8276 -17.8252 -17.7797
 -17.7749 -17.7545 -17.7144 -17.7062 -17.6959 -17.6808 -17.6217 -17.6159
 -17.5881 -17.5657 -17.5599 -17.5307 -17.5106 -17.4935 -17.4625 -17.4561
 -17.4374 -17.4180 -17.4084 -17.3993 -17.3856 -17.3633 -17.3530 -17.3441
 -17.3284 -17.3217 -17.3178 -17.2999 -17.2795 -17.2541 -17.2349 -17.2237
 -17.2077 -17.1971 -17.1710 -17.1444 -17.1235 -17.1093 -17.0771 -17.0616
 -17.0319 -17.0146 -17.0032 -16.9967 -16.9822 -16.9727 -16.9556 -16.9368
 -16.9266 -16.8968 -16.8741 -16.8579 -16.8449 -16.8425 -16.8087 -16.7967
 -16.7599 -16.7343 -16.7298 -16.7079 -16.6950 -16.6810 -16.6708 -16.6482
 -16.6405 -16.5664 -16.4545 -16.4144 -16.2708 -16.1879 -16.1078 -15.5909
 -15.5466 -15.2434 -15.2142 -15.1592 -15.0597 -14.9529 -14.9229 -14.7878
 -14.7437 -14.6667 -14.5895 -14.5244 -14.5140 -14.4102 -14.3730 -14.3067
 -14.2718 -14.2313 -14.2104 -14.1371 -14.1132 -14.0896 -13.9392 -13.9056
 -13.8380  -6.6563  -6.5036  -6.4754  -6.3605  -6.3418  -6.2588  -6.1991
  -6.1504  -6.0960  -6.0871  -6.0388  -6.0006  -5.9400  -5.9046  -5.8767
  -5.8215  -5.8011  -5.7767  -5.7517  -5.6859  -5.6438  -5.6331  -5.6235
  -5.5710  -5.5451  -5.5261  -5.5135  -5.4641  -5.4044  -5.3753  -5.3484
  -5.3450  -5.3108  -5.2775  -5.2547  -5.2017  -5.1939  -5.1812  -5.1635
  -5.0980  -5.0413  -5.0377  -5.0042  -4.9295  -4.8916  -4.8453  -4.7907
  -4.7109  -4.6351  -3.8089  -3.7013  -3.6259  -3.5839  -3.5537  -3.4503
  -3.3869  -3.3020  -3.2408  -3.1617  -3.1059  -3.0107  -2.9759  -2.9343
  -2.9085  -2.8857  -2.7976  -2.7618  -2.7416  -2.6968  -2.6707  -2.6418
  -2.6111  -2.5828  -2.5465  -2.5249  -2.5059  -2.4763  -2.3977  -2.3839
  -2.3271  -2.2955  -2.2512  -2.2200  -2.1518  -2.1328  -2.1090  -2.0979
  -2.0485  -2.0273  -2.0066  -1.9896  -1.9628  -1.9493  -1.9166  -1.8899
  -1.8841  -1.8553  -1.8191  -1.7934  -1.7636  -1.7418  -1.6943  -1.6619
  -1.6040  -1.5880  -1.5592  -1.5377  -1.4965  -1.4507  -1.4154  -1.3997
  -1.3763  -1.3194  -1.2603  -1.2394  -1.2033  -1.1380  -1.0987  -1.0847
  -1.0505  -0.9807  -0.9532  -0.8535  -0.7979  -0.7498  -0.7161  -0.6520
  -0.6212  -0.6109  -0.5743  -0.5580  -0.5024  -0.4901  -0.4681  -0.4559
  -0.4165  -0.4036  -0.3525  -0.3360  -0.3245  -0.3080  -0.2814  -0.2611
  -0.2408  -0.2324  -0.2188  -0.1949  -0.1845  -0.1584  -0.1407  -0.1274
  -0.1201  -0.1018  -0.0802  -0.0739  -0.0516  -0.0338  -0.0186  -0.0032
   0.0123   0.0253   0.0425   0.0656   0.0891   0.0977   0.1227   0.1313
   0.1656   0.1783   0.1939   0.2026   0.2333   0.2395   0.2491   0.2824
   0.2864   0.3061   0.3162   0.3376   0.3529   0.3683   0.3789   0.4014
   0.4130   0.4448   0.4591   0.4844   0.4986   0.5075   0.5402   0.5482
   0.5730   0.5854   0.5915   0.6343   0.6603   0.6671   0.6898   0.7228
   0.7435   0.7498   0.7816   0.7896   0.7944   0.8123   0.8778   0.9046
   0.9182   0.9432   0.9655   0.9797   1.0349   1.0696   1.1155   1.1315
   1.1937   1.2124   1.2330   1.3077   1.3543   1.4233   1.4543   1.4847
   1.5021   1.5719   1.6062   1.6523   1.6857   1.8048   1.9059   1.9281
     eigenvalues at k+q:
 -36.4231 -36.3551 -36.3060 -36.1237 -36.0920 -36.0221 -36.0049 -35.9053
 -35.7989 -35.7730 -35.7635 -35.5678 -35.5274 -18.5780 -18.4561 -18.3377
 -18.3004 -18.2190 -18.1613 -18.1380 -18.1037 -18.0893 -18.0465 -18.0250
 -18.0175 -17.9686 -17.9342 -17.9052 -17.8650 -17.8277 -17.8252 -17.7797
 -17.7749 -17.7545 -17.7144 -17.7062 -17.6959 -17.6808 -17.6217 -17.6160
 -17.5881 -17.5657 -17.5599 -17.5307 -17.5106 -17.4935 -17.4625 -17.4561
 -17.4374 -17.4180 -17.4084 -17.3993 -17.3856 -17.3633 -17.3530 -17.3441
 -17.3284 -17.3217 -17.3177 -17.2999 -17.2795 -17.2541 -17.2349 -17.2237
 -17.2077 -17.1971 -17.1710 -17.1444 -17.1235 -17.1093 -17.0771 -17.0616
 -17.0319 -17.0146 -17.0032 -16.9967 -16.9822 -16.9727 -16.9556 -16.9368
 -16.9266 -16.8968 -16.8741 -16.8579 -16.8449 -16.8425 -16.8087 -16.7967
 -16.7599 -16.7343 -16.7298 -16.7079 -16.6950 -16.6810 -16.6708 -16.6482
 -16.6405 -16.5664 -16.4545 -16.4144 -16.2708 -16.1879 -16.1078 -15.5909
 -15.5466 -15.2434 -15.2142 -15.1592 -15.0596 -14.9529 -14.9229 -14.7878
 -14.7437 -14.6667 -14.5895 -14.5244 -14.5140 -14.4101 -14.3730 -14.3067
 -14.2718 -14.2313 -14.2104 -14.1371 -14.1132 -14.0896 -13.9392 -13.9056
 -13.8380  -6.6563  -6.5036  -6.4754  -6.3605  -6.3418  -6.2588  -6.1991
  -6.1504  -6.0960  -6.0871  -6.0388  -6.0006  -5.9400  -5.9046  -5.8767
  -5.8215  -5.8011  -5.7767  -5.7517  -5.6859  -5.6438  -5.6331  -5.6235
  -5.5710  -5.5451  -5.5261  -5.5135  -5.4641  -5.4044  -5.3753  -5.3484
  -5.3450  -5.3108  -5.2775  -5.2547  -5.2017  -5.1939  -5.1812  -5.1635
  -5.0980  -5.0413  -5.0377  -5.0042  -4.9295  -4.8916  -4.8454  -4.7907
  -4.7109  -4.6351  -3.8089  -3.7013  -3.6259  -3.5839  -3.5537  -3.4503
  -3.3869  -3.3020  -3.2408  -3.1617  -3.1059  -3.0107  -2.9759  -2.9343
  -2.9085  -2.8857  -2.7976  -2.7618  -2.7416  -2.6968  -2.6707  -2.6418
  -2.6111  -2.5828  -2.5465  -2.5249  -2.5059  -2.4763  -2.3977  -2.3839
  -2.3271  -2.2955  -2.2512  -2.2200  -2.1518  -2.1328  -2.1090  -2.0979
  -2.0485  -2.0273  -2.0066  -1.9896  -1.9628  -1.9493  -1.9166  -1.8899
  -1.8841  -1.8553  -1.8191  -1.7934  -1.7636  -1.7418  -1.6943  -1.6619
  -1.6040  -1.5880  -1.5592  -1.5377  -1.4965  -1.4507  -1.4154  -1.3997
  -1.3763  -1.3194  -1.2603  -1.2394  -1.2033  -1.1380  -1.0987  -1.0847
  -1.0505  -0.9807  -0.9532  -0.8535  -0.7979  -0.7498  -0.7161  -0.6520
  -0.6212  -0.6109  -0.5743  -0.5580  -0.5024  -0.4901  -0.4681  -0.4559
  -0.4165  -0.4036  -0.3525  -0.3360  -0.3245  -0.3080  -0.2814  -0.2611
  -0.2408  -0.2324  -0.2188  -0.1949  -0.1845  -0.1584  -0.1407  -0.1274
  -0.1201  -0.1018  -0.0802  -0.0739  -0.0516  -0.0338  -0.0186  -0.0032
   0.0123   0.0253   0.0425   0.0656   0.0891   0.0977   0.1227   0.1313
   0.1656   0.1784   0.1939   0.2026   0.2333   0.2395   0.2491   0.2824
   0.2864   0.3061   0.3162   0.3376   0.3529   0.3683   0.3789   0.4014
   0.4130   0.4448   0.4591   0.4844   0.4986   0.5075   0.5402   0.5482
   0.5730   0.5854   0.5915   0.6343   0.6603   0.6671   0.6898   0.7228
   0.7435   0.7498   0.7816   0.7896   0.7944   0.8123   0.8778   0.9046
   0.9182   0.9432   0.9655   0.9797   1.0349   1.0697   1.1155   1.1315
   1.1938   1.2124   1.2330   1.3077   1.3543   1.4233   1.4544   1.4847
   1.5021   1.5719   1.6062   1.6523   1.6857   1.8048   1.9059   1.9282
     cgsolve_all iterations  65    anorm=    0.72E-07
PARA_AUG  1      50.4735292        -0.4595127         0.2163980
     cgsolve_all iterations  67    anorm=    0.73E-07
PARA_AUG  2      -0.4567634        50.0991391         0.1684354
     cgsolve_all iterations  65    anorm=    0.73E-07
PARA_AUG  3       0.0813949         0.0592095        50.6314785
     cgsolve_all iterations  74    anorm=    0.71E-07
     cgsolve_all iterations  72    anorm=    0.73E-07
     cgsolve_all iterations  74    anorm=    0.72E-07
     compute_u_kq: q = (    0.0395,    0.0000,    0.0000)
     Rotating WFCS
     ethr =  1.00E-14,  avg # of iterations = 28.0
     eigenvalues at k:
 -36.4231 -36.3551 -36.3060 -36.1237 -36.0920 -36.0221 -36.0049 -35.9053
 -35.7990 -35.7730 -35.7635 -35.5678 -35.5274 -18.5780 -18.4561 -18.3377
 -18.3004 -18.2190 -18.1613 -18.1380 -18.1037 -18.0893 -18.0465 -18.0250
 -18.0176 -17.9686 -17.9342 -17.9052 -17.8650 -17.8276 -17.8252 -17.7797
 -17.7749 -17.7545 -17.7144 -17.7062 -17.6959 -17.6808 -17.6217 -17.6159
 -17.5881 -17.5657 -17.5599 -17.5307 -17.5106 -17.4935 -17.4625 -17.4561
 -17.4374 -17.4180 -17.4084 -17.3993 -17.3856 -17.3633 -17.3530 -17.3441
 -17.3284 -17.3217 -17.3178 -17.2999 -17.2795 -17.2541 -17.2349 -17.2237
 -17.2077 -17.1971 -17.1710 -17.1444 -17.1235 -17.1093 -17.0771 -17.0616
 -17.0319 -17.0146 -17.0032 -16.9967 -16.9822 -16.9727 -16.9556 -16.9368
 -16.9266 -16.8968 -16.8741 -16.8579 -16.8449 -16.8425 -16.8087 -16.7967
 -16.7599 -16.7343 -16.7298 -16.7079 -16.6950 -16.6810 -16.6708 -16.6482
 -16.6405 -16.5664 -16.4545 -16.4144 -16.2708 -16.1879 -16.1078 -15.5909
 -15.5466 -15.2434 -15.2142 -15.1592 -15.0597 -14.9529 -14.9229 -14.7878
 -14.7437 -14.6667 -14.5895 -14.5244 -14.5140 -14.4102 -14.3730 -14.3067
 -14.2718 -14.2313 -14.2104 -14.1371 -14.1132 -14.0896 -13.9392 -13.9056
 -13.8380  -6.6563  -6.5036  -6.4754  -6.3605  -6.3418  -6.2588  -6.1991
  -6.1504  -6.0960  -6.0871  -6.0388  -6.0006  -5.9400  -5.9046  -5.8767
  -5.8215  -5.8011  -5.7767  -5.7517  -5.6859  -5.6438  -5.6331  -5.6235
  -5.5710  -5.5451  -5.5261  -5.5135  -5.4641  -5.4044  -5.3753  -5.3484
  -5.3450  -5.3108  -5.2775  -5.2547  -5.2017  -5.1939  -5.1812  -5.1635
  -5.0980  -5.0413  -5.0377  -5.0042  -4.9295  -4.8916  -4.8453  -4.7907
  -4.7109  -4.6351  -3.8089  -3.7013  -3.6259  -3.5839  -3.5537  -3.4503
  -3.3869  -3.3020  -3.2408  -3.1617  -3.1059  -3.0107  -2.9759  -2.9343
  -2.9085  -2.8857  -2.7976  -2.7618  -2.7416  -2.6968  -2.6707  -2.6418
  -2.6111  -2.5828  -2.5465  -2.5249  -2.5059  -2.4763  -2.3977  -2.3839
  -2.3271  -2.2955  -2.2512  -2.2200  -2.1518  -2.1328  -2.1090  -2.0979
  -2.0485  -2.0273  -2.0066  -1.9896  -1.9628  -1.9493  -1.9166  -1.8899
  -1.8841  -1.8553  -1.8191  -1.7934  -1.7636  -1.7418  -1.6943  -1.6619
  -1.6040  -1.5880  -1.5592  -1.5377  -1.4965  -1.4507  -1.4154  -1.3997
  -1.3763  -1.3194  -1.2603  -1.2394  -1.2033  -1.1380  -1.0987  -1.0847
  -1.0505  -0.9807  -0.9532  -0.8535  -0.7979  -0.7498  -0.7161  -0.6520
  -0.6212  -0.6109  -0.5743  -0.5580  -0.5024  -0.4901  -0.4681  -0.4559
  -0.4165  -0.4036  -0.3525  -0.3360  -0.3245  -0.3080  -0.2814  -0.2611
  -0.2408  -0.2324  -0.2188  -0.1949  -0.1845  -0.1584  -0.1407  -0.1274
  -0.1201  -0.1018  -0.0802  -0.0739  -0.0516  -0.0338  -0.0186  -0.0032
   0.0123   0.0253   0.0425   0.0656   0.0891   0.0977   0.1227   0.1313
   0.1656   0.1783   0.1939   0.2026   0.2333   0.2395   0.2491   0.2824
   0.2864   0.3061   0.3162   0.3376   0.3529   0.3683   0.3789   0.4014
   0.4130   0.4448   0.4591   0.4844   0.4986   0.5075   0.5402   0.5482
   0.5730   0.5854   0.5915   0.6343   0.6603   0.6671   0.6898   0.7228
   0.7435   0.7498   0.7816   0.7896   0.7944   0.8123   0.8778   0.9046
   0.9182   0.9432   0.9655   0.9797   1.0349   1.0696   1.1155   1.1315
   1.1937   1.2124   1.2330   1.3077   1.3543   1.4233   1.4543   1.4847
   1.5021   1.5719   1.6062   1.6523   1.6857   1.8048   1.9059   1.9281
     eigenvalues at k+q:
 -36.4231 -36.3551 -36.3060 -36.1236 -36.0920 -36.0221 -36.0049 -35.9053
 -35.7989 -35.7730 -35.7635 -35.5678 -35.5274 -18.5745 -18.4572 -18.3395
 -18.3012 -18.2193 -18.1607 -18.1377 -18.1045 -18.0897 -18.0447 -18.0264
 -18.0182 -17.9676 -17.9344 -17.9070 -17.8645 -17.8279 -17.8255 -17.7796
 -17.7744 -17.7529 -17.7173 -17.7062 -17.6969 -17.6762 -17.6213 -17.6144
 -17.5875 -17.5658 -17.5578 -17.5308 -17.5102 -17.4937 -17.4626 -17.4547
 -17.4347 -17.4148 -17.4072 -17.3982 -17.3869 -17.3629 -17.3517 -17.3432
 -17.3301 -17.3213 -17.3170 -17.2995 -17.2798 -17.2552 -17.2364 -17.2232
 -17.2071 -17.1966 -17.1712 -17.1450 -17.1259 -17.1124 -17.0784 -17.0625
 -17.0318 -17.0141 -17.0038 -16.9978 -16.9840 -16.9729 -16.9556 -16.9358
 -16.9264 -16.8970 -16.8746 -16.8586 -16.8459 -16.8434 -16.8106 -16.7988
 -16.7586 -16.7368 -16.7304 -16.7076 -16.6972 -16.6811 -16.6756 -16.6482
 -16.6436 -16.5724 -16.4539 -16.4121 -16.2687 -16.1834 -16.0974 -15.5900
 -15.5470 -15.2438 -15.2146 -15.1611 -15.0551 -14.9577 -14.9159 -14.7967
 -14.7406 -14.6735 -14.5893 -14.5187 -14.5086 -14.4007 -14.3713 -14.3058
 -14.2691 -14.2312 -14.2123 -14.1414 -14.1141 -14.0951 -13.9391 -13.9079
 -13.8391  -6.6694  -6.5094  -6.4758  -6.3623  -6.3433  -6.2629  -6.1979
  -6.1474  -6.0957  -6.0884  -6.0408  -6.0006  -5.9405  -5.9067  -5.8773
  -5.8221  -5.8019  -5.7758  -5.7516  -5.6867  -5.6456  -5.6330  -5.6230
  -5.5703  -5.5460  -5.5256  -5.5147  -5.4604  -5.4052  -5.3738  -5.3489
  -5.3415  -5.3099  -5.2757  -5.2519  -5.1963  -5.1896  -5.1800  -5.1623
  -5.0962  -5.0428  -5.0322  -4.9990  -4.9270  -4.8826  -4.8462  -4.7919
  -4.7039  -4.6294  -3.8144  -3.7066  -3.6334  -3.5912  -3.5626  -3.4471
  -3.3850  -3.3010  -3.2390  -3.1637  -3.1072  -3.0089  -2.9713  -2.9328
  -2.9060  -2.8805  -2.7988  -2.7661  -2.7332  -2.6939  -2.6695  -2.6380
  -2.6076  -2.5896  -2.5504  -2.5258  -2.5089  -2.4757  -2.3981  -2.3803
  -2.3371  -2.2991  -2.2528  -2.2190  -2.1500  -2.1360  -2.1113  -2.0986
  -2.0470  -2.0258  -2.0042  -1.9908  -1.9646  -1.9446  -1.9170  -1.8925
  -1.8833  -1.8582  -1.8201  -1.7937  -1.7614  -1.7433  -1.6942  -1.6594
  -1.6028  -1.5901  -1.5567  -1.5385  -1.4999  -1.4491  -1.4096  -1.3963
  -1.3738  -1.3198  -1.2613  -1.2407  -1.2029  -1.1397  -1.1010  -1.0907
  -1.0556  -0.9780  -0.9462  -0.8484  -0.7953  -0.7518  -0.7194  -0.6517
  -0.6210  -0.6049  -0.5757  -0.5555  -0.5021  -0.4894  -0.4672  -0.4569
  -0.4177  -0.4087  -0.3518  -0.3350  -0.3220  -0.3061  -0.2810  -0.2619
  -0.2435  -0.2310  -0.2203  -0.1927  -0.1863  -0.1592  -0.1362  -0.1259
  -0.1174  -0.1016  -0.0815  -0.0722  -0.0515  -0.0350  -0.0196  -0.0034
   0.0112   0.0254   0.0420   0.0668   0.0877   0.0975   0.1232   0.1312
   0.1651   0.1764   0.1921   0.2014   0.2299   0.2371   0.2492   0.2808
   0.2871   0.3056   0.3161   0.3379   0.3533   0.3678   0.3800   0.4006
   0.4127   0.4437   0.4586   0.4844   0.5000   0.5097   0.5411   0.5498
   0.5688   0.5848   0.5926   0.6330   0.6593   0.6661   0.6866   0.7222
   0.7423   0.7488   0.7780   0.7882   0.7936   0.8122   0.8745   0.9025
   0.9169   0.9383   0.9626   0.9774   1.0316   1.0669   1.1136   1.1318
   1.1896   1.2127   1.2316   1.3081   1.3537   1.4235   1.4584   1.4850
   1.5069   1.5731   1.6088   1.6579   1.6906   1.8079   1.9051   1.9275
     cgsolve_all iterations  74    anorm=    0.72E-07
     cgsolve_all iterations  72    anorm=    0.72E-07
     cgsolve_all iterations  72    anorm=    0.73E-07
     compute_u_kq: q = (   -0.0395,    0.0000,    0.0000)
     Rotating WFCS
     ethr =  1.00E-14,  avg # of iterations = 28.0
     eigenvalues at k:
 -36.4231 -36.3551 -36.3060 -36.1237 -36.0920 -36.0221 -36.0049 -35.9053
 -35.7990 -35.7730 -35.7635 -35.5678 -35.5274 -18.5780 -18.4561 -18.3377
 -18.3004 -18.2190 -18.1613 -18.1380 -18.1037 -18.0893 -18.0465 -18.0250
 -18.0176 -17.9686 -17.9342 -17.9052 -17.8650 -17.8276 -17.8252 -17.7797
 -17.7749 -17.7545 -17.7144 -17.7062 -17.6959 -17.6808 -17.6217 -17.6159
 -17.5881 -17.5657 -17.5599 -17.5307 -17.5106 -17.4935 -17.4625 -17.4561
 -17.4374 -17.4180 -17.4084 -17.3993 -17.3856 -17.3633 -17.3530 -17.3441
 -17.3284 -17.3217 -17.3178 -17.2999 -17.2795 -17.2541 -17.2349 -17.2237
 -17.2077 -17.1971 -17.1710 -17.1444 -17.1235 -17.1093 -17.0771 -17.0616
 -17.0319 -17.0146 -17.0032 -16.9967 -16.9822 -16.9727 -16.9556 -16.9368
 -16.9266 -16.8968 -16.8741 -16.8579 -16.8449 -16.8425 -16.8087 -16.7967
 -16.7599 -16.7343 -16.7298 -16.7079 -16.6950 -16.6810 -16.6708 -16.6482
 -16.6405 -16.5664 -16.4545 -16.4144 -16.2708 -16.1879 -16.1078 -15.5909
 -15.5466 -15.2434 -15.2142 -15.1592 -15.0597 -14.9529 -14.9229 -14.7878
 -14.7437 -14.6667 -14.5895 -14.5244 -14.5140 -14.4102 -14.3730 -14.3067
 -14.2718 -14.2313 -14.2104 -14.1371 -14.1132 -14.0896 -13.9392 -13.9056
 -13.8380  -6.6563  -6.5036  -6.4754  -6.3605  -6.3418  -6.2588  -6.1991
  -6.1504  -6.0960  -6.0871  -6.0388  -6.0006  -5.9400  -5.9046  -5.8767
  -5.8215  -5.8011  -5.7767  -5.7517  -5.6859  -5.6438  -5.6331  -5.6235
  -5.5710  -5.5451  -5.5261  -5.5135  -5.4641  -5.4044  -5.3753  -5.3484
  -5.3450  -5.3108  -5.2775  -5.2547  -5.2017  -5.1939  -5.1812  -5.1635
  -5.0980  -5.0413  -5.0377  -5.0042  -4.9295  -4.8916  -4.8453  -4.7907
  -4.7109  -4.6351  -3.8089  -3.7013  -3.6259  -3.5839  -3.5537  -3.4503
  -3.3869  -3.3020  -3.2408  -3.1617  -3.1059  -3.0107  -2.9759  -2.9343
  -2.9085  -2.8857  -2.7976  -2.7618  -2.7416  -2.6968  -2.6707  -2.6418
  -2.6111  -2.5828  -2.5465  -2.5249  -2.5059  -2.4763  -2.3977  -2.3839
  -2.3271  -2.2955  -2.2512  -2.2200  -2.1518  -2.1328  -2.1090  -2.0979
  -2.0485  -2.0273  -2.0066  -1.9896  -1.9628  -1.9493  -1.9166  -1.8899
  -1.8841  -1.8553  -1.8191  -1.7934  -1.7636  -1.7418  -1.6943  -1.6619
  -1.6040  -1.5880  -1.5592  -1.5377  -1.4965  -1.4507  -1.4154  -1.3997
  -1.3763  -1.3194  -1.2603  -1.2394  -1.2033  -1.1380  -1.0987  -1.0847
  -1.0505  -0.9807  -0.9532  -0.8535  -0.7979  -0.7498  -0.7161  -0.6520
  -0.6212  -0.6109  -0.5743  -0.5580  -0.5024  -0.4901  -0.4681  -0.4559
  -0.4165  -0.4036  -0.3525  -0.3360  -0.3245  -0.3080  -0.2814  -0.2611
  -0.2408  -0.2324  -0.2188  -0.1949  -0.1845  -0.1584  -0.1407  -0.1274
  -0.1201  -0.1018  -0.0802  -0.0739  -0.0516  -0.0338  -0.0186  -0.0032
   0.0123   0.0253   0.0425   0.0656   0.0891   0.0977   0.1227   0.1313
   0.1656   0.1783   0.1939   0.2026   0.2333   0.2395   0.2491   0.2824
   0.2864   0.3061   0.3162   0.3376   0.3529   0.3683   0.3789   0.4014
   0.4130   0.4448   0.4591   0.4844   0.4986   0.5075   0.5402   0.5482
   0.5730   0.5854   0.5915   0.6343   0.6603   0.6671   0.6898   0.7228
   0.7435   0.7498   0.7816   0.7896   0.7944   0.8123   0.8778   0.9046
   0.9182   0.9432   0.9655   0.9797   1.0349   1.0696   1.1155   1.1315
   1.1937   1.2124   1.2330   1.3077   1.3543   1.4233   1.4543   1.4847
   1.5021   1.5719   1.6062   1.6523   1.6857   1.8048   1.9059   1.9281
     eigenvalues at k+q:
 -36.4231 -36.3551 -36.3060 -36.1237 -36.0919 -36.0221 -36.0049 -35.9053
 -35.7989 -35.7731 -35.7635 -35.5678 -35.5274 -18.5811 -18.4554 -18.3361
 -18.2994 -18.2186 -18.1617 -18.1383 -18.1027 -18.0888 -18.0483 -18.0239
 -18.0168 -17.9696 -17.9341 -17.9034 -17.8656 -17.8293 -17.8232 -17.7813
 -17.7740 -17.7562 -17.7119 -17.7071 -17.6950 -17.6841 -17.6224 -17.6167
 -17.5889 -17.5659 -17.5615 -17.5306 -17.5108 -17.4932 -17.4626 -17.4571
 -17.4403 -17.4210 -17.4094 -17.4004 -17.3848 -17.3638 -17.3543 -17.3451
 -17.3266 -17.3227 -17.3179 -17.3000 -17.2793 -17.2530 -17.2333 -17.2243
 -17.2085 -17.1976 -17.1707 -17.1439 -17.1213 -17.1063 -17.0760 -17.0611
 -17.0322 -17.0150 -17.0026 -16.9956 -16.9797 -16.9721 -16.9556 -16.9376
 -16.9267 -16.8965 -16.8736 -16.8573 -16.8438 -16.8414 -16.8072 -16.7946
 -16.7608 -16.7327 -16.7289 -16.7079 -16.6924 -16.6808 -16.6656 -16.6482
 -16.6374 -16.5605 -16.4550 -16.4170 -16.2731 -16.1923 -16.1184 -15.5918
 -15.5463 -15.2429 -15.2134 -15.1576 -15.0637 -14.9491 -14.9284 -14.7809
 -14.7469 -14.6622 -14.5893 -14.5304 -14.5167 -14.4180 -14.3744 -14.3078
 -14.2742 -14.2317 -14.2082 -14.1338 -14.1123 -14.0847 -13.9393 -13.9034
 -13.8369  -6.6429  -6.4980  -6.4749  -6.3584  -6.3403  -6.2547  -6.2007
  -6.1536  -6.0964  -6.0857  -6.0357  -6.0003  -5.9394  -5.9024  -5.8762
  -5.8211  -5.8002  -5.7779  -5.7521  -5.6850  -5.6422  -5.6334  -5.6240
  -5.5717  -5.5443  -5.5266  -5.5126  -5.4679  -5.4041  -5.3768  -5.3510
  -5.3461  -5.3117  -5.2802  -5.2571  -5.2103  -5.1948  -5.1817  -5.1644
  -5.1002  -5.0473  -5.0373  -5.0080  -4.9320  -4.9009  -4.8439  -4.7896
  -4.7172  -4.6400  -3.8040  -3.6972  -3.6187  -3.5768  -3.5437  -3.4540
  -3.3875  -3.3026  -3.2418  -3.1602  -3.1042  -3.0125  -2.9803  -2.9359
  -2.9108  -2.8906  -2.7968  -2.7574  -2.7502  -2.7005  -2.6718  -2.6463
  -2.6146  -2.5768  -2.5437  -2.5237  -2.5033  -2.4752  -2.3976  -2.3883
  -2.3180  -2.2904  -2.2496  -2.2204  -2.1535  -2.1295  -2.1064  -2.0965
  -2.0496  -2.0289  -2.0087  -1.9891  -1.9621  -1.9530  -1.9161  -1.8874
  -1.8844  -1.8527  -1.8183  -1.7934  -1.7659  -1.7399  -1.6954  -1.6638
  -1.6051  -1.5864  -1.5621  -1.5373  -1.4923  -1.4534  -1.4225  -1.4010
  -1.3791  -1.3188  -1.2607  -1.2388  -1.2039  -1.1355  -1.0962  -1.0787
  -1.0459  -0.9843  -0.9591  -0.8588  -0.8004  -0.7473  -0.7134  -0.6515
  -0.6242  -0.6136  -0.5732  -0.5579  -0.5022  -0.4907  -0.4687  -0.4555
  -0.4168  -0.3971  -0.3534  -0.3364  -0.3266  -0.3107  -0.2814  -0.2610
  -0.2402  -0.2325  -0.2164  -0.1975  -0.1826  -0.1576  -0.1460  -0.1286
  -0.1225  -0.1017  -0.0796  -0.0753  -0.0519  -0.0326  -0.0171  -0.0035
   0.0133   0.0255   0.0434   0.0649   0.0900   0.0983   0.1216   0.1317
   0.1658   0.1800   0.1953   0.2033   0.2368   0.2419   0.2492   0.2821
   0.2872   0.3071   0.3167   0.3376   0.3525   0.3688   0.3776   0.4018
   0.4138   0.4459   0.4594   0.4819   0.4989   0.5064   0.5394   0.5463
   0.5760   0.5863   0.5926   0.6353   0.6614   0.6680   0.6927   0.7232
   0.7444   0.7508   0.7844   0.7905   0.7970   0.8131   0.8794   0.9069
   0.9203   0.9482   0.9677   0.9830   1.0378   1.0733   1.1169   1.1322
   1.1979   1.2121   1.2351   1.3072   1.3550   1.4229   1.4496   1.4841
   1.4972   1.5696   1.6033   1.6457   1.6818   1.8013   1.9063   1.9286
     cgsolve_all iterations  74    anorm=    0.72E-07
     cgsolve_all iterations  72    anorm=    0.73E-07
     cgsolve_all iterations  74    anorm=    0.72E-07
     compute_u_kq: q = (    0.0000,    0.0395,    0.0000)
     Rotating WFCS
     ethr =  1.00E-14,  avg # of iterations = 24.0
     eigenvalues at k:
 -36.4231 -36.3551 -36.3060 -36.1237 -36.0920 -36.0221 -36.0049 -35.9053
 -35.7990 -35.7730 -35.7635 -35.5678 -35.5274 -18.5780 -18.4561 -18.3377
 -18.3004 -18.2190 -18.1613 -18.1380 -18.1037 -18.0893 -18.0465 -18.0250
 -18.0176 -17.9686 -17.9342 -17.9052 -17.8650 -17.8276 -17.8252 -17.7797
 -17.7749 -17.7545 -17.7144 -17.7062 -17.6959 -17.6808 -17.6217 -17.6159
 -17.5881 -17.5657 -17.5599 -17.5307 -17.5106 -17.4935 -17.4625 -17.4561
 -17.4374 -17.4180 -17.4084 -17.3993 -17.3856 -17.3633 -17.3530 -17.3441
 -17.3284 -17.3217 -17.3178 -17.2999 -17.2795 -17.2541 -17.2349 -17.2237
 -17.2077 -17.1971 -17.1710 -17.1444 -17.1235 -17.1093 -17.0771 -17.0616
 -17.0319 -17.0146 -17.0032 -16.9967 -16.9822 -16.9727 -16.9556 -16.9368
 -16.9266 -16.8968 -16.8741 -16.8579 -16.8449 -16.8425 -16.8087 -16.7967
 -16.7599 -16.7343 -16.7298 -16.7079 -16.6950 -16.6810 -16.6708 -16.6482
 -16.6405 -16.5664 -16.4545 -16.4144 -16.2708 -16.1879 -16.1078 -15.5909
 -15.5466 -15.2434 -15.2142 -15.1592 -15.0597 -14.9529 -14.9229 -14.7878
 -14.7437 -14.6667 -14.5895 -14.5244 -14.5140 -14.4102 -14.3730 -14.3067
 -14.2718 -14.2313 -14.2104 -14.1371 -14.1132 -14.0896 -13.9392 -13.9056
 -13.8380  -6.6563  -6.5036  -6.4754  -6.3605  -6.3418  -6.2588  -6.1991
  -6.1504  -6.0960  -6.0871  -6.0388  -6.0006  -5.9400  -5.9046  -5.8767
  -5.8215  -5.8011  -5.7767  -5.7517  -5.6859  -5.6438  -5.6331  -5.6235
  -5.5710  -5.5451  -5.5261  -5.5135  -5.4641  -5.4044  -5.3753  -5.3484
  -5.3450  -5.3108  -5.2775  -5.2547  -5.2017  -5.1939  -5.1812  -5.1635
  -5.0980  -5.0413  -5.0377  -5.0042  -4.9295  -4.8916  -4.8453  -4.7907
  -4.7109  -4.6351  -3.8089  -3.7013  -3.6259  -3.5839  -3.5537  -3.4503
  -3.3869  -3.3020  -3.2408  -3.1617  -3.1059  -3.0107  -2.9759  -2.9343
  -2.9085  -2.8857  -2.7976  -2.7618  -2.7416  -2.6968  -2.6707  -2.6418
  -2.6111  -2.5828  -2.5465  -2.5249  -2.5059  -2.4763  -2.3977  -2.3839
  -2.3271  -2.2955  -2.2512  -2.2200  -2.1518  -2.1328  -2.1090  -2.0979
  -2.0485  -2.0273  -2.0066  -1.9896  -1.9628  -1.9493  -1.9166  -1.8899
  -1.8841  -1.8553  -1.8191  -1.7934  -1.7636  -1.7418  -1.6943  -1.6619
  -1.6040  -1.5880  -1.5592  -1.5377  -1.4965  -1.4507  -1.4154  -1.3997
  -1.3763  -1.3194  -1.2603  -1.2394  -1.2033  -1.1380  -1.0987  -1.0847
  -1.0505  -0.9807  -0.9532  -0.8535  -0.7979  -0.7498  -0.7161  -0.6520
  -0.6212  -0.6109  -0.5743  -0.5580  -0.5024  -0.4901  -0.4681  -0.4559
  -0.4165  -0.4036  -0.3525  -0.3360  -0.3245  -0.3080  -0.2814  -0.2611
  -0.2408  -0.2324  -0.2188  -0.1949  -0.1845  -0.1584  -0.1407  -0.1274
  -0.1201  -0.1018  -0.0802  -0.0739  -0.0516  -0.0338  -0.0186  -0.0032
   0.0123   0.0253   0.0425   0.0656   0.0891   0.0977   0.1227   0.1313
   0.1656   0.1783   0.1939   0.2026   0.2333   0.2395   0.2491   0.2824
   0.2864   0.3061   0.3162   0.3376   0.3529   0.3683   0.3789   0.4014
   0.4130   0.4448   0.4591   0.4844   0.4986   0.5075   0.5402   0.5482
   0.5730   0.5854   0.5915   0.6343   0.6603   0.6671   0.6898   0.7228
   0.7435   0.7498   0.7816   0.7896   0.7944   0.8123   0.8778   0.9046
   0.9182   0.9432   0.9655   0.9797   1.0349   1.0696   1.1155   1.1315
   1.1937   1.2124   1.2330   1.3077   1.3543   1.4233   1.4543   1.4847
   1.5021   1.5719   1.6062   1.6523   1.6857   1.8048   1.9059   1.9281
     eigenvalues at k+q:
 -36.4231 -36.3551 -36.3060 -36.1237 -36.0919 -36.0221 -36.0049 -35.9053
 -35.7989 -35.7731 -35.7636 -35.5678 -35.5274 -18.5827 -18.4559 -18.3332
 -18.2991 -18.2187 -18.1637 -18.1390 -18.1022 -18.0887 -18.0452 -18.0242
 -18.0162 -17.9697 -17.9347 -17.9044 -17.8652 -17.8297 -17.8253 -17.7802
 -17.7747 -17.7566 -17.7157 -17.7051 -17.6953 -17.6786 -17.6237 -17.6162
 -17.5909 -17.5675 -17.5588 -17.5297 -17.5125 -17.4932 -17.4631 -17.4587
 -17.4416 -17.4207 -17.4097 -17.4025 -17.3867 -17.3636 -17.3544 -17.3461
 -17.3288 -17.3231 -17.3176 -17.2986 -17.2784 -17.2532 -17.2339 -17.2238
 -17.2088 -17.1986 -17.1694 -17.1427 -17.1211 -17.1059 -17.0752 -17.0588
 -17.0307 -17.0151 -17.0022 -16.9964 -16.9783 -16.9729 -16.9550 -16.9360
 -16.9265 -16.8955 -16.8740 -16.8577 -16.8439 -16.8416 -16.8073 -16.7937
 -16.7606 -16.7327 -16.7282 -16.7053 -16.6914 -16.6808 -16.6629 -16.6479
 -16.6349 -16.5571 -16.4565 -16.4185 -16.2752 -16.1940 -16.1243 -15.5920
 -15.5464 -15.2417 -15.2117 -15.1567 -15.0659 -14.9504 -14.9292 -14.7810
 -14.7467 -14.6670 -14.5907 -14.5315 -14.5174 -14.4134 -14.3743 -14.3078
 -14.2728 -14.2320 -14.2091 -14.1333 -14.1116 -14.0854 -13.9394 -13.9027
 -13.8358  -6.6360  -6.4946  -6.4745  -6.3592  -6.3367  -6.2572  -6.1972
  -6.1541  -6.0964  -6.0838  -6.0329  -5.9998  -5.9411  -5.9011  -5.8773
  -5.8218  -5.7981  -5.7777  -5.7520  -5.6849  -5.6443  -5.6334  -5.6242
  -5.5710  -5.5450  -5.5247  -5.5140  -5.4689  -5.4036  -5.3750  -5.3560
  -5.3466  -5.3136  -5.2813  -5.2584  -5.2153  -5.1960  -5.1825  -5.1666
  -5.1044  -5.0492  -5.0386  -5.0072  -4.9322  -4.8956  -4.8501  -4.7888
  -4.7185  -4.6434  -3.8031  -3.6925  -3.6148  -3.5759  -3.5392  -3.4551
  -3.3866  -3.3058  -3.2417  -3.1610  -3.1073  -3.0156  -2.9862  -2.9351
  -2.9080  -2.8817  -2.8016  -2.7672  -2.7426  -2.6981  -2.6719  -2.6437
  -2.6123  -2.5782  -2.5484  -2.5254  -2.5068  -2.4758  -2.3956  -2.3840
  -2.3206  -2.2867  -2.2425  -2.2196  -2.1521  -2.1277  -2.1060  -2.0951
  -2.0476  -2.0292  -2.0116  -1.9898  -1.9643  -1.9490  -1.9188  -1.8914
  -1.8851  -1.8545  -1.8184  -1.7933  -1.7669  -1.7402  -1.6973  -1.6622
  -1.6068  -1.5857  -1.5604  -1.5371  -1.4993  -1.4514  -1.4195  -1.4021
  -1.3777  -1.3151  -1.2612  -1.2420  -1.2042  -1.1340  -1.0941  -1.0743
  -1.0498  -0.9918  -0.9588  -0.8539  -0.7963  -0.7466  -0.7173  -0.6541
  -0.6302  -0.6108  -0.5715  -0.5606  -0.5015  -0.4911  -0.4646  -0.4539
  -0.4162  -0.3992  -0.3548  -0.3397  -0.3265  -0.3123  -0.2823  -0.2610
  -0.2446  -0.2344  -0.2171  -0.1915  -0.1853  -0.1588  -0.1374  -0.1282
  -0.1214  -0.1009  -0.0822  -0.0716  -0.0512  -0.0361  -0.0164  -0.0013
   0.0134   0.0244   0.0475   0.0656   0.0896   0.0965   0.1224   0.1308
   0.1640   0.1793   0.1955   0.2022   0.2349   0.2416   0.2503   0.2839
   0.2891   0.3081   0.3198   0.3370   0.3544   0.3676   0.3768   0.4016
   0.4123   0.4416   0.4599   0.4850   0.4972   0.5059   0.5408   0.5501
   0.5750   0.5850   0.5966   0.6354   0.6603   0.6686   0.6928   0.7245
   0.7437   0.7499   0.7850   0.7914   0.7976   0.8141   0.8812   0.9062
   0.9232   0.9521   0.9691   0.9826   1.0401   1.0707   1.1201   1.1368
   1.1986   1.2113   1.2333   1.3077   1.3521   1.4236   1.4516   1.4808
   1.4999   1.5670   1.6004   1.6470   1.6796   1.7975   1.9060   1.9281
     cgsolve_all iterations  74    anorm=    0.71E-07
     cgsolve_all iterations  72    anorm=    0.72E-07
     cgsolve_all iterations  74    anorm=    0.72E-07
     compute_u_kq: q = (    0.0000,   -0.0395,    0.0000)
     Rotating WFCS
     ethr =  1.00E-14,  avg # of iterations = 23.0
     eigenvalues at k:
 -36.4231 -36.3551 -36.3060 -36.1237 -36.0920 -36.0221 -36.0049 -35.9053
 -35.7990 -35.7730 -35.7635 -35.5678 -35.5274 -18.5780 -18.4561 -18.3377
 -18.3004 -18.2190 -18.1613 -18.1380 -18.1037 -18.0893 -18.0465 -18.0250
 -18.0176 -17.9686 -17.9342 -17.9052 -17.8650 -17.8276 -17.8252 -17.7797
 -17.7749 -17.7545 -17.7144 -17.7062 -17.6959 -17.6808 -17.6217 -17.6159
 -17.5881 -17.5657 -17.5599 -17.5307 -17.5106 -17.4935 -17.4625 -17.4561
 -17.4374 -17.4180 -17.4084 -17.3993 -17.3856 -17.3633 -17.3530 -17.3441
 -17.3284 -17.3217 -17.3178 -17.2999 -17.2795 -17.2541 -17.2349 -17.2237
 -17.2077 -17.1971 -17.1710 -17.1444 -17.1235 -17.1093 -17.0771 -17.0616
 -17.0319 -17.0146 -17.0032 -16.9967 -16.9822 -16.9727 -16.9556 -16.9368
 -16.9266 -16.8968 -16.8741 -16.8579 -16.8449 -16.8425 -16.8087 -16.7967
 -16.7599 -16.7343 -16.7298 -16.7079 -16.6950 -16.6810 -16.6708 -16.6482
 -16.6405 -16.5664 -16.4545 -16.4144 -16.2708 -16.1879 -16.1078 -15.5909
 -15.5466 -15.2434 -15.2142 -15.1592 -15.0597 -14.9529 -14.9229 -14.7878
 -14.7437 -14.6667 -14.5895 -14.5244 -14.5140 -14.4102 -14.3730 -14.3067
 -14.2718 -14.2313 -14.2104 -14.1371 -14.1132 -14.0896 -13.9392 -13.9056
 -13.8380  -6.6563  -6.5036  -6.4754  -6.3605  -6.3418  -6.2588  -6.1991
  -6.1504  -6.0960  -6.0871  -6.0388  -6.0006  -5.9400  -5.9046  -5.8767
  -5.8215  -5.8011  -5.7767  -5.7517  -5.6859  -5.6438  -5.6331  -5.6235
  -5.5710  -5.5451  -5.5261  -5.5135  -5.4641  -5.4044  -5.3753  -5.3484
  -5.3450  -5.3108  -5.2775  -5.2547  -5.2017  -5.1939  -5.1812  -5.1635
  -5.0980  -5.0413  -5.0377  -5.0042  -4.9295  -4.8916  -4.8453  -4.7907
  -4.7109  -4.6351  -3.8089  -3.7013  -3.6259  -3.5839  -3.5537  -3.4503
  -3.3869  -3.3020  -3.2408  -3.1617  -3.1059  -3.0107  -2.9759  -2.9343
  -2.9085  -2.8857  -2.7976  -2.7618  -2.7416  -2.6968  -2.6707  -2.6418
  -2.6111  -2.5828  -2.5465  -2.5249  -2.5059  -2.4763  -2.3977  -2.3839
  -2.3271  -2.2955  -2.2512  -2.2200  -2.1518  -2.1328  -2.1090  -2.0979
  -2.0485  -2.0273  -2.0066  -1.9896  -1.9628  -1.9493  -1.9166  -1.8899
  -1.8841  -1.8553  -1.8191  -1.7934  -1.7636  -1.7418  -1.6943  -1.6619
  -1.6040  -1.5880  -1.5592  -1.5377  -1.4965  -1.4507  -1.4154  -1.3997
  -1.3763  -1.3194  -1.2603  -1.2394  -1.2033  -1.1380  -1.0987  -1.0847
  -1.0505  -0.9807  -0.9532  -0.8535  -0.7979  -0.7498  -0.7161  -0.6520
  -0.6212  -0.6109  -0.5743  -0.5580  -0.5024  -0.4901  -0.4681  -0.4559
  -0.4165  -0.4036  -0.3525  -0.3360  -0.3245  -0.3080  -0.2814  -0.2611
  -0.2408  -0.2324  -0.2188  -0.1949  -0.1845  -0.1584  -0.1407  -0.1274
  -0.1201  -0.1018  -0.0802  -0.0739  -0.0516  -0.0338  -0.0186  -0.0032
   0.0123   0.0253   0.0425   0.0656   0.0891   0.0977   0.1227   0.1313
   0.1656   0.1783   0.1939   0.2026   0.2333   0.2395   0.2491   0.2824
   0.2864   0.3061   0.3162   0.3376   0.3529   0.3683   0.3789   0.4014
   0.4130   0.4448   0.4591   0.4844   0.4986   0.5075   0.5402   0.5482
   0.5730   0.5854   0.5915   0.6343   0.6603   0.6671   0.6898   0.7228
   0.7435   0.7498   0.7816   0.7896   0.7944   0.8123   0.8778   0.9046
   0.9182   0.9432   0.9655   0.9797   1.0349   1.0696   1.1155   1.1315
   1.1937   1.2124   1.2330   1.3077   1.3543   1.4233   1.4543   1.4847
   1.5021   1.5719   1.6062   1.6523   1.6857   1.8048   1.9059   1.9281
     eigenvalues at k+q:
 -36.4231 -36.3551 -36.3060 -36.1236 -36.0920 -36.0221 -36.0049 -35.9053
 -35.7989 -35.7730 -35.7635 -35.5678 -35.5274 -18.5729 -18.4564 -18.3426
 -18.3015 -18.2191 -18.1587 -18.1368 -18.1053 -18.0897 -18.0481 -18.0260
 -18.0186 -17.9677 -17.9338 -17.9059 -17.8649 -17.8257 -17.8251 -17.7800
 -17.7748 -17.7518 -17.7133 -17.7074 -17.6965 -17.6825 -17.6207 -17.6148
 -17.5855 -17.5639 -17.5608 -17.5313 -17.5088 -17.4939 -17.4626 -17.4528
 -17.4328 -17.4153 -17.4073 -17.3958 -17.3849 -17.3635 -17.3512 -17.3427
 -17.3283 -17.3198 -17.3172 -17.3013 -17.2807 -17.2547 -17.2359 -17.2236
 -17.2067 -17.1957 -17.1725 -17.1462 -17.1265 -17.1126 -17.0791 -17.0645
 -17.0333 -17.0139 -17.0044 -16.9969 -16.9858 -16.9723 -16.9562 -16.9379
 -16.9266 -16.8978 -16.8742 -16.8579 -16.8456 -16.8432 -16.8101 -16.7994
 -16.7595 -16.7372 -16.7308 -16.7106 -16.6980 -16.6814 -16.6778 -16.6485
 -16.6457 -16.5755 -16.4526 -16.4109 -16.2669 -16.1814 -16.0918 -15.5898
 -15.5469 -15.2451 -15.2164 -15.1619 -15.0532 -14.9566 -14.9150 -14.7957
 -14.7407 -14.6678 -14.5884 -14.5173 -14.5086 -14.4060 -14.3716 -14.3058
 -14.2706 -14.2317 -14.2107 -14.1419 -14.1144 -14.0940 -13.9391 -13.9085
 -13.8402  -6.6760  -6.5131  -6.4755  -6.3630  -6.3450  -6.2616  -6.2006
  -6.1470  -6.0957  -6.0901  -6.0428  -6.0007  -5.9388  -5.9080  -5.8760
  -5.8215  -5.8040  -5.7759  -5.7522  -5.6874  -5.6437  -5.6329  -5.6227
  -5.5710  -5.5453  -5.5272  -5.5129  -5.4600  -5.4059  -5.3755  -5.3490
  -5.3369  -5.3078  -5.2741  -5.2522  -5.1956  -5.1848  -5.1785  -5.1605
  -5.0927  -5.0413  -5.0316  -4.9970  -4.9268  -4.8899  -4.8372  -4.7927
  -4.7021  -4.6248  -3.8162  -3.7122  -3.6394  -3.5950  -3.5628  -3.4452
  -3.3862  -3.2973  -3.2399  -3.1633  -3.1030  -3.0065  -2.9657  -2.9331
  -2.9092  -2.8881  -2.7941  -2.7575  -2.7405  -2.6956  -2.6693  -2.6401
  -2.6114  -2.5869  -2.5442  -2.5248  -2.5045  -2.4767  -2.4006  -2.3835
  -2.3338  -2.3042  -2.2595  -2.2193  -2.1529  -2.1382  -2.1153  -2.0960
  -2.0502  -2.0249  -2.0010  -1.9892  -1.9630  -1.9480  -1.9150  -1.8891
  -1.8822  -1.8559  -1.8205  -1.7931  -1.7614  -1.7434  -1.6917  -1.6600
  -1.6021  -1.5901  -1.5584  -1.5379  -1.4936  -1.4501  -1.4120  -1.3976
  -1.3731  -1.3239  -1.2602  -1.2364  -1.2027  -1.1429  -1.1048  -1.0938
  -1.0508  -0.9692  -0.9464  -0.8531  -0.8009  -0.7526  -0.7149  -0.6512
  -0.6183  -0.6035  -0.5774  -0.5550  -0.5032  -0.4878  -0.4722  -0.4570
  -0.4166  -0.4075  -0.3501  -0.3329  -0.3229  -0.3039  -0.2807  -0.2619
  -0.2392  -0.2289  -0.2200  -0.1979  -0.1829  -0.1586  -0.1445  -0.1259
  -0.1190  -0.1020  -0.0788  -0.0743  -0.0527  -0.0320  -0.0206  -0.0059
   0.0113   0.0261   0.0367   0.0665   0.0894   0.0995   0.1226   0.1324
   0.1664   0.1769   0.1931   0.2027   0.2306   0.2378   0.2482   0.2786
   0.2858   0.3019   0.3143   0.3390   0.3518   0.3685   0.3812   0.4014
   0.4137   0.4479   0.4583   0.4837   0.4997   0.5094   0.5391   0.5471
   0.5699   0.5835   0.5893   0.6328   0.6604   0.6661   0.6861   0.7208
   0.7431   0.7498   0.7756   0.7880   0.7932   0.8116   0.8739   0.9019
   0.9142   0.9340   0.9605   0.9795   1.0296   1.0693   1.1106   1.1265
   1.1899   1.2135   1.2335   1.3077   1.3562   1.4222   1.4569   1.4882
   1.5046   1.5762   1.6106   1.6578   1.6930   1.8115   1.9056   1.9282
     cgsolve_all iterations  74    anorm=    0.71E-07
     cgsolve_all iterations  72    anorm=    0.72E-07
     cgsolve_all iterations  72    anorm=    0.72E-07
     compute_u_kq: q = (    0.0000,    0.0000,    0.0395)
     Rotating WFCS
     ethr =  1.00E-14,  avg # of iterations = 23.0
     eigenvalues at k:
 -36.4231 -36.3551 -36.3060 -36.1237 -36.0920 -36.0221 -36.0049 -35.9053
 -35.7990 -35.7730 -35.7635 -35.5678 -35.5274 -18.5780 -18.4561 -18.3377
 -18.3004 -18.2190 -18.1613 -18.1380 -18.1037 -18.0893 -18.0465 -18.0250
 -18.0176 -17.9686 -17.9342 -17.9052 -17.8650 -17.8276 -17.8252 -17.7797
 -17.7749 -17.7545 -17.7144 -17.7062 -17.6959 -17.6808 -17.6217 -17.6159
 -17.5881 -17.5657 -17.5599 -17.5307 -17.5106 -17.4935 -17.4625 -17.4561
 -17.4374 -17.4180 -17.4084 -17.3993 -17.3856 -17.3633 -17.3530 -17.3441
 -17.3284 -17.3217 -17.3178 -17.2999 -17.2795 -17.2541 -17.2349 -17.2237
 -17.2077 -17.1971 -17.1710 -17.1444 -17.1235 -17.1093 -17.0771 -17.0616
 -17.0319 -17.0146 -17.0032 -16.9967 -16.9822 -16.9727 -16.9556 -16.9368
 -16.9266 -16.8968 -16.8741 -16.8579 -16.8449 -16.8425 -16.8087 -16.7967
 -16.7599 -16.7343 -16.7298 -16.7079 -16.6950 -16.6810 -16.6708 -16.6482
 -16.6405 -16.5664 -16.4545 -16.4144 -16.2708 -16.1879 -16.1078 -15.5909
 -15.5466 -15.2434 -15.2142 -15.1592 -15.0597 -14.9529 -14.9229 -14.7878
 -14.7437 -14.6667 -14.5895 -14.5244 -14.5140 -14.4102 -14.3730 -14.3067
 -14.2718 -14.2313 -14.2104 -14.1371 -14.1132 -14.0896 -13.9392 -13.9056
 -13.8380  -6.6563  -6.5036  -6.4754  -6.3605  -6.3418  -6.2588  -6.1991
  -6.1504  -6.0960  -6.0871  -6.0388  -6.0006  -5.9400  -5.9046  -5.8767
  -5.8215  -5.8011  -5.7767  -5.7517  -5.6859  -5.6438  -5.6331  -5.6235
  -5.5710  -5.5451  -5.5261  -5.5135  -5.4641  -5.4044  -5.3753  -5.3484
  -5.3450  -5.3108  -5.2775  -5.2547  -5.2017  -5.1939  -5.1812  -5.1635
  -5.0980  -5.0413  -5.0377  -5.0042  -4.9295  -4.8916  -4.8453  -4.7907
  -4.7109  -4.6351  -3.8089  -3.7013  -3.6259  -3.5839  -3.5537  -3.4503
  -3.3869  -3.3020  -3.2408  -3.1617  -3.1059  -3.0107  -2.9759  -2.9343
  -2.9085  -2.8857  -2.7976  -2.7618  -2.7416  -2.6968  -2.6707  -2.6418
  -2.6111  -2.5828  -2.5465  -2.5249  -2.5059  -2.4763  -2.3977  -2.3839
  -2.3271  -2.2955  -2.2512  -2.2200  -2.1518  -2.1328  -2.1090  -2.0979
  -2.0485  -2.0273  -2.0066  -1.9896  -1.9628  -1.9493  -1.9166  -1.8899
  -1.8841  -1.8553  -1.8191  -1.7934  -1.7636  -1.7418  -1.6943  -1.6619
  -1.6040  -1.5880  -1.5592  -1.5377  -1.4965  -1.4507  -1.4154  -1.3997
  -1.3763  -1.3194  -1.2603  -1.2394  -1.2033  -1.1380  -1.0987  -1.0847
  -1.0505  -0.9807  -0.9532  -0.8535  -0.7979  -0.7498  -0.7161  -0.6520
  -0.6212  -0.6109  -0.5743  -0.5580  -0.5024  -0.4901  -0.4681  -0.4559
  -0.4165  -0.4036  -0.3525  -0.3360  -0.3245  -0.3080  -0.2814  -0.2611
  -0.2408  -0.2324  -0.2188  -0.1949  -0.1845  -0.1584  -0.1407  -0.1274
  -0.1201  -0.1018  -0.0802  -0.0739  -0.0516  -0.0338  -0.0186  -0.0032
   0.0123   0.0253   0.0425   0.0656   0.0891   0.0977   0.1227   0.1313
   0.1656   0.1783   0.1939   0.2026   0.2333   0.2395   0.2491   0.2824
   0.2864   0.3061   0.3162   0.3376   0.3529   0.3683   0.3789   0.4014
   0.4130   0.4448   0.4591   0.4844   0.4986   0.5075   0.5402   0.5482
   0.5730   0.5854   0.5915   0.6343   0.6603   0.6671   0.6898   0.7228
   0.7435   0.7498   0.7816   0.7896   0.7944   0.8123   0.8778   0.9046
   0.9182   0.9432   0.9655   0.9797   1.0349   1.0696   1.1155   1.1315
   1.1937   1.2124   1.2330   1.3077   1.3543   1.4233   1.4543   1.4847
   1.5021   1.5719   1.6062   1.6523   1.6857   1.8048   1.9059   1.9281
     eigenvalues at k+q:
 -36.4231 -36.3551 -36.3060 -36.1236 -36.0920 -36.0221 -36.0049 -35.9053
 -35.7989 -35.7730 -35.7635 -35.5678 -35.5274 -18.5779 -18.4561 -18.3377
 -18.3004 -18.2190 -18.1613 -18.1378 -18.1038 -18.0892 -18.0467 -18.0249
 -18.0176 -17.9687 -17.9341 -17.9052 -17.8650 -17.8274 -17.8254 -17.7798
 -17.7747 -17.7548 -17.7147 -17.7058 -17.6960 -17.6802 -17.6221 -17.6159
 -17.5872 -17.5659 -17.5602 -17.5315 -17.5113 -17.4921 -17.4627 -17.4554
 -17.4377 -17.4184 -17.4076 -17.3995 -17.3860 -17.3628 -17.3528 -17.3449
 -17.3283 -17.3219 -17.3169 -17.2999 -17.2795 -17.2539 -17.2352 -17.2242
 -17.2077 -17.1972 -17.1708 -17.1440 -17.1237 -17.1094 -17.0772 -17.0615
 -17.0318 -17.0146 -17.0037 -16.9966 -16.9822 -16.9723 -16.9560 -16.9369
 -16.9264 -16.8968 -16.8741 -16.8577 -16.8451 -16.8424 -16.8089 -16.7967
 -16.7600 -16.7341 -16.7298 -16.7079 -16.6950 -16.6809 -16.6710 -16.6482
 -16.6406 -16.5666 -16.4545 -16.4143 -16.2707 -16.1878 -16.1075 -15.5909
 -15.5466 -15.2435 -15.2142 -15.1593 -15.0595 -14.9529 -14.9227 -14.7879
 -14.7436 -14.6667 -14.5895 -14.5243 -14.5139 -14.4101 -14.3729 -14.3067
 -14.2718 -14.2312 -14.2104 -14.1372 -14.1132 -14.0897 -13.9392 -13.9056
 -13.8380  -6.6567  -6.5038  -6.4754  -6.3605  -6.3419  -6.2588  -6.1992
  -6.1503  -6.0960  -6.0872  -6.0389  -6.0006  -5.9400  -5.9046  -5.8767
  -5.8215  -5.8012  -5.7767  -5.7517  -5.6859  -5.6438  -5.6332  -5.6235
  -5.5709  -5.5451  -5.5261  -5.5135  -5.4641  -5.4044  -5.3754  -5.3482
  -5.3449  -5.3108  -5.2775  -5.2547  -5.2013  -5.1939  -5.1812  -5.1636
  -5.0978  -5.0412  -5.0376  -5.0042  -4.9294  -4.8916  -4.8452  -4.7908
  -4.7108  -4.6349  -3.8090  -3.7013  -3.6262  -3.5839  -3.5541  -3.4502
  -3.3870  -3.3018  -3.2408  -3.1618  -3.1058  -3.0107  -2.9760  -2.9338
  -2.9090  -2.8853  -2.7973  -2.7614  -2.7439  -2.6943  -2.6705  -2.6436
  -2.6102  -2.5825  -2.5478  -2.5238  -2.5053  -2.4786  -2.3966  -2.3828
  -2.3273  -2.2950  -2.2522  -2.2206  -2.1540  -2.1306  -2.1114  -2.0958
  -2.0488  -2.0267  -2.0079  -1.9869  -1.9628  -1.9512  -1.9140  -1.8910
  -1.8824  -1.8565  -1.8207  -1.7946  -1.7652  -1.7390  -1.6958  -1.6606
  -1.6038  -1.5850  -1.5601  -1.5381  -1.4986  -1.4495  -1.4162  -1.3997
  -1.3750  -1.3203  -1.2604  -1.2385  -1.2036  -1.1382  -1.1005  -1.0834
  -1.0504  -0.9807  -0.9528  -0.8533  -0.7979  -0.7500  -0.7161  -0.6525
  -0.6215  -0.6096  -0.5744  -0.5580  -0.5040  -0.4895  -0.4689  -0.4546
  -0.4153  -0.4037  -0.3520  -0.3368  -0.3258  -0.3063  -0.2824  -0.2619
  -0.2412  -0.2319  -0.2175  -0.1970  -0.1836  -0.1584  -0.1401  -0.1270
  -0.1195  -0.1022  -0.0820  -0.0725  -0.0522  -0.0334  -0.0181  -0.0036
   0.0112   0.0267   0.0432   0.0644   0.0876   0.0990   0.1226   0.1319
   0.1657   0.1780   0.1951   0.2024   0.2331   0.2393   0.2482   0.2814
   0.2874   0.3054   0.3163   0.3386   0.3541   0.3670   0.3789   0.3999
   0.4149   0.4457   0.4579   0.4843   0.4990   0.5073   0.5401   0.5483
   0.5728   0.5854   0.5914   0.6342   0.6604   0.6667   0.6901   0.7226
   0.7436   0.7497   0.7816   0.7903   0.7943   0.8114   0.8778   0.9046
   0.9182   0.9431   0.9654   0.9797   1.0348   1.0697   1.1154   1.1314
   1.1937   1.2124   1.2330   1.3077   1.3544   1.4233   1.4544   1.4847
   1.5021   1.5720   1.6063   1.6524   1.6858   1.8049   1.9059   1.9282
     cgsolve_all iterations  74    anorm=    0.71E-07
     cgsolve_all iterations  72    anorm=    0.72E-07
     cgsolve_all iterations  72    anorm=    0.73E-07
     compute_u_kq: q = (    0.0000,    0.0000,   -0.0395)
     Rotating WFCS
     ethr =  1.00E-14,  avg # of iterations = 23.0
     eigenvalues at k:
 -36.4231 -36.3551 -36.3060 -36.1237 -36.0920 -36.0221 -36.0049 -35.9053
 -35.7990 -35.7730 -35.7635 -35.5678 -35.5274 -18.5780 -18.4561 -18.3377
 -18.3004 -18.2190 -18.1613 -18.1380 -18.1037 -18.0893 -18.0465 -18.0250
 -18.0176 -17.9686 -17.9342 -17.9052 -17.8650 -17.8276 -17.8252 -17.7797
 -17.7749 -17.7545 -17.7144 -17.7062 -17.6959 -17.6808 -17.6217 -17.6159
 -17.5881 -17.5657 -17.5599 -17.5307 -17.5106 -17.4935 -17.4625 -17.4561
 -17.4374 -17.4180 -17.4084 -17.3993 -17.3856 -17.3633 -17.3530 -17.3441
 -17.3284 -17.3217 -17.3178 -17.2999 -17.2795 -17.2541 -17.2349 -17.2237
 -17.2077 -17.1971 -17.1710 -17.1444 -17.1235 -17.1093 -17.0771 -17.0616
 -17.0319 -17.0146 -17.0032 -16.9967 -16.9822 -16.9727 -16.9556 -16.9368
 -16.9266 -16.8968 -16.8741 -16.8579 -16.8449 -16.8425 -16.8087 -16.7967
 -16.7599 -16.7343 -16.7298 -16.7079 -16.6950 -16.6810 -16.6708 -16.6482
 -16.6405 -16.5664 -16.4545 -16.4144 -16.2708 -16.1879 -16.1078 -15.5909
 -15.5466 -15.2434 -15.2142 -15.1592 -15.0597 -14.9529 -14.9229 -14.7878
 -14.7437 -14.6667 -14.5895 -14.5244 -14.5140 -14.4102 -14.3730 -14.3067
 -14.2718 -14.2313 -14.2104 -14.1371 -14.1132 -14.0896 -13.9392 -13.9056
 -13.8380  -6.6563  -6.5036  -6.4754  -6.3605  -6.3418  -6.2588  -6.1991
  -6.1504  -6.0960  -6.0871  -6.0388  -6.0006  -5.9400  -5.9046  -5.8767
  -5.8215  -5.8011  -5.7767  -5.7517  -5.6859  -5.6438  -5.6331  -5.6235
  -5.5710  -5.5451  -5.5261  -5.5135  -5.4641  -5.4044  -5.3753  -5.3484
  -5.3450  -5.3108  -5.2775  -5.2547  -5.2017  -5.1939  -5.1812  -5.1635
  -5.0980  -5.0413  -5.0377  -5.0042  -4.9295  -4.8916  -4.8453  -4.7907
  -4.7109  -4.6351  -3.8089  -3.7013  -3.6259  -3.5839  -3.5537  -3.4503
  -3.3869  -3.3020  -3.2408  -3.1617  -3.1059  -3.0107  -2.9759  -2.9343
  -2.9085  -2.8857  -2.7976  -2.7618  -2.7416  -2.6968  -2.6707  -2.6418
  -2.6111  -2.5828  -2.5465  -2.5249  -2.5059  -2.4763  -2.3977  -2.3839
  -2.3271  -2.2955  -2.2512  -2.2200  -2.1518  -2.1328  -2.1090  -2.0979
  -2.0485  -2.0273  -2.0066  -1.9896  -1.9628  -1.9493  -1.9166  -1.8899
  -1.8841  -1.8553  -1.8191  -1.7934  -1.7636  -1.7418  -1.6943  -1.6619
  -1.6040  -1.5880  -1.5592  -1.5377  -1.4965  -1.4507  -1.4154  -1.3997
  -1.3763  -1.3194  -1.2603  -1.2394  -1.2033  -1.1380  -1.0987  -1.0847
  -1.0505  -0.9807  -0.9532  -0.8535  -0.7979  -0.7498  -0.7161  -0.6520
  -0.6212  -0.6109  -0.5743  -0.5580  -0.5024  -0.4901  -0.4681  -0.4559
  -0.4165  -0.4036  -0.3525  -0.3360  -0.3245  -0.3080  -0.2814  -0.2611
  -0.2408  -0.2324  -0.2188  -0.1949  -0.1845  -0.1584  -0.1407  -0.1274
  -0.1201  -0.1018  -0.0802  -0.0739  -0.0516  -0.0338  -0.0186  -0.0032
   0.0123   0.0253   0.0425   0.0656   0.0891   0.0977   0.1227   0.1313
   0.1656   0.1783   0.1939   0.2026   0.2333   0.2395   0.2491   0.2824
   0.2864   0.3061   0.3162   0.3376   0.3529   0.3683   0.3789   0.4014
   0.4130   0.4448   0.4591   0.4844   0.4986   0.5075   0.5402   0.5482
   0.5730   0.5854   0.5915   0.6343   0.6603   0.6671   0.6898   0.7228
   0.7435   0.7498   0.7816   0.7896   0.7944   0.8123   0.8778   0.9046
   0.9182   0.9432   0.9655   0.9797   1.0349   1.0696   1.1155   1.1315
   1.1937   1.2124   1.2330   1.3077   1.3543   1.4233   1.4543   1.4847
   1.5021   1.5719   1.6062   1.6523   1.6857   1.8048   1.9059   1.9281
     eigenvalues at k+q:
 -36.4231 -36.3551 -36.3060 -36.1237 -36.0920 -36.0221 -36.0049 -35.9053
 -35.7989 -35.7730 -35.7635 -35.5678 -35.5274 -18.5781 -18.4561 -18.3376
 -18.3004 -18.2190 -18.1613 -18.1381 -18.1036 -18.0893 -18.0463 -18.0252
 -18.0176 -17.9686 -17.9342 -17.9051 -17.8650 -17.8280 -17.8250 -17.7796
 -17.7749 -17.7543 -17.7145 -17.7065 -17.6958 -17.6812 -17.6215 -17.6159
 -17.5889 -17.5656 -17.5596 -17.5296 -17.5103 -17.4949 -17.4621 -17.4564
 -17.4373 -17.4177 -17.4090 -17.3989 -17.3854 -17.3641 -17.3530 -17.3436
 -17.3283 -17.3224 -17.3176 -17.2998 -17.2798 -17.2541 -17.2353 -17.2231
 -17.2071 -17.1971 -17.1711 -17.1448 -17.1233 -17.1093 -17.0772 -17.0615
 -17.0321 -17.0145 -17.0025 -16.9968 -16.9823 -16.9729 -16.9553 -16.9368
 -16.9269 -16.8967 -16.8741 -16.8580 -16.8446 -16.8427 -16.8085 -16.7967
 -16.7598 -16.7345 -16.7298 -16.7078 -16.6949 -16.6810 -16.6706 -16.6482
 -16.6404 -16.5663 -16.4546 -16.4144 -16.2709 -16.1881 -16.1081 -15.5910
 -15.5466 -15.2434 -15.2142 -15.1592 -15.0598 -14.9528 -14.9230 -14.7876
 -14.7438 -14.6666 -14.5895 -14.5245 -14.5141 -14.4102 -14.3730 -14.3067
 -14.2718 -14.2313 -14.2104 -14.1371 -14.1132 -14.0895 -13.9392 -13.9055
 -13.8379  -6.6559  -6.5034  -6.4754  -6.3604  -6.3417  -6.2587  -6.1991
  -6.1505  -6.0960  -6.0870  -6.0387  -6.0006  -5.9400  -5.9045  -5.8768
  -5.8215  -5.8010  -5.7767  -5.7517  -5.6859  -5.6439  -5.6331  -5.6235
  -5.5711  -5.5450  -5.5261  -5.5134  -5.4641  -5.4044  -5.3752  -5.3486
  -5.3450  -5.3109  -5.2776  -5.2548  -5.2021  -5.1938  -5.1812  -5.1633
  -5.0982  -5.0415  -5.0378  -5.0042  -4.9296  -4.8916  -4.8455  -4.7907
  -4.7111  -4.6352  -3.8087  -3.7013  -3.6256  -3.5838  -3.5534  -3.4504
  -3.3867  -3.3023  -3.2408  -3.1618  -3.1059  -3.0108  -2.9758  -2.9348
  -2.9081  -2.8860  -2.7978  -2.7624  -2.7391  -2.6988  -2.6711  -2.6401
  -2.6126  -2.5831  -2.5455  -2.5254  -2.5062  -2.4743  -2.3990  -2.3847
  -2.3270  -2.2957  -2.2507  -2.2186  -2.1503  -2.1349  -2.1070  -2.0991
  -2.0484  -2.0274  -2.0056  -1.9921  -1.9627  -1.9479  -1.9197  -1.8895
  -1.8847  -1.8545  -1.8165  -1.7932  -1.7610  -1.7443  -1.6938  -1.6627
  -1.6044  -1.5903  -1.5589  -1.5383  -1.4940  -1.4514  -1.4148  -1.3993
  -1.3779  -1.3183  -1.2603  -1.2403  -1.2033  -1.1375  -1.0974  -1.0854
  -1.0507  -0.9807  -0.9536  -0.8536  -0.7980  -0.7496  -0.7161  -0.6514
  -0.6211  -0.6122  -0.5739  -0.5579  -0.5003  -0.4909  -0.4675  -0.4577
  -0.4173  -0.4034  -0.3535  -0.3346  -0.3233  -0.3101  -0.2800  -0.2607
  -0.2405  -0.2325  -0.2201  -0.1944  -0.1838  -0.1589  -0.1407  -0.1278
  -0.1211  -0.1013  -0.0784  -0.0751  -0.0511  -0.0349  -0.0184  -0.0025
   0.0131   0.0233   0.0425   0.0668   0.0899   0.0972   0.1228   0.1308
   0.1654   0.1786   0.1927   0.2028   0.2329   0.2399   0.2498   0.2825
   0.2870   0.3070   0.3161   0.3361   0.3520   0.3695   0.3790   0.4029
   0.4114   0.4435   0.4605   0.4844   0.4983   0.5076   0.5401   0.5481
   0.5733   0.5855   0.5916   0.6343   0.6597   0.6680   0.6894   0.7231
   0.7435   0.7497   0.7815   0.7885   0.7953   0.8129   0.8778   0.9047
   0.9181   0.9434   0.9656   0.9798   1.0351   1.0697   1.1155   1.1316
   1.1938   1.2125   1.2330   1.3077   1.3543   1.4233   1.4543   1.4846
   1.5020   1.5718   1.6061   1.6522   1.6856   1.8047   1.9059   1.9282
     cgsolve_all iterations  74    anorm=    0.71E-07
     cgsolve_all iterations  72    anorm=    0.73E-07
     cgsolve_all iterations  74    anorm=    0.73E-07

     k-point #    4 of     4      pool #  1    cpu time:   41489.5
     compute_u_kq: q = (    0.0000,    0.0000,    0.0000)
     Rotating WFCS
     ethr =  1.00E-14,  avg # of iterations =  5.0
     eigenvalues at k:
 -36.4231 -36.3551 -36.3060 -36.1237 -36.0920 -36.0221 -36.0049 -35.9053
 -35.7990 -35.7730 -35.7635 -35.5678 -35.5274 -18.5780 -18.4561 -18.3377
 -18.3004 -18.2191 -18.1615 -18.1377 -18.1040 -18.0889 -18.0463 -18.0243
 -18.0184 -17.9694 -17.9343 -17.9050 -17.8648 -17.8284 -17.8241 -17.7802
 -17.7728 -17.7555 -17.7177 -17.7052 -17.6959 -17.6784 -17.6220 -17.6165
 -17.5860 -17.5682 -17.5600 -17.5286 -17.5166 -17.4927 -17.4609 -17.4509
 -17.4392 -17.4190 -17.4070 -17.3943 -17.3903 -17.3650 -17.3540 -17.3452
 -17.3282 -17.3249 -17.3119 -17.2974 -17.2832 -17.2518 -17.2419 -17.2227
 -17.2025 -17.1982 -17.1705 -17.1439 -17.1235 -17.1095 -17.0784 -17.0603
 -17.0342 -17.0134 -17.0030 -16.9975 -16.9822 -16.9711 -16.9562 -16.9371
 -16.9264 -16.8969 -16.8739 -16.8578 -16.8447 -16.8430 -16.8081 -16.7971
 -16.7597 -16.7334 -16.7311 -16.7078 -16.6949 -16.6810 -16.6706 -16.6482
 -16.6406 -16.5664 -16.4545 -16.4144 -16.2708 -16.1879 -16.1078 -15.5909
 -15.5466 -15.2434 -15.2142 -15.1592 -15.0597 -14.9529 -14.9229 -14.7878
 -14.7437 -14.6667 -14.5895 -14.5244 -14.5140 -14.4102 -14.3730 -14.3067
 -14.2718 -14.2313 -14.2104 -14.1371 -14.1132 -14.0896 -13.9392 -13.9056
 -13.8380  -6.6563  -6.5036  -6.4754  -6.3605  -6.3418  -6.2588  -6.1991
  -6.1504  -6.0960  -6.0871  -6.0388  -6.0006  -5.9400  -5.9046  -5.8767
  -5.8215  -5.8011  -5.7768  -5.7517  -5.6859  -5.6437  -5.6327  -5.6239
  -5.5710  -5.5443  -5.5276  -5.5129  -5.4640  -5.4043  -5.3760  -5.3481
  -5.3447  -5.3110  -5.2774  -5.2547  -5.2013  -5.1944  -5.1816  -5.1628
  -5.0981  -5.0410  -5.0378  -5.0044  -4.9296  -4.8916  -4.8453  -4.7907
  -4.7109  -4.6350  -3.8090  -3.7007  -3.6263  -3.5840  -3.5545  -3.4505
  -3.3846  -3.3027  -3.2405  -3.1640  -3.1046  -3.0119  -2.9762  -2.9337
  -2.9097  -2.8834  -2.7975  -2.7641  -2.7382  -2.6914  -2.6742  -2.6422
  -2.6157  -2.5847  -2.5477  -2.5187  -2.5031  -2.4809  -2.3984  -2.3821
  -2.3285  -2.2937  -2.2559  -2.2126  -2.1635  -2.1272  -2.1153  -2.0864
  -2.0504  -2.0220  -2.0130  -1.9843  -1.9662  -1.9492  -1.9261  -1.8962
  -1.8762  -1.8509  -1.8137  -1.8021  -1.7585  -1.7293  -1.7065  -1.6567
  -1.6065  -1.5859  -1.5597  -1.5507  -1.4912  -1.4478  -1.4154  -1.3976
  -1.3796  -1.3168  -1.2614  -1.2383  -1.2064  -1.1353  -1.1050  -1.0790
  -1.0505  -0.9814  -0.9528  -0.8529  -0.7983  -0.7495  -0.7160  -0.6500
  -0.6259  -0.6099  -0.5720  -0.5563  -0.5018  -0.4868  -0.4754  -0.4588
  -0.4130  -0.4020  -0.3563  -0.3313  -0.3259  -0.3123  -0.2763  -0.2621
  -0.2438  -0.2274  -0.2225  -0.2028  -0.1737  -0.1613  -0.1413  -0.1232
  -0.1178  -0.1082  -0.0828  -0.0683  -0.0527  -0.0400  -0.0153   0.0035
   0.0092   0.0191   0.0488   0.0667   0.0824   0.1041   0.1245   0.1314
   0.1641   0.1759   0.1925   0.2039   0.2286   0.2428   0.2461   0.2795
   0.2939   0.3075   0.3180   0.3318   0.3545   0.3688   0.3813   0.3968
   0.4210   0.4367   0.4629   0.4843   0.4998   0.5051   0.5382   0.5478
   0.5739   0.5865   0.5921   0.6344   0.6566   0.6713   0.6892   0.7231
   0.7446   0.7487   0.7793   0.7871   0.8016   0.8087   0.8784   0.9048
   0.9178   0.9431   0.9657   0.9798   1.0352   1.0697   1.1153   1.1314
   1.1938   1.2126   1.2326   1.3078   1.3544   1.4234   1.4544   1.4844
   1.5021   1.5719   1.6062   1.6523   1.6857   1.8048   1.9059   1.9282
     eigenvalues at k+q:
 -36.4231 -36.3551 -36.3060 -36.1237 -36.0920 -36.0221 -36.0049 -35.9053
 -35.7989 -35.7730 -35.7635 -35.5678 -35.5274 -18.5780 -18.4561 -18.3377
 -18.3004 -18.2191 -18.1615 -18.1377 -18.1040 -18.0889 -18.0463 -18.0243
 -18.0184 -17.9694 -17.9343 -17.9050 -17.8648 -17.8284 -17.8241 -17.7802
 -17.7728 -17.7555 -17.7177 -17.7052 -17.6959 -17.6784 -17.6220 -17.6165
 -17.5860 -17.5682 -17.5600 -17.5286 -17.5166 -17.4927 -17.4609 -17.4509
 -17.4392 -17.4190 -17.4070 -17.3943 -17.3903 -17.3650 -17.3540 -17.3452
 -17.3282 -17.3249 -17.3119 -17.2974 -17.2832 -17.2518 -17.2419 -17.2227
 -17.2025 -17.1982 -17.1705 -17.1439 -17.1235 -17.1095 -17.0784 -17.0603
 -17.0342 -17.0134 -17.0030 -16.9975 -16.9822 -16.9711 -16.9562 -16.9371
 -16.9264 -16.8969 -16.8739 -16.8578 -16.8447 -16.8430 -16.8081 -16.7971
 -16.7597 -16.7334 -16.7311 -16.7078 -16.6949 -16.6810 -16.6706 -16.6482
 -16.6406 -16.5664 -16.4545 -16.4144 -16.2708 -16.1879 -16.1078 -15.5909
 -15.5466 -15.2434 -15.2142 -15.1592 -15.0596 -14.9529 -14.9229 -14.7878
 -14.7437 -14.6667 -14.5895 -14.5244 -14.5140 -14.4101 -14.3730 -14.3067
 -14.2718 -14.2313 -14.2104 -14.1371 -14.1132 -14.0896 -13.9392 -13.9056
 -13.8380  -6.6563  -6.5036  -6.4754  -6.3605  -6.3418  -6.2588  -6.1991
  -6.1504  -6.0960  -6.0871  -6.0388  -6.0006  -5.9400  -5.9046  -5.8767
  -5.8215  -5.8011  -5.7768  -5.7517  -5.6859  -5.6438  -5.6327  -5.6239
  -5.5710  -5.5443  -5.5276  -5.5129  -5.4640  -5.4043  -5.3760  -5.3481
  -5.3447  -5.3110  -5.2774  -5.2547  -5.2013  -5.1944  -5.1816  -5.1628
  -5.0981  -5.0410  -5.0378  -5.0044  -4.9296  -4.8916  -4.8453  -4.7908
  -4.7109  -4.6351  -3.8090  -3.7007  -3.6263  -3.5840  -3.5545  -3.4505
  -3.3846  -3.3027  -3.2405  -3.1640  -3.1046  -3.0119  -2.9762  -2.9337
  -2.9097  -2.8834  -2.7975  -2.7641  -2.7382  -2.6914  -2.6742  -2.6422
  -2.6157  -2.5847  -2.5477  -2.5187  -2.5031  -2.4809  -2.3984  -2.3821
  -2.3285  -2.2937  -2.2559  -2.2126  -2.1635  -2.1272  -2.1153  -2.0864
  -2.0504  -2.0220  -2.0130  -1.9843  -1.9662  -1.9492  -1.9261  -1.8962
  -1.8762  -1.8509  -1.8137  -1.8021  -1.7585  -1.7293  -1.7065  -1.6567
  -1.6065  -1.5859  -1.5597  -1.5507  -1.4912  -1.4478  -1.4154  -1.3976
  -1.3796  -1.3168  -1.2614  -1.2383  -1.2064  -1.1353  -1.1050  -1.0790
  -1.0505  -0.9814  -0.9529  -0.8529  -0.7983  -0.7495  -0.7160  -0.6500
  -0.6259  -0.6099  -0.5720  -0.5562  -0.5018  -0.4868  -0.4754  -0.4588
  -0.4130  -0.4020  -0.3563  -0.3313  -0.3259  -0.3123  -0.2763  -0.2621
  -0.2438  -0.2274  -0.2225  -0.2028  -0.1737  -0.1613  -0.1413  -0.1232
  -0.1178  -0.1082  -0.0828  -0.0683  -0.0526  -0.0400  -0.0153   0.0035
   0.0092   0.0191   0.0488   0.0667   0.0824   0.1041   0.1245   0.1314
   0.1641   0.1759   0.1925   0.2039   0.2286   0.2428   0.2461   0.2795
   0.2939   0.3075   0.3180   0.3318   0.3545   0.3688   0.3813   0.3968
   0.4210   0.4367   0.4629   0.4843   0.4998   0.5051   0.5382   0.5478
   0.5739   0.5865   0.5921   0.6344   0.6566   0.6713   0.6892   0.7231
   0.7446   0.7487   0.7793   0.7871   0.8016   0.8087   0.8784   0.9048
   0.9178   0.9431   0.9657   0.9798   1.0352   1.0697   1.1153   1.1314
   1.1938   1.2126   1.2326   1.3078   1.3544   1.4234   1.4544   1.4844
   1.5021   1.5720   1.6062   1.6523   1.6857   1.8048   1.9059   1.9282
     cgsolve_all iterations  65    anorm=    0.73E-07
PARA_AUG  1      50.4735258        -0.4595155         0.2163966
     cgsolve_all iterations  67    anorm=    0.72E-07
PARA_AUG  2      -0.4567650        50.0991414         0.1684437
     cgsolve_all iterations  65    anorm=    0.73E-07
PARA_AUG  3       0.0813972         0.0592189        50.6314761
     cgsolve_all iterations  74    anorm=    0.71E-07
     cgsolve_all iterations  72    anorm=    0.72E-07
     cgsolve_all iterations  74    anorm=    0.72E-07
     compute_u_kq: q = (    0.0395,    0.0000,    0.0000)
     Rotating WFCS
     ethr =  1.00E-14,  avg # of iterations = 28.0
     eigenvalues at k:
 -36.4231 -36.3551 -36.3060 -36.1237 -36.0920 -36.0221 -36.0049 -35.9053
 -35.7990 -35.7730 -35.7635 -35.5678 -35.5274 -18.5780 -18.4561 -18.3377
 -18.3004 -18.2191 -18.1615 -18.1377 -18.1040 -18.0889 -18.0463 -18.0243
 -18.0184 -17.9694 -17.9343 -17.9050 -17.8648 -17.8284 -17.8241 -17.7802
 -17.7728 -17.7555 -17.7177 -17.7052 -17.6959 -17.6784 -17.6220 -17.6165
 -17.5860 -17.5682 -17.5600 -17.5286 -17.5166 -17.4927 -17.4609 -17.4509
 -17.4392 -17.4190 -17.4070 -17.3943 -17.3903 -17.3650 -17.3540 -17.3452
 -17.3282 -17.3249 -17.3119 -17.2974 -17.2832 -17.2518 -17.2419 -17.2227
 -17.2025 -17.1982 -17.1705 -17.1439 -17.1235 -17.1095 -17.0784 -17.0603
 -17.0342 -17.0134 -17.0030 -16.9975 -16.9822 -16.9711 -16.9562 -16.9371
 -16.9264 -16.8969 -16.8739 -16.8578 -16.8447 -16.8430 -16.8081 -16.7971
 -16.7597 -16.7334 -16.7311 -16.7078 -16.6949 -16.6810 -16.6706 -16.6482
 -16.6406 -16.5664 -16.4545 -16.4144 -16.2708 -16.1879 -16.1078 -15.5909
 -15.5466 -15.2434 -15.2142 -15.1592 -15.0597 -14.9529 -14.9229 -14.7878
 -14.7437 -14.6667 -14.5895 -14.5244 -14.5140 -14.4102 -14.3730 -14.3067
 -14.2718 -14.2313 -14.2104 -14.1371 -14.1132 -14.0896 -13.9392 -13.9056
 -13.8380  -6.6563  -6.5036  -6.4754  -6.3605  -6.3418  -6.2588  -6.1991
  -6.1504  -6.0960  -6.0871  -6.0388  -6.0006  -5.9400  -5.9046  -5.8767
  -5.8215  -5.8011  -5.7768  -5.7517  -5.6859  -5.6437  -5.6327  -5.6239
  -5.5710  -5.5443  -5.5276  -5.5129  -5.4640  -5.4043  -5.3760  -5.3481
  -5.3447  -5.3110  -5.2774  -5.2547  -5.2013  -5.1944  -5.1816  -5.1628
  -5.0981  -5.0410  -5.0378  -5.0044  -4.9296  -4.8916  -4.8453  -4.7907
  -4.7109  -4.6350  -3.8090  -3.7007  -3.6263  -3.5840  -3.5545  -3.4505
  -3.3846  -3.3027  -3.2405  -3.1640  -3.1046  -3.0119  -2.9762  -2.9337
  -2.9097  -2.8834  -2.7975  -2.7641  -2.7382  -2.6914  -2.6742  -2.6422
  -2.6157  -2.5847  -2.5477  -2.5187  -2.5031  -2.4809  -2.3984  -2.3821
  -2.3285  -2.2937  -2.2559  -2.2126  -2.1635  -2.1272  -2.1153  -2.0864
  -2.0504  -2.0220  -2.0130  -1.9843  -1.9662  -1.9492  -1.9261  -1.8962
  -1.8762  -1.8509  -1.8137  -1.8021  -1.7585  -1.7293  -1.7065  -1.6567
  -1.6065  -1.5859  -1.5597  -1.5507  -1.4912  -1.4478  -1.4154  -1.3976
  -1.3796  -1.3168  -1.2614  -1.2383  -1.2064  -1.1353  -1.1050  -1.0790
  -1.0505  -0.9814  -0.9528  -0.8529  -0.7983  -0.7495  -0.7160  -0.6500
  -0.6259  -0.6099  -0.5720  -0.5563  -0.5018  -0.4868  -0.4754  -0.4588
  -0.4130  -0.4020  -0.3563  -0.3313  -0.3259  -0.3123  -0.2763  -0.2621
  -0.2438  -0.2274  -0.2225  -0.2028  -0.1737  -0.1613  -0.1413  -0.1232
  -0.1178  -0.1082  -0.0828  -0.0683  -0.0527  -0.0400  -0.0153   0.0035
   0.0092   0.0191   0.0488   0.0667   0.0824   0.1041   0.1245   0.1314
   0.1641   0.1759   0.1925   0.2039   0.2286   0.2428   0.2461   0.2795
   0.2939   0.3075   0.3180   0.3318   0.3545   0.3688   0.3813   0.3968
   0.4210   0.4367   0.4629   0.4843   0.4998   0.5051   0.5382   0.5478
   0.5739   0.5865   0.5921   0.6344   0.6566   0.6713   0.6892   0.7231
   0.7446   0.7487   0.7793   0.7871   0.8016   0.8087   0.8784   0.9048
   0.9178   0.9431   0.9657   0.9798   1.0352   1.0697   1.1153   1.1314
   1.1938   1.2126   1.2326   1.3078   1.3544   1.4234   1.4544   1.4844
   1.5021   1.5719   1.6062   1.6523   1.6857   1.8048   1.9059   1.9282
     eigenvalues at k+q:
 -36.4231 -36.3551 -36.3060 -36.1236 -36.0920 -36.0221 -36.0049 -35.9053
 -35.7989 -35.7730 -35.7635 -35.5678 -35.5274 -18.5745 -18.4572 -18.3395
 -18.3012 -18.2193 -18.1609 -18.1374 -18.1047 -18.0893 -18.0446 -18.0257
 -18.0188 -17.9685 -17.9345 -17.9068 -17.8642 -17.8282 -17.8249 -17.7792
 -17.7734 -17.7536 -17.7202 -17.7049 -17.6978 -17.6741 -17.6215 -17.6139
 -17.5865 -17.5676 -17.5583 -17.5292 -17.5161 -17.4921 -17.4614 -17.4494
 -17.4363 -17.4166 -17.4061 -17.3941 -17.3894 -17.3651 -17.3521 -17.3454
 -17.3288 -17.3250 -17.3113 -17.2979 -17.2823 -17.2527 -17.2433 -17.2227
 -17.2023 -17.1977 -17.1705 -17.1443 -17.1260 -17.1126 -17.0797 -17.0613
 -17.0337 -17.0134 -17.0043 -16.9982 -16.9836 -16.9711 -16.9565 -16.9360
 -16.9262 -16.8972 -16.8744 -16.8585 -16.8460 -16.8437 -16.8098 -16.7993
 -16.7586 -16.7358 -16.7314 -16.7077 -16.6971 -16.6812 -16.6754 -16.6482
 -16.6437 -16.5724 -16.4539 -16.4121 -16.2687 -16.1834 -16.0974 -15.5900
 -15.5470 -15.2438 -15.2146 -15.1611 -15.0551 -14.9577 -14.9159 -14.7967
 -14.7406 -14.6735 -14.5893 -14.5187 -14.5086 -14.4007 -14.3713 -14.3058
 -14.2691 -14.2312 -14.2123 -14.1414 -14.1141 -14.0951 -13.9391 -13.9079
 -13.8391  -6.6694  -6.5094  -6.4758  -6.3623  -6.3433  -6.2629  -6.1979
  -6.1474  -6.0958  -6.0883  -6.0408  -6.0006  -5.9406  -5.9067  -5.8773
  -5.8221  -5.8019  -5.7758  -5.7515  -5.6867  -5.6455  -5.6326  -5.6234
  -5.5704  -5.5452  -5.5271  -5.5141  -5.4603  -5.4051  -5.3743  -5.3489
  -5.3410  -5.3101  -5.2756  -5.2520  -5.1963  -5.1892  -5.1810  -5.1615
  -5.0963  -5.0427  -5.0321  -4.9991  -4.9272  -4.8825  -4.8462  -4.7919
  -4.7039  -4.6294  -3.8145  -3.7060  -3.6337  -3.5915  -3.5634  -3.4472
  -3.3829  -3.3016  -3.2386  -3.1660  -3.1061  -3.0098  -2.9719  -2.9318
  -2.9075  -2.8784  -2.7978  -2.7682  -2.7309  -2.6890  -2.6712  -2.6385
  -2.6150  -2.5911  -2.5489  -2.5209  -2.5061  -2.4798  -2.3976  -2.3791
  -2.3390  -2.2979  -2.2579  -2.2122  -2.1615  -2.1295  -2.1175  -2.0877
  -2.0492  -2.0202  -2.0103  -1.9836  -1.9672  -1.9450  -1.9275  -1.8970
  -1.8770  -1.8557  -1.8155  -1.8012  -1.7582  -1.7289  -1.7072  -1.6529
  -1.6074  -1.5861  -1.5579  -1.5499  -1.4955  -1.4448  -1.4119  -1.3935
  -1.3773  -1.3177  -1.2617  -1.2393  -1.2062  -1.1374  -1.1073  -1.0845
  -1.0558  -0.9784  -0.9461  -0.8478  -0.7956  -0.7515  -0.7194  -0.6496
  -0.6259  -0.6039  -0.5721  -0.5548  -0.5031  -0.4851  -0.4739  -0.4595
  -0.4153  -0.4062  -0.3568  -0.3297  -0.3232  -0.3097  -0.2775  -0.2623
  -0.2459  -0.2264  -0.2211  -0.2046  -0.1712  -0.1639  -0.1379  -0.1210
  -0.1174  -0.1085  -0.0814  -0.0657  -0.0525  -0.0413  -0.0162   0.0018
   0.0080   0.0195   0.0493   0.0669   0.0832   0.1021   0.1243   0.1319
   0.1636   0.1741   0.1910   0.2038   0.2241   0.2408   0.2461   0.2792
   0.2913   0.3078   0.3184   0.3314   0.3557   0.3690   0.3821   0.3968
   0.4202   0.4339   0.4638   0.4839   0.5011   0.5070   0.5391   0.5491
   0.5702   0.5858   0.5931   0.6331   0.6559   0.6701   0.6861   0.7225
   0.7431   0.7480   0.7762   0.7853   0.8015   0.8078   0.8754   0.9027
   0.9165   0.9382   0.9628   0.9776   1.0318   1.0669   1.1134   1.1317
   1.1897   1.2129   1.2313   1.3082   1.3537   1.4236   1.4584   1.4848
   1.5069   1.5732   1.6088   1.6579   1.6906   1.8079   1.9051   1.9275
     cgsolve_all iterations  74    anorm=    0.72E-07
     cgsolve_all iterations  72    anorm=    0.72E-07
     cgsolve_all iterations  74    anorm=    0.73E-07
     compute_u_kq: q = (   -0.0395,    0.0000,    0.0000)
     Rotating WFCS
     ethr =  1.00E-14,  avg # of iterations = 28.0
     eigenvalues at k:
 -36.4231 -36.3551 -36.3060 -36.1237 -36.0920 -36.0221 -36.0049 -35.9053
 -35.7990 -35.7730 -35.7635 -35.5678 -35.5274 -18.5780 -18.4561 -18.3377
 -18.3004 -18.2191 -18.1615 -18.1377 -18.1040 -18.0889 -18.0463 -18.0243
 -18.0184 -17.9694 -17.9343 -17.9050 -17.8648 -17.8284 -17.8241 -17.7802
 -17.7728 -17.7555 -17.7177 -17.7052 -17.6959 -17.6784 -17.6220 -17.6165
 -17.5860 -17.5682 -17.5600 -17.5286 -17.5166 -17.4927 -17.4609 -17.4509
 -17.4392 -17.4190 -17.4070 -17.3943 -17.3903 -17.3650 -17.3540 -17.3452
 -17.3282 -17.3249 -17.3119 -17.2974 -17.2832 -17.2518 -17.2419 -17.2227
 -17.2025 -17.1982 -17.1705 -17.1439 -17.1235 -17.1095 -17.0784 -17.0603
 -17.0342 -17.0134 -17.0030 -16.9975 -16.9822 -16.9711 -16.9562 -16.9371
 -16.9264 -16.8969 -16.8739 -16.8578 -16.8447 -16.8430 -16.8081 -16.7971
 -16.7597 -16.7334 -16.7311 -16.7078 -16.6949 -16.6810 -16.6706 -16.6482
 -16.6406 -16.5664 -16.4545 -16.4144 -16.2708 -16.1879 -16.1078 -15.5909
 -15.5466 -15.2434 -15.2142 -15.1592 -15.0597 -14.9529 -14.9229 -14.7878
 -14.7437 -14.6667 -14.5895 -14.5244 -14.5140 -14.4102 -14.3730 -14.3067
 -14.2718 -14.2313 -14.2104 -14.1371 -14.1132 -14.0896 -13.9392 -13.9056
 -13.8380  -6.6563  -6.5036  -6.4754  -6.3605  -6.3418  -6.2588  -6.1991
  -6.1504  -6.0960  -6.0871  -6.0388  -6.0006  -5.9400  -5.9046  -5.8767
  -5.8215  -5.8011  -5.7768  -5.7517  -5.6859  -5.6437  -5.6327  -5.6239
  -5.5710  -5.5443  -5.5276  -5.5129  -5.4640  -5.4043  -5.3760  -5.3481
  -5.3447  -5.3110  -5.2774  -5.2547  -5.2013  -5.1944  -5.1816  -5.1628
  -5.0981  -5.0410  -5.0378  -5.0044  -4.9296  -4.8916  -4.8453  -4.7907
  -4.7109  -4.6350  -3.8090  -3.7007  -3.6263  -3.5840  -3.5545  -3.4505
  -3.3846  -3.3027  -3.2405  -3.1640  -3.1046  -3.0119  -2.9762  -2.9337
  -2.9097  -2.8834  -2.7975  -2.7641  -2.7382  -2.6914  -2.6742  -2.6422
  -2.6157  -2.5847  -2.5477  -2.5187  -2.5031  -2.4809  -2.3984  -2.3821
  -2.3285  -2.2937  -2.2559  -2.2126  -2.1635  -2.1272  -2.1153  -2.0864
  -2.0504  -2.0220  -2.0130  -1.9843  -1.9662  -1.9492  -1.9261  -1.8962
  -1.8762  -1.8509  -1.8137  -1.8021  -1.7585  -1.7293  -1.7065  -1.6567
  -1.6065  -1.5859  -1.5597  -1.5507  -1.4912  -1.4478  -1.4154  -1.3976
  -1.3796  -1.3168  -1.2614  -1.2383  -1.2064  -1.1353  -1.1050  -1.0790
  -1.0505  -0.9814  -0.9528  -0.8529  -0.7983  -0.7495  -0.7160  -0.6500
  -0.6259  -0.6099  -0.5720  -0.5563  -0.5018  -0.4868  -0.4754  -0.4588
  -0.4130  -0.4020  -0.3563  -0.3313  -0.3259  -0.3123  -0.2763  -0.2621
  -0.2438  -0.2274  -0.2225  -0.2028  -0.1737  -0.1613  -0.1413  -0.1232
  -0.1178  -0.1082  -0.0828  -0.0683  -0.0527  -0.0400  -0.0153   0.0035
   0.0092   0.0191   0.0488   0.0667   0.0824   0.1041   0.1245   0.1314
   0.1641   0.1759   0.1925   0.2039   0.2286   0.2428   0.2461   0.2795
   0.2939   0.3075   0.3180   0.3318   0.3545   0.3688   0.3813   0.3968
   0.4210   0.4367   0.4629   0.4843   0.4998   0.5051   0.5382   0.5478
   0.5739   0.5865   0.5921   0.6344   0.6566   0.6713   0.6892   0.7231
   0.7446   0.7487   0.7793   0.7871   0.8016   0.8087   0.8784   0.9048
   0.9178   0.9431   0.9657   0.9798   1.0352   1.0697   1.1153   1.1314
   1.1938   1.2126   1.2326   1.3078   1.3544   1.4234   1.4544   1.4844
   1.5021   1.5719   1.6062   1.6523   1.6857   1.8048   1.9059   1.9282
     eigenvalues at k+q:
 -36.4231 -36.3551 -36.3060 -36.1237 -36.0919 -36.0221 -36.0049 -35.9053
 -35.7989 -35.7731 -35.7635 -35.5678 -35.5274 -18.5811 -18.4554 -18.3361
 -18.2994 -18.2187 -18.1619 -18.1379 -18.1030 -18.0883 -18.0480 -18.0231
 -18.0177 -17.9704 -17.9343 -17.9032 -17.8653 -17.8298 -17.8221 -17.7823
 -17.7712 -17.7578 -17.7157 -17.7060 -17.6941 -17.6818 -17.6223 -17.6185
 -17.5859 -17.5687 -17.5614 -17.5281 -17.5168 -17.4934 -17.4604 -17.4523
 -17.4425 -17.4209 -17.4076 -17.3965 -17.3895 -17.3649 -17.3566 -17.3448
 -17.3285 -17.3239 -17.3125 -17.2970 -17.2839 -17.2508 -17.2409 -17.2225
 -17.2027 -17.1987 -17.1705 -17.1435 -17.1212 -17.1065 -17.0773 -17.0598
 -17.0348 -17.0134 -17.0020 -16.9967 -16.9800 -16.9707 -16.9559 -16.9379
 -16.9266 -16.8967 -16.8734 -16.8573 -16.8434 -16.8421 -16.8067 -16.7948
 -16.7605 -16.7324 -16.7297 -16.7077 -16.6924 -16.6808 -16.6655 -16.6483
 -16.6374 -16.5605 -16.4550 -16.4170 -16.2731 -16.1923 -16.1184 -15.5918
 -15.5463 -15.2429 -15.2134 -15.1576 -15.0637 -14.9491 -14.9284 -14.7809
 -14.7469 -14.6622 -14.5893 -14.5304 -14.5167 -14.4180 -14.3744 -14.3078
 -14.2742 -14.2317 -14.2082 -14.1338 -14.1123 -14.0847 -13.9393 -13.9034
 -13.8369  -6.6429  -6.4980  -6.4749  -6.3584  -6.3403  -6.2547  -6.2007
  -6.1536  -6.0964  -6.0857  -6.0356  -6.0003  -5.9394  -5.9024  -5.8761
  -5.8210  -5.8002  -5.7780  -5.7521  -5.6851  -5.6422  -5.6329  -5.6244
  -5.5717  -5.5434  -5.5283  -5.5119  -5.4679  -5.4039  -5.3776  -5.3501
  -5.3463  -5.3119  -5.2801  -5.2571  -5.2101  -5.1952  -5.1820  -5.1637
  -5.1002  -5.0470  -5.0374  -5.0082  -4.9321  -4.9009  -4.8439  -4.7896
  -4.7172  -4.6400  -3.8042  -3.6967  -3.6191  -3.5770  -3.5444  -3.4542
  -3.3850  -3.3035  -3.2415  -3.1627  -3.1027  -3.0138  -2.9806  -2.9357
  -2.9116  -2.8883  -2.7975  -2.7604  -2.7452  -2.6945  -2.6774  -2.6465
  -2.6167  -2.5783  -2.5476  -2.5168  -2.5004  -2.4801  -2.3995  -2.3857
  -2.3192  -2.2876  -2.2537  -2.2133  -2.1649  -2.1245  -2.1125  -2.0853
  -2.0512  -2.0239  -2.0154  -1.9862  -1.9648  -1.9528  -1.9242  -1.8957
  -1.8755  -1.8465  -1.8120  -1.8039  -1.7584  -1.7298  -1.7059  -1.6601
  -1.6060  -1.5866  -1.5626  -1.5501  -1.4862  -1.4524  -1.4197  -1.3997
  -1.3822  -1.3157  -1.2623  -1.2381  -1.2069  -1.1329  -1.1020  -1.0736
  -1.0457  -0.9854  -0.9585  -0.8582  -0.8008  -0.7470  -0.7131  -0.6499
  -0.6269  -0.6141  -0.5726  -0.5549  -0.5005  -0.4880  -0.4771  -0.4583
  -0.4124  -0.3964  -0.3553  -0.3331  -0.3279  -0.3150  -0.2763  -0.2620
  -0.2428  -0.2292  -0.2223  -0.1997  -0.1764  -0.1593  -0.1453  -0.1259
  -0.1181  -0.1070  -0.0839  -0.0713  -0.0520  -0.0385  -0.0145   0.0046
   0.0104   0.0190   0.0491   0.0667   0.0819   0.1059   0.1242   0.1309
   0.1646   0.1774   0.1936   0.2034   0.2326   0.2447   0.2474   0.2794
   0.2963   0.3076   0.3178   0.3328   0.3532   0.3683   0.3805   0.3970
   0.4216   0.4399   0.4613   0.4826   0.4991   0.5050   0.5373   0.5461
   0.5765   0.5869   0.5938   0.6355   0.6575   0.6723   0.6921   0.7234
   0.7456   0.7496   0.7816   0.7897   0.8019   0.8106   0.8797   0.9071
   0.9201   0.9482   0.9679   0.9831   1.0381   1.0733   1.1166   1.1321
   1.1980   1.2123   1.2347   1.3073   1.3551   1.4230   1.4496   1.4838
   1.4972   1.5697   1.6033   1.6457   1.6818   1.8013   1.9063   1.9286
     cgsolve_all iterations  74    anorm=    0.72E-07
     cgsolve_all iterations  72    anorm=    0.71E-07
     cgsolve_all iterations  74    anorm=    0.72E-07
     compute_u_kq: q = (    0.0000,    0.0395,    0.0000)
     Rotating WFCS
     ethr =  1.00E-14,  avg # of iterations = 28.0
     eigenvalues at k:
 -36.4231 -36.3551 -36.3060 -36.1237 -36.0920 -36.0221 -36.0049 -35.9053
 -35.7990 -35.7730 -35.7635 -35.5678 -35.5274 -18.5780 -18.4561 -18.3377
 -18.3004 -18.2191 -18.1615 -18.1377 -18.1040 -18.0889 -18.0463 -18.0243
 -18.0184 -17.9694 -17.9343 -17.9050 -17.8648 -17.8284 -17.8241 -17.7802
 -17.7728 -17.7555 -17.7177 -17.7052 -17.6959 -17.6784 -17.6220 -17.6165
 -17.5860 -17.5682 -17.5600 -17.5286 -17.5166 -17.4927 -17.4609 -17.4509
 -17.4392 -17.4190 -17.4070 -17.3943 -17.3903 -17.3650 -17.3540 -17.3452
 -17.3282 -17.3249 -17.3119 -17.2974 -17.2832 -17.2518 -17.2419 -17.2227
 -17.2025 -17.1982 -17.1705 -17.1439 -17.1235 -17.1095 -17.0784 -17.0603
 -17.0342 -17.0134 -17.0030 -16.9975 -16.9822 -16.9711 -16.9562 -16.9371
 -16.9264 -16.8969 -16.8739 -16.8578 -16.8447 -16.8430 -16.8081 -16.7971
 -16.7597 -16.7334 -16.7311 -16.7078 -16.6949 -16.6810 -16.6706 -16.6482
 -16.6406 -16.5664 -16.4545 -16.4144 -16.2708 -16.1879 -16.1078 -15.5909
 -15.5466 -15.2434 -15.2142 -15.1592 -15.0597 -14.9529 -14.9229 -14.7878
 -14.7437 -14.6667 -14.5895 -14.5244 -14.5140 -14.4102 -14.3730 -14.3067
 -14.2718 -14.2313 -14.2104 -14.1371 -14.1132 -14.0896 -13.9392 -13.9056
 -13.8380  -6.6563  -6.5036  -6.4754  -6.3605  -6.3418  -6.2588  -6.1991
  -6.1504  -6.0960  -6.0871  -6.0388  -6.0006  -5.9400  -5.9046  -5.8767
  -5.8215  -5.8011  -5.7768  -5.7517  -5.6859  -5.6437  -5.6327  -5.6239
  -5.5710  -5.5443  -5.5276  -5.5129  -5.4640  -5.4043  -5.3760  -5.3481
  -5.3447  -5.3110  -5.2774  -5.2547  -5.2013  -5.1944  -5.1816  -5.1628
  -5.0981  -5.0410  -5.0378  -5.0044  -4.9296  -4.8916  -4.8453  -4.7907
  -4.7109  -4.6350  -3.8090  -3.7007  -3.6263  -3.5840  -3.5545  -3.4505
  -3.3846  -3.3027  -3.2405  -3.1640  -3.1046  -3.0119  -2.9762  -2.9337
  -2.9097  -2.8834  -2.7975  -2.7641  -2.7382  -2.6914  -2.6742  -2.6422
  -2.6157  -2.5847  -2.5477  -2.5187  -2.5031  -2.4809  -2.3984  -2.3821
  -2.3285  -2.2937  -2.2559  -2.2126  -2.1635  -2.1272  -2.1153  -2.0864
  -2.0504  -2.0220  -2.0130  -1.9843  -1.9662  -1.9492  -1.9261  -1.8962
  -1.8762  -1.8509  -1.8137  -1.8021  -1.7585  -1.7293  -1.7065  -1.6567
  -1.6065  -1.5859  -1.5597  -1.5507  -1.4912  -1.4478  -1.4154  -1.3976
  -1.3796  -1.3168  -1.2614  -1.2383  -1.2064  -1.1353  -1.1050  -1.0790
  -1.0505  -0.9814  -0.9528  -0.8529  -0.7983  -0.7495  -0.7160  -0.6500
  -0.6259  -0.6099  -0.5720  -0.5563  -0.5018  -0.4868  -0.4754  -0.4588
  -0.4130  -0.4020  -0.3563  -0.3313  -0.3259  -0.3123  -0.2763  -0.2621
  -0.2438  -0.2274  -0.2225  -0.2028  -0.1737  -0.1613  -0.1413  -0.1232
  -0.1178  -0.1082  -0.0828  -0.0683  -0.0527  -0.0400  -0.0153   0.0035
   0.0092   0.0191   0.0488   0.0667   0.0824   0.1041   0.1245   0.1314
   0.1641   0.1759   0.1925   0.2039   0.2286   0.2428   0.2461   0.2795
   0.2939   0.3075   0.3180   0.3318   0.3545   0.3688   0.3813   0.3968
   0.4210   0.4367   0.4629   0.4843   0.4998   0.5051   0.5382   0.5478
   0.5739   0.5865   0.5921   0.6344   0.6566   0.6713   0.6892   0.7231
   0.7446   0.7487   0.7793   0.7871   0.8016   0.8087   0.8784   0.9048
   0.9178   0.9431   0.9657   0.9798   1.0352   1.0697   1.1153   1.1314
   1.1938   1.2126   1.2326   1.3078   1.3544   1.4234   1.4544   1.4844
   1.5021   1.5719   1.6062   1.6523   1.6857   1.8048   1.9059   1.9282
     eigenvalues at k+q:
 -36.4231 -36.3551 -36.3060 -36.1237 -36.0919 -36.0221 -36.0049 -35.9053
 -35.7989 -35.7731 -35.7636 -35.5678 -35.5274 -18.5827 -18.4559 -18.3332
 -18.2991 -18.2187 -18.1640 -18.1387 -18.1025 -18.0883 -18.0450 -18.0232
 -18.0173 -17.9705 -17.9348 -17.9041 -17.8650 -17.8301 -17.8246 -17.7805
 -17.7726 -17.7571 -17.7191 -17.7054 -17.6949 -17.6762 -17.6230 -17.6177
 -17.5881 -17.5700 -17.5588 -17.5279 -17.5175 -17.4937 -17.4609 -17.4538
 -17.4438 -17.4219 -17.4095 -17.3960 -17.3902 -17.3668 -17.3568 -17.3448
 -17.3302 -17.3246 -17.3119 -17.2973 -17.2813 -17.2511 -17.2417 -17.2225
 -17.2044 -17.1986 -17.1689 -17.1424 -17.1210 -17.1061 -17.0764 -17.0576
 -17.0336 -17.0136 -17.0011 -16.9977 -16.9787 -16.9715 -16.9552 -16.9361
 -16.9266 -16.8957 -16.8738 -16.8577 -16.8438 -16.8419 -16.8067 -16.7941
 -16.7606 -16.7318 -16.7294 -16.7052 -16.6914 -16.6807 -16.6627 -16.6480
 -16.6349 -16.5571 -16.4565 -16.4185 -16.2752 -16.1940 -16.1243 -15.5920
 -15.5464 -15.2417 -15.2117 -15.1567 -15.0659 -14.9504 -14.9292 -14.7810
 -14.7467 -14.6670 -14.5907 -14.5315 -14.5174 -14.4134 -14.3743 -14.3078
 -14.2728 -14.2320 -14.2091 -14.1333 -14.1116 -14.0854 -13.9394 -13.9027
 -13.8358  -6.6360  -6.4946  -6.4745  -6.3592  -6.3367  -6.2572  -6.1972
  -6.1541  -6.0964  -6.0838  -6.0329  -5.9998  -5.9411  -5.9012  -5.8773
  -5.8218  -5.7981  -5.7777  -5.7520  -5.6849  -5.6442  -5.6329  -5.6247
  -5.5709  -5.5441  -5.5264  -5.5132  -5.4688  -5.4035  -5.3756  -5.3559
  -5.3461  -5.3138  -5.2812  -5.2585  -5.2153  -5.1963  -5.1827  -5.1660
  -5.1044  -5.0491  -5.0387  -5.0073  -4.9324  -4.8956  -4.8500  -4.7888
  -4.7185  -4.6434  -3.8032  -3.6919  -3.6151  -3.5763  -3.5398  -3.4553
  -3.3841  -3.3065  -3.2414  -3.1635  -3.1058  -3.0176  -2.9852  -2.9348
  -2.9089  -2.8805  -2.8011  -2.7680  -2.7398  -2.6952  -2.6745  -2.6444
  -2.6164  -2.5802  -2.5466  -2.5205  -2.5053  -2.4797  -2.3984  -2.3810
  -2.3216  -2.2853  -2.2472  -2.2117  -2.1642  -2.1228  -2.1089  -2.0860
  -2.0494  -2.0230  -2.0176  -1.9867  -1.9652  -1.9512  -1.9296  -1.8952
  -1.8768  -1.8495  -1.8141  -1.8028  -1.7592  -1.7309  -1.7064  -1.6593
  -1.6084  -1.5860  -1.5605  -1.5501  -1.4921  -1.4488  -1.4203  -1.4012
  -1.3798  -1.3125  -1.2616  -1.2411  -1.2076  -1.1311  -1.0997  -1.0698
  -1.0494  -0.9926  -0.9586  -0.8534  -0.7967  -0.7465  -0.7171  -0.6523
  -0.6314  -0.6132  -0.5710  -0.5576  -0.5017  -0.4836  -0.4739  -0.4564
  -0.4132  -0.3991  -0.3570  -0.3347  -0.3302  -0.3149  -0.2764  -0.2638
  -0.2454  -0.2313  -0.2207  -0.2005  -0.1746  -0.1607  -0.1391  -0.1231
  -0.1176  -0.1085  -0.0812  -0.0692  -0.0519  -0.0426  -0.0130   0.0062
   0.0088   0.0209   0.0506   0.0687   0.0810   0.1035   0.1245   0.1311
   0.1624   0.1762   0.1950   0.2037   0.2305   0.2432   0.2485   0.2820
   0.2961   0.3080   0.3213   0.3322   0.3558   0.3691   0.3784   0.3973
   0.4197   0.4346   0.4639   0.4846   0.4973   0.5040   0.5386   0.5497
   0.5761   0.5867   0.5966   0.6358   0.6564   0.6726   0.6921   0.7248
   0.7442   0.7494   0.7817   0.7911   0.8031   0.8111   0.8816   0.9064
   0.9229   0.9520   0.9693   0.9827   1.0404   1.0708   1.1198   1.1368
   1.1987   1.2115   1.2329   1.3078   1.3521   1.4237   1.4517   1.4805
   1.4999   1.5670   1.6004   1.6470   1.6796   1.7975   1.9060   1.9281
     cgsolve_all iterations  74    anorm=    0.71E-07
     cgsolve_all iterations  72    anorm=    0.72E-07
     cgsolve_all iterations  74    anorm=    0.72E-07
     compute_u_kq: q = (    0.0000,   -0.0395,    0.0000)
     Rotating WFCS
     ethr =  1.00E-14,  avg # of iterations = 23.0
     eigenvalues at k:
 -36.4231 -36.3551 -36.3060 -36.1237 -36.0920 -36.0221 -36.0049 -35.9053
 -35.7990 -35.7730 -35.7635 -35.5678 -35.5274 -18.5780 -18.4561 -18.3377
 -18.3004 -18.2191 -18.1615 -18.1377 -18.1040 -18.0889 -18.0463 -18.0243
 -18.0184 -17.9694 -17.9343 -17.9050 -17.8648 -17.8284 -17.8241 -17.7802
 -17.7728 -17.7555 -17.7177 -17.7052 -17.6959 -17.6784 -17.6220 -17.6165
 -17.5860 -17.5682 -17.5600 -17.5286 -17.5166 -17.4927 -17.4609 -17.4509
 -17.4392 -17.4190 -17.4070 -17.3943 -17.3903 -17.3650 -17.3540 -17.3452
 -17.3282 -17.3249 -17.3119 -17.2974 -17.2832 -17.2518 -17.2419 -17.2227
 -17.2025 -17.1982 -17.1705 -17.1439 -17.1235 -17.1095 -17.0784 -17.0603
 -17.0342 -17.0134 -17.0030 -16.9975 -16.9822 -16.9711 -16.9562 -16.9371
 -16.9264 -16.8969 -16.8739 -16.8578 -16.8447 -16.8430 -16.8081 -16.7971
 -16.7597 -16.7334 -16.7311 -16.7078 -16.6949 -16.6810 -16.6706 -16.6482
 -16.6406 -16.5664 -16.4545 -16.4144 -16.2708 -16.1879 -16.1078 -15.5909
 -15.5466 -15.2434 -15.2142 -15.1592 -15.0597 -14.9529 -14.9229 -14.7878
 -14.7437 -14.6667 -14.5895 -14.5244 -14.5140 -14.4102 -14.3730 -14.3067
 -14.2718 -14.2313 -14.2104 -14.1371 -14.1132 -14.0896 -13.9392 -13.9056
 -13.8380  -6.6563  -6.5036  -6.4754  -6.3605  -6.3418  -6.2588  -6.1991
  -6.1504  -6.0960  -6.0871  -6.0388  -6.0006  -5.9400  -5.9046  -5.8767
  -5.8215  -5.8011  -5.7768  -5.7517  -5.6859  -5.6437  -5.6327  -5.6239
  -5.5710  -5.5443  -5.5276  -5.5129  -5.4640  -5.4043  -5.3760  -5.3481
  -5.3447  -5.3110  -5.2774  -5.2547  -5.2013  -5.1944  -5.1816  -5.1628
  -5.0981  -5.0410  -5.0378  -5.0044  -4.9296  -4.8916  -4.8453  -4.7907
  -4.7109  -4.6350  -3.8090  -3.7007  -3.6263  -3.5840  -3.5545  -3.4505
  -3.3846  -3.3027  -3.2405  -3.1640  -3.1046  -3.0119  -2.9762  -2.9337
  -2.9097  -2.8834  -2.7975  -2.7641  -2.7382  -2.6914  -2.6742  -2.6422
  -2.6157  -2.5847  -2.5477  -2.5187  -2.5031  -2.4809  -2.3984  -2.3821
  -2.3285  -2.2937  -2.2559  -2.2126  -2.1635  -2.1272  -2.1153  -2.0864
  -2.0504  -2.0220  -2.0130  -1.9843  -1.9662  -1.9492  -1.9261  -1.8962
  -1.8762  -1.8509  -1.8137  -1.8021  -1.7585  -1.7293  -1.7065  -1.6567
  -1.6065  -1.5859  -1.5597  -1.5507  -1.4912  -1.4478  -1.4154  -1.3976
  -1.3796  -1.3168  -1.2614  -1.2383  -1.2064  -1.1353  -1.1050  -1.0790
  -1.0505  -0.9814  -0.9528  -0.8529  -0.7983  -0.7495  -0.7160  -0.6500
  -0.6259  -0.6099  -0.5720  -0.5563  -0.5018  -0.4868  -0.4754  -0.4588
  -0.4130  -0.4020  -0.3563  -0.3313  -0.3259  -0.3123  -0.2763  -0.2621
  -0.2438  -0.2274  -0.2225  -0.2028  -0.1737  -0.1613  -0.1413  -0.1232
  -0.1178  -0.1082  -0.0828  -0.0683  -0.0527  -0.0400  -0.0153   0.0035
   0.0092   0.0191   0.0488   0.0667   0.0824   0.1041   0.1245   0.1314
   0.1641   0.1759   0.1925   0.2039   0.2286   0.2428   0.2461   0.2795
   0.2939   0.3075   0.3180   0.3318   0.3545   0.3688   0.3813   0.3968
   0.4210   0.4367   0.4629   0.4843   0.4998   0.5051   0.5382   0.5478
   0.5739   0.5865   0.5921   0.6344   0.6566   0.6713   0.6892   0.7231
   0.7446   0.7487   0.7793   0.7871   0.8016   0.8087   0.8784   0.9048
   0.9178   0.9431   0.9657   0.9798   1.0352   1.0697   1.1153   1.1314
   1.1938   1.2126   1.2326   1.3078   1.3544   1.4234   1.4544   1.4844
   1.5021   1.5719   1.6062   1.6523   1.6857   1.8048   1.9059   1.9282
     eigenvalues at k+q:
 -36.4231 -36.3551 -36.3060 -36.1236 -36.0920 -36.0221 -36.0049 -35.9053
 -35.7989 -35.7730 -35.7635 -35.5678 -35.5274 -18.5729 -18.4564 -18.3426
 -18.3015 -18.2192 -18.1590 -18.1365 -18.1056 -18.0893 -18.0479 -18.0256
 -18.0191 -17.9685 -17.9339 -17.9057 -17.8647 -17.8270 -17.8233 -17.7806
 -17.7728 -17.7533 -17.7166 -17.7053 -17.6965 -17.6804 -17.6218 -17.6142
 -17.5841 -17.5663 -17.5611 -17.5290 -17.5155 -17.4919 -17.4611 -17.4478
 -17.4343 -17.4162 -17.4046 -17.3936 -17.3893 -17.3633 -17.3521 -17.3454
 -17.3276 -17.3237 -17.3116 -17.2977 -17.2851 -17.2523 -17.2421 -17.2231
 -17.2007 -17.1979 -17.1720 -17.1454 -17.1267 -17.1128 -17.0803 -17.0633
 -17.0350 -17.0131 -17.0050 -16.9973 -16.9854 -16.9705 -16.9573 -16.9382
 -16.9262 -16.8980 -16.8740 -16.8578 -16.8453 -16.8439 -16.8095 -16.7998
 -16.7592 -16.7366 -16.7318 -16.7106 -16.6979 -16.6815 -16.6775 -16.6485
 -16.6458 -16.5755 -16.4526 -16.4109 -16.2669 -16.1814 -16.0918 -15.5898
 -15.5469 -15.2451 -15.2164 -15.1619 -15.0532 -14.9566 -14.9150 -14.7957
 -14.7407 -14.6678 -14.5884 -14.5173 -14.5086 -14.4060 -14.3716 -14.3058
 -14.2706 -14.2317 -14.2107 -14.1419 -14.1144 -14.0940 -13.9391 -13.9085
 -13.8402  -6.6760  -6.5131  -6.4755  -6.3630  -6.3450  -6.2616  -6.2006
  -6.1470  -6.0957  -6.0901  -6.0428  -6.0007  -5.9389  -5.9080  -5.8759
  -5.8215  -5.8040  -5.7760  -5.7521  -5.6875  -5.6437  -5.6326  -5.6230
  -5.5710  -5.5445  -5.5285  -5.5125  -5.4599  -5.4058  -5.3762  -5.3486
  -5.3368  -5.3080  -5.2740  -5.2522  -5.1951  -5.1844  -5.1802  -5.1595
  -5.0928  -5.0413  -5.0315  -4.9972  -4.9269  -4.8899  -4.8371  -4.7927
  -4.7021  -4.6248  -3.8163  -3.7116  -3.6397  -3.5952  -3.5635  -3.4454
  -3.3840  -3.2981  -3.2396  -3.1654  -3.1020  -3.0072  -2.9669  -2.9325
  -2.9108  -2.8843  -2.7942  -2.7618  -2.7361  -2.6885  -2.6731  -2.6404
  -2.6161  -2.5888  -2.5488  -2.5163  -2.5009  -2.4819  -2.3994  -2.3832
  -2.3358  -2.3018  -2.2639  -2.2127  -2.1629  -2.1328  -2.1221  -2.0855
  -2.0517  -2.0210  -2.0076  -1.9817  -1.9678  -1.9462  -1.9233  -1.8967
  -1.8758  -1.8524  -1.8128  -1.8022  -1.7583  -1.7287  -1.7067  -1.6520
  -1.6060  -1.5861  -1.5590  -1.5507  -1.4900  -1.4474  -1.4110  -1.3941
  -1.3779  -1.3216  -1.2614  -1.2356  -1.2054  -1.1407  -1.1116  -1.0871
  -1.0509  -0.9701  -0.9458  -0.8523  -0.8013  -0.7523  -0.7149  -0.6496
  -0.6239  -0.6008  -0.5740  -0.5541  -0.5020  -0.4900  -0.4757  -0.4603
  -0.4130  -0.4045  -0.3550  -0.3289  -0.3222  -0.3093  -0.2773  -0.2608
  -0.2430  -0.2253  -0.2212  -0.2044  -0.1729  -0.1619  -0.1439  -0.1237
  -0.1182  -0.1060  -0.0847  -0.0661  -0.0537  -0.0379  -0.0176  -0.0001
   0.0089   0.0170   0.0472   0.0658   0.0847   0.1046   0.1246   0.1317
   0.1649   0.1763   0.1897   0.2041   0.2267   0.2421   0.2436   0.2766
   0.2912   0.3058   0.3152   0.3334   0.3532   0.3687   0.3839   0.3966
   0.4217   0.4393   0.4617   0.4838   0.5018   0.5067   0.5372   0.5466
   0.5707   0.5836   0.5910   0.6326   0.6570   0.6703   0.6856   0.7209
   0.7443   0.7487   0.7741   0.7848   0.8002   0.8079   0.8749   0.9020
   0.9138   0.9339   0.9607   0.9797   1.0299   1.0693   1.1105   1.1264
   1.1900   1.2137   1.2331   1.3077   1.3563   1.4223   1.4569   1.4880
   1.5046   1.5762   1.6106   1.6578   1.6930   1.8115   1.9056   1.9282
     cgsolve_all iterations  74    anorm=    0.72E-07
     cgsolve_all iterations  72    anorm=    0.72E-07
     cgsolve_all iterations  72    anorm=    0.73E-07
     compute_u_kq: q = (    0.0000,    0.0000,    0.0395)
     Rotating WFCS
     ethr =  1.00E-14,  avg # of iterations = 23.0
     eigenvalues at k:
 -36.4231 -36.3551 -36.3060 -36.1237 -36.0920 -36.0221 -36.0049 -35.9053
 -35.7990 -35.7730 -35.7635 -35.5678 -35.5274 -18.5780 -18.4561 -18.3377
 -18.3004 -18.2191 -18.1615 -18.1377 -18.1040 -18.0889 -18.0463 -18.0243
 -18.0184 -17.9694 -17.9343 -17.9050 -17.8648 -17.8284 -17.8241 -17.7802
 -17.7728 -17.7555 -17.7177 -17.7052 -17.6959 -17.6784 -17.6220 -17.6165
 -17.5860 -17.5682 -17.5600 -17.5286 -17.5166 -17.4927 -17.4609 -17.4509
 -17.4392 -17.4190 -17.4070 -17.3943 -17.3903 -17.3650 -17.3540 -17.3452
 -17.3282 -17.3249 -17.3119 -17.2974 -17.2832 -17.2518 -17.2419 -17.2227
 -17.2025 -17.1982 -17.1705 -17.1439 -17.1235 -17.1095 -17.0784 -17.0603
 -17.0342 -17.0134 -17.0030 -16.9975 -16.9822 -16.9711 -16.9562 -16.9371
 -16.9264 -16.8969 -16.8739 -16.8578 -16.8447 -16.8430 -16.8081 -16.7971
 -16.7597 -16.7334 -16.7311 -16.7078 -16.6949 -16.6810 -16.6706 -16.6482
 -16.6406 -16.5664 -16.4545 -16.4144 -16.2708 -16.1879 -16.1078 -15.5909
 -15.5466 -15.2434 -15.2142 -15.1592 -15.0597 -14.9529 -14.9229 -14.7878
 -14.7437 -14.6667 -14.5895 -14.5244 -14.5140 -14.4102 -14.3730 -14.3067
 -14.2718 -14.2313 -14.2104 -14.1371 -14.1132 -14.0896 -13.9392 -13.9056
 -13.8380  -6.6563  -6.5036  -6.4754  -6.3605  -6.3418  -6.2588  -6.1991
  -6.1504  -6.0960  -6.0871  -6.0388  -6.0006  -5.9400  -5.9046  -5.8767
  -5.8215  -5.8011  -5.7768  -5.7517  -5.6859  -5.6437  -5.6327  -5.6239
  -5.5710  -5.5443  -5.5276  -5.5129  -5.4640  -5.4043  -5.3760  -5.3481
  -5.3447  -5.3110  -5.2774  -5.2547  -5.2013  -5.1944  -5.1816  -5.1628
  -5.0981  -5.0410  -5.0378  -5.0044  -4.9296  -4.8916  -4.8453  -4.7907
  -4.7109  -4.6350  -3.8090  -3.7007  -3.6263  -3.5840  -3.5545  -3.4505
  -3.3846  -3.3027  -3.2405  -3.1640  -3.1046  -3.0119  -2.9762  -2.9337
  -2.9097  -2.8834  -2.7975  -2.7641  -2.7382  -2.6914  -2.6742  -2.6422
  -2.6157  -2.5847  -2.5477  -2.5187  -2.5031  -2.4809  -2.3984  -2.3821
  -2.3285  -2.2937  -2.2559  -2.2126  -2.1635  -2.1272  -2.1153  -2.0864
  -2.0504  -2.0220  -2.0130  -1.9843  -1.9662  -1.9492  -1.9261  -1.8962
  -1.8762  -1.8509  -1.8137  -1.8021  -1.7585  -1.7293  -1.7065  -1.6567
  -1.6065  -1.5859  -1.5597  -1.5507  -1.4912  -1.4478  -1.4154  -1.3976
  -1.3796  -1.3168  -1.2614  -1.2383  -1.2064  -1.1353  -1.1050  -1.0790
  -1.0505  -0.9814  -0.9528  -0.8529  -0.7983  -0.7495  -0.7160  -0.6500
  -0.6259  -0.6099  -0.5720  -0.5563  -0.5018  -0.4868  -0.4754  -0.4588
  -0.4130  -0.4020  -0.3563  -0.3313  -0.3259  -0.3123  -0.2763  -0.2621
  -0.2438  -0.2274  -0.2225  -0.2028  -0.1737  -0.1613  -0.1413  -0.1232
  -0.1178  -0.1082  -0.0828  -0.0683  -0.0527  -0.0400  -0.0153   0.0035
   0.0092   0.0191   0.0488   0.0667   0.0824   0.1041   0.1245   0.1314
   0.1641   0.1759   0.1925   0.2039   0.2286   0.2428   0.2461   0.2795
   0.2939   0.3075   0.3180   0.3318   0.3545   0.3688   0.3813   0.3968
   0.4210   0.4367   0.4629   0.4843   0.4998   0.5051   0.5382   0.5478
   0.5739   0.5865   0.5921   0.6344   0.6566   0.6713   0.6892   0.7231
   0.7446   0.7487   0.7793   0.7871   0.8016   0.8087   0.8784   0.9048
   0.9178   0.9431   0.9657   0.9798   1.0352   1.0697   1.1153   1.1314
   1.1938   1.2126   1.2326   1.3078   1.3544   1.4234   1.4544   1.4844
   1.5021   1.5719   1.6062   1.6523   1.6857   1.8048   1.9059   1.9282
     eigenvalues at k+q:
 -36.4231 -36.3551 -36.3060 -36.1236 -36.0920 -36.0221 -36.0049 -35.9053
 -35.7989 -35.7730 -35.7635 -35.5678 -35.5274 -18.5779 -18.4561 -18.3377
 -18.3004 -18.2191 -18.1614 -18.1378 -18.1039 -18.0890 -18.0462 -18.0246
 -18.0183 -17.9693 -17.9343 -17.9050 -17.8648 -17.8285 -17.8240 -17.7801
 -17.7729 -17.7551 -17.7175 -17.7056 -17.6959 -17.6791 -17.6219 -17.6161
 -17.5870 -17.5677 -17.5597 -17.5275 -17.5164 -17.4938 -17.4607 -17.4519
 -17.4384 -17.4186 -17.4077 -17.3943 -17.3896 -17.3657 -17.3536 -17.3446
 -17.3285 -17.3251 -17.3120 -17.2977 -17.2832 -17.2522 -17.2414 -17.2224
 -17.2023 -17.1980 -17.1707 -17.1444 -17.1234 -17.1096 -17.0784 -17.0605
 -17.0343 -17.0135 -17.0024 -16.9977 -16.9823 -16.9715 -16.9558 -16.9371
 -16.9267 -16.8969 -16.8739 -16.8579 -16.8445 -16.8432 -16.8080 -16.7971
 -16.7596 -16.7338 -16.7309 -16.7078 -16.6950 -16.6810 -16.6707 -16.6482
 -16.6407 -16.5666 -16.4545 -16.4143 -16.2707 -16.1878 -16.1075 -15.5909
 -15.5466 -15.2435 -15.2143 -15.1593 -15.0595 -14.9529 -14.9227 -14.7879
 -14.7436 -14.6667 -14.5895 -14.5243 -14.5139 -14.4101 -14.3729 -14.3067
 -14.2718 -14.2312 -14.2104 -14.1372 -14.1132 -14.0897 -13.9392 -13.9056
 -13.8380  -6.6567  -6.5038  -6.4754  -6.3605  -6.3419  -6.2588  -6.1992
  -6.1503  -6.0960  -6.0871  -6.0389  -6.0006  -5.9400  -5.9047  -5.8767
  -5.8215  -5.8012  -5.7768  -5.7517  -5.6860  -5.6438  -5.6327  -5.6239
  -5.5711  -5.5443  -5.5276  -5.5128  -5.4639  -5.4043  -5.3759  -5.3483
  -5.3445  -5.3110  -5.2773  -5.2547  -5.2013  -5.1941  -5.1816  -5.1626
  -5.0980  -5.0411  -5.0377  -5.0042  -4.9296  -4.8915  -4.8452  -4.7908
  -4.7108  -4.6349  -3.8091  -3.7010  -3.6264  -3.5843  -3.5545  -3.4504
  -3.3846  -3.3028  -3.2405  -3.1640  -3.1046  -3.0117  -2.9758  -2.9342
  -2.9092  -2.8838  -2.7976  -2.7641  -2.7363  -2.6943  -2.6737  -2.6404
  -2.6167  -2.5850  -2.5469  -2.5194  -2.5037  -2.4784  -2.3997  -2.3831
  -2.3286  -2.2944  -2.2554  -2.2116  -2.1621  -2.1297  -2.1132  -2.0876
  -2.0502  -2.0222  -2.0120  -1.9875  -1.9648  -1.9468  -1.9298  -1.8949
  -1.8765  -1.8514  -1.8114  -1.8015  -1.7569  -1.7322  -1.7051  -1.6577
  -1.6062  -1.5882  -1.5612  -1.5487  -1.4889  -1.4491  -1.4146  -1.3973
  -1.3810  -1.3161  -1.2613  -1.2392  -1.2061  -1.1352  -1.1040  -1.0800
  -1.0507  -0.9810  -0.9530  -0.8530  -0.7984  -0.7494  -0.7160  -0.6494
  -0.6257  -0.6106  -0.5721  -0.5562  -0.5000  -0.4874  -0.4749  -0.4601
  -0.4143  -0.4019  -0.3567  -0.3308  -0.3236  -0.3141  -0.2753  -0.2620
  -0.2430  -0.2275  -0.2241  -0.2013  -0.1740  -0.1613  -0.1418  -0.1243
  -0.1194  -0.1058  -0.0827  -0.0680  -0.0524  -0.0403  -0.0157   0.0035
   0.0109   0.0174   0.0476   0.0681   0.0831   0.1036   0.1245   0.1309
   0.1641   0.1761   0.1917   0.2038   0.2287   0.2429   0.2470   0.2799
   0.2934   0.3083   0.3181   0.3305   0.3535   0.3697   0.3815   0.3977
   0.4195   0.4366   0.4637   0.4844   0.4992   0.5056   0.5381   0.5478
   0.5740   0.5865   0.5920   0.6344   0.6566   0.6716   0.6887   0.7233
   0.7444   0.7489   0.7791   0.7867   0.8009   0.8100   0.8782   0.9048
   0.9177   0.9429   0.9657   0.9798   1.0351   1.0696   1.1152   1.1313
   1.1937   1.2127   1.2327   1.3078   1.3544   1.4234   1.4544   1.4845
   1.5021   1.5720   1.6063   1.6524   1.6859   1.8049   1.9059   1.9282
     cgsolve_all iterations  74    anorm=    0.71E-07
     cgsolve_all iterations  72    anorm=    0.71E-07
     cgsolve_all iterations  74    anorm=    0.73E-07
     compute_u_kq: q = (    0.0000,    0.0000,   -0.0395)
     Rotating WFCS
     ethr =  1.00E-14,  avg # of iterations = 23.0
     eigenvalues at k:
 -36.4231 -36.3551 -36.3060 -36.1237 -36.0920 -36.0221 -36.0049 -35.9053
 -35.7990 -35.7730 -35.7635 -35.5678 -35.5274 -18.5780 -18.4561 -18.3377
 -18.3004 -18.2191 -18.1615 -18.1377 -18.1040 -18.0889 -18.0463 -18.0243
 -18.0184 -17.9694 -17.9343 -17.9050 -17.8648 -17.8284 -17.8241 -17.7802
 -17.7728 -17.7555 -17.7177 -17.7052 -17.6959 -17.6784 -17.6220 -17.6165
 -17.5860 -17.5682 -17.5600 -17.5286 -17.5166 -17.4927 -17.4609 -17.4509
 -17.4392 -17.4190 -17.4070 -17.3943 -17.3903 -17.3650 -17.3540 -17.3452
 -17.3282 -17.3249 -17.3119 -17.2974 -17.2832 -17.2518 -17.2419 -17.2227
 -17.2025 -17.1982 -17.1705 -17.1439 -17.1235 -17.1095 -17.0784 -17.0603
 -17.0342 -17.0134 -17.0030 -16.9975 -16.9822 -16.9711 -16.9562 -16.9371
 -16.9264 -16.8969 -16.8739 -16.8578 -16.8447 -16.8430 -16.8081 -16.7971
 -16.7597 -16.7334 -16.7311 -16.7078 -16.6949 -16.6810 -16.6706 -16.6482
 -16.6406 -16.5664 -16.4545 -16.4144 -16.2708 -16.1879 -16.1078 -15.5909
 -15.5466 -15.2434 -15.2142 -15.1592 -15.0597 -14.9529 -14.9229 -14.7878
 -14.7437 -14.6667 -14.5895 -14.5244 -14.5140 -14.4102 -14.3730 -14.3067
 -14.2718 -14.2313 -14.2104 -14.1371 -14.1132 -14.0896 -13.9392 -13.9056
 -13.8380  -6.6563  -6.5036  -6.4754  -6.3605  -6.3418  -6.2588  -6.1991
  -6.1504  -6.0960  -6.0871  -6.0388  -6.0006  -5.9400  -5.9046  -5.8767
  -5.8215  -5.8011  -5.7768  -5.7517  -5.6859  -5.6437  -5.6327  -5.6239
  -5.5710  -5.5443  -5.5276  -5.5129  -5.4640  -5.4043  -5.3760  -5.3481
  -5.3447  -5.3110  -5.2774  -5.2547  -5.2013  -5.1944  -5.1816  -5.1628
  -5.0981  -5.0410  -5.0378  -5.0044  -4.9296  -4.8916  -4.8453  -4.7907
  -4.7109  -4.6350  -3.8090  -3.7007  -3.6263  -3.5840  -3.5545  -3.4505
  -3.3846  -3.3027  -3.2405  -3.1640  -3.1046  -3.0119  -2.9762  -2.9337
  -2.9097  -2.8834  -2.7975  -2.7641  -2.7382  -2.6914  -2.6742  -2.6422
  -2.6157  -2.5847  -2.5477  -2.5187  -2.5031  -2.4809  -2.3984  -2.3821
  -2.3285  -2.2937  -2.2559  -2.2126  -2.1635  -2.1272  -2.1153  -2.0864
  -2.0504  -2.0220  -2.0130  -1.9843  -1.9662  -1.9492  -1.9261  -1.8962
  -1.8762  -1.8509  -1.8137  -1.8021  -1.7585  -1.7293  -1.7065  -1.6567
  -1.6065  -1.5859  -1.5597  -1.5507  -1.4912  -1.4478  -1.4154  -1.3976
  -1.3796  -1.3168  -1.2614  -1.2383  -1.2064  -1.1353  -1.1050  -1.0790
  -1.0505  -0.9814  -0.9528  -0.8529  -0.7983  -0.7495  -0.7160  -0.6500
  -0.6259  -0.6099  -0.5720  -0.5563  -0.5018  -0.4868  -0.4754  -0.4588
  -0.4130  -0.4020  -0.3563  -0.3313  -0.3259  -0.3123  -0.2763  -0.2621
  -0.2438  -0.2274  -0.2225  -0.2028  -0.1737  -0.1613  -0.1413  -0.1232
  -0.1178  -0.1082  -0.0828  -0.0683  -0.0527  -0.0400  -0.0153   0.0035
   0.0092   0.0191   0.0488   0.0667   0.0824   0.1041   0.1245   0.1314
   0.1641   0.1759   0.1925   0.2039   0.2286   0.2428   0.2461   0.2795
   0.2939   0.3075   0.3180   0.3318   0.3545   0.3688   0.3813   0.3968
   0.4210   0.4367   0.4629   0.4843   0.4998   0.5051   0.5382   0.5478
   0.5739   0.5865   0.5921   0.6344   0.6566   0.6713   0.6892   0.7231
   0.7446   0.7487   0.7793   0.7871   0.8016   0.8087   0.8784   0.9048
   0.9178   0.9431   0.9657   0.9798   1.0352   1.0697   1.1153   1.1314
   1.1938   1.2126   1.2326   1.3078   1.3544   1.4234   1.4544   1.4844
   1.5021   1.5719   1.6062   1.6523   1.6857   1.8048   1.9059   1.9282
     eigenvalues at k+q:
 -36.4231 -36.3551 -36.3060 -36.1237 -36.0920 -36.0221 -36.0049 -35.9053
 -35.7989 -35.7730 -35.7635 -35.5678 -35.5274 -18.5781 -18.4561 -18.3376
 -18.3004 -18.2191 -18.1616 -18.1376 -18.1040 -18.0888 -18.0465 -18.0241
 -18.0183 -17.9695 -17.9342 -17.9050 -17.8648 -17.8282 -17.8243 -17.7802
 -17.7728 -17.7558 -17.7177 -17.7049 -17.6960 -17.6780 -17.6222 -17.6167
 -17.5852 -17.5684 -17.5603 -17.5298 -17.5163 -17.4918 -17.4613 -17.4503
 -17.4399 -17.4194 -17.4063 -17.3954 -17.3900 -17.3642 -17.3542 -17.3459
 -17.3280 -17.3245 -17.3121 -17.2976 -17.2827 -17.2517 -17.2419 -17.2231
 -17.2031 -17.1982 -17.1703 -17.1434 -17.1236 -17.1095 -17.0782 -17.0603
 -17.0340 -17.0134 -17.0036 -16.9974 -16.9821 -16.9708 -16.9565 -16.9371
 -16.9262 -16.8969 -16.8739 -16.8576 -16.8449 -16.8428 -16.8082 -16.7970
 -16.7599 -16.7331 -16.7310 -16.7078 -16.6949 -16.6809 -16.6705 -16.6482
 -16.6405 -16.5663 -16.4546 -16.4144 -16.2709 -16.1881 -16.1081 -15.5910
 -15.5466 -15.2434 -15.2142 -15.1592 -15.0598 -14.9528 -14.9230 -14.7876
 -14.7438 -14.6666 -14.5895 -14.5245 -14.5141 -14.4102 -14.3730 -14.3067
 -14.2718 -14.2313 -14.2104 -14.1371 -14.1132 -14.0895 -13.9392 -13.9055
 -13.8379  -6.6559  -6.5034  -6.4754  -6.3604  -6.3417  -6.2587  -6.1991
  -6.1505  -6.0960  -6.0870  -6.0387  -6.0006  -5.9400  -5.9045  -5.8767
  -5.8215  -5.8011  -5.7768  -5.7517  -5.6859  -5.6437  -5.6328  -5.6239
  -5.5709  -5.5444  -5.5275  -5.5129  -5.4642  -5.4042  -5.3760  -5.3480
  -5.3449  -5.3110  -5.2775  -5.2548  -5.2013  -5.1945  -5.1816  -5.1630
  -5.0981  -5.0410  -5.0379  -5.0046  -4.9296  -4.8917  -4.8454  -4.7907
  -4.7111  -4.6352  -3.8089  -3.7004  -3.6261  -3.5837  -3.5544  -3.4505
  -3.3848  -3.3026  -3.2405  -3.1639  -3.1047  -3.0121  -2.9765  -2.9333
  -2.9100  -2.8831  -2.7973  -2.7639  -2.7404  -2.6891  -2.6744  -2.6439
  -2.6144  -2.5841  -2.5484  -2.5186  -2.5025  -2.4830  -2.3972  -2.3812
  -2.3283  -2.2931  -2.2561  -2.2141  -2.1637  -2.1248  -2.1175  -2.0860
  -2.0503  -2.0223  -2.0133  -1.9812  -1.9676  -1.9515  -1.9214  -1.8973
  -1.8763  -1.8513  -1.8158  -1.8024  -1.7602  -1.7279  -1.7069  -1.6561
  -1.6064  -1.5835  -1.5583  -1.5518  -1.4939  -1.4466  -1.4165  -1.3979
  -1.3781  -1.3178  -1.2614  -1.2376  -1.2064  -1.1357  -1.1055  -1.0784
  -1.0504  -0.9818  -0.9527  -0.8527  -0.7981  -0.7496  -0.7161  -0.6508
  -0.6256  -0.6093  -0.5722  -0.5565  -0.5034  -0.4870  -0.4747  -0.4574
  -0.4119  -0.4025  -0.3556  -0.3318  -0.3281  -0.3104  -0.2776  -0.2625
  -0.2441  -0.2278  -0.2202  -0.2041  -0.1741  -0.1611  -0.1403  -0.1223
  -0.1177  -0.1091  -0.0829  -0.0688  -0.0527  -0.0392  -0.0149   0.0023
   0.0083   0.0212   0.0497   0.0649   0.0822   0.1042   0.1242   0.1320
   0.1642   0.1760   0.1935   0.2039   0.2288   0.2422   0.2457   0.2791
   0.2941   0.3066   0.3177   0.3337   0.3555   0.3678   0.3807   0.3964
   0.4215   0.4378   0.4617   0.4842   0.5004   0.5047   0.5384   0.5479
   0.5738   0.5865   0.5921   0.6344   0.6569   0.6707   0.6897   0.7228
   0.7448   0.7485   0.7798   0.7876   0.8018   0.8077   0.8785   0.9048
   0.9180   0.9433   0.9658   0.9798   1.0353   1.0697   1.1154   1.1316
   1.1939   1.2126   1.2326   1.3078   1.3544   1.4234   1.4543   1.4844
   1.5021   1.5719   1.6061   1.6522   1.6856   1.8047   1.9059   1.9282
     cgsolve_all iterations  74    anorm=    0.72E-07
     cgsolve_all iterations  72    anorm=    0.72E-07
     cgsolve_all iterations  72    anorm=    0.72E-07

     End of magnetic susceptibility calculation

     f-sum rule (1st term):
          -687.9375          0.0251          0.0215
             0.0261       -688.0086         -0.0302
             0.0217         -0.0301       -688.1207

     f-sum rule (2nd term):
           -16.5261         -0.0737         -0.0207
            -0.0748        -16.4109          0.0290
            -0.0208          0.0288        -16.3705

     f-sum rule (should be  -704.4902):
          -704.4636         -0.0486          0.0008
            -0.0487       -704.4195         -0.0012
             0.0009         -0.0013       -704.4912

     chi_bare pGv (HH) in paratec units:
      -196.384430      1.077869      0.166083
         1.007683   -195.937927     -0.404272
         0.170716     -0.353291   -193.377540

      -196.384430      1.077869      0.166083
         1.007683   -195.937927     -0.404272
         0.170716     -0.353291   -193.377540

     chi_bare vGv (VV) in paratec units:
      -197.846365      1.210674      0.154199
         1.210465   -196.828625     -0.450837
         0.154149     -0.450717   -195.835793

      -197.846365      1.210674      0.154199
         1.210465   -196.828625     -0.450837
         0.154149     -0.450717   -195.835793

     chi_bare pGv (HH) in 10^{-6} cm^3/mol:
          -933.2373          5.1221          0.7892
             4.7886       -931.1155         -1.9211
             0.8113         -1.6789       -918.9483

     chi_bare vGv (VV) in 10^{-6} cm^3/mol:
          -940.1846          5.7532          0.7328
             5.7522       -935.3482         -2.1424
             0.7325         -2.1418       -930.6302

     Contributions to the NMR chemical shifts: -------------------------------

     Macroscopic shape contribution in ppm:                    7.08
             7.1239         -0.0000         -0.0000
            -0.0000          7.1077          0.0000
            -0.0000          0.0000          7.0149


     Core contribution in ppm:

     Atom  1  Ca  pos: (  0.411810 -0.026715  0.512157)  core sigma:        1265.05
     Atom  2  Ca  pos: ( -0.133562  0.444547  0.334646)  core sigma:        1265.05
     Atom  3  Ca  pos: (  0.003121  0.194715  0.324734)  core sigma:        1265.05
     Atom  4  Ca  pos: (  0.261276  0.197758  0.532467)  core sigma:        1265.05
     Atom  5  Ca  pos: (  0.765410  0.196265  0.730585)  core sigma:        1265.05
     Atom  6  Ca  pos: (  0.059251  0.075614  0.761928)  core sigma:        1265.05
     Atom  7  Ca  pos: (  0.061425  0.209456  1.028604)  core sigma:        1265.05
     Atom  8  Ca  pos: (  0.614394  0.426886  0.466418)  core sigma:        1265.05
     Atom  9  Ca  pos: (  0.369547  0.434099  0.324776)  core sigma:        1265.05
     Atom 10  Ca  pos: (  0.517484  0.195345  0.326706)  core sigma:        1265.05
     Atom 11  Ca  pos: (  0.764552  0.189133  0.451242)  core sigma:        1265.05
     Atom 12  Ca  pos: (  0.527227  0.042258  0.734302)  core sigma:        1265.05
     Atom 13  Ca  pos: (  0.735021  0.360792  1.272766)  core sigma:        1265.05
     Atom 14  Si  pos: (  0.901669  0.109821  0.085371)  core sigma:         837.79
     Atom 15  Si  pos: (  0.525376  0.224669  0.587076)  core sigma:         837.79
     Atom 16  Si  pos: (  0.751315  0.214946  0.223139)  core sigma:         837.79
     Atom 17  Si  pos: (  0.376991  0.111370  0.126826)  core sigma:         837.79
     Atom 18  Si  pos: ( -0.014707  0.196304  0.581468)  core sigma:         837.79
     Atom 19  Si  pos: (  0.252595  0.216735  0.295979)  core sigma:         837.79
     Atom 20  Si  pos: ( -0.126119  0.405954  0.569695)  core sigma:         837.79
     Atom 21  Si  pos: (  0.128328  0.415434  0.268517)  core sigma:         837.79
     Atom 22  Si  pos: (  0.386420  0.434525  0.580928)  core sigma:         837.79
     Atom 23  Si  pos: (  0.624548  0.411222  0.235469)  core sigma:         837.79
     Atom 24  O   pos: (  0.203201  0.318531  0.239114)  core sigma:         271.07
     Atom 25  O   pos: (  0.243122  0.029012  0.531813)  core sigma:         271.07
     Atom 26  O   pos: (  0.495167  0.019968  0.351095)  core sigma:         271.07
     Atom 27  O   pos: ( -0.220185  0.374233  0.492703)  core sigma:         271.07
     Atom 28  O   pos: (  0.030019  0.376801  0.331532)  core sigma:         271.07
     Atom 29  O   pos: (  0.345290  0.076317  1.721872)  core sigma:         271.07
     Atom 30  O   pos: ( -0.001600  0.178020  0.139284)  core sigma:         271.07
     Atom 31  H   pos: (  0.060519  0.181265  0.092899)  core sigma:           0.00
     Atom 32  O   pos: ( -0.081240  0.159887  0.679875)  core sigma:         271.07
     Atom 33  O   pos: (  0.279822  0.138628  0.202223)  core sigma:         271.07
     Atom 34  O   pos: (  0.704429  0.030800  0.693285)  core sigma:         271.07
     Atom 35  O   pos: (  0.880285  0.001188  0.145364)  core sigma:         271.07
     Atom 36  O   pos: (  0.460644  0.332638  0.591429)  core sigma:         271.07
     Atom 37  O   pos: (  0.676470  0.308691  0.185562)  core sigma:         271.07
     Atom 38  O   pos: (  0.735016  0.020586  0.488629)  core sigma:         271.07
     Atom 39  O   pos: (  0.006195  0.014154  0.309205)  core sigma:         271.07
     Atom 40  O   pos: (  0.267701  0.394659  0.572024)  core sigma:         271.07
     Atom 41  O   pos: (  0.534961  0.375559  0.313028)  core sigma:         271.07
     Atom 42  O   pos: (  0.917419  0.060446  1.681613)  core sigma:         271.07
     Atom 43  O   pos: (  0.468509  0.189147  0.155212)  core sigma:         271.07
     Atom 44  O   pos: (  0.593218  0.221415  0.693607)  core sigma:         271.07
     Atom 45  O   pos: (  0.797109  0.176343  0.110697)  core sigma:         271.07
     Atom 46  O   pos: (  0.444607  0.129456  0.585666)  core sigma:         271.07
     Atom 47  O   pos: (  0.684996  0.131290  0.285961)  core sigma:         271.07
     Atom 48  O   pos: (  0.597345  0.233531  0.485785)  core sigma:         271.07
     Atom 49  O   pos: ( -0.160694  0.258652  0.302580)  core sigma:         271.07
     Atom 50  O   pos: ( -0.055148  0.133886  0.480937)  core sigma:         271.07
     Atom 51  O   pos: (  0.169888  0.162465  0.369683)  core sigma:         271.07
     Atom 52  O   pos: (  0.105776  0.192992  0.615026)  core sigma:         271.07
     Atom 53  O   pos: (  0.349564  0.252256  0.364783)  core sigma:         271.07
     Atom 54  O   pos: ( -0.159488  0.406686  0.688997)  core sigma:         271.07
     Atom 55  O   pos: (  0.405295 -0.008641  0.162198)  core sigma:         271.07
     Atom 56  O   pos: ( -0.035199  0.316915  0.550064)  core sigma:         271.07
     Atom 57  O   pos: (  0.092135  0.387292  0.706216)  core sigma:         271.07
     Atom 58  H   pos: (  0.099899  0.316182  0.678081)  core sigma:           0.00
     Atom 59  H   pos: (  0.018751  0.397146  0.717323)  core sigma:           0.00
     Atom 60  O   pos: (  0.234994  0.345153  1.470097)  core sigma:         271.07
     Atom 61  H   pos: (  0.207760  0.401948  1.515768)  core sigma:           0.00
     Atom 62  H   pos: (  0.273349  0.298586  1.514930)  core sigma:           0.00
     Atom 63  O   pos: (  0.594954  0.425292  0.750195)  core sigma:         271.07
     Atom 64  H   pos: (  0.591144  0.352018  0.729348)  core sigma:           0.00
     Atom 65  H   pos: (  0.833394 -0.017053  0.733749)  core sigma:           0.00
     Atom 66  O   pos: (  0.393985  0.376256  0.144948)  core sigma:         271.07
     Atom 67  H   pos: (  0.452933  0.418373  0.124227)  core sigma:           0.00
     Atom 68  H   pos: (  0.422681  0.303820  0.149478)  core sigma:           0.00
     Atom 69  O   pos: (  0.207249  0.039074  1.357480)  core sigma:         271.07
     Atom 70  H   pos: (  0.172452  0.105771  1.362766)  core sigma:           0.00
     Atom 71  H   pos: (  0.230984  0.023818  1.428268)  core sigma:           0.00
     Atom 72  O   pos: (  0.824577  0.116763  1.477786)  core sigma:         271.07
     Atom 73  H   pos: (  0.829255  0.044616  1.499503)  core sigma:           0.00
     Atom 74  H   pos: (  0.873979  0.157406  1.518735)  core sigma:           0.00
     Atom 75  O   pos: (  0.779807  0.192457  1.292931)  core sigma:         271.07
     Atom 76  H   pos: (  0.791031  0.171019  1.364558)  core sigma:           0.00
     Atom 77  H   pos: (  0.769838  0.127664  1.255425)  core sigma:           0.00
     Atom 78  O   pos: (  0.980026  0.043828  1.342380)  core sigma:         271.07
     Atom 79  H   pos: (  0.913172  0.075836  1.344522)  core sigma:           0.00
     Atom 80  H   pos: (  0.007172  0.059755  1.413001)  core sigma:           0.00
     Atom 81  O   pos: (  0.234827  0.191945  1.071962)  core sigma:         271.07
     Atom 82  H   pos: (  0.280447  0.140545  1.041308)  core sigma:           0.00
     Atom 83  H   pos: (  0.256064  0.200326  1.143604)  core sigma:           0.00
     Atom 84  O   pos: ( -0.123695  0.426507  0.146941)  core sigma:         271.07
     Atom 85  H   pos: ( -0.054026  0.410913  0.126598)  core sigma:           0.00
     Atom 86  H   pos: ( -0.167954  0.403997  0.090690)  core sigma:           0.00
     Atom 87  O   pos: (  0.355030  0.015104  1.222213)  core sigma:         271.07
     Atom 88  H   pos: (  0.313569  0.036527  1.282797)  core sigma:           0.00
     Atom 89  H   pos: (  0.428370  0.030859  1.229835)  core sigma:           0.00
     Atom 90  O   pos: (  0.068052  0.284360  1.191596)  core sigma:         271.07
     Atom 91  H   pos: (  0.070060  0.254974  1.261122)  core sigma:           0.00
     Atom 92  H   pos: (  0.055574  0.358444  1.201817)  core sigma:           0.00
     Atom 93  O   pos: ( -0.068247  0.262962  1.584501)  core sigma:         271.07
     Atom 94  H   pos: ( -0.133519  0.281931  1.619412)  core sigma:           0.00
     Atom 95  H   pos: ( -0.032491  0.218680  1.632587)  core sigma:           0.00
     Atom 96  O   pos: (  0.367403  0.036175  1.001976)  core sigma:         271.07
     Atom 97  H   pos: (  0.381637  0.039317  1.075204)  core sigma:           0.00
     Atom 98  H   pos: (  0.318608 -0.030242  0.992132)  core sigma:           0.00
     Atom 99  O   pos: ( -0.148253  0.410455  1.147846)  core sigma:         271.07
     Atom100  H   pos: ( -0.121431  0.375891  1.085140)  core sigma:           0.00
     Atom101  H   pos: ( -0.092194  0.454201  1.169086)  core sigma:           0.00
     Atom102  O   pos: (  0.481779  0.035300  1.568514)  core sigma:         271.07
     Atom103  H   pos: (  0.544554  0.076419  1.574150)  core sigma:           0.00
     Atom104  H   pos: (  0.440966  0.045831  1.632372)  core sigma:           0.00
     Atom105  O   pos: (  0.384448  0.126030  0.818910)  core sigma:         271.07
     Atom106  H   pos: (  0.376442  0.109939  0.892423)  core sigma:           0.00
     Atom107  H   pos: (  0.355754  0.193260  0.808000)  core sigma:           0.00
     Atom108  O   pos: ( -0.219105  0.478356  0.925653)  core sigma:         271.07
     Atom109  H   pos: ( -0.280669  0.444655  0.951805)  core sigma:           0.00
     Atom110  H   pos: ( -0.159288  0.437290  0.948472)  core sigma:           0.00
     Atom111  O   pos: (  0.049398  0.066570  1.540220)  core sigma:         271.07
     Atom112  H   pos: (  0.117205  0.082818  1.566487)  core sigma:           0.00
     Atom113  H   pos: (  0.002707  0.067723  1.602768)  core sigma:           0.00
     Atom114  O   pos: (  0.261219 -0.007351  1.549598)  core sigma:         271.07
     Atom115  H   pos: ( -0.045429  0.390596  1.550169)  core sigma:           0.00
     Atom116  H   pos: (  0.288777  0.019068  1.614946)  core sigma:           0.00
     Atom117  O   pos: (  0.544582  0.231253  1.700479)  core sigma:         271.07
     Atom118  H   pos: (  0.534019  0.230807  0.054357)  core sigma:           0.00
     Atom119  H   pos: (  0.474216  0.233446  1.672817)  core sigma:           0.00
     Atom120  O   pos: (  0.639491  0.172016  1.537005)  core sigma:         271.07
     Atom121  H   pos: (  0.712238  0.150525  1.537459)  core sigma:           0.00
     Atom122  H   pos: (  0.616188  0.194571  1.607292)  core sigma:           0.00
     Atom123  O   pos: (  0.238857  0.378506  0.021144)  core sigma:         271.07
     Atom124  H   pos: (  0.182593  0.414981  0.055565)  core sigma:           0.00
     Atom125  H   pos: (  0.295336  0.378922  0.073720)  core sigma:           0.00
     Atom126  O   pos: (  0.144584  0.161893  1.721117)  core sigma:         271.07
     Atom127  H   pos: (  0.176894  0.230471  1.729770)  core sigma:           0.00
     Atom128  H   pos: (  0.203082  0.146684  0.017771)  core sigma:           0.00
     Atom129  O   pos: (  0.762990  0.341668  1.453405)  core sigma:         271.07
     Atom130  H   pos: ( -0.238319  0.414011  1.491623)  core sigma:           0.00
     Atom131  H   pos: (  0.708805  0.300770  1.484932)  core sigma:           0.00
     Atom132  O   pos: (  0.632538  0.028996  1.376549)  core sigma:         271.07
     Atom133  H   pos: (  0.624725  0.083223  1.427703)  core sigma:           0.00
     Atom134  H   pos: (  0.607971 -0.034099  1.409834)  core sigma:           0.00
     Atom135  O   pos: (  0.553413  0.401206  1.549948)  core sigma:         271.07
     Atom136  H   pos: (  0.575877  0.451219  1.608303)  core sigma:           0.00
     Atom137  H   pos: (  0.515075  0.348261  1.585227)  core sigma:           0.00
     Atom138  O   pos: (  0.304493  0.241094  1.268619)  core sigma:         271.07
     Atom139  H   pos: (  0.260527  0.293595  1.296551)  core sigma:           0.00
     Atom140  H   pos: (  0.336639  0.206365  1.328346)  core sigma:           0.00
     Atom141  O   pos: (  0.556161  0.053514  1.195115)  core sigma:         271.07
     Atom142  H   pos: (  0.597474  0.019550  1.143108)  core sigma:           0.00
     Atom143  H   pos: (  0.593102  0.047635  1.262751)  core sigma:           0.00
     Atom144  O   pos: (  0.597755  0.223511  0.902241)  core sigma:         271.07
     Atom145  H   pos: (  0.578867  0.229232  0.829129)  core sigma:           0.00
     Atom146  H   pos: (  0.581006  0.290509  0.932593)  core sigma:           0.00
     Atom147  O   pos: (  0.097183  0.226419  1.388841)  core sigma:         271.07
     Atom148  H   pos: (  0.142945  0.276677  1.423917)  core sigma:           0.00
     Atom149  H   pos: (  0.043179  0.211487  1.437758)  core sigma:           0.00
     Atom150  O   pos: (  0.791337  0.003189  1.213675)  core sigma:         271.07
     Atom151  H   pos: (  0.755042 -0.026776  1.154598)  core sigma:           0.00
     Atom152  H   pos: (  0.804634 -0.052651  1.262904)  core sigma:           0.00
     Atom153  O   pos: (  0.465224  0.229679  1.139957)  core sigma:         271.07
     Atom154  H   pos: (  0.413148  0.244421  1.192412)  core sigma:           0.00
     Atom155  H   pos: (  0.497043  0.163425  1.158846)  core sigma:           0.00
     Atom156  O   pos: (  0.352252  0.237981  1.611260)  core sigma:         271.07
     Atom157  H   pos: (  0.343164  0.171115  1.652988)  core sigma:           0.00
     Atom158  H   pos: (  0.311001  0.287766  1.651092)  core sigma:           0.00
     Atom159  O   pos: (  0.643121  0.321526  1.125822)  core sigma:         271.07
     Atom160  H   pos: (  0.574424  0.289629  1.136175)  core sigma:           0.00
     Atom161  H   pos: (  0.631258  0.366284  1.066769)  core sigma:           0.00
     Atom162  O   pos: (  0.387635  0.407458  1.030479)  core sigma:         271.07
     Atom163  H   pos: (  0.459309  0.415642  0.994284)  core sigma:           0.00
     Atom164  H   pos: (  0.382565  0.334253  1.044486)  core sigma:           0.00
     Atom165  O   pos: ( -0.058190  0.099443  1.091414)  core sigma:         271.07
     Atom166  H   pos: (  0.912820  0.043521  1.039125)  core sigma:           0.00
     Atom167  H   pos: (  0.901639  0.079542  1.152212)  core sigma:           0.00
     Atom168  O   pos: (  0.790105  0.159340  0.902642)  core sigma:         271.07
     Atom169  H   pos: (  0.810043  0.092743  0.931185)  core sigma:           0.00
     Atom170  H   pos: (  0.720050  0.176910  0.926590)  core sigma:           0.00
     Atom171  O   pos: (  0.540197 -0.028632  0.899409)  core sigma:         271.07
     Atom172  H   pos: (  0.481975 -0.006308  0.942422)  core sigma:           0.00
     Atom173  H   pos: (  0.294196  0.431937  0.938542)  core sigma:           0.00
     Atom174  O   pos: (  0.420445  0.173998  1.422409)  core sigma:         271.07
     Atom175  H   pos: (  0.437561  0.107818  1.454537)  core sigma:           0.00
     Atom176  H   pos: (  0.397716  0.211670  1.483659)  core sigma:           0.00
     Atom177  O   pos: (  0.555885  0.328289  1.350489)  core sigma:         271.07
     Atom178  H   pos: (  0.519376  0.263874  1.364177)  core sigma:           0.00
     Atom179  H   pos: (  0.559519  0.360141  1.419012)  core sigma:           0.00
     Atom180  O   pos: (  0.766517  0.306553  1.695782)  core sigma:         271.07
     Atom181  H   pos: (  0.757214  0.277771  0.024258)  core sigma:           0.00
     Atom182  H   pos: (  0.699417  0.365293 -0.032923)  core sigma:           0.00
     Atom183  O   pos: (  0.093098  0.210419  0.862773)  core sigma:         271.07
     Atom184  H   pos: (  0.106962  0.275898  0.831274)  core sigma:           0.00
     Atom185  O   pos: ( -0.048512  0.356972  0.981723)  core sigma:         271.07
     Atom186  H   pos: ( -0.055454  0.326442  0.914279)  core sigma:           0.00
     Atom187  O   pos: (  0.565062  0.430493  0.957483)  core sigma:         271.07
     Atom188  H   pos: (  0.572935  0.429485  0.882245)  core sigma:           0.00

     Bare contribution in ppm:

     Atom  1  Ca  pos: (  0.411810 -0.026715  0.512157)  bare sigma:         104.33
           111.2191         -3.2828          2.0831
            -3.3073         98.5665          3.6989
             0.9487          2.4980        103.2095

     Atom  2  Ca  pos: ( -0.133562  0.444547  0.334646)  bare sigma:         108.69
           118.8149         -6.9331          1.1054
            -6.1939        106.4624         -0.0272
             0.0637         -0.1857        100.7912

     Atom  3  Ca  pos: (  0.003121  0.194715  0.324734)  bare sigma:         102.94
           107.9138         -3.3549          1.6191
            -3.0708        102.4965         -3.1167
             1.5379         -3.3348         98.3956

     Atom  4  Ca  pos: (  0.261276  0.197758  0.532467)  bare sigma:         105.69
           105.2029          0.9088         -5.3642
             0.4115        112.2624         -0.4291
            -4.9590         -0.6921         99.5948

     Atom  5  Ca  pos: (  0.765410  0.196265  0.730585)  bare sigma:         100.40
           116.8940         -3.6235         -2.8081
            -2.9994         88.4344         -1.4151
            -3.5409          0.6445         95.8783

     Atom  6  Ca  pos: (  0.059251  0.075614  0.761928)  bare sigma:         101.43
            92.2355         -7.0263          3.6423
            -5.8023        110.9551         11.3239
             2.7025         10.9929        101.1131

     Atom  7  Ca  pos: (  0.061425  0.209456  1.028604)  bare sigma:         103.07
           101.1949          1.8783         -3.0237
             1.5923         91.0442         -5.4309
            -3.8105         -3.8893        116.9571

     Atom  8  Ca  pos: (  0.614394  0.426886  0.466418)  bare sigma:         103.63
           105.3986         -2.5605          5.3699
            -2.0076        109.1475          2.2029
             6.2091          2.4428         96.3334

     Atom  9  Ca  pos: (  0.369547  0.434099  0.324776)  bare sigma:         104.94
           104.5335         -2.3669          1.2692
            -2.9548        109.0494          1.3625
             1.0892          1.7653        101.2459

     Atom 10  Ca  pos: (  0.517484  0.195345  0.326706)  bare sigma:         103.16
           102.6569         -2.3616          5.1095
            -2.1097        104.8803          2.4933
             5.4542          2.1484        101.9353

     Atom 11  Ca  pos: (  0.764552  0.189133  0.451242)  bare sigma:          97.76
            97.0863         -1.6416         -3.9309
            -1.6551        103.5526         -3.4141
            -5.2364         -3.7090         92.6415

     Atom 12  Ca  pos: (  0.527227  0.042258  0.734302)  bare sigma:         106.11
           107.5050         -0.3614         -3.1316
            -0.5061        100.8916         -3.9225
            -3.6742         -4.1669        109.9401

     Atom 13  Ca  pos: (  0.735021  0.360792  1.272766)  bare sigma:         110.95
           105.8673         -3.4089         -2.9547
            -3.6881        110.6781         -0.1744
            -2.6044          0.2606        116.2934

     Atom 14  Si  pos: (  0.901669  0.109821  0.085371)  bare sigma:         -27.45
           -30.2727         -0.0718         -1.4603
            -0.2441        -30.0814          1.6914
            -2.2913          1.4769        -22.0065

     Atom 15  Si  pos: (  0.525376  0.224669  0.587076)  bare sigma:         -27.28
           -28.0721          3.0328         -0.3429
             3.1648        -27.4665         -1.1729
            -0.4076         -0.6920        -26.3011

     Atom 16  Si  pos: (  0.751315  0.214946  0.223139)  bare sigma:         -27.65
           -26.9899          1.7164         -0.3456
             1.6005        -28.2606         -1.8456
            -0.2789         -1.2844        -27.6973

     Atom 17  Si  pos: (  0.376991  0.111370  0.126826)  bare sigma:         -27.39
           -28.8243          3.5287          2.5882
             3.2867        -29.1657          1.1742
             2.5141          0.5299        -24.1757

     Atom 18  Si  pos: ( -0.014707  0.196304  0.581468)  bare sigma:         -28.03
           -25.7801          1.7843          1.3098
             1.7199        -31.0799          0.7544
             0.7384          0.5980        -27.2378

     Atom 19  Si  pos: (  0.252595  0.216735  0.295979)  bare sigma:         -27.66
           -25.5208          2.5734         -0.9020
             2.7304        -29.1426          0.0206
            -0.7251          0.8894        -28.3081

     Atom 20  Si  pos: ( -0.126119  0.405954  0.569695)  bare sigma:         -27.53
           -28.8048          3.9080         -1.7075
             3.5651        -31.8636         -0.3549
            -1.3265         -0.9918        -21.9346

     Atom 21  Si  pos: (  0.128328  0.415434  0.268517)  bare sigma:         -27.65
           -25.7101          2.3871         -1.2833
             2.1721        -28.4942          0.1803
            -1.0445          0.0941        -28.7361

     Atom 22  Si  pos: (  0.386420  0.434525  0.580928)  bare sigma:         -27.49
           -25.8736          2.1888         -0.7351
             1.9729        -29.9338          1.5397
            -0.6943          1.6059        -26.6548

     Atom 23  Si  pos: (  0.624548  0.411222  0.235469)  bare sigma:         -27.73
           -26.6141          2.7894         -0.0180
             2.1701        -28.0480          0.8497
             0.3781          0.6552        -28.5143

     Atom 24  O   pos: (  0.203201  0.318531  0.239114)  bare sigma:          54.42
            51.5465         -8.5716         -0.7823
            -9.0805         60.1445         -2.7529
            -0.5486         -2.1345         51.5666

     Atom 25  O   pos: (  0.243122  0.029012  0.531813)  bare sigma:          24.90
            22.4787         -6.5666         -1.6371
            -1.8460         38.9521         -2.3689
            -1.4198          0.1879         13.2638

     Atom 26  O   pos: (  0.495167  0.019968  0.351095)  bare sigma:          32.50
            30.5857         -0.2926         -4.7559
             1.7285         41.2955         -4.3570
            -6.4175         -6.8647         25.6189

     Atom 27  O   pos: ( -0.220185  0.374233  0.492703)  bare sigma:          26.46
            29.9666         -3.3174          6.0760
            -3.7602         24.7753          0.5929
             5.6367         -0.1138         24.6323

     Atom 28  O   pos: (  0.030019  0.376801  0.331532)  bare sigma:          36.29
            45.1704         -1.3422         -0.4738
            -0.4937         39.3140          0.3904
             2.1198          1.6609         24.3973

     Atom 29  O   pos: (  0.345290  0.076317  1.721872)  bare sigma:          50.41
            45.2682         -1.5061          3.5968
            -0.8571         46.1424         -1.4763
             3.7758         -1.9446         59.8321

     Atom 30  O   pos: ( -0.001600  0.178020  0.139284)  bare sigma:          62.11
            64.9193          5.0446          0.6556
             5.0730         56.2090          1.5116
             1.7072          2.1897         65.2164

     Atom 31  H   pos: (  0.060519  0.181265  0.092899)  bare sigma:          11.41
            22.8601          4.0258        -15.2292
             3.4314         -1.2239         -0.8216
           -16.4115         -1.2553         12.5998

     Atom 32  O   pos: ( -0.081240  0.159887  0.679875)  bare sigma:          21.27
            46.1079        -16.6157        -11.2864
           -17.1704          1.5969          6.4453
            -5.7492          2.9098         16.1179

     Atom 33  O   pos: (  0.279822  0.138628  0.202223)  bare sigma:          53.31
            53.3708         -3.4462         -7.1779
            -4.5501         50.8148          6.6345
            -7.1142          5.2886         55.7443

     Atom 34  O   pos: (  0.704429  0.030800  0.693285)  bare sigma:          29.71
            33.3070          2.3291          2.6232
             1.3851         28.5192          2.0972
            -0.7789          2.9060         27.3092

     Atom 35  O   pos: (  0.880285  0.001188  0.145364)  bare sigma:          54.64
            49.9536          0.3172          1.5510
            -0.3857         59.8074         -9.1854
             2.0941         -7.2227         54.1444

     Atom 36  O   pos: (  0.460644  0.332638  0.591429)  bare sigma:          54.28
            54.2774         -8.6939          2.4344
            -9.0268         61.4328          0.2417
             2.2884         -0.0804         47.1395

     Atom 37  O   pos: (  0.676470  0.308691  0.185562)  bare sigma:          55.57
            54.7357        -10.9614         -2.0826
           -10.2916         59.6139          0.9457
            -1.9145          0.8415         52.3485

     Atom 38  O   pos: (  0.735016  0.020586  0.488629)  bare sigma:          27.90
            15.7898          2.6105          4.3560
             5.0352         32.7092         -2.1539
             2.6876         -0.2252         35.2150

     Atom 39  O   pos: (  0.006195  0.014154  0.309205)  bare sigma:          32.35
            44.5583         -3.3724          5.2323
            -2.9102         35.9917         -0.9574
             0.8130         -2.5946         16.5113

     Atom 40  O   pos: (  0.267701  0.394659  0.572024)  bare sigma:          37.88
            42.2885         -3.9329          6.6671
            -4.8667         40.0574          1.7817
             8.3302          2.3026         31.3026

     Atom 41  O   pos: (  0.534961  0.375559  0.313028)  bare sigma:          27.28
            35.7768         -2.7178          3.4860
            -4.5278         28.9067          1.5549
             5.6665          1.5704         17.1463

     Atom 42  O   pos: (  0.917419  0.060446  1.681613)  bare sigma:          53.79
            43.9060          3.0514         -3.4936
             3.5608         49.2333          4.1809
            -2.1908          6.7671         68.2451

     Atom 43  O   pos: (  0.468509  0.189147  0.155212)  bare sigma:          40.57
            37.1083          5.2412          3.8167
             4.3084         37.8998         -1.8509
             5.2299         -0.6479         46.7105

     Atom 44  O   pos: (  0.593218  0.221415  0.693607)  bare sigma:          34.66
            36.2379         -2.2122          7.9889
            -2.9394         31.1072         -0.6323
             5.3496          0.1302         36.6434

     Atom 45  O   pos: (  0.797109  0.176343  0.110697)  bare sigma:          55.28
            53.7007         -8.9651         -4.6476
            -9.9304         56.1034          2.0031
            -5.4243          1.2729         56.0369

     Atom 46  O   pos: (  0.444607  0.129456  0.585666)  bare sigma:          34.40
            28.4282          3.6373          5.4201
             2.4549         40.6256          2.3584
             7.9570          5.0242         34.1492

     Atom 47  O   pos: (  0.684996  0.131290  0.285961)  bare sigma:          32.92
            33.3359          0.5113         -0.0046
             1.2196         45.3448         -1.7667
             0.9382          2.4974         20.0895

     Atom 48  O   pos: (  0.597345  0.233531  0.485785)  bare sigma:          31.73
            37.1008         -1.7507         -3.6790
            -3.7263         20.0242          2.6969
            -2.3114          0.9184         38.0620

     Atom 49  O   pos: ( -0.160694  0.258652  0.302580)  bare sigma:          28.07
            39.4724         -3.9641         -1.3783
            -4.7930         26.1118         -3.9885
            -4.3120         -4.1998         18.6365

     Atom 50  O   pos: ( -0.055148  0.133886  0.480937)  bare sigma:          24.10
            17.0287          0.4823         -1.4652
             1.8525         28.5024          2.3115
            -2.0892          0.9093         26.7676

     Atom 51  O   pos: (  0.169888  0.162465  0.369683)  bare sigma:          32.18
            43.2817         -2.4763          4.7016
            -4.1444         28.9862          1.4092
             7.0386          2.7383         24.2777

     Atom 52  O   pos: (  0.105776  0.192992  0.615026)  bare sigma:          34.14
            43.1084          0.5038        -10.5399
             0.6361         28.3760         -1.1696
           -15.6419         -0.3546         30.9207

     Atom 53  O   pos: (  0.349564  0.252256  0.364783)  bare sigma:          36.02
            42.3174         -1.9078         -5.9328
            -3.6338         37.2975         -2.3890
            -7.7479         -3.0568         28.4468

     Atom 54  O   pos: ( -0.159488  0.406686  0.688997)  bare sigma:          38.41
            31.2430         -6.9575         -5.4711
            -9.1843         42.4418         11.7733
            -5.6986          9.7951         41.5577

     Atom 55  O   pos: (  0.405295 -0.008641  0.162198)  bare sigma:          52.57
            47.6494         -6.8680          1.6345
            -5.8112         54.5594         -6.5159
             0.3674         -5.1754         55.5031

     Atom 56  O   pos: ( -0.035199  0.316915  0.550064)  bare sigma:          45.95
            43.9570         -3.0870          1.5295
            -4.7156         53.5845         -1.2879
             1.5998         -1.7423         40.3132

     Atom 57  O   pos: (  0.092135  0.387292  0.706216)  bare sigma:          68.46
            68.3963          5.0879          0.7633
             3.3562         71.0279          3.4437
             1.2916          3.7823         65.9571

     Atom 58  H   pos: (  0.099899  0.316182  0.678081)  bare sigma:          13.56
             4.5519         -0.3010         -0.4586
            -2.2876         27.3370         10.2434
            -1.1981          9.8366          8.7846

     Atom 59  H   pos: (  0.018751  0.397146  0.717323)  bare sigma:          17.62
            29.2400         -3.0350         -1.2678
            -1.6045         11.3761          1.2361
            -1.0243          1.2884         12.2310

     Atom 60  O   pos: (  0.234994  0.345153  1.470097)  bare sigma:          69.99
            65.2555         -0.4085          1.6836
            -2.7707         77.4201          1.1712
             0.8840          4.2577         67.2834

     Atom 61  H   pos: (  0.207760  0.401948  1.515768)  bare sigma:          11.21
             1.3795        -10.0765         -5.5842
            -9.8765         24.3014         13.0795
            -6.0543         14.5683          7.9614

     Atom 62  H   pos: (  0.273349  0.298586  1.514930)  bare sigma:          16.49
            14.0216         -9.8653          8.4658
           -10.1297         17.2665         -9.3638
             9.2848         -9.6022         18.1763

     Atom 63  O   pos: (  0.594954  0.425292  0.750195)  bare sigma:          68.29
            64.0971          0.3856          0.5680
            -1.1508         72.1603          0.2322
             1.1734         -0.0218         68.6126

     Atom 64  H   pos: (  0.591144  0.352018  0.729348)  bare sigma:          14.44
             3.3418          0.1207          2.0304
            -1.1186         32.0690          7.3622
             1.5989          7.9847          7.9030

     Atom 65  H   pos: (  0.833394 -0.017053  0.733749)  bare sigma:          14.95
            23.7557        -10.0614          8.7457
            -8.6987         11.7178         -2.1232
             9.0574         -2.8195          9.3829

     Atom 66  O   pos: (  0.393985  0.376256  0.144948)  bare sigma:          65.85
            68.5015          0.2816          4.7902
             0.0677         67.8621          0.4151
             4.2433          0.0758         61.1755

     Atom 67  H   pos: (  0.452933  0.418373  0.124227)  bare sigma:          15.73
            24.8030         12.7022         -2.7666
            11.7786         15.8142         -1.6629
            -3.4289         -2.2052          6.5591

     Atom 68  H   pos: (  0.422681  0.303820  0.149478)  bare sigma:          11.81
             5.3890         -9.8937          0.4296
            -9.0884         29.9319         -1.4443
             0.0480         -1.3002          0.0985

     Atom 69  O   pos: (  0.207249  0.039074  1.357480)  bare sigma:          74.84
            74.4744         -4.2300         -2.8174
            -3.1326         72.0487         -1.5439
            -1.3419         -1.9457         77.9821

     Atom 70  H   pos: (  0.172452  0.105771  1.362766)  bare sigma:          16.54
            15.0513         -9.9614         -1.7055
           -10.4329         26.4205          0.4472
            -2.0436          1.3417          8.1516

     Atom 71  H   pos: (  0.230984  0.023818  1.428268)  bare sigma:          14.39
             7.4209         -2.1038          7.7036
            -1.5277          4.6895         -6.7954
             8.1784         -8.8663         31.0467

     Atom 72  O   pos: (  0.824577  0.116763  1.477786)  bare sigma:          67.96
            68.2817         -1.0961          3.6388
            -3.3446         68.0993         -0.9205
             2.2113          1.9178         67.5121

     Atom 73  H   pos: (  0.829255  0.044616  1.499503)  bare sigma:          15.13
             5.9843         -3.1500          2.2791
            -2.6108         30.6791         -7.9874
             2.3217         -8.4818          8.7207

     Atom 74  H   pos: (  0.873979  0.157406  1.518735)  bare sigma:          14.03
            13.9282          9.1798         10.0316
             7.8109         16.6320          9.2484
             9.9651          9.8356         11.5447

     Atom 75  O   pos: (  0.779807  0.192457  1.292931)  bare sigma:          70.03
            62.1342         -4.8595          1.2434
            -4.3956         82.3181         -0.2284
             1.1099         -1.5313         65.6471

     Atom 76  H   pos: (  0.791031  0.171019  1.364558)  bare sigma:          14.58
             4.5933         -2.9777          5.0964
            -3.5886          9.2887         -8.3083
             4.9791         -6.7028         29.8501

     Atom 77  H   pos: (  0.769838  0.127664  1.255425)  bare sigma:          14.57
             4.7460          0.3713          0.4410
             0.7085         27.8315         12.8775
             0.4819         11.0267         11.1297

     Atom 78  O   pos: (  0.980026  0.043828  1.342380)  bare sigma:          70.31
            71.3343         -3.4370          0.8046
            -4.9953         68.9997          4.9028
             1.1004          5.0907         70.5834

     Atom 79  H   pos: (  0.913172  0.075836  1.344522)  bare sigma:          18.72
            27.5672         -8.0876          1.1656
            -9.1371         14.3206          0.9683
            -0.1226          1.7630         14.2721

     Atom 80  H   pos: (  0.007172  0.059755  1.413001)  bare sigma:          15.35
            10.8306          0.3971          8.2437
             0.8749          7.1154          3.1996
             9.9497          2.5829         28.1176

     Atom 81  O   pos: (  0.234827  0.191945  1.071962)  bare sigma:          73.45
            79.1143         -5.7371          3.5486
            -5.6994         70.6125          2.9129
             3.0702          2.3469         70.6367

     Atom 82  H   pos: (  0.280447  0.140545  1.041308)  bare sigma:          15.85
            16.3563        -12.0661         -6.4149
           -11.6056         19.2477          9.0164
            -5.0657          7.5805         11.9598

     Atom 83  H   pos: (  0.256064  0.200326  1.143604)  bare sigma:          16.00
            10.4807          1.1009          7.9817
             0.3233          7.1571          4.5200
             6.8582          5.9690         30.3484

     Atom 84  O   pos: ( -0.123695  0.426507  0.146941)  bare sigma:          75.71
            79.6905          4.4848          2.4953
             6.2945         71.3597          3.6855
             2.2128          3.2012         76.0910

     Atom 85  H   pos: ( -0.054026  0.410913  0.126598)  bare sigma:          19.61
            31.7777          0.1801         -1.1137
            -0.7770         13.9330          0.8626
            -2.9329          1.3174         13.1117

     Atom 86  H   pos: ( -0.167954  0.403997  0.090690)  bare sigma:          16.43
            17.5817          5.7256         10.7154
             6.5798         10.1113          6.8216
            12.9445          6.9736         21.6101

     Atom 87  O   pos: (  0.355030  0.015104  1.222213)  bare sigma:          71.36
            77.5113          1.9977         -6.1558
             1.3512         67.2445          3.5208
            -6.3203          2.9923         69.3112

     Atom 88  H   pos: (  0.313569  0.036527  1.282797)  bare sigma:          13.23
            17.1806         -2.5922        -14.5544
            -3.0004          3.8549          5.9670
           -15.4419          6.0492         18.6583

     Atom 89  H   pos: (  0.428370  0.030859  1.229835)  bare sigma:          15.23
            33.6567          5.1669         -2.1198
             5.5481          6.3499          0.0903
            -0.9877          0.1808          5.6730

     Atom 90  O   pos: (  0.068052  0.284360  1.191596)  bare sigma:          73.35
            63.6932         -1.7388          1.7449
            -1.6079         76.1673          1.8339
             2.0078          3.6522         80.1880

     Atom 91  H   pos: (  0.070060  0.254974  1.261122)  bare sigma:          14.99
             4.4121         -1.0993          2.5077
            -1.0529          9.4479         -9.6441
             3.1405        -11.0713         31.1223

     Atom 92  H   pos: (  0.055574  0.358444  1.201817)  bare sigma:          14.50
             3.4659         -4.7737          0.7211
            -4.3660         35.2876          1.9382
             0.6893          3.9033          4.7434

     Atom 93  O   pos: ( -0.068247  0.262962  1.584501)  bare sigma:          71.15
            72.6671         -3.2389         -0.8904
            -3.4423         75.0419         -1.3908
            -0.2969         -2.1065         65.7494

     Atom 94  H   pos: ( -0.133519  0.281931  1.619412)  bare sigma:          14.42
            25.0344         -7.6280        -10.8758
            -7.2348          7.2072          2.8705
           -11.4711          3.2063         11.0145

     Atom 95  H   pos: ( -0.032491  0.218680  1.632587)  bare sigma:          18.74
            16.9397         -6.0772          4.3322
            -6.8458         21.4792         -6.8224
             5.3900         -7.9026         17.7911

     Atom 96  O   pos: (  0.367403  0.036175  1.001976)  bare sigma:          64.72
            63.0105          6.1009         -2.4737
             6.3731         67.0838          2.2162
            -1.1401          2.3495         64.0626

     Atom 97  H   pos: (  0.381637  0.039317  1.075204)  bare sigma:          18.17
            11.1553          1.4415          2.2989
             1.4746         10.7426          1.3017
             3.3716          1.4840         32.6256

     Atom 98  H   pos: (  0.318608 -0.030242  0.992132)  bare sigma:           6.16
             6.2630         21.5015          2.5283
            21.9371         18.8673          4.7778
             1.9186          3.4658         -6.6362

     Atom 99  O   pos: ( -0.148253  0.410455  1.147846)  bare sigma:          71.24
            73.6541          2.5884         -8.2323
             2.0539         62.6763          1.2579
           -10.1522          1.0406         77.3875

     Atom100  H   pos: ( -0.121431  0.375891  1.085140)  bare sigma:          13.26
             8.6909         -4.5791        -11.2870
            -3.7109          5.3918          9.2264
            -9.7695          9.7137         25.6996

     Atom101  H   pos: ( -0.092194  0.454201  1.169086)  bare sigma:          18.78
            24.8945          9.5610          5.0183
             8.9610         15.9282          5.0082
             3.4898          4.4062         15.5295

     Atom102  O   pos: (  0.481779  0.035300  1.568514)  bare sigma:          68.52
            69.7299          0.8491         -5.9533
            -0.5080         68.6027          2.8560
            -6.5398          1.1145         67.2415

     Atom103  H   pos: (  0.544554  0.076419  1.574150)  bare sigma:          16.37
            24.1458         12.8712         -3.1421
            12.6485         16.8143         -0.1211
            -2.2205          0.6066          8.1421

     Atom104  H   pos: (  0.440966  0.045831  1.632372)  bare sigma:          13.90
            15.2362         -2.2379        -13.6071
            -3.0129          5.1317          4.0961
           -15.1742          3.6063         21.3261

     Atom105  O   pos: (  0.384448  0.126030  0.818910)  bare sigma:          79.91
            76.0293         -3.1486         -4.4906
            -2.9562         78.1956         -2.6670
            -3.3577         -5.0298         85.4929

     Atom106  H   pos: (  0.376442  0.109939  0.892423)  bare sigma:          15.00
             4.3938          0.1753         -4.3909
            -0.1227          8.4061         -8.9211
            -3.5206        -11.4454         32.1875

     Atom107  H   pos: (  0.355754  0.193260  0.808000)  bare sigma:          20.56
            17.0364         -6.3642          0.9858
            -5.9681         27.5029         -4.6955
             0.1218         -2.9907         17.1365

     Atom108  O   pos: ( -0.219105  0.478356  0.925653)  bare sigma:          75.12
            83.5140         -3.2540          2.0579
            -2.5925         68.5821         -4.3482
             1.4051         -6.0844         73.2699

     Atom109  H   pos: ( -0.280669  0.444655  0.951805)  bare sigma:          17.86
            30.1162          5.5931         -4.8771
             7.1751         10.8848         -2.6589
            -6.1396         -2.6353         12.5682

     Atom110  H   pos: ( -0.159288  0.437290  0.948472)  bare sigma:          14.98
            25.5931        -12.0338          6.1352
           -13.2801         11.0780         -4.3197
             7.7555         -4.7509          8.2551

     Atom111  O   pos: (  0.049398  0.066570  1.540220)  bare sigma:          67.32
            70.9533         -0.2890         -4.0538
            -0.4644         62.2399          4.3614
            -5.3597          2.7439         68.7605

     Atom112  H   pos: (  0.117205  0.082818  1.566487)  bare sigma:          18.16
            28.2667          2.0864          4.8405
             2.4715         11.1733          2.9144
             5.5608          2.9094         15.0488

     Atom113  H   pos: (  0.002707  0.067723  1.602768)  bare sigma:          10.88
            15.2887          0.3760        -16.8805
             0.0634         -1.7846          1.3866
           -18.3976          0.9760         19.1471

     Atom114  O   pos: (  0.261219 -0.007351  1.549598)  bare sigma:          76.37
            71.4061          4.8553          6.9694
             3.4688         79.6033          1.5226
             5.9618          3.5102         78.0859

     Atom115  H   pos: ( -0.045429  0.390596  1.550169)  bare sigma:          16.06
             6.5123          3.2739          0.4739
             4.1431         35.5717         -3.5539
             0.2651         -4.3416          6.0889

     Atom116  H   pos: (  0.288777  0.019068  1.614946)  bare sigma:          15.75
            10.6579          6.0462          9.9642
             5.5347         10.8623          9.8377
            10.3490         11.7564         25.7420

     Atom117  O   pos: (  0.544582  0.231253  1.700479)  bare sigma:          68.63
            71.4815          0.2938         -1.4787
             2.1955         58.4015         -3.0707
            -2.4328         -4.9946         75.9975

     Atom118  H   pos: (  0.534019  0.230807  0.054357)  bare sigma:          12.92
             6.4058          4.4201         -7.0607
             4.1413          5.0622        -10.4912
            -6.0506        -10.5104         27.3007

     Atom119  H   pos: (  0.474216  0.233446  1.672817)  bare sigma:          16.95
            30.8321          0.0182          9.0866
             0.5485          6.7706         -0.9822
             8.3890         -1.1678         13.2489

     Atom120  O   pos: (  0.639491  0.172016  1.537005)  bare sigma:          68.86
            74.2422         -1.1329         -8.5056
            -0.2828         63.7170          6.0353
            -9.5549          6.1380         68.6079

     Atom121  H   pos: (  0.712238  0.150525  1.537459)  bare sigma:          14.75
            31.8522         -7.9800         -5.7960
            -7.9746          6.4702          2.9841
            -4.8764          2.9486          5.9235

     Atom122  H   pos: (  0.616188  0.194571  1.607292)  bare sigma:          12.43
             9.5438         -3.2731        -11.8589
            -3.3244          3.6106          9.2864
           -13.7056         10.2078         24.1386

     Atom123  O   pos: (  0.238857  0.378506  0.021144)  bare sigma:          71.10
            74.5828         -4.5878         -0.1346
            -4.8203         68.8078          3.8708
             1.1544          3.8894         69.9199

     Atom124  H   pos: (  0.182593  0.414981  0.055565)  bare sigma:          15.58
            19.8507        -11.1365         -9.6512
           -11.7432         12.5999          6.2271
           -10.5165          6.4357         14.2782

     Atom125  H   pos: (  0.295336  0.378922  0.073720)  bare sigma:          12.33
            22.5483         -1.9159         15.9005
            -1.7911         -0.3514          1.1376
            16.6658          0.7363         14.8039

     Atom126  O   pos: (  0.144584  0.161893  1.721117)  bare sigma:          72.99
            78.1720          2.9126         -2.9354
             1.3401         74.8098          0.7735
            -2.5179          1.5200         65.9988

     Atom127  H   pos: (  0.176894  0.230471  1.729770)  bare sigma:          14.55
            10.8108         12.6851          0.6970
            10.8838         29.7107          2.8874
             0.5925          3.2185          3.1328

     Atom128  H   pos: (  0.203082  0.146684  0.017771)  bare sigma:          17.13
            25.9441        -10.7208          1.8416
            -9.5663         16.8857         -0.9863
             2.1675         -1.4129          8.5589

     Atom129  O   pos: (  0.762990  0.341668  1.453405)  bare sigma:          71.42
            66.7727          2.6286          0.7547
             2.2987         74.9800         -0.2100
             0.4135          0.0298         72.4973

     Atom130  H   pos: ( -0.238319  0.414011  1.491623)  bare sigma:          14.66
             5.0399         -0.4195         -0.3783
             0.8827         29.1740          9.8243
             0.4459         11.1360          9.7548

     Atom131  H   pos: (  0.708805  0.300770  1.484932)  bare sigma:          17.87
            19.4040          9.1408         -5.3358
             7.3968         20.6232         -4.8451
            -5.7095         -5.8180         13.5824

     Atom132  O   pos: (  0.632538  0.028996  1.376549)  bare sigma:          75.49
            67.3977          4.0177         -1.3860
             4.5617         78.6804         -0.7999
            -0.7109          0.6915         80.3934

     Atom133  H   pos: (  0.624725  0.083223  1.427703)  bare sigma:          17.29
             9.0871         -0.3145         -1.8515
             1.1692         21.8080         12.2555
            -0.5808         13.9584         20.9792

     Atom134  H   pos: (  0.607971 -0.034099  1.409834)  bare sigma:          16.01
             8.8635          8.8571         -5.9688
             8.6070         27.0144         -9.3700
            -6.1024        -10.2546         12.1420

     Atom135  O   pos: (  0.553413  0.401206  1.549948)  bare sigma:          70.96
            63.3398          6.1390          2.9395
             7.5033         78.2030          2.9731
             3.5756          4.6676         71.3466

     Atom136  H   pos: (  0.575877  0.451219  1.608303)  bare sigma:           9.24
            -2.2496          9.3544          7.8733
             9.9335         15.6900         16.8729
             9.0492         18.1460         14.2664

     Atom137  H   pos: (  0.515075  0.348261  1.585227)  bare sigma:          19.98
            16.8911          7.8488         -3.5801
             7.6907         25.4841         -7.0181
            -3.4699         -7.8713         17.5737

     Atom138  O   pos: (  0.304493  0.241094  1.268619)  bare sigma:          74.87
            74.5433         -6.6362          0.6949
            -5.3226         71.0414         -1.0892
             1.9656         -1.3101         79.0307

     Atom139  H   pos: (  0.260527  0.293595  1.296551)  bare sigma:          19.70
            20.2701         -7.4012         -3.4422
            -7.4732         21.6280          3.7128
            -4.1358          4.9679         17.2012

     Atom140  H   pos: (  0.336639  0.206365  1.328346)  bare sigma:          14.35
            12.0263         -6.0799         10.6007
            -6.3106          9.1282         -8.5591
            11.6056         -9.3090         21.9051

     Atom141  O   pos: (  0.556161  0.053514  1.195115)  bare sigma:          74.64
            76.8820         -5.2346          4.7236
            -4.4287         67.7187         -0.2062
             2.2763          0.2531         79.3092

     Atom142  H   pos: (  0.597474  0.019550  1.143108)  bare sigma:          17.87
            18.1167         -7.2428         -8.1915
            -6.7124         13.0063          7.8675
            -7.0186          7.2660         22.4914

     Atom143  H   pos: (  0.593102  0.047635  1.262751)  bare sigma:          11.64
             6.8445         -2.2750         13.4928
            -2.2436         -1.4043         -2.7290
            11.9553         -2.3055         29.4679

     Atom144  O   pos: (  0.597755  0.223511  0.902241)  bare sigma:          73.48
            67.8140         -4.2111         -0.0026
            -3.7820         71.4854          4.0740
             0.6734          6.7426         81.1543

     Atom145  H   pos: (  0.578867  0.229232  0.829129)  bare sigma:          16.34
             5.7158          0.3457          4.3739
            -0.1063          7.9529          0.2141
             3.7581          1.7788         35.3458

     Atom146  H   pos: (  0.581006  0.290509  0.932593)  bare sigma:          16.42
             5.3064         -4.9380         -2.5216
            -4.3504         28.9786         10.8854
            -1.9037          9.6008         14.9646

     Atom147  O   pos: (  0.097183  0.226419  1.388841)  bare sigma:          72.03
            73.2460          7.7392         -0.7628
            10.1342         73.4885          0.2134
             0.1100         -0.0678         69.3614

     Atom148  H   pos: (  0.142945  0.276677  1.423917)  bare sigma:          13.00
            17.3530         15.0857          8.0412
            16.3455         14.4255          9.1182
             9.2130          9.5923          7.2240

     Atom149  H   pos: (  0.043179  0.211487  1.437758)  bare sigma:          19.32
            22.1528          4.9985         -8.7826
             4.3358         15.8204         -2.3991
            -9.2222         -3.3845         19.9992

     Atom150  O   pos: (  0.791337  0.003189  1.213675)  bare sigma:          71.66
            67.4688         -0.9385          2.1423
             0.3346         70.5384          2.7719
             4.5115          1.5102         76.9721

     Atom151  H   pos: (  0.755042 -0.026776  1.154598)  bare sigma:          15.53
            12.0921          3.6975         10.6735
             4.4133          8.5396          8.8490
            10.7940          7.3074         25.9676

     Atom152  H   pos: (  0.804634 -0.052651  1.262904)  bare sigma:          15.95
             8.5369         -3.7780          4.7211
            -4.6669         19.2863        -11.5834
             5.2191        -10.4796         20.0401

     Atom153  O   pos: (  0.465224  0.229679  1.139957)  bare sigma:          73.31
            76.7111         -1.3588         -4.6373
            -1.5251         75.7984         -2.0710
            -3.0597         -2.9908         67.4189

     Atom154  H   pos: (  0.413148  0.244421  1.192412)  bare sigma:          15.79
            22.3977         -2.4805        -13.4660
            -2.1070          7.3487          2.1821
           -13.9844          2.6997         17.6305

     Atom155  H   pos: (  0.497043  0.163425  1.158846)  bare sigma:          14.57
            10.8186        -10.9066          2.0712
           -11.5971         27.8342         -5.5474
             3.1503         -7.1764          5.0495

     Atom156  O   pos: (  0.352252  0.237981  1.611260)  bare sigma:          65.73
            61.7364         -5.2947          0.0798
            -4.5552         67.7736         -4.5340
             0.8540         -5.3810         67.6683

     Atom157  H   pos: (  0.343164  0.171115  1.652988)  bare sigma:          10.45
            -1.2329          0.9466         -2.2642
             0.6419         23.4592        -15.9040
            -1.8752        -16.9777          9.1119

     Atom158  H   pos: (  0.311001  0.287766  1.651092)  bare sigma:          15.05
            13.7129        -11.2518        -10.0704
           -10.7086         15.9540          9.1231
            -9.3484          9.1322         15.4944

     Atom159  O   pos: (  0.643121  0.321526  1.125822)  bare sigma:          68.65
            70.0473          3.1692          6.5814
             2.5306         63.2482         -1.1349
             7.3893         -1.7842         72.6529

     Atom160  H   pos: (  0.574424  0.289629  1.136175)  bare sigma:          13.14
            26.8236         14.8416         -3.7534
            13.0666          8.5964         -3.0484
            -2.3919         -2.8171          3.9887

     Atom161  H   pos: (  0.631258  0.366284  1.066769)  bare sigma:          16.69
             9.4033         -2.0082          4.8780
            -1.3360         15.1053        -11.1831
             4.0266        -12.1496         25.5610

     Atom162  O   pos: (  0.387635  0.407458  1.030479)  bare sigma:          69.18
            77.7150          2.9392         -2.1103
             2.3735         61.7757         -2.7098
            -0.4959         -3.0771         68.0591

     Atom163  H   pos: (  0.459309  0.415642  0.994284)  bare sigma:           8.38
            27.7997          5.8433        -15.4288
             4.5184         -5.0019         -3.0434
           -14.8419         -3.9288          2.3426

     Atom164  H   pos: (  0.382565  0.334253  1.044486)  bare sigma:          18.71
            13.5675          1.7458          0.6176
             2.0812         28.9261         -6.4813
             0.4662         -5.8104         13.6416

     Atom165  O   pos: ( -0.058190  0.099443  1.091414)  bare sigma:          67.27
            67.4763         10.5047         -2.0692
            10.9641         69.0816         -0.9599
            -1.9186          0.1498         65.2578

     Atom166  H   pos: (  0.912820  0.043521  1.039125)  bare sigma:          11.61
             3.8572          9.3486          8.1748
             8.9470         14.3555         15.6936
             7.1897         14.3138         16.6262

     Atom167  H   pos: (  0.901639  0.079542  1.152212)  bare sigma:          16.61
            15.4066          4.7714        -11.1622
             5.3365         10.1504         -3.8644
           -10.2149         -3.1101         24.2856

     Atom168  O   pos: (  0.790105  0.159340  0.902642)  bare sigma:          71.70
            70.0087         -6.1534          3.4873
            -4.8366         69.6236         -3.1745
             3.7071         -7.5063         75.4628

     Atom169  H   pos: (  0.810043  0.092743  0.931185)  bare sigma:          16.45
            10.5482         -8.0201          3.3535
            -9.2795         26.9585         -7.7951
             4.4258         -9.6603         11.8537

     Atom170  H   pos: (  0.720050  0.176910  0.926590)  bare sigma:          14.05
            28.8749        -10.4750         -3.0600
            -9.4892          6.8926         -0.1761
            -3.7362          0.1951          6.3832

     Atom171  O   pos: (  0.540197 -0.028632  0.899409)  bare sigma:          72.85
            73.7294         -2.7913          2.5198
            -3.8647         65.0136         -4.1553
             4.1843         -3.9564         79.7927

     Atom172  H   pos: (  0.481975 -0.006308  0.942422)  bare sigma:          15.23
            24.6765         -7.1370        -10.9415
            -7.3943          6.2201          3.1187
           -12.0575          3.5305         14.8084

     Atom173  H   pos: (  0.294196  0.431937  0.938542)  bare sigma:          14.54
            22.8060         -5.2466         14.3521
            -4.9162          3.4969         -4.0757
            16.3548         -4.9385         17.3048

     Atom174  O   pos: (  0.420445  0.173998  1.422409)  bare sigma:          73.03
            67.7489         -3.1397          1.6783
            -3.7084         74.5202         -1.2127
             1.6111         -2.5693         76.8137

     Atom175  H   pos: (  0.437561  0.107818  1.454537)  bare sigma:          16.06
             8.9975         -5.7953          3.1524
            -6.2186         23.4628         -9.5796
             4.0366        -10.6156         15.7263

     Atom176  H   pos: (  0.397716  0.211670  1.483659)  bare sigma:          16.84
            10.4197         -4.3435         -6.6924
            -4.3342         12.9220          8.2231
            -7.0587          8.8915         27.1834

     Atom177  O   pos: (  0.555885  0.328289  1.350489)  bare sigma:          75.10
            70.6942          6.3234          1.2988
             6.0090         76.8497          1.0626
             0.1068          0.5220         77.7547

     Atom178  H   pos: (  0.519376  0.263874  1.364177)  bare sigma:          16.79
            14.8674         12.2459         -1.8753
            12.2148         24.6573         -3.6784
            -2.7135         -4.7568         10.8452

     Atom179  H   pos: (  0.559519  0.360141  1.419012)  bare sigma:          16.02
             6.5402          1.8572          1.2944
             1.6933         12.0269          9.5310
             1.4448         10.1214         29.4815

     Atom180  O   pos: (  0.766517  0.306553  1.695782)  bare sigma:          74.33
            75.8973         -2.0887          1.4940
            -2.7650         72.2940         -4.0464
             2.0375         -5.0240         74.8003

     Atom181  H   pos: (  0.757214  0.277771  0.024258)  bare sigma:          15.93
             8.3971         -0.7306          0.0268
            -1.8751         21.5664        -12.8995
             0.8899        -12.7129         17.8138

     Atom182  H   pos: (  0.699417  0.365293 -0.032923)  bare sigma:          18.81
            27.0397         -6.6179          3.9376
            -5.5182         15.6444         -2.4461
             3.3044         -2.1514         13.7349

     Atom183  O   pos: (  0.093098  0.210419  0.862773)  bare sigma:          39.63
            39.0094          3.6932         -3.9084
            -1.6014         17.4181         21.3195
            -0.9159         19.0925         62.4752

     Atom184  H   pos: (  0.106962  0.275898  0.831274)  bare sigma:          18.58
            12.0723          3.4981         -1.2973
             2.7239         23.3918         -5.7496
            -0.7540         -5.9218         20.2743

     Atom185  O   pos: ( -0.048512  0.356972  0.981723)  bare sigma:          60.25
            66.6844         -0.7181         -1.0353
             1.0425         66.7207          1.9001
             0.3829         -0.8917         47.3505

     Atom186  H   pos: ( -0.055454  0.326442  0.914279)  bare sigma:          20.08
            15.2265         -0.4129          0.9289
            -0.6443         18.7270          6.5803
             0.6704          6.6066         26.2970

     Atom187  O   pos: (  0.565062  0.430493  0.957483)  bare sigma:          54.16
            56.2651          1.2226         -1.6678
             1.2577         53.6702          2.1324
            -0.9173          0.8457         52.5496

     Atom188  H   pos: (  0.572935  0.429485  0.882245)  bare sigma:          15.41
             5.1158         -0.6632         -3.3669
            -0.5050          5.9450          1.1163
            -3.0587          0.8203         35.1639

     Diamagnetic contribution in ppm:

     Atom  1  Ca  pos: (  0.411810 -0.026715  0.512157)  dia sigma:          -4.20
            -4.2344         -0.0003         -0.0021
            -0.0003         -4.1872         -0.0108
            -0.0021         -0.0108         -4.1915

     Atom  2  Ca  pos: ( -0.133562  0.444547  0.334646)  dia sigma:          -4.23
            -4.2551          0.0168         -0.0052
             0.0168         -4.2184         -0.0041
            -0.0052         -0.0041         -4.2109

     Atom  3  Ca  pos: (  0.003121  0.194715  0.324734)  dia sigma:          -4.22
            -4.2338          0.0134         -0.0049
             0.0134         -4.2276          0.0125
            -0.0049          0.0125         -4.2108

     Atom  4  Ca  pos: (  0.261276  0.197758  0.532467)  dia sigma:          -4.22
            -4.2221         -0.0129          0.0146
            -0.0129         -4.2420          0.0013
             0.0146          0.0013         -4.1961

     Atom  5  Ca  pos: (  0.765410  0.196265  0.730585)  dia sigma:          -4.21
            -4.2617          0.0077          0.0040
             0.0077         -4.1928         -0.0050
             0.0040         -0.0050         -4.1821

     Atom  6  Ca  pos: (  0.059251  0.075614  0.761928)  dia sigma:          -4.21
            -4.1873          0.0149         -0.0122
             0.0149         -4.2444         -0.0229
            -0.0122         -0.0229         -4.2025

     Atom  7  Ca  pos: (  0.061425  0.209456  1.028604)  dia sigma:          -4.22
            -4.2197          0.0028          0.0161
             0.0028         -4.1820          0.0094
             0.0161          0.0094         -4.2663

     Atom  8  Ca  pos: (  0.614394  0.426886  0.466418)  dia sigma:          -4.21
            -4.2183         -0.0005         -0.0128
            -0.0005         -4.2250         -0.0032
            -0.0128         -0.0032         -4.1800

     Atom  9  Ca  pos: (  0.369547  0.434099  0.324776)  dia sigma:          -4.22
            -4.2249          0.0109         -0.0053
             0.0109         -4.2317         -0.0063
            -0.0053         -0.0063         -4.2111

     Atom 10  Ca  pos: (  0.517484  0.195345  0.326706)  dia sigma:          -4.23
            -4.2241          0.0095         -0.0119
             0.0095         -4.2372         -0.0065
            -0.0119         -0.0065         -4.2250

     Atom 11  Ca  pos: (  0.764552  0.189133  0.451242)  dia sigma:          -4.20
            -4.2015         -0.0092          0.0179
            -0.0092         -4.2147          0.0109
             0.0179          0.0109         -4.1720

     Atom 12  Ca  pos: (  0.527227  0.042258  0.734302)  dia sigma:          -4.22
            -4.2360          0.0018          0.0068
             0.0018         -4.2118          0.0089
             0.0068          0.0089         -4.2228

     Atom 13  Ca  pos: (  0.735021  0.360792  1.272766)  dia sigma:          -4.26
            -4.2395          0.0109          0.0090
             0.0109         -4.2585         -0.0019
             0.0090         -0.0019         -4.2757

     Atom 14  Si  pos: (  0.901669  0.109821  0.085371)  dia sigma:           1.93
             1.9443         -0.0058          0.0142
            -0.0058          1.9547         -0.0143
             0.0142         -0.0143          1.8877

     Atom 15  Si  pos: (  0.525376  0.224669  0.587076)  dia sigma:           1.92
             1.9217         -0.0318          0.0092
            -0.0318          1.9361          0.0065
             0.0092          0.0065          1.9056

     Atom 16  Si  pos: (  0.751315  0.214946  0.223139)  dia sigma:           1.93
             1.9261         -0.0259         -0.0078
            -0.0259          1.9423          0.0144
            -0.0078          0.0144          1.9270

     Atom 17  Si  pos: (  0.376991  0.111370  0.126826)  dia sigma:           1.92
             1.9270         -0.0349         -0.0178
            -0.0349          1.9397         -0.0133
            -0.0178         -0.0133          1.8935

     Atom 18  Si  pos: ( -0.014707  0.196304  0.581468)  dia sigma:           1.97
             1.9520         -0.0183         -0.0124
            -0.0183          1.9960          0.0004
            -0.0124          0.0004          1.9488

     Atom 19  Si  pos: (  0.252595  0.216735  0.295979)  dia sigma:           1.96
             1.9420         -0.0280          0.0041
            -0.0280          1.9832         -0.0012
             0.0041         -0.0012          1.9556

     Atom 20  Si  pos: ( -0.126119  0.405954  0.569695)  dia sigma:           1.93
             1.9353         -0.0384          0.0115
            -0.0384          1.9629          0.0086
             0.0115          0.0086          1.8847

     Atom 21  Si  pos: (  0.128328  0.415434  0.268517)  dia sigma:           1.94
             1.9277         -0.0302          0.0123
            -0.0302          1.9555         -0.0070
             0.0123         -0.0070          1.9457

     Atom 22  Si  pos: (  0.386420  0.434525  0.580928)  dia sigma:           1.91
             1.9080         -0.0297          0.0118
            -0.0297          1.9344         -0.0088
             0.0118         -0.0088          1.8941

     Atom 23  Si  pos: (  0.624548  0.411222  0.235469)  dia sigma:           1.97
             1.9603         -0.0308          0.0050
            -0.0308          1.9727         -0.0113
             0.0050         -0.0113          1.9689

     Atom 24  O   pos: (  0.203201  0.318531  0.239114)  dia sigma:          18.34
            18.3153         -0.2822          0.0405
            -0.2822         18.5815         -0.0756
             0.0405         -0.0756         18.1368

     Atom 25  O   pos: (  0.243122  0.029012  0.531813)  dia sigma:          17.84
            17.8568          0.2104         -0.1023
             0.2104         17.8003         -0.0903
            -0.1023         -0.0903         17.8567

     Atom 26  O   pos: (  0.495167  0.019968  0.351095)  dia sigma:          17.75
            17.7019          0.0479          0.1204
             0.0479         17.7403          0.1161
             0.1204          0.1161         17.8158

     Atom 27  O   pos: ( -0.220185  0.374233  0.492703)  dia sigma:          17.73
            17.7596          0.0738          0.1598
             0.0738         17.6809          0.0410
             0.1598          0.0410         17.7570

     Atom 28  O   pos: (  0.030019  0.376801  0.331532)  dia sigma:          17.77
            17.8054          0.0453         -0.1332
             0.0453         17.7071         -0.0781
            -0.1332         -0.0781         17.8049

     Atom 29  O   pos: (  0.345290  0.076317  1.721872)  dia sigma:          17.70
            17.5920         -0.0410          0.0673
            -0.0410         17.5396         -0.0161
             0.0673         -0.0161         17.9788

     Atom 30  O   pos: ( -0.001600  0.178020  0.139284)  dia sigma:          18.20
            18.5866          0.2490         -0.2047
             0.2490         17.8765          0.0890
            -0.2047          0.0890         18.1514

     Atom 31  H   pos: (  0.060519  0.181265  0.092899)  dia sigma:           0.90
             0.8961         -0.0000         -0.0000
            -0.0000          0.8961         -0.0000
            -0.0000         -0.0000          0.8961

     Atom 32  O   pos: ( -0.081240  0.159887  0.679875)  dia sigma:          17.76
            17.7598         -0.0270         -0.1142
            -0.0270         17.6601         -0.1114
            -0.1142         -0.1114         17.8491

     Atom 33  O   pos: (  0.279822  0.138628  0.202223)  dia sigma:          18.39
            18.3253         -0.1236         -0.2512
            -0.1236         18.2811          0.2231
            -0.2512          0.2231         18.5527

     Atom 34  O   pos: (  0.704429  0.030800  0.693285)  dia sigma:          17.65
            17.5944          0.0241          0.0712
             0.0241         17.6019          0.1764
             0.0712          0.1764         17.7657

     Atom 35  O   pos: (  0.880285  0.001188  0.145364)  dia sigma:          18.40
            18.2415          0.0392          0.1082
             0.0392         18.5178         -0.3337
             0.1082         -0.3337         18.4507

     Atom 36  O   pos: (  0.460644  0.332638  0.591429)  dia sigma:          18.54
            18.5690         -0.2880          0.0030
            -0.2880         18.8125         -0.0075
             0.0030         -0.0075         18.2463

     Atom 37  O   pos: (  0.676470  0.308691  0.185562)  dia sigma:          18.40
            18.3296         -0.3191          0.0180
            -0.3191         18.6365          0.0381
             0.0180          0.0381         18.2414

     Atom 38  O   pos: (  0.735016  0.020586  0.488629)  dia sigma:          17.84
            17.8090          0.0826         -0.1196
             0.0826         17.7609         -0.1250
            -0.1196         -0.1250         17.9391

     Atom 39  O   pos: (  0.006195  0.014154  0.309205)  dia sigma:          17.87
            17.8454          0.0810          0.1206
             0.0810         17.8914          0.0861
             0.1206          0.0861         17.8648

     Atom 40  O   pos: (  0.267701  0.394659  0.572024)  dia sigma:          17.62
            17.7867          0.1268          0.0175
             0.1268         17.5719          0.0617
             0.0175          0.0617         17.4865

     Atom 41  O   pos: (  0.534961  0.375559  0.313028)  dia sigma:          17.90
            17.9340          0.0301         -0.1498
             0.0301         17.8310         -0.0865
            -0.1498         -0.0865         17.9464

     Atom 42  O   pos: (  0.917419  0.060446  1.681613)  dia sigma:          17.88
            17.7508          0.0548         -0.1015
             0.0548         17.7866          0.1374
            -0.1015          0.1374         18.1097

     Atom 43  O   pos: (  0.468509  0.189147  0.155212)  dia sigma:          17.72
            17.7415          0.1484          0.0502
             0.1484         17.8171          0.0403
             0.0502          0.0403         17.6019

     Atom 44  O   pos: (  0.593218  0.221415  0.693607)  dia sigma:          17.72
            17.6258          0.0543          0.1586
             0.0543         17.6277          0.0189
             0.1586          0.0189         17.8974

     Atom 45  O   pos: (  0.797109  0.176343  0.110697)  dia sigma:          18.27
            18.3183         -0.2563         -0.1987
            -0.2563         18.0844          0.1201
            -0.1987          0.1201         18.3994

     Atom 46  O   pos: (  0.444607  0.129456  0.585666)  dia sigma:          17.69
            17.7549          0.1497          0.0538
             0.1497         17.7613         -0.0366
             0.0538         -0.0366         17.5601

     Atom 47  O   pos: (  0.684996  0.131290  0.285961)  dia sigma:          17.79
            17.7248          0.0708         -0.1365
             0.0708         17.8194         -0.1039
            -0.1365         -0.1039         17.8198

     Atom 48  O   pos: (  0.597345  0.233531  0.485785)  dia sigma:          17.81
            17.7936          0.0356         -0.1654
             0.0356         17.6898         -0.0421
            -0.1654         -0.0421         17.9424

     Atom 49  O   pos: ( -0.160694  0.258652  0.302580)  dia sigma:          17.83
            17.8499         -0.0021          0.1786
            -0.0021         17.7698          0.1082
             0.1786          0.1082         17.8682

     Atom 50  O   pos: ( -0.055148  0.133886  0.480937)  dia sigma:          17.83
            17.8325          0.0482          0.1687
             0.0482         17.7399          0.1061
             0.1687          0.1061         17.9042

     Atom 51  O   pos: (  0.169888  0.162465  0.369683)  dia sigma:          17.73
            17.7233          0.0673         -0.1222
             0.0673         17.7182         -0.0455
            -0.1222         -0.0455         17.7612

     Atom 52  O   pos: (  0.105776  0.192992  0.615026)  dia sigma:          17.63
            17.7859          0.0756          0.1387
             0.0756         17.5633          0.0141
             0.1387          0.0141         17.5456

     Atom 53  O   pos: (  0.349564  0.252256  0.364783)  dia sigma:          17.68
            17.7203          0.0437          0.1389
             0.0437         17.6144          0.0572
             0.1389          0.0572         17.7193

     Atom 54  O   pos: ( -0.159488  0.406686  0.688997)  dia sigma:          17.48
            17.3647          0.0333         -0.0867
             0.0333         17.4175         -0.0487
            -0.0867         -0.0487         17.6487

     Atom 55  O   pos: (  0.405295 -0.008641  0.162198)  dia sigma:          18.23
            17.9527         -0.0969          0.0892
            -0.0969         18.3467         -0.2492
             0.0892         -0.2492         18.3761

     Atom 56  O   pos: ( -0.035199  0.316915  0.550064)  dia sigma:          18.34
            18.3579         -0.2098         -0.0991
            -0.2098         18.5636         -0.0632
            -0.0991         -0.0632         18.0875

     Atom 57  O   pos: (  0.092135  0.387292  0.706216)  dia sigma:          18.15
            18.5347         -0.2499         -0.2529
            -0.2499         18.3325          0.3315
            -0.2529          0.3315         17.5710

     Atom 58  H   pos: (  0.099899  0.316182  0.678081)  dia sigma:           0.94
             0.9385         -0.0000         -0.0000
            -0.0000          0.9385         -0.0000
            -0.0000         -0.0000          0.9385

     Atom 59  H   pos: (  0.018751  0.397146  0.717323)  dia sigma:           1.01
             1.0119         -0.0000         -0.0000
            -0.0000          1.0119         -0.0000
            -0.0000         -0.0000          1.0119

     Atom 60  O   pos: (  0.234994  0.345153  1.470097)  dia sigma:          18.14
            17.9181         -0.5211          0.1339
            -0.5211         18.3612         -0.0228
             0.1339         -0.0228         18.1525

     Atom 61  H   pos: (  0.207760  0.401948  1.515768)  dia sigma:           0.91
             0.9060         -0.0000         -0.0000
            -0.0000          0.9060         -0.0000
            -0.0000         -0.0000          0.9060

     Atom 62  H   pos: (  0.273349  0.298586  1.514930)  dia sigma:           1.00
             1.0049         -0.0000         -0.0000
            -0.0000          1.0049         -0.0000
            -0.0000         -0.0000          1.0049

     Atom 63  O   pos: (  0.594954  0.425292  0.750195)  dia sigma:          18.09
            18.1532         -0.3302          0.2935
            -0.3302         18.4959          0.1367
             0.2935          0.1367         17.6235

     Atom 64  H   pos: (  0.591144  0.352018  0.729348)  dia sigma:           0.96
             0.9631         -0.0000         -0.0000
            -0.0000          0.9631         -0.0000
            -0.0000         -0.0000          0.9631

     Atom 65  H   pos: (  0.833394 -0.017053  0.733749)  dia sigma:           0.96
             0.9626         -0.0000         -0.0000
            -0.0000          0.9626         -0.0000
            -0.0000         -0.0000          0.9626

     Atom 66  O   pos: (  0.393985  0.376256  0.144948)  dia sigma:          18.17
            18.2419          0.1565         -0.1832
             0.1565         18.6345         -0.2240
            -0.1832         -0.2240         17.6235

     Atom 67  H   pos: (  0.452933  0.418373  0.124227)  dia sigma:           1.00
             0.9953         -0.0000         -0.0000
            -0.0000          0.9953         -0.0000
            -0.0000         -0.0000          0.9953

     Atom 68  H   pos: (  0.422681  0.303820  0.149478)  dia sigma:           0.91
             0.9088         -0.0000         -0.0000
            -0.0000          0.9088         -0.0000
            -0.0000         -0.0000          0.9088

     Atom 69  O   pos: (  0.207249  0.039074  1.357480)  dia sigma:          18.09
            17.7651         -0.5081          0.2318
            -0.5081         18.2669         -0.1462
             0.2318         -0.1462         18.2439

     Atom 70  H   pos: (  0.172452  0.105771  1.362766)  dia sigma:           0.99
             0.9943         -0.0000         -0.0000
            -0.0000          0.9943         -0.0000
            -0.0000         -0.0000          0.9943

     Atom 71  H   pos: (  0.230984  0.023818  1.428268)  dia sigma:           0.96
             0.9588         -0.0000         -0.0000
            -0.0000          0.9588         -0.0000
            -0.0000         -0.0000          0.9588

     Atom 72  O   pos: (  0.824577  0.116763  1.477786)  dia sigma:          18.21
            17.9832          0.2669          0.3361
             0.2669         18.7284          0.0006
             0.3361          0.0006         17.9315

     Atom 73  H   pos: (  0.829255  0.044616  1.499503)  dia sigma:           0.98
             0.9820         -0.0000         -0.0000
            -0.0000          0.9820         -0.0000
            -0.0000         -0.0000          0.9820

     Atom 74  H   pos: (  0.873979  0.157406  1.518735)  dia sigma:           0.96
             0.9649         -0.0000         -0.0000
            -0.0000          0.9649         -0.0000
            -0.0000         -0.0000          0.9649

     Atom 75  O   pos: (  0.779807  0.192457  1.292931)  dia sigma:          18.29
            17.6378          0.0516          0.2355
             0.0516         18.4225          0.1906
             0.2355          0.1906         18.8006

     Atom 76  H   pos: (  0.791031  0.171019  1.364558)  dia sigma:           0.98
             0.9804         -0.0000         -0.0000
            -0.0000          0.9804         -0.0000
            -0.0000         -0.0000          0.9804

     Atom 77  H   pos: (  0.769838  0.127664  1.255425)  dia sigma:           0.98
             0.9769         -0.0000         -0.0000
            -0.0000          0.9769         -0.0000
            -0.0000         -0.0000          0.9769

     Atom 78  O   pos: (  0.980026  0.043828  1.342380)  dia sigma:          18.26
            18.6086         -0.4497          0.3818
            -0.4497         17.7463          0.1631
             0.3818          0.1631         18.4125

     Atom 79  H   pos: (  0.913172  0.075836  1.344522)  dia sigma:           1.04
             1.0394         -0.0000         -0.0000
            -0.0000          1.0394         -0.0000
            -0.0000         -0.0000          1.0394

     Atom 80  H   pos: (  0.007172  0.059755  1.413001)  dia sigma:           0.98
             0.9825         -0.0000         -0.0000
            -0.0000          0.9825         -0.0000
            -0.0000         -0.0000          0.9825

     Atom 81  O   pos: (  0.234827  0.191945  1.071962)  dia sigma:          18.21
            17.9979         -0.4107          0.0296
            -0.4107         17.9847          0.4246
             0.0296          0.4246         18.6569

     Atom 82  H   pos: (  0.280447  0.140545  1.041308)  dia sigma:           1.00
             0.9954         -0.0000         -0.0000
            -0.0000          0.9954         -0.0000
            -0.0000         -0.0000          0.9954

     Atom 83  H   pos: (  0.256064  0.200326  1.143604)  dia sigma:           0.99
             0.9937         -0.0000         -0.0000
            -0.0000          0.9937         -0.0000
            -0.0000         -0.0000          0.9937

     Atom 84  O   pos: ( -0.123695  0.426507  0.146941)  dia sigma:          18.16
            18.8722         -0.0706          0.1602
            -0.0706         17.4543          0.3404
             0.1602          0.3404         18.1606

     Atom 85  H   pos: ( -0.054026  0.410913  0.126598)  dia sigma:           1.05
             1.0459         -0.0000         -0.0000
            -0.0000          1.0459         -0.0000
            -0.0000         -0.0000          1.0459

     Atom 86  H   pos: ( -0.167954  0.403997  0.090690)  dia sigma:           1.00
             1.0004         -0.0000         -0.0000
            -0.0000          1.0004         -0.0000
            -0.0000         -0.0000          1.0004

     Atom 87  O   pos: (  0.355030  0.015104  1.222213)  dia sigma:          18.20
            18.7376          0.0872         -0.2592
             0.0872         17.6832          0.2796
            -0.2592          0.2796         18.1858

     Atom 88  H   pos: (  0.313569  0.036527  1.282797)  dia sigma:           0.94
             0.9409         -0.0000         -0.0000
            -0.0000          0.9409         -0.0000
            -0.0000         -0.0000          0.9409

     Atom 89  H   pos: (  0.428370  0.030859  1.229835)  dia sigma:           0.98
             0.9825         -0.0000         -0.0000
            -0.0000          0.9825         -0.0000
            -0.0000         -0.0000          0.9825

     Atom 90  O   pos: (  0.068052  0.284360  1.191596)  dia sigma:          18.28
            17.5932         -0.1801         -0.0030
            -0.1801         18.7511         -0.2538
            -0.0030         -0.2538         18.5103

     Atom 91  H   pos: (  0.070060  0.254974  1.261122)  dia sigma:           0.98
             0.9769         -0.0000         -0.0000
            -0.0000          0.9769         -0.0000
            -0.0000         -0.0000          0.9769

     Atom 92  H   pos: (  0.055574  0.358444  1.201817)  dia sigma:           0.97
             0.9749         -0.0000         -0.0000
            -0.0000          0.9749         -0.0000
            -0.0000         -0.0000          0.9749

     Atom 93  O   pos: ( -0.068247  0.262962  1.584501)  dia sigma:          18.04
            18.3353         -0.5350          0.0000
            -0.5350         17.7942         -0.2924
             0.0000         -0.2924         18.0013

     Atom 94  H   pos: ( -0.133519  0.281931  1.619412)  dia sigma:           0.96
             0.9554         -0.0000         -0.0000
            -0.0000          0.9554         -0.0000
            -0.0000         -0.0000          0.9554

     Atom 95  H   pos: ( -0.032491  0.218680  1.632587)  dia sigma:           1.03
             1.0304         -0.0000         -0.0000
            -0.0000          1.0304         -0.0000
            -0.0000         -0.0000          1.0304

     Atom 96  O   pos: (  0.367403  0.036175  1.001976)  dia sigma:          18.00
            17.6969          0.2651          0.2650
             0.2651         17.8392          0.1214
             0.2650          0.1214         18.4687

     Atom 97  H   pos: (  0.381637  0.039317  1.075204)  dia sigma:           1.03
             1.0278         -0.0000         -0.0000
            -0.0000          1.0278         -0.0000
            -0.0000         -0.0000          1.0278

     Atom 98  H   pos: (  0.318608 -0.030242  0.992132)  dia sigma:           0.81
             0.8104         -0.0000         -0.0000
            -0.0000          0.8104         -0.0000
            -0.0000         -0.0000          0.8104

     Atom 99  O   pos: ( -0.148253  0.410455  1.147846)  dia sigma:          18.24
            18.2760          0.4120         -0.0416
             0.4120         18.1581          0.6013
            -0.0416          0.6013         18.2944

     Atom100  H   pos: ( -0.121431  0.375891  1.085140)  dia sigma:           0.94
             0.9434         -0.0000         -0.0000
            -0.0000          0.9434         -0.0000
            -0.0000         -0.0000          0.9434

     Atom101  H   pos: ( -0.092194  0.454201  1.169086)  dia sigma:           1.04
             1.0441         -0.0000         -0.0000
            -0.0000          1.0441         -0.0000
            -0.0000         -0.0000          1.0441

     Atom102  O   pos: (  0.481779  0.035300  1.568514)  dia sigma:          18.18
            18.4790          0.3959         -0.3725
             0.3959         17.8581          0.1901
            -0.3725          0.1901         18.1940

     Atom103  H   pos: (  0.544554  0.076419  1.574150)  dia sigma:           1.00
             1.0004         -0.0000         -0.0000
            -0.0000          1.0004         -0.0000
            -0.0000         -0.0000          1.0004

     Atom104  H   pos: (  0.440966  0.045831  1.632372)  dia sigma:           0.94
             0.9431         -0.0000         -0.0000
            -0.0000          0.9431         -0.0000
            -0.0000         -0.0000          0.9431

     Atom105  O   pos: (  0.384448  0.126030  0.818910)  dia sigma:          18.16
            17.5873         -0.4757         -0.0745
            -0.4757         18.4875         -0.3833
            -0.0745         -0.3833         18.4164

     Atom106  H   pos: (  0.376442  0.109939  0.892423)  dia sigma:           0.97
             0.9733         -0.0000         -0.0000
            -0.0000          0.9733         -0.0000
            -0.0000         -0.0000          0.9733

     Atom107  H   pos: (  0.355754  0.193260  0.808000)  dia sigma:           1.06
             1.0579         -0.0000         -0.0000
            -0.0000          1.0579         -0.0000
            -0.0000         -0.0000          1.0579

     Atom108  O   pos: ( -0.219105  0.478356  0.925653)  dia sigma:          18.14
            18.8275         -0.0149         -0.0799
            -0.0149         17.9474         -0.3723
            -0.0799         -0.3723         17.6436

     Atom109  H   pos: ( -0.280669  0.444655  0.951805)  dia sigma:           1.02
             1.0183         -0.0000         -0.0000
            -0.0000          1.0183         -0.0000
            -0.0000         -0.0000          1.0183

     Atom110  H   pos: ( -0.159288  0.437290  0.948472)  dia sigma:           0.96
             0.9620         -0.0000         -0.0000
            -0.0000          0.9620         -0.0000
            -0.0000         -0.0000          0.9620

     Atom111  O   pos: (  0.049398  0.066570  1.540220)  dia sigma:          18.17
            18.7307          0.2297         -0.0523
             0.2297         17.5727          0.1144
            -0.0523          0.1144         18.2017

     Atom112  H   pos: (  0.117205  0.082818  1.566487)  dia sigma:           1.02
             1.0231         -0.0000         -0.0000
            -0.0000          1.0231         -0.0000
            -0.0000         -0.0000          1.0231

     Atom113  H   pos: (  0.002707  0.067723  1.602768)  dia sigma:           0.90
             0.9022         -0.0000         -0.0000
            -0.0000          0.9022         -0.0000
            -0.0000         -0.0000          0.9022

     Atom114  O   pos: (  0.261219 -0.007351  1.549598)  dia sigma:          18.19
            17.5626          0.1566          0.3506
             0.1566         18.6821          0.2006
             0.3506          0.2006         18.3292

     Atom115  H   pos: ( -0.045429  0.390596  1.550169)  dia sigma:           0.99
             0.9922         -0.0000         -0.0000
            -0.0000          0.9922         -0.0000
            -0.0000         -0.0000          0.9922

     Atom116  H   pos: (  0.288777  0.019068  1.614946)  dia sigma:           0.98
             0.9777         -0.0000         -0.0000
            -0.0000          0.9777         -0.0000
            -0.0000         -0.0000          0.9777

     Atom117  O   pos: (  0.544582  0.231253  1.700479)  dia sigma:          18.08
            18.3728         -0.0445          0.2554
            -0.0445         17.5277         -0.3742
             0.2554         -0.3742         18.3530

     Atom118  H   pos: (  0.534019  0.230807  0.054357)  dia sigma:           0.92
             0.9205         -0.0000         -0.0000
            -0.0000          0.9205         -0.0000
            -0.0000         -0.0000          0.9205

     Atom119  H   pos: (  0.474216  0.233446  1.672817)  dia sigma:           1.00
             1.0033         -0.0000         -0.0000
            -0.0000          1.0033         -0.0000
            -0.0000         -0.0000          1.0033

     Atom120  O   pos: (  0.639491  0.172016  1.537005)  dia sigma:          18.07
            18.3968         -0.2841         -0.2073
            -0.2841         17.6376          0.2430
            -0.2073          0.2430         18.1788

     Atom121  H   pos: (  0.712238  0.150525  1.537459)  dia sigma:           0.97
             0.9749         -0.0000         -0.0000
            -0.0000          0.9749         -0.0000
            -0.0000         -0.0000          0.9749

     Atom122  H   pos: (  0.616188  0.194571  1.607292)  dia sigma:           0.92
             0.9206         -0.0000         -0.0000
            -0.0000          0.9206         -0.0000
            -0.0000         -0.0000          0.9206

     Atom123  O   pos: (  0.238857  0.378506  0.021144)  dia sigma:          18.21
            18.6575         -0.3815          0.1090
            -0.3815         17.8356          0.2793
             0.1090          0.2793         18.1276

     Atom124  H   pos: (  0.182593  0.414981  0.055565)  dia sigma:           0.98
             0.9849         -0.0000         -0.0000
            -0.0000          0.9849         -0.0000
            -0.0000         -0.0000          0.9849

     Atom125  H   pos: (  0.295336  0.378922  0.073720)  dia sigma:           0.93
             0.9313         -0.0000         -0.0000
            -0.0000          0.9313         -0.0000
            -0.0000         -0.0000          0.9313

     Atom126  O   pos: (  0.144584  0.161893  1.721117)  dia sigma:          18.06
            18.1481         -0.1637          0.0919
            -0.1637         18.6394         -0.0243
             0.0919         -0.0243         17.3973

     Atom127  H   pos: (  0.176894  0.230471  1.729770)  dia sigma:           0.97
             0.9659         -0.0000         -0.0000
            -0.0000          0.9659         -0.0000
            -0.0000         -0.0000          0.9659

     Atom128  H   pos: (  0.203082  0.146684  0.017771)  dia sigma:           1.00
             1.0024         -0.0000         -0.0000
            -0.0000          1.0024         -0.0000
            -0.0000         -0.0000          1.0024

     Atom129  O   pos: (  0.762990  0.341668  1.453405)  dia sigma:          18.16
            17.9796          0.4932         -0.3525
             0.4932         18.5467          0.1749
            -0.3525          0.1749         17.9486

     Atom130  H   pos: ( -0.238319  0.414011  1.491623)  dia sigma:           0.97
             0.9736         -0.0000         -0.0000
            -0.0000          0.9736         -0.0000
            -0.0000         -0.0000          0.9736

     Atom131  H   pos: (  0.708805  0.300770  1.484932)  dia sigma:           1.02
             1.0188         -0.0000         -0.0000
            -0.0000          1.0188         -0.0000
            -0.0000         -0.0000          1.0188

     Atom132  O   pos: (  0.632538  0.028996  1.376549)  dia sigma:          18.14
            17.4472          0.1896         -0.1740
             0.1896         18.7660          0.1426
            -0.1740          0.1426         18.1921

     Atom133  H   pos: (  0.624725  0.083223  1.427703)  dia sigma:           1.01
             1.0094         -0.0000         -0.0000
            -0.0000          1.0094         -0.0000
            -0.0000         -0.0000          1.0094

     Atom134  H   pos: (  0.607971 -0.034099  1.409834)  dia sigma:           0.99
             0.9929         -0.0000         -0.0000
            -0.0000          0.9929         -0.0000
            -0.0000         -0.0000          0.9929

     Atom135  O   pos: (  0.553413  0.401206  1.549948)  dia sigma:          18.06
            17.7480          0.6081         -0.1045
             0.6081         18.3222         -0.0539
            -0.1045         -0.0539         18.1206

     Atom136  H   pos: (  0.575877  0.451219  1.608303)  dia sigma:           0.86
             0.8581         -0.0000         -0.0000
            -0.0000          0.8581         -0.0000
            -0.0000         -0.0000          0.8581

     Atom137  H   pos: (  0.515075  0.348261  1.585227)  dia sigma:           1.05
             1.0479         -0.0000         -0.0000
            -0.0000          1.0479         -0.0000
            -0.0000         -0.0000          1.0479

     Atom138  O   pos: (  0.304493  0.241094  1.268619)  dia sigma:          18.15
            17.9965         -0.7373          0.0381
            -0.7373         18.2211         -0.0475
             0.0381         -0.0475         18.2251

     Atom139  H   pos: (  0.260527  0.293595  1.296551)  dia sigma:           1.05
             1.0522         -0.0000         -0.0000
            -0.0000          1.0522         -0.0000
            -0.0000         -0.0000          1.0522

     Atom140  H   pos: (  0.336639  0.206365  1.328346)  dia sigma:           0.96
             0.9582         -0.0000         -0.0000
            -0.0000          0.9582         -0.0000
            -0.0000         -0.0000          0.9582

     Atom141  O   pos: (  0.556161  0.053514  1.195115)  dia sigma:          18.21
            18.1224         -0.3557         -0.0671
            -0.3557         17.7613          0.3074
            -0.0671          0.3074         18.7602

     Atom142  H   pos: (  0.597474  0.019550  1.143108)  dia sigma:           1.02
             1.0193         -0.0000         -0.0000
            -0.0000          1.0193         -0.0000
            -0.0000         -0.0000          1.0193

     Atom143  H   pos: (  0.593102  0.047635  1.262751)  dia sigma:           0.91
             0.9140         -0.0000         -0.0000
            -0.0000          0.9140         -0.0000
            -0.0000         -0.0000          0.9140

     Atom144  O   pos: (  0.597755  0.223511  0.902241)  dia sigma:          18.02
            17.4742         -0.2845          0.1915
            -0.2845         18.1150          0.3454
             0.1915          0.3454         18.4800

     Atom145  H   pos: (  0.578867  0.229232  0.829129)  dia sigma:           0.99
             0.9896         -0.0000         -0.0000
            -0.0000          0.9896         -0.0000
            -0.0000         -0.0000          0.9896

     Atom146  H   pos: (  0.581006  0.290509  0.932593)  dia sigma:           0.99
             0.9937         -0.0000         -0.0000
            -0.0000          0.9937         -0.0000
            -0.0000         -0.0000          0.9937

     Atom147  O   pos: (  0.097183  0.226419  1.388841)  dia sigma:          18.08
            18.3514          0.5330         -0.3247
             0.5330         17.8197          0.1404
            -0.3247          0.1404         18.0821

     Atom148  H   pos: (  0.142945  0.276677  1.423917)  dia sigma:           0.95
             0.9544         -0.0000         -0.0000
            -0.0000          0.9544         -0.0000
            -0.0000         -0.0000          0.9544

     Atom149  H   pos: (  0.043179  0.211487  1.437758)  dia sigma:           1.04
             1.0391         -0.0000         -0.0000
            -0.0000          1.0391         -0.0000
            -0.0000         -0.0000          1.0391

     Atom150  O   pos: (  0.791337  0.003189  1.213675)  dia sigma:          18.18
            17.7024          0.0961          0.5565
             0.0961         18.2924         -0.1992
             0.5565         -0.1992         18.5515

     Atom151  H   pos: (  0.755042 -0.026776  1.154598)  dia sigma:           0.99
             0.9873         -0.0000         -0.0000
            -0.0000          0.9873         -0.0000
            -0.0000         -0.0000          0.9873

     Atom152  H   pos: (  0.804634 -0.052651  1.262904)  dia sigma:           0.98
             0.9813         -0.0000         -0.0000
            -0.0000          0.9813         -0.0000
            -0.0000         -0.0000          0.9813

     Atom153  O   pos: (  0.465224  0.229679  1.139957)  dia sigma:          18.12
            18.1221         -0.4887         -0.4081
            -0.4887         18.2687         -0.0678
            -0.4081         -0.0678         17.9586

     Atom154  H   pos: (  0.413148  0.244421  1.192412)  dia sigma:           1.00
             0.9959         -0.0000         -0.0000
            -0.0000          0.9959         -0.0000
            -0.0000         -0.0000          0.9959

     Atom155  H   pos: (  0.497043  0.163425  1.158846)  dia sigma:           0.97
             0.9728         -0.0000         -0.0000
            -0.0000          0.9728         -0.0000
            -0.0000         -0.0000          0.9728

     Atom156  O   pos: (  0.352252  0.237981  1.611260)  dia sigma:          18.07
            17.7613         -0.2876         -0.2749
            -0.2876         18.4857         -0.0337
            -0.2749         -0.0337         17.9681

     Atom157  H   pos: (  0.343164  0.171115  1.652988)  dia sigma:           0.88
             0.8753         -0.0000         -0.0000
            -0.0000          0.8753         -0.0000
            -0.0000         -0.0000          0.8753

     Atom158  H   pos: (  0.311001  0.287766  1.651092)  dia sigma:           0.97
             0.9726         -0.0000         -0.0000
            -0.0000          0.9726         -0.0000
            -0.0000         -0.0000          0.9726

     Atom159  O   pos: (  0.643121  0.321526  1.125822)  dia sigma:          18.21
            18.2878          0.3119          0.0010
             0.3119         18.0764         -0.5972
             0.0010         -0.5972         18.2656

     Atom160  H   pos: (  0.574424  0.289629  1.136175)  dia sigma:           0.96
             0.9564         -0.0000         -0.0000
            -0.0000          0.9564         -0.0000
            -0.0000         -0.0000          0.9564

     Atom161  H   pos: (  0.631258  0.366284  1.066769)  dia sigma:           1.01
             1.0093         -0.0000         -0.0000
            -0.0000          1.0093         -0.0000
            -0.0000         -0.0000          1.0093

     Atom162  O   pos: (  0.387635  0.407458  1.030479)  dia sigma:          17.96
            17.9034          0.1841         -0.2959
             0.1841         18.3904         -0.2251
            -0.2959         -0.2251         17.5742

     Atom163  H   pos: (  0.459309  0.415642  0.994284)  dia sigma:           0.85
             0.8469         -0.0000         -0.0000
            -0.0000          0.8469         -0.0000
            -0.0000         -0.0000          0.8469

     Atom164  H   pos: (  0.382565  0.334253  1.044486)  dia sigma:           1.03
             1.0283         -0.0000         -0.0000
            -0.0000          1.0283         -0.0000
            -0.0000         -0.0000          1.0283

     Atom165  O   pos: ( -0.058190  0.099443  1.091414)  dia sigma:          18.28
            18.0254          0.3312         -0.2643
             0.3312         17.9903          0.2529
            -0.2643          0.2529         18.8298

     Atom166  H   pos: (  0.912820  0.043521  1.039125)  dia sigma:           0.94
             0.9371         -0.0000         -0.0000
            -0.0000          0.9371         -0.0000
            -0.0000         -0.0000          0.9371

     Atom167  H   pos: (  0.901639  0.079542  1.152212)  dia sigma:           1.01
             1.0121         -0.0000         -0.0000
            -0.0000          1.0121         -0.0000
            -0.0000         -0.0000          1.0121

     Atom168  O   pos: (  0.790105  0.159340  0.902642)  dia sigma:          18.19
            18.3820         -0.4839         -0.2284
            -0.4839         18.3861         -0.3298
            -0.2284         -0.3298         17.8129

     Atom169  H   pos: (  0.810043  0.092743  0.931185)  dia sigma:           1.00
             0.9976         -0.0000         -0.0000
            -0.0000          0.9976         -0.0000
            -0.0000         -0.0000          0.9976

     Atom170  H   pos: (  0.720050  0.176910  0.926590)  dia sigma:           0.96
             0.9574         -0.0000         -0.0000
            -0.0000          0.9574         -0.0000
            -0.0000         -0.0000          0.9574

     Atom171  O   pos: (  0.540197 -0.028632  0.899409)  dia sigma:          18.22
            18.7528         -0.3772          0.0155
            -0.3772         17.6018          0.0390
             0.0155          0.0390         18.2981

     Atom172  H   pos: (  0.481975 -0.006308  0.942422)  dia sigma:           0.98
             0.9808         -0.0000         -0.0000
            -0.0000          0.9808         -0.0000
            -0.0000         -0.0000          0.9808

     Atom173  H   pos: (  0.294196  0.431937  0.938542)  dia sigma:           0.97
             0.9681         -0.0000         -0.0000
            -0.0000          0.9681         -0.0000
            -0.0000         -0.0000          0.9681

     Atom174  O   pos: (  0.420445  0.173998  1.422409)  dia sigma:          18.08
            17.5114         -0.4092         -0.1496
            -0.4092         18.5359          0.0944
            -0.1496          0.0944         18.2073

     Atom175  H   pos: (  0.437561  0.107818  1.454537)  dia sigma:           0.99
             0.9853         -0.0000         -0.0000
            -0.0000          0.9853         -0.0000
            -0.0000         -0.0000          0.9853

     Atom176  H   pos: (  0.397716  0.211670  1.483659)  dia sigma:           1.00
             0.9998         -0.0000         -0.0000
            -0.0000          0.9998         -0.0000
            -0.0000         -0.0000          0.9998

     Atom177  O   pos: (  0.555885  0.328289  1.350489)  dia sigma:          18.10
            17.6249          0.4854         -0.0361
             0.4854         18.4134          0.2620
            -0.0361          0.2620         18.2750

     Atom178  H   pos: (  0.519376  0.263874  1.364177)  dia sigma:           1.00
             0.9974         -0.0000         -0.0000
            -0.0000          0.9974         -0.0000
            -0.0000         -0.0000          0.9974

     Atom179  H   pos: (  0.559519  0.360141  1.419012)  dia sigma:           0.99
             0.9850         -0.0000         -0.0000
            -0.0000          0.9850         -0.0000
            -0.0000         -0.0000          0.9850

     Atom180  O   pos: (  0.766517  0.306553  1.695782)  dia sigma:          18.11
            18.3839         -0.2925          0.1090
            -0.2925         18.2065         -0.5631
             0.1090         -0.5631         17.7508

     Atom181  H   pos: (  0.757214  0.277771  0.024258)  dia sigma:           0.98
             0.9832         -0.0000         -0.0000
            -0.0000          0.9832         -0.0000
            -0.0000         -0.0000          0.9832

     Atom182  H   pos: (  0.699417  0.365293 -0.032923)  dia sigma:           1.03
             1.0269         -0.0000         -0.0000
            -0.0000          1.0269         -0.0000
            -0.0000         -0.0000          1.0269

     Atom183  O   pos: (  0.093098  0.210419  0.862773)  dia sigma:          17.80
            17.5342          0.1731         -0.1085
             0.1731         18.2626         -0.3793
            -0.1085         -0.3793         17.6052

     Atom184  H   pos: (  0.106962  0.275898  0.831274)  dia sigma:           1.07
             1.0652         -0.0000         -0.0000
            -0.0000          1.0652         -0.0000
            -0.0000         -0.0000          1.0652

     Atom185  O   pos: ( -0.048512  0.356972  0.981723)  dia sigma:          17.72
            17.3955          0.0844          0.0944
             0.0844         17.5757          0.3988
             0.0944          0.3988         18.1819

     Atom186  H   pos: ( -0.055454  0.326442  0.914279)  dia sigma:           1.05
             1.0536         -0.0000         -0.0000
            -0.0000          1.0536         -0.0000
            -0.0000         -0.0000          1.0536

     Atom187  O   pos: (  0.565062  0.430493  0.957483)  dia sigma:          17.70
            17.4975         -0.0078         -0.0792
            -0.0078         17.4220          0.0142
            -0.0792          0.0142         18.1801

     Atom188  H   pos: (  0.572935  0.429485  0.882245)  dia sigma:           0.99
             0.9916         -0.0000         -0.0000
            -0.0000          0.9916         -0.0000
            -0.0000         -0.0000          0.9916

     Paramagnetic contribution in ppm:

     Atom  1  Ca  pos: (  0.411810 -0.026715  0.512157)  para sigma:        -471.16
          -455.2361        -17.7415          7.9286
           -17.9244       -491.6602          8.7951
             3.8457          3.3428       -466.5816

     Atom  2  Ca  pos: ( -0.133562  0.444547  0.334646)  para sigma:        -458.71
          -422.4698        -28.3669          0.8144
           -25.7369       -470.0957         -0.6667
            -2.1125         -1.7105       -483.5558

     Atom  3  Ca  pos: (  0.003121  0.194715  0.324734)  para sigma:        -492.62
          -477.0778         -5.5674          5.5824
            -4.5422       -502.0668         -7.5013
             6.1914         -7.8910       -498.7087

     Atom  4  Ca  pos: (  0.261276  0.197758  0.532467)  para sigma:        -461.52
          -467.4692         -5.6879        -19.9810
            -5.3362       -445.2499         -3.6160
           -18.0891         -3.3630       -471.8339

     Atom  5  Ca  pos: (  0.765410  0.196265  0.730585)  para sigma:        -489.75
          -433.7690        -18.4652         -3.5501
           -18.9734       -555.1306        -15.1892
            -6.8789         -8.3782       -480.3418

     Atom  6  Ca  pos: (  0.059251  0.075614  0.761928)  para sigma:        -489.59
          -514.0845        -28.6055         12.5247
           -23.8862       -462.8702         47.0223
             8.9723         41.1987       -491.8048

     Atom  7  Ca  pos: (  0.061425  0.209456  1.028604)  para sigma:        -490.92
          -500.5991         26.1451        -10.4744
            22.8394       -524.6186        -20.7014
           -15.0112        -17.1609       -447.5359

     Atom  8  Ca  pos: (  0.614394  0.426886  0.466418)  para sigma:        -473.44
          -474.6614        -14.5322         25.5763
           -11.6364       -455.7212         11.4886
            29.4023         12.3329       -489.9516

     Atom  9  Ca  pos: (  0.369547  0.434099  0.324776)  para sigma:        -477.22
          -485.0191         -5.0073          2.2234
            -7.9694       -467.0270          0.1759
             0.3513          2.6121       -479.6056

     Atom 10  Ca  pos: (  0.517484  0.195345  0.326706)  para sigma:        -490.71
          -495.0297         -5.0275         15.4151
            -2.6923       -489.9562          9.8084
            17.6895          7.5048       -487.1459

     Atom 11  Ca  pos: (  0.764552  0.189133  0.451242)  para sigma:        -507.69
          -523.5101        -18.2356        -14.3280
           -19.6014       -487.4449        -11.9226
           -16.8408        -10.8031       -512.1158

     Atom 12  Ca  pos: (  0.527227  0.042258  0.734302)  para sigma:        -470.40
          -465.1677         -4.5201        -12.9090
            -4.1492       -488.7444        -16.0274
           -13.1645        -17.2468       -457.2736

     Atom 13  Ca  pos: (  0.735021  0.360792  1.272766)  para sigma:        -466.36
          -487.5210         -8.9470         -9.5199
           -10.7439       -463.5071          2.5967
            -8.1577          3.5982       -448.0411

     Atom 14  Si  pos: (  0.901669  0.109821  0.085371)  para sigma:        -402.73
          -418.3620         -0.9475          4.9138
            -3.8080       -421.7779         15.3462
            -7.4197         13.1437       -368.0589

     Atom 15  Si  pos: (  0.525376  0.224669  0.587076)  para sigma:        -399.85
          -396.1554         23.5595         -9.7027
            26.6852       -414.2733         -0.8486
            -6.7703          0.6863       -389.1202

     Atom 16  Si  pos: (  0.751315  0.214946  0.223139)  para sigma:        -401.32
          -395.7914         22.0780          4.0835
            20.2781       -399.0949         -5.2188
             3.8061         -0.4193       -409.0858

     Atom 17  Si  pos: (  0.376991  0.111370  0.126826)  para sigma:        -405.84
          -403.6128         22.4687         26.0484
            20.6992       -422.3309         12.9192
            23.6939          4.6787       -391.5673

     Atom 18  Si  pos: ( -0.014707  0.196304  0.581468)  para sigma:        -407.86
          -391.8602          6.8097          2.4873
            11.0491       -431.8702         13.4461
             1.4734         14.9852       -399.8617

     Atom 19  Si  pos: (  0.252595  0.216735  0.295979)  para sigma:        -402.87
          -385.0022         21.5079         -3.7889
            26.6057       -418.3019         -3.7591
            -2.4788          7.0139       -405.3023

     Atom 20  Si  pos: ( -0.126119  0.405954  0.569695)  para sigma:        -408.13
          -427.1150         30.2097         -7.7117
            25.3956       -433.0394         -2.6067
            -4.9468         -7.8617       -364.2303

     Atom 21  Si  pos: (  0.128328  0.415434  0.268517)  para sigma:        -404.21
          -387.0690         25.1650         -7.2535
            22.6353       -413.2971          4.9992
            -2.4414          2.3649       -412.2785

     Atom 22  Si  pos: (  0.386420  0.434525  0.580928)  para sigma:        -401.87
          -399.2883         25.4722         -0.8997
            23.4157       -420.8874          3.2488
            -0.0307          3.5288       -385.4233

     Atom 23  Si  pos: (  0.624548  0.411222  0.235469)  para sigma:        -398.87
          -385.9598         21.6367         -5.7778
            19.7599       -406.8403          9.5387
             1.9840          3.9070       -403.8226

     Atom 24  O   pos: (  0.203201  0.318531  0.239114)  para sigma:         -59.90
           -67.8586        -21.1654         -0.5976
           -22.3163        -44.7054         -7.0431
             0.2871         -5.8127        -67.1406

     Atom 25  O   pos: (  0.243122  0.029012  0.531813)  para sigma:        -119.04
          -125.9571        -11.8020         -4.7280
            -0.4701        -87.5627         -6.3124
            -4.2860          0.7565       -143.6016

     Atom 26  O   pos: (  0.495167  0.019968  0.351095)  para sigma:        -103.74
          -110.0797          0.8190         -9.0043
             5.5672        -84.8689         -6.7812
           -12.5363        -12.7041       -116.2644

     Atom 27  O   pos: ( -0.220185  0.374233  0.492703)  para sigma:        -114.61
          -105.3378         -6.9427         16.4981
            -7.8164       -119.5531          1.8294
            14.7832          0.8168       -118.9270

     Atom 28  O   pos: (  0.030019  0.376801  0.331532)  para sigma:         -95.42
           -75.0835         -1.2119         -4.6878
             0.0988        -90.9908         -0.3482
             2.2439          3.2579       -120.1991

     Atom 29  O   pos: (  0.345290  0.076317  1.721872)  para sigma:         -60.59
           -73.9132         -2.9068          9.8244
            -2.0172        -71.5098         -3.3519
            10.1620         -3.3542        -36.3586

     Atom 30  O   pos: ( -0.001600  0.178020  0.139284)  para sigma:         -43.17
           -34.1766         12.8016         -0.2182
            13.0268        -57.6945          2.9770
             2.2011          4.0158        -37.6401

     Atom 31  H   pos: (  0.060519  0.181265  0.092899)  para sigma:           0.00
             0.0000          0.0000          0.0000
             0.0000          0.0000          0.0000
             0.0000          0.0000          0.0000

     Atom 32  O   pos: ( -0.081240  0.159887  0.679875)  para sigma:        -126.50
           -72.6640        -35.6934        -27.9636
           -38.4819       -172.1381         15.6533
           -15.1853          6.8640       -134.6932

     Atom 33  O   pos: (  0.279822  0.138628  0.202223)  para sigma:         -62.72
           -62.8457        -10.1861        -18.2799
           -12.6364        -70.9961         17.6224
           -17.4065         13.7845        -54.3053

     Atom 34  O   pos: (  0.704429  0.030800  0.693285)  para sigma:        -105.26
          -101.6939          6.8312          4.5729
             5.4947       -106.4649          6.2332
            -2.5826          8.4594       -107.6148

     Atom 35  O   pos: (  0.880285  0.001188  0.145364)  para sigma:         -59.95
           -72.6167         -0.5250          5.1390
            -1.4344        -48.8063        -22.9441
             6.1074        -18.2126        -58.4175

     Atom 36  O   pos: (  0.460644  0.332638  0.591429)  para sigma:         -59.08
           -59.0320        -21.5682          3.9134
           -22.3380        -41.6450          0.4212
             4.0328         -0.6849        -76.5778

     Atom 37  O   pos: (  0.676470  0.308691  0.185562)  para sigma:         -57.95
           -61.3792        -27.7707         -3.4411
           -25.3204        -45.1367          2.9808
            -3.4938          3.0975        -67.3259

     Atom 38  O   pos: (  0.735016  0.020586  0.488629)  para sigma:        -113.51
          -141.6680          7.2760          9.2112
            12.7036       -104.0305         -6.8795
             4.4730         -2.1964        -94.8417

     Atom 39  O   pos: (  0.006195  0.014154  0.309205)  para sigma:        -104.71
           -77.6967         -4.0784         14.5069
            -3.0104        -98.2426          0.5837
             4.4452         -3.6860       -138.1995

     Atom 40  O   pos: (  0.267701  0.394659  0.572024)  para sigma:         -86.96
           -74.5310         -7.4175         16.1200
            -8.6541        -84.2350          2.2128
            20.8964          3.3500       -102.1088

     Atom 41  O   pos: (  0.534961  0.375559  0.313028)  para sigma:        -117.41
           -99.4173         -5.8657          3.4958
            -9.1248       -115.1699          1.8325
            10.1254          1.6369       -137.6458

     Atom 42  O   pos: (  0.917419  0.060446  1.681613)  para sigma:         -55.31
           -75.8403          6.6759         -8.6158
             7.8903        -69.7409          9.2907
            -6.2414         15.1575        -20.3626

     Atom 43  O   pos: (  0.468509  0.189147  0.155212)  para sigma:         -85.07
           -90.0999         13.8463          9.8787
            12.0164        -91.3537         -2.0319
            12.4966          0.9836        -73.7446

     Atom 44  O   pos: (  0.593218  0.221415  0.693607)  para sigma:         -95.68
           -88.2532         -5.3987         19.9293
            -6.7399       -107.1679         -2.7792
            14.5524         -0.8955        -91.6124

     Atom 45  O   pos: (  0.797109  0.176343  0.110697)  para sigma:         -57.94
           -58.9512        -17.1019        -11.8295
           -20.3900        -59.3821          8.4264
           -12.4525          6.1065        -55.4905

     Atom 46  O   pos: (  0.444607  0.129456  0.585666)  para sigma:         -95.94
          -108.4832         10.8031          9.3332
             8.1262        -80.9483          6.5985
            16.0915         12.3720        -98.3911

     Atom 47  O   pos: (  0.684996  0.131290  0.285961)  para sigma:        -102.20
          -103.6889          3.9833         -1.1179
             5.4351        -75.9534         -6.6989
             1.1914          4.0600       -126.9460

     Atom 48  O   pos: (  0.597345  0.233531  0.485785)  para sigma:        -104.60
           -92.4822         -3.7070        -10.7936
            -8.0267       -133.2597          6.7295
            -6.8690          1.6839        -88.0444

     Atom 49  O   pos: ( -0.160694  0.258652  0.302580)  para sigma:        -113.80
           -87.6248         -7.7327          1.8704
           -10.1944       -121.4211         -8.0789
            -6.2083         -8.7386       -132.3461

     Atom 50  O   pos: ( -0.055148  0.133886  0.480937)  para sigma:        -121.81
          -137.4409          2.1993         -1.0837
             4.7269       -113.9463          7.2218
            -1.7357          3.1621       -114.0564

     Atom 51  O   pos: (  0.169888  0.162465  0.369683)  para sigma:        -103.99
           -79.1604         -3.4810          7.4307
            -7.2472       -113.3584          2.0709
            13.0650          4.5381       -119.4446

     Atom 52  O   pos: (  0.105776  0.192992  0.615026)  para sigma:         -95.29
           -70.0438          1.2381        -18.9487
             1.9133       -112.6003         -3.5593
           -30.5828         -1.6013       -103.2364

     Atom 53  O   pos: (  0.349564  0.252256  0.364783)  para sigma:         -94.73
           -79.7230         -3.5657         -9.3973
            -6.7931        -94.2720         -3.8627
           -14.2108         -5.8359       -110.2070

     Atom 54  O   pos: ( -0.159488  0.406686  0.688997)  para sigma:         -83.29
          -101.9226        -13.9635        -14.0344
           -19.1033        -76.2118         27.1254
           -14.3246         21.7100        -71.7263

     Atom 55  O   pos: (  0.405295 -0.008641  0.162198)  para sigma:         -62.78
           -75.5399        -13.7256          5.9565
           -10.5953        -58.8204        -15.9321
             2.9373        -13.2200        -53.9763

     Atom 56  O   pos: ( -0.035199  0.316915  0.550064)  para sigma:         -77.94
           -83.2030         -9.0190          1.0033
           -13.2978        -59.7262         -3.8244
             2.1565         -5.1192        -90.8905

     Atom 57  O   pos: (  0.092135  0.387292  0.706216)  para sigma:         -26.13
           -22.9919          6.1398         -0.9134
             2.4166        -18.2888          9.2154
             0.8938         10.5236        -37.1105

     Atom 58  H   pos: (  0.099899  0.316182  0.678081)  para sigma:           0.00
             0.0000          0.0000          0.0000
             0.0000          0.0000          0.0000
             0.0000          0.0000          0.0000

     Atom 59  H   pos: (  0.018751  0.397146  0.717323)  para sigma:           0.00
             0.0000          0.0000          0.0000
             0.0000          0.0000          0.0000
             0.0000          0.0000          0.0000

     Atom 60  O   pos: (  0.234994  0.345153  1.470097)  para sigma:         -25.16
           -35.5643         -5.6221          2.9679
           -11.1584         -9.5787          3.1196
             0.8404         10.1358        -30.3376

     Atom 61  H   pos: (  0.207760  0.401948  1.515768)  para sigma:           0.00
             0.0000          0.0000          0.0000
             0.0000          0.0000          0.0000
             0.0000          0.0000          0.0000

     Atom 62  H   pos: (  0.273349  0.298586  1.514930)  para sigma:           0.00
             0.0000          0.0000          0.0000
             0.0000          0.0000          0.0000
             0.0000          0.0000          0.0000

     Atom 63  O   pos: (  0.594954  0.425292  0.750195)  para sigma:         -27.37
           -32.9153         -0.8359          1.5888
            -5.3668        -15.4054          1.4545
             2.8003          0.6351        -33.7894

     Atom 64  H   pos: (  0.591144  0.352018  0.729348)  para sigma:           0.00
             0.0000          0.0000          0.0000
             0.0000          0.0000          0.0000
             0.0000          0.0000          0.0000

     Atom 65  H   pos: (  0.833394 -0.017053  0.733749)  para sigma:           0.00
             0.0000          0.0000          0.0000
             0.0000          0.0000          0.0000
             0.0000          0.0000          0.0000

     Atom 66  O   pos: (  0.393985  0.376256  0.144948)  para sigma:         -35.46
           -32.4354         -0.3544          7.2920
            -0.3962        -26.2045         -1.8743
             7.3183         -2.2577        -47.7320

     Atom 67  H   pos: (  0.452933  0.418373  0.124227)  para sigma:           0.00
             0.0000          0.0000          0.0000
             0.0000          0.0000          0.0000
             0.0000          0.0000          0.0000

     Atom 68  H   pos: (  0.422681  0.303820  0.149478)  para sigma:           0.00
             0.0000          0.0000          0.0000
             0.0000          0.0000          0.0000
             0.0000          0.0000          0.0000

     Atom 69  O   pos: (  0.207249  0.039074  1.357480)  para sigma:         -12.83
           -18.3079        -14.9004          0.1382
           -12.8493        -14.3272         -5.1544
             2.5837         -6.0246         -5.8693

     Atom 70  H   pos: (  0.172452  0.105771  1.362766)  para sigma:           0.00
             0.0000          0.0000          0.0000
             0.0000          0.0000          0.0000
             0.0000          0.0000          0.0000

     Atom 71  H   pos: (  0.230984  0.023818  1.428268)  para sigma:           0.00
             0.0000          0.0000          0.0000
             0.0000          0.0000          0.0000
             0.0000          0.0000          0.0000

     Atom 72  O   pos: (  0.824577  0.116763  1.477786)  para sigma:         -29.86
           -32.4778          3.8609          8.5646
            -0.5359        -24.3808         -1.6810
             6.4494          4.4074        -32.7101

     Atom 73  H   pos: (  0.829255  0.044616  1.499503)  para sigma:           0.00
             0.0000          0.0000          0.0000
             0.0000          0.0000          0.0000
             0.0000          0.0000          0.0000

     Atom 74  H   pos: (  0.873979  0.157406  1.518735)  para sigma:           0.00
             0.0000          0.0000          0.0000
             0.0000          0.0000          0.0000
             0.0000          0.0000          0.0000

     Atom 75  O   pos: (  0.779807  0.192457  1.292931)  para sigma:         -25.30
           -44.5782         -7.5879          4.8056
            -6.2610         -0.3074          1.0734
             4.5861         -2.1584        -31.0189

     Atom 76  H   pos: (  0.791031  0.171019  1.364558)  para sigma:           0.00
             0.0000          0.0000          0.0000
             0.0000          0.0000          0.0000
             0.0000          0.0000          0.0000

     Atom 77  H   pos: (  0.769838  0.127664  1.255425)  para sigma:           0.00
             0.0000          0.0000          0.0000
             0.0000          0.0000          0.0000
             0.0000          0.0000          0.0000

     Atom 78  O   pos: (  0.980026  0.043828  1.342380)  para sigma:         -24.54
           -21.0953        -10.7366          2.7055
           -13.9234        -31.0917         10.9908
             3.1097         11.2319        -21.4353

     Atom 79  H   pos: (  0.913172  0.075836  1.344522)  para sigma:           0.00
             0.0000          0.0000          0.0000
             0.0000          0.0000          0.0000
             0.0000          0.0000          0.0000

     Atom 80  H   pos: (  0.007172  0.059755  1.413001)  para sigma:           0.00
             0.0000          0.0000          0.0000
             0.0000          0.0000          0.0000
             0.0000          0.0000          0.0000

     Atom 81  O   pos: (  0.234827  0.191945  1.071962)  para sigma:         -16.09
            -7.2495        -15.4875          6.0792
           -14.8428        -21.9077          8.2714
             4.5523          7.2144        -19.1016

     Atom 82  H   pos: (  0.280447  0.140545  1.041308)  para sigma:           0.00
             0.0000          0.0000          0.0000
             0.0000          0.0000          0.0000
             0.0000          0.0000          0.0000

     Atom 83  H   pos: (  0.256064  0.200326  1.143604)  para sigma:           0.00
             0.0000          0.0000          0.0000
             0.0000          0.0000          0.0000
             0.0000          0.0000          0.0000

     Atom 84  O   pos: ( -0.123695  0.426507  0.146941)  para sigma:          -9.58
             3.0481          6.5340          8.1918
            11.5130        -25.5555         11.2394
             7.1008          9.3369         -6.2371

     Atom 85  H   pos: ( -0.054026  0.410913  0.126598)  para sigma:           0.00
             0.0000          0.0000          0.0000
             0.0000          0.0000          0.0000
             0.0000          0.0000          0.0000

     Atom 86  H   pos: ( -0.167954  0.403997  0.090690)  para sigma:           0.00
             0.0000          0.0000          0.0000
             0.0000          0.0000          0.0000
             0.0000          0.0000          0.0000

     Atom 87  O   pos: (  0.355030  0.015104  1.222213)  para sigma:         -20.55
            -1.9516          3.0689        -16.2557
             1.6290        -35.5536          8.2865
           -17.4412          6.6166        -24.1309

     Atom 88  H   pos: (  0.313569  0.036527  1.282797)  para sigma:           0.00
             0.0000          0.0000          0.0000
             0.0000          0.0000          0.0000
             0.0000          0.0000          0.0000

     Atom 89  H   pos: (  0.428370  0.030859  1.229835)  para sigma:           0.00
             0.0000          0.0000          0.0000
             0.0000          0.0000          0.0000
             0.0000          0.0000          0.0000

     Atom 90  O   pos: (  0.068052  0.284360  1.191596)  para sigma:         -18.00
           -42.4981         -2.7782          2.2829
            -2.8367         -8.7707          2.5227
             2.1747          5.4544         -2.7204

     Atom 91  H   pos: (  0.070060  0.254974  1.261122)  para sigma:           0.00
             0.0000          0.0000          0.0000
             0.0000          0.0000          0.0000
             0.0000          0.0000          0.0000

     Atom 92  H   pos: (  0.055574  0.358444  1.201817)  para sigma:           0.00
             0.0000          0.0000          0.0000
             0.0000          0.0000          0.0000
             0.0000          0.0000          0.0000

     Atom 93  O   pos: ( -0.068247  0.262962  1.584501)  para sigma:         -20.81
           -13.5718        -11.0856         -2.8522
           -11.3426        -18.6945         -5.2878
            -1.9530         -6.0275        -30.1708

     Atom 94  H   pos: ( -0.133519  0.281931  1.619412)  para sigma:           0.00
             0.0000          0.0000          0.0000
             0.0000          0.0000          0.0000
             0.0000          0.0000          0.0000

     Atom 95  H   pos: ( -0.032491  0.218680  1.632587)  para sigma:           0.00
             0.0000          0.0000          0.0000
             0.0000          0.0000          0.0000
             0.0000          0.0000          0.0000

     Atom 96  O   pos: (  0.367403  0.036175  1.001976)  para sigma:         -33.66
           -37.8997         14.8549         -0.3511
            15.0751        -27.1724          6.1033
             1.4300          6.4204        -35.9126

     Atom 97  H   pos: (  0.381637  0.039317  1.075204)  para sigma:           0.00
             0.0000          0.0000          0.0000
             0.0000          0.0000          0.0000
             0.0000          0.0000          0.0000

     Atom 98  H   pos: (  0.318608 -0.030242  0.992132)  para sigma:           0.00
             0.0000          0.0000          0.0000
             0.0000          0.0000          0.0000
             0.0000          0.0000          0.0000

     Atom 99  O   pos: ( -0.148253  0.410455  1.147846)  para sigma:         -21.30
           -18.9158          5.3867        -18.0854
             4.4035        -36.2690          6.9278
           -21.9501          6.9129         -8.7173

     Atom100  H   pos: ( -0.121431  0.375891  1.085140)  para sigma:           0.00
             0.0000          0.0000          0.0000
             0.0000          0.0000          0.0000
             0.0000          0.0000          0.0000

     Atom101  H   pos: ( -0.092194  0.454201  1.169086)  para sigma:           0.00
             0.0000          0.0000          0.0000
             0.0000          0.0000          0.0000
             0.0000          0.0000          0.0000

     Atom102  O   pos: (  0.481779  0.035300  1.568514)  para sigma:         -28.40
           -22.5397          5.8933        -13.1008
             2.8558        -33.1964          6.2704
           -14.1746          2.7764        -29.4655

     Atom103  H   pos: (  0.544554  0.076419  1.574150)  para sigma:           0.00
             0.0000          0.0000          0.0000
             0.0000          0.0000          0.0000
             0.0000          0.0000          0.0000

     Atom104  H   pos: (  0.440966  0.045831  1.632372)  para sigma:           0.00
             0.0000          0.0000          0.0000
             0.0000          0.0000          0.0000
             0.0000          0.0000          0.0000

     Atom105  O   pos: (  0.384448  0.126030  0.818910)  para sigma:           0.70
           -11.7100         -8.9293         -9.0986
            -9.0886         -0.7638         -8.2467
            -5.9925        -13.9048         14.5701

     Atom106  H   pos: (  0.376442  0.109939  0.892423)  para sigma:           0.00
             0.0000          0.0000          0.0000
             0.0000          0.0000          0.0000
             0.0000          0.0000          0.0000

     Atom107  H   pos: (  0.355754  0.193260  0.808000)  para sigma:           0.00
             0.0000          0.0000          0.0000
             0.0000          0.0000          0.0000
             0.0000          0.0000          0.0000

     Atom108  O   pos: ( -0.219105  0.478356  0.925653)  para sigma:         -11.00
            11.9281         -7.7510          3.8250
            -6.2923        -24.4194        -11.1478
             2.2293        -15.1815        -20.5096

     Atom109  H   pos: ( -0.280669  0.444655  0.951805)  para sigma:           0.00
             0.0000          0.0000          0.0000
             0.0000          0.0000          0.0000
             0.0000          0.0000          0.0000

     Atom110  H   pos: ( -0.159288  0.437290  0.948472)  para sigma:           0.00
             0.0000          0.0000          0.0000
             0.0000          0.0000          0.0000
             0.0000          0.0000          0.0000

     Atom111  O   pos: (  0.049398  0.066570  1.540220)  para sigma:         -30.39
           -19.1228          1.1305         -9.7665
             0.0076        -44.6722          9.0501
           -13.1800          5.2922        -27.3675

     Atom112  H   pos: (  0.117205  0.082818  1.566487)  para sigma:           0.00
             0.0000          0.0000          0.0000
             0.0000          0.0000          0.0000
             0.0000          0.0000          0.0000

     Atom113  H   pos: (  0.002707  0.067723  1.602768)  para sigma:           0.00
             0.0000          0.0000          0.0000
             0.0000          0.0000          0.0000
             0.0000          0.0000          0.0000

     Atom114  O   pos: (  0.261219 -0.007351  1.549598)  para sigma:          -9.40
           -26.6297         10.1976         15.2503
             6.4075          2.8147          5.2670
            12.9107          9.8819         -4.3752

     Atom115  H   pos: ( -0.045429  0.390596  1.550169)  para sigma:           0.00
             0.0000          0.0000          0.0000
             0.0000          0.0000          0.0000
             0.0000          0.0000          0.0000

     Atom116  H   pos: (  0.288777  0.019068  1.614946)  para sigma:           0.00
             0.0000          0.0000          0.0000
             0.0000          0.0000          0.0000
             0.0000          0.0000          0.0000

     Atom117  O   pos: (  0.544582  0.231253  1.700479)  para sigma:         -27.44
           -21.4737         -1.7532          1.2252
             2.2241        -50.2542        -10.3439
            -1.4051        -15.1716        -10.6058

     Atom118  H   pos: (  0.534019  0.230807  0.054357)  para sigma:           0.00
             0.0000          0.0000          0.0000
             0.0000          0.0000          0.0000
             0.0000          0.0000          0.0000

     Atom119  H   pos: (  0.474216  0.233446  1.672817)  para sigma:           0.00
             0.0000          0.0000          0.0000
             0.0000          0.0000          0.0000
             0.0000          0.0000          0.0000

     Atom120  O   pos: (  0.639491  0.172016  1.537005)  para sigma:         -26.52
           -14.0467         -7.4761        -20.2306
            -5.5001        -41.5134         13.7498
           -22.1672         13.1657        -24.0057

     Atom121  H   pos: (  0.712238  0.150525  1.537459)  para sigma:           0.00
             0.0000          0.0000          0.0000
             0.0000          0.0000          0.0000
             0.0000          0.0000          0.0000

     Atom122  H   pos: (  0.616188  0.194571  1.607292)  para sigma:           0.00
             0.0000          0.0000          0.0000
             0.0000          0.0000          0.0000
             0.0000          0.0000          0.0000

     Atom123  O   pos: (  0.238857  0.378506  0.021144)  para sigma:         -22.68
            -9.9839         -9.5068          2.3126
            -9.8722        -31.6268          8.4877
             5.9758          8.3283        -26.4305

     Atom124  H   pos: (  0.182593  0.414981  0.055565)  para sigma:           0.00
             0.0000          0.0000          0.0000
             0.0000          0.0000          0.0000
             0.0000          0.0000          0.0000

     Atom125  H   pos: (  0.295336  0.378922  0.073720)  para sigma:           0.00
             0.0000          0.0000          0.0000
             0.0000          0.0000          0.0000
             0.0000          0.0000          0.0000

     Atom126  O   pos: (  0.144584  0.161893  1.721117)  para sigma:         -17.30
            -9.7443          3.9606         -4.9860
             0.1800         -5.5863         -0.0243
            -4.1225          1.9205        -36.5837

     Atom127  H   pos: (  0.176894  0.230471  1.729770)  para sigma:           0.00
             0.0000          0.0000          0.0000
             0.0000          0.0000          0.0000
             0.0000          0.0000          0.0000

     Atom128  H   pos: (  0.203082  0.146684  0.017771)  para sigma:           0.00
             0.0000          0.0000          0.0000
             0.0000          0.0000          0.0000
             0.0000          0.0000          0.0000

     Atom129  O   pos: (  0.762990  0.341668  1.453405)  para sigma:         -21.67
           -31.4997          8.8632         -2.1658
             8.4554        -12.4386          2.2644
            -3.1773          2.9813        -21.0862

     Atom130  H   pos: ( -0.238319  0.414011  1.491623)  para sigma:           0.00
             0.0000          0.0000          0.0000
             0.0000          0.0000          0.0000
             0.0000          0.0000          0.0000

     Atom131  H   pos: (  0.708805  0.300770  1.484932)  para sigma:           0.00
             0.0000          0.0000          0.0000
             0.0000          0.0000          0.0000
             0.0000          0.0000          0.0000

     Atom132  O   pos: (  0.632538  0.028996  1.376549)  para sigma:         -11.37
           -33.1668          9.8713         -3.7228
             9.9752          1.7483         -1.2770
            -2.7706          1.5925         -2.6999

     Atom133  H   pos: (  0.624725  0.083223  1.427703)  para sigma:           0.00
             0.0000          0.0000          0.0000
             0.0000          0.0000          0.0000
             0.0000          0.0000          0.0000

     Atom134  H   pos: (  0.607971 -0.034099  1.409834)  para sigma:           0.00
             0.0000          0.0000          0.0000
             0.0000          0.0000          0.0000
             0.0000          0.0000          0.0000

     Atom135  O   pos: (  0.553413  0.401206  1.549948)  para sigma:         -19.92
           -35.7651         16.3860          6.7733
            19.1833         -5.5470          8.4216
             8.0624         12.8290        -18.4482

     Atom136  H   pos: (  0.575877  0.451219  1.608303)  para sigma:           0.00
             0.0000          0.0000          0.0000
             0.0000          0.0000          0.0000
             0.0000          0.0000          0.0000

     Atom137  H   pos: (  0.515075  0.348261  1.585227)  para sigma:           0.00
             0.0000          0.0000          0.0000
             0.0000          0.0000          0.0000
             0.0000          0.0000          0.0000

     Atom138  O   pos: (  0.304493  0.241094  1.268619)  para sigma:         -11.18
           -13.6214        -20.4460          4.6773
           -17.4424        -17.1602         -4.6206
             7.3747         -5.9557         -2.7694

     Atom139  H   pos: (  0.260527  0.293595  1.296551)  para sigma:           0.00
             0.0000          0.0000          0.0000
             0.0000          0.0000          0.0000
             0.0000          0.0000          0.0000

     Atom140  H   pos: (  0.336639  0.206365  1.328346)  para sigma:           0.00
             0.0000          0.0000          0.0000
             0.0000          0.0000          0.0000
             0.0000          0.0000          0.0000

     Atom141  O   pos: (  0.556161  0.053514  1.195115)  para sigma:         -12.26
           -12.0002        -10.4091         10.6954
            -9.0197        -29.3408          0.8319
             4.5886          2.7868          4.5676

     Atom142  H   pos: (  0.597474  0.019550  1.143108)  para sigma:           0.00
             0.0000          0.0000          0.0000
             0.0000          0.0000          0.0000
             0.0000          0.0000          0.0000

     Atom143  H   pos: (  0.593102  0.047635  1.262751)  para sigma:           0.00
             0.0000          0.0000          0.0000
             0.0000          0.0000          0.0000
             0.0000          0.0000          0.0000

     Atom144  O   pos: (  0.597755  0.223511  0.902241)  para sigma:         -14.70
           -29.7251        -10.8236          1.9740
            -9.3625        -18.4743          9.3709
             2.8991         16.1230          4.0936

     Atom145  H   pos: (  0.578867  0.229232  0.829129)  para sigma:           0.00
             0.0000          0.0000          0.0000
             0.0000          0.0000          0.0000
             0.0000          0.0000          0.0000

     Atom146  H   pos: (  0.581006  0.290509  0.932593)  para sigma:           0.00
             0.0000          0.0000          0.0000
             0.0000          0.0000          0.0000
             0.0000          0.0000          0.0000

     Atom147  O   pos: (  0.097183  0.226419  1.388841)  para sigma:         -18.45
           -13.5974         19.3616         -1.2364
            24.9309        -16.1342          3.4670
             0.7076          3.3807        -25.6313

     Atom148  H   pos: (  0.142945  0.276677  1.423917)  para sigma:           0.00
             0.0000          0.0000          0.0000
             0.0000          0.0000          0.0000
             0.0000          0.0000          0.0000

     Atom149  H   pos: (  0.043179  0.211487  1.437758)  para sigma:           0.00
             0.0000          0.0000          0.0000
             0.0000          0.0000          0.0000
             0.0000          0.0000          0.0000

     Atom150  O   pos: (  0.791337  0.003189  1.213675)  para sigma:         -19.27
           -31.6391         -0.8904         10.0756
             1.8190        -20.9372          2.2964
            14.8476         -0.4948         -5.2291

     Atom151  H   pos: (  0.755042 -0.026776  1.154598)  para sigma:           0.00
             0.0000          0.0000          0.0000
             0.0000          0.0000          0.0000
             0.0000          0.0000          0.0000

     Atom152  H   pos: (  0.804634 -0.052651  1.262904)  para sigma:           0.00
             0.0000          0.0000          0.0000
             0.0000          0.0000          0.0000
             0.0000          0.0000          0.0000

     Atom153  O   pos: (  0.465224  0.229679  1.139957)  para sigma:         -16.44
            -9.1645        -11.3260        -12.8129
           -11.5045        -11.0460         -3.9989
            -9.8216         -5.2932        -29.1058

     Atom154  H   pos: (  0.413148  0.244421  1.192412)  para sigma:           0.00
             0.0000          0.0000          0.0000
             0.0000          0.0000          0.0000
             0.0000          0.0000          0.0000

     Atom155  H   pos: (  0.497043  0.163425  1.158846)  para sigma:           0.00
             0.0000          0.0000          0.0000
             0.0000          0.0000          0.0000
             0.0000          0.0000          0.0000

     Atom156  O   pos: (  0.352252  0.237981  1.611260)  para sigma:         -34.34
           -46.0092        -11.5475         -0.5444
           -10.3451        -24.1651         -9.1716
             0.4237        -11.2224        -32.8332

     Atom157  H   pos: (  0.343164  0.171115  1.652988)  para sigma:           0.00
             0.0000          0.0000          0.0000
             0.0000          0.0000          0.0000
             0.0000          0.0000          0.0000

     Atom158  H   pos: (  0.311001  0.287766  1.651092)  para sigma:           0.00
             0.0000          0.0000          0.0000
             0.0000          0.0000          0.0000
             0.0000          0.0000          0.0000

     Atom159  O   pos: (  0.643121  0.321526  1.125822)  para sigma:         -28.06
           -22.9805          7.6331         12.9166
             7.1776        -37.9028         -4.9242
            14.4954         -5.9342        -23.2846

     Atom160  H   pos: (  0.574424  0.289629  1.136175)  para sigma:           0.00
             0.0000          0.0000          0.0000
             0.0000          0.0000          0.0000
             0.0000          0.0000          0.0000

     Atom161  H   pos: (  0.631258  0.366284  1.066769)  para sigma:           0.00
             0.0000          0.0000          0.0000
             0.0000          0.0000          0.0000
             0.0000          0.0000          0.0000

     Atom162  O   pos: (  0.387635  0.407458  1.030479)  para sigma:         -23.54
            -5.4370          8.5932         -9.8248
             7.1366        -35.0018         -6.0726
            -6.4125         -6.9844        -30.1916

     Atom163  H   pos: (  0.459309  0.415642  0.994284)  para sigma:           0.00
             0.0000          0.0000          0.0000
             0.0000          0.0000          0.0000
             0.0000          0.0000          0.0000

     Atom164  H   pos: (  0.382565  0.334253  1.044486)  para sigma:           0.00
             0.0000          0.0000          0.0000
             0.0000          0.0000          0.0000
             0.0000          0.0000          0.0000

     Atom165  O   pos: ( -0.058190  0.099443  1.091414)  para sigma:         -31.07
           -29.9960         22.6233         -4.6895
            23.4536        -28.9213         -1.5784
            -4.0251          2.0030        -34.2939

     Atom166  H   pos: (  0.912820  0.043521  1.039125)  para sigma:           0.00
             0.0000          0.0000          0.0000
             0.0000          0.0000          0.0000
             0.0000          0.0000          0.0000

     Atom167  H   pos: (  0.901639  0.079542  1.152212)  para sigma:           0.00
             0.0000          0.0000          0.0000
             0.0000          0.0000          0.0000
             0.0000          0.0000          0.0000

     Atom168  O   pos: (  0.790105  0.159340  0.902642)  para sigma:         -19.70
           -20.6089        -15.9478          4.2536
           -12.0584        -22.7677         -7.7631
             4.2687        -16.9859        -15.7085

     Atom169  H   pos: (  0.810043  0.092743  0.931185)  para sigma:           0.00
             0.0000          0.0000          0.0000
             0.0000          0.0000          0.0000
             0.0000          0.0000          0.0000

     Atom170  H   pos: (  0.720050  0.176910  0.926590)  para sigma:           0.00
             0.0000          0.0000          0.0000
             0.0000          0.0000          0.0000
             0.0000          0.0000          0.0000

     Atom171  O   pos: (  0.540197 -0.028632  0.899409)  para sigma:         -17.98
           -11.6720         -9.0578          4.8565
           -11.4179        -36.7885         -6.9255
             8.5152         -6.4393         -5.4801

     Atom172  H   pos: (  0.481975 -0.006308  0.942422)  para sigma:           0.00
             0.0000          0.0000          0.0000
             0.0000          0.0000          0.0000
             0.0000          0.0000          0.0000

     Atom173  H   pos: (  0.294196  0.431937  0.938542)  para sigma:           0.00
             0.0000          0.0000          0.0000
             0.0000          0.0000          0.0000
             0.0000          0.0000          0.0000

     Atom174  O   pos: (  0.420445  0.173998  1.422409)  para sigma:         -16.96
           -33.6103        -10.7778          0.6060
           -11.9028         -8.1277         -0.7955
             0.5071         -3.4002         -9.1463

     Atom175  H   pos: (  0.437561  0.107818  1.454537)  para sigma:           0.00
             0.0000          0.0000          0.0000
             0.0000          0.0000          0.0000
             0.0000          0.0000          0.0000

     Atom176  H   pos: (  0.397716  0.211670  1.483659)  para sigma:           0.00
             0.0000          0.0000          0.0000
             0.0000          0.0000          0.0000
             0.0000          0.0000          0.0000

     Atom177  O   pos: (  0.555885  0.328289  1.350489)  para sigma:         -11.58
           -24.2925         15.6804          0.6996
            15.2289         -4.4232          5.9879
            -1.3004          5.1207         -6.0250

     Atom178  H   pos: (  0.519376  0.263874  1.364177)  para sigma:           0.00
             0.0000          0.0000          0.0000
             0.0000          0.0000          0.0000
             0.0000          0.0000          0.0000

     Atom179  H   pos: (  0.559519  0.360141  1.419012)  para sigma:           0.00
             0.0000          0.0000          0.0000
             0.0000          0.0000          0.0000
             0.0000          0.0000          0.0000

     Atom180  O   pos: (  0.766517  0.306553  1.695782)  para sigma:         -13.04
            -8.6536         -4.8857          3.7224
            -6.8595        -13.5694        -13.9565
             4.6378        -16.7227        -16.8830

     Atom181  H   pos: (  0.757214  0.277771  0.024258)  para sigma:           0.00
             0.0000          0.0000          0.0000
             0.0000          0.0000          0.0000
             0.0000          0.0000          0.0000

     Atom182  H   pos: (  0.699417  0.365293 -0.032923)  para sigma:           0.00
             0.0000          0.0000          0.0000
             0.0000          0.0000          0.0000
             0.0000          0.0000          0.0000

     Atom183  O   pos: (  0.093098  0.210419  0.862773)  para sigma:         -82.23
           -79.5745          9.6343         -9.5898
            -3.4152       -130.1926         45.3173
            -3.5144         40.4096        -36.9274

     Atom184  H   pos: (  0.106962  0.275898  0.831274)  para sigma:           0.00
             0.0000          0.0000          0.0000
             0.0000          0.0000          0.0000
             0.0000          0.0000          0.0000

     Atom185  O   pos: ( -0.048512  0.356972  0.981723)  para sigma:         -35.78
           -22.6030          0.4460         -0.9743
             3.8664        -21.7803          4.9276
             1.5080         -2.4722        -62.9645

     Atom186  H   pos: ( -0.055454  0.326442  0.914279)  para sigma:           0.00
             0.0000          0.0000          0.0000
             0.0000          0.0000          0.0000
             0.0000          0.0000          0.0000

     Atom187  O   pos: (  0.565062  0.430493  0.957483)  para sigma:         -50.71
           -47.8814          2.4521         -5.2104
             2.5655        -53.2006          3.8707
            -3.3693          2.6706        -51.0507

     Atom188  H   pos: (  0.572935  0.429485  0.882245)  para sigma:           0.00
             0.0000          0.0000          0.0000
             0.0000          0.0000          0.0000
             0.0000          0.0000          0.0000

     Paramagnetic US occ-occ contribution in ppm:

     Atom  1  Ca  pos: (  0.411810 -0.026715  0.512157)  para_oo sigma:          -2.93
            -2.7432         -0.4659          0.2476
            -0.5309         -3.0846          0.2188
             0.3131          0.2367         -2.9671

     Atom  2  Ca  pos: ( -0.133562  0.444547  0.334646)  para_oo sigma:          -2.93
            -2.4098         -0.5979          0.0542
            -0.5510         -2.9312         -0.0272
             0.0218         -0.0242         -3.4613

     Atom  3  Ca  pos: (  0.003121  0.194715  0.324734)  para_oo sigma:          -3.56
            -3.3668         -0.4130          0.1079
            -0.4197         -3.4590         -0.1880
             0.2095         -0.1438         -3.8667

     Atom  4  Ca  pos: (  0.261276  0.197758  0.532467)  para_oo sigma:          -2.84
            -3.1204         -0.2157         -0.3568
            -0.2027         -2.3758          0.0099
            -0.3347         -0.0463         -3.0300

     Atom  5  Ca  pos: (  0.765410  0.196265  0.730585)  para_oo sigma:          -3.46
            -2.4006         -0.0717          0.0427
            -0.1223         -4.1818          0.0320
             0.0033          0.0827         -3.7941

     Atom  6  Ca  pos: (  0.059251  0.075614  0.761928)  para_oo sigma:          -3.35
            -3.5752         -0.4251          0.3434
            -0.3396         -2.8346          1.2525
             0.3038          1.3309         -3.6514

     Atom  7  Ca  pos: (  0.061425  0.209456  1.028604)  para_oo sigma:          -3.79
            -2.9753          0.3829         -0.2262
             0.5202         -4.8084         -0.5351
            -0.2543         -0.5520         -3.5885

     Atom  8  Ca  pos: (  0.614394  0.426886  0.466418)  para_oo sigma:          -2.85
            -2.7160         -0.3843          0.4406
            -0.3585         -2.4214          0.1465
             0.5008          0.1418         -3.4035

     Atom  9  Ca  pos: (  0.369547  0.434099  0.324776)  para_oo sigma:          -3.21
            -3.2382         -0.3271          0.0705
            -0.3370         -2.8271         -0.0053
             0.0430         -0.1086         -3.5634

     Atom 10  Ca  pos: (  0.517484  0.195345  0.326706)  para_oo sigma:          -3.47
            -3.5695         -0.2896          0.2327
            -0.3038         -3.2239          0.0791
             0.2298          0.0865         -3.6142

     Atom 11  Ca  pos: (  0.764552  0.189133  0.451242)  para_oo sigma:          -3.37
            -3.4841         -0.3132         -0.3564
            -0.2955         -2.7333         -0.2590
            -0.4815         -0.2868         -3.8855

     Atom 12  Ca  pos: (  0.527227  0.042258  0.734302)  para_oo sigma:          -2.81
            -2.9238          0.1172         -0.0110
             0.1860         -2.8962         -0.3019
            -0.0422         -0.2546         -2.6231

     Atom 13  Ca  pos: (  0.735021  0.360792  1.272766)  para_oo sigma:          -3.35
            -3.3028         -0.7333         -0.5136
            -0.6967         -3.0318         -0.2567
            -0.5235         -0.2627         -3.7005

     Atom 14  Si  pos: (  0.901669  0.109821  0.085371)  para_oo sigma:          -6.02
            -6.6634         -0.1165          0.0494
            -0.1214         -5.9822          0.0543
             0.2065          0.1648         -5.4079

     Atom 15  Si  pos: (  0.525376  0.224669  0.587076)  para_oo sigma:          -6.16
            -6.0737          0.3077         -0.2971
             0.2787         -6.2842          0.0434
            -0.2481          0.0632         -6.1102

     Atom 16  Si  pos: (  0.751315  0.214946  0.223139)  para_oo sigma:          -6.04
            -5.9453          0.7074          0.1580
             0.7242         -6.0502         -0.1668
             0.1598         -0.2234         -6.1228

     Atom 17  Si  pos: (  0.376991  0.111370  0.126826)  para_oo sigma:          -5.91
            -5.6069          0.4219          0.3968
             0.4843         -6.3840          0.1572
             0.3463          0.1140         -5.7293

     Atom 18  Si  pos: ( -0.014707  0.196304  0.581468)  para_oo sigma:          -5.90
            -5.7331          0.2314         -0.0297
             0.2614         -6.4254          0.1513
             0.0142          0.1508         -5.5476

     Atom 19  Si  pos: (  0.252595  0.216735  0.295979)  para_oo sigma:          -6.06
            -6.0011          0.4284          0.1750
             0.4032         -6.2724          0.0316
             0.1339          0.0110         -5.9018

     Atom 20  Si  pos: ( -0.126119  0.405954  0.569695)  para_oo sigma:          -5.92
            -6.2657          0.4932         -0.0832
             0.5107         -6.4537         -0.1101
            -0.1270         -0.0641         -5.0390

     Atom 21  Si  pos: (  0.128328  0.415434  0.268517)  para_oo sigma:          -5.99
            -5.5662          0.5322         -0.1984
             0.5559         -6.4043          0.1652
            -0.2374          0.1759         -6.0032

     Atom 22  Si  pos: (  0.386420  0.434525  0.580928)  para_oo sigma:          -6.11
            -6.0836          0.3040          0.0212
             0.3104         -6.3362         -0.0500
             0.0431         -0.0306         -5.9198

     Atom 23  Si  pos: (  0.624548  0.411222  0.235469)  para_oo sigma:          -6.20
            -5.9297          0.3327          0.0043
             0.3800         -6.4726          0.4119
            -0.0291          0.3979         -6.1833

     Atom 24  O   pos: (  0.203201  0.318531  0.239114)  para_oo sigma:          -3.99
            -4.2694         -1.5692          0.1353
            -1.5627         -2.8404         -0.2888
             0.1250         -0.2712         -4.8521

     Atom 25  O   pos: (  0.243122  0.029012  0.531813)  para_oo sigma:          -1.29
            -1.5651          1.5043         -0.6253
             1.2878         -0.9049         -0.9688
            -0.6668         -1.1182         -1.3971

     Atom 26  O   pos: (  0.495167  0.019968  0.351095)  para_oo sigma:          -1.58
            -1.7903          1.2249          1.4703
             1.1567         -1.5383          1.4170
             1.4831          1.4999         -1.4218

     Atom 27  O   pos: ( -0.220185  0.374233  0.492703)  para_oo sigma:          -1.36
            -0.8958          0.7112          1.5490
             0.7913         -2.2714          0.6467
             1.6539          0.6901         -0.9008

     Atom 28  O   pos: (  0.030019  0.376801  0.331532)  para_oo sigma:          -1.90
            -0.8684          1.1375         -1.5334
             1.2095         -2.9501         -0.8173
            -1.6300         -0.8984         -1.8958

     Atom 29  O   pos: (  0.345290  0.076317  1.721872)  para_oo sigma:          -3.63
            -4.5218         -0.1366          0.8231
            -0.1419         -4.7690         -0.0045
             0.8071         -0.0392         -1.6117

     Atom 30  O   pos: ( -0.001600  0.178020  0.139284)  para_oo sigma:          -2.22
            -1.4542          0.8215          0.8947
             0.8205         -2.1218          0.2070
             1.0303          0.2489         -3.0919

     Atom 31  H   pos: (  0.060519  0.181265  0.092899)  para_oo sigma:           0.00
             0.0000          0.0000          0.0000
             0.0000          0.0000          0.0000
             0.0000          0.0000          0.0000

     Atom 32  O   pos: ( -0.081240  0.159887  0.679875)  para_oo sigma:          -1.41
            -2.6252          1.0087         -1.3580
             1.0392         -1.5454         -0.8168
            -1.4119         -0.7488         -0.0638

     Atom 33  O   pos: (  0.279822  0.138628  0.202223)  para_oo sigma:          -4.16
            -4.3501         -0.7968         -1.2217
            -0.8596         -4.5813          1.1420
            -1.3155          1.1883         -3.5476

     Atom 34  O   pos: (  0.704429  0.030800  0.693285)  para_oo sigma:          -1.90
            -3.2981         -0.1804          0.5064
            -0.0869         -2.1032          1.2698
             0.6711          1.2718         -0.2956

     Atom 35  O   pos: (  0.880285  0.001188  0.145364)  para_oo sigma:          -4.00
            -4.9957         -0.2558          0.2570
            -0.2749         -3.3557         -1.5380
             0.3604         -1.5549         -3.6583

     Atom 36  O   pos: (  0.460644  0.332638  0.591429)  para_oo sigma:          -3.93
            -4.0879         -1.8353          0.1790
            -1.8529         -2.4930         -0.0189
             0.0958         -0.0468         -5.2095

     Atom 37  O   pos: (  0.676470  0.308691  0.185562)  para_oo sigma:          -4.23
            -4.4447         -1.6457         -0.0620
            -1.6486         -3.0165          0.2542
            -0.0440          0.2461         -5.2158

     Atom 38  O   pos: (  0.735016  0.020586  0.488629)  para_oo sigma:          -1.25
            -1.7191          0.4920         -1.2617
             0.4261         -1.9244         -1.3335
            -1.1626         -1.4279         -0.1036

     Atom 39  O   pos: (  0.006195  0.014154  0.309205)  para_oo sigma:          -1.77
            -1.8009          1.4623          1.1872
             1.4819         -1.7917          1.1821
             1.3315          1.3189         -1.7095

     Atom 40  O   pos: (  0.267701  0.394659  0.572024)  para_oo sigma:          -1.78
             0.0473          1.2946          0.1095
             1.2389         -2.5858         -0.1914
            -0.1045         -0.1967         -2.8027

     Atom 41  O   pos: (  0.534961  0.375559  0.313028)  para_oo sigma:          -1.46
            -0.8430          0.7934         -1.7194
             0.7877         -2.4435         -0.9048
            -1.9497         -0.9371         -1.0822

     Atom 42  O   pos: (  0.917419  0.060446  1.681613)  para_oo sigma:          -4.00
            -5.2709         -0.3381         -0.5706
            -0.2704         -5.1320          0.5675
            -0.4964          0.6184         -1.6070

     Atom 43  O   pos: (  0.468509  0.189147  0.155212)  para_oo sigma:          -2.92
            -2.0773          1.4429          0.2750
             1.5072         -2.2002          0.3308
             0.4013          0.3942         -4.4926

     Atom 44  O   pos: (  0.593218  0.221415  0.693607)  para_oo sigma:          -2.07
            -2.8655         -0.0874          1.0105
            -0.1811         -2.9704          0.1550
             1.1210          0.2704         -0.3688

     Atom 45  O   pos: (  0.797109  0.176343  0.110697)  para_oo sigma:          -4.07
            -3.7637         -0.9901         -0.9332
            -0.9674         -4.3443          0.8190
            -1.0313          0.8037         -4.0998

     Atom 46  O   pos: (  0.444607  0.129456  0.585666)  para_oo sigma:          -1.66
            -1.0242          1.7675         -0.2907
             1.8034         -1.0834          0.0350
            -0.3975         -0.1327         -2.8651

     Atom 47  O   pos: (  0.684996  0.131290  0.285961)  para_oo sigma:          -1.66
            -1.7313          1.4391         -1.1229
             1.3840         -1.3737         -1.0055
            -1.2545         -1.2112         -1.8614

     Atom 48  O   pos: (  0.597345  0.233531  0.485785)  para_oo sigma:          -1.54
            -1.7452          0.2457         -1.7421
             0.3186         -2.5878         -0.4160
            -1.7649         -0.3004         -0.2867

     Atom 49  O   pos: ( -0.160694  0.258652  0.302580)  para_oo sigma:          -1.54
            -1.0451          0.8586          1.6466
             0.9117         -2.2402          1.0674
             1.8315          1.1560         -1.3365

     Atom 50  O   pos: ( -0.055148  0.133886  0.480937)  para_oo sigma:          -1.25
            -1.8368          0.3984          1.0113
             0.3569         -1.8862          1.6456
             0.9745          1.7260         -0.0365

     Atom 51  O   pos: (  0.169888  0.162465  0.369683)  para_oo sigma:          -1.86
            -1.7217          1.1630         -1.9356
             1.1905         -2.2120         -1.1367
            -2.0035         -1.1455         -1.6348

     Atom 52  O   pos: (  0.105776  0.192992  0.615026)  para_oo sigma:          -2.08
            -0.5431         -0.1499          1.1425
            -0.2556         -2.7127          0.4231
             1.3680          0.3803         -2.9837

     Atom 53  O   pos: (  0.349564  0.252256  0.364783)  para_oo sigma:          -1.75
            -0.7779          0.8633          1.8567
             0.8936         -2.6995          0.8413
             1.9539          0.7884         -1.7676

     Atom 54  O   pos: ( -0.159488  0.406686  0.688997)  para_oo sigma:          -2.35
            -3.3189          0.1562         -0.6250
             0.2411         -3.9926         -0.3533
            -0.6744         -0.2897          0.2582

     Atom 55  O   pos: (  0.405295 -0.008641  0.162198)  para_oo sigma:          -3.86
            -4.6112         -0.5231          0.4165
            -0.5424         -3.3542         -1.1987
             0.4233         -1.2294         -3.6140

     Atom 56  O   pos: ( -0.035199  0.316915  0.550064)  para_oo sigma:          -3.67
            -4.1454         -1.3838          0.1493
            -1.2177         -2.3161         -0.1163
             0.0946         -0.1174         -4.5585

     Atom 57  O   pos: (  0.092135  0.387292  0.706216)  para_oo sigma:          -0.39
            -0.4103         -0.3489         -0.1403
            -0.3402         -0.3162          0.1641
            -0.1676          0.1403         -0.4562

     Atom 58  H   pos: (  0.099899  0.316182  0.678081)  para_oo sigma:           0.00
             0.0000          0.0000          0.0000
             0.0000          0.0000          0.0000
             0.0000          0.0000          0.0000

     Atom 59  H   pos: (  0.018751  0.397146  0.717323)  para_oo sigma:           0.00
             0.0000          0.0000          0.0000
             0.0000          0.0000          0.0000
             0.0000          0.0000          0.0000

     Atom 60  O   pos: (  0.234994  0.345153  1.470097)  para_oo sigma:          -1.11
            -1.1641          0.0351          0.1527
            -0.0129         -0.9859          0.0321
             0.0994          0.0278         -1.1669

     Atom 61  H   pos: (  0.207760  0.401948  1.515768)  para_oo sigma:           0.00
             0.0000          0.0000          0.0000
             0.0000          0.0000          0.0000
             0.0000          0.0000          0.0000

     Atom 62  H   pos: (  0.273349  0.298586  1.514930)  para_oo sigma:           0.00
             0.0000          0.0000          0.0000
             0.0000          0.0000          0.0000
             0.0000          0.0000          0.0000

     Atom 63  O   pos: (  0.594954  0.425292  0.750195)  para_oo sigma:          -0.77
            -0.9002         -0.1408         -0.0786
            -0.1408         -0.6591         -0.0286
            -0.0797         -0.0357         -0.7520

     Atom 64  H   pos: (  0.591144  0.352018  0.729348)  para_oo sigma:           0.00
             0.0000          0.0000          0.0000
             0.0000          0.0000          0.0000
             0.0000          0.0000          0.0000

     Atom 65  H   pos: (  0.833394 -0.017053  0.733749)  para_oo sigma:           0.00
             0.0000          0.0000          0.0000
             0.0000          0.0000          0.0000
             0.0000          0.0000          0.0000

     Atom 66  O   pos: (  0.393985  0.376256  0.144948)  para_oo sigma:          -0.79
            -0.6976          0.0462          0.1527
             0.0430         -0.6327         -0.0882
             0.1419         -0.0675         -1.0316

     Atom 67  H   pos: (  0.452933  0.418373  0.124227)  para_oo sigma:           0.00
             0.0000          0.0000          0.0000
             0.0000          0.0000          0.0000
             0.0000          0.0000          0.0000

     Atom 68  H   pos: (  0.422681  0.303820  0.149478)  para_oo sigma:           0.00
             0.0000          0.0000          0.0000
             0.0000          0.0000          0.0000
             0.0000          0.0000          0.0000

     Atom 69  O   pos: (  0.207249  0.039074  1.357480)  para_oo sigma:          -0.96
            -0.9045         -0.0813         -0.0654
            -0.0524         -1.1651         -0.0718
            -0.0467         -0.0554         -0.7977

     Atom 70  H   pos: (  0.172452  0.105771  1.362766)  para_oo sigma:           0.00
             0.0000          0.0000          0.0000
             0.0000          0.0000          0.0000
             0.0000          0.0000          0.0000

     Atom 71  H   pos: (  0.230984  0.023818  1.428268)  para_oo sigma:           0.00
             0.0000          0.0000          0.0000
             0.0000          0.0000          0.0000
             0.0000          0.0000          0.0000

     Atom 72  O   pos: (  0.824577  0.116763  1.477786)  para_oo sigma:          -1.15
            -1.0389         -0.0930         -0.0824
            -0.1662         -1.2374         -0.1019
            -0.1472         -0.0907         -1.1669

     Atom 73  H   pos: (  0.829255  0.044616  1.499503)  para_oo sigma:           0.00
             0.0000          0.0000          0.0000
             0.0000          0.0000          0.0000
             0.0000          0.0000          0.0000

     Atom 74  H   pos: (  0.873979  0.157406  1.518735)  para_oo sigma:           0.00
             0.0000          0.0000          0.0000
             0.0000          0.0000          0.0000
             0.0000          0.0000          0.0000

     Atom 75  O   pos: (  0.779807  0.192457  1.292931)  para_oo sigma:          -0.39
            -0.4778          0.0797          0.0636
             0.0589         -0.8550          0.2010
             0.0726          0.3406          0.1536

     Atom 76  H   pos: (  0.791031  0.171019  1.364558)  para_oo sigma:           0.00
             0.0000          0.0000          0.0000
             0.0000          0.0000          0.0000
             0.0000          0.0000          0.0000

     Atom 77  H   pos: (  0.769838  0.127664  1.255425)  para_oo sigma:           0.00
             0.0000          0.0000          0.0000
             0.0000          0.0000          0.0000
             0.0000          0.0000          0.0000

     Atom 78  O   pos: (  0.980026  0.043828  1.342380)  para_oo sigma:          -0.41
            -0.2273          0.0536          0.3484
             0.1059         -0.7537         -0.0797
             0.4497         -0.1820         -0.2476

     Atom 79  H   pos: (  0.913172  0.075836  1.344522)  para_oo sigma:           0.00
             0.0000          0.0000          0.0000
             0.0000          0.0000          0.0000
             0.0000          0.0000          0.0000

     Atom 80  H   pos: (  0.007172  0.059755  1.413001)  para_oo sigma:           0.00
             0.0000          0.0000          0.0000
             0.0000          0.0000          0.0000
             0.0000          0.0000          0.0000

     Atom 81  O   pos: (  0.234827  0.191945  1.071962)  para_oo sigma:          -0.34
            -0.7171         -0.0004         -0.1620
            -0.0074         -0.3419          0.2701
            -0.1887          0.3118          0.0381

     Atom 82  H   pos: (  0.280447  0.140545  1.041308)  para_oo sigma:           0.00
             0.0000          0.0000          0.0000
             0.0000          0.0000          0.0000
             0.0000          0.0000          0.0000

     Atom 83  H   pos: (  0.256064  0.200326  1.143604)  para_oo sigma:           0.00
             0.0000          0.0000          0.0000
             0.0000          0.0000          0.0000
             0.0000          0.0000          0.0000

     Atom 84  O   pos: ( -0.123695  0.426507  0.146941)  para_oo sigma:          -0.45
            -0.1162          0.0729          0.1700
             0.0985         -0.5453          0.0374
             0.0991          0.0315         -0.6848

     Atom 85  H   pos: ( -0.054026  0.410913  0.126598)  para_oo sigma:           0.00
             0.0000          0.0000          0.0000
             0.0000          0.0000          0.0000
             0.0000          0.0000          0.0000

     Atom 86  H   pos: ( -0.167954  0.403997  0.090690)  para_oo sigma:           0.00
             0.0000          0.0000          0.0000
             0.0000          0.0000          0.0000
             0.0000          0.0000          0.0000

     Atom 87  O   pos: (  0.355030  0.015104  1.222213)  para_oo sigma:          -1.03
            -0.8701          0.0443         -0.1129
             0.0514         -0.9973          0.0067
            -0.0986         -0.0031         -1.2233

     Atom 88  H   pos: (  0.313569  0.036527  1.282797)  para_oo sigma:           0.00
             0.0000          0.0000          0.0000
             0.0000          0.0000          0.0000
             0.0000          0.0000          0.0000

     Atom 89  H   pos: (  0.428370  0.030859  1.229835)  para_oo sigma:           0.00
             0.0000          0.0000          0.0000
             0.0000          0.0000          0.0000
             0.0000          0.0000          0.0000

     Atom 90  O   pos: (  0.068052  0.284360  1.191596)  para_oo sigma:          -0.39
            -0.6197         -0.1798          0.0655
            -0.1500          0.0751         -0.4583
             0.0533         -0.4061         -0.6130

     Atom 91  H   pos: (  0.070060  0.254974  1.261122)  para_oo sigma:           0.00
             0.0000          0.0000          0.0000
             0.0000          0.0000          0.0000
             0.0000          0.0000          0.0000

     Atom 92  H   pos: (  0.055574  0.358444  1.201817)  para_oo sigma:           0.00
             0.0000          0.0000          0.0000
             0.0000          0.0000          0.0000
             0.0000          0.0000          0.0000

     Atom 93  O   pos: ( -0.068247  0.262962  1.584501)  para_oo sigma:          -0.97
            -0.9108          0.0849         -0.1145
             0.0738         -0.8972          0.1272
            -0.0948          0.1252         -1.0942

     Atom 94  H   pos: ( -0.133519  0.281931  1.619412)  para_oo sigma:           0.00
             0.0000          0.0000          0.0000
             0.0000          0.0000          0.0000
             0.0000          0.0000          0.0000

     Atom 95  H   pos: ( -0.032491  0.218680  1.632587)  para_oo sigma:           0.00
             0.0000          0.0000          0.0000
             0.0000          0.0000          0.0000
             0.0000          0.0000          0.0000

     Atom 96  O   pos: (  0.367403  0.036175  1.001976)  para_oo sigma:          -1.26
            -1.1833          0.0827         -0.1271
             0.0796         -1.0097         -0.0512
            -0.0928         -0.0467         -1.5721

     Atom 97  H   pos: (  0.381637  0.039317  1.075204)  para_oo sigma:           0.00
             0.0000          0.0000          0.0000
             0.0000          0.0000          0.0000
             0.0000          0.0000          0.0000

     Atom 98  H   pos: (  0.318608 -0.030242  0.992132)  para_oo sigma:           0.00
             0.0000          0.0000          0.0000
             0.0000          0.0000          0.0000
             0.0000          0.0000          0.0000

     Atom 99  O   pos: ( -0.148253  0.410455  1.147846)  para_oo sigma:          -0.39
            -0.5862          0.1102          0.2746
             0.0498         -0.2754          0.4458
             0.1839          0.4009         -0.3104

     Atom100  H   pos: ( -0.121431  0.375891  1.085140)  para_oo sigma:           0.00
             0.0000          0.0000          0.0000
             0.0000          0.0000          0.0000
             0.0000          0.0000          0.0000

     Atom101  H   pos: ( -0.092194  0.454201  1.169086)  para_oo sigma:           0.00
             0.0000          0.0000          0.0000
             0.0000          0.0000          0.0000
             0.0000          0.0000          0.0000

     Atom102  O   pos: (  0.481779  0.035300  1.568514)  para_oo sigma:          -1.01
            -1.0442         -0.0460         -0.0326
            -0.0633         -0.9282          0.0382
            -0.0441         -0.0512         -1.0579

     Atom103  H   pos: (  0.544554  0.076419  1.574150)  para_oo sigma:           0.00
             0.0000          0.0000          0.0000
             0.0000          0.0000          0.0000
             0.0000          0.0000          0.0000

     Atom104  H   pos: (  0.440966  0.045831  1.632372)  para_oo sigma:           0.00
             0.0000          0.0000          0.0000
             0.0000          0.0000          0.0000
             0.0000          0.0000          0.0000

     Atom105  O   pos: (  0.384448  0.126030  0.818910)  para_oo sigma:          -0.36
            -0.6618          0.0327          0.0808
            -0.0020         -0.3391         -0.3279
             0.1247         -0.4403         -0.0823

     Atom106  H   pos: (  0.376442  0.109939  0.892423)  para_oo sigma:           0.00
             0.0000          0.0000          0.0000
             0.0000          0.0000          0.0000
             0.0000          0.0000          0.0000

     Atom107  H   pos: (  0.355754  0.193260  0.808000)  para_oo sigma:           0.00
             0.0000          0.0000          0.0000
             0.0000          0.0000          0.0000
             0.0000          0.0000          0.0000

     Atom108  O   pos: ( -0.219105  0.478356  0.925653)  para_oo sigma:          -0.43
             0.0263         -0.0379         -0.0478
            -0.0504         -0.5165         -0.0473
            -0.0840          0.0100         -0.7917

     Atom109  H   pos: ( -0.280669  0.444655  0.951805)  para_oo sigma:           0.00
             0.0000          0.0000          0.0000
             0.0000          0.0000          0.0000
             0.0000          0.0000          0.0000

     Atom110  H   pos: ( -0.159288  0.437290  0.948472)  para_oo sigma:           0.00
             0.0000          0.0000          0.0000
             0.0000          0.0000          0.0000
             0.0000          0.0000          0.0000

     Atom111  O   pos: (  0.049398  0.066570  1.540220)  para_oo sigma:          -1.08
            -1.1974         -0.0788         -0.1212
            -0.0763         -1.0662          0.0038
            -0.1452         -0.0276         -0.9730

     Atom112  H   pos: (  0.117205  0.082818  1.566487)  para_oo sigma:           0.00
             0.0000          0.0000          0.0000
             0.0000          0.0000          0.0000
             0.0000          0.0000          0.0000

     Atom113  H   pos: (  0.002707  0.067723  1.602768)  para_oo sigma:           0.00
             0.0000          0.0000          0.0000
             0.0000          0.0000          0.0000
             0.0000          0.0000          0.0000

     Atom114  O   pos: (  0.261219 -0.007351  1.549598)  para_oo sigma:          -0.98
            -0.9991          0.0701          0.0567
             0.0519         -1.0120         -0.0067
             0.0850          0.0446         -0.9337

     Atom115  H   pos: ( -0.045429  0.390596  1.550169)  para_oo sigma:           0.00
             0.0000          0.0000          0.0000
             0.0000          0.0000          0.0000
             0.0000          0.0000          0.0000

     Atom116  H   pos: (  0.288777  0.019068  1.614946)  para_oo sigma:           0.00
             0.0000          0.0000          0.0000
             0.0000          0.0000          0.0000
             0.0000          0.0000          0.0000

     Atom117  O   pos: (  0.544582  0.231253  1.700479)  para_oo sigma:          -1.07
            -1.1308         -0.0111         -0.2025
            -0.0139         -1.1372         -0.0572
            -0.1855         -0.0382         -0.9315

     Atom118  H   pos: (  0.534019  0.230807  0.054357)  para_oo sigma:           0.00
             0.0000          0.0000          0.0000
             0.0000          0.0000          0.0000
             0.0000          0.0000          0.0000

     Atom119  H   pos: (  0.474216  0.233446  1.672817)  para_oo sigma:           0.00
             0.0000          0.0000          0.0000
             0.0000          0.0000          0.0000
             0.0000          0.0000          0.0000

     Atom120  O   pos: (  0.639491  0.172016  1.537005)  para_oo sigma:          -1.09
            -1.0746          0.0111         -0.1846
             0.0260         -1.1302          0.0303
            -0.2003          0.0645         -1.0600

     Atom121  H   pos: (  0.712238  0.150525  1.537459)  para_oo sigma:           0.00
             0.0000          0.0000          0.0000
             0.0000          0.0000          0.0000
             0.0000          0.0000          0.0000

     Atom122  H   pos: (  0.616188  0.194571  1.607292)  para_oo sigma:           0.00
             0.0000          0.0000          0.0000
             0.0000          0.0000          0.0000
             0.0000          0.0000          0.0000

     Atom123  O   pos: (  0.238857  0.378506  0.021144)  para_oo sigma:          -1.04
            -0.9859          0.0138         -0.0317
             0.0297         -1.1062          0.1565
            -0.0557          0.1603         -1.0133

     Atom124  H   pos: (  0.182593  0.414981  0.055565)  para_oo sigma:           0.00
             0.0000          0.0000          0.0000
             0.0000          0.0000          0.0000
             0.0000          0.0000          0.0000

     Atom125  H   pos: (  0.295336  0.378922  0.073720)  para_oo sigma:           0.00
             0.0000          0.0000          0.0000
             0.0000          0.0000          0.0000
             0.0000          0.0000          0.0000

     Atom126  O   pos: (  0.144584  0.161893  1.721117)  para_oo sigma:          -0.90
            -0.8437          0.0584         -0.0676
             0.0585         -0.8931         -0.0046
            -0.0907         -0.0163         -0.9508

     Atom127  H   pos: (  0.176894  0.230471  1.729770)  para_oo sigma:           0.00
             0.0000          0.0000          0.0000
             0.0000          0.0000          0.0000
             0.0000          0.0000          0.0000

     Atom128  H   pos: (  0.203082  0.146684  0.017771)  para_oo sigma:           0.00
             0.0000          0.0000          0.0000
             0.0000          0.0000          0.0000
             0.0000          0.0000          0.0000

     Atom129  O   pos: (  0.762990  0.341668  1.453405)  para_oo sigma:          -0.46
            -0.4584          0.1857         -0.0056
             0.1727         -0.0678          0.0930
            -0.0303          0.0499         -0.8413

     Atom130  H   pos: ( -0.238319  0.414011  1.491623)  para_oo sigma:           0.00
             0.0000          0.0000          0.0000
             0.0000          0.0000          0.0000
             0.0000          0.0000          0.0000

     Atom131  H   pos: (  0.708805  0.300770  1.484932)  para_oo sigma:           0.00
             0.0000          0.0000          0.0000
             0.0000          0.0000          0.0000
             0.0000          0.0000          0.0000

     Atom132  O   pos: (  0.632538  0.028996  1.376549)  para_oo sigma:          -0.94
            -1.0081          0.0804          0.0672
             0.1103         -0.9724         -0.0922
             0.0771         -0.0549         -0.8477

     Atom133  H   pos: (  0.624725  0.083223  1.427703)  para_oo sigma:           0.00
             0.0000          0.0000          0.0000
             0.0000          0.0000          0.0000
             0.0000          0.0000          0.0000

     Atom134  H   pos: (  0.607971 -0.034099  1.409834)  para_oo sigma:           0.00
             0.0000          0.0000          0.0000
             0.0000          0.0000          0.0000
             0.0000          0.0000          0.0000

     Atom135  O   pos: (  0.553413  0.401206  1.549948)  para_oo sigma:          -1.05
            -1.1932         -0.1330          0.1123
            -0.0343         -0.9429          0.1460
             0.1353          0.1799         -1.0137

     Atom136  H   pos: (  0.575877  0.451219  1.608303)  para_oo sigma:           0.00
             0.0000          0.0000          0.0000
             0.0000          0.0000          0.0000
             0.0000          0.0000          0.0000

     Atom137  H   pos: (  0.515075  0.348261  1.585227)  para_oo sigma:           0.00
             0.0000          0.0000          0.0000
             0.0000          0.0000          0.0000
             0.0000          0.0000          0.0000

     Atom138  O   pos: (  0.304493  0.241094  1.268619)  para_oo sigma:          -0.92
            -0.8293          0.0813          0.0382
             0.1214         -1.1210         -0.1005
             0.0601         -0.0808         -0.7964

     Atom139  H   pos: (  0.260527  0.293595  1.296551)  para_oo sigma:           0.00
             0.0000          0.0000          0.0000
             0.0000          0.0000          0.0000
             0.0000          0.0000          0.0000

     Atom140  H   pos: (  0.336639  0.206365  1.328346)  para_oo sigma:           0.00
             0.0000          0.0000          0.0000
             0.0000          0.0000          0.0000
             0.0000          0.0000          0.0000

     Atom141  O   pos: (  0.556161  0.053514  1.195115)  para_oo sigma:          -0.95
            -0.8205         -0.0259          0.1304
             0.0161         -1.0453         -0.1445
             0.1229         -0.1127         -0.9786

     Atom142  H   pos: (  0.597474  0.019550  1.143108)  para_oo sigma:           0.00
             0.0000          0.0000          0.0000
             0.0000          0.0000          0.0000
             0.0000          0.0000          0.0000

     Atom143  H   pos: (  0.593102  0.047635  1.262751)  para_oo sigma:           0.00
             0.0000          0.0000          0.0000
             0.0000          0.0000          0.0000
             0.0000          0.0000          0.0000

     Atom144  O   pos: (  0.597755  0.223511  0.902241)  para_oo sigma:          -0.93
            -0.8870         -0.0556          0.0018
            -0.0479         -1.0386          0.0186
            -0.0046          0.0906         -0.8512

     Atom145  H   pos: (  0.578867  0.229232  0.829129)  para_oo sigma:           0.00
             0.0000          0.0000          0.0000
             0.0000          0.0000          0.0000
             0.0000          0.0000          0.0000

     Atom146  H   pos: (  0.581006  0.290509  0.932593)  para_oo sigma:           0.00
             0.0000          0.0000          0.0000
             0.0000          0.0000          0.0000
             0.0000          0.0000          0.0000

     Atom147  O   pos: (  0.097183  0.226419  1.388841)  para_oo sigma:          -0.92
            -0.9469          0.1088          0.0738
             0.1578         -0.8880          0.0018
             0.0412          0.0100         -0.9161

     Atom148  H   pos: (  0.142945  0.276677  1.423917)  para_oo sigma:           0.00
             0.0000          0.0000          0.0000
             0.0000          0.0000          0.0000
             0.0000          0.0000          0.0000

     Atom149  H   pos: (  0.043179  0.211487  1.437758)  para_oo sigma:           0.00
             0.0000          0.0000          0.0000
             0.0000          0.0000          0.0000
             0.0000          0.0000          0.0000

     Atom150  O   pos: (  0.791337  0.003189  1.213675)  para_oo sigma:          -0.96
            -0.8642         -0.0076         -0.0164
            -0.0042         -0.9943          0.0259
            -0.0270          0.0443         -1.0092

     Atom151  H   pos: (  0.755042 -0.026776  1.154598)  para_oo sigma:           0.00
             0.0000          0.0000          0.0000
             0.0000          0.0000          0.0000
             0.0000          0.0000          0.0000

     Atom152  H   pos: (  0.804634 -0.052651  1.262904)  para_oo sigma:           0.00
             0.0000          0.0000          0.0000
             0.0000          0.0000          0.0000
             0.0000          0.0000          0.0000

     Atom153  O   pos: (  0.465224  0.229679  1.139957)  para_oo sigma:          -1.04
            -0.8639          0.0629         -0.0562
             0.0467         -1.0184          0.0116
             0.0151          0.0361         -1.2373

     Atom154  H   pos: (  0.413148  0.244421  1.192412)  para_oo sigma:           0.00
             0.0000          0.0000          0.0000
             0.0000          0.0000          0.0000
             0.0000          0.0000          0.0000

     Atom155  H   pos: (  0.497043  0.163425  1.158846)  para_oo sigma:           0.00
             0.0000          0.0000          0.0000
             0.0000          0.0000          0.0000
             0.0000          0.0000          0.0000

     Atom156  O   pos: (  0.352252  0.237981  1.611260)  para_oo sigma:          -1.22
            -1.2247         -0.0779         -0.0406
            -0.0545         -1.2075         -0.0494
            -0.0313         -0.0757         -1.2146

     Atom157  H   pos: (  0.343164  0.171115  1.652988)  para_oo sigma:           0.00
             0.0000          0.0000          0.0000
             0.0000          0.0000          0.0000
             0.0000          0.0000          0.0000

     Atom158  H   pos: (  0.311001  0.287766  1.651092)  para_oo sigma:           0.00
             0.0000          0.0000          0.0000
             0.0000          0.0000          0.0000
             0.0000          0.0000          0.0000

     Atom159  O   pos: (  0.643121  0.321526  1.125822)  para_oo sigma:          -0.38
            -0.2933          0.2899         -0.3332
             0.2095         -0.2645         -0.4293
            -0.3078         -0.3678         -0.5722

     Atom160  H   pos: (  0.574424  0.289629  1.136175)  para_oo sigma:           0.00
             0.0000          0.0000          0.0000
             0.0000          0.0000          0.0000
             0.0000          0.0000          0.0000

     Atom161  H   pos: (  0.631258  0.366284  1.066769)  para_oo sigma:           0.00
             0.0000          0.0000          0.0000
             0.0000          0.0000          0.0000
             0.0000          0.0000          0.0000

     Atom162  O   pos: (  0.387635  0.407458  1.030479)  para_oo sigma:          -1.10
            -0.8882          0.0478          0.0232
             0.0190         -1.2726          0.0210
             0.0401          0.0290         -1.1467

     Atom163  H   pos: (  0.459309  0.415642  0.994284)  para_oo sigma:           0.00
             0.0000          0.0000          0.0000
             0.0000          0.0000          0.0000
             0.0000          0.0000          0.0000

     Atom164  H   pos: (  0.382565  0.334253  1.044486)  para_oo sigma:           0.00
             0.0000          0.0000          0.0000
             0.0000          0.0000          0.0000
             0.0000          0.0000          0.0000

     Atom165  O   pos: ( -0.058190  0.099443  1.091414)  para_oo sigma:          -0.39
            -0.7242         -0.1110          0.2201
            -0.1495         -0.4818          0.5702
             0.1453          0.4603          0.0342

     Atom166  H   pos: (  0.912820  0.043521  1.039125)  para_oo sigma:           0.00
             0.0000          0.0000          0.0000
             0.0000          0.0000          0.0000
             0.0000          0.0000          0.0000

     Atom167  H   pos: (  0.901639  0.079542  1.152212)  para_oo sigma:           0.00
             0.0000          0.0000          0.0000
             0.0000          0.0000          0.0000
             0.0000          0.0000          0.0000

     Atom168  O   pos: (  0.790105  0.159340  0.902642)  para_oo sigma:          -0.28
             0.1622         -0.4346         -0.0573
            -0.3627         -0.1797          0.0120
            -0.1531          0.1058         -0.8250

     Atom169  H   pos: (  0.810043  0.092743  0.931185)  para_oo sigma:           0.00
             0.0000          0.0000          0.0000
             0.0000          0.0000          0.0000
             0.0000          0.0000          0.0000

     Atom170  H   pos: (  0.720050  0.176910  0.926590)  para_oo sigma:           0.00
             0.0000          0.0000          0.0000
             0.0000          0.0000          0.0000
             0.0000          0.0000          0.0000

     Atom171  O   pos: (  0.540197 -0.028632  0.899409)  para_oo sigma:          -0.31
             0.2727         -0.2419          0.0177
            -0.2117         -0.4796          0.1641
            -0.0704          0.1589         -0.7287

     Atom172  H   pos: (  0.481975 -0.006308  0.942422)  para_oo sigma:           0.00
             0.0000          0.0000          0.0000
             0.0000          0.0000          0.0000
             0.0000          0.0000          0.0000

     Atom173  H   pos: (  0.294196  0.431937  0.938542)  para_oo sigma:           0.00
             0.0000          0.0000          0.0000
             0.0000          0.0000          0.0000
             0.0000          0.0000          0.0000

     Atom174  O   pos: (  0.420445  0.173998  1.422409)  para_oo sigma:          -0.94
            -0.9316          0.0530          0.0490
             0.0307         -1.0529         -0.0146
             0.0479         -0.1152         -0.8371

     Atom175  H   pos: (  0.437561  0.107818  1.454537)  para_oo sigma:           0.00
             0.0000          0.0000          0.0000
             0.0000          0.0000          0.0000
             0.0000          0.0000          0.0000

     Atom176  H   pos: (  0.397716  0.211670  1.483659)  para_oo sigma:           0.00
             0.0000          0.0000          0.0000
             0.0000          0.0000          0.0000
             0.0000          0.0000          0.0000

     Atom177  O   pos: (  0.555885  0.328289  1.350489)  para_oo sigma:          -0.67
            -0.8186         -0.0101          0.0772
             0.0457         -0.6101          0.0760
             0.0944          0.0970         -0.5770

     Atom178  H   pos: (  0.519376  0.263874  1.364177)  para_oo sigma:           0.00
             0.0000          0.0000          0.0000
             0.0000          0.0000          0.0000
             0.0000          0.0000          0.0000

     Atom179  H   pos: (  0.559519  0.360141  1.419012)  para_oo sigma:           0.00
             0.0000          0.0000          0.0000
             0.0000          0.0000          0.0000
             0.0000          0.0000          0.0000

     Atom180  O   pos: (  0.766517  0.306553  1.695782)  para_oo sigma:          -0.82
            -0.8204          0.0736          0.0065
             0.1074         -0.7945          0.0186
[truncated: 148,393 more chars]
