# Supplementary material for: Is there a future for 43Ca nuclear magnetic resonance in cement science?
Source: Phys Chem Chem Phys. 2025 Apr 9;27(17):9159–68. doi: 10.1039/d5cp00491h (PMC11997747; doi:10.1039/d5cp00491h)
Supplement: CP-027-D5CP00491H-s001 [file CP-027-D5CP00491H-s001.zip › QE-Files/CSH-surface-structures/surf4.vc-relax.nmr.out]

     Program GIPAW v.7.2 starts on  5Oct2023 at 10:50:58 

     This program is part of the open-source Quantum ESPRESSO suite
     for quantum simulation of materials; please cite
         "P. Giannozzi et al., J. Phys.:Condens. Matter 21 395502 (2009);
         "P. Giannozzi et al., J. Phys.:Condens. Matter 29 465901 (2017);
         "P. Giannozzi et al., J. Chem. Phys. 152 154105 (2020);
          URL http://www.quantum-espresso.org", 
     in publications or presentations arising from this work. More details at
     http://www.quantum-espresso.org/quote

     Parallel version (MPI), running on    72 processors

     MPI processes distributed on     1 nodes
     R & G space division:  proc/nbgrp/npool/nimage =      72
     485237 MiB available memory on the printing compute node when the environment starts


     ***** This is GIPAW git revision                                          *****
     ***** you can cite: N. Varini et al., Comp. Phys. Comm. 184, 1827 (2013)  *****
     ***** in publications or presentations arising from this work.            *****

     Parallelizing q-star over 1 images
     Reading input from surf4.vc-relax.nmr.in

     ------------------- Input file: --------------------
&inputgipaw
	job = 'nmr'
	prefix = 'surf4.vc-relax_nmr'
	tmp_dir = './tmpSurf4/',
	verbosity = 'high'
	diagonalization = 'david'
/


     Reading xml data from directory:

     ./tmpSurf4/surf4.vc-relax_nmr.save/
     file Ca.pbe-spn-kjpaw_psl.1.0.0.UPF: wavefunction(s)  3S renormalized
     file O.pbe-n-kjpaw_psl.1.0.0.UPF: wavefunction(s)  2S 2P renormalized
     file Si.pbe-nl-kjpaw_psl.1.0.0.UPF: wavefunction(s)  3S 3P renormalized
     file H.pbe-kjpaw_psl.1.0.0.UPF: wavefunction(s)  1S renormalized

     IMPORTANT: XC functional enforced from input :
     Exchange-correlation= PBE
                           (   1   4   3   4   0   0   0)
     Any further DFT definition will be discarded
     Please, verify this is what you really want


     Parallelization info
     --------------------
     sticks:   dense  smooth     PW     G-vecs:    dense   smooth      PW
     Min          52      52     13                 8355     8355    1125
     Max          53      53     14                 8375     8375    1149
     Sum        3783    3783   1001               602187   602187   82083

     Using Slab Decomposition


     Check: negative core charge=   -0.000004
     Reading collected, re-writing distributed wavefunctions
     Subspace diagonalization in iterative solution of the eigenvalue problem:
     a serial algorithm will be used

     GIPAW projectors -----------------------------------------------
     atom=  Ca   l=0  rc=    1.3000  rs=    0.8667
     atom=  Ca   l=0  rc=    1.3000  rs=    0.8667
     atom=  Ca   l=1  rc=    1.6000  rs=    1.0667
     atom=  Ca   l=1  rc=    1.6000  rs=    1.0667
     atom=  Ca   l=2  rc=    1.7000  rs=    1.1333
     atom=  Ca   l=2  rc=    1.7000  rs=    1.1333
     projs nearly linearly dependent: l=0  n1,n2= 1, 2  s=  0.99170013
     projs nearly linearly dependent: l=2  n1,n2= 1, 2  s=  0.99334936

     atom=  O    l=0  rc=    1.3000  rs=    0.8667
     atom=  O    l=0  rc=    1.3000  rs=    0.8667
     atom=  O    l=1  rc=    1.3500  rs=    0.9000
     atom=  O    l=1  rc=    1.3500  rs=    0.9000
     projs nearly linearly dependent: l=1  n1,n2= 1, 2  s=  0.99790099

     atom=  Si   l=0  rc=    1.8000  rs=    1.2000
     atom=  Si   l=0  rc=    1.8000  rs=    1.2000
     atom=  Si   l=1  rc=    1.8000  rs=    1.2000
     atom=  Si   l=1  rc=    1.8000  rs=    1.2000
     atom=  Si   l=2  rc=    1.8000  rs=    1.2000
     atom=  Si   l=2  rc=    1.8000  rs=    1.2000
     projs nearly linearly dependent: l=2  n1,n2= 1, 2  s=  0.99992180

     atom=  H    l=0  rc=    1.0000  rs=    0.6667
     atom=  H    l=0  rc=    1.0000  rs=    0.6667
     projs nearly linearly dependent: l=0  n1,n2= 1, 2  s=  0.99968852
     -----------------------------------------------------------------

     GIPAW integrals: -------------------------------------------
     Atom  i/j   nmr_para   nmr_dia   epr_rmc  epr_para   epr_dia
       Ca  1 1   0.25E+04 -0.66E+00  0.13E+02  0.81E+09  0.75E+03
       Ca  2 1   0.26E+04 -0.73E+00  0.13E+02  0.86E+09  0.79E+03
       Ca  2 2   0.28E+04 -0.80E+00  0.13E+02  0.92E+09  0.84E+03
       Ca  3 3   0.30E+02  0.22E+00  0.11E+02  0.47E+05  0.19E+03
       Ca  4 3   0.33E+02  0.20E+00  0.12E+02  0.54E+05  0.22E+03
       Ca  4 4   0.37E+02  0.17E+00  0.13E+02  0.60E+05  0.24E+03
       Ca  5 5   0.29E+01  0.74E+00  0.81E+01  0.47E+03  0.66E+02
       Ca  6 5   0.36E+01  0.91E+00  0.10E+02  0.59E+03  0.81E+02
       Ca  6 6   0.45E+01  0.11E+01  0.13E+02  0.74E+03  0.10E+03
       O   1 1   0.81E+03 -0.32E+00  0.65E+01  0.43E+08  0.24E+03
       O   2 1   0.91E+03 -0.39E+00  0.71E+01  0.48E+08  0.27E+03
       O   2 2   0.10E+04 -0.48E+00  0.78E+01  0.55E+08  0.31E+03
       O   3 3   0.99E+01  0.87E+00  0.58E+01  0.24E+04  0.75E+02
       O   4 3   0.11E+02  0.97E+00  0.67E+01  0.27E+04  0.83E+02
       O   4 4   0.12E+02  0.11E+01  0.76E+01  0.31E+04  0.93E+02
       Si  1 1   0.12E+04 -0.54E-01  0.93E+01  0.18E+09  0.37E+03
       Si  2 1   0.17E+04  0.68E-01  0.12E+02  0.26E+09  0.52E+03
       Si  2 2   0.24E+04  0.31E+00  0.19E+02  0.37E+09  0.74E+03
       Si  3 3   0.18E+02  0.34E+00  0.10E+02  0.13E+05  0.11E+03
       Si  4 3   0.21E+02  0.27E+00  0.11E+02  0.15E+05  0.13E+03
       Si  4 4   0.23E+02  0.18E+00  0.12E+02  0.18E+05  0.14E+03
       Si  5 5   0.26E+00  0.79E-01  0.58E+00  0.29E+02  0.79E+01
       Si  6 5   0.27E+00  0.84E-01  0.62E+00  0.30E+02  0.81E+01
       Si  6 6   0.29E+00  0.89E-01  0.66E+00  0.31E+02  0.84E+01
       H   1 1   0.39E+02  0.19E+00  0.29E+00  0.78E+05  0.13E+02
       H   2 1   0.41E+02  0.21E+00  0.32E+00  0.82E+05  0.14E+02
       H   2 2   0.43E+02  0.22E+00  0.36E+00  0.86E+05  0.15E+02
     ------------------------------------------------------------

     alpha_pv=     76.0960 eV

     Number of occupied bands for each k-point:
     k-point:     1    nbnd_occ= 184
     k-point:     2    nbnd_occ= 184


     q-space interpolation up to    96.00 Rydberg

     GIPAW job: nmr                                                                             
     NMR macroscopic correction: yes
             0.6667          0.0000          0.0000
             0.0000          0.6667          0.0000
             0.0000          0.0000          0.6667


     Largest allocated arrays     est. size (Mb)     dimensions
        KS wavefunctions at k           2.93 Mb     (    1044,  184)
        KS wavefunctions at k+q         2.93 Mb     (    1044,  184)
        First-order wavefunctions      29.31 Mb     (    1044,  184, 10)
        First-order wavefunct (US)     17.59 Mb     (    1044,  184,  6)
        Charge/spin density             0.19 Mb     (   24300,    1)
        Induced current                 1.67 Mb     (   24300,    3,3,1)
        Induced magnetic field          1.67 Mb     (   24300,    3,3,1)
        NL pseudopotentials             9.81 Mb     (    1044,  616)
        GIPAW NL terms                  9.81 Mb     (    1044,  616)

     Computing the magnetic susceptibility     isolve=0    ethr=  0.1000E-13
     k-point #    1 of     2      pool #  1    cpu time:       2.3
     compute_u_kq: q = (    0.0000,    0.0000,    0.0000)
     Rotating WFCS
     ethr =  1.00E-14,  avg # of iterations =  5.0
     eigenvalues at k:
 -36.3231 -36.2961 -36.2706 -36.2649 -35.7574 -35.7438 -35.3591 -18.1534
 -18.0228 -17.9728 -17.8867 -17.8591 -17.8419 -17.7954 -17.7282 -17.6642
 -17.6362 -17.5996 -17.5414 -17.5131 -17.4944 -17.4571 -17.4480 -17.4196
 -17.4117 -17.3806 -17.3582 -17.3061 -17.2773 -17.2301 -17.2041 -17.1754
 -17.1096 -17.0700 -17.0480 -17.0234 -16.9697 -16.9396 -16.9280 -16.8999
 -16.8501 -16.7737 -16.7529 -16.7314 -16.7069 -16.6505 -16.6157 -16.5816
 -16.5523 -16.5362 -16.4689 -16.4426 -16.0784 -15.6596 -15.3619 -15.1224
 -15.1111 -14.8675 -14.7627 -14.6567 -14.5833 -14.5170 -14.3964 -14.3201
 -14.2928 -14.2621 -14.0699  -6.1997  -5.8814  -5.7590  -5.6889  -5.6618
  -5.5764  -5.5164  -5.4837  -5.4563  -5.4283  -5.3366  -5.2766  -5.2399
  -5.2314  -5.1341  -5.1107  -5.0721  -5.0353  -5.0051  -4.9493  -4.9028
  -4.7870  -4.7286  -4.6357  -3.6078  -3.3851  -3.1339  -3.1011  -3.0013
  -2.9600  -2.9131  -2.8544  -2.8487  -2.7690  -2.7135  -2.6264  -2.4836
  -2.4117  -2.3572  -2.2810  -2.1859  -2.1603  -2.0750  -1.9727  -1.9226
  -1.8854  -1.8027  -1.7813  -1.6787  -1.6196  -1.5098  -1.4089  -1.3929
  -1.3218  -1.2694  -1.1353  -1.1226  -0.9993  -0.9723  -0.9231  -0.8750
  -0.8618  -0.8054  -0.6706  -0.6206  -0.5563  -0.4546  -0.4212  -0.3261
  -0.2773  -0.2195  -0.1669  -0.1468  -0.0491  -0.0174   0.0134   0.0423
   0.0776   0.1222   0.1440   0.1878   0.2098   0.2416   0.2577   0.2825
   0.3173   0.3412   0.3662   0.3828   0.4375   0.4823   0.5261   0.5582
   0.5931   0.6074   0.6451   0.6561   0.6816   0.7155   0.7275   0.7805
   0.8030   0.8841   0.9265   0.9668   0.9777   1.0010   1.0639   1.0882
   1.1456   1.1691   1.2651   1.3125   1.4006   1.5436   1.6005   1.7248
     eigenvalues at k+q:
 -36.3231 -36.2961 -36.2706 -36.2648 -35.7574 -35.7438 -35.3591 -18.1534
 -18.0228 -17.9728 -17.8868 -17.8591 -17.8419 -17.7954 -17.7282 -17.6642
 -17.6362 -17.5996 -17.5414 -17.5131 -17.4944 -17.4571 -17.4479 -17.4196
 -17.4117 -17.3806 -17.3582 -17.3061 -17.2773 -17.2301 -17.2041 -17.1754
 -17.1096 -17.0700 -17.0480 -17.0235 -16.9697 -16.9396 -16.9280 -16.8998
 -16.8501 -16.7737 -16.7529 -16.7314 -16.7069 -16.6505 -16.6157 -16.5816
 -16.5523 -16.5362 -16.4689 -16.4426 -16.0784 -15.6596 -15.3619 -15.1224
 -15.1111 -14.8675 -14.7627 -14.6567 -14.5833 -14.5170 -14.3964 -14.3201
 -14.2928 -14.2621 -14.0699  -6.1997  -5.8814  -5.7590  -5.6889  -5.6618
  -5.5764  -5.5164  -5.4837  -5.4563  -5.4283  -5.3366  -5.2766  -5.2399
  -5.2314  -5.1341  -5.1107  -5.0721  -5.0353  -5.0051  -4.9493  -4.9028
  -4.7870  -4.7286  -4.6357  -3.6078  -3.3851  -3.1339  -3.1011  -3.0013
  -2.9600  -2.9131  -2.8544  -2.8487  -2.7690  -2.7135  -2.6264  -2.4836
  -2.4117  -2.3572  -2.2810  -2.1859  -2.1604  -2.0750  -1.9727  -1.9226
  -1.8854  -1.8027  -1.7813  -1.6787  -1.6197  -1.5098  -1.4089  -1.3929
  -1.3218  -1.2694  -1.1353  -1.1226  -0.9993  -0.9723  -0.9231  -0.8750
  -0.8619  -0.8054  -0.6706  -0.6206  -0.5563  -0.4546  -0.4212  -0.3261
  -0.2773  -0.2195  -0.1669  -0.1468  -0.0491  -0.0174   0.0134   0.0423
   0.0776   0.1222   0.1440   0.1878   0.2098   0.2416   0.2577   0.2825
   0.3173   0.3412   0.3662   0.3828   0.4375   0.4823   0.5261   0.5582
   0.5931   0.6074   0.6451   0.6561   0.6816   0.7155   0.7275   0.7805
   0.8030   0.8841   0.9265   0.9668   0.9777   1.0011   1.0639   1.0882
   1.1456   1.1691   1.2651   1.3126   1.4006   1.5437   1.6005   1.7248
     cgsolve_all iterations  59    anorm=    0.73E-07
PARA_AUG  1       0.5314676         1.4194576         0.2591248
     cgsolve_all iterations  59    anorm=    0.75E-07
PARA_AUG  2       1.5141325        -2.3061207         0.2865222
     cgsolve_all iterations  59    anorm=    0.74E-07
PARA_AUG  3       0.2997936        -0.1637675         0.6880269
     cgsolve_all iterations  64    anorm=    0.73E-07
     cgsolve_all iterations  64    anorm=    0.74E-07
     cgsolve_all iterations  64    anorm=    0.73E-07
     compute_u_kq: q = (    0.0204,    0.0000,    0.0000)
     Rotating WFCS
     ethr =  1.00E-14,  avg # of iterations = 23.0
     eigenvalues at k:
 -36.3231 -36.2961 -36.2706 -36.2649 -35.7574 -35.7438 -35.3591 -18.1534
 -18.0228 -17.9728 -17.8867 -17.8591 -17.8419 -17.7954 -17.7282 -17.6642
 -17.6362 -17.5996 -17.5414 -17.5131 -17.4944 -17.4571 -17.4480 -17.4196
 -17.4117 -17.3806 -17.3582 -17.3061 -17.2773 -17.2301 -17.2041 -17.1754
 -17.1096 -17.0700 -17.0480 -17.0234 -16.9697 -16.9396 -16.9280 -16.8999
 -16.8501 -16.7737 -16.7529 -16.7314 -16.7069 -16.6505 -16.6157 -16.5816
 -16.5523 -16.5362 -16.4689 -16.4426 -16.0784 -15.6596 -15.3619 -15.1224
 -15.1111 -14.8675 -14.7627 -14.6567 -14.5833 -14.5170 -14.3964 -14.3201
 -14.2928 -14.2621 -14.0699  -6.1997  -5.8814  -5.7590  -5.6889  -5.6618
  -5.5764  -5.5164  -5.4837  -5.4563  -5.4283  -5.3366  -5.2766  -5.2399
  -5.2314  -5.1341  -5.1107  -5.0721  -5.0353  -5.0051  -4.9493  -4.9028
  -4.7870  -4.7286  -4.6357  -3.6078  -3.3851  -3.1339  -3.1011  -3.0013
  -2.9600  -2.9131  -2.8544  -2.8487  -2.7690  -2.7135  -2.6264  -2.4836
  -2.4117  -2.3572  -2.2810  -2.1859  -2.1603  -2.0750  -1.9727  -1.9226
  -1.8854  -1.8027  -1.7813  -1.6787  -1.6196  -1.5098  -1.4089  -1.3929
  -1.3218  -1.2694  -1.1353  -1.1226  -0.9993  -0.9723  -0.9231  -0.8750
  -0.8618  -0.8054  -0.6706  -0.6206  -0.5563  -0.4546  -0.4212  -0.3261
  -0.2773  -0.2195  -0.1669  -0.1468  -0.0491  -0.0174   0.0134   0.0423
   0.0776   0.1222   0.1440   0.1878   0.2098   0.2416   0.2577   0.2825
   0.3173   0.3412   0.3662   0.3828   0.4375   0.4823   0.5261   0.5582
   0.5931   0.6074   0.6451   0.6561   0.6816   0.7155   0.7275   0.7805
   0.8030   0.8841   0.9265   0.9668   0.9777   1.0010   1.0639   1.0882
   1.1456   1.1691   1.2651   1.3125   1.4006   1.5436   1.6005   1.7248
     eigenvalues at k+q:
 -36.3232 -36.2961 -36.2706 -36.2648 -35.7575 -35.7437 -35.3591 -18.1559
 -18.0266 -17.9721 -17.8856 -17.8566 -17.8405 -17.7954 -17.7258 -17.6642
 -17.6395 -17.6007 -17.5436 -17.5172 -17.4973 -17.4607 -17.4491 -17.4159
 -17.4095 -17.3825 -17.3599 -17.3037 -17.2760 -17.2301 -17.2053 -17.1763
 -17.1110 -17.0720 -17.0497 -17.0229 -16.9690 -16.9401 -16.9288 -16.8969
 -16.8483 -16.7692 -16.7511 -16.7290 -16.7048 -16.6464 -16.6144 -16.5817
 -16.5501 -16.5361 -16.4674 -16.4395 -16.0879 -15.6571 -15.3546 -15.1198
 -15.1089 -14.8670 -14.7522 -14.6506 -14.5834 -14.5188 -14.4072 -14.3292
 -14.2967 -14.2671 -14.0752  -6.1833  -5.8799  -5.7554  -5.6885  -5.6624
  -5.5782  -5.5152  -5.4856  -5.4579  -5.4308  -5.3388  -5.2799  -5.2386
  -5.2328  -5.1342  -5.1139  -5.0787  -5.0339  -5.0044  -4.9593  -4.9084
  -4.8008  -4.7230  -4.6343  -3.5840  -3.3854  -3.1325  -3.0957  -3.0113
  -2.9612  -2.9092  -2.8439  -2.8360  -2.7669  -2.7110  -2.6203  -2.4855
  -2.4019  -2.3622  -2.2781  -2.1858  -2.1649  -2.0656  -1.9657  -1.9212
  -1.8833  -1.8082  -1.7863  -1.6817  -1.6252  -1.5081  -1.4117  -1.3939
  -1.3208  -1.2680  -1.1315  -1.1232  -1.0011  -0.9809  -0.9265  -0.8808
  -0.8642  -0.8024  -0.6748  -0.6253  -0.5540  -0.4607  -0.4257  -0.3305
  -0.2806  -0.2282  -0.1687  -0.1503  -0.0459  -0.0180   0.0115   0.0402
   0.0790   0.1247   0.1484   0.1852   0.2097   0.2446   0.2564   0.2783
   0.3162   0.3426   0.3654   0.3852   0.4342   0.4816   0.5261   0.5589
   0.5927   0.6060   0.6430   0.6532   0.6769   0.7146   0.7289   0.7802
   0.8064   0.8806   0.9300   0.9687   0.9752   0.9969   1.0651   1.0916
   1.1460   1.1678   1.2653   1.3167   1.3992   1.5466   1.6063   1.7317
     cgsolve_all iterations  64    anorm=    0.72E-07
     cgsolve_all iterations  64    anorm=    0.73E-07
     cgsolve_all iterations  64    anorm=    0.72E-07
     compute_u_kq: q = (   -0.0204,    0.0000,    0.0000)
     Rotating WFCS
     ethr =  1.00E-14,  avg # of iterations = 23.0
     eigenvalues at k:
 -36.3231 -36.2961 -36.2706 -36.2649 -35.7574 -35.7438 -35.3591 -18.1534
 -18.0228 -17.9728 -17.8867 -17.8591 -17.8419 -17.7954 -17.7282 -17.6642
 -17.6362 -17.5996 -17.5414 -17.5131 -17.4944 -17.4571 -17.4480 -17.4196
 -17.4117 -17.3806 -17.3582 -17.3061 -17.2773 -17.2301 -17.2041 -17.1754
 -17.1096 -17.0700 -17.0480 -17.0234 -16.9697 -16.9396 -16.9280 -16.8999
 -16.8501 -16.7737 -16.7529 -16.7314 -16.7069 -16.6505 -16.6157 -16.5816
 -16.5523 -16.5362 -16.4689 -16.4426 -16.0784 -15.6596 -15.3619 -15.1224
 -15.1111 -14.8675 -14.7627 -14.6567 -14.5833 -14.5170 -14.3964 -14.3201
 -14.2928 -14.2621 -14.0699  -6.1997  -5.8814  -5.7590  -5.6889  -5.6618
  -5.5764  -5.5164  -5.4837  -5.4563  -5.4283  -5.3366  -5.2766  -5.2399
  -5.2314  -5.1341  -5.1107  -5.0721  -5.0353  -5.0051  -4.9493  -4.9028
  -4.7870  -4.7286  -4.6357  -3.6078  -3.3851  -3.1339  -3.1011  -3.0013
  -2.9600  -2.9131  -2.8544  -2.8487  -2.7690  -2.7135  -2.6264  -2.4836
  -2.4117  -2.3572  -2.2810  -2.1859  -2.1603  -2.0750  -1.9727  -1.9226
  -1.8854  -1.8027  -1.7813  -1.6787  -1.6196  -1.5098  -1.4089  -1.3929
  -1.3218  -1.2694  -1.1353  -1.1226  -0.9993  -0.9723  -0.9231  -0.8750
  -0.8618  -0.8054  -0.6706  -0.6206  -0.5563  -0.4546  -0.4212  -0.3261
  -0.2773  -0.2195  -0.1669  -0.1468  -0.0491  -0.0174   0.0134   0.0423
   0.0776   0.1222   0.1440   0.1878   0.2098   0.2416   0.2577   0.2825
   0.3173   0.3412   0.3662   0.3828   0.4375   0.4823   0.5261   0.5582
   0.5931   0.6074   0.6451   0.6561   0.6816   0.7155   0.7275   0.7805
   0.8030   0.8841   0.9265   0.9668   0.9777   1.0010   1.0639   1.0882
   1.1456   1.1691   1.2651   1.3125   1.4006   1.5436   1.6005   1.7248
     eigenvalues at k+q:
 -36.3231 -36.2961 -36.2707 -36.2648 -35.7573 -35.7439 -35.3591 -18.1508
 -18.0192 -17.9736 -17.8879 -17.8615 -17.8433 -17.7955 -17.7307 -17.6644
 -17.6328 -17.5989 -17.5392 -17.5092 -17.4910 -17.4542 -17.4467 -17.4234
 -17.4130 -17.3786 -17.3558 -17.3085 -17.2790 -17.2300 -17.2032 -17.1747
 -17.1079 -17.0679 -17.0464 -17.0236 -16.9704 -16.9391 -16.9285 -16.9016
 -16.8524 -16.7785 -16.7545 -16.7338 -16.7088 -16.6552 -16.6171 -16.5816
 -16.5543 -16.5360 -16.4705 -16.4454 -16.0691 -15.6621 -15.3692 -15.1252
 -15.1134 -14.8680 -14.7723 -14.6628 -14.5832 -14.5152 -14.3858 -14.3131
 -14.2867 -14.2574 -14.0644  -6.2154  -5.8830  -5.7627  -5.6893  -5.6605
  -5.5747  -5.5177  -5.4820  -5.4550  -5.4261  -5.3346  -5.2745  -5.2410
  -5.2300  -5.1341  -5.1086  -5.0649  -5.0366  -5.0057  -4.9390  -4.8969
  -4.7721  -4.7338  -4.6371  -3.6326  -3.3850  -3.1358  -3.1066  -2.9945
  -2.9571  -2.9174  -2.8647  -2.8607  -2.7699  -2.7142  -2.6320  -2.4819
  -2.4225  -2.3530  -2.2836  -2.1882  -2.1546  -2.0863  -1.9794  -1.9248
  -1.8846  -1.7972  -1.7757  -1.6755  -1.6158  -1.5090  -1.4071  -1.3918
  -1.3219  -1.2713  -1.1397  -1.1230  -1.0010  -0.9607  -0.9202  -0.8695
  -0.8584  -0.8064  -0.6668  -0.6167  -0.5594  -0.4525  -0.4121  -0.3225
  -0.2738  -0.2105  -0.1650  -0.1426  -0.0527  -0.0166   0.0154   0.0448
   0.0761   0.1195   0.1400   0.1903   0.2096   0.2384   0.2585   0.2864
   0.3182   0.3398   0.3666   0.3810   0.4411   0.4838   0.5260   0.5567
   0.5935   0.6096   0.6470   0.6585   0.6868   0.7164   0.7260   0.7805
   0.8005   0.8872   0.9218   0.9650   0.9809   1.0053   1.0610   1.0863
   1.1455   1.1713   1.2651   1.3086   1.4024   1.5401   1.5941   1.7177
     cgsolve_all iterations  66    anorm=    0.73E-07
     cgsolve_all iterations  64    anorm=    0.72E-07
     cgsolve_all iterations  64    anorm=    0.74E-07
     compute_u_kq: q = (    0.0000,    0.0204,    0.0000)
     Rotating WFCS
     ethr =  1.00E-14,  avg # of iterations = 23.0
     eigenvalues at k:
 -36.3231 -36.2961 -36.2706 -36.2649 -35.7574 -35.7438 -35.3591 -18.1534
 -18.0228 -17.9728 -17.8867 -17.8591 -17.8419 -17.7954 -17.7282 -17.6642
 -17.6362 -17.5996 -17.5414 -17.5131 -17.4944 -17.4571 -17.4480 -17.4196
 -17.4117 -17.3806 -17.3582 -17.3061 -17.2773 -17.2301 -17.2041 -17.1754
 -17.1096 -17.0700 -17.0480 -17.0234 -16.9697 -16.9396 -16.9280 -16.8999
 -16.8501 -16.7737 -16.7529 -16.7314 -16.7069 -16.6505 -16.6157 -16.5816
 -16.5523 -16.5362 -16.4689 -16.4426 -16.0784 -15.6596 -15.3619 -15.1224
 -15.1111 -14.8675 -14.7627 -14.6567 -14.5833 -14.5170 -14.3964 -14.3201
 -14.2928 -14.2621 -14.0699  -6.1997  -5.8814  -5.7590  -5.6889  -5.6618
  -5.5764  -5.5164  -5.4837  -5.4563  -5.4283  -5.3366  -5.2766  -5.2399
  -5.2314  -5.1341  -5.1107  -5.0721  -5.0353  -5.0051  -4.9493  -4.9028
  -4.7870  -4.7286  -4.6357  -3.6078  -3.3851  -3.1339  -3.1011  -3.0013
  -2.9600  -2.9131  -2.8544  -2.8487  -2.7690  -2.7135  -2.6264  -2.4836
  -2.4117  -2.3572  -2.2810  -2.1859  -2.1603  -2.0750  -1.9727  -1.9226
  -1.8854  -1.8027  -1.7813  -1.6787  -1.6196  -1.5098  -1.4089  -1.3929
  -1.3218  -1.2694  -1.1353  -1.1226  -0.9993  -0.9723  -0.9231  -0.8750
  -0.8618  -0.8054  -0.6706  -0.6206  -0.5563  -0.4546  -0.4212  -0.3261
  -0.2773  -0.2195  -0.1669  -0.1468  -0.0491  -0.0174   0.0134   0.0423
   0.0776   0.1222   0.1440   0.1878   0.2098   0.2416   0.2577   0.2825
   0.3173   0.3412   0.3662   0.3828   0.4375   0.4823   0.5261   0.5582
   0.5931   0.6074   0.6451   0.6561   0.6816   0.7155   0.7275   0.7805
   0.8030   0.8841   0.9265   0.9668   0.9777   1.0010   1.0639   1.0882
   1.1456   1.1691   1.2651   1.3125   1.4006   1.5436   1.6005   1.7248
     eigenvalues at k+q:
 -36.3231 -36.2961 -36.2707 -36.2648 -35.7572 -35.7440 -35.3591 -18.1536
 -18.0222 -17.9696 -17.8875 -17.8577 -17.8416 -17.7975 -17.7288 -17.6613
 -17.6327 -17.5972 -17.5433 -17.5126 -17.4935 -17.4599 -17.4471 -17.4234
 -17.4116 -17.3834 -17.3577 -17.3066 -17.2787 -17.2307 -17.2034 -17.1734
 -17.1076 -17.0672 -17.0461 -17.0218 -16.9703 -16.9406 -16.9285 -16.9017
 -16.8527 -16.7799 -16.7545 -16.7329 -16.7075 -16.6533 -16.6147 -16.5831
 -16.5578 -16.5351 -16.4689 -16.4447 -16.0640 -15.6598 -15.3645 -15.1246
 -15.1139 -14.8631 -14.7586 -14.6486 -14.5835 -14.5142 -14.4013 -14.3225
 -14.2939 -14.2616 -14.0717  -6.2246  -5.8823  -5.7625  -5.6890  -5.6629
  -5.5744  -5.5165  -5.4819  -5.4558  -5.4305  -5.3354  -5.2737  -5.2396
  -5.2319  -5.1309  -5.1104  -5.0597  -5.0369  -5.0024  -4.9396  -4.8994
  -4.7675  -4.7301  -4.6344  -3.6440  -3.3808  -3.1345  -3.0991  -3.0015
  -2.9614  -2.9126  -2.8507  -2.8410  -2.7724  -2.7172  -2.6264  -2.4814
  -2.4123  -2.3603  -2.2825  -2.1852  -2.1629  -2.0750  -1.9796  -1.9218
  -1.8900  -1.7941  -1.7810  -1.6709  -1.6133  -1.5079  -1.4078  -1.3913
  -1.3199  -1.2702  -1.1308  -1.1209  -0.9955  -0.9665  -0.9220  -0.8776
  -0.8659  -0.8099  -0.6683  -0.6234  -0.5547  -0.4550  -0.4291  -0.3289
  -0.2768  -0.2178  -0.1662  -0.1447  -0.0464  -0.0194   0.0081   0.0402
   0.0758   0.1204   0.1415   0.1895   0.2110   0.2387   0.2575   0.2834
   0.3161   0.3396   0.3654   0.3834   0.4315   0.4831   0.5242   0.5577
   0.5912   0.6084   0.6472   0.6549   0.6797   0.7140   0.7258   0.7808
   0.8025   0.8885   0.9251   0.9667   0.9789   1.0027   1.0660   1.0900
   1.1402   1.1642   1.2601   1.3168   1.3976   1.5500   1.6084   1.7229
     cgsolve_all iterations  64    anorm=    0.72E-07
     cgsolve_all iterations  64    anorm=    0.73E-07
     cgsolve_all iterations  64    anorm=    0.73E-07
     compute_u_kq: q = (    0.0000,   -0.0204,    0.0000)
     Rotating WFCS
     ethr =  1.00E-14,  avg # of iterations = 23.0
     eigenvalues at k:
 -36.3231 -36.2961 -36.2706 -36.2649 -35.7574 -35.7438 -35.3591 -18.1534
 -18.0228 -17.9728 -17.8867 -17.8591 -17.8419 -17.7954 -17.7282 -17.6642
 -17.6362 -17.5996 -17.5414 -17.5131 -17.4944 -17.4571 -17.4480 -17.4196
 -17.4117 -17.3806 -17.3582 -17.3061 -17.2773 -17.2301 -17.2041 -17.1754
 -17.1096 -17.0700 -17.0480 -17.0234 -16.9697 -16.9396 -16.9280 -16.8999
 -16.8501 -16.7737 -16.7529 -16.7314 -16.7069 -16.6505 -16.6157 -16.5816
 -16.5523 -16.5362 -16.4689 -16.4426 -16.0784 -15.6596 -15.3619 -15.1224
 -15.1111 -14.8675 -14.7627 -14.6567 -14.5833 -14.5170 -14.3964 -14.3201
 -14.2928 -14.2621 -14.0699  -6.1997  -5.8814  -5.7590  -5.6889  -5.6618
  -5.5764  -5.5164  -5.4837  -5.4563  -5.4283  -5.3366  -5.2766  -5.2399
  -5.2314  -5.1341  -5.1107  -5.0721  -5.0353  -5.0051  -4.9493  -4.9028
  -4.7870  -4.7286  -4.6357  -3.6078  -3.3851  -3.1339  -3.1011  -3.0013
  -2.9600  -2.9131  -2.8544  -2.8487  -2.7690  -2.7135  -2.6264  -2.4836
  -2.4117  -2.3572  -2.2810  -2.1859  -2.1603  -2.0750  -1.9727  -1.9226
  -1.8854  -1.8027  -1.7813  -1.6787  -1.6196  -1.5098  -1.4089  -1.3929
  -1.3218  -1.2694  -1.1353  -1.1226  -0.9993  -0.9723  -0.9231  -0.8750
  -0.8618  -0.8054  -0.6706  -0.6206  -0.5563  -0.4546  -0.4212  -0.3261
  -0.2773  -0.2195  -0.1669  -0.1468  -0.0491  -0.0174   0.0134   0.0423
   0.0776   0.1222   0.1440   0.1878   0.2098   0.2416   0.2577   0.2825
   0.3173   0.3412   0.3662   0.3828   0.4375   0.4823   0.5261   0.5582
   0.5931   0.6074   0.6451   0.6561   0.6816   0.7155   0.7275   0.7805
   0.8030   0.8841   0.9265   0.9668   0.9777   1.0010   1.0639   1.0882
   1.1456   1.1691   1.2651   1.3125   1.4006   1.5436   1.6005   1.7248
     eigenvalues at k+q:
 -36.3232 -36.2961 -36.2706 -36.2648 -35.7575 -35.7437 -35.3590 -18.1528
 -18.0236 -17.9763 -17.8861 -17.8604 -17.8423 -17.7935 -17.7278 -17.6673
 -17.6398 -17.6023 -17.5393 -17.5132 -17.4945 -17.4549 -17.4479 -17.4183
 -17.4096 -17.3781 -17.3580 -17.3053 -17.2757 -17.2297 -17.2048 -17.1773
 -17.1113 -17.0729 -17.0495 -17.0251 -16.9693 -16.9388 -16.9277 -16.8978
 -16.8480 -16.7688 -16.7508 -16.7293 -16.7062 -16.6482 -16.6172 -16.5802
 -16.5473 -16.5364 -16.4691 -16.4402 -16.0937 -15.6592 -15.3595 -15.1205
 -15.1085 -14.8724 -14.7683 -14.6672 -14.5830 -14.5206 -14.3891 -14.3164
 -14.2900 -14.2620 -14.0680  -6.1734  -5.8805  -5.7556  -5.6886  -5.6605
  -5.5788  -5.5169  -5.4864  -5.4568  -5.4264  -5.3382  -5.2816  -5.2402
  -5.2301  -5.1379  -5.1143  -5.0836  -5.0339  -5.0074  -4.9596  -4.9051
  -4.8015  -4.7263  -4.6365  -3.5734  -3.3900  -3.1344  -3.1032  -3.0026
  -2.9590  -2.9140  -2.8641  -2.8533  -2.7640  -2.7082  -2.6267  -2.4859
  -2.4120  -2.3544  -2.2792  -2.1856  -2.1568  -2.0744  -1.9659  -1.9248
  -1.8801  -1.8113  -1.7813  -1.6888  -1.6240  -1.5115  -1.4101  -1.3944
  -1.3229  -1.2701  -1.1409  -1.1251  -1.0056  -0.9758  -0.9266  -0.8725
  -0.8538  -0.7994  -0.6734  -0.6173  -0.5574  -0.4534  -0.4156  -0.3209
  -0.2774  -0.2202  -0.1674  -0.1477  -0.0523  -0.0159   0.0176   0.0455
   0.0802   0.1246   0.1466   0.1863   0.2083   0.2444   0.2588   0.2813
   0.3189   0.3431   0.3672   0.3830   0.4429   0.4811   0.5286   0.5587
   0.5949   0.6058   0.6425   0.6578   0.6842   0.7163   0.7294   0.7798
   0.8022   0.8788   0.9298   0.9672   0.9750   1.0010   1.0616   1.0869
   1.1493   1.1752   1.2699   1.3084   1.4029   1.5349   1.5950   1.7261
     cgsolve_all iterations  66    anorm=    0.72E-07
     cgsolve_all iterations  64    anorm=    0.73E-07
     cgsolve_all iterations  64    anorm=    0.73E-07
     compute_u_kq: q = (    0.0000,    0.0000,    0.0204)
     Rotating WFCS
     ethr =  1.00E-14,  avg # of iterations = 23.0
     eigenvalues at k:
 -36.3231 -36.2961 -36.2706 -36.2649 -35.7574 -35.7438 -35.3591 -18.1534
 -18.0228 -17.9728 -17.8867 -17.8591 -17.8419 -17.7954 -17.7282 -17.6642
 -17.6362 -17.5996 -17.5414 -17.5131 -17.4944 -17.4571 -17.4480 -17.4196
 -17.4117 -17.3806 -17.3582 -17.3061 -17.2773 -17.2301 -17.2041 -17.1754
 -17.1096 -17.0700 -17.0480 -17.0234 -16.9697 -16.9396 -16.9280 -16.8999
 -16.8501 -16.7737 -16.7529 -16.7314 -16.7069 -16.6505 -16.6157 -16.5816
 -16.5523 -16.5362 -16.4689 -16.4426 -16.0784 -15.6596 -15.3619 -15.1224
 -15.1111 -14.8675 -14.7627 -14.6567 -14.5833 -14.5170 -14.3964 -14.3201
 -14.2928 -14.2621 -14.0699  -6.1997  -5.8814  -5.7590  -5.6889  -5.6618
  -5.5764  -5.5164  -5.4837  -5.4563  -5.4283  -5.3366  -5.2766  -5.2399
  -5.2314  -5.1341  -5.1107  -5.0721  -5.0353  -5.0051  -4.9493  -4.9028
  -4.7870  -4.7286  -4.6357  -3.6078  -3.3851  -3.1339  -3.1011  -3.0013
  -2.9600  -2.9131  -2.8544  -2.8487  -2.7690  -2.7135  -2.6264  -2.4836
  -2.4117  -2.3572  -2.2810  -2.1859  -2.1603  -2.0750  -1.9727  -1.9226
  -1.8854  -1.8027  -1.7813  -1.6787  -1.6196  -1.5098  -1.4089  -1.3929
  -1.3218  -1.2694  -1.1353  -1.1226  -0.9993  -0.9723  -0.9231  -0.8750
  -0.8618  -0.8054  -0.6706  -0.6206  -0.5563  -0.4546  -0.4212  -0.3261
  -0.2773  -0.2195  -0.1669  -0.1468  -0.0491  -0.0174   0.0134   0.0423
   0.0776   0.1222   0.1440   0.1878   0.2098   0.2416   0.2577   0.2825
   0.3173   0.3412   0.3662   0.3828   0.4375   0.4823   0.5261   0.5582
   0.5931   0.6074   0.6451   0.6561   0.6816   0.7155   0.7275   0.7805
   0.8030   0.8841   0.9265   0.9668   0.9777   1.0010   1.0639   1.0882
   1.1456   1.1691   1.2651   1.3125   1.4006   1.5436   1.6005   1.7248
     eigenvalues at k+q:
 -36.3231 -36.2961 -36.2706 -36.2648 -35.7574 -35.7438 -35.3591 -18.1533
 -18.0228 -17.9729 -17.8868 -17.8594 -17.8414 -17.7956 -17.7288 -17.6632
 -17.6369 -17.5987 -17.5417 -17.5145 -17.4935 -17.4572 -17.4480 -17.4200
 -17.4116 -17.3795 -17.3586 -17.3057 -17.2772 -17.2310 -17.2037 -17.1760
 -17.1076 -17.0721 -17.0466 -17.0244 -16.9708 -16.9381 -16.9278 -16.9000
 -16.8501 -16.7734 -16.7542 -16.7304 -16.7070 -16.6506 -16.6157 -16.5816
 -16.5522 -16.5362 -16.4690 -16.4426 -16.0786 -15.6596 -15.3619 -15.1224
 -15.1110 -14.8676 -14.7629 -14.6569 -14.5833 -14.5170 -14.3962 -14.3199
 -14.2927 -14.2620 -14.0698  -6.1994  -5.8814  -5.7590  -5.6889  -5.6618
  -5.5765  -5.5164  -5.4837  -5.4563  -5.4283  -5.3366  -5.2767  -5.2399
  -5.2314  -5.1342  -5.1107  -5.0722  -5.0354  -5.0051  -4.9496  -4.9028
  -4.7872  -4.7287  -4.6357  -3.6074  -3.3852  -3.1339  -3.1012  -3.0014
  -2.9595  -2.9132  -2.8547  -2.8492  -2.7693  -2.7127  -2.6267  -2.4838
  -2.4124  -2.3562  -2.2811  -2.1858  -2.1598  -2.0762  -1.9723  -1.9247
  -1.8822  -1.8049  -1.7801  -1.6788  -1.6198  -1.5098  -1.4088  -1.3930
  -1.3220  -1.2691  -1.1354  -1.1227  -1.0000  -0.9721  -0.9233  -0.8743
  -0.8614  -0.8058  -0.6699  -0.6213  -0.5563  -0.4545  -0.4211  -0.3258
  -0.2773  -0.2195  -0.1667  -0.1471  -0.0492  -0.0173   0.0138   0.0423
   0.0776   0.1228   0.1433   0.1874   0.2089   0.2415   0.2584   0.2832
   0.3194   0.3404   0.3651   0.3826   0.4380   0.4821   0.5252   0.5587
   0.5933   0.6083   0.6444   0.6582   0.6786   0.7164   0.7279   0.7803
   0.8030   0.8841   0.9264   0.9668   0.9778   1.0011   1.0639   1.0879
   1.1458   1.1692   1.2652   1.3124   1.4007   1.5435   1.6003   1.7248
     cgsolve_all iterations  64    anorm=    0.73E-07
     cgsolve_all iterations  64    anorm=    0.74E-07
     cgsolve_all iterations  64    anorm=    0.73E-07
     compute_u_kq: q = (    0.0000,    0.0000,   -0.0204)
     Rotating WFCS
     ethr =  1.00E-14,  avg # of iterations = 23.0
     eigenvalues at k:
 -36.3231 -36.2961 -36.2706 -36.2649 -35.7574 -35.7438 -35.3591 -18.1534
 -18.0228 -17.9728 -17.8867 -17.8591 -17.8419 -17.7954 -17.7282 -17.6642
 -17.6362 -17.5996 -17.5414 -17.5131 -17.4944 -17.4571 -17.4480 -17.4196
 -17.4117 -17.3806 -17.3582 -17.3061 -17.2773 -17.2301 -17.2041 -17.1754
 -17.1096 -17.0700 -17.0480 -17.0234 -16.9697 -16.9396 -16.9280 -16.8999
 -16.8501 -16.7737 -16.7529 -16.7314 -16.7069 -16.6505 -16.6157 -16.5816
 -16.5523 -16.5362 -16.4689 -16.4426 -16.0784 -15.6596 -15.3619 -15.1224
 -15.1111 -14.8675 -14.7627 -14.6567 -14.5833 -14.5170 -14.3964 -14.3201
 -14.2928 -14.2621 -14.0699  -6.1997  -5.8814  -5.7590  -5.6889  -5.6618
  -5.5764  -5.5164  -5.4837  -5.4563  -5.4283  -5.3366  -5.2766  -5.2399
  -5.2314  -5.1341  -5.1107  -5.0721  -5.0353  -5.0051  -4.9493  -4.9028
  -4.7870  -4.7286  -4.6357  -3.6078  -3.3851  -3.1339  -3.1011  -3.0013
  -2.9600  -2.9131  -2.8544  -2.8487  -2.7690  -2.7135  -2.6264  -2.4836
  -2.4117  -2.3572  -2.2810  -2.1859  -2.1603  -2.0750  -1.9727  -1.9226
  -1.8854  -1.8027  -1.7813  -1.6787  -1.6196  -1.5098  -1.4089  -1.3929
  -1.3218  -1.2694  -1.1353  -1.1226  -0.9993  -0.9723  -0.9231  -0.8750
  -0.8618  -0.8054  -0.6706  -0.6206  -0.5563  -0.4546  -0.4212  -0.3261
  -0.2773  -0.2195  -0.1669  -0.1468  -0.0491  -0.0174   0.0134   0.0423
   0.0776   0.1222   0.1440   0.1878   0.2098   0.2416   0.2577   0.2825
   0.3173   0.3412   0.3662   0.3828   0.4375   0.4823   0.5261   0.5582
   0.5931   0.6074   0.6451   0.6561   0.6816   0.7155   0.7275   0.7805
   0.8030   0.8841   0.9265   0.9668   0.9777   1.0010   1.0639   1.0882
   1.1456   1.1691   1.2651   1.3125   1.4006   1.5436   1.6005   1.7248
     eigenvalues at k+q:
 -36.3231 -36.2961 -36.2706 -36.2648 -35.7574 -35.7438 -35.3591 -18.1534
 -18.0229 -17.9728 -17.8868 -17.8587 -17.8426 -17.7953 -17.7274 -17.6648
 -17.6359 -17.6006 -17.5413 -17.5113 -17.4955 -17.4569 -17.4479 -17.4191
 -17.4120 -17.3822 -17.3570 -17.3066 -17.2778 -17.2290 -17.2050 -17.1741
 -17.1116 -17.0680 -17.0494 -17.0225 -16.9686 -16.9419 -16.9273 -16.8996
 -16.8505 -16.7738 -16.7518 -16.7321 -16.7070 -16.6505 -16.6158 -16.5816
 -16.5523 -16.5362 -16.4689 -16.4426 -16.0782 -15.6596 -15.3618 -15.1224
 -15.1111 -14.8674 -14.7625 -14.6564 -14.5833 -14.5169 -14.3967 -14.3202
 -14.2929 -14.2621 -14.0700  -6.2001  -5.8814  -5.7590  -5.6888  -5.6618
  -5.5764  -5.5164  -5.4837  -5.4563  -5.4283  -5.3366  -5.2766  -5.2399
  -5.2315  -5.1341  -5.1107  -5.0720  -5.0352  -5.0052  -4.9491  -4.9029
  -4.7869  -4.7286  -4.6357  -3.6083  -3.3850  -3.1339  -3.1010  -3.0011
  -2.9605  -2.9135  -2.8540  -2.8481  -2.7683  -2.7142  -2.6267  -2.4833
  -2.4111  -2.3583  -2.2807  -2.1857  -2.1610  -2.0742  -1.9727  -1.9217
  -1.8875  -1.8004  -1.7827  -1.6787  -1.6194  -1.5098  -1.4088  -1.3931
  -1.3215  -1.2697  -1.1351  -1.1223  -0.9988  -0.9724  -0.9232  -0.8755
  -0.8627  -0.8047  -0.6712  -0.6200  -0.5564  -0.4547  -0.4213  -0.3264
  -0.2773  -0.2195  -0.1672  -0.1465  -0.0492  -0.0176   0.0131   0.0423
   0.0775   0.1218   0.1451   0.1877   0.2112   0.2417   0.2556   0.2822
   0.3166   0.3422   0.3668   0.3826   0.4369   0.4826   0.5270   0.5583
   0.5927   0.6061   0.6455   0.6546   0.6846   0.7145   0.7270   0.7808
   0.8030   0.8841   0.9267   0.9668   0.9777   1.0010   1.0639   1.0884
   1.1455   1.1690   1.2651   1.3127   1.4005   1.5438   1.6007   1.7249
     cgsolve_all iterations  64    anorm=    0.72E-07
     cgsolve_all iterations  64    anorm=    0.73E-07
     cgsolve_all iterations  64    anorm=    0.73E-07

     k-point #    2 of     2      pool #  1    cpu time:     659.7
     compute_u_kq: q = (    0.0000,    0.0000,    0.0000)
     Rotating WFCS
     ethr =  1.00E-14,  avg # of iterations =  5.0
     eigenvalues at k:
 -36.3232 -36.2961 -36.2706 -36.2649 -35.7575 -35.7438 -35.3591 -18.0884
 -18.0438 -18.0127 -17.8988 -17.8732 -17.8489 -17.7978 -17.7147 -17.6862
 -17.6747 -17.6265 -17.5411 -17.4890 -17.4592 -17.4480 -17.4221 -17.3975
 -17.3783 -17.3590 -17.2858 -17.2748 -17.2505 -17.2421 -17.1504 -17.1309
 -17.0800 -17.0589 -17.0473 -17.0248 -17.0054 -16.9789 -16.9439 -16.9221
 -16.8751 -16.7975 -16.7519 -16.7338 -16.6879 -16.6665 -16.6281 -16.6176
 -16.6028 -16.5395 -16.5022 -16.4643 -16.1028 -15.6096 -15.4259 -15.1888
 -15.1532 -14.9631 -14.8911 -14.8076 -14.6005 -14.5792 -14.2667 -14.1890
 -14.1209 -14.0915 -14.0305  -6.2312  -5.8750  -5.7672  -5.7053  -5.6730
  -5.6538  -5.5545  -5.4877  -5.4715  -5.4272  -5.3759  -5.2939  -5.2363
  -5.1961  -5.1232  -5.1038  -5.0578  -5.0361  -4.9859  -4.9363  -4.8286
  -4.7116  -4.6766  -4.5735  -3.6705  -3.4805  -3.2546  -3.1827  -3.1607
  -3.0754  -2.9818  -2.9224  -2.8498  -2.7912  -2.6513  -2.5085  -2.4545
  -2.4117  -2.3528  -2.2228  -2.1835  -2.0908  -2.0456  -2.0211  -1.8836
  -1.8527  -1.8122  -1.7596  -1.7081  -1.6945  -1.5347  -1.4622  -1.3763
  -1.3420  -1.2808  -1.2291  -1.2049  -1.0271  -0.9837  -0.9449  -0.8102
  -0.7812  -0.6430  -0.6199  -0.5505  -0.4913  -0.3419  -0.3212  -0.2643
  -0.2110  -0.1966  -0.1626  -0.1223  -0.0453   0.0089   0.0934   0.1228
   0.1356   0.1516   0.1776   0.1932   0.2166   0.2489   0.2650   0.3003
   0.3431   0.3751   0.3863   0.4463   0.4692   0.4950   0.5174   0.5547
   0.5688   0.5909   0.6103   0.6249   0.6682   0.6799   0.6948   0.7692
   0.7918   0.8536   0.9158   0.9535   0.9991   1.0447   1.0764   1.1053
   1.1249   1.1888   1.2149   1.2733   1.3352   1.5284   1.5813   1.7003
     eigenvalues at k+q:
 -36.3232 -36.2962 -36.2706 -36.2649 -35.7574 -35.7438 -35.3590 -18.0884
 -18.0438 -18.0127 -17.8988 -17.8732 -17.8489 -17.7978 -17.7146 -17.6862
 -17.6747 -17.6265 -17.5411 -17.4889 -17.4592 -17.4480 -17.4221 -17.3975
 -17.3783 -17.3590 -17.2858 -17.2748 -17.2505 -17.2421 -17.1504 -17.1308
 -17.0800 -17.0589 -17.0473 -17.0248 -17.0054 -16.9789 -16.9438 -16.9221
 -16.8751 -16.7975 -16.7519 -16.7338 -16.6879 -16.6665 -16.6281 -16.6176
 -16.6028 -16.5395 -16.5022 -16.4643 -16.1028 -15.6096 -15.4259 -15.1888
 -15.1532 -14.9631 -14.8911 -14.8076 -14.6004 -14.5792 -14.2667 -14.1889
 -14.1209 -14.0915 -14.0305  -6.2313  -5.8750  -5.7672  -5.7053  -5.6730
  -5.6538  -5.5545  -5.4878  -5.4715  -5.4272  -5.3759  -5.2939  -5.2363
  -5.1962  -5.1232  -5.1038  -5.0578  -5.0361  -4.9859  -4.9363  -4.8286
  -4.7116  -4.6766  -4.5735  -3.6705  -3.4805  -3.2546  -3.1827  -3.1607
  -3.0754  -2.9818  -2.9224  -2.8498  -2.7912  -2.6514  -2.5085  -2.4545
  -2.4117  -2.3528  -2.2228  -2.1835  -2.0908  -2.0456  -2.0211  -1.8837
  -1.8527  -1.8122  -1.7596  -1.7081  -1.6945  -1.5347  -1.4622  -1.3763
  -1.3420  -1.2808  -1.2291  -1.2049  -1.0271  -0.9837  -0.9449  -0.8102
  -0.7812  -0.6430  -0.6199  -0.5505  -0.4913  -0.3419  -0.3212  -0.2643
  -0.2110  -0.1966  -0.1627  -0.1223  -0.0453   0.0088   0.0934   0.1228
   0.1356   0.1516   0.1776   0.1932   0.2166   0.2489   0.2650   0.3003
   0.3431   0.3751   0.3863   0.4463   0.4692   0.4949   0.5174   0.5547
   0.5687   0.5909   0.6103   0.6249   0.6681   0.6799   0.6948   0.7692
   0.7918   0.8536   0.9158   0.9535   0.9991   1.0447   1.0764   1.1053
   1.1249   1.1888   1.2149   1.2733   1.3352   1.5284   1.5813   1.7003
     cgsolve_all iterations  61    anorm=    0.72E-07
PARA_AUG  1       0.6621571         1.4501054         0.2790125
     cgsolve_all iterations  63    anorm=    0.73E-07
PARA_AUG  2       1.6593203        -2.2683725         0.2395743
     cgsolve_all iterations  61    anorm=    0.72E-07
PARA_AUG  3       0.4694153         0.1307273         0.5521279
     cgsolve_all iterations  68    anorm=    0.70E-07
     cgsolve_all iterations  68    anorm=    0.70E-07
     cgsolve_all iterations  68    anorm=    0.69E-07
     compute_u_kq: q = (    0.0204,    0.0000,    0.0000)
     Rotating WFCS
     ethr =  1.00E-14,  avg # of iterations = 23.0
     eigenvalues at k:
 -36.3232 -36.2961 -36.2706 -36.2649 -35.7575 -35.7438 -35.3591 -18.0884
 -18.0438 -18.0127 -17.8988 -17.8732 -17.8489 -17.7978 -17.7147 -17.6862
 -17.6747 -17.6265 -17.5411 -17.4890 -17.4592 -17.4480 -17.4221 -17.3975
 -17.3783 -17.3590 -17.2858 -17.2748 -17.2505 -17.2421 -17.1504 -17.1309
 -17.0800 -17.0589 -17.0473 -17.0248 -17.0054 -16.9789 -16.9439 -16.9221
 -16.8751 -16.7975 -16.7519 -16.7338 -16.6879 -16.6665 -16.6281 -16.6176
 -16.6028 -16.5395 -16.5022 -16.4643 -16.1028 -15.6096 -15.4259 -15.1888
 -15.1532 -14.9631 -14.8911 -14.8076 -14.6005 -14.5792 -14.2667 -14.1890
 -14.1209 -14.0915 -14.0305  -6.2312  -5.8750  -5.7672  -5.7053  -5.6730
  -5.6538  -5.5545  -5.4877  -5.4715  -5.4272  -5.3759  -5.2939  -5.2363
  -5.1961  -5.1232  -5.1038  -5.0578  -5.0361  -4.9859  -4.9363  -4.8286
  -4.7116  -4.6766  -4.5735  -3.6705  -3.4805  -3.2546  -3.1827  -3.1607
  -3.0754  -2.9818  -2.9224  -2.8498  -2.7912  -2.6513  -2.5085  -2.4545
  -2.4117  -2.3528  -2.2228  -2.1835  -2.0908  -2.0456  -2.0211  -1.8836
  -1.8527  -1.8122  -1.7596  -1.7081  -1.6945  -1.5347  -1.4622  -1.3763
  -1.3420  -1.2808  -1.2291  -1.2049  -1.0271  -0.9837  -0.9449  -0.8102
  -0.7812  -0.6430  -0.6199  -0.5505  -0.4913  -0.3419  -0.3212  -0.2643
  -0.2110  -0.1966  -0.1626  -0.1223  -0.0453   0.0089   0.0934   0.1228
   0.1356   0.1516   0.1776   0.1932   0.2166   0.2489   0.2650   0.3003
   0.3431   0.3751   0.3863   0.4463   0.4692   0.4950   0.5174   0.5547
   0.5688   0.5909   0.6103   0.6249   0.6682   0.6799   0.6948   0.7692
   0.7918   0.8536   0.9158   0.9535   0.9991   1.0447   1.0764   1.1053
   1.1249   1.1888   1.2149   1.2733   1.3352   1.5284   1.5813   1.7003
     eigenvalues at k+q:
 -36.3231 -36.2962 -36.2706 -36.2649 -35.7573 -35.7439 -35.3590 -18.0905
 -18.0461 -18.0086 -17.8970 -17.8736 -17.8484 -17.7943 -17.7156 -17.6850
 -17.6754 -17.6249 -17.5494 -17.4924 -17.4584 -17.4472 -17.4230 -17.3987
 -17.3793 -17.3601 -17.2838 -17.2721 -17.2502 -17.2426 -17.1492 -17.1293
 -17.0823 -17.0621 -17.0486 -17.0266 -17.0060 -16.9801 -16.9435 -16.9229
 -16.8761 -16.8020 -16.7502 -16.7312 -16.6863 -16.6646 -16.6270 -16.6165
 -16.6045 -16.5411 -16.5014 -16.4645 -16.0920 -15.6073 -15.4236 -15.1891
 -15.1541 -14.9549 -14.8815 -14.8018 -14.6005 -14.5792 -14.2707 -14.1925
 -14.1287 -14.0982 -14.0388  -6.2490  -5.8750  -5.7660  -5.7087  -5.6732
  -5.6507  -5.5538  -5.4886  -5.4702  -5.4280  -5.3823  -5.2909  -5.2350
  -5.1970  -5.1244  -5.1035  -5.0593  -5.0255  -4.9776  -4.9364  -4.8205
  -4.7099  -4.6729  -4.5733  -3.6906  -3.4754  -3.2450  -3.1742  -3.1573
  -3.0788  -2.9886  -2.9172  -2.8519  -2.7802  -2.6528  -2.5042  -2.4537
  -2.4032  -2.3501  -2.2207  -2.1883  -2.0888  -2.0384  -2.0190  -1.8836
  -1.8541  -1.8120  -1.7616  -1.7050  -1.6898  -1.5326  -1.4623  -1.3789
  -1.3409  -1.2859  -1.2297  -1.2069  -1.0262  -0.9824  -0.9456  -0.8142
  -0.7843  -0.6446  -0.6261  -0.5531  -0.4865  -0.3455  -0.3244  -0.2605
  -0.2109  -0.1976  -0.1627  -0.1217  -0.0460   0.0075   0.0848   0.1168
   0.1291   0.1454   0.1738   0.1891   0.2113   0.2427   0.2599   0.2981
   0.3386   0.3742   0.3806   0.4469   0.4659   0.4966   0.5182   0.5516
   0.5689   0.5907   0.6115   0.6265   0.6669   0.6786   0.6964   0.7685
   0.7882   0.8559   0.9168   0.9551   1.0005   1.0491   1.0773   1.1110
   1.1269   1.1915   1.2202   1.2741   1.3385   1.5298   1.5776   1.6906
     cgsolve_all iterations  68    anorm=    0.71E-07
     cgsolve_all iterations  68    anorm=    0.70E-07
     cgsolve_all iterations  68    anorm=    0.68E-07
     compute_u_kq: q = (   -0.0204,    0.0000,    0.0000)
     Rotating WFCS
     ethr =  1.00E-14,  avg # of iterations = 23.0
     eigenvalues at k:
 -36.3232 -36.2961 -36.2706 -36.2649 -35.7575 -35.7438 -35.3591 -18.0884
 -18.0438 -18.0127 -17.8988 -17.8732 -17.8489 -17.7978 -17.7147 -17.6862
 -17.6747 -17.6265 -17.5411 -17.4890 -17.4592 -17.4480 -17.4221 -17.3975
 -17.3783 -17.3590 -17.2858 -17.2748 -17.2505 -17.2421 -17.1504 -17.1309
 -17.0800 -17.0589 -17.0473 -17.0248 -17.0054 -16.9789 -16.9439 -16.9221
 -16.8751 -16.7975 -16.7519 -16.7338 -16.6879 -16.6665 -16.6281 -16.6176
 -16.6028 -16.5395 -16.5022 -16.4643 -16.1028 -15.6096 -15.4259 -15.1888
 -15.1532 -14.9631 -14.8911 -14.8076 -14.6005 -14.5792 -14.2667 -14.1890
 -14.1209 -14.0915 -14.0305  -6.2312  -5.8750  -5.7672  -5.7053  -5.6730
  -5.6538  -5.5545  -5.4877  -5.4715  -5.4272  -5.3759  -5.2939  -5.2363
  -5.1961  -5.1232  -5.1038  -5.0578  -5.0361  -4.9859  -4.9363  -4.8286
  -4.7116  -4.6766  -4.5735  -3.6705  -3.4805  -3.2546  -3.1827  -3.1607
  -3.0754  -2.9818  -2.9224  -2.8498  -2.7912  -2.6513  -2.5085  -2.4545
  -2.4117  -2.3528  -2.2228  -2.1835  -2.0908  -2.0456  -2.0211  -1.8836
  -1.8527  -1.8122  -1.7596  -1.7081  -1.6945  -1.5347  -1.4622  -1.3763
  -1.3420  -1.2808  -1.2291  -1.2049  -1.0271  -0.9837  -0.9449  -0.8102
  -0.7812  -0.6430  -0.6199  -0.5505  -0.4913  -0.3419  -0.3212  -0.2643
  -0.2110  -0.1966  -0.1626  -0.1223  -0.0453   0.0089   0.0934   0.1228
   0.1356   0.1516   0.1776   0.1932   0.2166   0.2489   0.2650   0.3003
   0.3431   0.3751   0.3863   0.4463   0.4692   0.4950   0.5174   0.5547
   0.5688   0.5909   0.6103   0.6249   0.6682   0.6799   0.6948   0.7692
   0.7918   0.8536   0.9158   0.9535   0.9991   1.0447   1.0764   1.1053
   1.1249   1.1888   1.2149   1.2733   1.3352   1.5284   1.5813   1.7003
     eigenvalues at k+q:
 -36.3232 -36.2962 -36.2706 -36.2649 -35.7576 -35.7437 -35.3590 -18.0864
 -18.0418 -18.0162 -17.9005 -17.8728 -17.8494 -17.8012 -17.7141 -17.6876
 -17.6737 -17.6280 -17.5328 -17.4854 -17.4629 -17.4464 -17.4211 -17.3965
 -17.3774 -17.3579 -17.2880 -17.2773 -17.2511 -17.2412 -17.1519 -17.1326
 -17.0775 -17.0562 -17.0461 -17.0229 -17.0042 -16.9777 -16.9439 -16.9213
 -16.8738 -16.7936 -16.7536 -16.7363 -16.6896 -16.6684 -16.6291 -16.6190
 -16.6004 -16.5379 -16.5029 -16.4641 -16.1139 -15.6119 -15.4279 -15.1886
 -15.1522 -14.9711 -14.9003 -14.8131 -14.6003 -14.5791 -14.2630 -14.1859
 -14.1139 -14.0843 -14.0222  -6.2127  -5.8751  -5.7684  -5.7015  -5.6728
  -5.6563  -5.5555  -5.4878  -5.4734  -5.4267  -5.3688  -5.2970  -5.2370
  -5.1954  -5.1228  -5.1043  -5.0567  -5.0502  -4.9922  -4.9364  -4.8349
  -4.7129  -4.6798  -4.5738  -3.6511  -3.4855  -3.2641  -3.1913  -3.1638
  -3.0716  -2.9766  -2.9281  -2.8480  -2.7985  -2.6489  -2.5129  -2.4550
  -2.4215  -2.3542  -2.2256  -2.1796  -2.0942  -2.0528  -2.0239  -1.8887
  -1.8461  -1.8123  -1.7578  -1.7158  -1.6925  -1.5368  -1.4630  -1.3738
  -1.3431  -1.2750  -1.2287  -1.2024  -1.0282  -0.9852  -0.9448  -0.8062
  -0.7774  -0.6439  -0.6125  -0.5480  -0.4957  -0.3394  -0.3177  -0.2675
  -0.2112  -0.1956  -0.1626  -0.1236  -0.0444   0.0102   0.1007   0.1283
   0.1407   0.1581   0.1827   0.1977   0.2221   0.2549   0.2699   0.3028
   0.3469   0.3753   0.3943   0.4454   0.4720   0.4939   0.5161   0.5574
   0.5683   0.5917   0.6088   0.6242   0.6681   0.6802   0.6961   0.7695
   0.7954   0.8512   0.9146   0.9523   0.9977   1.0398   1.0734   1.0995
   1.1246   1.1855   1.2110   1.2719   1.3326   1.5270   1.5843   1.7104
     cgsolve_all iterations  71    anorm=    0.69E-07
     cgsolve_all iterations  68    anorm=    0.70E-07
     cgsolve_all iterations  68    anorm=    0.69E-07
     compute_u_kq: q = (    0.0000,    0.0204,    0.0000)
     Rotating WFCS
     ethr =  1.00E-14,  avg # of iterations = 25.0
     eigenvalues at k:
 -36.3232 -36.2961 -36.2706 -36.2649 -35.7575 -35.7438 -35.3591 -18.0884
 -18.0438 -18.0127 -17.8988 -17.8732 -17.8489 -17.7978 -17.7147 -17.6862
 -17.6747 -17.6265 -17.5411 -17.4890 -17.4592 -17.4480 -17.4221 -17.3975
 -17.3783 -17.3590 -17.2858 -17.2748 -17.2505 -17.2421 -17.1504 -17.1309
 -17.0800 -17.0589 -17.0473 -17.0248 -17.0054 -16.9789 -16.9439 -16.9221
 -16.8751 -16.7975 -16.7519 -16.7338 -16.6879 -16.6665 -16.6281 -16.6176
 -16.6028 -16.5395 -16.5022 -16.4643 -16.1028 -15.6096 -15.4259 -15.1888
 -15.1532 -14.9631 -14.8911 -14.8076 -14.6005 -14.5792 -14.2667 -14.1890
 -14.1209 -14.0915 -14.0305  -6.2312  -5.8750  -5.7672  -5.7053  -5.6730
  -5.6538  -5.5545  -5.4877  -5.4715  -5.4272  -5.3759  -5.2939  -5.2363
  -5.1961  -5.1232  -5.1038  -5.0578  -5.0361  -4.9859  -4.9363  -4.8286
  -4.7116  -4.6766  -4.5735  -3.6705  -3.4805  -3.2546  -3.1827  -3.1607
  -3.0754  -2.9818  -2.9224  -2.8498  -2.7912  -2.6513  -2.5085  -2.4545
  -2.4117  -2.3528  -2.2228  -2.1835  -2.0908  -2.0456  -2.0211  -1.8836
  -1.8527  -1.8122  -1.7596  -1.7081  -1.6945  -1.5347  -1.4622  -1.3763
  -1.3420  -1.2808  -1.2291  -1.2049  -1.0271  -0.9837  -0.9449  -0.8102
  -0.7812  -0.6430  -0.6199  -0.5505  -0.4913  -0.3419  -0.3212  -0.2643
  -0.2110  -0.1966  -0.1626  -0.1223  -0.0453   0.0089   0.0934   0.1228
   0.1356   0.1516   0.1776   0.1932   0.2166   0.2489   0.2650   0.3003
   0.3431   0.3751   0.3863   0.4463   0.4692   0.4950   0.5174   0.5547
   0.5688   0.5909   0.6103   0.6249   0.6682   0.6799   0.6948   0.7692
   0.7918   0.8536   0.9158   0.9535   0.9991   1.0447   1.0764   1.1053
   1.1249   1.1888   1.2149   1.2733   1.3352   1.5284   1.5813   1.7003
     eigenvalues at k+q:
 -36.3232 -36.2962 -36.2706 -36.2649 -35.7576 -35.7436 -35.3590 -18.0902
 -18.0443 -18.0137 -17.8990 -17.8700 -17.8470 -17.8003 -17.7161 -17.6871
 -17.6784 -17.6282 -17.5396 -17.4876 -17.4591 -17.4452 -17.4220 -17.3985
 -17.3786 -17.3584 -17.2868 -17.2754 -17.2539 -17.2417 -17.1523 -17.1350
 -17.0784 -17.0595 -17.0486 -17.0248 -16.9954 -16.9775 -16.9430 -16.9225
 -16.8736 -16.7904 -16.7507 -16.7338 -16.6864 -16.6626 -16.6285 -16.6194
 -16.6029 -16.5376 -16.5023 -16.4604 -16.1188 -15.6094 -15.4229 -15.1861
 -15.1497 -14.9656 -14.8971 -14.8125 -14.6013 -14.5800 -14.2664 -14.1886
 -14.1205 -14.0888 -14.0291  -6.2052  -5.8739  -5.7637  -5.7051  -5.6727
  -5.6548  -5.5569  -5.4878  -5.4695  -5.4283  -5.3767  -5.2963  -5.2371
  -5.1967  -5.1272  -5.1060  -5.0590  -5.0546  -4.9929  -4.9366  -4.8404
  -4.7109  -4.6796  -4.5740  -3.6374  -3.4836  -3.2581  -3.1857  -3.1582
  -3.0751  -2.9830  -2.9247  -2.8479  -2.7925  -2.6477  -2.5084  -2.4587
  -2.4111  -2.3479  -2.2234  -2.1809  -2.0926  -2.0444  -2.0191  -1.8877
  -1.8466  -1.8136  -1.7567  -1.7144  -1.6942  -1.5417  -1.4641  -1.3843
  -1.3413  -1.2864  -1.2274  -1.2021  -1.0326  -0.9845  -0.9467  -0.8056
  -0.7848  -0.6450  -0.6204  -0.5471  -0.4925  -0.3434  -0.3213  -0.2618
  -0.2105  -0.1978  -0.1656  -0.1229  -0.0474   0.0089   0.0970   0.1264
   0.1378   0.1539   0.1791   0.1988   0.2207   0.2503   0.2661   0.3033
   0.3413   0.3755   0.3942   0.4455   0.4688   0.4959   0.5118   0.5562
   0.5708   0.5925   0.6098   0.6276   0.6687   0.6833   0.7014   0.7728
   0.7937   0.8494   0.9140   0.9511   0.9986   1.0428   1.0733   1.1043
   1.1256   1.1896   1.2181   1.2717   1.3338   1.5255   1.5830   1.6962
     cgsolve_all iterations  68    anorm=    0.69E-07
     cgsolve_all iterations  68    anorm=    0.70E-07
     cgsolve_all iterations  68    anorm=    0.69E-07
     compute_u_kq: q = (    0.0000,   -0.0204,    0.0000)
     Rotating WFCS
     ethr =  1.00E-14,  avg # of iterations = 27.0
     eigenvalues at k:
 -36.3232 -36.2961 -36.2706 -36.2649 -35.7575 -35.7438 -35.3591 -18.0884
 -18.0438 -18.0127 -17.8988 -17.8732 -17.8489 -17.7978 -17.7147 -17.6862
 -17.6747 -17.6265 -17.5411 -17.4890 -17.4592 -17.4480 -17.4221 -17.3975
 -17.3783 -17.3590 -17.2858 -17.2748 -17.2505 -17.2421 -17.1504 -17.1309
 -17.0800 -17.0589 -17.0473 -17.0248 -17.0054 -16.9789 -16.9439 -16.9221
 -16.8751 -16.7975 -16.7519 -16.7338 -16.6879 -16.6665 -16.6281 -16.6176
 -16.6028 -16.5395 -16.5022 -16.4643 -16.1028 -15.6096 -15.4259 -15.1888
 -15.1532 -14.9631 -14.8911 -14.8076 -14.6005 -14.5792 -14.2667 -14.1890
 -14.1209 -14.0915 -14.0305  -6.2312  -5.8750  -5.7672  -5.7053  -5.6730
  -5.6538  -5.5545  -5.4877  -5.4715  -5.4272  -5.3759  -5.2939  -5.2363
  -5.1961  -5.1232  -5.1038  -5.0578  -5.0361  -4.9859  -4.9363  -4.8286
  -4.7116  -4.6766  -4.5735  -3.6705  -3.4805  -3.2546  -3.1827  -3.1607
  -3.0754  -2.9818  -2.9224  -2.8498  -2.7912  -2.6513  -2.5085  -2.4545
  -2.4117  -2.3528  -2.2228  -2.1835  -2.0908  -2.0456  -2.0211  -1.8836
  -1.8527  -1.8122  -1.7596  -1.7081  -1.6945  -1.5347  -1.4622  -1.3763
  -1.3420  -1.2808  -1.2291  -1.2049  -1.0271  -0.9837  -0.9449  -0.8102
  -0.7812  -0.6430  -0.6199  -0.5505  -0.4913  -0.3419  -0.3212  -0.2643
  -0.2110  -0.1966  -0.1626  -0.1223  -0.0453   0.0089   0.0934   0.1228
   0.1356   0.1516   0.1776   0.1932   0.2166   0.2489   0.2650   0.3003
   0.3431   0.3751   0.3863   0.4463   0.4692   0.4950   0.5174   0.5547
   0.5688   0.5909   0.6103   0.6249   0.6682   0.6799   0.6948   0.7692
   0.7918   0.8536   0.9158   0.9535   0.9991   1.0447   1.0764   1.1053
   1.1249   1.1888   1.2149   1.2733   1.3352   1.5284   1.5813   1.7003
     eigenvalues at k+q:
 -36.3231 -36.2962 -36.2706 -36.2649 -35.7573 -35.7440 -35.3590 -18.0872
 -18.0432 -18.0113 -17.8988 -17.8755 -17.8509 -17.7953 -17.7144 -17.6853
 -17.6701 -17.6244 -17.5426 -17.4904 -17.4602 -17.4501 -17.4221 -17.3968
 -17.3783 -17.3597 -17.2852 -17.2741 -17.2496 -17.2403 -17.1494 -17.1259
 -17.0837 -17.0577 -17.0460 -17.0249 -17.0137 -16.9799 -16.9450 -16.9217
 -16.8765 -16.8050 -16.7530 -16.7336 -16.6895 -16.6704 -16.6282 -16.6152
 -16.6020 -16.5411 -16.5020 -16.4676 -16.0873 -15.6102 -15.4282 -15.1911
 -15.1561 -14.9600 -14.8845 -14.8025 -14.5995 -14.5782 -14.2671 -14.1900
 -14.1223 -14.0949 -14.0324  -6.2556  -5.8761  -5.7708  -5.7053  -5.6730
  -5.6523  -5.5526  -5.4877  -5.4735  -5.4265  -5.3747  -5.2924  -5.2351
  -5.1960  -5.1209  -5.1017  -5.0600  -5.0208  -4.9744  -4.9360  -4.8129
  -4.7128  -4.6729  -4.5734  -3.7047  -3.4767  -3.2502  -3.1785  -3.1625
  -3.0754  -2.9806  -2.9201  -2.8516  -2.7895  -2.6545  -2.5091  -2.4517
  -2.4124  -2.3571  -2.2228  -2.1865  -2.0899  -2.0456  -2.0226  -1.8824
  -1.8589  -1.8110  -1.7611  -1.7041  -1.6911  -1.5270  -1.4603  -1.3698
  -1.3418  -1.2736  -1.2310  -1.2075  -1.0226  -0.9830  -0.9427  -0.8152
  -0.7768  -0.6421  -0.6198  -0.5545  -0.4913  -0.3483  -0.3144  -0.2678
  -0.2153  -0.1911  -0.1596  -0.1205  -0.0431   0.0087   0.0884   0.1186
   0.1328   0.1478   0.1748   0.1893   0.2132   0.2467   0.2640   0.2976
   0.3438   0.3740   0.3793   0.4458   0.4690   0.4944   0.5236   0.5537
   0.5672   0.5893   0.6096   0.6238   0.6673   0.6762   0.6893   0.7661
   0.7900   0.8575   0.9177   0.9560   0.9995   1.0464   1.0790   1.1062
   1.1242   1.1872   1.2131   1.2735   1.3382   1.5300   1.5811   1.7045
     cgsolve_all iterations  68    anorm=    0.70E-07
     cgsolve_all iterations  68    anorm=    0.71E-07
     cgsolve_all iterations  68    anorm=    0.69E-07
     compute_u_kq: q = (    0.0000,    0.0000,    0.0204)
     Rotating WFCS
     ethr =  1.00E-14,  avg # of iterations = 23.0
     eigenvalues at k:
 -36.3232 -36.2961 -36.2706 -36.2649 -35.7575 -35.7438 -35.3591 -18.0884
 -18.0438 -18.0127 -17.8988 -17.8732 -17.8489 -17.7978 -17.7147 -17.6862
 -17.6747 -17.6265 -17.5411 -17.4890 -17.4592 -17.4480 -17.4221 -17.3975
 -17.3783 -17.3590 -17.2858 -17.2748 -17.2505 -17.2421 -17.1504 -17.1309
 -17.0800 -17.0589 -17.0473 -17.0248 -17.0054 -16.9789 -16.9439 -16.9221
 -16.8751 -16.7975 -16.7519 -16.7338 -16.6879 -16.6665 -16.6281 -16.6176
 -16.6028 -16.5395 -16.5022 -16.4643 -16.1028 -15.6096 -15.4259 -15.1888
 -15.1532 -14.9631 -14.8911 -14.8076 -14.6005 -14.5792 -14.2667 -14.1890
 -14.1209 -14.0915 -14.0305  -6.2312  -5.8750  -5.7672  -5.7053  -5.6730
  -5.6538  -5.5545  -5.4877  -5.4715  -5.4272  -5.3759  -5.2939  -5.2363
  -5.1961  -5.1232  -5.1038  -5.0578  -5.0361  -4.9859  -4.9363  -4.8286
  -4.7116  -4.6766  -4.5735  -3.6705  -3.4805  -3.2546  -3.1827  -3.1607
  -3.0754  -2.9818  -2.9224  -2.8498  -2.7912  -2.6513  -2.5085  -2.4545
  -2.4117  -2.3528  -2.2228  -2.1835  -2.0908  -2.0456  -2.0211  -1.8836
  -1.8527  -1.8122  -1.7596  -1.7081  -1.6945  -1.5347  -1.4622  -1.3763
  -1.3420  -1.2808  -1.2291  -1.2049  -1.0271  -0.9837  -0.9449  -0.8102
  -0.7812  -0.6430  -0.6199  -0.5505  -0.4913  -0.3419  -0.3212  -0.2643
  -0.2110  -0.1966  -0.1626  -0.1223  -0.0453   0.0089   0.0934   0.1228
   0.1356   0.1516   0.1776   0.1932   0.2166   0.2489   0.2650   0.3003
   0.3431   0.3751   0.3863   0.4463   0.4692   0.4950   0.5174   0.5547
   0.5688   0.5909   0.6103   0.6249   0.6682   0.6799   0.6948   0.7692
   0.7918   0.8536   0.9158   0.9535   0.9991   1.0447   1.0764   1.1053
   1.1249   1.1888   1.2149   1.2733   1.3352   1.5284   1.5813   1.7003
     eigenvalues at k+q:
 -36.3232 -36.2962 -36.2706 -36.2649 -35.7574 -35.7438 -35.3590 -18.0884
 -18.0438 -18.0126 -17.8992 -17.8727 -17.8493 -17.7976 -17.7140 -17.6882
 -17.6736 -17.6262 -17.5412 -17.4891 -17.4588 -17.4483 -17.4219 -17.3970
 -17.3789 -17.3594 -17.2859 -17.2732 -17.2521 -17.2416 -17.1500 -17.1313
 -17.0807 -17.0577 -17.0464 -17.0249 -17.0059 -16.9803 -16.9440 -16.9214
 -16.8747 -16.7977 -16.7522 -16.7338 -16.6879 -16.6666 -16.6283 -16.6174
 -16.6026 -16.5396 -16.5022 -16.4644 -16.1026 -15.6096 -15.4259 -15.1888
 -15.1533 -14.9631 -14.8911 -14.8076 -14.6004 -14.5792 -14.2667 -14.1889
 -14.1208 -14.0914 -14.0304  -6.2316  -5.8750  -5.7673  -5.7053  -5.6730
  -5.6538  -5.5545  -5.4878  -5.4716  -5.4272  -5.3758  -5.2939  -5.2363
  -5.1962  -5.1230  -5.1040  -5.0577  -5.0358  -4.9858  -4.9363  -4.8284
  -4.7117  -4.6766  -4.5735  -3.6710  -3.4805  -3.2547  -3.1826  -3.1608
  -3.0753  -2.9822  -2.9216  -2.8501  -2.7915  -2.6510  -2.5086  -2.4540
  -2.4143  -2.3508  -2.2202  -2.1891  -2.0812  -2.0496  -2.0249  -1.8857
  -1.8534  -1.8059  -1.7615  -1.7092  -1.6946  -1.5350  -1.4608  -1.3748
  -1.3453  -1.2793  -1.2299  -1.2044  -1.0271  -0.9837  -0.9442  -0.8101
  -0.7817  -0.6442  -0.6181  -0.5509  -0.4915  -0.3428  -0.3207  -0.2639
  -0.2114  -0.1960  -0.1630  -0.1221  -0.0452   0.0090   0.0933   0.1225
   0.1359   0.1519   0.1767   0.1946   0.2170   0.2464   0.2632   0.3053
   0.3425   0.3734   0.3861   0.4464   0.4703   0.4939   0.5187   0.5543
   0.5672   0.5917   0.6111   0.6247   0.6657   0.6822   0.6946   0.7701
   0.7905   0.8538   0.9159   0.9534   0.9992   1.0452   1.0760   1.1053
   1.1249   1.1887   1.2148   1.2734   1.3353   1.5284   1.5813   1.7005
     cgsolve_all iterations  68    anorm=    0.70E-07
     cgsolve_all iterations  68    anorm=    0.70E-07
     cgsolve_all iterations  68    anorm=    0.68E-07
     compute_u_kq: q = (    0.0000,    0.0000,   -0.0204)
     Rotating WFCS
     ethr =  1.00E-14,  avg # of iterations = 23.0
     eigenvalues at k:
 -36.3232 -36.2961 -36.2706 -36.2649 -35.7575 -35.7438 -35.3591 -18.0884
 -18.0438 -18.0127 -17.8988 -17.8732 -17.8489 -17.7978 -17.7147 -17.6862
 -17.6747 -17.6265 -17.5411 -17.4890 -17.4592 -17.4480 -17.4221 -17.3975
 -17.3783 -17.3590 -17.2858 -17.2748 -17.2505 -17.2421 -17.1504 -17.1309
 -17.0800 -17.0589 -17.0473 -17.0248 -17.0054 -16.9789 -16.9439 -16.9221
 -16.8751 -16.7975 -16.7519 -16.7338 -16.6879 -16.6665 -16.6281 -16.6176
 -16.6028 -16.5395 -16.5022 -16.4643 -16.1028 -15.6096 -15.4259 -15.1888
 -15.1532 -14.9631 -14.8911 -14.8076 -14.6005 -14.5792 -14.2667 -14.1890
 -14.1209 -14.0915 -14.0305  -6.2312  -5.8750  -5.7672  -5.7053  -5.6730
  -5.6538  -5.5545  -5.4877  -5.4715  -5.4272  -5.3759  -5.2939  -5.2363
  -5.1961  -5.1232  -5.1038  -5.0578  -5.0361  -4.9859  -4.9363  -4.8286
  -4.7116  -4.6766  -4.5735  -3.6705  -3.4805  -3.2546  -3.1827  -3.1607
  -3.0754  -2.9818  -2.9224  -2.8498  -2.7912  -2.6513  -2.5085  -2.4545
  -2.4117  -2.3528  -2.2228  -2.1835  -2.0908  -2.0456  -2.0211  -1.8836
  -1.8527  -1.8122  -1.7596  -1.7081  -1.6945  -1.5347  -1.4622  -1.3763
  -1.3420  -1.2808  -1.2291  -1.2049  -1.0271  -0.9837  -0.9449  -0.8102
  -0.7812  -0.6430  -0.6199  -0.5505  -0.4913  -0.3419  -0.3212  -0.2643
  -0.2110  -0.1966  -0.1626  -0.1223  -0.0453   0.0089   0.0934   0.1228
   0.1356   0.1516   0.1776   0.1932   0.2166   0.2489   0.2650   0.3003
   0.3431   0.3751   0.3863   0.4463   0.4692   0.4950   0.5174   0.5547
   0.5688   0.5909   0.6103   0.6249   0.6682   0.6799   0.6948   0.7692
   0.7918   0.8536   0.9158   0.9535   0.9991   1.0447   1.0764   1.1053
   1.1249   1.1888   1.2149   1.2733   1.3352   1.5284   1.5813   1.7003
     eigenvalues at k+q:
 -36.3232 -36.2962 -36.2706 -36.2649 -35.7574 -35.7438 -35.3590 -18.0885
 -18.0438 -18.0127 -17.8983 -17.8739 -17.8486 -17.7977 -17.7155 -17.6852
 -17.6749 -17.6268 -17.5410 -17.4888 -17.4595 -17.4479 -17.4222 -17.3977
 -17.3781 -17.3585 -17.2858 -17.2759 -17.2492 -17.2426 -17.1504 -17.1307
 -17.0795 -17.0606 -17.0473 -17.0246 -17.0049 -16.9772 -16.9438 -16.9237
 -16.8750 -16.7974 -16.7516 -16.7338 -16.6878 -16.6665 -16.6284 -16.6172
 -16.6030 -16.5394 -16.5023 -16.4642 -16.1030 -15.6096 -15.4258 -15.1887
 -15.1532 -14.9631 -14.8911 -14.8077 -14.6005 -14.5792 -14.2667 -14.1890
 -14.1209 -14.0915 -14.0305  -6.2310  -5.8750  -5.7671  -5.7054  -5.6730
  -5.6538  -5.5546  -5.4878  -5.4714  -5.4273  -5.3760  -5.2939  -5.2363
  -5.1962  -5.1233  -5.1037  -5.0581  -5.0362  -4.9860  -4.9363  -4.8288
  -4.7116  -4.6767  -4.5736  -3.6700  -3.4805  -3.2545  -3.1830  -3.1605
  -3.0754  -2.9812  -2.9235  -2.8493  -2.7906  -2.6521  -2.5084  -2.4556
  -2.4085  -2.3537  -2.2255  -2.1786  -2.1008  -2.0419  -2.0160  -1.8831
  -1.8523  -1.8173  -1.7579  -1.7073  -1.6944  -1.5343  -1.4632  -1.3788
  -1.3383  -1.2817  -1.2283  -1.2057  -1.0266  -0.9850  -0.9448  -0.8102
  -0.7807  -0.6427  -0.6209  -0.5503  -0.4912  -0.3408  -0.3218  -0.2646
  -0.2106  -0.1973  -0.1624  -0.1225  -0.0453   0.0085   0.0935   0.1230
   0.1353   0.1513   0.1781   0.1926   0.2160   0.2502   0.2675   0.2960
   0.3434   0.3771   0.3865   0.4455   0.4687   0.4960   0.5162   0.5546
   0.5711   0.5896   0.6094   0.6259   0.6700   0.6772   0.6953   0.7688
   0.7926   0.8535   0.9159   0.9537   0.9990   1.0441   1.0766   1.1052
   1.1251   1.1889   1.2151   1.2733   1.3351   1.5284   1.5813   1.7001
     cgsolve_all iterations  68    anorm=    0.68E-07
     cgsolve_all iterations  68    anorm=    0.70E-07
     cgsolve_all iterations  68    anorm=    0.69E-07

     End of magnetic susceptibility calculation

     f-sum rule (1st term):
          -351.9856         -0.0424         -0.0255
            -0.0424       -352.0966          0.0206
            -0.0261          0.0215       -351.9865

     f-sum rule (2nd term):
            -8.4086         -0.0198          0.0265
            -0.0205         -8.4462         -0.0192
             0.0265         -0.0196         -8.4930

     f-sum rule (should be  -360.4793):
          -360.3942         -0.0622          0.0010
            -0.0629       -360.5428          0.0014
             0.0003          0.0019       -360.4795

     chi_bare pGv (HH) in paratec units:
      -100.136488      0.966764      0.099411
         0.970680    -99.596043      0.306144
         0.139027      0.441328    -98.858444

      -100.136488      0.966764      0.099411
         0.970680    -99.596043      0.306144
         0.139027      0.441328    -98.858444

     chi_bare vGv (VV) in paratec units:
      -100.445039      0.878824      0.110766
         0.878785   -100.095199      0.357394
         0.110930      0.357773    -99.280308

      -100.445039      0.878824      0.110766
         0.878785   -100.095199      0.357394
         0.110930      0.357773    -99.280308

     chi_bare pGv (HH) in 10^{-6} cm^3/mol:
          -475.8580          4.5942          0.4724
             4.6128       -473.2898          1.4548
             0.6607          2.0972       -469.7846

     chi_bare vGv (VV) in 10^{-6} cm^3/mol:
          -477.3243          4.1763          0.5264
             4.1761       -475.6618          1.6984
             0.5271          1.7002       -471.7894

     Contributions to the NMR chemical shifts: -------------------------------

     Macroscopic shape contribution in ppm:                    7.13
             7.1738         -0.0000         -0.0000
            -0.0000          7.1351         -0.0000
            -0.0000         -0.0000          7.0823


     Core contribution in ppm:

     Atom  1  Si  pos: ( -0.284208  0.829936  1.082967)  core sigma:         837.79
     Atom  2  Si  pos: (  0.184756  0.830460  0.478229)  core sigma:         837.79
     Atom  3  Si  pos: (  0.722866  0.244081  0.194193)  core sigma:         837.79
     Atom  4  Si  pos: ( -0.008917  0.472103  1.132810)  core sigma:         837.79
     Atom  5  Si  pos: (  0.448016  0.431079  0.494899)  core sigma:         837.79
     Atom  6  O   pos: ( -0.348624  0.859456  1.313395)  core sigma:         271.07
     Atom  7  O   pos: (  0.730682  0.011208  0.277835)  core sigma:         271.07
     Atom  8  O   pos: ( -0.217245  0.587573  1.075330)  core sigma:         271.07
     Atom  9  O   pos: (  0.321300  0.632140  0.424391)  core sigma:         271.07
     Atom 10  O   pos: (  0.520624  0.058390  1.037666)  core sigma:         271.07
     Atom 11  O   pos: (  0.943383  0.065119  0.612837)  core sigma:         271.07
     Atom 12  O   pos: ( -0.461015  0.823001  0.924374)  core sigma:         271.07
     Atom 13  O   pos: ( -0.000501  0.766152  0.614620)  core sigma:         271.07
     Atom 14  O   pos: (  0.689620  0.166860  3.236071)  core sigma:         271.07
     Atom 15  O   pos: ( -0.106520  0.407865  0.292096)  core sigma:         271.07
     Atom 16  O   pos: (  0.748501 -0.025324  1.384370)  core sigma:         271.07
     Atom 17  H   pos: (  0.092150  0.746120  1.388957)  core sigma:           0.00
     Atom 18  H   pos: (  0.663074  0.023222  1.274252)  core sigma:           0.00
     Atom 19  O   pos: ( -0.261460  0.769569  0.260521)  core sigma:         271.07
     Atom 20  H   pos: ( -0.139108  0.845098  0.236330)  core sigma:           0.00
     Atom 21  H   pos: ( -0.209144  0.629400  0.271475)  core sigma:           0.00
     Atom 22  O   pos: (  0.018858  0.516058  1.374741)  core sigma:         271.07
     Atom 23  O   pos: (  0.504002  0.326363  0.277579)  core sigma:         271.07
     Atom 24  O   pos: ( -0.051568  0.239385  1.113770)  core sigma:         271.07
     Atom 25  O   pos: (  0.306108  0.293272  0.628772)  core sigma:         271.07
     Atom 26  O   pos: (  0.165526  0.551157  0.991010)  core sigma:         271.07
     Atom 27  O   pos: (  0.639322  0.489368  0.626006)  core sigma:         271.07
     Atom 28  Ca  pos: (  0.213605  0.878962  0.916173)  core sigma:        1265.05
     Atom 29  Ca  pos: ( -0.337021  0.868748  0.610778)  core sigma:        1265.05
     Atom 30  Ca  pos: ( -0.024695  0.422221  0.624312)  core sigma:        1265.05
     Atom 31  Ca  pos: (  0.471420  0.402512  0.966030)  core sigma:        1265.05
     Atom 32  O   pos: (  0.180651  0.427065  0.034406)  core sigma:         271.07
     Atom 33  H   pos: (  0.302036  0.387285  0.104143)  core sigma:           0.00
     Atom 34  H   pos: (  0.076167  0.432794  0.142030)  core sigma:           0.00
     Atom 35  O   pos: (  0.359604  0.115558  3.026422)  core sigma:         271.07
     Atom 36  H   pos: (  0.406836 -0.013072  2.979786)  core sigma:           0.00
     Atom 37  H   pos: (  0.473226  0.155672  3.113979)  core sigma:           0.00
     Atom 38  O   pos: ( -0.559285  0.847474  0.018263)  core sigma:         271.07
     Atom 39  H   pos: ( -0.443699  0.810554  0.102547)  core sigma:           0.00
     Atom 40  H   pos: (  0.332948  0.738681  0.047434)  core sigma:           0.00
     Atom 41  Ca  pos: ( -0.301998  0.585973  1.487923)  core sigma:        1265.05
     Atom 42  O   pos: (  0.399878  0.729202  2.868853)  core sigma:         271.07
     Atom 43  H   pos: ( -0.587961  0.755138  2.735616)  core sigma:           0.00
     Atom 44  H   pos: ( -0.499684  0.651695  2.931011)  core sigma:           0.00
     Atom 45  O   pos: (  0.308240  0.210393  2.634256)  core sigma:         271.07
     Atom 46  H   pos: (  0.362399  0.210341  2.769287)  core sigma:           0.00
     Atom 47  H   pos: (  0.363074  0.090365  2.570742)  core sigma:           0.00
     Atom 48  O   pos: (  0.018753  0.729846  3.016491)  core sigma:         271.07
     Atom 49  H   pos: (  0.041894  0.828668  3.121501)  core sigma:           0.00
     Atom 50  H   pos: (  0.147898  0.704169  2.952924)  core sigma:           0.00
     Atom 51  O   pos: ( -0.325846  0.469512  2.556277)  core sigma:         271.07
     Atom 52  H   pos: (  0.612418  0.374411  2.439706)  core sigma:           0.00
     Atom 53  H   pos: ( -0.276747  0.593883  2.499313)  core sigma:           0.00
     Atom 54  O   pos: ( -0.562332  0.844088  2.370236)  core sigma:         271.07
     Atom 55  H   pos: ( -0.478359  0.783957  2.265877)  core sigma:           0.00
     Atom 56  H   pos: (  0.035749  0.064201  2.335797)  core sigma:           0.00
     Atom 57  O   pos: (  0.361769  0.386787  1.968042)  core sigma:         271.07
     Atom 58  H   pos: (  0.474658  0.446979  2.039616)  core sigma:           0.00
     Atom 59  H   pos: (  0.425630  0.304099  1.867239)  core sigma:           0.00
     Atom 60  Ca  pos: (  0.065114  0.165164  1.424848)  core sigma:        1265.05
     Atom 61  O   pos: ( -0.116682  0.810017  2.451088)  core sigma:         271.07
     Atom 62  H   pos: (  0.566093 -0.026445  2.353139)  core sigma:           0.00
     Atom 63  H   pos: ( -0.005842  0.729931  2.502962)  core sigma:           0.00
     Atom 64  O   pos: (  0.025266  0.299889  2.214863)  core sigma:         271.07
     Atom 65  H   pos: (  0.074355  0.403003  2.309061)  core sigma:           0.00
     Atom 66  H   pos: (  0.129427  0.296289  2.113863)  core sigma:           0.00
     Atom 67  O   pos: ( -0.322164  0.518598  3.013090)  core sigma:         271.07
     Atom 68  H   pos: ( -0.326395  0.417018  3.118049)  core sigma:           0.00
     Atom 69  H   pos: ( -0.190902  0.581834  3.019785)  core sigma:           0.00
     Atom 70  O   pos: (  0.143788  0.711246  1.891794)  core sigma:         271.07
     Atom 71  H   pos: (  0.210019  0.581685  1.914844)  core sigma:           0.00
     Atom 72  H   pos: (  0.007627  0.692343  1.838252)  core sigma:           0.00
     Atom 73  O   pos: ( -0.335247  0.640543  2.113969)  core sigma:         271.07
     Atom 74  H   pos: ( -0.288113  0.695600  1.981210)  core sigma:           0.00
     Atom 75  H   pos: ( -0.220444  0.643591  2.201219)  core sigma:           0.00
     Atom 76  O   pos: (  0.662976  0.090177  2.163603)  core sigma:         271.07
     Atom 77  H   pos: (  0.706540 -0.021813  2.079880)  core sigma:           0.00
     Atom 78  H   pos: (  0.782971  0.171798  2.178461)  core sigma:           0.00
     Atom 79  O   pos: (  0.556908  0.229631  1.623925)  core sigma:         271.07
     Atom 80  H   pos: (  0.630264  0.116842  1.565085)  core sigma:           0.00
     Atom 81  H   pos: (  0.476491  0.281458  1.502623)  core sigma:           0.00
     Atom 82  O   pos: (  0.044514  0.027992  1.738405)  core sigma:         271.07
     Atom 83  H   pos: ( -0.455417  0.869128  1.764444)  core sigma:           0.00
     Atom 84  H   pos: (  0.931039 -0.065637  1.790477)  core sigma:           0.00
     Atom 85  O   pos: ( -0.062983  0.246304  2.776030)  core sigma:         271.07
     Atom 86  H   pos: (  0.054143  0.226608  2.690652)  core sigma:           0.00
     Atom 87  H   pos: ( -0.159137  0.331706  2.705984)  core sigma:           0.00
     Atom 88  O   pos: (  0.185339  0.553973  2.471937)  core sigma:         271.07
     Atom 89  H   pos: (  0.257877  0.448030  2.542063)  core sigma:           0.00
     Atom 90  H   pos: (  0.283278  0.653692  2.420358)  core sigma:           0.00
     Atom 91  Ca  pos: (  0.006379  0.134484  3.092382)  core sigma:        1265.05
     Atom 92  O   pos: ( -0.230247  0.755470  1.767223)  core sigma:         271.07
     Atom 93  H   pos: (  0.443538 -0.028153  1.759512)  core sigma:           0.00
     Atom 94  O   pos: (  0.424351  0.410095  1.328694)  core sigma:         271.07
     Atom 95  H   pos: (  0.308858  0.494495  1.348843)  core sigma:           0.00

     Bare contribution in ppm:

     Atom  1  Si  pos: ( -0.284208  0.829936  1.082967)  bare sigma:         -27.90
           -25.0219          4.3476          1.4717
             4.6977        -32.6720          0.0930
             1.8961         -0.6039        -25.9932

     Atom  2  Si  pos: (  0.184756  0.830460  0.478229)  bare sigma:         -27.74
           -25.9866          2.7618         -0.6682
             2.8334        -28.5432         -0.4666
            -0.2580         -0.3519        -28.6816

     Atom  3  Si  pos: (  0.722866  0.244081  0.194193)  bare sigma:         -27.89
           -29.7784          3.3364          1.3446
             3.1674        -29.4712          2.7064
             0.6350          2.3744        -24.4263

     Atom  4  Si  pos: ( -0.008917  0.472103  1.132810)  bare sigma:         -28.09
           -28.5476          3.0309         -3.4834
             2.5383        -25.7074         -1.2231
            -3.0148         -0.9016        -30.0028

     Atom  5  Si  pos: (  0.448016  0.431079  0.494899)  bare sigma:         -27.46
           -24.6948          3.2284          0.0804
             3.4776        -29.5027         -0.9850
            -0.1945         -0.4827        -28.1845

     Atom  6  O   pos: ( -0.348624  0.859456  1.313395)  bare sigma:          17.33
            16.8459        -15.9016         -8.5146
           -17.7951         32.3116         -2.5809
            -5.2466         -5.2548          2.8215

     Atom  7  O   pos: (  0.730682  0.011208  0.277835)  bare sigma:          51.38
            48.0837         -0.8420          0.6211
            -1.4508         53.7804         -7.6469
             1.4660         -5.9033         52.2768

     Atom  8  O   pos: ( -0.217245  0.587573  1.075330)  bare sigma:          47.17
            51.6354         -5.2756          4.4726
            -4.3012         48.6189         -0.1753
             3.5640         -2.3997         41.2506

     Atom  9  O   pos: (  0.321300  0.632140  0.424391)  bare sigma:          55.68
            51.8595         -9.8986         -0.7880
            -9.8007         62.1339          0.0879
            -0.7569          1.1495         53.0611

     Atom 10  O   pos: (  0.520624  0.058390  1.037666)  bare sigma:          34.68
            39.6551         -2.8837         -3.2928
            -4.6753         40.3367         -5.7660
            -3.5428         -5.6212         24.0571

     Atom 11  O   pos: (  0.943383  0.065119  0.612837)  bare sigma:          29.46
            19.0390         -0.2983         -3.8558
             3.1592         43.9852         -2.5808
            -5.5972         -5.4955         25.3577

     Atom 12  O   pos: ( -0.461015  0.823001  0.924374)  bare sigma:          30.39
            38.0602         -3.7699         -0.6846
            -4.6652         19.1801         -2.8818
            -2.1185         -1.4250         33.9245

     Atom 13  O   pos: ( -0.000501  0.766152  0.614620)  bare sigma:          33.63
            39.5030         -0.5509          0.0737
            -1.4770         39.3281         -0.9435
             2.8163          0.5898         22.0496

     Atom 14  O   pos: (  0.689620  0.166860  3.236071)  bare sigma:          43.80
            44.3827         -0.8405         -1.3427
            -0.7951         38.1090          1.2608
            -0.5091          2.2814         48.9051

     Atom 15  O   pos: ( -0.106520  0.407865  0.292096)  bare sigma:          39.74
            38.3073          1.8382          0.7326
             2.1596         35.1136          2.4444
             2.8290          3.0985         45.7919

     Atom 16  O   pos: (  0.748501 -0.025324  1.384370)  bare sigma:          63.25
            60.4113          3.1086          1.6961
             1.9270         70.4079          1.4413
             0.1187          3.3873         58.9224

     Atom 17  H   pos: (  0.092150  0.746120  1.388957)  bare sigma:          12.03
             2.8497          8.1172          0.5316
             6.8433         32.0655         -1.7344
             0.8435         -0.6678          1.1894

     Atom 18  H   pos: (  0.663074  0.023222  1.274252)  bare sigma:          15.30
            14.8737         -3.5182         10.7236
            -2.8677         10.0785         -5.1025
            10.2953         -5.4153         20.9464

     Atom 19  O   pos: ( -0.261460  0.769569  0.260521)  bare sigma:          67.15
            67.7185          0.6242          3.8010
             0.7036         70.9368         -1.6635
             4.0148         -2.1658         62.7898

     Atom 20  H   pos: ( -0.139108  0.845098  0.236330)  bare sigma:          15.69
            26.7568         12.4311         -0.8695
            11.4654         14.4511         -1.8126
            -1.5896         -1.8727          5.8691

     Atom 21  H   pos: ( -0.209144  0.629400  0.271475)  bare sigma:          12.39
             6.1975         -9.5533          0.9961
            -8.7162         30.4530         -2.4489
             0.4319         -2.0824          0.5088

     Atom 22  O   pos: (  0.018858  0.516058  1.374741)  bare sigma:          28.39
            37.1788         -4.5066        -10.8576
            -1.3509         38.5622          3.1877
            -9.2275          1.3185          9.4361

     Atom 23  O   pos: (  0.504002  0.326363  0.277579)  bare sigma:          53.05
            54.9466         -6.2868         -4.3885
            -7.4990         50.1682          4.6070
            -3.6330          3.4944         54.0241

     Atom 24  O   pos: ( -0.051568  0.239385  1.113770)  bare sigma:          27.54
            20.9941         10.1898          6.5171
             6.9848         27.5772          1.7673
             7.2521          5.9487         34.0599

     Atom 25  O   pos: (  0.306108  0.293272  0.628772)  bare sigma:          33.95
            33.1132          3.3253          0.4702
             4.5242         44.9037         -0.6080
             1.7644          0.8631         23.8451

     Atom 26  O   pos: (  0.165526  0.551157  0.991010)  bare sigma:          31.91
            37.9380         -1.4308         -6.9512
            -1.5464         36.4499         -5.4929
            -4.2634         -5.2472         21.3514

     Atom 27  O   pos: (  0.639322  0.489368  0.626006)  bare sigma:          35.06
            46.2840         -1.3078         -1.2009
            -3.6148         35.2079         -0.9273
            -5.2382         -0.5243         23.6977

     Atom 28  Ca  pos: (  0.213605  0.878962  0.916173)  bare sigma:          99.44
           100.1069          1.2874         -4.1221
             1.1638        102.6175          2.2674
            -3.4760          0.7740         95.5818

     Atom 29  Ca  pos: ( -0.337021  0.868748  0.610778)  bare sigma:         105.99
           102.5702         -2.8871         -6.5527
            -2.8802        111.1863         -0.7807
            -7.8416         -0.6308        104.1987

     Atom 30  Ca  pos: ( -0.024695  0.422221  0.624312)  bare sigma:         104.99
           104.5060         -3.1239          4.4968
            -3.0819        113.3805          1.1343
             4.0538          0.5441         97.0878

     Atom 31  Ca  pos: (  0.471420  0.402512  0.966030)  bare sigma:         107.75
           107.4068         -3.8928         -1.9928
            -3.8484        109.7945         -1.8029
            -2.4395         -1.2153        106.0626

     Atom 32  O   pos: (  0.180651  0.427065  0.034406)  bare sigma:          67.41
            67.9423          3.2097         -0.5535
             5.5014         64.3072          5.8262
            -1.2559          4.7398         69.9698

     Atom 33  H   pos: (  0.302036  0.387285  0.104143)  bare sigma:          16.22
            25.9939         -5.0580          9.7724
            -5.0389          8.2486         -1.4760
            10.9937         -1.7981         14.4167

     Atom 34  H   pos: (  0.076167  0.432794  0.142030)  bare sigma:          11.97
            20.7147          0.7057        -15.2194
             0.8995         -0.3449          0.8214
           -17.3205          1.1445         15.5445

     Atom 35  O   pos: (  0.359604  0.115558  3.026422)  bare sigma:          69.15
            75.4248         -1.8061          6.8284
            -2.0269         63.4234         -0.0179
             5.9518          2.0212         68.5942

     Atom 36  H   pos: (  0.406836 -0.013072  2.979786)  bare sigma:          18.11
            16.7893         -7.4070          0.4380
            -6.6223         25.7281          4.8137
             0.1680          4.6696         11.8238

     Atom 37  H   pos: (  0.473226  0.155672  3.113979)  bare sigma:          13.09
            22.7048          5.5845         15.4521
             4.0492          4.3866          4.4968
            14.4593          5.4696         12.1824

     Atom 38  O   pos: ( -0.559285  0.847474  0.018263)  bare sigma:          70.41
            69.5325         -0.8227          2.1802
            -1.2251         70.3545         -5.3171
             0.5702         -5.7731         71.3293

     Atom 39  H   pos: ( -0.443699  0.810554  0.102547)  bare sigma:          12.77
            22.5990         -4.8083         14.1091
            -6.1103          2.6390         -5.3868
            15.1945         -4.7291         13.0810

     Atom 40  H   pos: (  0.332948  0.738681  0.047434)  bare sigma:          18.47
            22.0905          7.1630         -2.5241
             8.1359         19.1746         -3.7341
            -3.8448         -3.8143         14.1333

     Atom 41  Ca  pos: ( -0.301998  0.585973  1.487923)  bare sigma:          95.47
            97.6646          5.3343          4.9375
             4.8099         96.0978          4.8876
             4.0752          3.5106         92.6374

     Atom 42  O   pos: (  0.399878  0.729202  2.868853)  bare sigma:          71.42
            71.8349         -4.9445          0.8052
            -5.6188         70.6906          1.5930
            -0.2205          1.1721         71.7494

     Atom 43  H   pos: ( -0.587961  0.755138  2.735616)  bare sigma:          18.77
            11.6413         -0.0088         -0.8842
             0.0100         12.7025          0.5373
             0.1604         -0.5213         31.9624

     Atom 44  H   pos: ( -0.499684  0.651695  2.931011)  bare sigma:          11.06
            15.0576        -15.3319          9.5686
           -15.7843         12.1632         -7.6974
             8.1850         -6.3622          5.9587

     Atom 45  O   pos: (  0.308240  0.210393  2.634256)  bare sigma:          72.69
            70.2255         -3.5290         -0.0249
            -2.7628         71.2269          1.8061
             0.0879          1.0594         76.6210

     Atom 46  H   pos: (  0.362399  0.210341  2.769287)  bare sigma:          16.45
             9.3081          0.1231          7.0593
            -0.0739          7.6314         -2.4920
             5.7735         -2.1130         32.4152

     Atom 47  H   pos: (  0.363074  0.090365  2.570742)  bare sigma:          14.99
            10.2251         -9.1748         -5.5781
            -8.8599         22.7185         11.8426
            -4.5478         10.2201         12.0388

     Atom 48  O   pos: (  0.018753  0.729846  3.016491)  bare sigma:          73.30
            77.5738          1.0560         -1.7905
             0.3608         74.0656          8.3062
            -1.4133          7.1613         68.2547

     Atom 49  H   pos: (  0.041894  0.828668  3.121501)  bare sigma:          16.87
            10.5285          2.1968          2.7481
             0.9067         22.0288         13.0304
             1.3750         13.2664         18.0485

     Atom 50  H   pos: (  0.147898  0.704169  2.952924)  bare sigma:          15.09
            28.2311         -3.0406        -11.5944
            -1.9616          5.9452          3.4022
           -10.0891          3.6427         11.1003

     Atom 51  O   pos: ( -0.325846  0.469512  2.556277)  bare sigma:          79.32
            76.9171          7.4657          2.7186
             6.4008         82.2313         -0.9759
             1.8015         -3.5441         78.8187

     Atom 52  H   pos: (  0.612418  0.374411  2.439706)  bare sigma:          21.04
            18.3520          5.2502          3.8711
             5.0247         21.5372          4.9092
             5.0002          6.7326         23.2179

     Atom 53  H   pos: ( -0.276747  0.593883  2.499313)  bare sigma:          17.04
            12.4768          9.5065         -2.3279
            10.1033         27.0307         -6.1105
            -3.4525         -8.7789         11.5998

     Atom 54  O   pos: ( -0.562332  0.844088  2.370236)  bare sigma:          73.67
            71.4810         -2.1540         -4.7007
            -1.8113         80.6356         -1.8142
            -4.7862          0.0485         68.9014

     Atom 55  H   pos: ( -0.478359  0.783957  2.265877)  bare sigma:          15.01
            15.2057         -9.3432        -11.1946
            -8.9627         11.7639          8.9648
           -12.1426         10.2749         18.0497

     Atom 56  H   pos: (  0.035749  0.064201  2.335797)  bare sigma:          15.55
             6.2582         -3.2057          1.7096
            -3.8274         31.4375         -8.0534
             2.0468         -8.9367          8.9504

     Atom 57  O   pos: (  0.361769  0.386787  1.968042)  bare sigma:          75.72
            75.4602         -1.1238         -0.4064
            -1.0302         75.9104          5.7235
             1.9949          5.2403         75.7824

     Atom 58  H   pos: (  0.474658  0.446979  2.039616)  bare sigma:          15.65
            21.5740         10.6095          9.5803
             9.4656         13.2318          6.5385
             9.4788          7.0035         12.1542

     Atom 59  H   pos: (  0.425630  0.304099  1.867239)  bare sigma:          17.39
            12.2582         -5.3958         -8.3635
            -4.3139         16.3430         10.9205
            -6.4379         10.6010         23.5824

     Atom 60  Ca  pos: (  0.065114  0.165164  1.424848)  bare sigma:          98.16
            92.7554        -11.8648         -2.8789
           -12.2275        102.7334         -5.0698
            -2.1061         -4.7776         98.9937

     Atom 61  O   pos: ( -0.116682  0.810017  2.451088)  bare sigma:          71.39
            70.1800         -1.1669         -3.2996
            -2.0054         73.4697         -4.4292
            -1.1528         -4.5766         70.5126

     Atom 62  H   pos: (  0.566093 -0.026445  2.353139)  bare sigma:          13.04
             7.7153          7.0337        -11.1259
             6.5127         10.9342        -13.6334
            -9.8013        -13.6119         20.4596

     Atom 63  H   pos: ( -0.005842  0.729931  2.502962)  bare sigma:          15.74
            22.1518        -12.7609          4.7992
           -12.3129         16.2877         -4.2868
             4.5230         -4.6668          8.7903

     Atom 64  O   pos: (  0.025266  0.299889  2.214863)  bare sigma:          74.71
            72.7296          6.0177         -0.9541
             5.0464         76.5626          5.9594
            -1.7299          4.0219         74.8490

     Atom 65  H   pos: (  0.074355  0.403003  2.309061)  bare sigma:          13.78
             7.0132          8.2582          7.8000
             7.6813         17.2216         15.2765
             6.5743         13.8533         17.1061

     Atom 66  H   pos: (  0.129427  0.296289  2.113863)  bare sigma:          17.53
            21.4329          1.6684        -13.0156
             2.0539         10.1028         -0.2678
           -11.7803          0.2437         21.0585

     Atom 67  O   pos: ( -0.322164  0.518598  3.013090)  bare sigma:          74.32
            74.4338          1.0619          0.1850
             1.0364         78.4054         -8.4488
            -0.5782         -8.7061         70.1297

     Atom 68  H   pos: ( -0.326395  0.417018  3.118049)  bare sigma:          15.49
             5.7680          0.5787         -0.0626
             1.5870         23.1110        -14.6817
            -1.2373        -15.7123         17.6029

     Atom 69  H   pos: ( -0.190902  0.581834  3.019785)  bare sigma:          15.30
            27.1315         13.1719         -0.1203
            12.3057         13.6352         -1.1158
             0.6012         -0.5228          5.1234

     Atom 70  O   pos: (  0.143788  0.711246  1.891794)  bare sigma:          72.73
            79.9983         -5.6303          3.3328
            -3.8903         73.1332         -1.7133
             1.9749         -1.6255         65.0550

     Atom 71  H   pos: (  0.210019  0.581685  1.914844)  bare sigma:          14.01
            13.0158        -13.7339          3.1369
           -14.9280         24.8059         -5.9499
             3.3253         -5.0747          4.2017

     Atom 72  H   pos: (  0.007627  0.692343  1.838252)  bare sigma:          14.37
            31.8328         -2.3634         10.0099
            -0.4655          3.4741         -0.2897
            10.4392         -1.0897          7.8134

     Atom 73  O   pos: ( -0.335247  0.640543  2.113969)  bare sigma:          70.91
            67.0345          1.8354         -0.0416
             1.9273         63.9469         -0.1087
             1.0263         -1.4346         81.7504

     Atom 74  H   pos: ( -0.288113  0.695600  1.981210)  bare sigma:          10.90
             2.0179          4.3013         -8.9674
             3.6921          0.0294        -11.7183
            -7.5778        -11.9862         30.6545

     Atom 75  H   pos: ( -0.220444  0.643591  2.201219)  bare sigma:          18.91
            21.9650          1.1755          9.7159
             1.4407         11.3467          0.9689
             8.9377          0.6720         23.4056

     Atom 76  O   pos: (  0.662976  0.090177  2.163603)  bare sigma:          77.01
            74.4708          4.5345         -2.3234
             5.2700         80.1593          4.2461
            -1.5901          3.0606         76.4038

     Atom 77  H   pos: (  0.706540 -0.021813  2.079880)  bare sigma:          16.15
             8.2525         -4.9240         -4.5518
            -3.3715         22.3221         14.3771
            -3.0306         14.0563         17.8864

     Atom 78  H   pos: (  0.782971  0.171798  2.178461)  bare sigma:          16.18
            25.9119         13.1390          3.3362
            12.1757         16.3929          2.5474
             3.0518          2.2702          6.2218

     Atom 79  O   pos: (  0.556908  0.229631  1.623925)  bare sigma:          66.03
            59.9158         -5.3377         -2.1412
            -7.0802         69.1361         -4.0485
             0.1235         -5.6462         69.0469

     Atom 80  H   pos: (  0.630264  0.116842  1.565085)  bare sigma:          15.49
            12.3926        -10.6475         -6.4405
           -11.3102         20.5766          8.4904
            -6.6234          8.6024         13.4925

     Atom 81  H   pos: (  0.476491  0.281458  1.502623)  bare sigma:           9.84
             3.3082         -7.6289         12.4341
            -7.3275          6.4262        -13.2144
            13.7325        -14.8056         19.7947

     Atom 82  O   pos: (  0.044514  0.027992  1.738405)  bare sigma:          69.35
            70.6773          0.6904         -2.7642
            -1.3476         65.0549         -5.4363
            -2.0054         -7.9299         72.3301

     Atom 83  H   pos: ( -0.455417  0.869128  1.764444)  bare sigma:          14.43
            28.0157        -11.5042          3.5262
           -13.2884          9.7237         -3.6840
             4.7783         -3.9523          5.5606

     Atom 84  H   pos: (  0.931039 -0.065637  1.790477)  bare sigma:          13.13
            21.6392         11.7578        -10.3478
            12.6273          8.6549         -7.8045
           -10.8798         -7.7300          9.0991

     Atom 85  O   pos: ( -0.062983  0.246304  2.776030)  bare sigma:          71.34
            70.5129         -5.0785          0.9992
            -5.2792         65.2992         -5.8587
             1.6865         -7.0699         78.2135

     Atom 86  H   pos: (  0.054143  0.226608  2.690652)  bare sigma:          15.02
            26.3174         -4.1240        -10.4224
            -3.8616          5.4369          0.1642
           -11.9873          0.6068         13.2987

     Atom 87  H   pos: ( -0.159137  0.331706  2.705984)  bare sigma:          14.30
            17.2265        -11.6287          7.9549
           -12.3502         12.1930         -8.0285
             9.5967         -8.8048         13.4783

     Atom 88  O   pos: (  0.185339  0.553973  2.471937)  bare sigma:          70.66
            69.2594          2.3607          2.5930
             3.5241         76.9436         -4.4106
             1.2703         -3.2149         65.7918

     Atom 89  H   pos: (  0.257877  0.448030  2.542063)  bare sigma:          14.94
            10.2888         -7.9554          5.8611
            -6.6129         24.0282        -10.9237
             4.8325        -10.9502         10.5016

     Atom 90  H   pos: (  0.283278  0.653692  2.420358)  bare sigma:          12.33
            14.9412         15.7790         -6.6238
            15.5292         17.8261         -9.0158
            -6.2835         -8.6600          4.2224

     Atom 91  Ca  pos: (  0.006379  0.134484  3.092382)  bare sigma:         108.30
           105.8437          0.7775         -0.4774
             0.4326        104.6009         -0.0076
            -1.6684          1.3235        114.4442

     Atom 92  O   pos: ( -0.230247  0.755470  1.767223)  bare sigma:          50.59
            55.0280         -4.0696          5.6574
            -5.7742         36.0765          5.6085
             6.5249         10.3459         60.6769

     Atom 93  H   pos: (  0.443538 -0.028153  1.759512)  bare sigma:          19.32
            15.9584          5.8556         -1.1204
             5.8789         26.4597         -3.7539
            -0.4783         -2.8558         15.5381

     Atom 94  O   pos: (  0.424351  0.410095  1.328694)  bare sigma:          47.68
            48.4500         10.3658          8.4755
            13.7761         36.8061         -0.7486
            10.3848         -3.2942         57.7869

     Atom 95  H   pos: (  0.308858  0.494495  1.348843)  bare sigma:          18.49
            28.2385         -7.9333          0.0680
            -7.1601         15.7240         -0.0039
            -0.1730          0.2993         11.5221

     Diamagnetic contribution in ppm:

     Atom  1  Si  pos: ( -0.284208  0.829936  1.082967)  dia sigma:           1.95
             1.9330         -0.0409         -0.0159
            -0.0409          2.0004          0.0005
            -0.0159          0.0005          1.9166

     Atom  2  Si  pos: (  0.184756  0.830460  0.478229)  dia sigma:           1.94
             1.9189         -0.0369          0.0035
            -0.0369          1.9494          0.0020
             0.0035          0.0020          1.9380

     Atom  3  Si  pos: (  0.722866  0.244081  0.194193)  dia sigma:           1.90
             1.9168         -0.0337         -0.0121
            -0.0337          1.9194         -0.0216
            -0.0121         -0.0216          1.8696

     Atom  4  Si  pos: ( -0.008917  0.472103  1.132810)  dia sigma:           1.99
             2.0034         -0.0233          0.0310
            -0.0233          1.9681          0.0077
             0.0310          0.0077          1.9950

     Atom  5  Si  pos: (  0.448016  0.431079  0.494899)  dia sigma:           1.91
             1.8850         -0.0385         -0.0016
            -0.0385          1.9352          0.0091
            -0.0016          0.0091          1.9055

     Atom  6  O   pos: ( -0.348624  0.859456  1.313395)  dia sigma:          17.88
            17.7868         -0.0254         -0.0823
            -0.0254         17.7404          0.0005
            -0.0823          0.0005         18.1053

     Atom  7  O   pos: (  0.730682  0.011208  0.277835)  dia sigma:          18.24
            18.0167         -0.0293          0.1652
            -0.0293         18.4245         -0.2890
             0.1652         -0.2890         18.2806

     Atom  8  O   pos: ( -0.217245  0.587573  1.075330)  dia sigma:          18.25
            18.3084         -0.1784          0.0551
            -0.1784         18.4590          0.0004
             0.0551          0.0004         17.9928

     Atom  9  O   pos: (  0.321300  0.632140  0.424391)  dia sigma:          18.30
            18.3079         -0.3402          0.0368
            -0.3402         18.5593         -0.0415
             0.0368         -0.0415         18.0446

     Atom 10  O   pos: (  0.520624  0.058390  1.037666)  dia sigma:          17.68
            17.7752          0.1490          0.0026
             0.1490         17.6991         -0.1135
             0.0026         -0.1135         17.5614

     Atom 11  O   pos: (  0.943383  0.065119  0.612837)  dia sigma:          17.84
            17.8080          0.0685          0.0799
             0.0685         17.8607          0.1403
             0.0799          0.1403         17.8420

     Atom 12  O   pos: ( -0.461015  0.823001  0.924374)  dia sigma:          17.86
            17.9293          0.1175          0.1449
             0.1175         17.7294          0.0205
             0.1449          0.0205         17.9095

     Atom 13  O   pos: ( -0.000501  0.766152  0.614620)  dia sigma:          17.74
            17.8253          0.0247         -0.1579
             0.0247         17.6389         -0.0445
            -0.1579         -0.0445         17.7701

     Atom 14  O   pos: (  0.689620  0.166860  3.236071)  dia sigma:          17.68
            17.5870         -0.0228          0.0031
            -0.0228         17.5562          0.0284
             0.0031          0.0284         17.8927

     Atom 15  O   pos: ( -0.106520  0.407865  0.292096)  dia sigma:          17.72
            17.7788          0.1554          0.0817
             0.1554         17.7883          0.0619
             0.0817          0.0619         17.6043

     Atom 16  O   pos: (  0.748501 -0.025324  1.384370)  dia sigma:          18.10
            17.8258         -0.0156          0.4097
            -0.0156         18.4165         -0.3377
             0.4097         -0.3377         18.0675

     Atom 17  H   pos: (  0.092150  0.746120  1.388957)  dia sigma:           0.91
             0.9124          0.0000          0.0000
             0.0000          0.9124          0.0000
             0.0000          0.0000          0.9124

     Atom 18  H   pos: (  0.663074  0.023222  1.274252)  dia sigma:           0.97
             0.9655          0.0000          0.0000
             0.0000          0.9655          0.0000
             0.0000          0.0000          0.9655

     Atom 19  O   pos: ( -0.261460  0.769569  0.260521)  dia sigma:          18.11
            18.2427          0.1769         -0.1217
             0.1769         18.5796         -0.1684
            -0.1217         -0.1684         17.5119

     Atom 20  H   pos: ( -0.139108  0.845098  0.236330)  dia sigma:           1.00
             0.9981          0.0000          0.0000
             0.0000          0.9981          0.0000
             0.0000          0.0000          0.9981

     Atom 21  H   pos: ( -0.209144  0.629400  0.271475)  dia sigma:           0.92
             0.9231          0.0000          0.0000
             0.0000          0.9231          0.0000
             0.0000          0.0000          0.9231

     Atom 22  O   pos: (  0.018858  0.516058  1.374741)  dia sigma:          17.60
            17.4637          0.0488         -0.0245
             0.0488         17.5438          0.0464
            -0.0245          0.0464         17.7912

     Atom 23  O   pos: (  0.504002  0.326363  0.277579)  dia sigma:          18.17
            18.2362         -0.1832         -0.1932
            -0.1832         17.9483          0.2180
            -0.1932          0.2180         18.3194

     Atom 24  O   pos: ( -0.051568  0.239385  1.113770)  dia sigma:          17.81
            17.7249          0.0749          0.0610
             0.0749         17.9659         -0.0210
             0.0610         -0.0210         17.7442

     Atom 25  O   pos: (  0.306108  0.293272  0.628772)  dia sigma:          17.73
            17.6808          0.0612         -0.1150
             0.0612         17.7230         -0.1078
            -0.1150         -0.1078         17.7997

     Atom 26  O   pos: (  0.165526  0.551157  0.991010)  dia sigma:          17.78
            17.8299          0.0837         -0.1484
             0.0837         17.6754         -0.0337
            -0.1484         -0.0337         17.8331

     Atom 27  O   pos: (  0.639322  0.489368  0.626006)  dia sigma:          17.70
            17.7624          0.0086          0.1928
             0.0086         17.6123          0.0133
             0.1928          0.0133         17.7206

     Atom 28  Ca  pos: (  0.213605  0.878962  0.916173)  dia sigma:          -4.20
            -4.2168         -0.0105          0.0063
            -0.0105         -4.1992         -0.0071
             0.0063         -0.0071         -4.1770

     Atom 29  Ca  pos: ( -0.337021  0.868748  0.610778)  dia sigma:          -4.22
            -4.2167          0.0116          0.0214
             0.0116         -4.2416          0.0016
             0.0214          0.0016         -4.2147

     Atom 30  Ca  pos: ( -0.024695  0.422221  0.624312)  dia sigma:          -4.22
            -4.2192          0.0109         -0.0149
             0.0109         -4.2474         -0.0046
            -0.0149         -0.0046         -4.1856

     Atom 31  Ca  pos: (  0.471420  0.402512  0.966030)  dia sigma:          -4.24
            -4.2368          0.0082          0.0033
             0.0082         -4.2319          0.0017
             0.0033          0.0017         -4.2365

     Atom 32  O   pos: (  0.180651  0.427065  0.034406)  dia sigma:          18.09
            18.6437         -0.2713         -0.0159
            -0.2713         17.5134         -0.0521
            -0.0159         -0.0521         18.1070

     Atom 33  H   pos: (  0.302036  0.387285  0.104143)  dia sigma:           1.00
             1.0015          0.0000          0.0000
             0.0000          1.0015          0.0000
             0.0000          0.0000          1.0015

     Atom 34  H   pos: (  0.076167  0.432794  0.142030)  dia sigma:           0.92
             0.9202          0.0000          0.0000
             0.0000          0.9202          0.0000
             0.0000          0.0000          0.9202

     Atom 35  O   pos: (  0.359604  0.115558  3.026422)  dia sigma:          18.10
            18.0190         -0.0775          0.3087
            -0.0775         18.3873          0.5191
             0.3087          0.5191         17.8811

     Atom 36  H   pos: (  0.406836 -0.013072  2.979786)  dia sigma:           1.02
             1.0234          0.0000          0.0000
             0.0000          1.0234          0.0000
             0.0000          0.0000          1.0234

     Atom 37  H   pos: (  0.473226  0.155672  3.113979)  dia sigma:           0.94
             0.9360          0.0000          0.0000
             0.0000          0.9360          0.0000
             0.0000          0.0000          0.9360

     Atom 38  O   pos: ( -0.559285  0.847474  0.018263)  dia sigma:          18.29
            18.8472          0.3629          0.2293
             0.3629         18.1003         -0.3947
             0.2293         -0.3947         17.9352

     Atom 39  H   pos: ( -0.443699  0.810554  0.102547)  dia sigma:           0.95
             0.9452          0.0000          0.0000
             0.0000          0.9452          0.0000
             0.0000          0.0000          0.9452

     Atom 40  H   pos: (  0.332948  0.738681  0.047434)  dia sigma:           1.02
             1.0249          0.0000          0.0000
             0.0000          1.0249          0.0000
             0.0000          0.0000          1.0249

     Atom 41  Ca  pos: ( -0.301998  0.585973  1.487923)  dia sigma:          -4.20
            -4.1970         -0.0122         -0.0231
            -0.0122         -4.1998         -0.0020
            -0.0231         -0.0020         -4.1958

     Atom 42  O   pos: (  0.399878  0.729202  2.868853)  dia sigma:          18.17
            17.9014         -0.3890          0.0806
            -0.3890         17.8595         -0.2289
             0.0806         -0.2289         18.7418

     Atom 43  H   pos: ( -0.587961  0.755138  2.735616)  dia sigma:           1.03
             1.0343          0.0000          0.0000
             0.0000          1.0343          0.0000
             0.0000          0.0000          1.0343

     Atom 44  H   pos: ( -0.499684  0.651695  2.931011)  dia sigma:           0.90
             0.9039          0.0000          0.0000
             0.0000          0.9039          0.0000
             0.0000          0.0000          0.9039

     Atom 45  O   pos: (  0.308240  0.210393  2.634256)  dia sigma:          18.15
            17.7459         -0.3352          0.2216
            -0.3352         18.1431          0.3894
             0.2216          0.3894         18.5622

     Atom 46  H   pos: (  0.362399  0.210341  2.769287)  dia sigma:           1.00
             1.0016          0.0000          0.0000
             0.0000          1.0016          0.0000
             0.0000          0.0000          1.0016

     Atom 47  H   pos: (  0.363074  0.090365  2.570742)  dia sigma:           0.97
             0.9703          0.0000          0.0000
             0.0000          0.9703          0.0000
             0.0000          0.0000          0.9703

     Atom 48  O   pos: (  0.018753  0.729846  3.016491)  dia sigma:          18.11
            18.2845         -0.0171         -0.2694
            -0.0171         17.8848          0.6580
            -0.2694          0.6580         18.1536

     Atom 49  H   pos: (  0.041894  0.828668  3.121501)  dia sigma:           1.00
             0.9977          0.0000          0.0000
             0.0000          0.9977          0.0000
             0.0000          0.0000          0.9977

     Atom 50  H   pos: (  0.147898  0.704169  2.952924)  dia sigma:           0.98
             0.9773          0.0000          0.0000
             0.0000          0.9773          0.0000
             0.0000          0.0000          0.9773

     Atom 51  O   pos: ( -0.325846  0.469512  2.556277)  dia sigma:          17.96
            17.5021          0.5835          0.3191
             0.5835         18.3388          0.0867
             0.3191          0.0867         18.0451

     Atom 52  H   pos: (  0.612418  0.374411  2.439706)  dia sigma:           1.06
             1.0568          0.0000          0.0000
             0.0000          1.0568          0.0000
             0.0000          0.0000          1.0568

     Atom 53  H   pos: ( -0.276747  0.593883  2.499313)  dia sigma:           1.00
             1.0046          0.0000          0.0000
             0.0000          1.0046          0.0000
             0.0000          0.0000          1.0046

     Atom 54  O   pos: ( -0.562332  0.844088  2.370236)  dia sigma:          18.13
            17.8069         -0.3718         -0.4131
            -0.3718         18.5732         -0.0188
            -0.4131         -0.0188         18.0107

     Atom 55  H   pos: ( -0.478359  0.783957  2.265877)  dia sigma:           0.98
             0.9776          0.0000          0.0000
             0.0000          0.9776          0.0000
             0.0000          0.0000          0.9776

     Atom 56  H   pos: (  0.035749  0.064201  2.335797)  dia sigma:           0.98
             0.9842          0.0000          0.0000
             0.0000          0.9842          0.0000
             0.0000          0.0000          0.9842

     Atom 57  O   pos: (  0.361769  0.386787  1.968042)  dia sigma:          18.10
            18.2036          0.0268          0.0833
             0.0268         17.9205          0.6842
             0.0833          0.6842         18.1616

     Atom 58  H   pos: (  0.474658  0.446979  2.039616)  dia sigma:           0.98
             0.9753          0.0000          0.0000
             0.0000          0.9753          0.0000
             0.0000          0.0000          0.9753

     Atom 59  H   pos: (  0.425630  0.304099  1.867239)  dia sigma:           1.01
             1.0053          0.0000          0.0000
             0.0000          1.0053          0.0000
             0.0000          0.0000          1.0053

     Atom 60  Ca  pos: (  0.065114  0.165164  1.424848)  dia sigma:          -4.19
            -4.1638          0.0301          0.0020
             0.0301         -4.1988          0.0127
             0.0020          0.0127         -4.1933

     Atom 61  O   pos: ( -0.116682  0.810017  2.451088)  dia sigma:          18.06
            18.1078         -0.2022          0.0210
            -0.2022         18.0043         -0.5716
             0.0210         -0.5716         18.0536

     Atom 62  H   pos: (  0.566093 -0.026445  2.353139)  dia sigma:           0.93
             0.9337          0.0000          0.0000
             0.0000          0.9337          0.0000
             0.0000          0.0000          0.9337

     Atom 63  H   pos: ( -0.005842  0.729931  2.502962)  dia sigma:           0.99
             0.9859          0.0000          0.0000
             0.0000          0.9859          0.0000
             0.0000          0.0000          0.9859

     Atom 64  O   pos: (  0.025266  0.299889  2.214863)  dia sigma:          18.09
            18.0212          0.2015         -0.3848
             0.2015         17.8948          0.4641
            -0.3848          0.4641         18.3450

     Atom 65  H   pos: (  0.074355  0.403003  2.309061)  dia sigma:           0.95
             0.9515          0.0000          0.0000
             0.0000          0.9515          0.0000
             0.0000          0.0000          0.9515

     Atom 66  H   pos: (  0.129427  0.296289  2.113863)  dia sigma:           1.01
             1.0072          0.0000          0.0000
             0.0000          1.0072          0.0000
             0.0000          0.0000          1.0072

     Atom 67  O   pos: ( -0.322164  0.518598  3.013090)  dia sigma:          18.18
            18.3966          0.3943          0.0537
             0.3943         18.1654         -0.5740
             0.0537         -0.5740         17.9713

     Atom 68  H   pos: ( -0.326395  0.417018  3.118049)  dia sigma:           0.98
             0.9850          0.0000          0.0000
             0.0000          0.9850          0.0000
             0.0000          0.0000          0.9850

     Atom 69  H   pos: ( -0.190902  0.581834  3.019785)  dia sigma:           0.99
             0.9877          0.0000          0.0000
             0.0000          0.9877          0.0000
             0.0000          0.0000          0.9877

     Atom 70  O   pos: (  0.143788  0.711246  1.891794)  dia sigma:          18.17
            18.5225         -0.2068          0.3749
            -0.2068         18.3239         -0.0814
             0.3749         -0.0814         17.6541

     Atom 71  H   pos: (  0.210019  0.581685  1.914844)  dia sigma:           0.95
             0.9542          0.0000          0.0000
             0.0000          0.9542          0.0000
             0.0000          0.0000          0.9542

     Atom 72  H   pos: (  0.007627  0.692343  1.838252)  dia sigma:           0.96
             0.9567          0.0000          0.0000
             0.0000          0.9567          0.0000
             0.0000          0.0000          0.9567

     Atom 73  O   pos: ( -0.335247  0.640543  2.113969)  dia sigma:          18.08
            18.2507          0.1144          0.3180
             0.1144         17.5038         -0.2720
             0.3180         -0.2720         18.4842

     Atom 74  H   pos: ( -0.288113  0.695600  1.981210)  dia sigma:           0.90
             0.8998          0.0000          0.0000
             0.0000          0.8998          0.0000
             0.0000          0.0000          0.8998

     Atom 75  H   pos: ( -0.220444  0.643591  2.201219)  dia sigma:           1.03
             1.0331          0.0000          0.0000
             0.0000          1.0331          0.0000
             0.0000          0.0000          1.0331

     Atom 76  O   pos: (  0.662976  0.090177  2.163603)  dia sigma:          18.05
            18.0903          0.3135         -0.1398
             0.3135         18.3187          0.5266
            -0.1398          0.5266         17.7554

     Atom 77  H   pos: (  0.706540 -0.021813  2.079880)  dia sigma:           0.99
             0.9860          0.0000          0.0000
             0.0000          0.9860          0.0000
             0.0000          0.0000          0.9860

     Atom 78  H   pos: (  0.782971  0.171798  2.178461)  dia sigma:           0.99
             0.9912          0.0000          0.0000
             0.0000          0.9912          0.0000
             0.0000          0.0000          0.9912

     Atom 79  O   pos: (  0.556908  0.229631  1.623925)  dia sigma:          17.90
            17.8341         -0.5042          0.1109
            -0.5042         18.0040          0.0455
             0.1109          0.0455         17.8627

     Atom 80  H   pos: (  0.630264  0.116842  1.565085)  dia sigma:           0.98
             0.9824          0.0000          0.0000
             0.0000          0.9824          0.0000
             0.0000          0.0000          0.9824

     Atom 81  H   pos: (  0.476491  0.281458  1.502623)  dia sigma:           0.88
             0.8786          0.0000          0.0000
             0.0000          0.8786          0.0000
             0.0000          0.0000          0.8786

     Atom 82  O   pos: (  0.044514  0.027992  1.738405)  dia sigma:          18.19
            18.7755         -0.0667         -0.0923
            -0.0667         18.0084         -0.3432
            -0.0923         -0.3432         17.7968

     Atom 83  H   pos: ( -0.455417  0.869128  1.764444)  dia sigma:           0.96
             0.9602          0.0000          0.0000
             0.0000          0.9602          0.0000
             0.0000          0.0000          0.9602

     Atom 84  H   pos: (  0.931039 -0.065637  1.790477)  dia sigma:           0.94
             0.9427          0.0000          0.0000
             0.0000          0.9427          0.0000
             0.0000          0.0000          0.9427

     Atom 85  O   pos: ( -0.062983  0.246304  2.776030)  dia sigma:          18.28
            18.6718         -0.5112         -0.1690
            -0.5112         17.9242         -0.2140
            -0.1690         -0.2140         18.2574

     Atom 86  H   pos: (  0.054143  0.226608  2.690652)  dia sigma:           0.98
             0.9813          0.0000          0.0000
             0.0000          0.9813          0.0000
             0.0000          0.0000          0.9813

     Atom 87  H   pos: ( -0.159137  0.331706  2.705984)  dia sigma:           0.96
             0.9594          0.0000          0.0000
             0.0000          0.9594          0.0000
             0.0000          0.0000          0.9594

     Atom 88  O   pos: (  0.185339  0.553973  2.471937)  dia sigma:          18.15
            18.1583          0.0354          0.0632
             0.0354         18.4165         -0.5279
             0.0632         -0.5279         17.8628

     Atom 89  H   pos: (  0.257877  0.448030  2.542063)  dia sigma:           0.98
             0.9761          0.0000          0.0000
             0.0000          0.9761          0.0000
             0.0000          0.0000          0.9761

     Atom 90  H   pos: (  0.283278  0.653692  2.420358)  dia sigma:           0.93
             0.9306          0.0000          0.0000
             0.0000          0.9306          0.0000
             0.0000          0.0000          0.9306

     Atom 91  Ca  pos: (  0.006379  0.134484  3.092382)  dia sigma:          -4.25
            -4.2442          0.0025         -0.0012
             0.0025         -4.2483         -0.0025
            -0.0012         -0.0025         -4.2724

     Atom 92  O   pos: ( -0.230247  0.755470  1.767223)  dia sigma:          17.74
            17.6086          0.2996         -0.0641
             0.2996         18.2331         -0.1501
            -0.0641         -0.1501         17.3827

     Atom 93  H   pos: (  0.443538 -0.028153  1.759512)  dia sigma:           1.04
             1.0434          0.0000          0.0000
             0.0000          1.0434          0.0000
             0.0000          0.0000          1.0434

     Atom 94  O   pos: (  0.424351  0.410095  1.328694)  dia sigma:          17.69
            17.9169         -0.4513         -0.1141
            -0.4513         17.7018          0.0131
            -0.1141          0.0131         17.4384

     Atom 95  H   pos: (  0.308858  0.494495  1.348843)  dia sigma:           1.04
             1.0376          0.0000          0.0000
             0.0000          1.0376          0.0000
             0.0000          0.0000          1.0376

     Paramagnetic contribution in ppm:

     Atom  1  Si  pos: ( -0.284208  0.829936  1.082967)  para sigma:        -407.44
          -386.7568         26.3575          7.4772
            28.7207       -446.6918          1.7817
            11.0143         -2.1710       -388.8786

     Atom  2  Si  pos: (  0.184756  0.830460  0.478229)  para sigma:        -399.73
          -384.0280         24.9244        -10.4499
            24.6267       -412.2528          5.0494
            -2.7119          4.0873       -402.9232

     Atom  3  Si  pos: (  0.722866  0.244081  0.194193)  para sigma:        -408.81
          -417.7312         22.9635         20.7848
            20.1108       -424.1059         16.7387
            14.1104         11.2279       -384.6019

     Atom  4  Si  pos: ( -0.008917  0.472103  1.132810)  para sigma:        -410.30
          -413.7054         28.0629        -22.3246
            24.0770       -401.0031         -3.1273
           -20.2858          1.7976       -416.1856

     Atom  5  Si  pos: (  0.448016  0.431079  0.494899)  para sigma:        -402.37
          -386.2245         31.2066          5.0343
            33.0946       -413.4659         -8.2047
             1.7517         -2.3960       -407.4140

     Atom  6  O   pos: ( -0.348624  0.859456  1.313395)  para sigma:        -138.26
          -140.6304        -34.5149        -19.5180
           -38.8251       -107.6955         -4.9501
           -13.0525        -10.8101       -166.4658

     Atom  7  O   pos: (  0.730682  0.011208  0.277835)  para sigma:         -65.21
           -74.9920         -3.2743          3.9653
            -3.8725        -59.0852        -18.0236
             6.3304        -15.0031        -61.5504

     Atom  8  O   pos: ( -0.217245  0.587573  1.075330)  para sigma:         -75.48
           -67.0077        -14.2627          9.3513
           -11.1051        -71.3700         -0.8817
             8.0550         -5.3757        -88.0714

     Atom  9  O   pos: (  0.321300  0.632140  0.424391)  para sigma:         -54.18
           -64.4590        -24.5679         -1.2893
           -25.0521        -36.8214         -0.5721
            -1.2178          1.8290        -61.2680

     Atom 10  O   pos: (  0.520624  0.058390  1.037666)  para sigma:         -96.50
           -84.3271         -2.0234        -10.0949
            -6.5591        -83.5459        -14.2009
           -10.7137        -13.8628       -121.6220

     Atom 11  O   pos: (  0.943383  0.065119  0.612837)  para sigma:        -111.80
          -136.2166          1.6490         -8.1707
             8.9726        -80.4287         -2.2040
           -11.2902         -8.7599       -118.7529

     Atom 12  O   pos: ( -0.461015  0.823001  0.924374)  para sigma:        -108.49
           -91.0280         -7.7725          1.9058
           -10.6407       -135.4479         -7.6959
            -1.1164         -3.3025        -98.9855

     Atom 13  O   pos: ( -0.000501  0.766152  0.614620)  para sigma:        -101.17
           -88.0245         -0.2103         -4.3682
            -1.8330        -90.0362         -3.1823
             3.6743         -0.7274       -125.4467

     Atom 14  O   pos: (  0.689620  0.166860  3.236071)  para sigma:         -75.58
           -75.5396         -2.1630         -5.0245
            -1.6422        -91.3643          2.4710
            -1.6717          4.7466        -59.8337

     Atom 15  O   pos: ( -0.106520  0.407865  0.292096)  para sigma:         -85.82
           -88.1948          7.3569          5.2777
             7.7093        -96.0887          5.5002
            10.8849          6.7689        -73.1745

     Atom 16  O   pos: (  0.748501 -0.025324  1.384370)  para sigma:         -40.11
           -49.1443          6.3053          6.0085
             4.3256        -20.9545         -0.4164
             2.7870          3.7010        -50.2226

     Atom 17  H   pos: (  0.092150  0.746120  1.388957)  para sigma:           0.00
             0.0000          0.0000          0.0000
             0.0000          0.0000          0.0000
             0.0000          0.0000          0.0000

     Atom 18  H   pos: (  0.663074  0.023222  1.274252)  para sigma:           0.00
             0.0000          0.0000          0.0000
             0.0000          0.0000          0.0000
             0.0000          0.0000          0.0000

     Atom 19  O   pos: ( -0.261460  0.769569  0.260521)  para sigma:         -31.43
           -31.4835          1.3697          5.4028
             2.0042        -18.6451         -3.5490
             6.4936         -5.2351        -44.1599

     Atom 20  H   pos: ( -0.139108  0.845098  0.236330)  para sigma:           0.00
             0.0000          0.0000          0.0000
             0.0000          0.0000          0.0000
             0.0000          0.0000          0.0000

     Atom 21  H   pos: ( -0.209144  0.629400  0.271475)  para sigma:           0.00
             0.0000          0.0000          0.0000
             0.0000          0.0000          0.0000
             0.0000          0.0000          0.0000

     Atom 22  O   pos: (  0.018858  0.516058  1.374741)  para sigma:        -110.08
           -93.6861         -8.9792        -22.9761
            -2.4974        -91.1753          7.3916
           -20.0936          1.4954       -145.3717

     Atom 23  O   pos: (  0.504002  0.326363  0.277579)  para sigma:         -60.60
           -57.4629        -13.9909        -12.2813
           -17.1383        -68.0946         11.5306
           -10.4422          9.0390        -56.2337

     Atom 24  O   pos: ( -0.051568  0.239385  1.113770)  para sigma:        -114.43
          -131.6551         23.4418         14.3520
            15.8829       -111.2420          4.3602
            16.6704         14.5043       -100.4012

     Atom 25  O   pos: (  0.306108  0.293272  0.628772)  para sigma:        -100.06
          -103.3927          9.2821         -0.8183
            11.6493        -77.4763         -4.0991
             1.8624          0.2447       -119.3076

     Atom 26  O   pos: (  0.165526  0.551157  0.991010)  para sigma:        -104.28
           -90.4819         -0.6687        -19.0090
            -0.3255        -95.5645        -12.9470
           -12.3839        -12.3629       -126.7912

     Atom 27  O   pos: (  0.639322  0.489368  0.626006)  para sigma:         -96.25
           -69.6855         -2.0026          1.9992
            -6.6265        -97.8455         -1.5799
            -6.8639         -1.4098       -121.2152

     Atom 28  Ca  pos: (  0.213605  0.878962  0.916173)  para sigma:        -515.07
          -534.6578          2.7535        -15.6989
             0.7143       -492.5607          7.2511
           -12.5944          1.2981       -517.9781

     Atom 29  Ca  pos: ( -0.337021  0.868748  0.610778)  para sigma:        -472.65
          -490.7103         -7.7031        -21.5604
            -7.2797       -458.2145         -3.2138
           -26.1655         -1.3377       -469.0168

     Atom 30  Ca  pos: ( -0.024695  0.422221  0.624312)  para sigma:        -474.46
          -479.3524        -10.2653          9.3736
            -9.2827       -446.7418          1.9647
             8.4007         -0.1194       -497.2866

     Atom 31  Ca  pos: (  0.471420  0.402512  0.966030)  para sigma:        -460.45
          -457.2401        -16.0866         -9.4260
           -14.5269       -447.3364        -11.3193
            -9.7727         -7.0410       -476.7776

     Atom 32  O   pos: (  0.180651  0.427065  0.034406)  para sigma:         -29.94
           -25.8705          4.2376         -2.6985
             9.6202        -40.6212         10.7769
            -4.0396          7.9114        -23.3230

     Atom 33  H   pos: (  0.302036  0.387285  0.104143)  para sigma:           0.00
             0.0000          0.0000          0.0000
             0.0000          0.0000          0.0000
             0.0000          0.0000          0.0000

     Atom 34  H   pos: (  0.076167  0.432794  0.142030)  para sigma:           0.00
             0.0000          0.0000          0.0000
             0.0000          0.0000          0.0000
             0.0000          0.0000          0.0000

     Atom 35  O   pos: (  0.359604  0.115558  3.026422)  para sigma:         -26.07
           -13.6808         -4.6027         16.1765
            -4.8345        -35.0153          2.9583
            14.6130          6.9011        -29.4993

     Atom 36  H   pos: (  0.406836 -0.013072  2.979786)  para sigma:           0.00
             0.0000          0.0000          0.0000
             0.0000          0.0000          0.0000
             0.0000          0.0000          0.0000

     Atom 37  H   pos: (  0.473226  0.155672  3.113979)  para sigma:           0.00
             0.0000          0.0000          0.0000
             0.0000          0.0000          0.0000
             0.0000          0.0000          0.0000

     Atom 38  O   pos: ( -0.559285  0.847474  0.018263)  para sigma:         -23.06
           -20.8752          1.2661          7.8610
             0.1580        -23.4526        -12.2572
             4.8829        -13.7073        -24.8431

     Atom 39  H   pos: ( -0.443699  0.810554  0.102547)  para sigma:           0.00
             0.0000          0.0000          0.0000
             0.0000          0.0000          0.0000
             0.0000          0.0000          0.0000

     Atom 40  H   pos: (  0.332948  0.738681  0.047434)  para sigma:           0.00
             0.0000          0.0000          0.0000
             0.0000          0.0000          0.0000
             0.0000          0.0000          0.0000

     Atom 41  Ca  pos: ( -0.301998  0.585973  1.487923)  para sigma:        -510.99
          -490.2120         19.0551          9.2021
            16.2414       -517.4628         36.2463
             4.7185         29.9966       -525.2950

     Atom 42  O   pos: (  0.399878  0.729202  2.868853)  para sigma:         -19.55
           -18.9127        -13.5841          4.5047
           -15.5772        -20.3436         -0.5722
             1.8594         -1.7036        -19.3939

     Atom 43  H   pos: ( -0.587961  0.755138  2.735616)  para sigma:           0.00
             0.0000          0.0000          0.0000
             0.0000          0.0000          0.0000
             0.0000          0.0000          0.0000

     Atom 44  H   pos: ( -0.499684  0.651695  2.931011)  para sigma:           0.00
             0.0000          0.0000          0.0000
             0.0000          0.0000          0.0000
             0.0000          0.0000          0.0000

     Atom 45  O   pos: (  0.308240  0.210393  2.634256)  para sigma:         -17.19
           -25.9135        -10.4791          1.9119
            -8.4567        -19.8170          7.8416
             2.0814          6.7962         -5.8253

     Atom 46  H   pos: (  0.362399  0.210341  2.769287)  para sigma:           0.00
             0.0000          0.0000          0.0000
             0.0000          0.0000          0.0000
             0.0000          0.0000          0.0000

     Atom 47  H   pos: (  0.363074  0.090365  2.570742)  para sigma:           0.00
             0.0000          0.0000          0.0000
             0.0000          0.0000          0.0000
             0.0000          0.0000          0.0000

     Atom 48  O   pos: (  0.018753  0.729846  3.016491)  para sigma:         -14.77
            -6.7583          0.5806         -7.3215
            -1.8218        -14.8299         21.5373
            -6.4356         18.6928        -22.7098

     Atom 49  H   pos: (  0.041894  0.828668  3.121501)  para sigma:           0.00
             0.0000          0.0000          0.0000
             0.0000          0.0000          0.0000
             0.0000          0.0000          0.0000

     Atom 50  H   pos: (  0.147898  0.704169  2.952924)  para sigma:           0.00
             0.0000          0.0000          0.0000
             0.0000          0.0000          0.0000
             0.0000          0.0000          0.0000

     Atom 51  O   pos: ( -0.325846  0.469512  2.556277)  para sigma:           1.02
            -7.7955         22.4494          7.2646
            19.6132         13.2116         -0.8692
             4.6726         -6.6711         -2.3626

     Atom 52  H   pos: (  0.612418  0.374411  2.439706)  para sigma:           0.00
             0.0000          0.0000          0.0000
             0.0000          0.0000          0.0000
             0.0000          0.0000          0.0000

     Atom 53  H   pos: ( -0.276747  0.593883  2.499313)  para sigma:           0.00
             0.0000          0.0000          0.0000
             0.0000          0.0000          0.0000
             0.0000          0.0000          0.0000

     Atom 54  O   pos: ( -0.562332  0.844088  2.370236)  para sigma:         -15.47
           -23.1584         -9.6743        -13.6561
            -8.6246          2.7845         -3.4177
           -13.6891          0.3495        -26.0286

     Atom 55  H   pos: ( -0.478359  0.783957  2.265877)  para sigma:           0.00
             0.0000          0.0000          0.0000
             0.0000          0.0000          0.0000
             0.0000          0.0000          0.0000

     Atom 56  H   pos: (  0.035749  0.064201  2.335797)  para sigma:           0.00
             0.0000          0.0000          0.0000
             0.0000          0.0000          0.0000
             0.0000          0.0000          0.0000

     Atom 57  O   pos: (  0.361769  0.386787  1.968042)  para sigma:          -9.98
            -9.2743         -0.6111          2.2299
            -1.0413        -11.3772         17.6147
             6.0326         15.9181         -9.2737

     Atom 58  H   pos: (  0.474658  0.446979  2.039616)  para sigma:           0.00
             0.0000          0.0000          0.0000
             0.0000          0.0000          0.0000
             0.0000          0.0000          0.0000

     Atom 59  H   pos: (  0.425630  0.304099  1.867239)  para sigma:           0.00
             0.0000          0.0000          0.0000
             0.0000          0.0000          0.0000
             0.0000          0.0000          0.0000

     Atom 60  Ca  pos: (  0.065114  0.165164  1.424848)  para sigma:        -501.50
          -523.4884        -40.0049        -18.5799
           -43.1717       -480.1990        -22.4556
           -18.2213        -24.9490       -500.8105

     Atom 61  O   pos: ( -0.116682  0.810017  2.451088)  para sigma:         -20.13
           -24.0140         -3.3309         -6.1954
            -5.1199        -15.6400        -16.2499
            -2.1735        -16.1442        -20.7225

     Atom 62  H   pos: (  0.566093 -0.026445  2.353139)  para sigma:           0.00
             0.0000          0.0000          0.0000
             0.0000          0.0000          0.0000
             0.0000          0.0000          0.0000

     Atom 63  H   pos: ( -0.005842  0.729931  2.502962)  para sigma:           0.00
             0.0000          0.0000          0.0000
             0.0000          0.0000          0.0000
             0.0000          0.0000          0.0000

     Atom 64  O   pos: (  0.025266  0.299889  2.214863)  para sigma:         -12.48
           -17.9295         12.8197         -4.4557
            11.1547        -10.5531         17.8695
            -6.6785         13.7673         -8.9533

     Atom 65  H   pos: (  0.074355  0.403003  2.309061)  para sigma:           0.00
             0.0000          0.0000          0.0000
             0.0000          0.0000          0.0000
             0.0000          0.0000          0.0000

     Atom 66  H   pos: (  0.129427  0.296289  2.113863)  para sigma:           0.00
             0.0000          0.0000          0.0000
             0.0000          0.0000          0.0000
             0.0000          0.0000          0.0000

     Atom 67  O   pos: ( -0.322164  0.518598  3.013090)  para sigma:         -13.13
           -11.0978          7.8641         -0.8790
             7.6191         -4.7935        -21.2400
            -2.0653        -21.8717        -23.4895

     Atom 68  H   pos: ( -0.326395  0.417018  3.118049)  para sigma:           0.00
             0.0000          0.0000          0.0000
             0.0000          0.0000          0.0000
             0.0000          0.0000          0.0000

     Atom 69  H   pos: ( -0.190902  0.581834  3.019785)  para sigma:           0.00
             0.0000          0.0000          0.0000
             0.0000          0.0000          0.0000
             0.0000          0.0000          0.0000

     Atom 70  O   pos: (  0.143788  0.711246  1.891794)  para sigma:         -17.74
             0.2952        -14.2573         11.3784
           -10.8623        -13.8947         -3.9043
             7.3116         -3.9150        -39.6331

     Atom 71  H   pos: (  0.210019  0.581685  1.914844)  para sigma:           0.00
             0.0000          0.0000          0.0000
             0.0000          0.0000          0.0000
             0.0000          0.0000          0.0000

     Atom 72  H   pos: (  0.007627  0.692343  1.838252)  para sigma:           0.00
             0.0000          0.0000          0.0000
             0.0000          0.0000          0.0000
             0.0000          0.0000          0.0000

     Atom 73  O   pos: ( -0.335247  0.640543  2.113969)  para sigma:         -20.85
           -30.1930          3.5162          0.0117
             3.8763        -36.5078         -3.1964
             2.2348         -6.4425          4.1531

     Atom 74  H   pos: ( -0.288113  0.695600  1.981210)  para sigma:           0.00
             0.0000          0.0000          0.0000
             0.0000          0.0000          0.0000
             0.0000          0.0000          0.0000

     Atom 75  H   pos: ( -0.220444  0.643591  2.201219)  para sigma:           0.00
             0.0000          0.0000          0.0000
             0.0000          0.0000          0.0000
             0.0000          0.0000          0.0000

     Atom 76  O   pos: (  0.662976  0.090177  2.163603)  para sigma:          -7.40
           -11.2272         11.4001         -5.9981
            12.6604          1.4895         14.3411
            -5.3746         11.8266        -12.4540

     Atom 77  H   pos: (  0.706540 -0.021813  2.079880)  para sigma:           0.00
             0.0000          0.0000          0.0000
             0.0000          0.0000          0.0000
             0.0000          0.0000          0.0000

     Atom 78  H   pos: (  0.782971  0.171798  2.178461)  para sigma:           0.00
             0.0000          0.0000          0.0000
             0.0000          0.0000          0.0000
             0.0000          0.0000          0.0000

     Atom 79  O   pos: (  0.556908  0.229631  1.623925)  para sigma:         -32.47
           -42.6570        -15.6581         -1.7451
           -20.0151        -25.8001         -8.3047
             2.6527        -12.0048        -28.9658

     Atom 80  H   pos: (  0.630264  0.116842  1.565085)  para sigma:           0.00
             0.0000          0.0000          0.0000
             0.0000          0.0000          0.0000
             0.0000          0.0000          0.0000

     Atom 81  H   pos: (  0.476491  0.281458  1.502623)  para sigma:           0.00
             0.0000          0.0000          0.0000
             0.0000          0.0000          0.0000
             0.0000          0.0000          0.0000

     Atom 82  O   pos: (  0.044514  0.027992  1.738405)  para sigma:         -27.59
           -21.5601          0.7931         -7.0229
            -3.3281        -34.9615        -13.0499
            -6.3060        -18.8285        -26.2424

     Atom 83  H   pos: ( -0.455417  0.869128  1.764444)  para sigma:           0.00
             0.0000          0.0000          0.0000
             0.0000          0.0000          0.0000
             0.0000          0.0000          0.0000

     Atom 84  H   pos: (  0.931039 -0.065637  1.790477)  para sigma:           0.00
             0.0000          0.0000          0.0000
             0.0000          0.0000          0.0000
             0.0000          0.0000          0.0000

     Atom 85  O   pos: ( -0.062983  0.246304  2.776030)  para sigma:         -21.79
           -19.0884        -12.4166          3.0143
           -12.7882        -35.9258        -12.6030
             4.4223        -15.1753        -10.3617

     Atom 86  H   pos: (  0.054143  0.226608  2.690652)  para sigma:           0.00
             0.0000          0.0000          0.0000
             0.0000          0.0000          0.0000
             0.0000          0.0000          0.0000

     Atom 87  H   pos: ( -0.159137  0.331706  2.705984)  para sigma:           0.00
             0.0000          0.0000          0.0000
             0.0000          0.0000          0.0000
             0.0000          0.0000          0.0000

     Atom 88  O   pos: (  0.185339  0.553973  2.471937)  para sigma:         -22.43
           -26.9915          5.8983          2.6932
             8.0953         -5.9629        -14.1078
             0.7922        -11.2678        -34.3406

     Atom 89  H   pos: (  0.257877  0.448030  2.542063)  para sigma:           0.00
             0.0000          0.0000          0.0000
             0.0000          0.0000          0.0000
             0.0000          0.0000          0.0000

     Atom 90  H   pos: (  0.283278  0.653692  2.420358)  para sigma:           0.00
             0.0000          0.0000          0.0000
             0.0000          0.0000          0.0000
             0.0000          0.0000          0.0000

     Atom 91  Ca  pos: (  0.006379  0.134484  3.092382)  para sigma:        -474.48
          -480.4798          5.0158          4.1643
             3.3820       -489.9630         -4.0279
             2.0859          1.4061       -452.9937

     Atom 92  O   pos: ( -0.230247  0.755470  1.767223)  para sigma:         -60.37
           -52.2837         -7.0184         11.5051
           -10.4788        -85.3239         13.1319
            13.3301         23.9319        -43.4915

     Atom 93  H   pos: (  0.443538 -0.028153  1.759512)  para sigma:           0.00
             0.0000          0.0000          0.0000
             0.0000          0.0000          0.0000
             0.0000          0.0000          0.0000

     Atom 94  O   pos: (  0.424351  0.410095  1.328694)  para sigma:         -66.15
           -62.4676         19.8273         16.0601
            27.4173        -90.2211          1.0097
            20.3828         -4.7607        -45.7727

     Atom 95  H   pos: (  0.308858  0.494495  1.348843)  para sigma:           0.00
             0.0000          0.0000          0.0000
             0.0000          0.0000          0.0000
             0.0000          0.0000          0.0000

     Paramagnetic US occ-occ contribution in ppm:

     Atom  1  Si  pos: ( -0.284208  0.829936  1.082967)  para_oo sigma:          -6.09
            -5.6902          0.5434          0.0343
             0.5121         -6.9748          0.0890
             0.0741          0.0461         -5.6142

     Atom  2  Si  pos: (  0.184756  0.830460  0.478229)  para_oo sigma:          -6.15
            -5.8377          0.3801         -0.1898
             0.3366         -6.5463          0.2474
            -0.2698          0.1765         -6.0739

     Atom  3  Si  pos: (  0.722866  0.244081  0.194193)  para_oo sigma:          -5.86
            -5.8857          0.4989          0.3026
             0.4997         -5.9813          0.1772
             0.2297          0.1797         -5.7034

     Atom  4  Si  pos: ( -0.008917  0.472103  1.132810)  para_oo sigma:          -5.92
            -5.8739          0.5486         -0.5114
             0.5743         -5.7194         -0.1822
            -0.5247         -0.1785         -6.1574

     Atom  5  Si  pos: (  0.448016  0.431079  0.494899)  para_oo sigma:          -6.09
            -5.9682          0.6215          0.2359
             0.5669         -6.1693         -0.1763
             0.2027         -0.2176         -6.1217

     Atom  6  O   pos: ( -0.348624  0.859456  1.313395)  para_oo sigma:          -0.87
            -1.6363          0.5197         -0.7067
             0.4969         -2.5610          0.4338
            -0.7211          0.5517          1.5910

     Atom  7  O   pos: (  0.730682  0.011208  0.277835)  para_oo sigma:          -3.94
            -4.8298         -0.4595          0.3457
            -0.4955         -3.4312         -1.3256
             0.3911         -1.3054         -3.5568

     Atom  8  O   pos: ( -0.217245  0.587573  1.075330)  para_oo sigma:          -3.24
            -2.9978         -1.4203          0.1875
            -1.5720         -2.5784         -0.2630
             0.1235         -0.2859         -4.1520

     Atom  9  O   pos: (  0.321300  0.632140  0.424391)  para_oo sigma:          -3.78
            -4.0832         -1.7116          0.0439
            -1.7323         -2.5014         -0.0361
             0.0760         -0.0380         -4.7665

     Atom 10  O   pos: (  0.520624  0.058390  1.037666)  para_oo sigma:          -1.96
            -1.0675          1.6941         -0.4475
             1.6687         -2.1133         -0.3212
            -0.4500         -0.2843         -2.6896

     Atom 11  O   pos: (  0.943383  0.065119  0.612837)  para_oo sigma:          -1.62
            -1.3259          1.4195          1.4184
             1.3504         -1.6793          1.2562
             1.4218          1.3231         -1.8522

     Atom 12  O   pos: ( -0.461015  0.823001  0.924374)  para_oo sigma:          -1.83
            -1.2906          0.0811          2.1152
             0.2611         -2.6953          0.4118
             2.2055          0.3240         -1.4988

     Atom 13  O   pos: ( -0.000501  0.766152  0.614620)  para_oo sigma:          -1.83
            -0.8685          0.7938         -1.7492
             0.8220         -3.1837         -0.6250
            -1.8840         -0.6678         -1.4406

     Atom 14  O   pos: (  0.689620  0.166860  3.236071)  para_oo sigma:          -2.98
            -4.5040          0.0231          0.4910
             0.0076         -3.8669          0.0722
             0.4783          0.0552         -0.5790

     Atom 15  O   pos: ( -0.106520  0.407865  0.292096)  para_oo sigma:          -2.93
            -2.1851          1.2841          0.5580
             1.3687         -2.3830          0.6617
             0.6129          0.6362         -4.2263

     Atom 16  O   pos: (  0.748501 -0.025324  1.384370)  para_oo sigma:          -0.69
            -0.9711         -0.1990          0.0144
            -0.1674         -0.4023         -0.1393
            -0.0243         -0.1062         -0.6994

     Atom 17  H   pos: (  0.092150  0.746120  1.388957)  para_oo sigma:           0.00
             0.0000          0.0000          0.0000
             0.0000          0.0000          0.0000
             0.0000          0.0000          0.0000

     Atom 18  H   pos: (  0.663074  0.023222  1.274252)  para_oo sigma:           0.00
             0.0000          0.0000          0.0000
             0.0000          0.0000          0.0000
             0.0000          0.0000          0.0000

     Atom 19  O   pos: ( -0.261460  0.769569  0.260521)  para_oo sigma:          -0.69
            -0.6291         -0.0664          0.1369
            -0.0592         -0.5507         -0.0603
             0.1318         -0.0319         -0.8917

     Atom 20  H   pos: ( -0.139108  0.845098  0.236330)  para_oo sigma:           0.00
             0.0000          0.0000          0.0000
             0.0000          0.0000          0.0000
             0.0000          0.0000          0.0000

     Atom 21  H   pos: ( -0.209144  0.629400  0.271475)  para_oo sigma:           0.00
             0.0000          0.0000          0.0000
             0.0000          0.0000          0.0000
             0.0000          0.0000          0.0000

     Atom 22  O   pos: (  0.018858  0.516058  1.374741)  para_oo sigma:          -1.65
            -2.4941          0.3043          0.4421
             0.2923         -2.6594          0.6287
             0.5731          0.8897          0.2015

     Atom 23  O   pos: (  0.504002  0.326363  0.277579)  para_oo sigma:          -3.83
            -3.7374         -0.7302         -1.0311
            -0.7471         -4.2553          0.7262
            -1.0524          0.7661         -3.4990

     Atom 24  O   pos: ( -0.051568  0.239385  1.113770)  para_oo sigma:          -1.81
            -2.3981          0.4012         -0.4202
             0.4867          0.5853          0.1989
            -0.4189         -0.0752         -3.6283

     Atom 25  O   pos: (  0.306108  0.293272  0.628772)  para_oo sigma:          -1.88
            -1.7713          1.4985         -1.5333
             1.4806         -2.1612         -1.1817
            -1.5343         -1.2692         -1.7074

     Atom 26  O   pos: (  0.165526  0.551157  0.991010)  para_oo sigma:          -1.78
            -1.1752          1.1712         -1.3963
             1.2071         -3.0493         -0.6442
            -1.4632         -0.6900         -1.1115

     Atom 27  O   pos: (  0.639322  0.489368  0.626006)  para_oo sigma:          -1.99
            -0.9958          0.7683          1.7306
             0.8520         -3.0492          0.7957
             1.8153          0.8283         -1.9206

     Atom 28  Ca  pos: (  0.213605  0.878962  0.916173)  para_oo sigma:          -3.99
            -4.1129         -0.1714         -0.1880
            -0.2022         -3.5538          0.0902
            -0.1193          0.0864         -4.3045

     Atom 29  Ca  pos: ( -0.337021  0.868748  0.610778)  para_oo sigma:          -3.03
            -3.2254         -0.2665         -0.3182
            -0.2925         -2.6483         -0.0846
            -0.3381         -0.1014         -3.2286

     Atom 30  Ca  pos: ( -0.024695  0.422221  0.624312)  para_oo sigma:          -3.28
            -3.3941         -0.3542          0.1659
            -0.3610         -2.6654          0.0292
             0.1288          0.0441         -3.7700

     Atom 31  Ca  pos: (  0.471420  0.402512  0.966030)  para_oo sigma:          -2.58
            -2.5427         -0.2419         -0.1069
            -0.2508         -2.3521          0.0030
            -0.0816         -0.0140         -2.8315

     Atom 32  O   pos: (  0.180651  0.427065  0.034406)  para_oo sigma:          -0.40
             0.0136         -0.2240         -0.3062
            -0.2682         -0.6303         -0.2261
            -0.3907         -0.1929         -0.5775

     Atom 33  H   pos: (  0.302036  0.387285  0.104143)  para_oo sigma:           0.00
             0.0000          0.0000          0.0000
             0.0000          0.0000          0.0000
             0.0000          0.0000          0.0000

     Atom 34  H   pos: (  0.076167  0.432794  0.142030)  para_oo sigma:           0.00
             0.0000          0.0000          0.0000
             0.0000          0.0000          0.0000
             0.0000          0.0000          0.0000

     Atom 35  O   pos: (  0.359604  0.115558  3.026422)  para_oo sigma:          -0.58
            -0.8129          0.0459          0.1805
             0.0028         -0.4698          0.0972
             0.2604          0.1825         -0.4722

     Atom 36  H   pos: (  0.406836 -0.013072  2.979786)  para_oo sigma:           0.00
             0.0000          0.0000          0.0000
             0.0000          0.0000          0.0000
             0.0000          0.0000          0.0000

     Atom 37  H   pos: (  0.473226  0.155672  3.113979)  para_oo sigma:           0.00
             0.0000          0.0000          0.0000
             0.0000          0.0000          0.0000
             0.0000          0.0000          0.0000

     Atom 38  O   pos: ( -0.559285  0.847474  0.018263)  para_oo sigma:          -0.30
             0.3311          0.1233          0.1893
             0.0776         -0.7429          0.2696
             0.1863          0.2325         -0.4742

     Atom 39  H   pos: ( -0.443699  0.810554  0.102547)  para_oo sigma:           0.00
             0.0000          0.0000          0.0000
             0.0000          0.0000          0.0000
             0.0000          0.0000          0.0000

     Atom 40  H   pos: (  0.332948  0.738681  0.047434)  para_oo sigma:           0.00
             0.0000          0.0000          0.0000
             0.0000          0.0000          0.0000
             0.0000          0.0000          0.0000

     Atom 41  Ca  pos: ( -0.301998  0.585973  1.487923)  para_oo sigma:          -3.50
            -3.0781          0.1432          0.1631
             0.1030         -3.6800          0.2572
             0.2365          0.3505         -3.7282

     Atom 42  O   pos: (  0.399878  0.729202  2.868853)  para_oo sigma:          -0.52
            -0.4743         -0.1803          0.1905
            -0.1932         -0.6198         -0.3087
             0.1908         -0.2588         -0.4801

     Atom 43  H   pos: ( -0.587961  0.755138  2.735616)  para_oo sigma:           0.00
             0.0000          0.0000          0.0000
             0.0000          0.0000          0.0000
             0.0000          0.0000          0.0000

     Atom 44  H   pos: ( -0.499684  0.651695  2.931011)  para_oo sigma:           0.00
             0.0000          0.0000          0.0000
             0.0000          0.0000          0.0000
             0.0000          0.0000          0.0000

     Atom 45  O   pos: (  0.308240  0.210393  2.634256)  para_oo sigma:          -1.01
            -0.9445         -0.0128         -0.0572
            -0.0307         -1.0381          0.0091
            -0.0705         -0.0272         -1.0379

     Atom 46  H   pos: (  0.362399  0.210341  2.769287)  para_oo sigma:           0.00
             0.0000          0.0000          0.0000
             0.0000          0.0000          0.0000
             0.0000          0.0000          0.0000

     Atom 47  H   pos: (  0.363074  0.090365  2.570742)  para_oo sigma:           0.00
             0.0000          0.0000          0.0000
             0.0000          0.0000          0.0000
             0.0000          0.0000          0.0000

     Atom 48  O   pos: (  0.018753  0.729846  3.016491)  para_oo sigma:          -0.88
            -0.7766         -0.0089         -0.0723
             0.0273         -0.8159          0.1097
            -0.0292          0.0634         -1.0548

     Atom 49  H   pos: (  0.041894  0.828668  3.121501)  para_oo sigma:           0.00
             0.0000          0.0000          0.0000
             0.0000          0.0000          0.0000
             0.0000          0.0000          0.0000

     Atom 50  H   pos: (  0.147898  0.704169  2.952924)  para_oo sigma:           0.00
             0.0000          0.0000          0.0000
             0.0000          0.0000          0.0000
             0.0000          0.0000          0.0000

     Atom 51  O   pos: ( -0.325846  0.469512  2.556277)  para_oo sigma:          -0.76
            -0.7847          0.0409          0.0102
             0.0483         -0.6949         -0.0344
            -0.0048         -0.0995         -0.7981

     Atom 52  H   pos: (  0.612418  0.374411  2.439706)  para_oo sigma:           0.00
             0.0000          0.0000          0.0000
             0.0000          0.0000          0.0000
             0.0000          0.0000          0.0000

     Atom 53  H   pos: ( -0.276747  0.593883  2.499313)  para_oo sigma:           0.00
             0.0000          0.0000          0.0000
             0.0000          0.0000          0.0000
             0.0000          0.0000          0.0000

     Atom 54  O   pos: ( -0.562332  0.844088  2.370236)  para_oo sigma:          -0.95
            -0.9684          0.1433         -0.0789
             0.0820         -0.8749         -0.0097
            -0.0824          0.0734         -1.0209

     Atom 55  H   pos: ( -0.478359  0.783957  2.265877)  para_oo sigma:           0.00
             0.0000          0.0000          0.0000
             0.0000          0.0000          0.0000
             0.0000          0.0000          0.0000

     Atom 56  H   pos: (  0.035749  0.064201  2.335797)  para_oo sigma:           0.00
             0.0000          0.0000          0.0000
             0.0000          0.0000          0.0000
             0.0000          0.0000          0.0000

     Atom 57  O   pos: (  0.361769  0.386787  1.968042)  para_oo sigma:          -0.91
            -0.8584         -0.0454         -0.0827
            -0.0118         -0.8709          0.0117
            -0.0232          0.0159         -0.9877

     Atom 58  H   pos: (  0.474658  0.446979  2.039616)  para_oo sigma:           0.00
             0.0000          0.0000          0.0000
             0.0000          0.0000          0.0000
             0.0000          0.0000          0.0000

     Atom 59  H   pos: (  0.425630  0.304099  1.867239)  para_oo sigma:           0.00
             0.0000          0.0000          0.0000
             0.0000          0.0000          0.0000
             0.0000          0.0000          0.0000

     Atom 60  Ca  pos: (  0.065114  0.165164  1.424848)  para_oo sigma:          -3.65
            -3.8404         -0.6529         -0.4116
            -0.5986         -3.3004          0.1540
            -0.4274          0.0465         -3.7996

     Atom 61  O   pos: ( -0.116682  0.810017  2.451088)  para_oo sigma:          -1.09
            -1.0797         -0.0757         -0.0432
            -0.1355         -1.0209          0.0036
            -0.0602         -0.0124         -1.1757

     Atom 62  H   pos: (  0.566093 -0.026445  2.353139)  para_oo sigma:           0.00
             0.0000          0.0000          0.0000
             0.0000          0.0000          0.0000
             0.0000          0.0000          0.0000

     Atom 63  H   pos: ( -0.005842  0.729931  2.502962)  para_oo sigma:           0.00
             0.0000          0.0000          0.0000
             0.0000          0.0000          0.0000
             0.0000          0.0000          0.0000

     Atom 64  O   pos: (  0.025266  0.299889  2.214863)  para_oo sigma:          -0.89
            -0.8359          0.1048          0.0593
             0.0619         -0.8625         -0.0218
             0.0521         -0.0671         -0.9834

     Atom 65  H   pos: (  0.074355  0.403003  2.309061)  para_oo sigma:           0.00
             0.0000          0.0000          0.0000
             0.0000          0.0000          0.0000
             0.0000          0.0000          0.0000

     Atom 66  H   pos: (  0.129427  0.296289  2.113863)  para_oo sigma:           0.00
             0.0000          0.0000          0.0000
             0.0000          0.0000          0.0000
             0.0000          0.0000          0.0000

     Atom 67  O   pos: ( -0.322164  0.518598  3.013090)  para_oo sigma:          -0.98
            -0.9372         -0.0139          0.0842
            -0.0017         -0.8496         -0.1676
             0.0601         -0.1333         -1.1395

     Atom 68  H   pos: ( -0.326395  0.417018  3.118049)  para_oo sigma:           0.00
             0.0000          0.0000          0.0000
             0.0000          0.0000          0.0000
             0.0000          0.0000          0.0000

     Atom 69  H   pos: ( -0.190902  0.581834  3.019785)  para_oo sigma:           0.00
             0.0000          0.0000          0.0000
             0.0000          0.0000          0.0000
             0.0000          0.0000          0.0000

     Atom 70  O   pos: (  0.143788  0.711246  1.891794)  para_oo sigma:          -1.04
            -0.9514         -0.0967         -0.0486
            -0.0414         -1.0735         -0.0166
            -0.0801          0.0047         -1.0904

     Atom 71  H   pos: (  0.210019  0.581685  1.914844)  para_oo sigma:           0.00
             0.0000          0.0000          0.0000
             0.0000          0.0000          0.0000
             0.0000          0.0000          0.0000

     Atom 72  H   pos: (  0.007627  0.692343  1.838252)  para_oo sigma:           0.00
             0.0000          0.0000          0.0000
             0.0000          0.0000          0.0000
             0.0000          0.0000          0.0000

     Atom 73  O   pos: ( -0.335247  0.640543  2.113969)  para_oo sigma:          -1.00
            -1.0724          0.0080         -0.1175
             0.0184         -1.1094          0.0100
            -0.1031          0.0039         -0.8178

     Atom 74  H   pos: ( -0.288113  0.695600  1.981210)  para_oo sigma:           0.00
             0.0000          0.0000          0.0000
             0.0000          0.0000          0.0000
             0.0000          0.0000          0.0000

     Atom 75  H   pos: ( -0.220444  0.643591  2.201219)  para_oo sigma:           0.00
             0.0000          0.0000          0.0000
             0.0000          0.0000          0.0000
             0.0000          0.0000          0.0000

     Atom 76  O   pos: (  0.662976  0.090177  2.163603)  para_oo sigma:          -0.91
            -0.9651          0.0658         -0.0694
             0.1089         -0.8427         -0.0313
            -0.0380         -0.0699         -0.9150

     Atom 77  H   pos: (  0.706540 -0.021813  2.079880)  para_oo sigma:           0.00
             0.0000          0.0000          0.0000
             0.0000          0.0000          0.0000
             0.0000          0.0000          0.0000

     Atom 78  H   pos: (  0.782971  0.171798  2.178461)  para_oo sigma:           0.00
             0.0000          0.0000          0.0000
             0.0000          0.0000          0.0000
             0.0000          0.0000          0.0000

     Atom 79  O   pos: (  0.556908  0.229631  1.623925)  para_oo sigma:          -0.97
            -1.0019         -0.1847          0.1117
            -0.1046         -1.0497         -0.1224
             0.1269         -0.2239         -0.8644

     Atom 80  H   pos: (  0.630264  0.116842  1.565085)  para_oo sigma:           0.00
             0.0000          0.0000          0.0000
             0.0000          0.0000          0.0000
             0.0000          0.0000          0.0000

     Atom 81  H   pos: (  0.476491  0.281458  1.502623)  para_oo sigma:           0.00
             0.0000          0.0000          0.0000
             0.0000          0.0000          0.0000
             0.0000          0.0000          0.0000

     Atom 82  O   pos: (  0.044514  0.027992  1.738405)  para_oo sigma:          -0.35
             0.3897         -0.0321         -0.1018
            -0.1343         -0.5895          0.2046
            -0.0222          0.1912         -0.8500

     Atom 83  H   pos: ( -0.455417  0.869128  1.764444)  para_oo sigma:           0.00
             0.0000          0.0000          0.0000
             0.0000          0.0000          0.0000
             0.0000          0.0000          0.0000

     Atom 84  H   pos: (  0.931039 -0.065637  1.790477)  para_oo sigma:           0.00
             0.0000          0.0000          0.0000
             0.0000          0.0000          0.0000
             0.0000          0.0000          0.0000

     Atom 85  O   pos: ( -0.062983  0.246304  2.776030)  para_oo sigma:          -0.26
             0.3505         -0.3837         -0.1963
            -0.3777         -0.3668          0.1222
            -0.3650          0.1944         -0.7491

     Atom 86  H   pos: (  0.054143  0.226608  2.690652)  para_oo sigma:           0.00
             0.0000          0.0000          0.0000
             0.0000          0.0000          0.0000
             0.0000          0.0000          0.0000

     Atom 87  H   pos: ( -0.159137  0.331706  2.705984)  para_oo sigma:           0.00
             0.0000          0.0000          0.0000
             0.0000          0.0000          0.0000
             0.0000          0.0000          0.0000

     Atom 88  O   pos: (  0.185339  0.553973  2.471937)  para_oo sigma:          -1.10
            -1.0910          0.0572          0.1112
             0.1484         -1.0036         -0.0189
             0.0934          0.0061         -1.2017

     Atom 89  H   pos: (  0.257877  0.448030  2.542063)  para_oo sigma:           0.00
             0.0000          0.0000          0.0000
             0.0000          0.0000          0.0000
             0.0000          0.0000          0.0000

     Atom 90  H   pos: (  0.283278  0.653692  2.420358)  para_oo sigma:           0.00
             0.0000          0.0000          0.0000
             0.0000          0.0000          0.0000
             0.0000          0.0000          0.0000

     Atom 91  Ca  pos: (  0.006379  0.134484  3.092382)  para_oo sigma:          -3.24
            -3.9128          0.2785          0.0841
             0.2141         -3.0095         -0.2671
             0.0517         -0.2866         -2.8074

     Atom 92  O   pos: ( -0.230247  0.755470  1.767223)  para_oo sigma:          -0.45
            -0.1352         -0.1198         -0.1933
            -0.1269         -0.4455         -0.6105
            -0.2497         -0.6838         -0.7585

     Atom 93  H   pos: (  0.443538 -0.028153  1.759512)  para_oo sigma:           0.00
             0.0000          0.0000          0.0000
             0.0000          0.0000          0.0000
             0.0000          0.0000          0.0000

     Atom 94  O   pos: (  0.424351  0.410095  1.328694)  para_oo sigma:           0.07
             0.2192         -0.7154         -0.0022
            -0.8255          0.3709         -0.3063
             0.0889         -0.3485         -0.3791

     Atom 95  H   pos: (  0.308858  0.494495  1.348843)  para_oo sigma:           0.00
             0.0000          0.0000          0.0000
             0.0000          0.0000          0.0000
             0.0000          0.0000          0.0000

     Paramagnetic US L_R Q_R contribution in ppm:

     Atom  1  Si  pos: ( -0.284208  0.829936  1.082967)  para_lq sigma:          -0.71
             1.1936          2.8696          0.5381
             3.1735         -4.5745          0.5261
             0.7692         -0.0330          1.2402

     Atom  2  Si  pos: (  0.184756  0.830460  0.478229)  para_lq sigma:          -0.61
             1.0911          2.4992         -1.3094
             2.2201         -2.5571          0.4777
            -0.5600          0.6969         -0.3754

     Atom  3  Si  pos: (  0.722866  0.244081  0.194193)  para_lq sigma:          -0.81
            -1.2416          2.7462          1.9053
             2.5615         -1.6963          1.7264
             0.8807          0.9835          0.5119

     Atom  4  Si  pos: ( -0.008917  0.472103  1.132810)  para_lq sigma:          -0.89
            -1.1254          2.9377         -2.6779
             2.4427         -0.2841         -0.7609
            -2.4558         -0.2638         -1.2559

     Atom  5  Si  pos: (  0.448016  0.431079  0.494899)  para_lq sigma:          -0.73
             0.3205          3.1185          0.8228
             3.4362         -1.6849         -0.7896
             0.8258         -0.4207         -0.8390

     Atom  6  O   pos: ( -0.348624  0.859456  1.313395)  para_lq sigma:        -112.16
          -109.7904         -0.1060          1.4865
            -0.4603       -108.6513         -1.7864
             1.9795         -1.9209       -118.0257

     Atom  7  O   pos: (  0.730682  0.011208  0.277835)  para_lq sigma:        -103.21
          -100.8540          0.7314         -2.1032
             0.4809       -104.9864          3.1183
            -1.8035          3.2587       -103.8020

     Atom  8  O   pos: ( -0.217245  0.587573  1.075330)  para_lq sigma:        -103.18
          -104.0167          3.2897         -1.0968
             2.9286       -105.5251          0.6071
            -1.3703          0.3876        -99.9838

     Atom  9  O   pos: (  0.321300  0.632140  0.424391)  para_lq sigma:        -103.90
          -104.0722          3.3143         -0.1572
             3.4107       -107.1685          0.1424
            -0.0526          0.2862       -100.4706

     Atom 10  O   pos: (  0.520624  0.058390  1.037666)  para_lq sigma:        -111.61
          -113.6924         -3.7807          1.6574
            -4.1516       -112.1379          1.0880
             1.6900          1.0763       -108.9874

     Atom 11  O   pos: (  0.943383  0.065119  0.612837)  para_lq sigma:        -109.76
          -110.3333         -3.4556         -2.6794
            -2.9019       -109.3206         -2.6279
            -3.1199         -3.2176       -109.6171

     Atom 12  O   pos: ( -0.461015  0.823001  0.924374)  para_lq sigma:        -110.11
          -111.8231          0.3163         -4.2352
             0.7923       -107.5981          0.7536
            -4.3120          0.3484       -110.9100

     Atom 13  O   pos: ( -0.000501  0.766152  0.614620)  para_lq sigma:        -110.10
          -111.7293         -2.1887          3.3345
            -2.4150       -107.6288          1.2554
             4.1229          1.7373       -110.9513

     Atom 14  O   pos: (  0.689620  0.166860  3.236071)  para_lq sigma:        -109.89
          -107.9725          0.1919          0.7085
             0.0236       -106.7370         -0.1230
             0.5007         -0.2625       -114.9685

     Atom 15  O   pos: ( -0.106520  0.407865  0.292096)  para_lq sigma:        -110.06
          -111.9169         -3.3899         -2.3423
            -3.4427       -110.0587         -1.5163
            -1.8124         -1.3988       -108.1947

     Atom 16  O   pos: (  0.748501 -0.025324  1.384370)  para_lq sigma:        -101.45
           -99.4951         -1.5803         -4.3958
            -1.5864       -104.3342          2.6137
            -4.7181          3.0724       -100.5337

     Atom 17  H   pos: (  0.092150  0.746120  1.388957)  para_lq sigma:           0.00
             0.0000          0.0000          0.0000
             0.0000          0.0000          0.0000
             0.0000          0.0000          0.0000

     Atom 18  H   pos: (  0.663074  0.023222  1.274252)  para_lq sigma:           0.00
             0.0000          0.0000          0.0000
             0.0000          0.0000          0.0000
             0.0000          0.0000          0.0000

     Atom 19  O   pos: ( -0.261460  0.769569  0.260521)  para_lq sigma:        -100.17
          -103.0167         -0.3828          1.6034
            -0.2722       -103.5735          1.2859
             1.5274          1.3656        -93.9169

     Atom 20  H   pos: ( -0.139108  0.845098  0.236330)  para_lq sigma:           0.00
             0.0000          0.0000          0.0000
             0.0000          0.0000          0.0000
             0.0000          0.0000          0.0000

     Atom 21  H   pos: ( -0.209144  0.629400  0.271475)  para_lq sigma:           0.00
             0.0000          0.0000          0.0000
             0.0000          0.0000          0.0000
             0.0000          0.0000          0.0000

     Atom 22  O   pos: (  0.018858  0.516058  1.374741)  para_lq sigma:        -113.03
          -109.2012         -0.2508         -2.3159
             0.3159       -111.0358         -0.5210
            -2.0035         -0.3136       -118.8440

     Atom 23  O   pos: (  0.504002  0.326363  0.277579)  para_lq sigma:        -103.76
          -104.8444          1.9028          2.1533
             2.0364       -101.8993         -2.6387
             2.2411         -2.6717       -104.5390

     Atom 24  O   pos: ( -0.051568  0.239385  1.113770)  para_lq sigma:        -111.36
          -108.0190         -0.4134         -0.3690
            -1.1374       -118.4189         -0.6894
            -0.2541         -0.5637       -107.6414

     Atom 25  O   pos: (  0.306108  0.293272  0.628772)  para_lq sigma:        -110.39
          -110.7097         -2.5742          2.6507
            -2.3366       -109.7851          2.7700
             3.3028          3.2191       -110.6713

     Atom 26  O   pos: (  0.165526  0.551157  0.991010)  para_lq sigma:        -111.01
          -112.5616         -2.1254          3.4108
            -1.7637       -109.4308          1.1935
             3.6935          1.5241       -111.0465

     Atom 27  O   pos: (  0.639322  0.489368  0.626006)  para_lq sigma:        -111.11
          -112.9569         -1.9615         -3.4395
            -2.3464       -108.6591         -1.2399
            -4.3316         -1.2984       -111.7200

     Atom 28  Ca  pos: (  0.213605  0.878962  0.916173)  para_lq sigma:         200.38
           198.4739         -0.6319         -0.8702
            -0.6809        201.5053          0.2423
            -0.5023         -0.2839        201.1710

     Atom 29  Ca  pos: ( -0.337021  0.868748  0.610778)  para_lq sigma:         202.38
           201.6550         -0.4023         -0.8139
            -0.4783        203.1197         -0.3698
            -1.1029         -0.4376        202.3537

     Atom 30  Ca  pos: ( -0.024695  0.422221  0.624312)  para_lq sigma:         202.23
           201.8354         -0.5969          0.4931
            -0.6851        203.4559          0.1622
             0.1975         -0.1696        201.3856

     Atom 31  Ca  pos: (  0.471420  0.402512  0.966030)  para_lq sigma:         202.30
           202.1382         -0.6713         -0.7802
            -0.8346        203.2403         -0.4117
            -0.6599         -0.1645        201.5172

     Atom 32  O   pos: (  0.180651  0.427065  0.034406)  para_lq sigma:        -100.99
          -104.8186          2.4620          0.5596
             2.7564        -94.4304          0.6593
             0.4982          0.5493       -103.7151

     Atom 33  H   pos: (  0.302036  0.387285  0.104143)  para_lq sigma:           0.00
             0.0000          0.0000          0.0000
             0.0000          0.0000          0.0000
             0.0000          0.0000          0.0000

     Atom 34  H   pos: (  0.076167  0.432794  0.142030)  para_lq sigma:           0.00
             0.0000          0.0000          0.0000
             0.0000          0.0000          0.0000
             0.0000          0.0000          0.0000

     Atom 35  O   pos: (  0.359604  0.115558  3.026422)  para_lq sigma:        -100.58
          -102.5546          1.6931         -3.6031
             1.6401       -101.7548         -4.3065
            -3.6273         -3.9720        -97.4340

     Atom 36  H   pos: (  0.406836 -0.013072  2.979786)  para_lq sigma:           0.00
             0.0000          0.0000          0.0000
             0.0000          0.0000          0.0000
             0.0000          0.0000          0.0000

     Atom 37  H   pos: (  0.473226  0.155672  3.113979)  para_lq sigma:           0.00
             0.0000          0.0000          0.0000
             0.0000          0.0000          0.0000
             0.0000          0.0000          0.0000

     Atom 38  O   pos: ( -0.559285  0.847474  0.018263)  para_lq sigma:        -100.70
          -104.6041         -1.7742         -3.5335
            -1.7789        -98.9299          5.8629
            -3.8253          5.7820        -98.5769

     Atom 39  H   pos: ( -0.443699  0.810554  0.102547)  para_lq sigma:           0.00
             0.0000          0.0000          0.0000
             0.0000          0.0000          0.0000
             0.0000          0.0000          0.0000

     Atom 40  H   pos: (  0.332948  0.738681  0.047434)  para_lq sigma:           0.00
             0.0000          0.0000          0.0000
             0.0000          0.0000          0.0000
             0.0000          0.0000          0.0000

     Atom 41  Ca  pos: ( -0.301998  0.585973  1.487923)  para_lq sigma:         199.35
           201.7294          1.0537          0.3731
             0.6025        197.9585          2.5006
            -0.1738          1.3734        198.3692

     Atom 42  O   pos: (  0.399878  0.729202  2.868853)  para_lq sigma:        -100.38
           -98.8624          5.8690         -0.6926
             5.8092        -99.0380          1.8360
            -0.7477          1.6468       -103.2386

     Atom 43  H   pos: ( -0.587961  0.755138  2.735616)  para_lq sigma:           0.00
             0.0000          0.0000          0.0000
             0.0000          0.0000          0.0000
             0.0000          0.0000          0.0000

     Atom 44  H   pos: ( -0.499684  0.651695  2.931011)  para_lq sigma:           0.00
             0.0000          0.0000          0.0000
             0.0000          0.0000          0.0000
             0.0000          0.0000          0.0000

     Atom 45  O   pos: (  0.308240  0.210393  2.634256)  para_lq sigma:        -100.43
           -96.7735          4.6663         -2.9123
             4.7785       -101.2025         -2.4387
            -2.7133         -2.8854       -103.3208

     Atom 46  H   pos: (  0.362399  0.210341  2.769287)  para_lq sigma:           0.00
             0.0000          0.0000          0.0000
             0.0000          0.0000          0.0000
             0.0000          0.0000          0.0000

     Atom 47  H   pos: (  0.363074  0.090365  2.570742)  para_lq sigma:           0.00
             0.0000          0.0000          0.0000
             0.0000          0.0000          0.0000
             0.0000          0.0000          0.0000

     Atom 48  O   pos: (  0.018753  0.729846  3.016491)  para_lq sigma:        -101.63
          -105.5131         -0.8610          2.3348
            -0.7867        -98.2651         -5.6395
             2.4458         -5.8828       -101.1249

     Atom 49  H   pos: (  0.041894  0.828668  3.121501)  para_lq sigma:           0.00
             0.0000          0.0000          0.0000
             0.0000          0.0000          0.0000
             0.0000          0.0000          0.0000

     Atom 50  H   pos: (  0.147898  0.704169  2.952924)  para_lq sigma:           0.00
             0.0000          0.0000          0.0000
             0.0000          0.0000          0.0000
             0.0000          0.0000          0.0000

     Atom 51  O   pos: ( -0.325846  0.469512  2.556277)  para_lq sigma:        -102.62
           -96.8199         -5.0951         -2.0700
            -5.0339       -106.0137          2.6287
            -2.3409          2.2902       -105.0402

     Atom 52  H   pos: (  0.612418  0.374411  2.439706)  para_lq sigma:           0.00
             0.0000          0.0000          0.0000
             0.0000          0.0000          0.0000
             0.0000          0.0000          0.0000

     Atom 53  H   pos: ( -0.276747  0.593883  2.499313)  para_lq sigma:           0.00
             0.0000          0.0000          0.0000
             0.0000          0.0000          0.0000
             0.0000          0.0000          0.0000

     Atom 54  O   pos: ( -0.562332  0.844088  2.370236)  para_lq sigma:        -100.70
           -97.1941          3.4127          4.7777
             3.3738       -103.9033          0.9398
             4.6601          1.5159       -100.9899

     Atom 55  H   pos: ( -0.478359  0.783957  2.265877)  para_lq sigma:           0.00
             0.0000          0.0000          0.0000
             0.0000          0.0000          0.0000
             0.0000          0.0000          0.0000

     Atom 56  H   pos: (  0.035749  0.064201  2.335797)  para_lq sigma:           0.00
             0.0000          0.0000          0.0000
             0.0000          0.0000          0.0000
             0.0000          0.0000          0.0000

     Atom 57  O   pos: (  0.361769  0.386787  1.968042)  para_lq sigma:        -100.73
          -104.4867         -0.3154         -1.2504
            -0.1471        -97.6885         -6.2252
            -0.8114         -6.3062       -100.0196

     Atom 58  H   pos: (  0.474658  0.446979  2.039616)  para_lq sigma:           0.00
             0.0000          0.0000          0.0000
             0.0000          0.0000          0.0000
             0.0000          0.0000          0.0000

     Atom 59  H   pos: (  0.425630  0.304099  1.867239)  para_lq sigma:           0.00
             0.0000          0.0000          0.0000
             0.0000          0.0000          0.0000
             0.0000          0.0000          0.0000

     Atom 60  Ca  pos: (  0.065114  0.165164  1.424848)  para_lq sigma:         200.14
           198.8944         -2.3296         -1.2774
            -2.6344        201.8259         -0.4431
            -1.2341         -0.0474        199.6907

     Atom 61  O   pos: ( -0.116682  0.810017  2.451088)  para_lq sigma:        -100.90
          -102.9355          1.7662          0.5747
             1.2965        -99.2124          5.6527
             1.1812          5.9390       -100.5430

     Atom 62  H   pos: (  0.566093 -0.026445  2.353139)  para_lq sigma:           0.00
             0.0000          0.0000          0.0000
             0.0000          0.0000          0.0000
             0.0000          0.0000          0.0000

     Atom 63  H   pos: ( -0.005842  0.729931  2.502962)  para_lq sigma:           0.00
             0.0000          0.0000          0.0000
             0.0000          0.0000          0.0000
             0.0000          0.0000          0.0000

     Atom 64  O   pos: (  0.025266  0.299889  2.214863)  para_lq sigma:        -100.92
          -101.0353         -3.6881          3.0271
            -3.8495        -99.3741         -4.7255
             2.8710         -5.0602       -102.3475

     Atom 65  H   pos: (  0.074355  0.403003  2.309061)  para_lq sigma:           0.00
             0.0000          0.0000          0.0000
             0.0000          0.0000          0.0000
             0.0000          0.0000          0.0000

     Atom 66  H   pos: (  0.129427  0.296289  2.113863)  para_lq sigma:           0.00
             0.0000          0.0000          0.0000
             0.0000          0.0000          0.0000
             0.0000          0.0000          0.0000

     Atom 67  O   pos: ( -0.322164  0.518598  3.013090)  para_lq sigma:        -100.79
          -103.9132         -3.3302         -1.8840
            -3.2424        -99.2378          5.1650
            -1.7859          5.1732        -99.2314

     Atom 68  H   pos: ( -0.326395  0.417018  3.118049)  para_lq sigma:           0.00
             0.0000          0.0000          0.0000
             0.0000          0.0000          0.0000
             0.0000          0.0000          0.0000

     Atom 69  H   pos: ( -0.190902  0.581834  3.019785)  para_lq sigma:           0.00
             0.0000          0.0000          0.0000
             0.0000          0.0000          0.0000
             0.0000          0.0000          0.0000

     Atom 70  O   pos: (  0.143788  0.711246  1.891794)  para_lq sigma:        -100.64
          -103.1030          1.1250         -3.7270
             1.4301       -103.6725          0.4943
            -4.0730          0.5445        -95.1337

     Atom 71  H   pos: (  0.210019  0.581685  1.914844)  para_lq sigma:           0.00
             0.0000          0.0000          0.0000
             0.0000          0.0000          0.0000
             0.0000          0.0000          0.0000

     Atom 72  H   pos: (  0.007627  0.692343  1.838252)  para_lq sigma:           0.00
             0.0000          0.0000          0.0000
             0.0000          0.0000          0.0000
             0.0000          0.0000          0.0000

     Atom 73  O   pos: ( -0.335247  0.640543  2.113969)  para_lq sigma:        -101.75
          -103.2407         -2.2646         -0.3257
            -2.3249        -96.6819          3.4133
            -0.0253          3.5860       -105.3206

     Atom 74  H   pos: ( -0.288113  0.695600  1.981210)  para_lq sigma:           0.00
             0.0000          0.0000          0.0000
             0.0000          0.0000          0.0000
             0.0000          0.0000          0.0000

     Atom 75  H   pos: ( -0.220444  0.643591  2.201219)  para_lq sigma:           0.00
             0.0000          0.0000          0.0000
             0.0000          0.0000          0.0000
             0.0000          0.0000          0.0000

     Atom 76  O   pos: (  0.662976  0.090177  2.163603)  para_lq sigma:        -100.76
          -103.4650         -2.2858          2.5129
            -1.9657       -101.5484         -4.9561
             2.4771         -5.2821        -97.2579

     Atom 77  H   pos: (  0.706540 -0.021813  2.079880)  para_lq sigma:           0.00
             0.0000          0.0000          0.0000
             0.0000          0.0000          0.0000
             0.0000          0.0000          0.0000

     Atom 78  H   pos: (  0.782971  0.171798  2.178461)  para_lq sigma:           0.00
             0.0000          0.0000          0.0000
             0.0000          0.0000          0.0000
             0.0000          0.0000          0.0000

     Atom 79  O   pos: (  0.556908  0.229631  1.623925)  para_lq sigma:        -102.58
          -101.1089          4.6658         -1.9889
             4.5691       -102.6676         -1.3455
            -2.1230         -1.4630       -103.9667

     Atom 80  H   pos: (  0.630264  0.116842  1.565085)  para_lq sigma:           0.00
             0.0000          0.0000          0.0000
             0.0000          0.0000          0.0000
             0.0000          0.0000          0.0000

     Atom 81  H   pos: (  0.476491  0.281458  1.502623)  para_lq sigma:           0.00
             0.0000          0.0000          0.0000
             0.0000          0.0000          0.0000
             0.0000          0.0000          0.0000

     Atom 82  O   pos: (  0.044514  0.027992  1.738405)  para_lq sigma:        -100.57
          -105.2199          0.1591          1.0045
            -0.3029        -99.5143          5.0960
             1.0751          4.9057        -96.9609

     Atom 83  H   pos: ( -0.455417  0.869128  1.764444)  para_lq sigma:           0.00
             0.0000          0.0000          0.0000
             0.0000          0.0000          0.0000
             0.0000          0.0000          0.0000

     Atom 84  H   pos: (  0.931039 -0.065637  1.790477)  para_lq sigma:           0.00
             0.0000          0.0000          0.0000
             0.0000          0.0000          0.0000
             0.0000          0.0000          0.0000

     Atom 85  O   pos: ( -0.062983  0.246304  2.776030)  para_lq sigma:         -99.87
          -102.5705          4.9986          1.4919
             4.8757        -96.1165          3.2826
             1.6219          3.0580       -100.9258

     Atom 86  H   pos: (  0.054143  0.226608  2.690652)  para_lq sigma:           0.00
             0.0000          0.0000          0.0000
             0.0000          0.0000          0.0000
             0.0000          0.0000          0.0000

     Atom 87  H   pos: ( -0.159137  0.331706  2.705984)  para_lq sigma:           0.00
             0.0000          0.0000          0.0000
             0.0000          0.0000          0.0000
             0.0000          0.0000          0.0000

     Atom 88  O   pos: (  0.185339  0.553973  2.471937)  para_lq sigma:        -100.34
          -101.8913         -1.1478          0.1475
            -0.5489       -102.3550          5.2810
            -0.0844          5.5710        -96.7625

     Atom 89  H   pos: (  0.257877  0.448030  2.542063)  para_lq sigma:           0.00
             0.0000          0.0000          0.0000
             0.0000          0.0000          0.0000
             0.0000          0.0000          0.0000

     Atom 90  H   pos: (  0.283278  0.653692  2.420358)  para_lq sigma:           0.00
             0.0000          0.0000          0.0000
             0.0000          0.0000          0.0000
             0.0000          0.0000          0.0000

     Atom 91  Ca  pos: (  0.006379  0.134484  3.092382)  para_lq sigma:         203.25
           201.8702          1.0616          0.0799
             0.7025        203.5878         -0.5623
            -0.5568          0.3462        204.2948

     Atom 92  O   pos: ( -0.230247  0.755470  1.767223)  para_lq sigma:        -110.14
          -108.1983         -3.1292          0.9428
            -3.2563       -114.9120          1.2344
             0.6467          1.9770       -107.3226

     Atom 93  H   pos: (  0.443538 -0.028153  1.759512)  para_lq sigma:           0.00
             0.0000          0.0000          0.0000
             0.0000          0.0000          0.0000
             0.0000          0.0000          0.0000

     Atom 94  O   pos: (  0.424351  0.410095  1.328694)  para_lq sigma:        -111.13
          -113.5797          5.0354          1.4575
             5.3611       -111.5671          0.0421
             1.6777         -0.1017       -108.2451

     Atom 95  H   pos: (  0.308858  0.494495  1.348843)  para_lq sigma:           0.00
             0.0000          0.0000          0.0000
             0.0000          0.0000          0.0000
             0.0000          0.0000          0.0000


     Total NMR chemical shifts in ppm: ---------------------------------------
     (adopting the Simpson convention for anisotropy and asymmetry)-----------

     Atom  1  Si  pos: ( -0.284208  0.829936  1.082967)  Total sigma:         404.73
           430.6257         34.0772          9.5054
            37.0630        356.0166          2.4903
            13.7379         -2.7612        427.5472

     Si   1    anisotropy:    -94.78    eta:   -0.4340
     Si   1    sigma_11=    422.61    axis=( -0.384564 -0.207240  0.899535)
     Si   1    sigma_22=    450.04    axis=(  0.842963  0.318292  0.433709)
     Si   1    sigma_33=    341.54    axis=( -0.376196  0.925063  0.052292)

     Atom  2  Si  pos: (  0.184756  0.830460  0.478229)  Total sigma:         412.62
           432.1258         30.5285        -12.6138
            29.9799        396.9793          5.3099
            -3.7962          4.6108        408.7604

     Si   2    anisotropy:     56.18    eta:   -0.8860
     Si   2    sigma_11=    410.49    axis=( -0.031154  0.282314  0.958816)
     Si   2    sigma_22=    377.30    axis=( -0.496096  0.828414 -0.260038)
     Si   2    sigma_33=    450.07    axis=( -0.867709 -0.483766  0.114247)

     Atom  3  Si  pos: (  0.722866  0.244081  0.194193)  Total sigma:         403.46
           392.2481         29.5112         24.3252
            26.3057        385.5941         21.3271
            15.8437         14.7439        432.5265

     Si   3    anisotropy:     74.11    eta:   -0.7262
     Si   3    sigma_11=    396.69    axis=(  0.598974  0.528405 -0.601680)
     Si   3    sigma_22=    360.81    axis=(  0.663007 -0.748609  0.002585)
     Si   3    sigma_33=    452.86    axis=(  0.449056  0.400466  0.798733)

     Atom  4  Si  pos: ( -0.008917  0.472103  1.132810)  Total sigma:         401.72
           397.7190         34.5567        -28.9663
            29.6090        414.1833         -5.2858
           -26.2501          0.4614        393.2698

     Si   4    anisotropy:     67.19    eta:   -0.9085
     Si   4    sigma_11=    399.67    axis=(  0.227604 -0.627142 -0.744909)
     Si   4    sigma_22=    358.98    axis=(  0.727832 -0.398628  0.557993)
     Si   4    sigma_33=    446.52    axis=(  0.646882  0.669170 -0.365725)

     Atom  5  Si  pos: (  0.448016  0.431079  0.494899)  Total sigma:         410.18
           430.2860         38.1365          6.1719
            40.5369        396.0417        -10.1466
             2.5841         -3.5079        404.2229

     Si   5    anisotropy:     68.82    eta:   -0.8203
     Si   5    sigma_11=    406.06    axis=(  0.122423 -0.183939  0.975284)
     Si   5    sigma_22=    368.42    axis=( -0.534415  0.815832  0.220949)
     Si   5    sigma_33=    456.07    axis=( -0.836309 -0.548256  0.001576)

     Atom  6  O   pos: ( -0.348624  0.859456  1.313395)  Total sigma:          62.12
            60.8243        -50.0281        -27.3350
           -56.6090        109.3543         -8.8831
           -17.1231        -17.4336         16.1835

     O    6    anisotropy:    122.33    eta:   -0.6456
     O    6    sigma_11=     47.67    axis=(  0.646887  0.423912 -0.633906)
     O    6    sigma_22=     -4.98    axis=(  0.535793  0.338859  0.773370)
     O    6    sigma_33=    143.68    axis=( -0.542645  0.839925  0.007926)

     Atom  7  O   pos: (  0.730682  0.011208  0.277835)  Total sigma:         175.46
           163.6733         -3.8736          2.9942
            -5.3671        182.9120        -24.1667
             6.5491        -19.2420        179.8054

     O    7    anisotropy:     43.11    eta:   -0.1066
     O    7    sigma_11=    162.63    axis=(  0.980696  0.193544 -0.027870)
     O    7    sigma_22=    159.56    axis=( -0.110220  0.664869  0.738783)
     O    7    sigma_33=    204.20    axis=(  0.161517 -0.721450  0.673366)

     Atom  8  O   pos: ( -0.217245  0.587573  1.075330)  Total sigma:         161.73
           174.1703        -17.8473         12.9697
           -14.2281        165.8144         -0.7124
            10.4272         -7.6732        145.1934

     O    8    anisotropy:     42.01    eta:   -0.4837
     O    8    sigma_11=    154.50    axis=( -0.507374 -0.818649 -0.269047)
     O    8    sigma_22=    140.95    axis=( -0.364767 -0.078833  0.927756)
     O    8    sigma_33=    189.73    axis=(  0.780716 -0.568858  0.258618)

     Atom  9  O   pos: (  0.321300  0.632140  0.424391)  Total sigma:         190.32
           175.8017        -33.2039         -2.1539
           -33.5144        212.4120         -0.4194
            -1.9146          3.1853        182.7579

     O    9    anisotropy:     62.90    eta:   -0.6363
     O    9    sigma_11=    182.70    axis=(  0.010839  0.058630 -0.998221)
     O    9    sigma_22=    156.01    axis=(  0.860463  0.508004  0.039180)
     O    9    sigma_33=    232.26    axis=( -0.509397  0.859357  0.044942)

     Atom 10  O   pos: (  0.520624  0.058390  1.037666)  Total sigma:         120.51
           136.5920         -6.8447        -12.1752
           -13.5683        138.4486        -19.3136
           -13.0139        -18.8055         86.4767

     O   10    anisotropy:    -66.17    eta:   -0.2723
     O   10    sigma_11=    136.56    axis=(  0.796180  0.471197 -0.379566)
     O   10    sigma_22=    148.57    axis=( -0.552876  0.821418 -0.140000)
     O   10    sigma_33=     76.39    axis=(  0.245815  0.321318  0.914511)

     Atom 11  O   pos: (  0.943383  0.065119  0.612837)  Total sigma:         102.33
            67.2201         -0.6169        -13.2076
            10.6488        148.6274         -6.0162
           -18.5056        -16.0096         91.1346

     O   11    anisotropy:     73.64    eta:   -0.7522
     O   11    sigma_11=     96.25    axis=(  0.436919 -0.224941 -0.870921)
     O   11    sigma_22=     59.32    axis=( -0.894328 -0.004939 -0.447385)
     O   11    sigma_33=    151.42    axis=(  0.096334  0.974360 -0.203328)

     Atom 12  O   pos: ( -0.461015  0.823001  0.924374)  Total sigma:         106.02
           130.0967        -11.0275         -0.7539
           -14.1350         69.3782         -9.3919
            -5.1964         -4.0346        118.5970

     O   12    anisotropy:    -60.19    eta:   -0.3343
     O   12    sigma_11=    119.38    axis=(  0.091117 -0.155001  0.983703)
     O   12    sigma_22=    132.79    axis=( -0.976245  0.181090  0.118961)
     O   12    sigma_33=     65.90    axis=(  0.196578  0.971175  0.134819)

     Atom 13  O   pos: ( -0.000501  0.766152  0.614620)  Total sigma:         116.47
           134.9548         -2.1313         -2.8671
            -4.8782        134.3284         -3.5399
             8.5715          0.8874         80.1384

     O   13    anisotropy:    -54.76    eta:   -0.1965
     O   13    sigma_11=    131.14    axis=( -0.669069 -0.742980 -0.018096)
     O   13    sigma_22=    138.32    axis=(  0.741486 -0.668981  0.051603)
     O   13    sigma_33=     79.97    axis=( -0.050446  0.021108  0.998504)

     Atom 14  O   pos: (  0.689620  0.166860  3.236071)  Total sigma:         151.23
           152.2024         -2.8113         -5.1646
            -2.4290        131.9069          3.7094
            -1.1988          6.8492        169.5738

     O   14    anisotropy:    -30.41    eta:   -0.9470
     O   14    sigma_11=    151.77    axis=(  0.977354 -0.076505  0.197296)
     O   14    sigma_22=    170.96    axis=( -0.184988  0.143829  0.972159)
     O   14    sigma_33=    130.96    axis=(  0.102752  0.986641 -0.126419)

     Atom 15  O   pos: ( -0.106520  0.407865  0.292096)  Total sigma:         136.86
           132.0380          7.2446          4.3077
             7.9503        122.5815          7.1518
            12.5960          9.1667        155.9578

     O   15    anisotropy:     36.68    eta:   -0.5372
     O   15    sigma_11=    131.20    axis=(  0.841240  0.357985 -0.405169)
     O   15    sigma_22=    118.06    axis=(  0.429137 -0.897948  0.097628)
     O   15    sigma_33=    161.31    axis=(  0.328871  0.256002  0.909014)

     Atom 16  O   pos: (  0.748501 -0.025324  1.384370)  Total sigma:         217.30
           206.8754          7.6190          3.7328
             4.4833        241.3434          3.1616
            -1.4270          9.7168        203.6914

     O   16    anisotropy:     39.22    eta:   -0.1235
     O   16    sigma_11=    205.84    axis=(  0.985151 -0.170905  0.016401)
     O   16    sigma_22=    202.61    axis=( -0.043697 -0.157207  0.986598)
     O   16    sigma_33=    243.45    axis=(  0.166036  0.972665  0.162341)

     Atom 17  H   pos: (  0.092150  0.746120  1.388957)  Total sigma:          20.08
            10.9360          8.1172          0.5316
             6.8433         40.1131         -1.7344
             0.8435         -0.6678          9.1842

     H   17    anisotropy:     32.81    eta:   -0.0869
     H   17    sigma_11=     10.09    axis=(  0.688421 -0.143081  0.711059)
     H   17    sigma_22=      8.19    axis=(  0.686626 -0.187332 -0.702461)
     H   17    sigma_33=     41.95    axis=( -0.233713 -0.971820  0.030720)

     Atom 18  H   pos: (  0.663074  0.023222  1.274252)  Total sigma:          23.40
            23.0130         -3.5182         10.7236
            -2.8677         18.1791         -5.1025
            10.2953         -5.4153         28.9942

     H   18    anisotropy:     23.04    eta:   -0.1139
     H   18    sigma_11=     16.59    axis=(  0.453285  0.891344 -0.006153)
     H   18    sigma_22=     14.84    axis=( -0.683985  0.352244  0.638818)
     H   18    sigma_33=     38.75    axis=(  0.571574 -0.285358  0.769333)

     Atom 19  O   pos: ( -0.261460  0.769569  0.260521)  Total sigma:         231.18
           229.0806          1.7216         10.8224
             2.5533        244.9572         -4.1554
            12.0459         -6.2357        219.4905

     O   19    anisotropy:    -30.28    eta:   -0.4666
     O   19    sigma_11=    236.56    axis=( -0.841064 -0.113186 -0.528961)
     O   19    sigma_22=    245.98    axis=(  0.008644 -0.980551  0.196073)
     O   19    sigma_33=    210.99    axis=( -0.540866  0.160338  0.825685)

     Atom 20  H   pos: ( -0.139108  0.845098  0.236330)  Total sigma:          23.82
            34.9287         12.4311         -0.8695
            11.4654         22.5843         -1.8126
            -1.5896         -1.8727         13.9495

     H   20    anisotropy:     27.79    eta:   -0.1292
     H   20    sigma_11=     15.75    axis=( -0.497052  0.753362 -0.430563)
     H   20    sigma_22=     13.36    axis=( -0.171069  0.401384  0.899792)
     H   20    sigma_33=     42.35    axis=( -0.850691 -0.520900  0.070632)

     Atom 21  H   pos: ( -0.209144  0.629400  0.271475)  Total sigma:          20.44
            14.2944         -9.5533          0.9961
            -8.7162         38.5112         -2.4489
             0.4319         -2.0824          8.5142

     H   21    anisotropy:     31.95    eta:   -0.1358
     H   21    sigma_11=     11.24    axis=(  0.948498  0.316449 -0.014581)
     H   21    sigma_22=      8.34    axis=( -0.008772  0.072247  0.997348)
     H   21    sigma_33=     41.74    axis=( -0.316663  0.945854 -0.071302)

     Atom 22  O   pos: (  0.018858  0.516058  1.374741)  Total sigma:          99.44
           127.5098        -13.3835        -35.7319
            -3.1913        129.4454         10.7334
           -30.7761          3.4364         41.3703

     O   22    anisotropy:   -104.37    eta:   -0.3199
     O   22    sigma_11=    123.10    axis=( -0.523418 -0.840479  0.140103)
     O   22    sigma_22=    145.36    axis=(  0.790111 -0.540304 -0.289474)
     O   22    sigma_33=     29.86    axis=(  0.318995 -0.040819  0.946877)

     Atom 23  O   pos: (  0.504002  0.326363  0.277579)  Total sigma:         181.23
           185.3869        -19.2882        -15.7408
           -23.5312        172.0773         14.4431
           -13.0798         10.8459        186.2290

     O   23    anisotropy:     49.47    eta:   -0.5185
     O   23    sigma_11=    173.29    axis=( -0.500907  0.270394 -0.822180)
     O   23    sigma_22=    156.19    axis=(  0.565545  0.821352 -0.074433)
     O   23    sigma_33=    214.21    axis=( -0.655173  0.502263  0.564341)

     Atom 24  O   pos: ( -0.051568  0.239385  1.113770)  Total sigma:          95.95
            74.8956         33.6942         20.1409
            22.2919         94.6776          5.6160
            23.3105         19.7931        118.2904

     O   24    anisotropy:     66.19    eta:   -0.9387
     O   24    sigma_11=     94.60    axis=(  0.291102  0.705999 -0.645620)
     O   24    sigma_22=     53.18    axis=(  0.840111 -0.511491 -0.180530)
     O   24    sigma_33=    140.08    axis=(  0.457683  0.489840  0.742013)

     Atom 25  O   pos: (  0.306108  0.293272  0.628772)  Total sigma:         117.57
           113.1690         11.5929          0.6543
            15.3786        151.4142         -3.2265
             5.2803          2.9499         88.1157

     O   25    anisotropy:     57.20    eta:   -0.5655
     O   25    sigma_11=    109.28    axis=( -0.943903  0.301679 -0.134304)
     O   25    sigma_22=     87.72    axis=( -0.131408  0.029973  0.990875)
     O   25    sigma_33=    155.70    axis=( -0.302951 -0.952938 -0.011351)

     Atom 26  O   pos: (  0.165526  0.551157  0.991010)  Total sigma:         110.83
           129.7979         -2.9700        -24.0941
            -2.3448        124.2907        -17.9243
           -14.5654        -16.8098         78.3925

     O   26    anisotropy:    -66.17    eta:   -0.2008
     O   26    sigma_11=    128.45    axis=( -0.412803  0.898023 -0.152144)
     O   26    sigma_22=    137.31    axis=( -0.862878 -0.332100  0.380988)
     O   26    sigma_33=     66.72    axis=(  0.291609  0.288555  0.911976)

     Atom 27  O   pos: (  0.639322  0.489368  0.626006)  Total sigma:         121.62
           158.6570         -4.4950         -0.7178
           -11.7271        121.4763         -2.9381
           -14.4256         -2.3909         84.7196

     O   27    anisotropy:     59.03    eta:   -0.9307
     O   27    sigma_11=    120.25    axis=(  0.184069  0.976461 -0.112441)
     O   27    sigma_22=     83.63    axis=(  0.109941  0.093225  0.989557)
     O   27    sigma_33=    160.97    axis=( -0.976745  0.194509  0.090193)

     Atom 28  Ca  pos: (  0.213605  0.878962  0.916173)  Total sigma:        1048.75
          1027.8215          3.2270        -20.8729
             0.9845       1075.9987          9.8439
           -16.6856          1.8675       1042.4299

     Ca  28    anisotropy:    -51.29    eta:   -0.6537
     Ca  28    sigma_11=   1054.67    axis=( -0.574009 -0.163613  0.802337)
     Ca  28    sigma_22=   1077.02    axis=(  0.027055 -0.983090 -0.181116)
     Ca  28    sigma_33=   1014.56    axis=( -0.818402  0.082255 -0.568729)

     Atom 29  Ca  pos: ( -0.337021  0.868748  0.610778)  Total sigma:        1100.64
          1078.3010        -11.2474        -29.2238
           -10.9191       1121.3911         -4.4472
           -35.4267         -2.5058       1102.2288

     Ca  29    anisotropy:    -70.00    eta:   -0.1507
     Ca  29    sigma_11=   1120.46    axis=(  0.249398  0.768801 -0.588851)
     Ca  29    sigma_22=   1127.49    axis=(  0.524102 -0.618472 -0.585500)
     Ca  29    sigma_33=   1053.97    axis=( -0.814321 -0.162596 -0.557175)

     Atom 30  Ca  pos: ( -0.024695  0.422221  0.624312)  Total sigma:        1097.45
          1091.6039        -14.3294         14.5145
           -13.3998       1135.3712          3.2857
            12.7659          0.2946       1065.3678

     Ca  30    anisotropy:     63.01    eta:   -0.8366
     Ca  30    sigma_11=   1094.02    axis=(  0.862508  0.270649  0.427585)
     Ca  30    sigma_22=   1058.87    axis=( -0.417524 -0.096815  0.903493)
     Ca  30    sigma_33=   1139.45    axis=( -0.285926  0.957798 -0.029499)

     Atom 31  Ca  pos: (  0.471420  0.402512  0.966030)  Total sigma:        1114.98
          1117.7536        -20.8844        -12.3026
           -19.4525       1131.3039        -13.5293
           -12.9503         -8.4331       1095.8709

     Ca  31    anisotropy:    -48.75    eta:   -0.9003
     Ca  31    sigma_11=   1116.60    axis=(  0.652701  0.428583 -0.624738)
     Ca  31    sigma_22=   1145.86    axis=( -0.572063  0.819441 -0.035515)
     Ca  31    sigma_33=   1082.47    axis=(  0.496715  0.380570  0.780026)

     Atom 32  O   pos: (  0.180651  0.427065  0.034406)  Total sigma:         232.38
           234.1593          9.4140         -3.0145
            17.3384        224.3488         16.9842
            -5.2039         12.9554        238.6183

     O   32    anisotropy:    -36.75    eta:   -0.3907
     O   32    sigma_11=    239.84    axis=( -0.818781 -0.180274  0.545068)
     O   32    sigma_22=    249.41    axis=( -0.341890 -0.609600 -0.715192)
     O   32    sigma_33=    207.87    axis=(  0.461204 -0.771939  0.437494)

     Atom 33  H   pos: (  0.302036  0.387285  0.104143)  Total sigma:          24.35
            34.1692         -5.0580          9.7724
            -5.0389         16.3852         -1.4760
            10.9937         -1.7981         22.5004

     H   33    anisotropy:     25.46    eta:   -0.1467
     H   33    sigma_11=     17.11    axis=( -0.330536  0.512734  0.792370)
     H   33    sigma_22=     14.62    axis=(  0.410954  0.833980 -0.368231)
     H   33    sigma_33=     41.32    axis=(  0.849625 -0.203914  0.486370)

     Atom 34  H   pos: (  0.076167  0.432794  0.142030)  Total sigma:          20.02
            28.8087          0.7057        -15.2194
             0.8995          7.7104          0.8214
           -17.3205          1.1445         23.5470

     H   34    anisotropy:     33.96    eta:   -0.1423
     H   34    sigma_11=     10.31    axis=( -0.583013 -0.437957 -0.684317)
     H   34    sigma_22=      7.09    axis=( -0.283390  0.898996 -0.333911)
     H   34    sigma_33=     42.66    axis=( -0.761436  0.000746  0.648239)

     Atom 35  O   pos: (  0.359604  0.115558  3.026422)  Total sigma:         238.22
           254.6441         -4.7471         19.8909
            -5.2959        222.7807         -0.7497
            17.5065          5.6520        237.2270

     O   35    anisotropy:     42.81    eta:   -0.3466
     O   35    sigma_11=    228.89    axis=( -0.389916  0.600380  0.698218)
     O   35    sigma_22=    219.00    axis=(  0.364857  0.796902 -0.481484)
     O   35    sigma_33=    266.76    axis=(  0.845485 -0.067012  0.529778)

     Atom 36  H   pos: (  0.406836 -0.013072  2.979786)  Total sigma:          26.27
            24.9865         -7.4070          0.4380
            -6.6223         33.8866          4.8137
             0.1680          4.6696         19.9294

     H   36    anisotropy:     18.53    eta:   -0.4361
     H   36    sigma_11=     22.78    axis=(  0.796900  0.273432  0.538689)
     H   36    sigma_22=     17.40    axis=( -0.410562 -0.409000  0.814959)
     H   36    sigma_33=     38.62    axis=( -0.443160  0.870606  0.213671)

     Atom 37  H   pos: (  0.473226  0.155672  3.113979)  Total sigma:          21.16
            30.8147          5.5845         15.4521
             4.0492         12.4578          4.4968
            14.4593          5.4696         20.2007

     H   37    anisotropy:     32.62    eta:   -0.1304
     H   37    sigma_11=     11.70    axis=(  0.456293 -0.832187 -0.315057)
     H   37    sigma_22=      8.87    axis=(  0.405342  0.509586 -0.758960)
     H   37    sigma_33=     42.90    axis=(  0.792146  0.218602  0.569841)

     Atom 38  O   pos: ( -0.559285  0.847474  0.018263)  Total sigma:         242.85
           241.4801         -0.8445          6.9263
            -2.4055        243.5394        -11.8364
             2.0434        -13.8605        243.5274

     O   38    anisotropy:     22.06    eta:   -0.7076
     O   38    sigma_11=    240.70    axis=(  0.946310  0.319519 -0.049048)
     O   38    sigma_22=    230.29    axis=( -0.189622  0.671552  0.716283)
     O   38    sigma_33=    257.55    axis=(  0.261804 -0.668525  0.696084)

     Atom 39  H   pos: ( -0.443699  0.810554  0.102547)  Total sigma:          20.85
            30.7181         -4.8083         14.1091
            -6.1103         10.7193         -5.3868
            15.1945         -4.7291         21.1085

     H   39    anisotropy:     33.26    eta:   -0.1026
     H   39    sigma_11=     10.90    axis=( -0.612478 -0.410420  0.675593)
     H   39    sigma_22=      8.62    axis=( -0.086017  0.884181  0.459156)
     H   39    sigma_33=     43.02    axis=(  0.785793 -0.223111  0.576845)

     Atom 40  H   pos: (  0.332948  0.738681  0.047434)  Total sigma:          26.62
            30.2892          7.1630         -2.5241
             8.1359         27.3346         -3.7341
            -3.8448         -3.8143         22.2404

     H   40    anisotropy:     17.21    eta:   -0.1491
     H   40    sigma_11=     21.74    axis=( -0.639501  0.457577 -0.617788)
     H   40    sigma_22=     20.03    axis=(  0.248701 -0.637243 -0.729430)
     H   40    sigma_33=     38.10    axis=( -0.727452 -0.620116  0.293718)

     Atom 41  Ca  pos: ( -0.301998  0.585973  1.487923)  Total sigma:        1048.32
          1074.1352         25.5742         14.6528
            21.7445       1040.9032         43.8897
             8.8333         35.2292       1029.9243

     Ca  41    anisotropy:    -80.21    eta:   -0.9521
     Ca  41    sigma_11=   1049.60    axis=(  0.707105 -0.471854 -0.526646)
     Ca  41    sigma_22=   1100.51    axis=( -0.700909 -0.566117 -0.433863)
     Ca  41    sigma_33=    994.85    axis=( -0.093423  0.675918 -0.731032)

     Atom 42  O   pos: (  0.399878  0.729202  2.868853)  Total sigma:         247.34
           249.7357        -13.2288          4.8884
           -15.9690        246.7587          2.3192
             1.1626          0.6277        245.5358

     O   42    anisotropy:     23.51    eta:   -0.8556
     O   42    sigma_11=    246.21    axis=(  0.106198  0.226293  0.968253)
     O   42    sigma_22=    232.80    axis=(  0.658227  0.713863 -0.239033)
     O   42    sigma_33=    263.01    axis=( -0.745291  0.662715 -0.073142)

     Atom 43  H   pos: ( -0.587961  0.755138  2.735616)  Total sigma:          26.93
            19.8495         -0.0088         -0.8842
             0.0100         20.8720          0.5373
             0.1604         -0.5213         40.0790

     H   43    anisotropy:     19.73    eta:   -0.0782
     H   43    sigma_11=     20.87    axis=(  0.000764  1.000000 -0.000402)
     H   43    sigma_22=     19.84    axis=( -0.999840  0.000757 -0.017881)
     H   43    sigma_33=     40.09    axis=( -0.017881  0.000416  0.999840)

     Atom 44  H   pos: ( -0.499684  0.651695  2.931011)  Total sigma:          19.09
            23.1354        -15.3319          9.5686
           -15.7843         20.2023         -7.6974
             8.1850         -6.3622         13.9450

     H   44    anisotropy:     34.16    eta:   -0.1595
     H   44    sigma_11=      9.52    axis=( -0.136737  0.397950  0.907160)
     H   44    sigma_22=      5.89    axis=(  0.709845  0.678114 -0.190477)
     H   44    sigma_33=     41.87    axis=(  0.690958 -0.617897  0.375206)

     Atom 45  O   pos: (  0.308240  0.210393  2.634256)  Total sigma:         250.42
           242.5886         -9.6898         -0.8608
            -6.8069        245.5226          7.6076
            -0.3928          5.3324        263.1564

     O   45    anisotropy:     23.01    eta:   -0.9893
     O   45    sigma_11=    250.34    axis=( -0.665356  0.652822 -0.362111)
     O   45    sigma_22=    235.16    axis=(  0.730919  0.668343 -0.138114)
     O   45    sigma_33=    265.76    axis=( -0.151851  0.356569  0.921846)

     Atom 46  H   pos: (  0.362399  0.210341  2.769287)  Total sigma:          24.58
            17.4836          0.1231          7.0593
            -0.0739         15.7682         -2.4920
             5.7735         -2.1130         40.4991

     H   46    anisotropy:     26.65    eta:   -0.0689
     H   46    sigma_11=     16.31    axis=( -0.760376 -0.633913  0.141364)
     H   46    sigma_22=     15.09    axis=(  0.599908 -0.768901 -0.221138)
     H   46    sigma_33=     42.35    axis=(  0.248877 -0.083342  0.964943)

     Atom 47  H   pos: (  0.363074  0.090365  2.570742)  Total sigma:          23.09
            18.3693         -9.1748         -5.5781
            -8.8599         30.8240         11.8426
            -4.5478         10.2201         20.0914

     H   47    anisotropy:     28.66    eta:   -0.0597
     H   47    sigma_11=     14.11    axis=(  0.823485  0.072948  0.562628)
     H   47    sigma_22=     12.97    axis=(  0.404538  0.619797 -0.672459)
     H   47    sigma_33=     42.20    axis=( -0.397769  0.781364  0.480884)

     Atom 48  O   pos: (  0.018753  0.729846  3.016491)  Total sigma:         252.33
           261.0590          0.7496         -7.1189
            -2.2374        256.2495         24.9717
            -5.7017         20.6927        239.6760

     O   48    anisotropy:    -43.91    eta:   -0.4640
     O   48    sigma_11=    260.17    axis=( -0.935149 -0.342793 -0.089382)
     O   48    sigma_22=    273.76    axis=(  0.330667 -0.754113 -0.567427)
     O   48    sigma_33=    223.06    axis=(  0.127106 -0.560184  0.818558)

     Atom 49  H   pos: (  0.041894  0.828668  3.121501)  Total sigma:          25.00
            18.7000          2.1968          2.7481
             0.9067         30.1616         13.0304
             1.3750         13.2664         26.1284

     H   49    anisotropy:     25.09    eta:   -0.2240
     H   49    sigma_11=     18.51    axis=(  0.982992 -0.178693  0.042384)
     H   49    sigma_22=     14.76    axis=(  0.147905  0.633481 -0.759490)
     H   49    sigma_33=     41.72    axis=(  0.108866  0.752841  0.649136)

     Atom 50  H   pos: (  0.147898  0.704169  2.952924)  Total sigma:          23.20
            36.3822         -3.0406        -11.5944
            -1.9616         14.0576          3.4022
           -10.0891          3.6427         19.1598

     H   50    anisotropy:     28.39    eta:   -0.2192
     H   50    sigma_11=     15.81    axis=(  0.409119  0.667278  0.622383)
     H   50    sigma_22=     11.66    axis=( -0.209849  0.732600 -0.647503)
     H   50    sigma_33=     42.13    axis=( -0.888023  0.134299  0.439749)

     Atom 51  O   pos: ( -0.325846  0.469512  2.556277)  Total sigma:         273.12
           267.2677         25.4444          8.2425
            21.6119        285.2831          0.8360
             4.4476         -7.9378        266.8200

     O   51    anisotropy:     42.54    eta:   -0.7537
     O   51    sigma_11=    269.63    axis=(  0.288376 -0.222198  0.931379)
     O   51    sigma_22=    248.26    axis=( -0.770104  0.524218  0.363504)
     O   51    sigma_33=    301.48    axis=( -0.569016 -0.822085 -0.019944)

     Atom 52  H   pos: (  0.612418  0.374411  2.439706)  Total sigma:          29.22
            26.5827          5.2502          3.8711
             5.0247         29.7292          4.9092
             5.0002          6.7326         31.3570

     H   52    anisotropy:     15.93    eta:   -0.2136
     H   52    sigma_11=     25.05    axis=(  0.360054  0.545739 -0.756658)
     H   52    sigma_22=     22.78    axis=(  0.815294 -0.578313 -0.029152)
     H   52    sigma_33=     39.84    axis=(  0.453494  0.606402  0.653161)

     Atom 53  H   pos: ( -0.276747  0.593883  2.499313)  Total sigma:          25.17
            20.6552          9.5065         -2.3279
            10.1033         35.1704         -6.1105
            -3.4525         -8.7789         19.6867

     H   53    anisotropy:     26.51    eta:   -0.1084
     H   53    sigma_11=     17.29    axis=(  0.507841  0.078706  0.857848)
     H   53    sigma_22=     15.38    axis=(  0.753597 -0.523047 -0.398137)
     H   53    sigma_33=     42.84    axis=( -0.417359 -0.848662  0.324937)

     Atom 54  O   pos: ( -0.562332  0.844088  2.370236)  Total sigma:         252.89
           246.2157         -8.6442        -14.0711
            -7.3518        275.4252         -4.3206
           -14.3108          1.9685        237.0299

     O   54    anisotropy:    -40.27    eta:   -0.8435
     O   54    sigma_11=    254.99    axis=(  0.749708  0.258379 -0.609244)
     O   54    sigma_22=    277.63    axis=( -0.274988  0.959017  0.068328)
     O   54    sigma_33=    226.04    axis=(  0.601929  0.116309  0.790034)

     Atom 55  H   pos: ( -0.478359  0.783957  2.265877)  Total sigma:          23.11
            23.3572         -9.3432        -11.1946
            -8.9627         19.8767          8.9648
           -12.1426         10.2749         26.1096

     H   55    anisotropy:     31.08    eta:   -0.0439
     H   55    sigma_11=     13.21    axis=( -0.483689  0.433216 -0.760506)
     H   55    sigma_22=     12.30    axis=(  0.649732  0.759910  0.019641)
     H   55    sigma_33=     43.84    axis=( -0.586425  0.484625  0.649034)

     Atom 56  H   pos: (  0.035749  0.064201  2.335797)  Total sigma:          23.66
            14.4163         -3.2057          1.7096
            -3.8274         39.5568         -8.0534
             2.0468         -8.9367         17.0169

     H   56    anisotropy:     28.92    eta:   -0.0701
     H   56    sigma_11=     14.70    axis=(  0.617828  0.331138  0.713187)
     H   56    sigma_22=     13.35    axis=(  0.774360 -0.098684 -0.625002)
     H   56    sigma_33=     42.94    axis=(  0.136582 -0.938408  0.317390)

     Atom 57  O   pos: (  0.361769  0.386787  1.968042)  Total sigma:         260.41
           257.2932         -2.0689          0.5738
            -2.2035        262.1043         17.8089
             7.2763         15.5522        261.8203

     O   57    anisotropy:     27.47    eta:   -0.8026
     O   57    sigma_11=    258.60    axis=(  0.950142 -0.257531  0.175807)
     O   57    sigma_22=    243.90    axis=(  0.306066  0.662458 -0.683720)
     O   57    sigma_33=    278.72    axis=(  0.059614  0.703440  0.708251)

     Atom 58  H   pos: (  0.474658  0.446979  2.039616)  Total sigma:          23.76
            29.7231         10.6095          9.5803
             9.4656         21.3422          6.5385
             9.4788          7.0035         20.2118

     H   58    anisotropy:     28.15    eta:   -0.0447
     H   58    sigma_11=     14.79    axis=(  0.667470 -0.652969 -0.357933)
     H   58    sigma_22=     13.95    axis=(  0.125383  0.572371 -0.810352)
     H   58    sigma_33=     42.53    axis=(  0.734005  0.496007  0.463912)

     Atom 59  H   pos: (  0.425630  0.304099  1.867239)  Total sigma:          25.53
            20.4374         -5.3958         -8.3635
            -4.3139         24.4834         10.9205
            -6.4379         10.6010         31.6700

     H   59    anisotropy:     26.06    eta:   -0.0434
     H   59    sigma_11=     17.22    axis=(  0.748816  0.654576 -0.103946)
     H   59    sigma_22=     16.47    axis=( -0.552337  0.529630 -0.643752)
     H   59    sigma_33=     42.90    axis=( -0.366332  0.539465  0.758142)

     Atom 60  Ca  pos: (  0.065114  0.165164  1.424848)  Total sigma:        1061.15
          1032.3855        -54.8221        -23.1458
           -58.6021       1089.0505        -27.8018
           -21.9869        -29.7148       1062.0178

     Ca  60    anisotropy:   -118.23    eta:   -0.6697
     Ca  60    sigma_11=   1074.17    axis=( -0.455973 -0.018130  0.889809)
     Ca  60    sigma_22=   1126.95    axis=( -0.462678  0.858899 -0.219595)
     Ca  60    sigma_33=    982.33    axis=(  0.760274  0.511825  0.400023)

     Atom 61  O   pos: ( -0.116682  0.810017  2.451088)  Total sigma:         245.53
           238.5074         -3.0096         -8.9425
            -6.1665        253.8107        -15.5944
            -2.1842        -15.3659        244.2821

     O   61    anisotropy:     29.57    eta:   -0.7846
     O   61    sigma_11=    243.41    axis=(  0.826128 -0.322902 -0.461787)
     O   61    sigma_22=    227.94    axis=(  0.563274  0.495538  0.661184)
     O   61    sigma_33=    265.25    axis=(  0.015335 -0.806336  0.591259)

     Atom 62  H   pos: (  0.566093 -0.026445  2.353139)  Total sigma:          21.10
            15.8229          7.0337        -11.1259
             6.5127         19.0031        -13.6334
            -9.8013        -13.6119         28.4757

     H   62    anisotropy:     33.93    eta:   -0.0607
     H   62    sigma_11=     10.48    axis=(  0.838614 -0.538867  0.079677)
     H   62    sigma_22=      9.10    axis=(  0.361274  0.659677  0.659020)
     H   62    sigma_33=     43.72    axis=( -0.407686 -0.523879  0.747893)

     Atom 63  H   pos: ( -0.005842  0.729931  2.502962)  Total sigma:          23.86
            30.3115        -12.7609          4.7992
           -12.3129         24.4087         -4.2868
             4.5230         -4.6668         16.8585

     H   63    anisotropy:     27.05    eta:   -0.0774
     H   63    sigma_11=     15.54    axis=( -0.476485 -0.247770  0.843547)
     H   63    sigma_22=     14.14    axis=(  0.449193  0.756178  0.475837)
     H   63    sigma_33=     41.89    axis=(  0.755770 -0.605645  0.249011)

     Atom 64  O   pos: (  0.025266  0.299889  2.214863)  Total sigma:         256.71
           249.1990         15.4555         -2.7082
            12.6150        261.8777         19.5457
            -5.8701         13.1259        259.0671

     O   64    anisotropy:    -35.26    eta:   -0.9010
     O   64    sigma_11=    257.88    axis=( -0.708240 -0.234441  0.665908)
     O   64    sigma_22=    279.06    axis=( -0.280854 -0.771829 -0.570440)
     O   64    sigma_33=    233.21    axis=(  0.647701 -0.591031  0.480797)

     Atom 65  H   pos: (  0.074355  0.403003  2.309061)  Total sigma:          21.86
            15.1385          8.2582          7.8000
             7.6813         25.3082         15.2765
             6.5743         13.8533         25.1399

     H   65    anisotropy:     32.91    eta:   -0.0495
     H   65    sigma_11=     11.44    axis=( -0.792079 -0.162673  0.588344)
     H   65    sigma_22=     10.35    axis=( -0.499841  0.726096 -0.472169)
     H   65    sigma_33=     43.80    axis=(  0.350385  0.668074  0.656436)

     Atom 66  H   pos: (  0.129427  0.296289  2.113863)  Total sigma:          25.67
            29.6140          1.6684        -13.0156
             2.0539         18.2452         -0.2678
           -11.7803          0.2437         29.1480

     H   66    anisotropy:     24.28    eta:   -0.1758
     H   66    sigma_11=     19.00    axis=(  0.342734  0.840495  0.419644)
     H   66    sigma_22=     16.15    axis=( -0.609778  0.538846 -0.581219)
     H   66    sigma_33=     41.86    axis=( -0.714635 -0.056686  0.697196)

     Atom 67  O   pos: ( -0.322164  0.518598  3.013090)  Total sigma:         255.81
           255.1309          5.9763         -2.4400
             5.8058        269.8998        -25.2654
            -4.3155        -26.1119        242.3979

     O   67    anisotropy:     46.40    eta:   -0.8619
     O   67    sigma_11=    253.67    axis=( -0.977694  0.177700 -0.111965)
     O   67    sigma_22=    227.01    axis=( -0.004733  0.514309  0.857592)
     O   67    sigma_33=    286.74    axis=( -0.209979 -0.838993  0.501996)

     Atom 68  H   pos: ( -0.326395  0.417018  3.118049)  Total sigma:          23.61
            13.9268          0.5787         -0.0626
             1.5870         31.2311        -14.6817
            -1.2373        -15.7123         25.6702

     H   68    anisotropy:     30.51    eta:   -0.0470
     H   68    sigma_11=     13.92    axis=(  0.977403  0.101578  0.185380)
     H   68    sigma_22=     12.96    axis=( -0.207266  0.632816  0.746046)
     H   68    sigma_33=     43.95    axis=( -0.041529 -0.767610  0.639570)

     Atom 69  H   pos: ( -0.190902  0.581834  3.019785)  Total sigma:          23.41
            35.2930         13.1719         -0.1203
            12.3057         21.7581         -1.1158
             0.6012         -0.5228         13.1933

     H   69    anisotropy:     29.31    eta:   -0.0965
     H   69    sigma_11=     14.59    axis=( -0.446813  0.735798 -0.508881)
     H   69    sigma_22=     12.70    axis=( -0.256910  0.439329  0.860806)
     H   69    sigma_33=     42.95    axis=( -0.856945 -0.515356  0.007264)

     Atom 70  O   pos: (  0.143788  0.711246  1.891794)  Total sigma:         249.68
           273.0104        -19.0661         11.3105
           -13.5706        251.0265         -5.2213
             5.5083         -5.0726        225.0091

     O   70    anisotropy:     50.51    eta:   -0.5652
     O   70    sigma_11=    242.36    axis=(  0.476137  0.878861 -0.029935)
     O   70    sigma_22=    223.33    axis=( -0.132272  0.105231  0.985612)
     O   70    sigma_33=    283.35    axis=( -0.869366  0.465327 -0.166354)

     Atom 71  H   pos: (  0.210019  0.581685  1.914844)  Total sigma:          22.09
            21.1438        -13.7339          3.1369
           -14.9280         32.8952         -5.9499
             3.3253         -5.0747         12.2383

     H   71    anisotropy:     32.56    eta:   -0.0441
     H   71    sigma_11=     11.72    axis=(  0.794633  0.424870 -0.433641)
     H   71    sigma_22=     10.76    axis=(  0.269388  0.393348  0.879038)
     H   71    sigma_33=     43.80    axis=(  0.544048 -0.815330  0.198113)

     Atom 72  H   pos: (  0.007627  0.692343  1.838252)  Total sigma:          22.46
            39.9633         -2.3634         10.0099
            -0.4655         11.5659         -0.2897
            10.4392         -1.0897         15.8523

     H   72    anisotropy:     32.00    eta:   -0.0323
     H   72    sigma_11=     12.14    axis=( -0.345620 -0.238769  0.907489)
     H   72    sigma_22=     11.45    axis=( -0.038180  0.969863  0.240640)
     H   72    sigma_33=     43.79    axis=(  0.937597 -0.048522  0.344320)

     Atom 73  O   pos: ( -0.335247  0.640543  2.113969)  Total sigma:         243.60
           229.0279          3.2094         -0.1551
             3.6116        225.3617         -0.1538
             3.4506         -4.5592        276.4064

     O   73    anisotropy:     49.44    eta:   -0.2396
     O   73    sigma_11=    231.07    axis=(  0.857472  0.514511 -0.004420)
     O   73    sigma_22=    223.17    axis=( -0.513567  0.856361  0.053801)
     O   73    sigma_33=    276.56    axis=(  0.031467 -0.043863  0.998542)

     Atom 74  H   pos: ( -0.288113  0.695600  1.981210)  Total sigma:          18.93
            10.0916          4.3013         -8.9674
             3.6921          8.0643        -11.7183
            -7.5778        -11.9862         38.6366

     H   74    anisotropy:     39.21    eta:   -0.1636
     H   74    sigma_11=      8.00    axis=(  0.934358  0.164691  0.315994)
     H   74    sigma_22=      3.72    axis=(  0.251437 -0.933084 -0.257164)
     H   74    sigma_33=     45.07    axis=( -0.252496 -0.319736  0.913244)

     Atom 75  H   pos: ( -0.220444  0.643591  2.201219)  Total sigma:          27.07
            30.1720          1.1755          9.7159
             1.4407         19.5149          0.9689
             8.9377          0.6720         31.5210

     H   75    anisotropy:     19.85    eta:   -0.1688
     H   75    sigma_11=     21.57    axis=(  0.710213  0.180522 -0.680448)
     H   75    sigma_22=     19.33    axis=(  0.180363 -0.980962 -0.071995)
     H   75    sigma_33=     40.30    axis=(  0.680490  0.071596  0.729252)

     Atom 76  O   pos: (  0.662976  0.090177  2.163603)  Total sigma:         264.21
           255.1524         14.0280         -6.0178
            16.3871        275.7864         14.1265
            -4.6653         10.0618        261.6896

     O   76    anisotropy:    -34.29    eta:   -0.9791
     O   76    sigma_11=    264.45    axis=( -0.585959 -0.074756  0.806885)
     O   76    sigma_22=    286.83    axis=(  0.359343  0.868507  0.341420)
     O   76    sigma_33=    241.35    axis=(  0.726309 -0.490007  0.482047)

     Atom 77  H   pos: (  0.706540 -0.021813  2.079880)  Total sigma:          24.27
            16.4123         -4.9240         -4.5518
            -3.3715         30.4432         14.3771
            -3.0306         14.0563         25.9547

     H   77    anisotropy:     29.21    eta:   -0.0769
     H   77    sigma_11=     15.28    axis=(  0.971985  0.232295  0.035840)
     H   77    sigma_22=     13.78    axis=( -0.121383  0.626666 -0.769777)
     H   77    sigma_33=     43.75    axis=( -0.201275  0.743861  0.637306)

     Atom 78  H   pos: (  0.782971  0.171798  2.178461)  Total sigma:          24.30
            34.0769         13.1390          3.3362
            12.1757         24.5192          2.5474
             3.0518          2.2702         14.2953

     H   78    anisotropy:     28.62    eta:   -0.1074
     H   78    sigma_11=     15.78    axis=( -0.576476  0.813268  0.079186)
     H   78    sigma_22=     13.73    axis=( -0.066077 -0.142990  0.987516)
     H   78    sigma_33=     43.38    axis=( -0.814438 -0.564047 -0.136168)

     Atom 79  O   pos: (  0.556908  0.229631  1.623925)  Total sigma:         226.11
           211.2309        -17.0190         -5.6526
           -23.1351        235.8326        -13.7757
             0.8909        -19.2924        231.2699

     O   79    anisotropy:    -44.16    eta:   -0.9687
     O   79    sigma_11=    226.57    axis=( -0.519195  0.301921  0.799550)
     O   79    sigma_22=    255.09    axis=(  0.333563 -0.789744  0.514820)
     O   79    sigma_33=    196.67    axis=(  0.786875  0.533993  0.309322)

     Atom 80  H   pos: (  0.630264  0.116842  1.565085)  Total sigma:          23.60
            20.5488        -10.6475         -6.4405
           -11.3102         28.6940          8.4904
            -6.6234          8.6024         21.5572

     H   80    anisotropy:     27.58    eta:   -0.1693
     H   80    sigma_11=     15.96    axis=( -0.150423  0.458337 -0.875957)
     H   80    sigma_22=     12.85    axis=(  0.845909  0.518251  0.125907)
     H   80    sigma_33=     41.99    axis=( -0.511674  0.722041  0.465668)

     Atom 81  H   pos: (  0.476491  0.281458  1.502623)  Total sigma:          17.85
            11.3606         -7.6289         12.4341
            -7.3275         14.4398        -13.2144
            13.7325        -14.8056         27.7555

     H   81    anisotropy:     38.67    eta:   -0.0674
     H   81    sigma_11=      5.83    axis=( -0.337640 -0.871585 -0.355443)
     H   81    sigma_22=      4.09    axis=(  0.840947 -0.109678 -0.529886)
     H   81    sigma_33=     43.63    axis=(  0.422856 -0.477819  0.769988)

     Atom 82  O   pos: (  0.044514  0.027992  1.738405)  Total sigma:         237.25
           241.3114          1.5438         -8.9766
            -5.1797        226.2081        -13.5287
            -7.3508        -22.0048        244.2309

     O   82    anisotropy:    -34.85    eta:   -0.7420
     O   82    sigma_11=    240.25    axis=(  0.906458 -0.371494  0.200814)
     O   82    sigma_22=    257.49    axis=( -0.363426 -0.444066  0.818979)
     O   82    sigma_33=    214.02    axis=(  0.215072  0.815351  0.537538)

     Atom 83  H   pos: ( -0.455417  0.869128  1.764444)  Total sigma:          22.52
            36.1498        -11.5042          3.5262
           -13.2884         17.8190         -3.6840
             4.7783         -3.9523         13.6031

     H   83    anisotropy:     31.30    eta:   -0.1536
     H   83    sigma_11=     13.69    axis=(  0.396243  0.449703 -0.800474)
     H   83    sigma_22=     10.49    axis=( -0.279975 -0.771133 -0.571811)
     H   83    sigma_33=     43.39    axis=( -0.874417  0.450689 -0.179650)

     Atom 84  H   pos: (  0.931039 -0.065637  1.790477)  Total sigma:          21.20
            29.7557         11.7578        -10.3478
            12.6273         16.7327         -7.8045
           -10.8798         -7.7300         17.1241

     H   84    anisotropy:     33.54    eta:   -0.1108
     H   84    sigma_11=     11.26    axis=(  0.594311 -0.230746  0.770423)
     H   84    sigma_22=      8.79    axis=(  0.262676 -0.849726 -0.457129)
     H   84    sigma_33=     43.56    axis=( -0.760129 -0.474048  0.444390)

     Atom 85  O   pos: ( -0.062983  0.246304  2.776030)  Total sigma:         245.91
           246.1250        -13.3913          5.1401
           -14.0806        229.0243        -15.2710
             7.1968        -19.2069        262.5915

     O   85    anisotropy:     42.85    eta:   -0.9744
     O   85    sigma_11=    245.55    axis=( -0.847824  0.187166  0.496148)
     O   85    sigma_22=    217.71    axis=(  0.364889  0.884820  0.289740)
     O   85    sigma_33=    274.48    axis=(  0.384772 -0.426687  0.818467)

     Atom 86  H   pos: (  0.054143  0.226608  2.690652)  Total sigma:          23.13
            34.4725         -4.1240        -10.4224
            -3.8616         13.5533          0.1642
           -11.9873          0.6068         21.3623

     H   86    anisotropy:     27.38    eta:   -0.2064
     H   86    sigma_11=     15.89    axis=( -0.366872  0.497768 -0.785896)
     H   86    sigma_22=     12.12    axis=(  0.344713  0.857404  0.382141)
     H   86    sigma_33=     41.38    axis=( -0.864047  0.130712  0.486145)

     Atom 87  H   pos: ( -0.159137  0.331706  2.705984)  Total sigma:          22.39
            25.3597        -11.6287          7.9549
           -12.3502         20.2875         -8.0285
             9.5967         -8.8048         21.5200

     H   87    anisotropy:     29.70    eta:   -0.2136
     H   87    sigma_11=     14.60    axis=( -0.519643  0.149509  0.841201)
     H   87    sigma_22=     10.37    axis=(  0.543014  0.817930  0.190068)
     H   87    sigma_33=     42.19    axis=(  0.659626 -0.555552  0.506217)

     Atom 88  O   pos: (  0.185339  0.553973  2.471937)  Total sigma:         243.15
           235.6926          7.2039          5.6082
            11.2543        264.2486        -13.7842
             2.1347         -9.4335        229.5070

     O   88    anisotropy:     39.64    eta:   -0.5597
     O   88    sigma_11=    237.33    axis=( -0.851060  0.067218 -0.520748)
     O   88    sigma_22=    222.54    axis=( -0.473142  0.331855  0.816093)
     O   88    sigma_33=    269.57    axis=( -0.227669 -0.940933  0.250625)

     Atom 89  H   pos: (  0.257877  0.448030  2.542063)  Total sigma:          23.05
            18.4387         -7.9554          5.8611
            -6.6129         32.1395        -10.9237
             4.8325        -10.9502         18.5600

     H   89    anisotropy:     27.96    eta:   -0.1760
     H   89    sigma_11=     15.37    axis=(  0.874610  0.466322  0.132670)
     H   89    sigma_22=     12.09    axis=( -0.324352  0.359397  0.875003)
     H   89    sigma_33=     41.69    axis=(  0.360352 -0.808318  0.465584)

     Atom 90  H   pos: (  0.283278  0.653692  2.420358)  Total sigma:          20.39
            23.0457         15.7790         -6.6238
            15.5292         25.8918         -9.0158
            -6.2835         -8.6600         12.2353

     H   90    anisotropy:     35.30    eta:   -0.0965
     H   90    sigma_11=      9.76    axis=( -0.701168  0.335810 -0.628963)
     H   90    sigma_22=      7.49    axis=(  0.334732 -0.623845 -0.706238)
     H   90    sigma_33=     43.93    axis=( -0.629537 -0.705726  0.325014)

     Atom 91  Ca  pos: (  0.006379  0.134484  3.092382)  Total sigma:        1101.76
          1091.3054          7.1359          3.8498
             4.7337       1083.1575         -4.8674
            -0.0888          2.7867       1130.8022

     Ca  91    anisotropy:     43.72    eta:   -0.4948
     Ca  91    sigma_11=   1094.39    axis=(  0.882516  0.469181 -0.032174)
     Ca  91    sigma_22=   1079.97    axis=( -0.468124  0.882954  0.035388)
     Ca  91    sigma_33=   1130.90    axis=(  0.045011 -0.016169  0.998856)

     Atom 92  O   pos: ( -0.230247  0.755470  1.767223)  Total sigma:         175.58
           190.2682        -14.0372         17.8480
           -19.3365        131.8383         19.2141
            20.1880         35.4209        204.6442

     O   92    anisotropy:    -89.16    eta:   -0.5028
     O   92    sigma_11=    190.36    axis=(  0.844554 -0.404555 -0.350805)
     O   92    sigma_22=    220.25    axis=(  0.451130  0.184645  0.873148)
     O   92    sigma_33=    116.14    axis=(  0.288462  0.895679 -0.338450)

     Atom 93  H   pos: (  0.443538 -0.028153  1.759512)  Total sigma:          27.49
            24.1756          5.8556         -1.1204
             5.8789         34.6382         -3.7539
            -0.4783         -2.8558         23.6638

     H   93    anisotropy:     15.83    eta:   -0.1713
     H   93    sigma_11=     23.12    axis=(  0.415426  0.048997  0.908306)
     H   93    sigma_22=     21.31    axis=(  0.821543 -0.448881 -0.351530)
     H   93    sigma_33=     38.05    axis=( -0.390497 -0.892247  0.226730)

     Atom 94  O   pos: (  0.424351  0.410095  1.328694)  Total sigma:         166.36
           168.7875         34.0619         25.8768
            45.2777        131.3006          0.0101
            32.4201         -8.4919        198.9856

     O   94    anisotropy:    -96.32    eta:   -0.6953
     O   94    sigma_11=    176.14    axis=( -0.561684 -0.554967  0.613615)
     O   94    sigma_22=    220.79    axis=(  0.604103  0.231657  0.762492)
     O   94    sigma_33=    102.14    axis=( -0.565306  0.798966  0.205139)

     Atom 95  H   pos: (  0.308858  0.494495  1.348843)  Total sigma:          26.66
            36.4499         -7.9333          0.0680
            -7.1601         23.8968         -0.0039
            -0.1730          0.2993         19.6420

     H   95    anisotropy:     19.99    eta:   -0.0563
     H   95    sigma_11=     20.37    axis=(  0.420540  0.894758  0.150178)
     H   95    sigma_22=     19.62    axis=( -0.058919 -0.138244  0.988644)
     H   95    sigma_33=     39.99    axis=( -0.905359  0.424613  0.005419)

     Initialization:
     gipaw_setup  :      0.14s CPU      0.16s WALL (       1 calls)

     Linear response
     greenf       :   1100.51s CPU   1129.00s WALL (      48 calls)
     cgsolve      :   1095.49s CPU   1123.69s WALL (      48 calls)
     ch_psi       :   1064.19s CPU   1091.96s WALL (    3141 calls)
     h_psiq       :    828.49s CPU    847.25s WALL (    3141 calls)

     Apply operators
     h_psi        :    721.82s CPU    735.11s WALL (    3459 calls)
     apply_vel    :     13.01s CPU     13.61s WALL (      42 calls)

     Induced current
     j_para       :     56.59s CPU     57.42s WALL (      54 calls)
     biot_savart  :      0.01s CPU      0.02s WALL (       1 calls)

     Other routines

     General routines
     calbec       :    283.94s CPU    302.54s WALL (   10147 calls)
     fft          :      0.08s CPU      0.08s WALL (      32 calls)
     fftw         :    573.63s CPU    580.33s WALL ( 1370952 calls)
     davcio       :      0.01s CPU      0.29s WALL (      32 calls)

     Parallel routines
     fft_scatter  :    193.20s CPU    195.69s WALL ( 1370984 calls)

     Plugins


     GIPAW        :  21m57.74s CPU  22m32.06s WALL


   This run was terminated on:  11:13:30   5Oct2023            

=------------------------------------------------------------------------------=
   JOB DONE.
=------------------------------------------------------------------------------=
