# Supplementary material for: Is there a future for 43Ca nuclear magnetic resonance in cement science?
Source: Phys Chem Chem Phys. 2025 Apr 9;27(17):9159–68. doi: 10.1039/d5cp00491h (PMC11997747; doi:10.1039/d5cp00491h)
Supplement: CP-027-D5CP00491H-s001 [file CP-027-D5CP00491H-s001.zip › QE-Files/CSH-surface-structures/surf30.vc-relax.nmr.out]

     Program GIPAW v.7.2 starts on 25Feb2024 at  7:52: 4 

     This program is part of the open-source Quantum ESPRESSO suite
     for quantum simulation of materials; please cite
         "P. Giannozzi et al., J. Phys.:Condens. Matter 21 395502 (2009);
         "P. Giannozzi et al., J. Phys.:Condens. Matter 29 465901 (2017);
         "P. Giannozzi et al., J. Chem. Phys. 152 154105 (2020);
          URL http://www.quantum-espresso.org", 
     in publications or presentations arising from this work. More details at
     http://www.quantum-espresso.org/quote

     Parallel version (MPI), running on   112 processors

     MPI processes distributed on     1 nodes
     R & G space division:  proc/nbgrp/npool/nimage =     112
     223776 MiB available memory on the printing compute node when the environment starts


     ***** This is GIPAW git revision                                          *****
     ***** you can cite: N. Varini et al., Comp. Phys. Comm. 184, 1827 (2013)  *****
     ***** in publications or presentations arising from this work.            *****

     Parallelizing q-star over 1 images
     Reading input from surf30.vc-relax.nmr.in

     ------------------- Input file: --------------------
&inputgipaw
	job = 'nmr'
	prefix = 'surf30.vc-relax_nmr'
	tmp_dir = './tmpSurf30/',
	verbosity = 'high'
	diagonalization = 'david'
/


     Reading xml data from directory:

     ./tmpSurf30/surf30.vc-relax_nmr.save/
     file Ca.pbe-spn-kjpaw_psl.1.0.0.UPF: wavefunction(s)  3S renormalized
     file O.pbe-n-kjpaw_psl.1.0.0.UPF: wavefunction(s)  2S 2P renormalized
     file Si.pbe-nl-kjpaw_psl.1.0.0.UPF: wavefunction(s)  3S 3P renormalized
     file H.pbe-kjpaw_psl.1.0.0.UPF: wavefunction(s)  1S renormalized

     IMPORTANT: XC functional enforced from input :
     Exchange-correlation= PBE
                           (   1   4   3   4   0   0   0)
     Any further DFT definition will be discarded
     Please, verify this is what you really want


     Parallelization info
     --------------------
     sticks:   dense  smooth     PW     G-vecs:    dense   smooth      PW
     Min         127     127     43                25680    25680    5141
     Max         128     128     44                25689    25689    5159
     Sum       14251   14251   4873              2876689  2876689  576617

     Using Slab Decomposition

     Reading collected, re-writing distributed wavefunctions
     Subspace diagonalization in iterative solution of the eigenvalue problem:
     a serial algorithm will be used

     GIPAW projectors -----------------------------------------------
     atom=  Ca   l=0  rc=    1.3000  rs=    0.8667
     atom=  Ca   l=0  rc=    1.3000  rs=    0.8667
     atom=  Ca   l=1  rc=    1.6000  rs=    1.0667
     atom=  Ca   l=1  rc=    1.6000  rs=    1.0667
     atom=  Ca   l=2  rc=    1.7000  rs=    1.1333
     atom=  Ca   l=2  rc=    1.7000  rs=    1.1333
     projs nearly linearly dependent: l=0  n1,n2= 1, 2  s=  0.99170013
     projs nearly linearly dependent: l=2  n1,n2= 1, 2  s=  0.99334936

     atom=  O    l=0  rc=    1.3000  rs=    0.8667
     atom=  O    l=0  rc=    1.3000  rs=    0.8667
     atom=  O    l=1  rc=    1.3500  rs=    0.9000
     atom=  O    l=1  rc=    1.3500  rs=    0.9000
     projs nearly linearly dependent: l=1  n1,n2= 1, 2  s=  0.99790099

     atom=  Si   l=0  rc=    1.8000  rs=    1.2000
     atom=  Si   l=0  rc=    1.8000  rs=    1.2000
     atom=  Si   l=1  rc=    1.8000  rs=    1.2000
     atom=  Si   l=1  rc=    1.8000  rs=    1.2000
     atom=  Si   l=2  rc=    1.8000  rs=    1.2000
     atom=  Si   l=2  rc=    1.8000  rs=    1.2000
     projs nearly linearly dependent: l=2  n1,n2= 1, 2  s=  0.99992180

     atom=  H    l=0  rc=    1.0000  rs=    0.6667
     atom=  H    l=0  rc=    1.0000  rs=    0.6667
     projs nearly linearly dependent: l=0  n1,n2= 1, 2  s=  0.99968852
     -----------------------------------------------------------------

     GIPAW integrals: -------------------------------------------
     Atom  i/j   nmr_para   nmr_dia   epr_rmc  epr_para   epr_dia
       Ca  1 1   0.25E+04 -0.66E+00  0.13E+02  0.81E+09  0.75E+03
       Ca  2 1   0.26E+04 -0.73E+00  0.13E+02  0.86E+09  0.79E+03
       Ca  2 2   0.28E+04 -0.80E+00  0.13E+02  0.92E+09  0.84E+03
       Ca  3 3   0.30E+02  0.22E+00  0.11E+02  0.47E+05  0.19E+03
       Ca  4 3   0.33E+02  0.20E+00  0.12E+02  0.54E+05  0.22E+03
       Ca  4 4   0.37E+02  0.17E+00  0.13E+02  0.60E+05  0.24E+03
       Ca  5 5   0.29E+01  0.74E+00  0.81E+01  0.47E+03  0.66E+02
       Ca  6 5   0.36E+01  0.91E+00  0.10E+02  0.59E+03  0.81E+02
       Ca  6 6   0.45E+01  0.11E+01  0.13E+02  0.74E+03  0.10E+03
       O   1 1   0.81E+03 -0.32E+00  0.65E+01  0.43E+08  0.24E+03
       O   2 1   0.91E+03 -0.39E+00  0.71E+01  0.48E+08  0.27E+03
       O   2 2   0.10E+04 -0.48E+00  0.78E+01  0.55E+08  0.31E+03
       O   3 3   0.99E+01  0.87E+00  0.58E+01  0.24E+04  0.75E+02
       O   4 3   0.11E+02  0.97E+00  0.67E+01  0.27E+04  0.83E+02
       O   4 4   0.12E+02  0.11E+01  0.76E+01  0.31E+04  0.93E+02
       Si  1 1   0.12E+04 -0.54E-01  0.93E+01  0.18E+09  0.37E+03
       Si  2 1   0.17E+04  0.68E-01  0.12E+02  0.26E+09  0.52E+03
       Si  2 2   0.24E+04  0.31E+00  0.19E+02  0.37E+09  0.74E+03
       Si  3 3   0.18E+02  0.34E+00  0.10E+02  0.13E+05  0.11E+03
       Si  4 3   0.21E+02  0.27E+00  0.11E+02  0.15E+05  0.13E+03
       Si  4 4   0.23E+02  0.18E+00  0.12E+02  0.18E+05  0.14E+03
       Si  5 5   0.26E+00  0.79E-01  0.58E+00  0.29E+02  0.79E+01
       Si  6 5   0.27E+00  0.84E-01  0.62E+00  0.30E+02  0.81E+01
       Si  6 6   0.29E+00  0.89E-01  0.66E+00  0.31E+02  0.84E+01
       H   1 1   0.39E+02  0.19E+00  0.29E+00  0.78E+05  0.13E+02
       H   2 1   0.41E+02  0.21E+00  0.32E+00  0.82E+05  0.14E+02
       H   2 2   0.43E+02  0.22E+00  0.36E+00  0.86E+05  0.15E+02
     ------------------------------------------------------------

     alpha_pv=     82.4239 eV

     Number of occupied bands for each k-point:
     k-point:     1    nbnd_occ= 345
     k-point:     2    nbnd_occ= 345
     k-point:     3    nbnd_occ= 345
     k-point:     4    nbnd_occ= 345


     q-space interpolation up to   240.00 Rydberg

     GIPAW job: nmr                                                                             
     NMR macroscopic correction: yes
             0.6667          0.0000          0.0000
             0.0000          0.6667          0.0000
             0.0000          0.0000          0.6667


     Largest allocated arrays     est. size (Mb)     dimensions
        KS wavefunctions at k          25.95 Mb     (    4930,  345)
        KS wavefunctions at k+q        25.95 Mb     (    4930,  345)
        First-order wavefunctions     259.53 Mb     (    4930,  345, 10)
        First-order wavefunct (US)    155.72 Mb     (    4930,  345,  6)
        Charge/spin density             0.55 Mb     (   72000,    1)
        Induced current                 4.94 Mb     (   72000,    3,3,1)
        Induced magnetic field          4.94 Mb     (   72000,    3,3,1)
        NL pseudopotentials            87.26 Mb     (    4930, 1160)
        GIPAW NL terms                 87.26 Mb     (    4930, 1160)

     Computing the magnetic susceptibility     isolve=0    ethr=  0.1000E-13
     k-point #    1 of     4      pool #  1    cpu time:      18.2
     compute_u_kq: q = (    0.0000,    0.0000,    0.0000)
     Rotating WFCS
     ethr =  1.00E-14,  avg # of iterations =  5.0
     eigenvalues at k:
 -36.7690 -36.3815 -36.2198 -36.0745 -35.9166 -35.7091 -35.6948 -35.6496
 -35.6362 -35.5348 -35.4249 -35.3810 -18.5258 -18.4152 -18.3934 -18.3436
 -18.2755 -18.2041 -18.1895 -18.1323 -18.0802 -18.0636 -18.0344 -18.0062
 -17.9711 -17.9567 -17.9006 -17.8545 -17.8327 -17.8062 -17.7919 -17.7674
 -17.7477 -17.7048 -17.6769 -17.6510 -17.6323 -17.6058 -17.5913 -17.5639
 -17.5395 -17.5148 -17.5119 -17.4678 -17.4469 -17.3891 -17.3574 -17.3082
 -17.2963 -17.2812 -17.2683 -17.2420 -17.2270 -17.2069 -17.1957 -17.1719
 -17.1120 -17.0799 -17.0686 -17.0454 -17.0107 -16.9877 -16.9723 -16.9432
 -16.9355 -16.9245 -16.8914 -16.8791 -16.8659 -16.8414 -16.8323 -16.7932
 -16.7645 -16.7499 -16.7338 -16.7172 -16.7075 -16.6941 -16.6894 -16.6592
 -16.6394 -16.6355 -16.6154 -16.5922 -16.5755 -16.5372 -16.5237 -16.5037
 -16.4847 -16.3953 -16.3815 -16.3039 -16.2767 -16.2401 -16.2180 -16.0819
 -15.8600 -15.4380 -15.3271 -15.2298 -15.2000 -15.0251 -14.9937 -14.9548
 -14.8106 -14.7173 -14.6727 -14.5631 -14.4446 -14.4160 -14.4042 -14.3646
 -14.3378 -14.2998 -14.2648 -14.1974 -14.1092 -13.9792 -13.9377 -13.9013
 -13.8793 -13.8448  -6.4649  -6.3428  -6.3394  -6.2812  -6.2022  -6.1509
  -6.1203  -6.0786  -6.0530  -6.0005  -5.9711  -5.9009  -5.8702  -5.8371
  -5.8121  -5.7916  -5.7054  -5.6643  -5.6371  -5.6039  -5.5761  -5.5312
  -5.4747  -5.4292  -5.4070  -5.3743  -5.3660  -5.3313  -5.3203  -5.2626
  -5.2265  -5.1877  -5.1637  -5.1468  -5.1355  -5.0749  -5.0547  -5.0058
  -4.9453  -4.9320  -4.8894  -4.8692  -4.7677  -4.6351  -4.5981  -4.4681
  -4.3828  -4.3368  -3.7587  -3.7008  -3.5073  -3.4307  -3.3278  -3.3006
  -3.2258  -3.1403  -3.1244  -3.0126  -2.9662  -2.9435  -2.9224  -2.9112
  -2.8657  -2.8446  -2.7833  -2.7288  -2.6804  -2.6624  -2.5919  -2.5406
  -2.5303  -2.4977  -2.4655  -2.4338  -2.3756  -2.3496  -2.2884  -2.2608
  -2.2504  -2.2292  -2.1870  -2.1651  -2.1080  -2.0751  -2.0593  -1.9885
  -1.9472  -1.9206  -1.8979  -1.8675  -1.8358  -1.7824  -1.7671  -1.7446
  -1.7282  -1.6734  -1.6542  -1.6355  -1.5850  -1.5705  -1.5577  -1.4992
  -1.4447  -1.4140  -1.3605  -1.3319  -1.3072  -1.2769  -1.2363  -1.1767
  -1.0915  -1.0478  -1.0049  -0.9758  -0.9298  -0.8968  -0.8568  -0.7973
  -0.7352  -0.7044  -0.6258  -0.6024  -0.5841  -0.5433  -0.5225  -0.5025
  -0.4887  -0.4611  -0.4132  -0.4022  -0.3740  -0.3511  -0.3314  -0.3036
  -0.2890  -0.2854  -0.2580  -0.2327  -0.2065  -0.1935  -0.1824  -0.1618
  -0.1325  -0.1118  -0.1002  -0.0771  -0.0710  -0.0425  -0.0269  -0.0134
   0.0056   0.0207   0.0444   0.0649   0.0872   0.1023   0.1339   0.1537
   0.1885   0.1997   0.2327   0.2481   0.2712   0.2807   0.2999   0.3142
   0.3506   0.3769   0.3847   0.4091   0.4406   0.4494   0.4637   0.4825
   0.4944   0.5110   0.5397   0.5455   0.5671   0.5857   0.6003   0.6076
   0.6215   0.6539   0.6727   0.6917   0.7142   0.7333   0.7568   0.7867
   0.8125   0.8187   0.8462   0.8848   0.9071   0.9348   0.9685   1.0028
   1.0351   1.0849   1.1343   1.1696   1.2154   1.2367   1.2456   1.2652
   1.3436   1.3656   1.4037   1.4416   1.4534   1.5159   1.5647   1.5979
   1.6145   1.6759   1.7165   1.7505   1.8015   1.8305   1.8718   1.9161
   4.4429
     eigenvalues at k+q:
 -36.7690 -36.3815 -36.2198 -36.0745 -35.9166 -35.7091 -35.6948 -35.6496
 -35.6362 -35.5348 -35.4250 -35.3810 -18.5258 -18.4152 -18.3935 -18.3436
 -18.2755 -18.2041 -18.1895 -18.1323 -18.0802 -18.0636 -18.0344 -18.0062
 -17.9711 -17.9567 -17.9006 -17.8545 -17.8327 -17.8062 -17.7919 -17.7674
 -17.7477 -17.7048 -17.6769 -17.6510 -17.6323 -17.6058 -17.5913 -17.5639
 -17.5395 -17.5148 -17.5119 -17.4678 -17.4469 -17.3891 -17.3574 -17.3082
 -17.2963 -17.2812 -17.2683 -17.2420 -17.2270 -17.2069 -17.1957 -17.1719
 -17.1120 -17.0799 -17.0686 -17.0454 -17.0107 -16.9877 -16.9723 -16.9432
 -16.9355 -16.9245 -16.8914 -16.8792 -16.8659 -16.8414 -16.8323 -16.7932
 -16.7645 -16.7499 -16.7338 -16.7172 -16.7075 -16.6941 -16.6894 -16.6592
 -16.6394 -16.6355 -16.6154 -16.5922 -16.5755 -16.5372 -16.5237 -16.5037
 -16.4847 -16.3953 -16.3815 -16.3039 -16.2767 -16.2401 -16.2181 -16.0819
 -15.8600 -15.4380 -15.3271 -15.2298 -15.2000 -15.0251 -14.9937 -14.9548
 -14.8106 -14.7173 -14.6727 -14.5631 -14.4446 -14.4160 -14.4042 -14.3646
 -14.3378 -14.2998 -14.2648 -14.1974 -14.1092 -13.9792 -13.9377 -13.9013
 -13.8793 -13.8448  -6.4649  -6.3428  -6.3394  -6.2812  -6.2022  -6.1509
  -6.1203  -6.0786  -6.0530  -6.0005  -5.9711  -5.9009  -5.8702  -5.8371
  -5.8121  -5.7916  -5.7055  -5.6643  -5.6371  -5.6039  -5.5761  -5.5312
  -5.4747  -5.4292  -5.4070  -5.3743  -5.3660  -5.3313  -5.3203  -5.2626
  -5.2265  -5.1877  -5.1637  -5.1468  -5.1355  -5.0749  -5.0547  -5.0058
  -4.9453  -4.9320  -4.8894  -4.8692  -4.7677  -4.6351  -4.5981  -4.4681
  -4.3828  -4.3368  -3.7587  -3.7008  -3.5073  -3.4307  -3.3278  -3.3006
  -3.2258  -3.1404  -3.1244  -3.0126  -2.9662  -2.9435  -2.9224  -2.9112
  -2.8657  -2.8446  -2.7833  -2.7288  -2.6804  -2.6624  -2.5919  -2.5406
  -2.5303  -2.4977  -2.4655  -2.4338  -2.3756  -2.3496  -2.2884  -2.2608
  -2.2505  -2.2292  -2.1870  -2.1651  -2.1080  -2.0751  -2.0593  -1.9885
  -1.9472  -1.9206  -1.8979  -1.8675  -1.8358  -1.7824  -1.7671  -1.7446
  -1.7282  -1.6734  -1.6542  -1.6355  -1.5850  -1.5705  -1.5577  -1.4992
  -1.4447  -1.4140  -1.3605  -1.3319  -1.3072  -1.2769  -1.2363  -1.1767
  -1.0915  -1.0478  -1.0049  -0.9758  -0.9298  -0.8968  -0.8568  -0.7973
  -0.7352  -0.7044  -0.6258  -0.6024  -0.5841  -0.5433  -0.5225  -0.5025
  -0.4887  -0.4611  -0.4132  -0.4022  -0.3741  -0.3511  -0.3314  -0.3036
  -0.2890  -0.2854  -0.2580  -0.2327  -0.2065  -0.1935  -0.1824  -0.1618
  -0.1325  -0.1118  -0.1002  -0.0771  -0.0710  -0.0426  -0.0269  -0.0134
   0.0056   0.0206   0.0444   0.0649   0.0872   0.1022   0.1339   0.1537
   0.1885   0.1997   0.2327   0.2481   0.2712   0.2807   0.2999   0.3142
   0.3506   0.3769   0.3847   0.4091   0.4406   0.4494   0.4637   0.4825
   0.4944   0.5110   0.5397   0.5455   0.5671   0.5857   0.6003   0.6076
   0.6215   0.6539   0.6727   0.6917   0.7142   0.7333   0.7568   0.7867
   0.8125   0.8187   0.8462   0.8848   0.9071   0.9348   0.9685   1.0028
   1.0351   1.0849   1.1343   1.1696   1.2154   1.2367   1.2456   1.2652
   1.3436   1.3656   1.4037   1.4416   1.4534   1.5159   1.5647   1.5979
   1.6145   1.6758   1.7165   1.7505   1.8015   1.8305   1.8718   1.9161
   4.4429
     cgsolve_all iterations  80    anorm=    0.78E-07
PARA_AUG  1      50.3503699         0.0059833         0.2698706
     cgsolve_all iterations  82    anorm=    0.79E-07
PARA_AUG  2       0.0090379        50.5381949         0.1989084
     cgsolve_all iterations  80    anorm=    0.75E-07
PARA_AUG  3       0.3233417         0.2414444        50.6432782
     cgsolve_all iterations  95    anorm=    0.77E-07
     cgsolve_all iterations  93    anorm=    0.76E-07
     cgsolve_all iterations  95    anorm=    0.76E-07
     compute_u_kq: q = (    0.0402,    0.0000,    0.0000)
     Rotating WFCS
     ethr =  1.00E-14,  avg # of iterations = 43.0
     eigenvalues at k:
 -36.7690 -36.3815 -36.2198 -36.0745 -35.9166 -35.7091 -35.6948 -35.6496
 -35.6362 -35.5348 -35.4249 -35.3810 -18.5258 -18.4152 -18.3934 -18.3436
 -18.2755 -18.2041 -18.1895 -18.1323 -18.0802 -18.0636 -18.0344 -18.0062
 -17.9711 -17.9567 -17.9006 -17.8545 -17.8327 -17.8062 -17.7919 -17.7674
 -17.7477 -17.7048 -17.6769 -17.6510 -17.6323 -17.6058 -17.5913 -17.5639
 -17.5395 -17.5148 -17.5119 -17.4678 -17.4469 -17.3891 -17.3574 -17.3082
 -17.2963 -17.2812 -17.2683 -17.2420 -17.2270 -17.2069 -17.1957 -17.1719
 -17.1120 -17.0799 -17.0686 -17.0454 -17.0107 -16.9877 -16.9723 -16.9432
 -16.9355 -16.9245 -16.8914 -16.8791 -16.8659 -16.8414 -16.8323 -16.7932
 -16.7645 -16.7499 -16.7338 -16.7172 -16.7075 -16.6941 -16.6894 -16.6592
 -16.6394 -16.6355 -16.6154 -16.5922 -16.5755 -16.5372 -16.5237 -16.5037
 -16.4847 -16.3953 -16.3815 -16.3039 -16.2767 -16.2401 -16.2180 -16.0819
 -15.8600 -15.4380 -15.3271 -15.2298 -15.2000 -15.0251 -14.9937 -14.9548
 -14.8106 -14.7173 -14.6727 -14.5631 -14.4446 -14.4160 -14.4042 -14.3646
 -14.3378 -14.2998 -14.2648 -14.1974 -14.1092 -13.9792 -13.9377 -13.9013
 -13.8793 -13.8448  -6.4649  -6.3428  -6.3394  -6.2812  -6.2022  -6.1509
  -6.1203  -6.0786  -6.0530  -6.0005  -5.9711  -5.9009  -5.8702  -5.8371
  -5.8121  -5.7916  -5.7054  -5.6643  -5.6371  -5.6039  -5.5761  -5.5312
  -5.4747  -5.4292  -5.4070  -5.3743  -5.3660  -5.3313  -5.3203  -5.2626
  -5.2265  -5.1877  -5.1637  -5.1468  -5.1355  -5.0749  -5.0547  -5.0058
  -4.9453  -4.9320  -4.8894  -4.8692  -4.7677  -4.6351  -4.5981  -4.4681
  -4.3828  -4.3368  -3.7587  -3.7008  -3.5073  -3.4307  -3.3278  -3.3006
  -3.2258  -3.1403  -3.1244  -3.0126  -2.9662  -2.9435  -2.9224  -2.9112
  -2.8657  -2.8446  -2.7833  -2.7288  -2.6804  -2.6624  -2.5919  -2.5406
  -2.5303  -2.4977  -2.4655  -2.4338  -2.3756  -2.3496  -2.2884  -2.2608
  -2.2504  -2.2292  -2.1870  -2.1651  -2.1080  -2.0751  -2.0593  -1.9885
  -1.9472  -1.9206  -1.8979  -1.8675  -1.8358  -1.7824  -1.7671  -1.7446
  -1.7282  -1.6734  -1.6542  -1.6355  -1.5850  -1.5705  -1.5577  -1.4992
  -1.4447  -1.4140  -1.3605  -1.3319  -1.3072  -1.2769  -1.2363  -1.1767
  -1.0915  -1.0478  -1.0049  -0.9758  -0.9298  -0.8968  -0.8568  -0.7973
  -0.7352  -0.7044  -0.6258  -0.6024  -0.5841  -0.5433  -0.5225  -0.5025
  -0.4887  -0.4611  -0.4132  -0.4022  -0.3740  -0.3511  -0.3314  -0.3036
  -0.2890  -0.2854  -0.2580  -0.2327  -0.2065  -0.1935  -0.1824  -0.1618
  -0.1325  -0.1118  -0.1002  -0.0771  -0.0710  -0.0425  -0.0269  -0.0134
   0.0056   0.0207   0.0444   0.0649   0.0872   0.1023   0.1339   0.1537
   0.1885   0.1997   0.2327   0.2481   0.2712   0.2807   0.2999   0.3142
   0.3506   0.3769   0.3847   0.4091   0.4406   0.4494   0.4637   0.4825
   0.4944   0.5110   0.5397   0.5455   0.5671   0.5857   0.6003   0.6076
   0.6215   0.6539   0.6727   0.6917   0.7142   0.7333   0.7568   0.7867
   0.8125   0.8187   0.8462   0.8848   0.9071   0.9348   0.9685   1.0028
   1.0351   1.0849   1.1343   1.1696   1.2154   1.2367   1.2456   1.2652
   1.3436   1.3656   1.4037   1.4416   1.4534   1.5159   1.5647   1.5979
   1.6145   1.6759   1.7165   1.7505   1.8015   1.8305   1.8718   1.9161
   4.4429
     eigenvalues at k+q:
 -36.7690 -36.3815 -36.2198 -36.0745 -35.9166 -35.7091 -35.6948 -35.6496
 -35.6362 -35.5348 -35.4249 -35.3810 -18.5272 -18.4166 -18.3902 -18.3431
 -18.2703 -18.2061 -18.1878 -18.1326 -18.0799 -18.0666 -18.0335 -18.0053
 -17.9720 -17.9572 -17.8999 -17.8529 -17.8343 -17.8063 -17.7921 -17.7685
 -17.7489 -17.7058 -17.6791 -17.6540 -17.6327 -17.6063 -17.5908 -17.5641
 -17.5402 -17.5157 -17.5131 -17.4677 -17.4471 -17.3895 -17.3585 -17.3100
 -17.2965 -17.2813 -17.2683 -17.2428 -17.2247 -17.2078 -17.1974 -17.1721
 -17.1135 -17.0808 -17.0687 -17.0459 -17.0119 -16.9893 -16.9720 -16.9422
 -16.9338 -16.9244 -16.8912 -16.8793 -16.8663 -16.8410 -16.8284 -16.7929
 -16.7631 -16.7497 -16.7337 -16.7152 -16.7028 -16.6929 -16.6896 -16.6580
 -16.6388 -16.6339 -16.6136 -16.5882 -16.5743 -16.5332 -16.5225 -16.5009
 -16.4839 -16.3958 -16.3828 -16.3043 -16.2781 -16.2421 -16.2176 -16.0919
 -15.8517 -15.4387 -15.3321 -15.2376 -15.2042 -15.0207 -14.9929 -14.9494
 -14.8143 -14.7155 -14.6735 -14.5632 -14.4467 -14.4198 -14.4043 -14.3672
 -14.3394 -14.3010 -14.2664 -14.1960 -14.1076 -13.9746 -13.9369 -13.8993
 -13.8789 -13.8441  -6.4644  -6.3414  -6.3253  -6.2811  -6.1992  -6.1545
  -6.1226  -6.0803  -6.0534  -6.0018  -5.9675  -5.8965  -5.8670  -5.8345
  -5.8105  -5.7915  -5.7041  -5.6565  -5.6387  -5.6066  -5.5755  -5.5315
  -5.4762  -5.4302  -5.4072  -5.3772  -5.3701  -5.3303  -5.3178  -5.2660
  -5.2308  -5.1912  -5.1647  -5.1475  -5.1357  -5.0762  -5.0578  -5.0086
  -4.9389  -4.9339  -4.8849  -4.8714  -4.7698  -4.6373  -4.6161  -4.4823
  -4.3841  -4.3279  -3.7612  -3.6816  -3.5068  -3.4373  -3.3293  -3.2982
  -3.2258  -3.1409  -3.1173  -3.0146  -2.9708  -2.9466  -2.9225  -2.9131
  -2.8645  -2.8491  -2.7801  -2.7328  -2.6800  -2.6676  -2.5952  -2.5453
  -2.5269  -2.4959  -2.4666  -2.4337  -2.3716  -2.3494  -2.2889  -2.2646
  -2.2480  -2.2285  -2.1822  -2.1642  -2.1049  -2.0741  -2.0638  -1.9892
  -1.9417  -1.9212  -1.8966  -1.8635  -1.8359  -1.7781  -1.7658  -1.7432
  -1.7255  -1.6734  -1.6550  -1.6294  -1.5894  -1.5706  -1.5591  -1.5012
  -1.4423  -1.4135  -1.3603  -1.3323  -1.3074  -1.2807  -1.2322  -1.1770
  -1.0938  -1.0533  -1.0072  -0.9774  -0.9286  -0.8926  -0.8568  -0.7965
  -0.7374  -0.7050  -0.6264  -0.6041  -0.5857  -0.5448  -0.5268  -0.5026
  -0.4911  -0.4612  -0.4138  -0.4031  -0.3728  -0.3517  -0.3303  -0.3009
  -0.2903  -0.2871  -0.2572  -0.2344  -0.2030  -0.1935  -0.1792  -0.1603
  -0.1328  -0.1136  -0.1004  -0.0784  -0.0707  -0.0444  -0.0279  -0.0138
   0.0057   0.0223   0.0427   0.0669   0.0891   0.1027   0.1316   0.1551
   0.1874   0.2001   0.2331   0.2514   0.2729   0.2798   0.2971   0.3149
   0.3542   0.3708   0.3845   0.4106   0.4417   0.4525   0.4671   0.4822
   0.4927   0.5110   0.5366   0.5477   0.5671   0.5865   0.6009   0.6083
   0.6214   0.6565   0.6733   0.6884   0.7176   0.7328   0.7584   0.7890
   0.8149   0.8190   0.8461   0.8863   0.9089   0.9364   0.9700   1.0041
   1.0434   1.0903   1.1408   1.1728   1.2168   1.2363   1.2491   1.2693
   1.3433   1.3698   1.4038   1.4407   1.4551   1.5129   1.5597   1.5889
   1.6159   1.6692   1.7113   1.7470   1.7973   1.8268   1.8764   1.9157
   4.4413
     cgsolve_all iterations  95    anorm=    0.77E-07
     cgsolve_all iterations  93    anorm=    0.76E-07
     cgsolve_all iterations  95    anorm=    0.76E-07
     compute_u_kq: q = (   -0.0402,    0.0000,    0.0000)
     Rotating WFCS
     ethr =  1.00E-14,  avg # of iterations = 42.0
     eigenvalues at k:
 -36.7690 -36.3815 -36.2198 -36.0745 -35.9166 -35.7091 -35.6948 -35.6496
 -35.6362 -35.5348 -35.4249 -35.3810 -18.5258 -18.4152 -18.3934 -18.3436
 -18.2755 -18.2041 -18.1895 -18.1323 -18.0802 -18.0636 -18.0344 -18.0062
 -17.9711 -17.9567 -17.9006 -17.8545 -17.8327 -17.8062 -17.7919 -17.7674
 -17.7477 -17.7048 -17.6769 -17.6510 -17.6323 -17.6058 -17.5913 -17.5639
 -17.5395 -17.5148 -17.5119 -17.4678 -17.4469 -17.3891 -17.3574 -17.3082
 -17.2963 -17.2812 -17.2683 -17.2420 -17.2270 -17.2069 -17.1957 -17.1719
 -17.1120 -17.0799 -17.0686 -17.0454 -17.0107 -16.9877 -16.9723 -16.9432
 -16.9355 -16.9245 -16.8914 -16.8791 -16.8659 -16.8414 -16.8323 -16.7932
 -16.7645 -16.7499 -16.7338 -16.7172 -16.7075 -16.6941 -16.6894 -16.6592
 -16.6394 -16.6355 -16.6154 -16.5922 -16.5755 -16.5372 -16.5237 -16.5037
 -16.4847 -16.3953 -16.3815 -16.3039 -16.2767 -16.2401 -16.2180 -16.0819
 -15.8600 -15.4380 -15.3271 -15.2298 -15.2000 -15.0251 -14.9937 -14.9548
 -14.8106 -14.7173 -14.6727 -14.5631 -14.4446 -14.4160 -14.4042 -14.3646
 -14.3378 -14.2998 -14.2648 -14.1974 -14.1092 -13.9792 -13.9377 -13.9013
 -13.8793 -13.8448  -6.4649  -6.3428  -6.3394  -6.2812  -6.2022  -6.1509
  -6.1203  -6.0786  -6.0530  -6.0005  -5.9711  -5.9009  -5.8702  -5.8371
  -5.8121  -5.7916  -5.7054  -5.6643  -5.6371  -5.6039  -5.5761  -5.5312
  -5.4747  -5.4292  -5.4070  -5.3743  -5.3660  -5.3313  -5.3203  -5.2626
  -5.2265  -5.1877  -5.1637  -5.1468  -5.1355  -5.0749  -5.0547  -5.0058
  -4.9453  -4.9320  -4.8894  -4.8692  -4.7677  -4.6351  -4.5981  -4.4681
  -4.3828  -4.3368  -3.7587  -3.7008  -3.5073  -3.4307  -3.3278  -3.3006
  -3.2258  -3.1403  -3.1244  -3.0126  -2.9662  -2.9435  -2.9224  -2.9112
  -2.8657  -2.8446  -2.7833  -2.7288  -2.6804  -2.6624  -2.5919  -2.5406
  -2.5303  -2.4977  -2.4655  -2.4338  -2.3756  -2.3496  -2.2884  -2.2608
  -2.2504  -2.2292  -2.1870  -2.1651  -2.1080  -2.0751  -2.0593  -1.9885
  -1.9472  -1.9206  -1.8979  -1.8675  -1.8358  -1.7824  -1.7671  -1.7446
  -1.7282  -1.6734  -1.6542  -1.6355  -1.5850  -1.5705  -1.5577  -1.4992
  -1.4447  -1.4140  -1.3605  -1.3319  -1.3072  -1.2769  -1.2363  -1.1767
  -1.0915  -1.0478  -1.0049  -0.9758  -0.9298  -0.8968  -0.8568  -0.7973
  -0.7352  -0.7044  -0.6258  -0.6024  -0.5841  -0.5433  -0.5225  -0.5025
  -0.4887  -0.4611  -0.4132  -0.4022  -0.3740  -0.3511  -0.3314  -0.3036
  -0.2890  -0.2854  -0.2580  -0.2327  -0.2065  -0.1935  -0.1824  -0.1618
  -0.1325  -0.1118  -0.1002  -0.0771  -0.0710  -0.0425  -0.0269  -0.0134
   0.0056   0.0207   0.0444   0.0649   0.0872   0.1023   0.1339   0.1537
   0.1885   0.1997   0.2327   0.2481   0.2712   0.2807   0.2999   0.3142
   0.3506   0.3769   0.3847   0.4091   0.4406   0.4494   0.4637   0.4825
   0.4944   0.5110   0.5397   0.5455   0.5671   0.5857   0.6003   0.6076
   0.6215   0.6539   0.6727   0.6917   0.7142   0.7333   0.7568   0.7867
   0.8125   0.8187   0.8462   0.8848   0.9071   0.9348   0.9685   1.0028
   1.0351   1.0849   1.1343   1.1696   1.2154   1.2367   1.2456   1.2652
   1.3436   1.3656   1.4037   1.4416   1.4534   1.5159   1.5647   1.5979
   1.6145   1.6759   1.7165   1.7505   1.8015   1.8305   1.8718   1.9161
   4.4429
     eigenvalues at k+q:
 -36.7690 -36.3815 -36.2198 -36.0745 -35.9166 -35.7091 -35.6948 -35.6496
 -35.6362 -35.5348 -35.4250 -35.3810 -18.5244 -18.4134 -18.3967 -18.3444
 -18.2808 -18.2026 -18.1901 -18.1325 -18.0804 -18.0615 -18.0346 -18.0073
 -17.9709 -17.9558 -17.9009 -17.8562 -17.8311 -17.8065 -17.7919 -17.7677
 -17.7447 -17.7037 -17.6744 -17.6482 -17.6317 -17.6054 -17.5919 -17.5639
 -17.5391 -17.5155 -17.5093 -17.4678 -17.4468 -17.3886 -17.3564 -17.3063
 -17.2962 -17.2810 -17.2682 -17.2418 -17.2290 -17.2058 -17.1939 -17.1716
 -17.1106 -17.0794 -17.0687 -17.0444 -17.0095 -16.9859 -16.9725 -16.9464
 -16.9356 -16.9237 -16.8917 -16.8789 -16.8655 -16.8420 -16.8360 -16.7933
 -16.7662 -16.7503 -16.7344 -16.7208 -16.7103 -16.6958 -16.6886 -16.6606
 -16.6407 -16.6361 -16.6174 -16.5961 -16.5767 -16.5413 -16.5249 -16.5067
 -16.4855 -16.3948 -16.3803 -16.3036 -16.2759 -16.2380 -16.2181 -16.0722
 -15.8682 -15.4373 -15.3223 -15.2223 -15.1953 -15.0293 -14.9945 -14.9604
 -14.8070 -14.7191 -14.6720 -14.5625 -14.4423 -14.4128 -14.4041 -14.3616
 -14.3352 -14.2990 -14.2630 -14.1992 -14.1105 -13.9870 -13.9391 -13.9048
 -13.8762 -13.8450  -6.4655  -6.3572  -6.3399  -6.2812  -6.2048  -6.1478
  -6.1179  -6.0764  -6.0527  -5.9999  -5.9747  -5.9056  -5.8739  -5.8392
  -5.8140  -5.7914  -5.7070  -5.6722  -5.6345  -5.6010  -5.5764  -5.5309
  -5.4731  -5.4286  -5.4068  -5.3718  -5.3619  -5.3320  -5.3224  -5.2600
  -5.2225  -5.1847  -5.1625  -5.1473  -5.1345  -5.0747  -5.0503  -5.0023
  -4.9521  -4.9302  -4.8940  -4.8659  -4.7655  -4.6337  -4.5822  -4.4517
  -4.3803  -4.3458  -3.7563  -3.7206  -3.5078  -3.4242  -3.3290  -3.3003
  -3.2257  -3.1424  -3.1299  -3.0101  -2.9622  -2.9417  -2.9239  -2.9081
  -2.8672  -2.8382  -2.7854  -2.7263  -2.6804  -2.6570  -2.5883  -2.5388
  -2.5307  -2.5004  -2.4640  -2.4332  -2.3803  -2.3496  -2.2892  -2.2587
  -2.2509  -2.2281  -2.1921  -2.1656  -2.1100  -2.0765  -2.0541  -1.9883
  -1.9530  -1.9195  -1.8994  -1.8710  -1.8364  -1.7866  -1.7682  -1.7478
  -1.7293  -1.6754  -1.6525  -1.6423  -1.5809  -1.5706  -1.5550  -1.4966
  -1.4475  -1.4155  -1.3609  -1.3309  -1.3054  -1.2737  -1.2394  -1.1758
  -1.0894  -1.0434  -1.0028  -0.9730  -0.9306  -0.9019  -0.8551  -0.7983
  -0.7336  -0.7045  -0.6260  -0.6003  -0.5826  -0.5424  -0.5175  -0.5031
  -0.4867  -0.4605  -0.4169  -0.3989  -0.3752  -0.3506  -0.3321  -0.3066
  -0.2875  -0.2829  -0.2584  -0.2310  -0.2099  -0.1931  -0.1859  -0.1636
  -0.1324  -0.1107  -0.1006  -0.0759  -0.0711  -0.0419  -0.0256  -0.0133
   0.0049   0.0201   0.0458   0.0631   0.0855   0.1013   0.1362   0.1523
   0.1889   0.1995   0.2318   0.2435   0.2701   0.2827   0.3023   0.3147
   0.3472   0.3825   0.3855   0.4073   0.4390   0.4465   0.4609   0.4832
   0.4963   0.5117   0.5414   0.5439   0.5678   0.5848   0.5991   0.6073
   0.6223   0.6513   0.6719   0.6940   0.7114   0.7340   0.7547   0.7840
   0.8087   0.8195   0.8465   0.8835   0.9043   0.9330   0.9656   1.0026
   1.0273   1.0798   1.1277   1.1662   1.2117   1.2371   1.2430   1.2624
   1.3438   1.3618   1.4028   1.4432   1.4525   1.5188   1.5686   1.6027
   1.6164   1.6820   1.7213   1.7529   1.8063   1.8336   1.8687   1.9203
   4.4443
     cgsolve_all iterations  95    anorm=    0.77E-07
     cgsolve_all iterations  93    anorm=    0.76E-07
     cgsolve_all iterations  93    anorm=    0.76E-07
     compute_u_kq: q = (    0.0000,    0.0402,    0.0000)
     Rotating WFCS
     ethr =  1.00E-14,  avg # of iterations = 38.0
     eigenvalues at k:
 -36.7690 -36.3815 -36.2198 -36.0745 -35.9166 -35.7091 -35.6948 -35.6496
 -35.6362 -35.5348 -35.4249 -35.3810 -18.5258 -18.4152 -18.3934 -18.3436
 -18.2755 -18.2041 -18.1895 -18.1323 -18.0802 -18.0636 -18.0344 -18.0062
 -17.9711 -17.9567 -17.9006 -17.8545 -17.8327 -17.8062 -17.7919 -17.7674
 -17.7477 -17.7048 -17.6769 -17.6510 -17.6323 -17.6058 -17.5913 -17.5639
 -17.5395 -17.5148 -17.5119 -17.4678 -17.4469 -17.3891 -17.3574 -17.3082
 -17.2963 -17.2812 -17.2683 -17.2420 -17.2270 -17.2069 -17.1957 -17.1719
 -17.1120 -17.0799 -17.0686 -17.0454 -17.0107 -16.9877 -16.9723 -16.9432
 -16.9355 -16.9245 -16.8914 -16.8791 -16.8659 -16.8414 -16.8323 -16.7932
 -16.7645 -16.7499 -16.7338 -16.7172 -16.7075 -16.6941 -16.6894 -16.6592
 -16.6394 -16.6355 -16.6154 -16.5922 -16.5755 -16.5372 -16.5237 -16.5037
 -16.4847 -16.3953 -16.3815 -16.3039 -16.2767 -16.2401 -16.2180 -16.0819
 -15.8600 -15.4380 -15.3271 -15.2298 -15.2000 -15.0251 -14.9937 -14.9548
 -14.8106 -14.7173 -14.6727 -14.5631 -14.4446 -14.4160 -14.4042 -14.3646
 -14.3378 -14.2998 -14.2648 -14.1974 -14.1092 -13.9792 -13.9377 -13.9013
 -13.8793 -13.8448  -6.4649  -6.3428  -6.3394  -6.2812  -6.2022  -6.1509
  -6.1203  -6.0786  -6.0530  -6.0005  -5.9711  -5.9009  -5.8702  -5.8371
  -5.8121  -5.7916  -5.7054  -5.6643  -5.6371  -5.6039  -5.5761  -5.5312
  -5.4747  -5.4292  -5.4070  -5.3743  -5.3660  -5.3313  -5.3203  -5.2626
  -5.2265  -5.1877  -5.1637  -5.1468  -5.1355  -5.0749  -5.0547  -5.0058
  -4.9453  -4.9320  -4.8894  -4.8692  -4.7677  -4.6351  -4.5981  -4.4681
  -4.3828  -4.3368  -3.7587  -3.7008  -3.5073  -3.4307  -3.3278  -3.3006
  -3.2258  -3.1403  -3.1244  -3.0126  -2.9662  -2.9435  -2.9224  -2.9112
  -2.8657  -2.8446  -2.7833  -2.7288  -2.6804  -2.6624  -2.5919  -2.5406
  -2.5303  -2.4977  -2.4655  -2.4338  -2.3756  -2.3496  -2.2884  -2.2608
  -2.2504  -2.2292  -2.1870  -2.1651  -2.1080  -2.0751  -2.0593  -1.9885
  -1.9472  -1.9206  -1.8979  -1.8675  -1.8358  -1.7824  -1.7671  -1.7446
  -1.7282  -1.6734  -1.6542  -1.6355  -1.5850  -1.5705  -1.5577  -1.4992
  -1.4447  -1.4140  -1.3605  -1.3319  -1.3072  -1.2769  -1.2363  -1.1767
  -1.0915  -1.0478  -1.0049  -0.9758  -0.9298  -0.8968  -0.8568  -0.7973
  -0.7352  -0.7044  -0.6258  -0.6024  -0.5841  -0.5433  -0.5225  -0.5025
  -0.4887  -0.4611  -0.4132  -0.4022  -0.3740  -0.3511  -0.3314  -0.3036
  -0.2890  -0.2854  -0.2580  -0.2327  -0.2065  -0.1935  -0.1824  -0.1618
  -0.1325  -0.1118  -0.1002  -0.0771  -0.0710  -0.0425  -0.0269  -0.0134
   0.0056   0.0207   0.0444   0.0649   0.0872   0.1023   0.1339   0.1537
   0.1885   0.1997   0.2327   0.2481   0.2712   0.2807   0.2999   0.3142
   0.3506   0.3769   0.3847   0.4091   0.4406   0.4494   0.4637   0.4825
   0.4944   0.5110   0.5397   0.5455   0.5671   0.5857   0.6003   0.6076
   0.6215   0.6539   0.6727   0.6917   0.7142   0.7333   0.7568   0.7867
   0.8125   0.8187   0.8462   0.8848   0.9071   0.9348   0.9685   1.0028
   1.0351   1.0849   1.1343   1.1696   1.2154   1.2367   1.2456   1.2652
   1.3436   1.3656   1.4037   1.4416   1.4534   1.5159   1.5647   1.5979
   1.6145   1.6759   1.7165   1.7505   1.8015   1.8305   1.8718   1.9161
   4.4429
     eigenvalues at k+q:
 -36.7690 -36.3815 -36.2198 -36.0745 -35.9166 -35.7091 -35.6948 -35.6496
 -35.6362 -35.5348 -35.4250 -35.3810 -18.5218 -18.4178 -18.3981 -18.3457
 -18.2779 -18.2013 -18.1898 -18.1308 -18.0795 -18.0643 -18.0371 -18.0081
 -17.9688 -17.9574 -17.9052 -17.8534 -17.8307 -17.8060 -17.7912 -17.7623
 -17.7443 -17.7036 -17.6730 -17.6518 -17.6304 -17.6059 -17.5903 -17.5640
 -17.5391 -17.5147 -17.5096 -17.4698 -17.4467 -17.3856 -17.3557 -17.3061
 -17.2964 -17.2818 -17.2676 -17.2422 -17.2277 -17.2059 -17.1951 -17.1705
 -17.1100 -17.0787 -17.0681 -17.0441 -17.0098 -16.9846 -16.9729 -16.9432
 -16.9360 -16.9261 -16.8941 -16.8819 -16.8673 -16.8422 -16.8352 -16.7943
 -16.7658 -16.7506 -16.7346 -16.7193 -16.7105 -16.6965 -16.6879 -16.6615
 -16.6428 -16.6362 -16.6191 -16.5983 -16.5771 -16.5428 -16.5251 -16.5079
 -16.4866 -16.3946 -16.3786 -16.3037 -16.2751 -16.2368 -16.2190 -16.0678
 -15.8719 -15.4371 -15.3188 -15.2192 -15.1943 -15.0304 -14.9951 -14.9629
 -14.8061 -14.7199 -14.6710 -14.5616 -14.4399 -14.4112 -14.4043 -14.3618
 -14.3348 -14.2998 -14.2651 -14.2000 -14.1099 -13.9798 -13.9413 -13.9033
 -13.8832 -13.8458  -6.4659  -6.3641  -6.3417  -6.2811  -6.2011  -6.1492
  -6.1177  -6.0780  -6.0530  -5.9998  -5.9717  -5.9077  -5.8725  -5.8406
  -5.8132  -5.7925  -5.7071  -5.6765  -5.6327  -5.6012  -5.5763  -5.5309
  -5.4755  -5.4290  -5.4062  -5.3712  -5.3635  -5.3313  -5.3212  -5.2614
  -5.2226  -5.1825  -5.1631  -5.1446  -5.1336  -5.0756  -5.0479  -5.0009
  -4.9462  -4.9287  -4.8977  -4.8641  -4.7646  -4.6401  -4.5755  -4.4441
  -4.3784  -4.3462  -3.7553  -3.7307  -3.5082  -3.4233  -3.3295  -3.2976
  -3.2250  -3.1453  -3.1257  -3.0084  -2.9649  -2.9396  -2.9205  -2.9113
  -2.8679  -2.8421  -2.7771  -2.7307  -2.6780  -2.6597  -2.5904  -2.5421
  -2.5248  -2.4985  -2.4666  -2.4339  -2.3793  -2.3477  -2.2875  -2.2613
  -2.2548  -2.2274  -2.1909  -2.1680  -2.1065  -2.0740  -2.0580  -1.9913
  -1.9538  -1.9178  -1.8978  -1.8692  -1.8402  -1.7825  -1.7682  -1.7433
  -1.7312  -1.6768  -1.6548  -1.6345  -1.5866  -1.5727  -1.5596  -1.4971
  -1.4495  -1.4123  -1.3627  -1.3302  -1.3066  -1.2752  -1.2374  -1.1749
  -1.0857  -1.0472  -1.0018  -0.9715  -0.9264  -0.9039  -0.8572  -0.8015
  -0.7303  -0.7023  -0.6254  -0.5997  -0.5838  -0.5399  -0.5196  -0.5033
  -0.4861  -0.4600  -0.4200  -0.4028  -0.3781  -0.3515  -0.3337  -0.3035
  -0.2881  -0.2821  -0.2585  -0.2298  -0.2043  -0.1950  -0.1815  -0.1607
  -0.1322  -0.1135  -0.1002  -0.0776  -0.0706  -0.0399  -0.0264  -0.0119
   0.0074   0.0221   0.0452   0.0632   0.0868   0.1016   0.1345   0.1548
   0.1827   0.1989   0.2306   0.2464   0.2735   0.2786   0.2968   0.3151
   0.3489   0.3727   0.3837   0.4091   0.4393   0.4472   0.4655   0.4828
   0.4946   0.5133   0.5368   0.5481   0.5668   0.5857   0.5999   0.6082
   0.6216   0.6578   0.6713   0.6916   0.7124   0.7315   0.7530   0.7802
   0.8047   0.8199   0.8457   0.8834   0.9051   0.9318   0.9643   1.0023
   1.0231   1.0809   1.1283   1.1650   1.2120   1.2328   1.2405   1.2611
   1.3429   1.3669   1.4022   1.4429   1.4549   1.5194   1.5675   1.5980
   1.6262   1.6795   1.7204   1.7539   1.8089   1.8339   1.8775   1.9145
   4.4451
     cgsolve_all iterations  95    anorm=    0.77E-07
     cgsolve_all iterations  93    anorm=    0.76E-07
     cgsolve_all iterations  93    anorm=    0.76E-07
     compute_u_kq: q = (    0.0000,   -0.0402,    0.0000)
     Rotating WFCS
     ethr =  1.00E-14,  avg # of iterations = 40.0
     eigenvalues at k:
 -36.7690 -36.3815 -36.2198 -36.0745 -35.9166 -35.7091 -35.6948 -35.6496
 -35.6362 -35.5348 -35.4249 -35.3810 -18.5258 -18.4152 -18.3934 -18.3436
 -18.2755 -18.2041 -18.1895 -18.1323 -18.0802 -18.0636 -18.0344 -18.0062
 -17.9711 -17.9567 -17.9006 -17.8545 -17.8327 -17.8062 -17.7919 -17.7674
 -17.7477 -17.7048 -17.6769 -17.6510 -17.6323 -17.6058 -17.5913 -17.5639
 -17.5395 -17.5148 -17.5119 -17.4678 -17.4469 -17.3891 -17.3574 -17.3082
 -17.2963 -17.2812 -17.2683 -17.2420 -17.2270 -17.2069 -17.1957 -17.1719
 -17.1120 -17.0799 -17.0686 -17.0454 -17.0107 -16.9877 -16.9723 -16.9432
 -16.9355 -16.9245 -16.8914 -16.8791 -16.8659 -16.8414 -16.8323 -16.7932
 -16.7645 -16.7499 -16.7338 -16.7172 -16.7075 -16.6941 -16.6894 -16.6592
 -16.6394 -16.6355 -16.6154 -16.5922 -16.5755 -16.5372 -16.5237 -16.5037
 -16.4847 -16.3953 -16.3815 -16.3039 -16.2767 -16.2401 -16.2180 -16.0819
 -15.8600 -15.4380 -15.3271 -15.2298 -15.2000 -15.0251 -14.9937 -14.9548
 -14.8106 -14.7173 -14.6727 -14.5631 -14.4446 -14.4160 -14.4042 -14.3646
 -14.3378 -14.2998 -14.2648 -14.1974 -14.1092 -13.9792 -13.9377 -13.9013
 -13.8793 -13.8448  -6.4649  -6.3428  -6.3394  -6.2812  -6.2022  -6.1509
  -6.1203  -6.0786  -6.0530  -6.0005  -5.9711  -5.9009  -5.8702  -5.8371
  -5.8121  -5.7916  -5.7054  -5.6643  -5.6371  -5.6039  -5.5761  -5.5312
  -5.4747  -5.4292  -5.4070  -5.3743  -5.3660  -5.3313  -5.3203  -5.2626
  -5.2265  -5.1877  -5.1637  -5.1468  -5.1355  -5.0749  -5.0547  -5.0058
  -4.9453  -4.9320  -4.8894  -4.8692  -4.7677  -4.6351  -4.5981  -4.4681
  -4.3828  -4.3368  -3.7587  -3.7008  -3.5073  -3.4307  -3.3278  -3.3006
  -3.2258  -3.1403  -3.1244  -3.0126  -2.9662  -2.9435  -2.9224  -2.9112
  -2.8657  -2.8446  -2.7833  -2.7288  -2.6804  -2.6624  -2.5919  -2.5406
  -2.5303  -2.4977  -2.4655  -2.4338  -2.3756  -2.3496  -2.2884  -2.2608
  -2.2504  -2.2292  -2.1870  -2.1651  -2.1080  -2.0751  -2.0593  -1.9885
  -1.9472  -1.9206  -1.8979  -1.8675  -1.8358  -1.7824  -1.7671  -1.7446
  -1.7282  -1.6734  -1.6542  -1.6355  -1.5850  -1.5705  -1.5577  -1.4992
  -1.4447  -1.4140  -1.3605  -1.3319  -1.3072  -1.2769  -1.2363  -1.1767
  -1.0915  -1.0478  -1.0049  -0.9758  -0.9298  -0.8968  -0.8568  -0.7973
  -0.7352  -0.7044  -0.6258  -0.6024  -0.5841  -0.5433  -0.5225  -0.5025
  -0.4887  -0.4611  -0.4132  -0.4022  -0.3740  -0.3511  -0.3314  -0.3036
  -0.2890  -0.2854  -0.2580  -0.2327  -0.2065  -0.1935  -0.1824  -0.1618
  -0.1325  -0.1118  -0.1002  -0.0771  -0.0710  -0.0425  -0.0269  -0.0134
   0.0056   0.0207   0.0444   0.0649   0.0872   0.1023   0.1339   0.1537
   0.1885   0.1997   0.2327   0.2481   0.2712   0.2807   0.2999   0.3142
   0.3506   0.3769   0.3847   0.4091   0.4406   0.4494   0.4637   0.4825
   0.4944   0.5110   0.5397   0.5455   0.5671   0.5857   0.6003   0.6076
   0.6215   0.6539   0.6727   0.6917   0.7142   0.7333   0.7568   0.7867
   0.8125   0.8187   0.8462   0.8848   0.9071   0.9348   0.9685   1.0028
   1.0351   1.0849   1.1343   1.1696   1.2154   1.2367   1.2456   1.2652
   1.3436   1.3656   1.4037   1.4416   1.4534   1.5159   1.5647   1.5979
   1.6145   1.6759   1.7165   1.7505   1.8015   1.8305   1.8718   1.9161
   4.4429
     eigenvalues at k+q:
 -36.7690 -36.3815 -36.2198 -36.0745 -35.9166 -35.7091 -35.6948 -35.6496
 -35.6362 -35.5348 -35.4249 -35.3810 -18.5296 -18.4126 -18.3887 -18.3419
 -18.2733 -18.2069 -18.1887 -18.1340 -18.0809 -18.0629 -18.0316 -18.0050
 -17.9735 -17.9554 -17.8959 -17.8561 -17.8350 -17.8074 -17.7919 -17.7725
 -17.7505 -17.7062 -17.6804 -17.6500 -17.6343 -17.6058 -17.5924 -17.5639
 -17.5402 -17.5162 -17.5129 -17.4658 -17.4470 -17.3927 -17.3591 -17.3103
 -17.2964 -17.2803 -17.2690 -17.2422 -17.2261 -17.2079 -17.1963 -17.1728
 -17.1141 -17.0812 -17.0690 -17.0469 -17.0119 -16.9903 -16.9717 -16.9439
 -16.9348 -16.9227 -16.8893 -16.8761 -16.8641 -16.8407 -16.8288 -16.7921
 -16.7634 -16.7494 -16.7331 -16.7168 -16.7029 -16.6930 -16.6897 -16.6570
 -16.6383 -16.6325 -16.6117 -16.5859 -16.5738 -16.5317 -16.5221 -16.4998
 -16.4824 -16.3960 -16.3844 -16.3045 -16.2784 -16.2431 -16.2169 -16.0967
 -15.8479 -15.4389 -15.3353 -15.2410 -15.2050 -15.0195 -14.9923 -14.9471
 -14.8153 -14.7148 -14.6744 -14.5643 -14.4492 -14.4209 -14.4041 -14.3673
 -14.3404 -14.3002 -14.2640 -14.1952 -14.1084 -13.9797 -13.9350 -13.8996
 -13.8740 -13.8435  -6.4640  -6.3396  -6.3177  -6.2810  -6.2035  -6.1527
  -6.1225  -6.0792  -6.0530  -6.0014  -5.9706  -5.8951  -5.8677  -5.8338
  -5.8109  -5.7908  -5.7038  -5.6524  -5.6394  -5.6069  -5.5753  -5.5315
  -5.4738  -5.4304  -5.4081  -5.3774  -5.3685  -5.3311  -5.3194  -5.2656
  -5.2312  -5.1933  -5.1639  -5.1507  -5.1358  -5.0768  -5.0596  -5.0082
  -4.9444  -4.9351  -4.8815  -4.8726  -4.7705  -4.6362  -4.6214  -4.4875
  -4.3845  -4.3270  -3.7622  -3.6720  -3.5064  -3.4381  -3.3275  -3.3028
  -3.2268  -3.1454  -3.1158  -3.0170  -2.9678  -2.9472  -2.9256  -2.9092
  -2.8631  -2.8465  -2.7894  -2.7276  -2.6827  -2.6641  -2.5927  -2.5409
  -2.5338  -2.4977  -2.4636  -2.4333  -2.3733  -2.3508  -2.2895  -2.2604
  -2.2477  -2.2307  -2.1821  -2.1603  -2.1094  -2.0770  -2.0595  -1.9858
  -1.9420  -1.9224  -1.8986  -1.8667  -1.8299  -1.7826  -1.7659  -1.7459
  -1.7257  -1.6715  -1.6524  -1.6363  -1.5853  -1.5704  -1.5540  -1.5005
  -1.4399  -1.4151  -1.3577  -1.3336  -1.3074  -1.2783  -1.2348  -1.1786
  -1.0968  -1.0486  -1.0077  -0.9794  -0.9333  -0.8894  -0.8563  -0.7935
  -0.7406  -0.7065  -0.6267  -0.6053  -0.5844  -0.5471  -0.5250  -0.5021
  -0.4916  -0.4618  -0.4095  -0.4000  -0.3697  -0.3505  -0.3291  -0.3045
  -0.2902  -0.2890  -0.2570  -0.2349  -0.2077  -0.1914  -0.1831  -0.1634
  -0.1334  -0.1096  -0.1002  -0.0789  -0.0699  -0.0459  -0.0273  -0.0154
   0.0036   0.0190   0.0449   0.0664   0.0875   0.1028   0.1325   0.1535
   0.1932   0.2008   0.2337   0.2501   0.2691   0.2833   0.3033   0.3143
   0.3529   0.3791   0.3881   0.4090   0.4401   0.4509   0.4630   0.4817
   0.4943   0.5098   0.5411   0.5443   0.5671   0.5849   0.5979   0.6104
   0.6222   0.6499   0.6743   0.6918   0.7148   0.7357   0.7604   0.7920
   0.8170   0.8209   0.8470   0.8856   0.9090   0.9371   0.9727   1.0038
   1.0478   1.0893   1.1404   1.1739   1.2169   1.2403   1.2525   1.2705
   1.3440   1.3644   1.4052   1.4404   1.4521   1.5127   1.5608   1.5961
   1.6048   1.6715   1.7121   1.7468   1.7916   1.8288   1.8666   1.9195
   4.4406
     cgsolve_all iterations  95    anorm=    0.77E-07
     cgsolve_all iterations  93    anorm=    0.77E-07
     cgsolve_all iterations  95    anorm=    0.76E-07
     compute_u_kq: q = (    0.0000,    0.0000,    0.0402)
     Rotating WFCS
     ethr =  1.00E-14,  avg # of iterations = 38.0
     eigenvalues at k:
 -36.7690 -36.3815 -36.2198 -36.0745 -35.9166 -35.7091 -35.6948 -35.6496
 -35.6362 -35.5348 -35.4249 -35.3810 -18.5258 -18.4152 -18.3934 -18.3436
 -18.2755 -18.2041 -18.1895 -18.1323 -18.0802 -18.0636 -18.0344 -18.0062
 -17.9711 -17.9567 -17.9006 -17.8545 -17.8327 -17.8062 -17.7919 -17.7674
 -17.7477 -17.7048 -17.6769 -17.6510 -17.6323 -17.6058 -17.5913 -17.5639
 -17.5395 -17.5148 -17.5119 -17.4678 -17.4469 -17.3891 -17.3574 -17.3082
 -17.2963 -17.2812 -17.2683 -17.2420 -17.2270 -17.2069 -17.1957 -17.1719
 -17.1120 -17.0799 -17.0686 -17.0454 -17.0107 -16.9877 -16.9723 -16.9432
 -16.9355 -16.9245 -16.8914 -16.8791 -16.8659 -16.8414 -16.8323 -16.7932
 -16.7645 -16.7499 -16.7338 -16.7172 -16.7075 -16.6941 -16.6894 -16.6592
 -16.6394 -16.6355 -16.6154 -16.5922 -16.5755 -16.5372 -16.5237 -16.5037
 -16.4847 -16.3953 -16.3815 -16.3039 -16.2767 -16.2401 -16.2180 -16.0819
 -15.8600 -15.4380 -15.3271 -15.2298 -15.2000 -15.0251 -14.9937 -14.9548
 -14.8106 -14.7173 -14.6727 -14.5631 -14.4446 -14.4160 -14.4042 -14.3646
 -14.3378 -14.2998 -14.2648 -14.1974 -14.1092 -13.9792 -13.9377 -13.9013
 -13.8793 -13.8448  -6.4649  -6.3428  -6.3394  -6.2812  -6.2022  -6.1509
  -6.1203  -6.0786  -6.0530  -6.0005  -5.9711  -5.9009  -5.8702  -5.8371
  -5.8121  -5.7916  -5.7054  -5.6643  -5.6371  -5.6039  -5.5761  -5.5312
  -5.4747  -5.4292  -5.4070  -5.3743  -5.3660  -5.3313  -5.3203  -5.2626
  -5.2265  -5.1877  -5.1637  -5.1468  -5.1355  -5.0749  -5.0547  -5.0058
  -4.9453  -4.9320  -4.8894  -4.8692  -4.7677  -4.6351  -4.5981  -4.4681
  -4.3828  -4.3368  -3.7587  -3.7008  -3.5073  -3.4307  -3.3278  -3.3006
  -3.2258  -3.1403  -3.1244  -3.0126  -2.9662  -2.9435  -2.9224  -2.9112
  -2.8657  -2.8446  -2.7833  -2.7288  -2.6804  -2.6624  -2.5919  -2.5406
  -2.5303  -2.4977  -2.4655  -2.4338  -2.3756  -2.3496  -2.2884  -2.2608
  -2.2504  -2.2292  -2.1870  -2.1651  -2.1080  -2.0751  -2.0593  -1.9885
  -1.9472  -1.9206  -1.8979  -1.8675  -1.8358  -1.7824  -1.7671  -1.7446
  -1.7282  -1.6734  -1.6542  -1.6355  -1.5850  -1.5705  -1.5577  -1.4992
  -1.4447  -1.4140  -1.3605  -1.3319  -1.3072  -1.2769  -1.2363  -1.1767
  -1.0915  -1.0478  -1.0049  -0.9758  -0.9298  -0.8968  -0.8568  -0.7973
  -0.7352  -0.7044  -0.6258  -0.6024  -0.5841  -0.5433  -0.5225  -0.5025
  -0.4887  -0.4611  -0.4132  -0.4022  -0.3740  -0.3511  -0.3314  -0.3036
  -0.2890  -0.2854  -0.2580  -0.2327  -0.2065  -0.1935  -0.1824  -0.1618
  -0.1325  -0.1118  -0.1002  -0.0771  -0.0710  -0.0425  -0.0269  -0.0134
   0.0056   0.0207   0.0444   0.0649   0.0872   0.1023   0.1339   0.1537
   0.1885   0.1997   0.2327   0.2481   0.2712   0.2807   0.2999   0.3142
   0.3506   0.3769   0.3847   0.4091   0.4406   0.4494   0.4637   0.4825
   0.4944   0.5110   0.5397   0.5455   0.5671   0.5857   0.6003   0.6076
   0.6215   0.6539   0.6727   0.6917   0.7142   0.7333   0.7568   0.7867
   0.8125   0.8187   0.8462   0.8848   0.9071   0.9348   0.9685   1.0028
   1.0351   1.0849   1.1343   1.1696   1.2154   1.2367   1.2456   1.2652
   1.3436   1.3656   1.4037   1.4416   1.4534   1.5159   1.5647   1.5979
   1.6145   1.6759   1.7165   1.7505   1.8015   1.8305   1.8718   1.9161
   4.4429
     eigenvalues at k+q:
 -36.7690 -36.3815 -36.2198 -36.0745 -35.9166 -35.7091 -35.6948 -35.6496
 -35.6362 -35.5348 -35.4250 -35.3810 -18.5258 -18.4153 -18.3934 -18.3436
 -18.2754 -18.2041 -18.1895 -18.1323 -18.0801 -18.0636 -18.0345 -18.0063
 -17.9707 -17.9571 -17.9004 -17.8545 -17.8327 -17.8059 -17.7924 -17.7672
 -17.7478 -17.7049 -17.6767 -17.6513 -17.6322 -17.6056 -17.5918 -17.5636
 -17.5394 -17.5148 -17.5120 -17.4680 -17.4468 -17.3894 -17.3575 -17.3074
 -17.2959 -17.2809 -17.2679 -17.2447 -17.2261 -17.2059 -17.1966 -17.1711
 -17.1119 -17.0802 -17.0688 -17.0455 -17.0107 -16.9879 -16.9722 -16.9427
 -16.9347 -16.9265 -16.8914 -16.8782 -16.8658 -16.8411 -16.8326 -16.7933
 -16.7646 -16.7498 -16.7339 -16.7172 -16.7073 -16.6941 -16.6895 -16.6593
 -16.6390 -16.6360 -16.6153 -16.5922 -16.5755 -16.5372 -16.5237 -16.5037
 -16.4847 -16.3953 -16.3815 -16.3040 -16.2767 -16.2401 -16.2181 -16.0820
 -15.8599 -15.4380 -15.3272 -15.2299 -15.2000 -15.0250 -14.9937 -14.9548
 -14.8106 -14.7173 -14.6727 -14.5631 -14.4446 -14.4160 -14.4042 -14.3646
 -14.3378 -14.2998 -14.2648 -14.1974 -14.1092 -13.9792 -13.9377 -13.9013
 -13.8793 -13.8448  -6.4649  -6.3427  -6.3394  -6.2812  -6.2022  -6.1509
  -6.1203  -6.0786  -6.0530  -6.0006  -5.9711  -5.9010  -5.8701  -5.8369
  -5.8121  -5.7918  -5.7055  -5.6642  -5.6370  -5.6040  -5.5761  -5.5312
  -5.4747  -5.4292  -5.4073  -5.3742  -5.3662  -5.3311  -5.3203  -5.2626
  -5.2264  -5.1882  -5.1638  -5.1469  -5.1352  -5.0749  -5.0545  -5.0058
  -4.9452  -4.9320  -4.8894  -4.8692  -4.7678  -4.6352  -4.5981  -4.4682
  -4.3828  -4.3367  -3.7587  -3.7007  -3.5072  -3.4309  -3.3279  -3.3006
  -3.2253  -3.1412  -3.1238  -3.0124  -2.9661  -2.9430  -2.9222  -2.9114
  -2.8649  -2.8458  -2.7836  -2.7305  -2.6803  -2.6622  -2.5916  -2.5406
  -2.5296  -2.4972  -2.4664  -2.4326  -2.3750  -2.3518  -2.2868  -2.2628
  -2.2487  -2.2256  -2.1898  -2.1670  -2.1064  -2.0764  -2.0600  -1.9882
  -1.9444  -1.9193  -1.8993  -1.8701  -1.8371  -1.7838  -1.7641  -1.7450
  -1.7306  -1.6708  -1.6518  -1.6343  -1.5889  -1.5694  -1.5559  -1.5009
  -1.4461  -1.4126  -1.3611  -1.3288  -1.3079  -1.2787  -1.2356  -1.1770
  -1.0918  -1.0473  -1.0055  -0.9761  -0.9305  -0.8969  -0.8566  -0.7971
  -0.7366  -0.7030  -0.6252  -0.6036  -0.5834  -0.5434  -0.5229  -0.5040
  -0.4890  -0.4597  -0.4123  -0.4023  -0.3750  -0.3499  -0.3316  -0.3033
  -0.2889  -0.2870  -0.2561  -0.2331  -0.2079  -0.1935  -0.1818  -0.1624
  -0.1336  -0.1101  -0.0993  -0.0769  -0.0720  -0.0418  -0.0259  -0.0137
   0.0062   0.0192   0.0440   0.0637   0.0883   0.1038   0.1332   0.1526
   0.1899   0.2000   0.2319   0.2477   0.2718   0.2808   0.2992   0.3134
   0.3505   0.3767   0.3864   0.4084   0.4408   0.4509   0.4618   0.4813
   0.4962   0.5124   0.5381   0.5452   0.5673   0.5879   0.5998   0.6071
   0.6201   0.6531   0.6739   0.6908   0.7152   0.7333   0.7560   0.7867
   0.8118   0.8202   0.8466   0.8849   0.9066   0.9346   0.9683   1.0028
   1.0352   1.0848   1.1344   1.1697   1.2154   1.2367   1.2457   1.2651
   1.3436   1.3656   1.4039   1.4415   1.4535   1.5159   1.5646   1.5978
   1.6145   1.6758   1.7165   1.7504   1.8015   1.8304   1.8719   1.9160
   4.4429
     cgsolve_all iterations  95    anorm=    0.77E-07
     cgsolve_all iterations  93    anorm=    0.75E-07
     cgsolve_all iterations  95    anorm=    0.76E-07
     compute_u_kq: q = (    0.0000,    0.0000,   -0.0402)
     Rotating WFCS
     ethr =  1.00E-14,  avg # of iterations = 38.0
     eigenvalues at k:
 -36.7690 -36.3815 -36.2198 -36.0745 -35.9166 -35.7091 -35.6948 -35.6496
 -35.6362 -35.5348 -35.4249 -35.3810 -18.5258 -18.4152 -18.3934 -18.3436
 -18.2755 -18.2041 -18.1895 -18.1323 -18.0802 -18.0636 -18.0344 -18.0062
 -17.9711 -17.9567 -17.9006 -17.8545 -17.8327 -17.8062 -17.7919 -17.7674
 -17.7477 -17.7048 -17.6769 -17.6510 -17.6323 -17.6058 -17.5913 -17.5639
 -17.5395 -17.5148 -17.5119 -17.4678 -17.4469 -17.3891 -17.3574 -17.3082
 -17.2963 -17.2812 -17.2683 -17.2420 -17.2270 -17.2069 -17.1957 -17.1719
 -17.1120 -17.0799 -17.0686 -17.0454 -17.0107 -16.9877 -16.9723 -16.9432
 -16.9355 -16.9245 -16.8914 -16.8791 -16.8659 -16.8414 -16.8323 -16.7932
 -16.7645 -16.7499 -16.7338 -16.7172 -16.7075 -16.6941 -16.6894 -16.6592
 -16.6394 -16.6355 -16.6154 -16.5922 -16.5755 -16.5372 -16.5237 -16.5037
 -16.4847 -16.3953 -16.3815 -16.3039 -16.2767 -16.2401 -16.2180 -16.0819
 -15.8600 -15.4380 -15.3271 -15.2298 -15.2000 -15.0251 -14.9937 -14.9548
 -14.8106 -14.7173 -14.6727 -14.5631 -14.4446 -14.4160 -14.4042 -14.3646
 -14.3378 -14.2998 -14.2648 -14.1974 -14.1092 -13.9792 -13.9377 -13.9013
 -13.8793 -13.8448  -6.4649  -6.3428  -6.3394  -6.2812  -6.2022  -6.1509
  -6.1203  -6.0786  -6.0530  -6.0005  -5.9711  -5.9009  -5.8702  -5.8371
  -5.8121  -5.7916  -5.7054  -5.6643  -5.6371  -5.6039  -5.5761  -5.5312
  -5.4747  -5.4292  -5.4070  -5.3743  -5.3660  -5.3313  -5.3203  -5.2626
  -5.2265  -5.1877  -5.1637  -5.1468  -5.1355  -5.0749  -5.0547  -5.0058
  -4.9453  -4.9320  -4.8894  -4.8692  -4.7677  -4.6351  -4.5981  -4.4681
  -4.3828  -4.3368  -3.7587  -3.7008  -3.5073  -3.4307  -3.3278  -3.3006
  -3.2258  -3.1403  -3.1244  -3.0126  -2.9662  -2.9435  -2.9224  -2.9112
  -2.8657  -2.8446  -2.7833  -2.7288  -2.6804  -2.6624  -2.5919  -2.5406
  -2.5303  -2.4977  -2.4655  -2.4338  -2.3756  -2.3496  -2.2884  -2.2608
  -2.2504  -2.2292  -2.1870  -2.1651  -2.1080  -2.0751  -2.0593  -1.9885
  -1.9472  -1.9206  -1.8979  -1.8675  -1.8358  -1.7824  -1.7671  -1.7446
  -1.7282  -1.6734  -1.6542  -1.6355  -1.5850  -1.5705  -1.5577  -1.4992
  -1.4447  -1.4140  -1.3605  -1.3319  -1.3072  -1.2769  -1.2363  -1.1767
  -1.0915  -1.0478  -1.0049  -0.9758  -0.9298  -0.8968  -0.8568  -0.7973
  -0.7352  -0.7044  -0.6258  -0.6024  -0.5841  -0.5433  -0.5225  -0.5025
  -0.4887  -0.4611  -0.4132  -0.4022  -0.3740  -0.3511  -0.3314  -0.3036
  -0.2890  -0.2854  -0.2580  -0.2327  -0.2065  -0.1935  -0.1824  -0.1618
  -0.1325  -0.1118  -0.1002  -0.0771  -0.0710  -0.0425  -0.0269  -0.0134
   0.0056   0.0207   0.0444   0.0649   0.0872   0.1023   0.1339   0.1537
   0.1885   0.1997   0.2327   0.2481   0.2712   0.2807   0.2999   0.3142
   0.3506   0.3769   0.3847   0.4091   0.4406   0.4494   0.4637   0.4825
   0.4944   0.5110   0.5397   0.5455   0.5671   0.5857   0.6003   0.6076
   0.6215   0.6539   0.6727   0.6917   0.7142   0.7333   0.7568   0.7867
   0.8125   0.8187   0.8462   0.8848   0.9071   0.9348   0.9685   1.0028
   1.0351   1.0849   1.1343   1.1696   1.2154   1.2367   1.2456   1.2652
   1.3436   1.3656   1.4037   1.4416   1.4534   1.5159   1.5647   1.5979
   1.6145   1.6759   1.7165   1.7505   1.8015   1.8305   1.8718   1.9161
   4.4429
     eigenvalues at k+q:
 -36.7690 -36.3815 -36.2198 -36.0745 -35.9166 -35.7091 -35.6948 -35.6496
 -35.6362 -35.5348 -35.4250 -35.3810 -18.5258 -18.4152 -18.3935 -18.3436
 -18.2755 -18.2041 -18.1895 -18.1324 -18.0802 -18.0637 -18.0343 -18.0060
 -17.9715 -17.9563 -17.9008 -17.8546 -17.8326 -17.8064 -17.7915 -17.7677
 -17.7476 -17.7048 -17.6772 -17.6507 -17.6323 -17.6062 -17.5907 -17.5641
 -17.5397 -17.5148 -17.5118 -17.4676 -17.4470 -17.3889 -17.3573 -17.3092
 -17.2963 -17.2814 -17.2683 -17.2395 -17.2282 -17.2076 -17.1949 -17.1726
 -17.1122 -17.0797 -17.0683 -17.0454 -17.0105 -16.9877 -16.9723 -16.9442
 -16.9361 -16.9220 -16.8920 -16.8801 -16.8657 -16.8417 -16.8321 -16.7931
 -16.7645 -16.7500 -16.7337 -16.7172 -16.7076 -16.6941 -16.6894 -16.6592
 -16.6396 -16.6352 -16.6155 -16.5923 -16.5755 -16.5373 -16.5237 -16.5037
 -16.4847 -16.3953 -16.3815 -16.3039 -16.2767 -16.2401 -16.2181 -16.0819
 -15.8600 -15.4380 -15.3271 -15.2298 -15.1999 -15.0251 -14.9937 -14.9549
 -14.8106 -14.7173 -14.6727 -14.5631 -14.4446 -14.4160 -14.4042 -14.3646
 -14.3378 -14.2998 -14.2648 -14.1974 -14.1092 -13.9793 -13.9377 -13.9013
 -13.8793 -13.8448  -6.4650  -6.3428  -6.3394  -6.2812  -6.2023  -6.1509
  -6.1202  -6.0785  -6.0530  -6.0005  -5.9712  -5.9008  -5.8703  -5.8374
  -5.8121  -5.7915  -5.7054  -5.6643  -5.6372  -5.6038  -5.5761  -5.5312
  -5.4747  -5.4290  -5.4068  -5.3745  -5.3659  -5.3314  -5.3203  -5.2628
  -5.2266  -5.1874  -5.1636  -5.1467  -5.1358  -5.0748  -5.0549  -5.0058
  -4.9453  -4.9320  -4.8894  -4.8692  -4.7675  -4.6351  -4.5981  -4.4681
  -4.3828  -4.3368  -3.7587  -3.7009  -3.5074  -3.4305  -3.3276  -3.3004
  -3.2262  -3.1401  -3.1246  -3.0132  -2.9663  -2.9438  -2.9227  -2.9105
  -2.8668  -2.8433  -2.7829  -2.7280  -2.6802  -2.6622  -2.5925  -2.5400
  -2.5314  -2.4978  -2.4645  -2.4355  -2.3760  -2.3478  -2.2900  -2.2596
  -2.2517  -2.2321  -2.1849  -2.1632  -2.1091  -2.0735  -2.0593  -1.9888
  -1.9500  -1.9219  -1.8972  -1.8640  -1.8342  -1.7830  -1.7685  -1.7440
  -1.7253  -1.6758  -1.6576  -1.6358  -1.5813  -1.5716  -1.5600  -1.4966
  -1.4435  -1.4161  -1.3604  -1.3346  -1.3063  -1.2760  -1.2357  -1.1766
  -1.0915  -1.0482  -1.0044  -0.9754  -0.9296  -0.8966  -0.8568  -0.7976
  -0.7336  -0.7063  -0.6264  -0.6016  -0.5845  -0.5432  -0.5223  -0.5011
  -0.4884  -0.4621  -0.4141  -0.4026  -0.3724  -0.3526  -0.3313  -0.3039
  -0.2897  -0.2833  -0.2598  -0.2318  -0.2064  -0.1935  -0.1828  -0.1605
  -0.1314  -0.1136  -0.1011  -0.0776  -0.0702  -0.0439  -0.0272  -0.0121
   0.0044   0.0224   0.0446   0.0661   0.0859   0.1011   0.1346   0.1548
   0.1862   0.2004   0.2331   0.2487   0.2704   0.2809   0.3006   0.3153
   0.3508   0.3768   0.3833   0.4097   0.4404   0.4481   0.4655   0.4837
   0.4930   0.5095   0.5407   0.5462   0.5667   0.5836   0.6004   0.6085
   0.6233   0.6539   0.6714   0.6924   0.7135   0.7333   0.7576   0.7866
   0.8121   0.8183   0.8462   0.8846   0.9075   0.9348   0.9688   1.0028
   1.0351   1.0850   1.1343   1.1695   1.2154   1.2367   1.2455   1.2652
   1.3436   1.3655   1.4036   1.4416   1.4533   1.5160   1.5648   1.5980
   1.6145   1.6759   1.7166   1.7505   1.8015   1.8305   1.8717   1.9161
   4.4429
     cgsolve_all iterations  95    anorm=    0.77E-07
     cgsolve_all iterations  93    anorm=    0.76E-07
     cgsolve_all iterations  95    anorm=    0.77E-07

     k-point #    2 of     4      pool #  1    cpu time:   14375.3
     compute_u_kq: q = (    0.0000,    0.0000,    0.0000)
     Rotating WFCS
     ethr =  1.00E-14,  avg # of iterations =  5.0
     eigenvalues at k:
 -36.7690 -36.3815 -36.2198 -36.0745 -35.9166 -35.7091 -35.6948 -35.6496
 -35.6362 -35.5348 -35.4249 -35.3810 -18.5258 -18.4152 -18.3934 -18.3436
 -18.2755 -18.2041 -18.1895 -18.1323 -18.0800 -18.0642 -18.0344 -18.0044
 -17.9719 -17.9573 -17.9004 -17.8543 -17.8324 -17.8069 -17.7921 -17.7671
 -17.7477 -17.7046 -17.6770 -17.6514 -17.6319 -17.6070 -17.5906 -17.5620
 -17.5408 -17.5147 -17.5121 -17.4681 -17.4467 -17.3889 -17.3584 -17.3099
 -17.2949 -17.2812 -17.2615 -17.2501 -17.2253 -17.2054 -17.1962 -17.1709
 -17.1124 -17.0816 -17.0678 -17.0459 -17.0086 -16.9889 -16.9713 -16.9484
 -16.9367 -16.9146 -16.8988 -16.8785 -16.8619 -16.8420 -16.8328 -16.7935
 -16.7648 -16.7500 -16.7338 -16.7176 -16.7075 -16.6938 -16.6892 -16.6594
 -16.6396 -16.6359 -16.6145 -16.5920 -16.5758 -16.5372 -16.5237 -16.5038
 -16.4847 -16.3953 -16.3815 -16.3040 -16.2767 -16.2401 -16.2180 -16.0819
 -15.8600 -15.4380 -15.3271 -15.2298 -15.2000 -15.0251 -14.9937 -14.9548
 -14.8106 -14.7173 -14.6727 -14.5631 -14.4446 -14.4160 -14.4042 -14.3646
 -14.3378 -14.2998 -14.2648 -14.1974 -14.1092 -13.9792 -13.9377 -13.9013
 -13.8793 -13.8448  -6.4649  -6.3415  -6.3407  -6.2811  -6.2024  -6.1506
  -6.1202  -6.0789  -6.0529  -6.0005  -5.9711  -5.9007  -5.8705  -5.8372
  -5.8120  -5.7915  -5.7052  -5.6648  -5.6372  -5.6031  -5.5760  -5.5312
  -5.4745  -5.4271  -5.4080  -5.3758  -5.3661  -5.3316  -5.3198  -5.2639
  -5.2248  -5.1908  -5.1638  -5.1459  -5.1348  -5.0740  -5.0545  -5.0059
  -4.9455  -4.9317  -4.8893  -4.8692  -4.7673  -4.6356  -4.5981  -4.4682
  -4.3828  -4.3367  -3.7587  -3.7007  -3.5073  -3.4316  -3.3276  -3.2977
  -3.2256  -3.1477  -3.1196  -3.0167  -2.9666  -2.9405  -2.9246  -2.9036
  -2.8698  -2.8410  -2.7830  -2.7398  -2.6768  -2.6579  -2.5949  -2.5377
  -2.5270  -2.4935  -2.4660  -2.4399  -2.3715  -2.3556  -2.2896  -2.2688
  -2.2403  -2.2333  -2.1817  -2.1712  -2.1014  -2.0703  -2.0667  -1.9875
  -1.9495  -1.9245  -1.9039  -1.8501  -1.8265  -1.8118  -1.7621  -1.7314
  -1.7209  -1.6869  -1.6520  -1.6294  -1.5947  -1.5670  -1.5602  -1.4845
  -1.4475  -1.4239  -1.3706  -1.3276  -1.3011  -1.2852  -1.2211  -1.1798
  -1.0956  -1.0448  -1.0056  -0.9717  -0.9378  -0.8948  -0.8560  -0.7982
  -0.7336  -0.7082  -0.6269  -0.6053  -0.5790  -0.5421  -0.5232  -0.5056
  -0.4888  -0.4543  -0.4152  -0.4066  -0.3646  -0.3540  -0.3348  -0.3029
  -0.2923  -0.2823  -0.2546  -0.2284  -0.2218  -0.1905  -0.1804  -0.1520
  -0.1385  -0.1123  -0.0992  -0.0809  -0.0731  -0.0465  -0.0187  -0.0112
   0.0051   0.0220   0.0430   0.0628   0.0880   0.1074   0.1328   0.1525
   0.1780   0.2071   0.2307   0.2494   0.2691   0.2817   0.3008   0.3168
   0.3517   0.3730   0.3904   0.4074   0.4377   0.4517   0.4656   0.4807
   0.5002   0.5087   0.5345   0.5473   0.5658   0.5810   0.6006   0.6161
   0.6239   0.6434   0.6730   0.6902   0.7171   0.7323   0.7581   0.7863
   0.8058   0.8241   0.8522   0.8841   0.9069   0.9327   0.9688   1.0029
   1.0351   1.0848   1.1343   1.1697   1.2156   1.2367   1.2452   1.2650
   1.3437   1.3655   1.4046   1.4416   1.4527   1.5160   1.5648   1.5980
   1.6144   1.6758   1.7166   1.7504   1.8015   1.8305   1.8718   1.9161
   4.4429
     eigenvalues at k+q:
 -36.7690 -36.3815 -36.2198 -36.0745 -35.9166 -35.7091 -35.6948 -35.6496
 -35.6362 -35.5348 -35.4250 -35.3810 -18.5258 -18.4152 -18.3934 -18.3436
 -18.2755 -18.2042 -18.1895 -18.1323 -18.0800 -18.0642 -18.0344 -18.0044
 -17.9719 -17.9573 -17.9004 -17.8543 -17.8324 -17.8069 -17.7921 -17.7671
 -17.7477 -17.7046 -17.6770 -17.6514 -17.6319 -17.6070 -17.5906 -17.5620
 -17.5408 -17.5147 -17.5121 -17.4681 -17.4467 -17.3889 -17.3584 -17.3099
 -17.2950 -17.2812 -17.2615 -17.2501 -17.2253 -17.2054 -17.1962 -17.1709
 -17.1124 -17.0816 -17.0678 -17.0459 -17.0086 -16.9889 -16.9713 -16.9484
 -16.9367 -16.9146 -16.8988 -16.8785 -16.8619 -16.8420 -16.8328 -16.7935
 -16.7648 -16.7500 -16.7338 -16.7176 -16.7075 -16.6938 -16.6892 -16.6594
 -16.6396 -16.6359 -16.6145 -16.5920 -16.5758 -16.5372 -16.5237 -16.5038
 -16.4847 -16.3953 -16.3815 -16.3040 -16.2767 -16.2401 -16.2181 -16.0819
 -15.8600 -15.4380 -15.3271 -15.2298 -15.2000 -15.0251 -14.9937 -14.9548
 -14.8106 -14.7173 -14.6727 -14.5631 -14.4446 -14.4160 -14.4042 -14.3646
 -14.3378 -14.2998 -14.2648 -14.1974 -14.1092 -13.9792 -13.9377 -13.9013
 -13.8793 -13.8448  -6.4649  -6.3415  -6.3407  -6.2811  -6.2024  -6.1506
  -6.1202  -6.0789  -6.0529  -6.0005  -5.9711  -5.9007  -5.8705  -5.8372
  -5.8120  -5.7915  -5.7052  -5.6648  -5.6372  -5.6031  -5.5760  -5.5312
  -5.4745  -5.4271  -5.4080  -5.3758  -5.3661  -5.3316  -5.3198  -5.2639
  -5.2248  -5.1908  -5.1638  -5.1459  -5.1348  -5.0740  -5.0545  -5.0060
  -4.9455  -4.9317  -4.8893  -4.8692  -4.7673  -4.6356  -4.5981  -4.4682
  -4.3828  -4.3367  -3.7587  -3.7007  -3.5073  -3.4316  -3.3276  -3.2977
  -3.2256  -3.1477  -3.1196  -3.0167  -2.9666  -2.9405  -2.9246  -2.9036
  -2.8698  -2.8410  -2.7830  -2.7398  -2.6768  -2.6579  -2.5949  -2.5377
  -2.5270  -2.4935  -2.4660  -2.4399  -2.3715  -2.3556  -2.2896  -2.2688
  -2.2403  -2.2333  -2.1817  -2.1712  -2.1014  -2.0703  -2.0667  -1.9875
  -1.9495  -1.9245  -1.9039  -1.8501  -1.8265  -1.8118  -1.7621  -1.7314
  -1.7209  -1.6869  -1.6520  -1.6294  -1.5947  -1.5670  -1.5602  -1.4845
  -1.4475  -1.4239  -1.3706  -1.3276  -1.3011  -1.2852  -1.2211  -1.1798
  -1.0956  -1.0448  -1.0056  -0.9717  -0.9378  -0.8948  -0.8560  -0.7982
  -0.7336  -0.7082  -0.6269  -0.6053  -0.5790  -0.5421  -0.5232  -0.5056
  -0.4888  -0.4543  -0.4152  -0.4066  -0.3646  -0.3540  -0.3348  -0.3029
  -0.2923  -0.2823  -0.2546  -0.2284  -0.2218  -0.1905  -0.1804  -0.1520
  -0.1386  -0.1123  -0.0992  -0.0809  -0.0731  -0.0465  -0.0187  -0.0112
   0.0050   0.0220   0.0430   0.0628   0.0880   0.1074   0.1328   0.1525
   0.1780   0.2071   0.2307   0.2494   0.2691   0.2817   0.3008   0.3168
   0.3517   0.3730   0.3904   0.4073   0.4377   0.4516   0.4656   0.4807
   0.5002   0.5087   0.5344   0.5473   0.5658   0.5810   0.6006   0.6161
   0.6239   0.6434   0.6730   0.6902   0.7171   0.7323   0.7581   0.7863
   0.8058   0.8241   0.8522   0.8841   0.9069   0.9327   0.9688   1.0029
   1.0351   1.0848   1.1343   1.1697   1.2156   1.2367   1.2452   1.2650
   1.3437   1.3655   1.4046   1.4416   1.4527   1.5160   1.5648   1.5980
   1.6144   1.6758   1.7166   1.7504   1.8015   1.8305   1.8718   1.9161
   4.4429
     cgsolve_all iterations  80    anorm=    0.78E-07
PARA_AUG  1      50.3503867         0.0059814         0.2698623
     cgsolve_all iterations  82    anorm=    0.78E-07
PARA_AUG  2       0.0090472        50.5381575         0.1989096
     cgsolve_all iterations  80    anorm=    0.75E-07
PARA_AUG  3       0.3233260         0.2414515        50.6432786
     cgsolve_all iterations  95    anorm=    0.76E-07
     cgsolve_all iterations  93    anorm=    0.76E-07
     cgsolve_all iterations  95    anorm=    0.76E-07
     compute_u_kq: q = (    0.0402,    0.0000,    0.0000)
     Rotating WFCS
     ethr =  1.00E-14,  avg # of iterations = 42.0
     eigenvalues at k:
 -36.7690 -36.3815 -36.2198 -36.0745 -35.9166 -35.7091 -35.6948 -35.6496
 -35.6362 -35.5348 -35.4249 -35.3810 -18.5258 -18.4152 -18.3934 -18.3436
 -18.2755 -18.2041 -18.1895 -18.1323 -18.0800 -18.0642 -18.0344 -18.0044
 -17.9719 -17.9573 -17.9004 -17.8543 -17.8324 -17.8069 -17.7921 -17.7671
 -17.7477 -17.7046 -17.6770 -17.6514 -17.6319 -17.6070 -17.5906 -17.5620
 -17.5408 -17.5147 -17.5121 -17.4681 -17.4467 -17.3889 -17.3584 -17.3099
 -17.2949 -17.2812 -17.2615 -17.2501 -17.2253 -17.2054 -17.1962 -17.1709
 -17.1124 -17.0816 -17.0678 -17.0459 -17.0086 -16.9889 -16.9713 -16.9484
 -16.9367 -16.9146 -16.8988 -16.8785 -16.8619 -16.8420 -16.8328 -16.7935
 -16.7648 -16.7500 -16.7338 -16.7176 -16.7075 -16.6938 -16.6892 -16.6594
 -16.6396 -16.6359 -16.6145 -16.5920 -16.5758 -16.5372 -16.5237 -16.5038
 -16.4847 -16.3953 -16.3815 -16.3040 -16.2767 -16.2401 -16.2180 -16.0819
 -15.8600 -15.4380 -15.3271 -15.2298 -15.2000 -15.0251 -14.9937 -14.9548
 -14.8106 -14.7173 -14.6727 -14.5631 -14.4446 -14.4160 -14.4042 -14.3646
 -14.3378 -14.2998 -14.2648 -14.1974 -14.1092 -13.9792 -13.9377 -13.9013
 -13.8793 -13.8448  -6.4649  -6.3415  -6.3407  -6.2811  -6.2024  -6.1506
  -6.1202  -6.0789  -6.0529  -6.0005  -5.9711  -5.9007  -5.8705  -5.8372
  -5.8120  -5.7915  -5.7052  -5.6648  -5.6372  -5.6031  -5.5760  -5.5312
  -5.4745  -5.4271  -5.4080  -5.3758  -5.3661  -5.3316  -5.3198  -5.2639
  -5.2248  -5.1908  -5.1638  -5.1459  -5.1348  -5.0740  -5.0545  -5.0059
  -4.9455  -4.9317  -4.8893  -4.8692  -4.7673  -4.6356  -4.5981  -4.4682
  -4.3828  -4.3367  -3.7587  -3.7007  -3.5073  -3.4316  -3.3276  -3.2977
  -3.2256  -3.1477  -3.1196  -3.0167  -2.9666  -2.9405  -2.9246  -2.9036
  -2.8698  -2.8410  -2.7830  -2.7398  -2.6768  -2.6579  -2.5949  -2.5377
  -2.5270  -2.4935  -2.4660  -2.4399  -2.3715  -2.3556  -2.2896  -2.2688
  -2.2403  -2.2333  -2.1817  -2.1712  -2.1014  -2.0703  -2.0667  -1.9875
  -1.9495  -1.9245  -1.9039  -1.8501  -1.8265  -1.8118  -1.7621  -1.7314
  -1.7209  -1.6869  -1.6520  -1.6294  -1.5947  -1.5670  -1.5602  -1.4845
  -1.4475  -1.4239  -1.3706  -1.3276  -1.3011  -1.2852  -1.2211  -1.1798
  -1.0956  -1.0448  -1.0056  -0.9717  -0.9378  -0.8948  -0.8560  -0.7982
  -0.7336  -0.7082  -0.6269  -0.6053  -0.5790  -0.5421  -0.5232  -0.5056
  -0.4888  -0.4543  -0.4152  -0.4066  -0.3646  -0.3540  -0.3348  -0.3029
  -0.2923  -0.2823  -0.2546  -0.2284  -0.2218  -0.1905  -0.1804  -0.1520
  -0.1385  -0.1123  -0.0992  -0.0809  -0.0731  -0.0465  -0.0187  -0.0112
   0.0051   0.0220   0.0430   0.0628   0.0880   0.1074   0.1328   0.1525
   0.1780   0.2071   0.2307   0.2494   0.2691   0.2817   0.3008   0.3168
   0.3517   0.3730   0.3904   0.4074   0.4377   0.4517   0.4656   0.4807
   0.5002   0.5087   0.5345   0.5473   0.5658   0.5810   0.6006   0.6161
   0.6239   0.6434   0.6730   0.6902   0.7171   0.7323   0.7581   0.7863
   0.8058   0.8241   0.8522   0.8841   0.9069   0.9327   0.9688   1.0029
   1.0351   1.0848   1.1343   1.1697   1.2156   1.2367   1.2452   1.2650
   1.3437   1.3655   1.4046   1.4416   1.4527   1.5160   1.5648   1.5980
   1.6144   1.6758   1.7166   1.7504   1.8015   1.8305   1.8718   1.9161
   4.4429
     eigenvalues at k+q:
 -36.7690 -36.3815 -36.2198 -36.0745 -35.9166 -35.7091 -35.6948 -35.6496
 -35.6362 -35.5348 -35.4249 -35.3810 -18.5272 -18.4166 -18.3902 -18.3431
 -18.2703 -18.2062 -18.1878 -18.1326 -18.0799 -18.0670 -18.0338 -18.0036
 -17.9720 -17.9586 -17.8996 -17.8526 -17.8340 -17.8069 -17.7924 -17.7683
 -17.7487 -17.7055 -17.6793 -17.6543 -17.6323 -17.6078 -17.5894 -17.5626
 -17.5416 -17.5155 -17.5132 -17.4678 -17.4470 -17.3894 -17.3594 -17.3108
 -17.2966 -17.2812 -17.2615 -17.2491 -17.2249 -17.2071 -17.1966 -17.1714
 -17.1139 -17.0823 -17.0680 -17.0465 -17.0102 -16.9905 -16.9706 -16.9476
 -16.9342 -16.9155 -16.8984 -16.8787 -16.8621 -16.8415 -16.8287 -16.7933
 -16.7634 -16.7498 -16.7337 -16.7157 -16.7028 -16.6921 -16.6897 -16.6581
 -16.6394 -16.6341 -16.6126 -16.5880 -16.5746 -16.5331 -16.5225 -16.5010
 -16.4839 -16.3958 -16.3828 -16.3044 -16.2781 -16.2421 -16.2176 -16.0919
 -15.8517 -15.4387 -15.3321 -15.2376 -15.2042 -15.0207 -14.9929 -14.9495
 -14.8143 -14.7155 -14.6735 -14.5632 -14.4467 -14.4198 -14.4043 -14.3672
 -14.3394 -14.3010 -14.2664 -14.1960 -14.1076 -13.9746 -13.9369 -13.8993
 -13.8789 -13.8441  -6.4644  -6.3412  -6.3255  -6.2810  -6.1993  -6.1542
  -6.1226  -6.0807  -6.0533  -6.0018  -5.9675  -5.8963  -5.8674  -5.8347
  -5.8104  -5.7913  -5.7039  -5.6573  -5.6386  -5.6058  -5.5754  -5.5315
  -5.4760  -5.4281  -5.4084  -5.3784  -5.3704  -5.3306  -5.3173  -5.2674
  -5.2288  -5.1944  -5.1646  -5.1461  -5.1354  -5.0752  -5.0578  -5.0088
  -4.9395  -4.9334  -4.8847  -4.8715  -4.7694  -4.6377  -4.6162  -4.4824
  -4.3841  -4.3279  -3.7612  -3.6815  -3.5068  -3.4381  -3.3290  -3.2957
  -3.2261  -3.1462  -3.1139  -3.0185  -2.9709  -2.9424  -2.9248  -2.9058
  -2.8725  -2.8435  -2.7799  -2.7422  -2.6775  -2.6635  -2.5981  -2.5386
  -2.5254  -2.4913  -2.4684  -2.4414  -2.3696  -2.3508  -2.2917  -2.2669
  -2.2448  -2.2331  -2.1742  -2.1684  -2.1023  -2.0727  -2.0666  -1.9875
  -1.9474  -1.9256  -1.8980  -1.8473  -1.8207  -1.8122  -1.7651  -1.7273
  -1.7170  -1.6838  -1.6560  -1.6265  -1.5949  -1.5706  -1.5603  -1.4853
  -1.4492  -1.4186  -1.3701  -1.3307  -1.3042  -1.2843  -1.2189  -1.1789
  -1.0982  -1.0502  -1.0079  -0.9732  -0.9360  -0.8901  -0.8566  -0.7971
  -0.7356  -0.7095  -0.6265  -0.6085  -0.5806  -0.5430  -0.5278  -0.5053
  -0.4919  -0.4529  -0.4175  -0.4049  -0.3652  -0.3537  -0.3346  -0.3036
  -0.2925  -0.2826  -0.2551  -0.2267  -0.2191  -0.1895  -0.1801  -0.1503
  -0.1377  -0.1134  -0.0987  -0.0836  -0.0732  -0.0449  -0.0218  -0.0123
   0.0035   0.0238   0.0437   0.0639   0.0903   0.1083   0.1306   0.1529
   0.1763   0.2064   0.2320   0.2515   0.2723   0.2792   0.3010   0.3163
   0.3544   0.3693   0.3887   0.4088   0.4413   0.4528   0.4659   0.4823
   0.4999   0.5063   0.5324   0.5503   0.5648   0.5829   0.6012   0.6169
   0.6235   0.6447   0.6752   0.6865   0.7209   0.7312   0.7587   0.7891
   0.8084   0.8245   0.8513   0.8856   0.9092   0.9344   0.9704   1.0041
   1.0433   1.0903   1.1407   1.1729   1.2170   1.2363   1.2488   1.2692
   1.3434   1.3697   1.4046   1.4407   1.4543   1.5130   1.5598   1.5891
   1.6158   1.6691   1.7114   1.7470   1.7973   1.8268   1.8764   1.9157
   4.4413
     cgsolve_all iterations  95    anorm=    0.77E-07
     cgsolve_all iterations  93    anorm=    0.76E-07
     cgsolve_all iterations  95    anorm=    0.76E-07
     compute_u_kq: q = (   -0.0402,    0.0000,    0.0000)
     Rotating WFCS
     ethr =  1.00E-14,  avg # of iterations = 42.0
     eigenvalues at k:
 -36.7690 -36.3815 -36.2198 -36.0745 -35.9166 -35.7091 -35.6948 -35.6496
 -35.6362 -35.5348 -35.4249 -35.3810 -18.5258 -18.4152 -18.3934 -18.3436
 -18.2755 -18.2041 -18.1895 -18.1323 -18.0800 -18.0642 -18.0344 -18.0044
 -17.9719 -17.9573 -17.9004 -17.8543 -17.8324 -17.8069 -17.7921 -17.7671
 -17.7477 -17.7046 -17.6770 -17.6514 -17.6319 -17.6070 -17.5906 -17.5620
 -17.5408 -17.5147 -17.5121 -17.4681 -17.4467 -17.3889 -17.3584 -17.3099
 -17.2949 -17.2812 -17.2615 -17.2501 -17.2253 -17.2054 -17.1962 -17.1709
 -17.1124 -17.0816 -17.0678 -17.0459 -17.0086 -16.9889 -16.9713 -16.9484
 -16.9367 -16.9146 -16.8988 -16.8785 -16.8619 -16.8420 -16.8328 -16.7935
 -16.7648 -16.7500 -16.7338 -16.7176 -16.7075 -16.6938 -16.6892 -16.6594
 -16.6396 -16.6359 -16.6145 -16.5920 -16.5758 -16.5372 -16.5237 -16.5038
 -16.4847 -16.3953 -16.3815 -16.3040 -16.2767 -16.2401 -16.2180 -16.0819
 -15.8600 -15.4380 -15.3271 -15.2298 -15.2000 -15.0251 -14.9937 -14.9548
 -14.8106 -14.7173 -14.6727 -14.5631 -14.4446 -14.4160 -14.4042 -14.3646
 -14.3378 -14.2998 -14.2648 -14.1974 -14.1092 -13.9792 -13.9377 -13.9013
 -13.8793 -13.8448  -6.4649  -6.3415  -6.3407  -6.2811  -6.2024  -6.1506
  -6.1202  -6.0789  -6.0529  -6.0005  -5.9711  -5.9007  -5.8705  -5.8372
  -5.8120  -5.7915  -5.7052  -5.6648  -5.6372  -5.6031  -5.5760  -5.5312
  -5.4745  -5.4271  -5.4080  -5.3758  -5.3661  -5.3316  -5.3198  -5.2639
  -5.2248  -5.1908  -5.1638  -5.1459  -5.1348  -5.0740  -5.0545  -5.0059
  -4.9455  -4.9317  -4.8893  -4.8692  -4.7673  -4.6356  -4.5981  -4.4682
  -4.3828  -4.3367  -3.7587  -3.7007  -3.5073  -3.4316  -3.3276  -3.2977
  -3.2256  -3.1477  -3.1196  -3.0167  -2.9666  -2.9405  -2.9246  -2.9036
  -2.8698  -2.8410  -2.7830  -2.7398  -2.6768  -2.6579  -2.5949  -2.5377
  -2.5270  -2.4935  -2.4660  -2.4399  -2.3715  -2.3556  -2.2896  -2.2688
  -2.2403  -2.2333  -2.1817  -2.1712  -2.1014  -2.0703  -2.0667  -1.9875
  -1.9495  -1.9245  -1.9039  -1.8501  -1.8265  -1.8118  -1.7621  -1.7314
  -1.7209  -1.6869  -1.6520  -1.6294  -1.5947  -1.5670  -1.5602  -1.4845
  -1.4475  -1.4239  -1.3706  -1.3276  -1.3011  -1.2852  -1.2211  -1.1798
  -1.0956  -1.0448  -1.0056  -0.9717  -0.9378  -0.8948  -0.8560  -0.7982
  -0.7336  -0.7082  -0.6269  -0.6053  -0.5790  -0.5421  -0.5232  -0.5056
  -0.4888  -0.4543  -0.4152  -0.4066  -0.3646  -0.3540  -0.3348  -0.3029
  -0.2923  -0.2823  -0.2546  -0.2284  -0.2218  -0.1905  -0.1804  -0.1520
  -0.1385  -0.1123  -0.0992  -0.0809  -0.0731  -0.0465  -0.0187  -0.0112
   0.0051   0.0220   0.0430   0.0628   0.0880   0.1074   0.1328   0.1525
   0.1780   0.2071   0.2307   0.2494   0.2691   0.2817   0.3008   0.3168
   0.3517   0.3730   0.3904   0.4074   0.4377   0.4517   0.4656   0.4807
   0.5002   0.5087   0.5345   0.5473   0.5658   0.5810   0.6006   0.6161
   0.6239   0.6434   0.6730   0.6902   0.7171   0.7323   0.7581   0.7863
   0.8058   0.8241   0.8522   0.8841   0.9069   0.9327   0.9688   1.0029
   1.0351   1.0848   1.1343   1.1697   1.2156   1.2367   1.2452   1.2650
   1.3437   1.3655   1.4046   1.4416   1.4527   1.5160   1.5648   1.5980
   1.6144   1.6758   1.7166   1.7504   1.8015   1.8305   1.8718   1.9161
   4.4429
     eigenvalues at k+q:
 -36.7690 -36.3815 -36.2198 -36.0745 -35.9166 -35.7091 -35.6948 -35.6496
 -35.6362 -35.5348 -35.4250 -35.3810 -18.5244 -18.4134 -18.3966 -18.3444
 -18.2808 -18.2026 -18.1902 -18.1325 -18.0803 -18.0622 -18.0344 -18.0056
 -17.9723 -17.9558 -17.9008 -17.8560 -17.8308 -17.8072 -17.7920 -17.7673
 -17.7448 -17.7035 -17.6743 -17.6488 -17.6312 -17.6062 -17.5918 -17.5616
 -17.5403 -17.5156 -17.5094 -17.4683 -17.4465 -17.3882 -17.3574 -17.3091
 -17.2934 -17.2811 -17.2618 -17.2512 -17.2258 -17.2037 -17.1957 -17.1704
 -17.1108 -17.0812 -17.0679 -17.0449 -17.0072 -16.9870 -16.9722 -16.9506
 -16.9378 -16.9132 -16.8991 -16.8783 -16.8615 -16.8430 -16.8363 -16.7937
 -16.7665 -16.7504 -16.7344 -16.7210 -16.7105 -16.6957 -16.6884 -16.6608
 -16.6406 -16.6368 -16.6165 -16.5958 -16.5770 -16.5413 -16.5248 -16.5068
 -16.4855 -16.3948 -16.3803 -16.3036 -16.2759 -16.2380 -16.2181 -16.0722
 -15.8682 -15.4373 -15.3223 -15.2223 -15.1953 -15.0293 -14.9945 -14.9604
 -14.8070 -14.7191 -14.6720 -14.5625 -14.4423 -14.4128 -14.4041 -14.3616
 -14.3352 -14.2990 -14.2630 -14.1992 -14.1105 -13.9870 -13.9391 -13.9048
 -13.8762 -13.8450  -6.4655  -6.3570  -6.3400  -6.2811  -6.2049  -6.1476
  -6.1178  -6.0767  -6.0527  -5.9998  -5.9747  -5.9055  -5.8743  -5.8392
  -5.8139  -5.7914  -5.7068  -5.6726  -5.6347  -5.6002  -5.5763  -5.5309
  -5.4729  -5.4267  -5.4076  -5.3733  -5.3619  -5.3323  -5.3219  -5.2611
  -5.2209  -5.1877  -5.1627  -5.1468  -5.1334  -5.0740  -5.0499  -5.0024
  -4.9522  -4.9300  -4.8939  -4.8659  -4.7651  -4.6341  -4.5822  -4.4518
  -4.3803  -4.3457  -3.7563  -3.7205  -3.5079  -3.4253  -3.3288  -3.2972
  -3.2251  -3.1512  -3.1240  -3.0141  -2.9629  -2.9396  -2.9253  -2.9019
  -2.8672  -2.8363  -2.7851  -2.7379  -2.6765  -2.6522  -2.5910  -2.5415
  -2.5245  -2.4957  -2.4638  -2.4378  -2.3746  -2.3592  -2.2889  -2.2697
  -2.2364  -2.2316  -2.1888  -2.1736  -2.1015  -2.0730  -2.0601  -1.9880
  -1.9513  -1.9248  -1.9087  -1.8535  -1.8326  -1.8102  -1.7596  -1.7366
  -1.7239  -1.6907  -1.6498  -1.6323  -1.5937  -1.5662  -1.5568  -1.4845
  -1.4455  -1.4283  -1.3722  -1.3242  -1.2981  -1.2840  -1.2243  -1.1793
  -1.0930  -1.0403  -1.0031  -0.9695  -0.9389  -0.9002  -0.8538  -0.7993
  -0.7321  -0.7077  -0.6276  -0.6020  -0.5774  -0.5416  -0.5184  -0.5057
  -0.4864  -0.4554  -0.4176  -0.4053  -0.3638  -0.3545  -0.3347  -0.3029
  -0.2915  -0.2811  -0.2543  -0.2316  -0.2226  -0.1916  -0.1808  -0.1543
  -0.1395  -0.1120  -0.1001  -0.0790  -0.0723  -0.0485  -0.0162  -0.0101
   0.0058   0.0204   0.0426   0.0621   0.0860   0.1059   0.1349   0.1521
   0.1799   0.2070   0.2291   0.2457   0.2670   0.2848   0.3009   0.3185
   0.3481   0.3763   0.3931   0.4060   0.4340   0.4503   0.4650   0.4801
   0.5008   0.5110   0.5371   0.5435   0.5672   0.5793   0.5996   0.6146
   0.6253   0.6423   0.6707   0.6934   0.7132   0.7336   0.7569   0.7829
   0.8032   0.8237   0.8528   0.8828   0.9036   0.9312   0.9656   1.0027
   1.0274   1.0796   1.1277   1.1664   1.2120   1.2371   1.2427   1.2622
   1.3439   1.3617   1.4036   1.4432   1.4518   1.5189   1.5687   1.6026
   1.6164   1.6819   1.7213   1.7529   1.8063   1.8336   1.8687   1.9203
   4.4443
     cgsolve_all iterations  95    anorm=    0.76E-07
     cgsolve_all iterations  93    anorm=    0.76E-07
     cgsolve_all iterations  93    anorm=    0.76E-07
     compute_u_kq: q = (    0.0000,    0.0402,    0.0000)
     Rotating WFCS
     ethr =  1.00E-14,  avg # of iterations = 41.0
     eigenvalues at k:
 -36.7690 -36.3815 -36.2198 -36.0745 -35.9166 -35.7091 -35.6948 -35.6496
 -35.6362 -35.5348 -35.4249 -35.3810 -18.5258 -18.4152 -18.3934 -18.3436
 -18.2755 -18.2041 -18.1895 -18.1323 -18.0800 -18.0642 -18.0344 -18.0044
 -17.9719 -17.9573 -17.9004 -17.8543 -17.8324 -17.8069 -17.7921 -17.7671
 -17.7477 -17.7046 -17.6770 -17.6514 -17.6319 -17.6070 -17.5906 -17.5620
 -17.5408 -17.5147 -17.5121 -17.4681 -17.4467 -17.3889 -17.3584 -17.3099
 -17.2949 -17.2812 -17.2615 -17.2501 -17.2253 -17.2054 -17.1962 -17.1709
 -17.1124 -17.0816 -17.0678 -17.0459 -17.0086 -16.9889 -16.9713 -16.9484
 -16.9367 -16.9146 -16.8988 -16.8785 -16.8619 -16.8420 -16.8328 -16.7935
 -16.7648 -16.7500 -16.7338 -16.7176 -16.7075 -16.6938 -16.6892 -16.6594
 -16.6396 -16.6359 -16.6145 -16.5920 -16.5758 -16.5372 -16.5237 -16.5038
 -16.4847 -16.3953 -16.3815 -16.3040 -16.2767 -16.2401 -16.2180 -16.0819
 -15.8600 -15.4380 -15.3271 -15.2298 -15.2000 -15.0251 -14.9937 -14.9548
 -14.8106 -14.7173 -14.6727 -14.5631 -14.4446 -14.4160 -14.4042 -14.3646
 -14.3378 -14.2998 -14.2648 -14.1974 -14.1092 -13.9792 -13.9377 -13.9013
 -13.8793 -13.8448  -6.4649  -6.3415  -6.3407  -6.2811  -6.2024  -6.1506
  -6.1202  -6.0789  -6.0529  -6.0005  -5.9711  -5.9007  -5.8705  -5.8372
  -5.8120  -5.7915  -5.7052  -5.6648  -5.6372  -5.6031  -5.5760  -5.5312
  -5.4745  -5.4271  -5.4080  -5.3758  -5.3661  -5.3316  -5.3198  -5.2639
  -5.2248  -5.1908  -5.1638  -5.1459  -5.1348  -5.0740  -5.0545  -5.0059
  -4.9455  -4.9317  -4.8893  -4.8692  -4.7673  -4.6356  -4.5981  -4.4682
  -4.3828  -4.3367  -3.7587  -3.7007  -3.5073  -3.4316  -3.3276  -3.2977
  -3.2256  -3.1477  -3.1196  -3.0167  -2.9666  -2.9405  -2.9246  -2.9036
  -2.8698  -2.8410  -2.7830  -2.7398  -2.6768  -2.6579  -2.5949  -2.5377
  -2.5270  -2.4935  -2.4660  -2.4399  -2.3715  -2.3556  -2.2896  -2.2688
  -2.2403  -2.2333  -2.1817  -2.1712  -2.1014  -2.0703  -2.0667  -1.9875
  -1.9495  -1.9245  -1.9039  -1.8501  -1.8265  -1.8118  -1.7621  -1.7314
  -1.7209  -1.6869  -1.6520  -1.6294  -1.5947  -1.5670  -1.5602  -1.4845
  -1.4475  -1.4239  -1.3706  -1.3276  -1.3011  -1.2852  -1.2211  -1.1798
  -1.0956  -1.0448  -1.0056  -0.9717  -0.9378  -0.8948  -0.8560  -0.7982
  -0.7336  -0.7082  -0.6269  -0.6053  -0.5790  -0.5421  -0.5232  -0.5056
  -0.4888  -0.4543  -0.4152  -0.4066  -0.3646  -0.3540  -0.3348  -0.3029
  -0.2923  -0.2823  -0.2546  -0.2284  -0.2218  -0.1905  -0.1804  -0.1520
  -0.1385  -0.1123  -0.0992  -0.0809  -0.0731  -0.0465  -0.0187  -0.0112
   0.0051   0.0220   0.0430   0.0628   0.0880   0.1074   0.1328   0.1525
   0.1780   0.2071   0.2307   0.2494   0.2691   0.2817   0.3008   0.3168
   0.3517   0.3730   0.3904   0.4074   0.4377   0.4517   0.4656   0.4807
   0.5002   0.5087   0.5345   0.5473   0.5658   0.5810   0.6006   0.6161
   0.6239   0.6434   0.6730   0.6902   0.7171   0.7323   0.7581   0.7863
   0.8058   0.8241   0.8522   0.8841   0.9069   0.9327   0.9688   1.0029
   1.0351   1.0848   1.1343   1.1697   1.2156   1.2367   1.2452   1.2650
   1.3437   1.3655   1.4046   1.4416   1.4527   1.5160   1.5648   1.5980
   1.6144   1.6758   1.7166   1.7504   1.8015   1.8305   1.8718   1.9161
   4.4429
     eigenvalues at k+q:
 -36.7690 -36.3815 -36.2198 -36.0745 -35.9166 -35.7091 -35.6948 -35.6496
 -35.6362 -35.5348 -35.4250 -35.3810 -18.5218 -18.4178 -18.3981 -18.3457
 -18.2779 -18.2014 -18.1898 -18.1307 -18.0794 -18.0649 -18.0372 -18.0066
 -17.9689 -17.9586 -17.9048 -17.8532 -17.8305 -17.8065 -17.7912 -17.7622
 -17.7442 -17.7036 -17.6730 -17.6521 -17.6298 -17.6073 -17.5895 -17.5621
 -17.5405 -17.5143 -17.5099 -17.4702 -17.4464 -17.3856 -17.3565 -17.3090
 -17.2933 -17.2818 -17.2615 -17.2504 -17.2259 -17.2048 -17.1955 -17.1694
 -17.1104 -17.0806 -17.0673 -17.0445 -17.0079 -16.9856 -16.9719 -16.9484
 -16.9367 -16.9175 -16.9007 -16.8815 -16.8630 -16.8427 -16.8357 -16.7949
 -16.7661 -16.7506 -16.7346 -16.7194 -16.7108 -16.6963 -16.6876 -16.6617
 -16.6427 -16.6370 -16.6181 -16.5980 -16.5775 -16.5428 -16.5250 -16.5080
 -16.4866 -16.3946 -16.3786 -16.3038 -16.2751 -16.2368 -16.2190 -16.0678
 -15.8719 -15.4371 -15.3188 -15.2192 -15.1943 -15.0304 -14.9951 -14.9629
 -14.8061 -14.7199 -14.6710 -14.5616 -14.4399 -14.4112 -14.4042 -14.3618
 -14.3348 -14.2998 -14.2650 -14.2000 -14.1099 -13.9798 -13.9413 -13.9033
 -13.8832 -13.8458  -6.4659  -6.3640  -6.3418  -6.2811  -6.2012  -6.1489
  -6.1177  -6.0783  -6.0530  -5.9997  -5.9717  -5.9074  -5.8729  -5.8407
  -5.8131  -5.7924  -5.7069  -5.6768  -5.6330  -5.6005  -5.5763  -5.5309
  -5.4754  -5.4270  -5.4069  -5.3728  -5.3635  -5.3317  -5.3207  -5.2626
  -5.2211  -5.1854  -5.1635  -5.1442  -5.1323  -5.0749  -5.0476  -5.0010
  -4.9464  -4.9284  -4.8975  -4.8642  -4.7642  -4.6405  -4.5757  -4.4441
  -4.3784  -4.3462  -3.7553  -3.7305  -3.5083  -3.4243  -3.3295  -3.2945
  -3.2247  -3.1514  -3.1220  -3.0122  -2.9662  -2.9377  -2.9205  -2.9038
  -2.8725  -2.8376  -2.7772  -2.7413  -2.6760  -2.6545  -2.5942  -2.5359
  -2.5241  -2.4937  -2.4677  -2.4404  -2.3762  -2.3516  -2.2894  -2.2701
  -2.2400  -2.2347  -2.1892  -2.1707  -2.1000  -2.0706  -2.0649  -1.9906
  -1.9525  -1.9261  -1.9041  -1.8561  -1.8241  -1.8123  -1.7632  -1.7323
  -1.7208  -1.6866  -1.6543  -1.6313  -1.5955  -1.5737  -1.5584  -1.4820
  -1.4484  -1.4305  -1.3702  -1.3263  -1.2999  -1.2832  -1.2219  -1.1780
  -1.0897  -1.0439  -1.0029  -0.9675  -0.9346  -0.9018  -0.8558  -0.8023
  -0.7299  -0.7046  -0.6266  -0.6027  -0.5790  -0.5392  -0.5187  -0.5052
  -0.4881  -0.4531  -0.4220  -0.4095  -0.3658  -0.3546  -0.3377  -0.3020
  -0.2897  -0.2796  -0.2570  -0.2256  -0.2207  -0.1897  -0.1820  -0.1501
  -0.1381  -0.1137  -0.0996  -0.0815  -0.0718  -0.0438  -0.0168  -0.0109
   0.0063   0.0245   0.0437   0.0615   0.0878   0.1057   0.1315   0.1549
   0.1733   0.2045   0.2293   0.2483   0.2699   0.2801   0.2979   0.3181
   0.3509   0.3704   0.3861   0.4076   0.4368   0.4498   0.4657   0.4825
   0.5010   0.5108   0.5314   0.5490   0.5658   0.5802   0.5985   0.6185
   0.6255   0.6469   0.6721   0.6898   0.7148   0.7299   0.7549   0.7800
   0.7997   0.8232   0.8517   0.8826   0.9052   0.9295   0.9647   1.0023
   1.0231   1.0808   1.1283   1.1651   1.2123   1.2329   1.2402   1.2609
   1.3430   1.3668   1.4030   1.4429   1.4543   1.5195   1.5676   1.5982
   1.6261   1.6795   1.7204   1.7539   1.8089   1.8339   1.8775   1.9145
   4.4451
     cgsolve_all iterations  95    anorm=    0.76E-07
     cgsolve_all iterations  93    anorm=    0.76E-07
     cgsolve_all iterations  93    anorm=    0.76E-07
     compute_u_kq: q = (    0.0000,   -0.0402,    0.0000)
     Rotating WFCS
     ethr =  1.00E-14,  avg # of iterations = 40.0
     eigenvalues at k:
 -36.7690 -36.3815 -36.2198 -36.0745 -35.9166 -35.7091 -35.6948 -35.6496
 -35.6362 -35.5348 -35.4249 -35.3810 -18.5258 -18.4152 -18.3934 -18.3436
 -18.2755 -18.2041 -18.1895 -18.1323 -18.0800 -18.0642 -18.0344 -18.0044
 -17.9719 -17.9573 -17.9004 -17.8543 -17.8324 -17.8069 -17.7921 -17.7671
 -17.7477 -17.7046 -17.6770 -17.6514 -17.6319 -17.6070 -17.5906 -17.5620
 -17.5408 -17.5147 -17.5121 -17.4681 -17.4467 -17.3889 -17.3584 -17.3099
 -17.2949 -17.2812 -17.2615 -17.2501 -17.2253 -17.2054 -17.1962 -17.1709
 -17.1124 -17.0816 -17.0678 -17.0459 -17.0086 -16.9889 -16.9713 -16.9484
 -16.9367 -16.9146 -16.8988 -16.8785 -16.8619 -16.8420 -16.8328 -16.7935
 -16.7648 -16.7500 -16.7338 -16.7176 -16.7075 -16.6938 -16.6892 -16.6594
 -16.6396 -16.6359 -16.6145 -16.5920 -16.5758 -16.5372 -16.5237 -16.5038
 -16.4847 -16.3953 -16.3815 -16.3040 -16.2767 -16.2401 -16.2180 -16.0819
 -15.8600 -15.4380 -15.3271 -15.2298 -15.2000 -15.0251 -14.9937 -14.9548
 -14.8106 -14.7173 -14.6727 -14.5631 -14.4446 -14.4160 -14.4042 -14.3646
 -14.3378 -14.2998 -14.2648 -14.1974 -14.1092 -13.9792 -13.9377 -13.9013
 -13.8793 -13.8448  -6.4649  -6.3415  -6.3407  -6.2811  -6.2024  -6.1506
  -6.1202  -6.0789  -6.0529  -6.0005  -5.9711  -5.9007  -5.8705  -5.8372
  -5.8120  -5.7915  -5.7052  -5.6648  -5.6372  -5.6031  -5.5760  -5.5312
  -5.4745  -5.4271  -5.4080  -5.3758  -5.3661  -5.3316  -5.3198  -5.2639
  -5.2248  -5.1908  -5.1638  -5.1459  -5.1348  -5.0740  -5.0545  -5.0059
  -4.9455  -4.9317  -4.8893  -4.8692  -4.7673  -4.6356  -4.5981  -4.4682
  -4.3828  -4.3367  -3.7587  -3.7007  -3.5073  -3.4316  -3.3276  -3.2977
  -3.2256  -3.1477  -3.1196  -3.0167  -2.9666  -2.9405  -2.9246  -2.9036
  -2.8698  -2.8410  -2.7830  -2.7398  -2.6768  -2.6579  -2.5949  -2.5377
  -2.5270  -2.4935  -2.4660  -2.4399  -2.3715  -2.3556  -2.2896  -2.2688
  -2.2403  -2.2333  -2.1817  -2.1712  -2.1014  -2.0703  -2.0667  -1.9875
  -1.9495  -1.9245  -1.9039  -1.8501  -1.8265  -1.8118  -1.7621  -1.7314
  -1.7209  -1.6869  -1.6520  -1.6294  -1.5947  -1.5670  -1.5602  -1.4845
  -1.4475  -1.4239  -1.3706  -1.3276  -1.3011  -1.2852  -1.2211  -1.1798
  -1.0956  -1.0448  -1.0056  -0.9717  -0.9378  -0.8948  -0.8560  -0.7982
  -0.7336  -0.7082  -0.6269  -0.6053  -0.5790  -0.5421  -0.5232  -0.5056
  -0.4888  -0.4543  -0.4152  -0.4066  -0.3646  -0.3540  -0.3348  -0.3029
  -0.2923  -0.2823  -0.2546  -0.2284  -0.2218  -0.1905  -0.1804  -0.1520
  -0.1385  -0.1123  -0.0992  -0.0809  -0.0731  -0.0465  -0.0187  -0.0112
   0.0051   0.0220   0.0430   0.0628   0.0880   0.1074   0.1328   0.1525
   0.1780   0.2071   0.2307   0.2494   0.2691   0.2817   0.3008   0.3168
   0.3517   0.3730   0.3904   0.4074   0.4377   0.4517   0.4656   0.4807
   0.5002   0.5087   0.5345   0.5473   0.5658   0.5810   0.6006   0.6161
   0.6239   0.6434   0.6730   0.6902   0.7171   0.7323   0.7581   0.7863
   0.8058   0.8241   0.8522   0.8841   0.9069   0.9327   0.9688   1.0029
   1.0351   1.0848   1.1343   1.1697   1.2156   1.2367   1.2452   1.2650
   1.3437   1.3655   1.4046   1.4416   1.4527   1.5160   1.5648   1.5980
   1.6144   1.6758   1.7166   1.7504   1.8015   1.8305   1.8718   1.9161
   4.4429
     eigenvalues at k+q:
 -36.7690 -36.3815 -36.2198 -36.0745 -35.9166 -35.7091 -35.6948 -35.6496
 -35.6362 -35.5348 -35.4249 -35.3810 -18.5296 -18.4126 -18.3887 -18.3419
 -18.2733 -18.2069 -18.1887 -18.1340 -18.0808 -18.0635 -18.0317 -18.0029
 -17.9749 -17.9557 -17.8958 -17.8558 -17.8346 -17.8084 -17.7922 -17.7720
 -17.7504 -17.7057 -17.6807 -17.6505 -17.6340 -17.6066 -17.5918 -17.5620
 -17.5413 -17.5165 -17.5128 -17.4660 -17.4469 -17.3923 -17.3603 -17.3109
 -17.2967 -17.2807 -17.2618 -17.2500 -17.2247 -17.2063 -17.1966 -17.1719
 -17.1143 -17.0829 -17.0684 -17.0474 -17.0099 -16.9916 -16.9707 -16.9485
 -16.9372 -16.9116 -16.8972 -16.8753 -16.8602 -16.8416 -16.8292 -16.7922
 -16.7637 -16.7496 -16.7330 -16.7174 -16.7028 -16.6924 -16.6897 -16.6571
 -16.6390 -16.6325 -16.6108 -16.5857 -16.5741 -16.5316 -16.5221 -16.4999
 -16.4824 -16.3960 -16.3844 -16.3046 -16.2784 -16.2431 -16.2169 -16.0967
 -15.8479 -15.4389 -15.3353 -15.2410 -15.2050 -15.0195 -14.9923 -14.9471
 -14.8153 -14.7148 -14.6744 -14.5643 -14.4492 -14.4209 -14.4041 -14.3673
 -14.3404 -14.3002 -14.2640 -14.1952 -14.1084 -13.9797 -13.9350 -13.8996
 -13.8740 -13.8435  -6.4640  -6.3394  -6.3179  -6.2809  -6.2037  -6.1525
  -6.1225  -6.0795  -6.0529  -6.0013  -5.9706  -5.8949  -5.8680  -5.8339
  -5.8108  -5.7907  -5.7036  -5.6535  -5.6390  -5.6060  -5.5752  -5.5315
  -5.4735  -5.4283  -5.4094  -5.3788  -5.3686  -5.3313  -5.3189  -5.2669
  -5.2295  -5.1964  -5.1638  -5.1494  -5.1356  -5.0758  -5.0594  -5.0084
  -4.9448  -4.9348  -4.8813  -4.8726  -4.7701  -4.6371  -4.6209  -4.4876
  -4.3845  -4.3270  -3.7622  -3.6720  -3.5063  -3.4391  -3.3271  -3.3002
  -3.2266  -3.1510  -3.1128  -3.0211  -2.9668  -2.9441  -2.9287  -2.9025
  -2.8662  -2.8439  -2.7887  -2.7389  -2.6775  -2.6607  -2.5951  -2.5418
  -2.5275  -2.4944  -2.4630  -2.4390  -2.3673  -2.3602  -2.2901  -2.2671
  -2.2411  -2.2329  -2.1748  -2.1681  -2.1028  -2.0736  -2.0646  -1.9847
  -1.9479  -1.9219  -1.9043  -1.8454  -1.8275  -1.8105  -1.7616  -1.7306
  -1.7211  -1.6875  -1.6515  -1.6265  -1.5948  -1.5637  -1.5587  -1.4892
  -1.4453  -1.4154  -1.3705  -1.3295  -1.3023  -1.2858  -1.2207  -1.1817
  -1.1006  -1.0457  -1.0079  -0.9755  -0.9409  -0.8875  -0.8562  -0.7943
  -0.7377  -0.7117  -0.6279  -0.6079  -0.5790  -0.5457  -0.5270  -0.5060
  -0.4898  -0.4554  -0.4111  -0.4028  -0.3642  -0.3520  -0.3316  -0.3046
  -0.2953  -0.2848  -0.2520  -0.2308  -0.2224  -0.1910  -0.1782  -0.1540
  -0.1392  -0.1107  -0.0989  -0.0821  -0.0738  -0.0498  -0.0215  -0.0106
   0.0032   0.0202   0.0422   0.0647   0.0881   0.1081   0.1341   0.1511
   0.1817   0.2093   0.2314   0.2512   0.2678   0.2839   0.3042   0.3165
   0.3528   0.3755   0.3940   0.4080   0.4377   0.4521   0.4666   0.4783
   0.4991   0.5082   0.5374   0.5453   0.5652   0.5810   0.6029   0.6145
   0.6226   0.6402   0.6738   0.6908   0.7181   0.7351   0.7614   0.7913
   0.8103   0.8266   0.8529   0.8851   0.9086   0.9352   0.9729   1.0038
   1.0479   1.0892   1.1404   1.1740   1.2172   1.2402   1.2521   1.2705
   1.3441   1.3643   1.4062   1.4404   1.4513   1.5128   1.5609   1.5960
   1.6049   1.6715   1.7122   1.7468   1.7916   1.8288   1.8667   1.9195
   4.4407
     cgsolve_all iterations  95    anorm=    0.76E-07
     cgsolve_all iterations  93    anorm=    0.76E-07
     cgsolve_all iterations  95    anorm=    0.77E-07
     compute_u_kq: q = (    0.0000,    0.0000,    0.0402)
     Rotating WFCS
     ethr =  1.00E-14,  avg # of iterations = 38.0
     eigenvalues at k:
 -36.7690 -36.3815 -36.2198 -36.0745 -35.9166 -35.7091 -35.6948 -35.6496
 -35.6362 -35.5348 -35.4249 -35.3810 -18.5258 -18.4152 -18.3934 -18.3436
 -18.2755 -18.2041 -18.1895 -18.1323 -18.0800 -18.0642 -18.0344 -18.0044
 -17.9719 -17.9573 -17.9004 -17.8543 -17.8324 -17.8069 -17.7921 -17.7671
 -17.7477 -17.7046 -17.6770 -17.6514 -17.6319 -17.6070 -17.5906 -17.5620
 -17.5408 -17.5147 -17.5121 -17.4681 -17.4467 -17.3889 -17.3584 -17.3099
 -17.2949 -17.2812 -17.2615 -17.2501 -17.2253 -17.2054 -17.1962 -17.1709
 -17.1124 -17.0816 -17.0678 -17.0459 -17.0086 -16.9889 -16.9713 -16.9484
 -16.9367 -16.9146 -16.8988 -16.8785 -16.8619 -16.8420 -16.8328 -16.7935
 -16.7648 -16.7500 -16.7338 -16.7176 -16.7075 -16.6938 -16.6892 -16.6594
 -16.6396 -16.6359 -16.6145 -16.5920 -16.5758 -16.5372 -16.5237 -16.5038
 -16.4847 -16.3953 -16.3815 -16.3040 -16.2767 -16.2401 -16.2180 -16.0819
 -15.8600 -15.4380 -15.3271 -15.2298 -15.2000 -15.0251 -14.9937 -14.9548
 -14.8106 -14.7173 -14.6727 -14.5631 -14.4446 -14.4160 -14.4042 -14.3646
 -14.3378 -14.2998 -14.2648 -14.1974 -14.1092 -13.9792 -13.9377 -13.9013
 -13.8793 -13.8448  -6.4649  -6.3415  -6.3407  -6.2811  -6.2024  -6.1506
  -6.1202  -6.0789  -6.0529  -6.0005  -5.9711  -5.9007  -5.8705  -5.8372
  -5.8120  -5.7915  -5.7052  -5.6648  -5.6372  -5.6031  -5.5760  -5.5312
  -5.4745  -5.4271  -5.4080  -5.3758  -5.3661  -5.3316  -5.3198  -5.2639
  -5.2248  -5.1908  -5.1638  -5.1459  -5.1348  -5.0740  -5.0545  -5.0059
  -4.9455  -4.9317  -4.8893  -4.8692  -4.7673  -4.6356  -4.5981  -4.4682
  -4.3828  -4.3367  -3.7587  -3.7007  -3.5073  -3.4316  -3.3276  -3.2977
  -3.2256  -3.1477  -3.1196  -3.0167  -2.9666  -2.9405  -2.9246  -2.9036
  -2.8698  -2.8410  -2.7830  -2.7398  -2.6768  -2.6579  -2.5949  -2.5377
  -2.5270  -2.4935  -2.4660  -2.4399  -2.3715  -2.3556  -2.2896  -2.2688
  -2.2403  -2.2333  -2.1817  -2.1712  -2.1014  -2.0703  -2.0667  -1.9875
  -1.9495  -1.9245  -1.9039  -1.8501  -1.8265  -1.8118  -1.7621  -1.7314
  -1.7209  -1.6869  -1.6520  -1.6294  -1.5947  -1.5670  -1.5602  -1.4845
  -1.4475  -1.4239  -1.3706  -1.3276  -1.3011  -1.2852  -1.2211  -1.1798
  -1.0956  -1.0448  -1.0056  -0.9717  -0.9378  -0.8948  -0.8560  -0.7982
  -0.7336  -0.7082  -0.6269  -0.6053  -0.5790  -0.5421  -0.5232  -0.5056
  -0.4888  -0.4543  -0.4152  -0.4066  -0.3646  -0.3540  -0.3348  -0.3029
  -0.2923  -0.2823  -0.2546  -0.2284  -0.2218  -0.1905  -0.1804  -0.1520
  -0.1385  -0.1123  -0.0992  -0.0809  -0.0731  -0.0465  -0.0187  -0.0112
   0.0051   0.0220   0.0430   0.0628   0.0880   0.1074   0.1328   0.1525
   0.1780   0.2071   0.2307   0.2494   0.2691   0.2817   0.3008   0.3168
   0.3517   0.3730   0.3904   0.4074   0.4377   0.4517   0.4656   0.4807
   0.5002   0.5087   0.5345   0.5473   0.5658   0.5810   0.6006   0.6161
   0.6239   0.6434   0.6730   0.6902   0.7171   0.7323   0.7581   0.7863
   0.8058   0.8241   0.8522   0.8841   0.9069   0.9327   0.9688   1.0029
   1.0351   1.0848   1.1343   1.1697   1.2156   1.2367   1.2452   1.2650
   1.3437   1.3655   1.4046   1.4416   1.4527   1.5160   1.5648   1.5980
   1.6144   1.6758   1.7166   1.7504   1.8015   1.8305   1.8718   1.9161
   4.4429
     eigenvalues at k+q:
 -36.7690 -36.3815 -36.2198 -36.0745 -35.9166 -35.7091 -35.6948 -35.6496
 -35.6362 -35.5348 -35.4250 -35.3810 -18.5258 -18.4153 -18.3934 -18.3436
 -18.2754 -18.2042 -18.1895 -18.1323 -18.0801 -18.0643 -18.0344 -18.0043
 -17.9723 -17.9569 -17.9006 -17.8543 -17.8324 -17.8071 -17.7916 -17.7673
 -17.7476 -17.7046 -17.6773 -17.6512 -17.6320 -17.6072 -17.5901 -17.5623
 -17.5409 -17.5147 -17.5120 -17.4679 -17.4468 -17.3886 -17.3583 -17.3108
 -17.2950 -17.2816 -17.2631 -17.2466 -17.2261 -17.2062 -17.1954 -17.1717
 -17.1125 -17.0813 -17.0676 -17.0459 -17.0087 -16.9888 -16.9713 -16.9488
 -16.9367 -16.9128 -16.8997 -16.8792 -16.8621 -16.8423 -16.8324 -16.7934
 -16.7647 -16.7501 -16.7337 -16.7175 -16.7076 -16.6938 -16.6892 -16.6593
 -16.6399 -16.6355 -16.6146 -16.5920 -16.5758 -16.5371 -16.5237 -16.5038
 -16.4847 -16.3953 -16.3815 -16.3040 -16.2767 -16.2401 -16.2181 -16.0820
 -15.8599 -15.4380 -15.3272 -15.2299 -15.2000 -15.0250 -14.9936 -14.9548
 -14.8106 -14.7173 -14.6727 -14.5631 -14.4446 -14.4160 -14.4042 -14.3647
 -14.3378 -14.2998 -14.2648 -14.1974 -14.1092 -13.9792 -13.9377 -13.9013
 -13.8793 -13.8448  -6.4649  -6.3415  -6.3406  -6.2811  -6.2023  -6.1507
  -6.1202  -6.0789  -6.0530  -6.0005  -5.9711  -5.9006  -5.8705  -5.8374
  -5.8120  -5.7914  -5.7052  -5.6647  -5.6373  -5.6032  -5.5760  -5.5312
  -5.4745  -5.4271  -5.4077  -5.3759  -5.3660  -5.3317  -5.3198  -5.2640
  -5.2250  -5.1903  -5.1637  -5.1457  -5.1351  -5.0740  -5.0548  -5.0060
  -4.9454  -4.9317  -4.8892  -4.8693  -4.7672  -4.6356  -4.5983  -4.4683
  -4.3828  -4.3367  -3.7587  -3.7006  -3.5074  -3.4315  -3.3275  -3.2976
  -3.2261  -3.1470  -3.1198  -3.0168  -2.9669  -2.9409  -2.9247  -2.9035
  -2.8707  -2.8398  -2.7826  -2.7386  -2.6764  -2.6583  -2.5955  -2.5379
  -2.5278  -2.4935  -2.4653  -2.4411  -2.3722  -2.3531  -2.2916  -2.2673
  -2.2419  -2.2349  -2.1811  -2.1684  -2.1031  -2.0687  -2.0662  -1.9872
  -1.9528  -1.9247  -1.9031  -1.8475  -1.8266  -1.8097  -1.7643  -1.7299
  -1.7181  -1.6911  -1.6552  -1.6299  -1.5911  -1.5696  -1.5602  -1.4805
  -1.4494  -1.4248  -1.3700  -1.3293  -1.3014  -1.2838  -1.2215  -1.1793
  -1.0953  -1.0455  -1.0051  -0.9716  -0.9370  -0.8947  -0.8562  -0.7984
  -0.7318  -0.7101  -0.6275  -0.6045  -0.5795  -0.5420  -0.5230  -0.5045
  -0.4883  -0.4555  -0.4160  -0.4067  -0.3635  -0.3556  -0.3345  -0.3034
  -0.2921  -0.2808  -0.2565  -0.2279  -0.2211  -0.1905  -0.1807  -0.1513
  -0.1368  -0.1142  -0.1004  -0.0812  -0.0722  -0.0475  -0.0188  -0.0109
   0.0039   0.0239   0.0433   0.0639   0.0868   0.1057   0.1344   0.1529
   0.1773   0.2065   0.2312   0.2500   0.2687   0.2816   0.3013   0.3178
   0.3519   0.3725   0.3886   0.4083   0.4375   0.4509   0.4672   0.4819
   0.4978   0.5075   0.5359   0.5481   0.5656   0.5793   0.6006   0.6153
   0.6272   0.6429   0.6721   0.6909   0.7163   0.7325   0.7588   0.7862
   0.8058   0.8235   0.8515   0.8840   0.9074   0.9329   0.9690   1.0029
   1.0352   1.0850   1.1343   1.1697   1.2157   1.2367   1.2452   1.2651
   1.3436   1.3655   1.4044   1.4416   1.4527   1.5160   1.5648   1.5979
   1.6145   1.6757   1.7165   1.7504   1.8015   1.8304   1.8719   1.9160
   4.4429
     cgsolve_all iterations  95    anorm=    0.76E-07
     cgsolve_all iterations  93    anorm=    0.76E-07
     cgsolve_all iterations  95    anorm=    0.77E-07
     compute_u_kq: q = (    0.0000,    0.0000,   -0.0402)
     Rotating WFCS
     ethr =  1.00E-14,  avg # of iterations = 38.0
     eigenvalues at k:
 -36.7690 -36.3815 -36.2198 -36.0745 -35.9166 -35.7091 -35.6948 -35.6496
 -35.6362 -35.5348 -35.4249 -35.3810 -18.5258 -18.4152 -18.3934 -18.3436
 -18.2755 -18.2041 -18.1895 -18.1323 -18.0800 -18.0642 -18.0344 -18.0044
 -17.9719 -17.9573 -17.9004 -17.8543 -17.8324 -17.8069 -17.7921 -17.7671
 -17.7477 -17.7046 -17.6770 -17.6514 -17.6319 -17.6070 -17.5906 -17.5620
 -17.5408 -17.5147 -17.5121 -17.4681 -17.4467 -17.3889 -17.3584 -17.3099
 -17.2949 -17.2812 -17.2615 -17.2501 -17.2253 -17.2054 -17.1962 -17.1709
 -17.1124 -17.0816 -17.0678 -17.0459 -17.0086 -16.9889 -16.9713 -16.9484
 -16.9367 -16.9146 -16.8988 -16.8785 -16.8619 -16.8420 -16.8328 -16.7935
 -16.7648 -16.7500 -16.7338 -16.7176 -16.7075 -16.6938 -16.6892 -16.6594
 -16.6396 -16.6359 -16.6145 -16.5920 -16.5758 -16.5372 -16.5237 -16.5038
 -16.4847 -16.3953 -16.3815 -16.3040 -16.2767 -16.2401 -16.2180 -16.0819
 -15.8600 -15.4380 -15.3271 -15.2298 -15.2000 -15.0251 -14.9937 -14.9548
 -14.8106 -14.7173 -14.6727 -14.5631 -14.4446 -14.4160 -14.4042 -14.3646
 -14.3378 -14.2998 -14.2648 -14.1974 -14.1092 -13.9792 -13.9377 -13.9013
 -13.8793 -13.8448  -6.4649  -6.3415  -6.3407  -6.2811  -6.2024  -6.1506
  -6.1202  -6.0789  -6.0529  -6.0005  -5.9711  -5.9007  -5.8705  -5.8372
  -5.8120  -5.7915  -5.7052  -5.6648  -5.6372  -5.6031  -5.5760  -5.5312
  -5.4745  -5.4271  -5.4080  -5.3758  -5.3661  -5.3316  -5.3198  -5.2639
  -5.2248  -5.1908  -5.1638  -5.1459  -5.1348  -5.0740  -5.0545  -5.0059
  -4.9455  -4.9317  -4.8893  -4.8692  -4.7673  -4.6356  -4.5981  -4.4682
  -4.3828  -4.3367  -3.7587  -3.7007  -3.5073  -3.4316  -3.3276  -3.2977
  -3.2256  -3.1477  -3.1196  -3.0167  -2.9666  -2.9405  -2.9246  -2.9036
  -2.8698  -2.8410  -2.7830  -2.7398  -2.6768  -2.6579  -2.5949  -2.5377
  -2.5270  -2.4935  -2.4660  -2.4399  -2.3715  -2.3556  -2.2896  -2.2688
  -2.2403  -2.2333  -2.1817  -2.1712  -2.1014  -2.0703  -2.0667  -1.9875
  -1.9495  -1.9245  -1.9039  -1.8501  -1.8265  -1.8118  -1.7621  -1.7314
  -1.7209  -1.6869  -1.6520  -1.6294  -1.5947  -1.5670  -1.5602  -1.4845
  -1.4475  -1.4239  -1.3706  -1.3276  -1.3011  -1.2852  -1.2211  -1.1798
  -1.0956  -1.0448  -1.0056  -0.9717  -0.9378  -0.8948  -0.8560  -0.7982
  -0.7336  -0.7082  -0.6269  -0.6053  -0.5790  -0.5421  -0.5232  -0.5056
  -0.4888  -0.4543  -0.4152  -0.4066  -0.3646  -0.3540  -0.3348  -0.3029
  -0.2923  -0.2823  -0.2546  -0.2284  -0.2218  -0.1905  -0.1804  -0.1520
  -0.1385  -0.1123  -0.0992  -0.0809  -0.0731  -0.0465  -0.0187  -0.0112
   0.0051   0.0220   0.0430   0.0628   0.0880   0.1074   0.1328   0.1525
   0.1780   0.2071   0.2307   0.2494   0.2691   0.2817   0.3008   0.3168
   0.3517   0.3730   0.3904   0.4074   0.4377   0.4517   0.4656   0.4807
   0.5002   0.5087   0.5345   0.5473   0.5658   0.5810   0.6006   0.6161
   0.6239   0.6434   0.6730   0.6902   0.7171   0.7323   0.7581   0.7863
   0.8058   0.8241   0.8522   0.8841   0.9069   0.9327   0.9688   1.0029
   1.0351   1.0848   1.1343   1.1697   1.2156   1.2367   1.2452   1.2650
   1.3437   1.3655   1.4046   1.4416   1.4527   1.5160   1.5648   1.5980
   1.6144   1.6758   1.7166   1.7504   1.8015   1.8305   1.8718   1.9161
   4.4429
     eigenvalues at k+q:
 -36.7690 -36.3815 -36.2198 -36.0745 -35.9166 -35.7091 -35.6948 -35.6496
 -35.6362 -35.5348 -35.4250 -35.3810 -18.5258 -18.4152 -18.3934 -18.3436
 -18.2755 -18.2041 -18.1895 -18.1323 -18.0800 -18.0641 -18.0345 -18.0047
 -17.9715 -17.9577 -17.9002 -17.8543 -17.8324 -17.8066 -17.7926 -17.7669
 -17.7478 -17.7047 -17.6768 -17.6517 -17.6319 -17.6067 -17.5911 -17.5619
 -17.5406 -17.5147 -17.5121 -17.4683 -17.4466 -17.3892 -17.3584 -17.3090
 -17.2949 -17.2809 -17.2601 -17.2533 -17.2248 -17.2045 -17.1971 -17.1702
 -17.1122 -17.0818 -17.0682 -17.0459 -17.0088 -16.9890 -16.9714 -16.9477
 -16.9366 -16.9170 -16.8975 -16.8779 -16.8620 -16.8416 -16.8331 -16.7936
 -16.7648 -16.7499 -16.7339 -16.7177 -16.7074 -16.6938 -16.6893 -16.6595
 -16.6393 -16.6363 -16.6144 -16.5920 -16.5758 -16.5372 -16.5237 -16.5038
 -16.4847 -16.3953 -16.3815 -16.3040 -16.2767 -16.2401 -16.2181 -16.0819
 -15.8600 -15.4380 -15.3271 -15.2298 -15.1999 -15.0251 -14.9937 -14.9549
 -14.8106 -14.7173 -14.6727 -14.5631 -14.4446 -14.4160 -14.4042 -14.3646
 -14.3378 -14.2998 -14.2648 -14.1974 -14.1092 -13.9793 -13.9377 -13.9013
 -13.8793 -13.8448  -6.4649  -6.3418  -6.3405  -6.2811  -6.2024  -6.1506
  -6.1203  -6.0789  -6.0529  -6.0005  -5.9711  -5.9009  -5.8705  -5.8370
  -5.8121  -5.7917  -5.7053  -5.6648  -5.6371  -5.6032  -5.5760  -5.5312
  -5.4744  -5.4273  -5.4083  -5.3755  -5.3661  -5.3314  -5.3198  -5.2637
  -5.2246  -5.1911  -5.1638  -5.1460  -5.1345  -5.0741  -5.0543  -5.0059
  -4.9456  -4.9317  -4.8893  -4.8692  -4.7674  -4.6356  -4.5980  -4.4681
  -4.3827  -4.3368  -3.7587  -3.7009  -3.5072  -3.4317  -3.3277  -3.2980
  -3.2251  -3.1479  -3.1196  -3.0162  -2.9662  -2.9403  -2.9244  -2.9043
  -2.8683  -2.8425  -2.7835  -2.7402  -2.6774  -2.6579  -2.5942  -2.5375
  -2.5270  -2.4937  -2.4664  -2.4383  -2.3710  -2.3576  -2.2872  -2.2701
  -2.2400  -2.2305  -2.1836  -2.1729  -2.1001  -2.0724  -2.0665  -1.9880
  -1.9457  -1.9241  -1.9042  -1.8541  -1.8294  -1.8096  -1.7597  -1.7342
  -1.7244  -1.6813  -1.6497  -1.6291  -1.5975  -1.5641  -1.5607  -1.4893
  -1.4464  -1.4216  -1.3703  -1.3262  -1.3013  -1.2861  -1.2218  -1.1799
  -1.0955  -1.0443  -1.0061  -0.9723  -0.9379  -0.8950  -0.8559  -0.7979
  -0.7353  -0.7062  -0.6263  -0.6059  -0.5788  -0.5423  -0.5235  -0.5064
  -0.4892  -0.4537  -0.4144  -0.4063  -0.3663  -0.3524  -0.3347  -0.3024
  -0.2925  -0.2838  -0.2533  -0.2286  -0.2220  -0.1909  -0.1802  -0.1538
  -0.1391  -0.1106  -0.0981  -0.0803  -0.0740  -0.0453  -0.0199  -0.0101
   0.0055   0.0202   0.0428   0.0620   0.0890   0.1088   0.1313   0.1521
   0.1794   0.2075   0.2301   0.2489   0.2696   0.2818   0.3001   0.3157
   0.3513   0.3737   0.3917   0.4065   0.4382   0.4522   0.4639   0.4797
   0.5021   0.5099   0.5332   0.5465   0.5660   0.5831   0.6004   0.6164
   0.6204   0.6443   0.6739   0.6895   0.7178   0.7323   0.7573   0.7864
   0.8059   0.8246   0.8524   0.8842   0.9064   0.9327   0.9686   1.0029
   1.0351   1.0846   1.1342   1.1697   1.2156   1.2367   1.2453   1.2650
   1.3437   1.3654   1.4048   1.4416   1.4527   1.5160   1.5648   1.5981
   1.6143   1.6758   1.7166   1.7505   1.8015   1.8305   1.8717   1.9161
   4.4430
     cgsolve_all iterations  95    anorm=    0.76E-07
     cgsolve_all iterations  93    anorm=    0.75E-07
     cgsolve_all iterations  95    anorm=    0.77E-07

     k-point #    3 of     4      pool #  1    cpu time:   28609.6
     compute_u_kq: q = (    0.0000,    0.0000,    0.0000)
     Rotating WFCS
     ethr =  1.00E-14,  avg # of iterations =  5.0
     eigenvalues at k:
 -36.7690 -36.3815 -36.2198 -36.0745 -35.9166 -35.7091 -35.6948 -35.6496
 -35.6362 -35.5348 -35.4249 -35.3810 -18.5305 -18.3954 -18.3934 -18.3591
 -18.2722 -18.2011 -18.1686 -18.1398 -18.1013 -18.0723 -18.0455 -18.0185
 -17.9740 -17.9442 -17.8885 -17.8415 -17.8208 -17.8097 -17.8048 -17.7805
 -17.7309 -17.6903 -17.6757 -17.6410 -17.6212 -17.6080 -17.6011 -17.5718
 -17.5563 -17.5297 -17.5071 -17.4593 -17.4446 -17.3816 -17.3613 -17.3086
 -17.3019 -17.2797 -17.2762 -17.2427 -17.2328 -17.2051 -17.1883 -17.1776
 -17.1098 -17.0959 -17.0612 -17.0338 -17.0044 -16.9862 -16.9675 -16.9550
 -16.9400 -16.9143 -16.8899 -16.8707 -16.8588 -16.8398 -16.8243 -16.7989
 -16.7778 -16.7491 -16.7349 -16.7175 -16.6986 -16.6959 -16.6788 -16.6620
 -16.6406 -16.6377 -16.6218 -16.5962 -16.5755 -16.5377 -16.5255 -16.5068
 -16.4877 -16.3949 -16.3823 -16.3211 -16.2875 -16.2342 -16.1986 -16.0814
 -15.8596 -15.4434 -15.3363 -15.2320 -15.1875 -15.0243 -14.9930 -14.9552
 -14.8149 -14.7190 -14.6780 -14.4995 -14.4566 -14.4230 -14.4025 -14.3824
 -14.2990 -14.2787 -14.2603 -14.2065 -14.1074 -14.0785 -14.0391 -13.8744
 -13.8158 -13.8038  -6.4660  -6.3433  -6.3414  -6.2832  -6.1888  -6.1475
  -6.1223  -6.0719  -6.0554  -6.0250  -5.9673  -5.9058  -5.8867  -5.8291
  -5.8129  -5.7879  -5.7099  -5.6744  -5.6283  -5.6032  -5.5677  -5.5332
  -5.4656  -5.4247  -5.3981  -5.3757  -5.3636  -5.3174  -5.3034  -5.2717
  -5.2239  -5.1896  -5.1677  -5.1505  -5.1360  -5.0842  -5.0706  -4.9900
  -4.9627  -4.9399  -4.8879  -4.8707  -4.7655  -4.6218  -4.5971  -4.4692
  -4.3810  -4.3405  -3.7645  -3.7050  -3.5078  -3.4210  -3.3871  -3.2485
  -3.2035  -3.1550  -3.1040  -3.0598  -2.9711  -2.9485  -2.9208  -2.8958
  -2.8757  -2.8328  -2.7880  -2.7554  -2.6978  -2.6348  -2.6055  -2.5607
  -2.5284  -2.4854  -2.4623  -2.4308  -2.3712  -2.3468  -2.2996  -2.2515
  -2.2297  -2.1928  -2.1737  -2.1258  -2.1066  -2.0746  -2.0327  -1.9927
  -1.9582  -1.9360  -1.9011  -1.8487  -1.8320  -1.7969  -1.7801  -1.7609
  -1.7329  -1.6913  -1.6593  -1.6405  -1.5838  -1.5733  -1.5233  -1.4755
  -1.4327  -1.4289  -1.3819  -1.3282  -1.3018  -1.2687  -1.2134  -1.1457
  -1.0631  -1.0389  -1.0167  -0.9564  -0.9207  -0.8884  -0.8282  -0.8049
  -0.7465  -0.7156  -0.6516  -0.6219  -0.6022  -0.5592  -0.5477  -0.5083
  -0.4921  -0.4492  -0.4173  -0.3957  -0.3710  -0.3562  -0.3281  -0.3244
  -0.3027  -0.2733  -0.2576  -0.2360  -0.2118  -0.1931  -0.1762  -0.1590
  -0.1552  -0.1348  -0.1200  -0.0951  -0.0823  -0.0525  -0.0473  -0.0205
   0.0053   0.0291   0.0468   0.0604   0.0763   0.1033   0.1187   0.1398
   0.1709   0.1934   0.2027   0.2477   0.2611   0.3018   0.3190   0.3406
   0.3586   0.3841   0.4021   0.4128   0.4229   0.4498   0.4709   0.4866
   0.5139   0.5356   0.5428   0.5538   0.5753   0.5903   0.6093   0.6155
   0.6246   0.6487   0.6741   0.6881   0.6925   0.7229   0.7523   0.7759
   0.7987   0.8356   0.8427   0.8851   0.8957   0.9226   0.9438   0.9998
   1.0428   1.0849   1.1239   1.1580   1.1953   1.2152   1.2345   1.2814
   1.3348   1.3673   1.4064   1.4333   1.4781   1.4971   1.5228   1.5645
   1.6402   1.6767   1.7027   1.7247   1.8142   1.8617   1.9820   2.0627
   4.4250
     eigenvalues at k+q:
 -36.7690 -36.3815 -36.2198 -36.0745 -35.9166 -35.7091 -35.6948 -35.6496
 -35.6362 -35.5348 -35.4250 -35.3810 -18.5305 -18.3954 -18.3935 -18.3591
 -18.2722 -18.2011 -18.1686 -18.1398 -18.1013 -18.0723 -18.0455 -18.0185
 -17.9740 -17.9442 -17.8885 -17.8415 -17.8208 -17.8097 -17.8048 -17.7805
 -17.7309 -17.6903 -17.6757 -17.6410 -17.6212 -17.6080 -17.6011 -17.5718
 -17.5563 -17.5297 -17.5071 -17.4593 -17.4446 -17.3816 -17.3613 -17.3086
 -17.3019 -17.2797 -17.2762 -17.2427 -17.2328 -17.2051 -17.1883 -17.1776
 -17.1098 -17.0959 -17.0612 -17.0338 -17.0044 -16.9862 -16.9675 -16.9550
 -16.9400 -16.9143 -16.8899 -16.8707 -16.8588 -16.8398 -16.8244 -16.7989
 -16.7778 -16.7491 -16.7349 -16.7175 -16.6986 -16.6959 -16.6788 -16.6620
 -16.6406 -16.6377 -16.6218 -16.5962 -16.5755 -16.5377 -16.5255 -16.5068
 -16.4877 -16.3949 -16.3823 -16.3211 -16.2875 -16.2342 -16.1986 -16.0814
 -15.8596 -15.4434 -15.3363 -15.2320 -15.1875 -15.0243 -14.9930 -14.9552
 -14.8149 -14.7190 -14.6781 -14.4996 -14.4566 -14.4230 -14.4025 -14.3824
 -14.2990 -14.2787 -14.2603 -14.2065 -14.1074 -14.0785 -14.0391 -13.8744
 -13.8158 -13.8039  -6.4660  -6.3433  -6.3414  -6.2832  -6.1888  -6.1475
  -6.1223  -6.0719  -6.0554  -6.0250  -5.9673  -5.9058  -5.8867  -5.8291
  -5.8129  -5.7879  -5.7099  -5.6744  -5.6283  -5.6032  -5.5677  -5.5332
  -5.4656  -5.4247  -5.3981  -5.3757  -5.3636  -5.3174  -5.3035  -5.2717
  -5.2239  -5.1896  -5.1677  -5.1505  -5.1360  -5.0842  -5.0706  -4.9900
  -4.9627  -4.9399  -4.8879  -4.8707  -4.7655  -4.6218  -4.5971  -4.4692
  -4.3810  -4.3405  -3.7645  -3.7050  -3.5078  -3.4210  -3.3871  -3.2485
  -3.2035  -3.1550  -3.1040  -3.0598  -2.9711  -2.9485  -2.9208  -2.8958
  -2.8757  -2.8328  -2.7880  -2.7554  -2.6979  -2.6348  -2.6055  -2.5607
  -2.5284  -2.4854  -2.4623  -2.4308  -2.3712  -2.3468  -2.2996  -2.2515
  -2.2297  -2.1928  -2.1737  -2.1258  -2.1066  -2.0746  -2.0327  -1.9927
  -1.9583  -1.9360  -1.9011  -1.8487  -1.8320  -1.7969  -1.7801  -1.7609
  -1.7329  -1.6913  -1.6593  -1.6405  -1.5838  -1.5733  -1.5233  -1.4755
  -1.4327  -1.4289  -1.3819  -1.3282  -1.3018  -1.2687  -1.2134  -1.1458
  -1.0631  -1.0389  -1.0167  -0.9564  -0.9207  -0.8884  -0.8283  -0.8049
  -0.7465  -0.7156  -0.6516  -0.6219  -0.6023  -0.5592  -0.5477  -0.5083
  -0.4921  -0.4492  -0.4173  -0.3957  -0.3710  -0.3562  -0.3281  -0.3244
  -0.3027  -0.2733  -0.2576  -0.2360  -0.2118  -0.1931  -0.1762  -0.1590
  -0.1552  -0.1348  -0.1200  -0.0951  -0.0823  -0.0525  -0.0473  -0.0205
   0.0053   0.0291   0.0468   0.0604   0.0763   0.1033   0.1187   0.1397
   0.1709   0.1934   0.2027   0.2477   0.2611   0.3018   0.3190   0.3405
   0.3586   0.3841   0.4021   0.4128   0.4229   0.4498   0.4709   0.4866
   0.5139   0.5356   0.5428   0.5538   0.5753   0.5903   0.6093   0.6155
   0.6246   0.6487   0.6741   0.6881   0.6925   0.7229   0.7523   0.7759
   0.7987   0.8356   0.8427   0.8851   0.8957   0.9226   0.9438   0.9998
   1.0428   1.0849   1.1239   1.1580   1.1952   1.2152   1.2344   1.2814
   1.3348   1.3673   1.4064   1.4333   1.4781   1.4971   1.5228   1.5645
   1.6402   1.6766   1.7027   1.7247   1.8142   1.8617   1.9820   2.0627
   4.4250
     cgsolve_all iterations  82    anorm=    0.77E-07
PARA_AUG  1      50.3490280         0.0093367         0.2611464
     cgsolve_all iterations  82    anorm=    0.76E-07
PARA_AUG  2       0.0118715        50.5339491         0.1894146
     cgsolve_all iterations  80    anorm=    0.75E-07
PARA_AUG  3       0.3257703         0.2429626        50.6666955
     cgsolve_all iterations  95    anorm=    0.77E-07
     cgsolve_all iterations  95    anorm=    0.75E-07
     cgsolve_all iterations  95    anorm=    0.76E-07
     compute_u_kq: q = (    0.0402,    0.0000,    0.0000)
     Rotating WFCS
     ethr =  1.00E-14,  avg # of iterations = 40.0
     eigenvalues at k:
 -36.7690 -36.3815 -36.2198 -36.0745 -35.9166 -35.7091 -35.6948 -35.6496
 -35.6362 -35.5348 -35.4249 -35.3810 -18.5305 -18.3954 -18.3934 -18.3591
 -18.2722 -18.2011 -18.1686 -18.1398 -18.1013 -18.0723 -18.0455 -18.0185
 -17.9740 -17.9442 -17.8885 -17.8415 -17.8208 -17.8097 -17.8048 -17.7805
 -17.7309 -17.6903 -17.6757 -17.6410 -17.6212 -17.6080 -17.6011 -17.5718
 -17.5563 -17.5297 -17.5071 -17.4593 -17.4446 -17.3816 -17.3613 -17.3086
 -17.3019 -17.2797 -17.2762 -17.2427 -17.2328 -17.2051 -17.1883 -17.1776
 -17.1098 -17.0959 -17.0612 -17.0338 -17.0044 -16.9862 -16.9675 -16.9550
 -16.9400 -16.9143 -16.8899 -16.8707 -16.8588 -16.8398 -16.8243 -16.7989
 -16.7778 -16.7491 -16.7349 -16.7175 -16.6986 -16.6959 -16.6788 -16.6620
 -16.6406 -16.6377 -16.6218 -16.5962 -16.5755 -16.5377 -16.5255 -16.5068
 -16.4877 -16.3949 -16.3823 -16.3211 -16.2875 -16.2342 -16.1986 -16.0814
 -15.8596 -15.4434 -15.3363 -15.2320 -15.1875 -15.0243 -14.9930 -14.9552
 -14.8149 -14.7190 -14.6780 -14.4995 -14.4566 -14.4230 -14.4025 -14.3824
 -14.2990 -14.2787 -14.2603 -14.2065 -14.1074 -14.0785 -14.0391 -13.8744
 -13.8158 -13.8038  -6.4660  -6.3433  -6.3414  -6.2832  -6.1888  -6.1475
  -6.1223  -6.0719  -6.0554  -6.0250  -5.9673  -5.9058  -5.8867  -5.8291
  -5.8129  -5.7879  -5.7099  -5.6744  -5.6283  -5.6032  -5.5677  -5.5332
  -5.4656  -5.4247  -5.3981  -5.3757  -5.3636  -5.3174  -5.3034  -5.2717
  -5.2239  -5.1896  -5.1677  -5.1505  -5.1360  -5.0842  -5.0706  -4.9900
  -4.9627  -4.9399  -4.8879  -4.8707  -4.7655  -4.6218  -4.5971  -4.4692
  -4.3810  -4.3405  -3.7645  -3.7050  -3.5078  -3.4210  -3.3871  -3.2485
  -3.2035  -3.1550  -3.1040  -3.0598  -2.9711  -2.9485  -2.9208  -2.8958
  -2.8757  -2.8328  -2.7880  -2.7554  -2.6978  -2.6348  -2.6055  -2.5607
  -2.5284  -2.4854  -2.4623  -2.4308  -2.3712  -2.3468  -2.2996  -2.2515
  -2.2297  -2.1928  -2.1737  -2.1258  -2.1066  -2.0746  -2.0327  -1.9927
  -1.9582  -1.9360  -1.9011  -1.8487  -1.8320  -1.7969  -1.7801  -1.7609
  -1.7329  -1.6913  -1.6593  -1.6405  -1.5838  -1.5733  -1.5233  -1.4755
  -1.4327  -1.4289  -1.3819  -1.3282  -1.3018  -1.2687  -1.2134  -1.1457
  -1.0631  -1.0389  -1.0167  -0.9564  -0.9207  -0.8884  -0.8282  -0.8049
  -0.7465  -0.7156  -0.6516  -0.6219  -0.6022  -0.5592  -0.5477  -0.5083
  -0.4921  -0.4492  -0.4173  -0.3957  -0.3710  -0.3562  -0.3281  -0.3244
  -0.3027  -0.2733  -0.2576  -0.2360  -0.2118  -0.1931  -0.1762  -0.1590
  -0.1552  -0.1348  -0.1200  -0.0951  -0.0823  -0.0525  -0.0473  -0.0205
   0.0053   0.0291   0.0468   0.0604   0.0763   0.1033   0.1187   0.1398
   0.1709   0.1934   0.2027   0.2477   0.2611   0.3018   0.3190   0.3406
   0.3586   0.3841   0.4021   0.4128   0.4229   0.4498   0.4709   0.4866
   0.5139   0.5356   0.5428   0.5538   0.5753   0.5903   0.6093   0.6155
   0.6246   0.6487   0.6741   0.6881   0.6925   0.7229   0.7523   0.7759
   0.7987   0.8356   0.8427   0.8851   0.8957   0.9226   0.9438   0.9998
   1.0428   1.0849   1.1239   1.1580   1.1953   1.2152   1.2345   1.2814
   1.3348   1.3673   1.4064   1.4333   1.4781   1.4971   1.5228   1.5645
   1.6402   1.6767   1.7027   1.7247   1.8142   1.8617   1.9820   2.0627
   4.4250
     eigenvalues at k+q:
 -36.7690 -36.3815 -36.2198 -36.0745 -35.9166 -35.7091 -35.6948 -35.6496
 -35.6362 -35.5348 -35.4250 -35.3810 -18.5277 -18.3997 -18.3967 -18.3583
 -18.2730 -18.1972 -18.1685 -18.1389 -18.1046 -18.0729 -18.0469 -18.0206
 -17.9724 -17.9440 -17.8915 -17.8413 -17.8188 -17.8086 -17.8044 -17.7757
 -17.7279 -17.6897 -17.6715 -17.6420 -17.6235 -17.6081 -17.6000 -17.5718
 -17.5558 -17.5287 -17.5068 -17.4601 -17.4443 -17.3798 -17.3599 -17.3076
 -17.3010 -17.2804 -17.2749 -17.2444 -17.2310 -17.2065 -17.1854 -17.1783
 -17.1076 -17.0962 -17.0612 -17.0313 -17.0032 -16.9860 -16.9677 -16.9558
 -16.9406 -16.9172 -16.8915 -16.8712 -16.8600 -16.8415 -16.8243 -16.8026
 -16.7779 -16.7503 -16.7362 -16.7163 -16.6994 -16.6947 -16.6784 -16.6655
 -16.6444 -16.6377 -16.6234 -16.6013 -16.5767 -16.5416 -16.5262 -16.5099
 -16.4887 -16.3943 -16.3806 -16.3177 -16.2874 -16.2321 -16.2007 -16.0717
 -15.8678 -15.4423 -15.3302 -15.2242 -15.1849 -15.0275 -14.9940 -14.9608
 -14.8119 -14.7204 -14.6765 -14.5026 -14.4524 -14.4206 -14.4030 -14.3804
 -14.3003 -14.2786 -14.2608 -14.2101 -14.1011 -14.0780 -14.0332 -13.8771
 -13.8218 -13.8074  -6.4667  -6.3570  -6.3454  -6.2831  -6.1836  -6.1479
  -6.1235  -6.0720  -6.0542  -6.0246  -5.9670  -5.9071  -5.8895  -5.8305
  -5.8131  -5.7904  -5.7110  -5.6827  -5.6254  -5.6017  -5.5673  -5.5329
  -5.4675  -5.4245  -5.3978  -5.3740  -5.3637  -5.3175  -5.3030  -5.2729
  -5.2225  -5.1850  -5.1684  -5.1486  -5.1329  -5.0815  -5.0696  -4.9860
  -4.9589  -4.9384  -4.8933  -4.8669  -4.7635  -4.6286  -4.5817  -4.4538
  -4.3784  -4.3447  -3.7619  -3.7251  -3.5089  -3.4178  -3.3861  -3.2469
  -3.2051  -3.1543  -3.1016  -3.0571  -2.9670  -2.9482  -2.9204  -2.8959
  -2.8752  -2.8324  -2.7907  -2.7520  -2.6964  -2.6357  -2.6057  -2.5623
  -2.5257  -2.4826  -2.4595  -2.4343  -2.3748  -2.3454  -2.2972  -2.2555
  -2.2314  -2.1979  -2.1752  -2.1247  -2.1107  -2.0744  -2.0307  -1.9909
  -1.9614  -1.9366  -1.8979  -1.8510  -1.8313  -1.7942  -1.7840  -1.7588
  -1.7323  -1.6900  -1.6601  -1.6420  -1.5866  -1.5825  -1.5220  -1.4760
  -1.4376  -1.4298  -1.3810  -1.3252  -1.3020  -1.2668  -1.2129  -1.1447
  -1.0606  -1.0339  -1.0151  -0.9544  -0.9229  -0.8902  -0.8332  -0.8018
  -0.7483  -0.7140  -0.6514  -0.6198  -0.5998  -0.5610  -0.5483  -0.5068
  -0.4887  -0.4483  -0.4217  -0.3967  -0.3710  -0.3587  -0.3311  -0.3236
  -0.3001  -0.2716  -0.2569  -0.2364  -0.2106  -0.1918  -0.1740  -0.1592
  -0.1518  -0.1354  -0.1172  -0.0962  -0.0784  -0.0529  -0.0461  -0.0199
   0.0027   0.0298   0.0475   0.0602   0.0769   0.1045   0.1165   0.1379
   0.1705   0.1909   0.2029   0.2506   0.2611   0.3033   0.3171   0.3430
   0.3592   0.3802   0.4026   0.4118   0.4210   0.4504   0.4721   0.4845
   0.5131   0.5326   0.5433   0.5583   0.5735   0.5869   0.6067   0.6171
   0.6279   0.6504   0.6722   0.6842   0.6902   0.7231   0.7503   0.7748
   0.7945   0.8335   0.8422   0.8805   0.8935   0.9207   0.9410   0.9985
   1.0366   1.0841   1.1198   1.1554   1.1909   1.2146   1.2344   1.2756
   1.3339   1.3675   1.4098   1.4320   1.4772   1.4957   1.5252   1.5646
   1.6439   1.6814   1.7049   1.7320   1.8162   1.8642   1.9867   2.0612
   4.4274
     cgsolve_all iterations  95    anorm=    0.77E-07
     cgsolve_all iterations  95    anorm=    0.76E-07
     cgsolve_all iterations  95    anorm=    0.75E-07
     compute_u_kq: q = (   -0.0402,    0.0000,    0.0000)
     Rotating WFCS
     ethr =  1.00E-14,  avg # of iterations = 39.0
     eigenvalues at k:
 -36.7690 -36.3815 -36.2198 -36.0745 -35.9166 -35.7091 -35.6948 -35.6496
 -35.6362 -35.5348 -35.4249 -35.3810 -18.5305 -18.3954 -18.3934 -18.3591
 -18.2722 -18.2011 -18.1686 -18.1398 -18.1013 -18.0723 -18.0455 -18.0185
 -17.9740 -17.9442 -17.8885 -17.8415 -17.8208 -17.8097 -17.8048 -17.7805
 -17.7309 -17.6903 -17.6757 -17.6410 -17.6212 -17.6080 -17.6011 -17.5718
 -17.5563 -17.5297 -17.5071 -17.4593 -17.4446 -17.3816 -17.3613 -17.3086
 -17.3019 -17.2797 -17.2762 -17.2427 -17.2328 -17.2051 -17.1883 -17.1776
 -17.1098 -17.0959 -17.0612 -17.0338 -17.0044 -16.9862 -16.9675 -16.9550
 -16.9400 -16.9143 -16.8899 -16.8707 -16.8588 -16.8398 -16.8243 -16.7989
 -16.7778 -16.7491 -16.7349 -16.7175 -16.6986 -16.6959 -16.6788 -16.6620
 -16.6406 -16.6377 -16.6218 -16.5962 -16.5755 -16.5377 -16.5255 -16.5068
 -16.4877 -16.3949 -16.3823 -16.3211 -16.2875 -16.2342 -16.1986 -16.0814
 -15.8596 -15.4434 -15.3363 -15.2320 -15.1875 -15.0243 -14.9930 -14.9552
 -14.8149 -14.7190 -14.6780 -14.4995 -14.4566 -14.4230 -14.4025 -14.3824
 -14.2990 -14.2787 -14.2603 -14.2065 -14.1074 -14.0785 -14.0391 -13.8744
 -13.8158 -13.8038  -6.4660  -6.3433  -6.3414  -6.2832  -6.1888  -6.1475
  -6.1223  -6.0719  -6.0554  -6.0250  -5.9673  -5.9058  -5.8867  -5.8291
  -5.8129  -5.7879  -5.7099  -5.6744  -5.6283  -5.6032  -5.5677  -5.5332
  -5.4656  -5.4247  -5.3981  -5.3757  -5.3636  -5.3174  -5.3034  -5.2717
  -5.2239  -5.1896  -5.1677  -5.1505  -5.1360  -5.0842  -5.0706  -4.9900
  -4.9627  -4.9399  -4.8879  -4.8707  -4.7655  -4.6218  -4.5971  -4.4692
  -4.3810  -4.3405  -3.7645  -3.7050  -3.5078  -3.4210  -3.3871  -3.2485
  -3.2035  -3.1550  -3.1040  -3.0598  -2.9711  -2.9485  -2.9208  -2.8958
  -2.8757  -2.8328  -2.7880  -2.7554  -2.6978  -2.6348  -2.6055  -2.5607
  -2.5284  -2.4854  -2.4623  -2.4308  -2.3712  -2.3468  -2.2996  -2.2515
  -2.2297  -2.1928  -2.1737  -2.1258  -2.1066  -2.0746  -2.0327  -1.9927
  -1.9582  -1.9360  -1.9011  -1.8487  -1.8320  -1.7969  -1.7801  -1.7609
  -1.7329  -1.6913  -1.6593  -1.6405  -1.5838  -1.5733  -1.5233  -1.4755
  -1.4327  -1.4289  -1.3819  -1.3282  -1.3018  -1.2687  -1.2134  -1.1457
  -1.0631  -1.0389  -1.0167  -0.9564  -0.9207  -0.8884  -0.8282  -0.8049
  -0.7465  -0.7156  -0.6516  -0.6219  -0.6022  -0.5592  -0.5477  -0.5083
  -0.4921  -0.4492  -0.4173  -0.3957  -0.3710  -0.3562  -0.3281  -0.3244
  -0.3027  -0.2733  -0.2576  -0.2360  -0.2118  -0.1931  -0.1762  -0.1590
  -0.1552  -0.1348  -0.1200  -0.0951  -0.0823  -0.0525  -0.0473  -0.0205
   0.0053   0.0291   0.0468   0.0604   0.0763   0.1033   0.1187   0.1398
   0.1709   0.1934   0.2027   0.2477   0.2611   0.3018   0.3190   0.3406
   0.3586   0.3841   0.4021   0.4128   0.4229   0.4498   0.4709   0.4866
   0.5139   0.5356   0.5428   0.5538   0.5753   0.5903   0.6093   0.6155
   0.6246   0.6487   0.6741   0.6881   0.6925   0.7229   0.7523   0.7759
   0.7987   0.8356   0.8427   0.8851   0.8957   0.9226   0.9438   0.9998
   1.0428   1.0849   1.1239   1.1580   1.1953   1.2152   1.2345   1.2814
   1.3348   1.3673   1.4064   1.4333   1.4781   1.4971   1.5228   1.5645
   1.6402   1.6767   1.7027   1.7247   1.8142   1.8617   1.9820   2.0627
   4.4250
     eigenvalues at k+q:
 -36.7690 -36.3815 -36.2198 -36.0745 -35.9166 -35.7091 -35.6948 -35.6496
 -35.6362 -35.5348 -35.4249 -35.3810 -18.5330 -18.3914 -18.3901 -18.3599
 -18.2713 -18.2050 -18.1681 -18.1416 -18.0978 -18.0708 -18.0441 -18.0166
 -17.9756 -17.9443 -17.8857 -17.8419 -17.8238 -17.8105 -17.8046 -17.7847
 -17.7340 -17.6911 -17.6799 -17.6404 -17.6197 -17.6089 -17.6005 -17.5716
 -17.5566 -17.5305 -17.5072 -17.4590 -17.4447 -17.3835 -17.3628 -17.3096
 -17.3028 -17.2798 -17.2764 -17.2411 -17.2344 -17.2045 -17.1905 -17.1769
 -17.1122 -17.0954 -17.0615 -17.0362 -17.0056 -16.9869 -16.9675 -16.9543
 -16.9396 -16.9115 -16.8882 -16.8704 -16.8575 -16.8376 -16.8249 -16.7949
 -16.7776 -16.7481 -16.7335 -16.7187 -16.6983 -16.6966 -16.6794 -16.6591
 -16.6386 -16.6360 -16.6195 -16.5911 -16.5743 -16.5337 -16.5249 -16.5037
 -16.4865 -16.3955 -16.3840 -16.3244 -16.2874 -16.2363 -16.1969 -16.0914
 -15.8513 -15.4444 -15.3420 -15.2399 -15.1903 -15.0210 -14.9922 -14.9496
 -14.8179 -14.7178 -14.6793 -14.4981 -14.4605 -14.4253 -14.4020 -14.3831
 -14.2999 -14.2776 -14.2603 -14.2034 -14.1132 -14.0780 -14.0433 -13.8721
 -13.8105 -13.8010  -6.4652  -6.3411  -6.3254  -6.2832  -6.1941  -6.1472
  -6.1212  -6.0728  -6.0553  -6.0251  -5.9679  -5.9049  -5.8838  -5.8280
  -5.8125  -5.7858  -5.7086  -5.6653  -5.6312  -5.6046  -5.5681  -5.5336
  -5.4638  -5.4253  -5.3989  -5.3775  -5.3633  -5.3175  -5.3040  -5.2706
  -5.2271  -5.1930  -5.1672  -5.1533  -5.1387  -5.0873  -5.0703  -4.9937
  -4.9662  -4.9413  -4.8826  -4.8735  -4.7675  -4.6254  -4.6057  -4.4825
  -4.3825  -4.3360  -3.7670  -3.6853  -3.5066  -3.4242  -3.3877  -3.2513
  -3.2029  -3.1568  -3.1070  -3.0602  -2.9758  -2.9488  -2.9228  -2.8938
  -2.8750  -2.8332  -2.7863  -2.7575  -2.6993  -2.6348  -2.6042  -2.5587
  -2.5313  -2.4882  -2.4644  -2.4274  -2.3690  -2.3482  -2.3021  -2.2508
  -2.2240  -2.1881  -2.1727  -2.1273  -2.1032  -2.0753  -2.0344  -1.9934
  -1.9571  -1.9346  -1.9039  -1.8470  -1.8314  -1.8014  -1.7754  -1.7621
  -1.7341  -1.6929  -1.6589  -1.6377  -1.5825  -1.5637  -1.5248  -1.4761
  -1.4308  -1.4234  -1.3835  -1.3308  -1.3013  -1.2698  -1.2145  -1.1486
  -1.0658  -1.0451  -1.0166  -0.9588  -0.9188  -0.8868  -0.8235  -0.8057
  -0.7469  -0.7174  -0.6518  -0.6231  -0.6035  -0.5571  -0.5471  -0.5096
  -0.4966  -0.4500  -0.4131  -0.3945  -0.3711  -0.3532  -0.3297  -0.3214
  -0.3041  -0.2746  -0.2584  -0.2369  -0.2125  -0.1944  -0.1774  -0.1609
  -0.1568  -0.1353  -0.1207  -0.0947  -0.0858  -0.0526  -0.0480  -0.0212
   0.0075   0.0283   0.0467   0.0609   0.0761   0.1024   0.1211   0.1413
   0.1718   0.1957   0.2028   0.2445   0.2613   0.3001   0.3208   0.3382
   0.3582   0.3876   0.4009   0.4135   0.4250   0.4488   0.4693   0.4892
   0.5147   0.5389   0.5418   0.5500   0.5755   0.5928   0.6103   0.6159
   0.6220   0.6471   0.6756   0.6903   0.6969   0.7232   0.7535   0.7772
   0.8023   0.8376   0.8431   0.8888   0.8989   0.9244   0.9477   1.0009
   1.0496   1.0856   1.1279   1.1596   1.2014   1.2163   1.2352   1.2866
   1.3360   1.3675   1.4033   1.4344   1.4790   1.4987   1.5199   1.5652
   1.6358   1.6720   1.7005   1.7174   1.8116   1.8588   1.9759   2.0626
   4.4229
     cgsolve_all iterations  95    anorm=    0.78E-07
     cgsolve_all iterations  95    anorm=    0.76E-07
     cgsolve_all iterations  97    anorm=    0.76E-07
     compute_u_kq: q = (    0.0000,    0.0402,    0.0000)
     Rotating WFCS
     ethr =  1.00E-14,  avg # of iterations = 38.0
     eigenvalues at k:
 -36.7690 -36.3815 -36.2198 -36.0745 -35.9166 -35.7091 -35.6948 -35.6496
 -35.6362 -35.5348 -35.4249 -35.3810 -18.5305 -18.3954 -18.3934 -18.3591
 -18.2722 -18.2011 -18.1686 -18.1398 -18.1013 -18.0723 -18.0455 -18.0185
 -17.9740 -17.9442 -17.8885 -17.8415 -17.8208 -17.8097 -17.8048 -17.7805
 -17.7309 -17.6903 -17.6757 -17.6410 -17.6212 -17.6080 -17.6011 -17.5718
 -17.5563 -17.5297 -17.5071 -17.4593 -17.4446 -17.3816 -17.3613 -17.3086
 -17.3019 -17.2797 -17.2762 -17.2427 -17.2328 -17.2051 -17.1883 -17.1776
 -17.1098 -17.0959 -17.0612 -17.0338 -17.0044 -16.9862 -16.9675 -16.9550
 -16.9400 -16.9143 -16.8899 -16.8707 -16.8588 -16.8398 -16.8243 -16.7989
 -16.7778 -16.7491 -16.7349 -16.7175 -16.6986 -16.6959 -16.6788 -16.6620
 -16.6406 -16.6377 -16.6218 -16.5962 -16.5755 -16.5377 -16.5255 -16.5068
 -16.4877 -16.3949 -16.3823 -16.3211 -16.2875 -16.2342 -16.1986 -16.0814
 -15.8596 -15.4434 -15.3363 -15.2320 -15.1875 -15.0243 -14.9930 -14.9552
 -14.8149 -14.7190 -14.6780 -14.4995 -14.4566 -14.4230 -14.4025 -14.3824
 -14.2990 -14.2787 -14.2603 -14.2065 -14.1074 -14.0785 -14.0391 -13.8744
 -13.8158 -13.8038  -6.4660  -6.3433  -6.3414  -6.2832  -6.1888  -6.1475
  -6.1223  -6.0719  -6.0554  -6.0250  -5.9673  -5.9058  -5.8867  -5.8291
  -5.8129  -5.7879  -5.7099  -5.6744  -5.6283  -5.6032  -5.5677  -5.5332
  -5.4656  -5.4247  -5.3981  -5.3757  -5.3636  -5.3174  -5.3034  -5.2717
  -5.2239  -5.1896  -5.1677  -5.1505  -5.1360  -5.0842  -5.0706  -4.9900
  -4.9627  -4.9399  -4.8879  -4.8707  -4.7655  -4.6218  -4.5971  -4.4692
  -4.3810  -4.3405  -3.7645  -3.7050  -3.5078  -3.4210  -3.3871  -3.2485
  -3.2035  -3.1550  -3.1040  -3.0598  -2.9711  -2.9485  -2.9208  -2.8958
  -2.8757  -2.8328  -2.7880  -2.7554  -2.6978  -2.6348  -2.6055  -2.5607
  -2.5284  -2.4854  -2.4623  -2.4308  -2.3712  -2.3468  -2.2996  -2.2515
  -2.2297  -2.1928  -2.1737  -2.1258  -2.1066  -2.0746  -2.0327  -1.9927
  -1.9582  -1.9360  -1.9011  -1.8487  -1.8320  -1.7969  -1.7801  -1.7609
  -1.7329  -1.6913  -1.6593  -1.6405  -1.5838  -1.5733  -1.5233  -1.4755
  -1.4327  -1.4289  -1.3819  -1.3282  -1.3018  -1.2687  -1.2134  -1.1457
  -1.0631  -1.0389  -1.0167  -0.9564  -0.9207  -0.8884  -0.8282  -0.8049
  -0.7465  -0.7156  -0.6516  -0.6219  -0.6022  -0.5592  -0.5477  -0.5083
  -0.4921  -0.4492  -0.4173  -0.3957  -0.3710  -0.3562  -0.3281  -0.3244
  -0.3027  -0.2733  -0.2576  -0.2360  -0.2118  -0.1931  -0.1762  -0.1590
  -0.1552  -0.1348  -0.1200  -0.0951  -0.0823  -0.0525  -0.0473  -0.0205
   0.0053   0.0291   0.0468   0.0604   0.0763   0.1033   0.1187   0.1398
   0.1709   0.1934   0.2027   0.2477   0.2611   0.3018   0.3190   0.3406
   0.3586   0.3841   0.4021   0.4128   0.4229   0.4498   0.4709   0.4866
   0.5139   0.5356   0.5428   0.5538   0.5753   0.5903   0.6093   0.6155
   0.6246   0.6487   0.6741   0.6881   0.6925   0.7229   0.7523   0.7759
   0.7987   0.8356   0.8427   0.8851   0.8957   0.9226   0.9438   0.9998
   1.0428   1.0849   1.1239   1.1580   1.1953   1.2152   1.2345   1.2814
   1.3348   1.3673   1.4064   1.4333   1.4781   1.4971   1.5228   1.5645
   1.6402   1.6767   1.7027   1.7247   1.8142   1.8617   1.9820   2.0627
   4.4250
     eigenvalues at k+q:
 -36.7690 -36.3815 -36.2198 -36.0745 -35.9166 -35.7091 -35.6948 -35.6496
 -35.6362 -35.5348 -35.4249 -35.3810 -18.5328 -18.3957 -18.3888 -18.3592
 -18.2670 -18.2011 -18.1696 -18.1411 -18.1016 -18.0696 -18.0441 -18.0173
 -17.9760 -17.9442 -17.8873 -17.8426 -17.8224 -17.8101 -17.8052 -17.7836
 -17.7338 -17.6936 -17.6796 -17.6401 -17.6229 -17.6078 -17.6008 -17.5722
 -17.5562 -17.5307 -17.5076 -17.4597 -17.4460 -17.3816 -17.3628 -17.3102
 -17.3043 -17.2794 -17.2761 -17.2414 -17.2338 -17.2061 -17.1898 -17.1775
 -17.1126 -17.0966 -17.0614 -17.0358 -17.0050 -16.9863 -16.9667 -16.9547
 -16.9403 -16.9132 -16.8888 -16.8697 -16.8594 -16.8373 -16.8207 -16.7949
 -16.7766 -16.7477 -16.7343 -16.7175 -16.6974 -16.6951 -16.6771 -16.6585
 -16.6388 -16.6353 -16.6200 -16.5891 -16.5737 -16.5315 -16.5244 -16.5022
 -16.4867 -16.3957 -16.3837 -16.3254 -16.2881 -16.2373 -16.1963 -16.0959
 -15.8475 -15.4452 -15.3437 -15.2437 -15.1924 -15.0188 -14.9920 -14.9471
 -14.8199 -14.7172 -14.6794 -14.4938 -14.4617 -14.4250 -14.4044 -14.3877
 -14.2992 -14.2784 -14.2588 -14.2078 -14.1119 -14.0761 -14.0429 -13.8716
 -13.8096 -13.7995  -6.4650  -6.3419  -6.3178  -6.2831  -6.1918  -6.1468
  -6.1258  -6.0736  -6.0577  -6.0224  -5.9661  -5.9028  -5.8818  -5.8271
  -5.8117  -5.7845  -5.7079  -5.6620  -5.6316  -5.6058  -5.5683  -5.5340
  -5.4654  -5.4267  -5.3986  -5.3795  -5.3662  -5.3166  -5.3016  -5.2741
  -5.2299  -5.1953  -5.1668  -5.1509  -5.1394  -5.0894  -5.0699  -4.9962
  -4.9605  -4.9416  -4.8810  -4.8741  -4.7686  -4.6337  -4.6098  -4.4882
  -4.3829  -4.3303  -3.7684  -3.6775  -3.5063  -3.4274  -3.3884  -3.2475
  -3.2037  -3.1548  -3.1043  -3.0654  -2.9730  -2.9535  -2.9240  -2.8935
  -2.8742  -2.8343  -2.7909  -2.7554  -2.7035  -2.6366  -2.6049  -2.5583
  -2.5331  -2.4847  -2.4623  -2.4316  -2.3723  -2.3457  -2.2979  -2.2483
  -2.2257  -2.1907  -2.1688  -2.1257  -2.1030  -2.0743  -2.0313  -1.9973
  -1.9577  -1.9329  -1.9019  -1.8496  -1.8296  -1.7956  -1.7780  -1.7591
  -1.7300  -1.6883  -1.6596  -1.6365  -1.5821  -1.5712  -1.5265  -1.4747
  -1.4332  -1.4225  -1.3823  -1.3300  -1.3019  -1.2731  -1.2136  -1.1481
  -1.0701  -1.0461  -1.0176  -0.9543  -0.9205  -0.8877  -0.8253  -0.8026
  -0.7447  -0.7158  -0.6511  -0.6221  -0.6032  -0.5629  -0.5475  -0.5117
  -0.4973  -0.4544  -0.4172  -0.3991  -0.3726  -0.3533  -0.3290  -0.3205
  -0.2983  -0.2744  -0.2564  -0.2367  -0.2113  -0.1919  -0.1780  -0.1595
  -0.1556  -0.1365  -0.1228  -0.0951  -0.0822  -0.0531  -0.0480  -0.0218
   0.0045   0.0321   0.0451   0.0630   0.0773   0.1051   0.1179   0.1396
   0.1700   0.1956   0.2016   0.2445   0.2666   0.2989   0.3166   0.3387
   0.3578   0.3839   0.4029   0.4130   0.4209   0.4507   0.4730   0.4875
   0.5119   0.5370   0.5433   0.5543   0.5780   0.5926   0.6117   0.6158
   0.6258   0.6500   0.6749   0.6880   0.6934   0.7267   0.7567   0.7753
   0.7979   0.8369   0.8417   0.8894   0.9067   0.9271   0.9481   1.0004
   1.0477   1.0944   1.1332   1.1628   1.2002   1.2179   1.2343   1.2880
   1.3347   1.3682   1.4073   1.4329   1.4788   1.4985   1.5232   1.5602
   1.6343   1.6674   1.6994   1.7137   1.8099   1.8578   1.9758   2.0627
   4.4219
     cgsolve_all iterations  95    anorm=    0.77E-07
     cgsolve_all iterations  95    anorm=    0.76E-07
     cgsolve_all iterations  97    anorm=    0.76E-07
     compute_u_kq: q = (    0.0000,   -0.0402,    0.0000)
     Rotating WFCS
     ethr =  1.00E-14,  avg # of iterations = 39.0
     eigenvalues at k:
 -36.7690 -36.3815 -36.2198 -36.0745 -35.9166 -35.7091 -35.6948 -35.6496
 -35.6362 -35.5348 -35.4249 -35.3810 -18.5305 -18.3954 -18.3934 -18.3591
 -18.2722 -18.2011 -18.1686 -18.1398 -18.1013 -18.0723 -18.0455 -18.0185
 -17.9740 -17.9442 -17.8885 -17.8415 -17.8208 -17.8097 -17.8048 -17.7805
 -17.7309 -17.6903 -17.6757 -17.6410 -17.6212 -17.6080 -17.6011 -17.5718
 -17.5563 -17.5297 -17.5071 -17.4593 -17.4446 -17.3816 -17.3613 -17.3086
 -17.3019 -17.2797 -17.2762 -17.2427 -17.2328 -17.2051 -17.1883 -17.1776
 -17.1098 -17.0959 -17.0612 -17.0338 -17.0044 -16.9862 -16.9675 -16.9550
 -16.9400 -16.9143 -16.8899 -16.8707 -16.8588 -16.8398 -16.8243 -16.7989
 -16.7778 -16.7491 -16.7349 -16.7175 -16.6986 -16.6959 -16.6788 -16.6620
 -16.6406 -16.6377 -16.6218 -16.5962 -16.5755 -16.5377 -16.5255 -16.5068
 -16.4877 -16.3949 -16.3823 -16.3211 -16.2875 -16.2342 -16.1986 -16.0814
 -15.8596 -15.4434 -15.3363 -15.2320 -15.1875 -15.0243 -14.9930 -14.9552
 -14.8149 -14.7190 -14.6780 -14.4995 -14.4566 -14.4230 -14.4025 -14.3824
 -14.2990 -14.2787 -14.2603 -14.2065 -14.1074 -14.0785 -14.0391 -13.8744
 -13.8158 -13.8038  -6.4660  -6.3433  -6.3414  -6.2832  -6.1888  -6.1475
  -6.1223  -6.0719  -6.0554  -6.0250  -5.9673  -5.9058  -5.8867  -5.8291
  -5.8129  -5.7879  -5.7099  -5.6744  -5.6283  -5.6032  -5.5677  -5.5332
  -5.4656  -5.4247  -5.3981  -5.3757  -5.3636  -5.3174  -5.3034  -5.2717
  -5.2239  -5.1896  -5.1677  -5.1505  -5.1360  -5.0842  -5.0706  -4.9900
  -4.9627  -4.9399  -4.8879  -4.8707  -4.7655  -4.6218  -4.5971  -4.4692
  -4.3810  -4.3405  -3.7645  -3.7050  -3.5078  -3.4210  -3.3871  -3.2485
  -3.2035  -3.1550  -3.1040  -3.0598  -2.9711  -2.9485  -2.9208  -2.8958
  -2.8757  -2.8328  -2.7880  -2.7554  -2.6978  -2.6348  -2.6055  -2.5607
  -2.5284  -2.4854  -2.4623  -2.4308  -2.3712  -2.3468  -2.2996  -2.2515
  -2.2297  -2.1928  -2.1737  -2.1258  -2.1066  -2.0746  -2.0327  -1.9927
  -1.9582  -1.9360  -1.9011  -1.8487  -1.8320  -1.7969  -1.7801  -1.7609
  -1.7329  -1.6913  -1.6593  -1.6405  -1.5838  -1.5733  -1.5233  -1.4755
  -1.4327  -1.4289  -1.3819  -1.3282  -1.3018  -1.2687  -1.2134  -1.1457
  -1.0631  -1.0389  -1.0167  -0.9564  -0.9207  -0.8884  -0.8282  -0.8049
  -0.7465  -0.7156  -0.6516  -0.6219  -0.6022  -0.5592  -0.5477  -0.5083
  -0.4921  -0.4492  -0.4173  -0.3957  -0.3710  -0.3562  -0.3281  -0.3244
  -0.3027  -0.2733  -0.2576  -0.2360  -0.2118  -0.1931  -0.1762  -0.1590
  -0.1552  -0.1348  -0.1200  -0.0951  -0.0823  -0.0525  -0.0473  -0.0205
   0.0053   0.0291   0.0468   0.0604   0.0763   0.1033   0.1187   0.1398
   0.1709   0.1934   0.2027   0.2477   0.2611   0.3018   0.3190   0.3406
   0.3586   0.3841   0.4021   0.4128   0.4229   0.4498   0.4709   0.4866
   0.5139   0.5356   0.5428   0.5538   0.5753   0.5903   0.6093   0.6155
   0.6246   0.6487   0.6741   0.6881   0.6925   0.7229   0.7523   0.7759
   0.7987   0.8356   0.8427   0.8851   0.8957   0.9226   0.9438   0.9998
   1.0428   1.0849   1.1239   1.1580   1.1953   1.2152   1.2345   1.2814
   1.3348   1.3673   1.4064   1.4333   1.4781   1.4971   1.5228   1.5645
   1.6402   1.6767   1.7027   1.7247   1.8142   1.8617   1.9820   2.0627
   4.4250
     eigenvalues at k+q:
 -36.7690 -36.3815 -36.2198 -36.0745 -35.9166 -35.7091 -35.6948 -35.6496
 -35.6362 -35.5348 -35.4250 -35.3810 -18.5281 -18.3983 -18.3950 -18.3587
 -18.2774 -18.2010 -18.1677 -18.1386 -18.1010 -18.0744 -18.0470 -18.0197
 -17.9720 -17.9440 -17.8897 -17.8419 -17.8200 -17.8084 -17.8036 -17.7775
 -17.7277 -17.6871 -17.6716 -17.6418 -17.6194 -17.6084 -17.6014 -17.5713
 -17.5562 -17.5287 -17.5063 -17.4591 -17.4433 -17.3817 -17.3597 -17.3071
 -17.2993 -17.2805 -17.2759 -17.2441 -17.2317 -17.2044 -17.1865 -17.1771
 -17.1075 -17.0949 -17.0615 -17.0317 -17.0043 -16.9859 -16.9686 -16.9552
 -16.9398 -16.9151 -16.8908 -16.8714 -16.8581 -16.8423 -16.8277 -16.8034
 -16.7787 -16.7509 -16.7357 -16.7175 -16.7019 -16.6946 -16.6814 -16.6654
 -16.6444 -16.6373 -16.6230 -16.6032 -16.5774 -16.5438 -16.5266 -16.5114
 -16.4884 -16.3941 -16.3809 -16.3167 -16.2867 -16.2312 -16.2011 -16.0673
 -15.8716 -15.4416 -15.3285 -15.2205 -15.1825 -15.0298 -14.9942 -14.9635
 -14.8099 -14.7212 -14.6763 -14.5062 -14.4512 -14.4204 -14.4015 -14.3759
 -14.3001 -14.2788 -14.2617 -14.2057 -14.1028 -14.0801 -14.0341 -13.8775
 -13.8227 -13.8085  -6.4669  -6.3639  -6.3446  -6.2830  -6.1862  -6.1478
  -6.1188  -6.0704  -6.0529  -6.0276  -5.9687  -5.9093  -5.8919  -5.8311
  -5.8147  -5.7908  -5.7122  -5.6857  -5.6243  -5.6004  -5.5669  -5.5326
  -5.4661  -5.4234  -5.3982  -5.3722  -5.3610  -5.3186  -5.3053  -5.2697
  -5.2195  -5.1848  -5.1683  -5.1505  -5.1322  -5.0801  -5.0678  -4.9843
  -4.9649  -4.9383  -4.8950  -4.8647  -4.7623  -4.6256  -4.5753  -4.4458
  -4.3765  -4.3504  -3.7607  -3.7337  -3.5093  -3.4157  -3.3847  -3.2509
  -3.2053  -3.1553  -3.1043  -3.0531  -2.9701  -2.9442  -2.9177  -2.8987
  -2.8748  -2.8307  -2.7849  -2.7551  -2.6913  -2.6335  -2.6053  -2.5633
  -2.5243  -2.4858  -2.4614  -2.4298  -2.3700  -2.3487  -2.3016  -2.2563
  -2.2330  -2.1959  -2.1763  -2.1273  -2.1096  -2.0754  -2.0334  -1.9888
  -1.9605  -1.9366  -1.9000  -1.8490  -1.8350  -1.8002  -1.7812  -1.7617
  -1.7356  -1.6948  -1.6595  -1.6428  -1.5860  -1.5759  -1.5205  -1.4787
  -1.4383  -1.4276  -1.3798  -1.3273  -1.3007  -1.2643  -1.2134  -1.1432
  -1.0577  -1.0319  -1.0151  -0.9587  -0.9208  -0.8886  -0.8322  -0.8055
  -0.7484  -0.7158  -0.6524  -0.6215  -0.6007  -0.5557  -0.5490  -0.5050
  -0.4861  -0.4438  -0.4193  -0.3925  -0.3698  -0.3596  -0.3292  -0.3236
  -0.3061  -0.2727  -0.2582  -0.2354  -0.2131  -0.1949  -0.1738  -0.1589
  -0.1549  -0.1322  -0.1173  -0.0959  -0.0810  -0.0524  -0.0468  -0.0191
   0.0066   0.0268   0.0476   0.0586   0.0751   0.1013   0.1195   0.1400
   0.1713   0.1917   0.2039   0.2509   0.2564   0.3037   0.3213   0.3432
   0.3601   0.3842   0.4008   0.4125   0.4247   0.4481   0.4687   0.4864
   0.5160   0.5337   0.5409   0.5542   0.5726   0.5881   0.6054   0.6158
   0.6239   0.6481   0.6713   0.6887   0.6930   0.7190   0.7481   0.7765
   0.8000   0.8330   0.8434   0.8757   0.8884   0.9174   0.9415   0.9986
   1.0385   1.0748   1.1158   1.1531   1.1902   1.2124   1.2364   1.2750
   1.3350   1.3666   1.4055   1.4344   1.4774   1.4958   1.5222   1.5692
   1.6453   1.6856   1.7057   1.7356   1.8179   1.8659   1.9872   2.0621
   4.4283
     cgsolve_all iterations  95    anorm=    0.77E-07
     cgsolve_all iterations  95    anorm=    0.77E-07
     cgsolve_all iterations  95    anorm=    0.75E-07
     compute_u_kq: q = (    0.0000,    0.0000,    0.0402)
     Rotating WFCS
     ethr =  1.00E-14,  avg # of iterations = 44.0
     eigenvalues at k:
 -36.7690 -36.3815 -36.2198 -36.0745 -35.9166 -35.7091 -35.6948 -35.6496
 -35.6362 -35.5348 -35.4249 -35.3810 -18.5305 -18.3954 -18.3934 -18.3591
 -18.2722 -18.2011 -18.1686 -18.1398 -18.1013 -18.0723 -18.0455 -18.0185
 -17.9740 -17.9442 -17.8885 -17.8415 -17.8208 -17.8097 -17.8048 -17.7805
 -17.7309 -17.6903 -17.6757 -17.6410 -17.6212 -17.6080 -17.6011 -17.5718
 -17.5563 -17.5297 -17.5071 -17.4593 -17.4446 -17.3816 -17.3613 -17.3086
 -17.3019 -17.2797 -17.2762 -17.2427 -17.2328 -17.2051 -17.1883 -17.1776
 -17.1098 -17.0959 -17.0612 -17.0338 -17.0044 -16.9862 -16.9675 -16.9550
 -16.9400 -16.9143 -16.8899 -16.8707 -16.8588 -16.8398 -16.8243 -16.7989
 -16.7778 -16.7491 -16.7349 -16.7175 -16.6986 -16.6959 -16.6788 -16.6620
 -16.6406 -16.6377 -16.6218 -16.5962 -16.5755 -16.5377 -16.5255 -16.5068
 -16.4877 -16.3949 -16.3823 -16.3211 -16.2875 -16.2342 -16.1986 -16.0814
 -15.8596 -15.4434 -15.3363 -15.2320 -15.1875 -15.0243 -14.9930 -14.9552
 -14.8149 -14.7190 -14.6780 -14.4995 -14.4566 -14.4230 -14.4025 -14.3824
 -14.2990 -14.2787 -14.2603 -14.2065 -14.1074 -14.0785 -14.0391 -13.8744
 -13.8158 -13.8038  -6.4660  -6.3433  -6.3414  -6.2832  -6.1888  -6.1475
  -6.1223  -6.0719  -6.0554  -6.0250  -5.9673  -5.9058  -5.8867  -5.8291
  -5.8129  -5.7879  -5.7099  -5.6744  -5.6283  -5.6032  -5.5677  -5.5332
  -5.4656  -5.4247  -5.3981  -5.3757  -5.3636  -5.3174  -5.3034  -5.2717
  -5.2239  -5.1896  -5.1677  -5.1505  -5.1360  -5.0842  -5.0706  -4.9900
  -4.9627  -4.9399  -4.8879  -4.8707  -4.7655  -4.6218  -4.5971  -4.4692
  -4.3810  -4.3405  -3.7645  -3.7050  -3.5078  -3.4210  -3.3871  -3.2485
  -3.2035  -3.1550  -3.1040  -3.0598  -2.9711  -2.9485  -2.9208  -2.8958
  -2.8757  -2.8328  -2.7880  -2.7554  -2.6978  -2.6348  -2.6055  -2.5607
  -2.5284  -2.4854  -2.4623  -2.4308  -2.3712  -2.3468  -2.2996  -2.2515
  -2.2297  -2.1928  -2.1737  -2.1258  -2.1066  -2.0746  -2.0327  -1.9927
  -1.9582  -1.9360  -1.9011  -1.8487  -1.8320  -1.7969  -1.7801  -1.7609
  -1.7329  -1.6913  -1.6593  -1.6405  -1.5838  -1.5733  -1.5233  -1.4755
  -1.4327  -1.4289  -1.3819  -1.3282  -1.3018  -1.2687  -1.2134  -1.1457
  -1.0631  -1.0389  -1.0167  -0.9564  -0.9207  -0.8884  -0.8282  -0.8049
  -0.7465  -0.7156  -0.6516  -0.6219  -0.6022  -0.5592  -0.5477  -0.5083
  -0.4921  -0.4492  -0.4173  -0.3957  -0.3710  -0.3562  -0.3281  -0.3244
  -0.3027  -0.2733  -0.2576  -0.2360  -0.2118  -0.1931  -0.1762  -0.1590
  -0.1552  -0.1348  -0.1200  -0.0951  -0.0823  -0.0525  -0.0473  -0.0205
   0.0053   0.0291   0.0468   0.0604   0.0763   0.1033   0.1187   0.1398
   0.1709   0.1934   0.2027   0.2477   0.2611   0.3018   0.3190   0.3406
   0.3586   0.3841   0.4021   0.4128   0.4229   0.4498   0.4709   0.4866
   0.5139   0.5356   0.5428   0.5538   0.5753   0.5903   0.6093   0.6155
   0.6246   0.6487   0.6741   0.6881   0.6925   0.7229   0.7523   0.7759
   0.7987   0.8356   0.8427   0.8851   0.8957   0.9226   0.9438   0.9998
   1.0428   1.0849   1.1239   1.1580   1.1953   1.2152   1.2345   1.2814
   1.3348   1.3673   1.4064   1.4333   1.4781   1.4971   1.5228   1.5645
   1.6402   1.6767   1.7027   1.7247   1.8142   1.8617   1.9820   2.0627
   4.4250
     eigenvalues at k+q:
 -36.7690 -36.3815 -36.2198 -36.0745 -35.9166 -35.7091 -35.6948 -35.6496
 -35.6362 -35.5348 -35.4250 -35.3810 -18.5304 -18.3955 -18.3935 -18.3591
 -18.2722 -18.2010 -18.1686 -18.1398 -18.1013 -18.0723 -18.0455 -18.0184
 -17.9745 -17.9437 -17.8886 -17.8416 -17.8208 -17.8094 -17.8048 -17.7807
 -17.7308 -17.6902 -17.6757 -17.6410 -17.6213 -17.6080 -17.6008 -17.5720
 -17.5568 -17.5293 -17.5070 -17.4592 -17.4447 -17.3815 -17.3617 -17.3087
 -17.3015 -17.2800 -17.2758 -17.2427 -17.2324 -17.2055 -17.1878 -17.1779
 -17.1099 -17.0958 -17.0613 -17.0337 -17.0041 -16.9862 -16.9674 -16.9561
 -16.9400 -16.9139 -16.8895 -16.8718 -16.8579 -16.8399 -16.8241 -16.7990
 -16.7780 -16.7491 -16.7348 -16.7175 -16.6986 -16.6959 -16.6790 -16.6620
 -16.6409 -16.6373 -16.6219 -16.5962 -16.5756 -16.5377 -16.5255 -16.5069
 -16.4877 -16.3949 -16.3822 -16.3210 -16.2875 -16.2342 -16.1986 -16.0813
 -15.8596 -15.4434 -15.3362 -15.2320 -15.1875 -15.0243 -14.9930 -14.9552
 -14.8149 -14.7190 -14.6780 -14.4996 -14.4566 -14.4230 -14.4026 -14.3824
 -14.2990 -14.2787 -14.2603 -14.2066 -14.1073 -14.0785 -14.0390 -13.8744
 -13.8159 -13.8039  -6.4660  -6.3435  -6.3414  -6.2832  -6.1888  -6.1475
  -6.1223  -6.0719  -6.0554  -6.0250  -5.9673  -5.9059  -5.8867  -5.8289
  -5.8128  -5.7882  -5.7099  -5.6744  -5.6284  -5.6031  -5.5677  -5.5332
  -5.4657  -5.4250  -5.3982  -5.3755  -5.3634  -5.3174  -5.3035  -5.2720
  -5.2235  -5.1901  -5.1677  -5.1506  -5.1356  -5.0842  -5.0706  -4.9900
  -4.9626  -4.9399  -4.8880  -4.8707  -4.7656  -4.6222  -4.5966  -4.4692
  -4.3810  -4.3406  -3.7644  -3.7051  -3.5078  -3.4208  -3.3874  -3.2474
  -3.2039  -3.1571  -3.1021  -3.0598  -2.9708  -2.9484  -2.9205  -2.8964
  -2.8740  -2.8347  -2.7888  -2.7554  -2.6980  -2.6351  -2.6045  -2.5600
  -2.5295  -2.4856  -2.4612  -2.4312  -2.3724  -2.3470  -2.2972  -2.2496
  -2.2309  -2.1941  -2.1729  -2.1260  -2.1069  -2.0747  -2.0303  -1.9960
  -1.9579  -1.9351  -1.9030  -1.8479  -1.8327  -1.7995  -1.7818  -1.7582
  -1.7341  -1.6890  -1.6596  -1.6396  -1.5831  -1.5681  -1.5260  -1.4745
  -1.4370  -1.4284  -1.3817  -1.3282  -1.3017  -1.2685  -1.2132  -1.1460
  -1.0629  -1.0391  -1.0164  -0.9569  -0.9207  -0.8889  -0.8282  -0.8046
  -0.7466  -0.7157  -0.6513  -0.6219  -0.6023  -0.5593  -0.5481  -0.5086
  -0.4918  -0.4492  -0.4169  -0.3959  -0.3719  -0.3552  -0.3284  -0.3241
  -0.3026  -0.2736  -0.2576  -0.2353  -0.2124  -0.1923  -0.1731  -0.1594
  -0.1568  -0.1391  -0.1198  -0.0946  -0.0824  -0.0512  -0.0469  -0.0214
   0.0046   0.0305   0.0478   0.0598   0.0763   0.1041   0.1196   0.1391
   0.1689   0.1934   0.2037   0.2476   0.2611   0.3010   0.3199   0.3412
   0.3574   0.3851   0.4030   0.4127   0.4219   0.4491   0.4719   0.4861
   0.5150   0.5356   0.5419   0.5539   0.5739   0.5908   0.6095   0.6141
   0.6243   0.6491   0.6745   0.6882   0.6934   0.7227   0.7525   0.7760
   0.7983   0.8357   0.8427   0.8847   0.8959   0.9226   0.9437   0.9998
   1.0427   1.0848   1.1239   1.1579   1.1952   1.2151   1.2345   1.2813
   1.3348   1.3673   1.4065   1.4334   1.4781   1.4971   1.5227   1.5645
   1.6402   1.6767   1.7027   1.7247   1.8142   1.8617   1.9821   2.0627
   4.4251
     cgsolve_all iterations  95    anorm=    0.77E-07
     cgsolve_all iterations  95    anorm=    0.76E-07
     cgsolve_all iterations  95    anorm=    0.77E-07
     compute_u_kq: q = (    0.0000,    0.0000,   -0.0402)
     Rotating WFCS
     ethr =  1.00E-14,  avg # of iterations = 42.0
     eigenvalues at k:
 -36.7690 -36.3815 -36.2198 -36.0745 -35.9166 -35.7091 -35.6948 -35.6496
 -35.6362 -35.5348 -35.4249 -35.3810 -18.5305 -18.3954 -18.3934 -18.3591
 -18.2722 -18.2011 -18.1686 -18.1398 -18.1013 -18.0723 -18.0455 -18.0185
 -17.9740 -17.9442 -17.8885 -17.8415 -17.8208 -17.8097 -17.8048 -17.7805
 -17.7309 -17.6903 -17.6757 -17.6410 -17.6212 -17.6080 -17.6011 -17.5718
 -17.5563 -17.5297 -17.5071 -17.4593 -17.4446 -17.3816 -17.3613 -17.3086
 -17.3019 -17.2797 -17.2762 -17.2427 -17.2328 -17.2051 -17.1883 -17.1776
 -17.1098 -17.0959 -17.0612 -17.0338 -17.0044 -16.9862 -16.9675 -16.9550
 -16.9400 -16.9143 -16.8899 -16.8707 -16.8588 -16.8398 -16.8243 -16.7989
 -16.7778 -16.7491 -16.7349 -16.7175 -16.6986 -16.6959 -16.6788 -16.6620
 -16.6406 -16.6377 -16.6218 -16.5962 -16.5755 -16.5377 -16.5255 -16.5068
 -16.4877 -16.3949 -16.3823 -16.3211 -16.2875 -16.2342 -16.1986 -16.0814
 -15.8596 -15.4434 -15.3363 -15.2320 -15.1875 -15.0243 -14.9930 -14.9552
 -14.8149 -14.7190 -14.6780 -14.4995 -14.4566 -14.4230 -14.4025 -14.3824
 -14.2990 -14.2787 -14.2603 -14.2065 -14.1074 -14.0785 -14.0391 -13.8744
 -13.8158 -13.8038  -6.4660  -6.3433  -6.3414  -6.2832  -6.1888  -6.1475
  -6.1223  -6.0719  -6.0554  -6.0250  -5.9673  -5.9058  -5.8867  -5.8291
  -5.8129  -5.7879  -5.7099  -5.6744  -5.6283  -5.6032  -5.5677  -5.5332
  -5.4656  -5.4247  -5.3981  -5.3757  -5.3636  -5.3174  -5.3034  -5.2717
  -5.2239  -5.1896  -5.1677  -5.1505  -5.1360  -5.0842  -5.0706  -4.9900
  -4.9627  -4.9399  -4.8879  -4.8707  -4.7655  -4.6218  -4.5971  -4.4692
  -4.3810  -4.3405  -3.7645  -3.7050  -3.5078  -3.4210  -3.3871  -3.2485
  -3.2035  -3.1550  -3.1040  -3.0598  -2.9711  -2.9485  -2.9208  -2.8958
  -2.8757  -2.8328  -2.7880  -2.7554  -2.6978  -2.6348  -2.6055  -2.5607
  -2.5284  -2.4854  -2.4623  -2.4308  -2.3712  -2.3468  -2.2996  -2.2515
  -2.2297  -2.1928  -2.1737  -2.1258  -2.1066  -2.0746  -2.0327  -1.9927
  -1.9582  -1.9360  -1.9011  -1.8487  -1.8320  -1.7969  -1.7801  -1.7609
  -1.7329  -1.6913  -1.6593  -1.6405  -1.5838  -1.5733  -1.5233  -1.4755
  -1.4327  -1.4289  -1.3819  -1.3282  -1.3018  -1.2687  -1.2134  -1.1457
  -1.0631  -1.0389  -1.0167  -0.9564  -0.9207  -0.8884  -0.8282  -0.8049
  -0.7465  -0.7156  -0.6516  -0.6219  -0.6022  -0.5592  -0.5477  -0.5083
  -0.4921  -0.4492  -0.4173  -0.3957  -0.3710  -0.3562  -0.3281  -0.3244
  -0.3027  -0.2733  -0.2576  -0.2360  -0.2118  -0.1931  -0.1762  -0.1590
  -0.1552  -0.1348  -0.1200  -0.0951  -0.0823  -0.0525  -0.0473  -0.0205
   0.0053   0.0291   0.0468   0.0604   0.0763   0.1033   0.1187   0.1398
   0.1709   0.1934   0.2027   0.2477   0.2611   0.3018   0.3190   0.3406
   0.3586   0.3841   0.4021   0.4128   0.4229   0.4498   0.4709   0.4866
   0.5139   0.5356   0.5428   0.5538   0.5753   0.5903   0.6093   0.6155
   0.6246   0.6487   0.6741   0.6881   0.6925   0.7229   0.7523   0.7759
   0.7987   0.8356   0.8427   0.8851   0.8957   0.9226   0.9438   0.9998
   1.0428   1.0849   1.1239   1.1580   1.1953   1.2152   1.2345   1.2814
   1.3348   1.3673   1.4064   1.4333   1.4781   1.4971   1.5228   1.5645
   1.6402   1.6767   1.7027   1.7247   1.8142   1.8617   1.9820   2.0627
   4.4250
     eigenvalues at k+q:
 -36.7690 -36.3815 -36.2198 -36.0745 -35.9166 -35.7091 -35.6948 -35.6496
 -35.6362 -35.5348 -35.4250 -35.3810 -18.5305 -18.3954 -18.3934 -18.3591
 -18.2722 -18.2011 -18.1686 -18.1398 -18.1012 -18.0722 -18.0455 -18.0186
 -17.9734 -17.9448 -17.8882 -17.8415 -17.8208 -17.8098 -17.8048 -17.7803
 -17.7311 -17.6904 -17.6758 -17.6409 -17.6211 -17.6082 -17.6012 -17.5717
 -17.5558 -17.5300 -17.5071 -17.4594 -17.4446 -17.3818 -17.3610 -17.3092
 -17.3014 -17.2795 -17.2760 -17.2432 -17.2332 -17.2048 -17.1887 -17.1770
 -17.1097 -17.0961 -17.0612 -17.0339 -17.0047 -16.9863 -16.9678 -16.9541
 -16.9394 -16.9145 -16.8907 -16.8698 -16.8596 -16.8398 -16.8245 -16.7988
 -16.7777 -16.7491 -16.7349 -16.7175 -16.6988 -16.6958 -16.6787 -16.6620
 -16.6405 -16.6379 -16.6217 -16.5962 -16.5756 -16.5377 -16.5256 -16.5068
 -16.4877 -16.3949 -16.3823 -16.3211 -16.2875 -16.2342 -16.1986 -16.0814
 -15.8595 -15.4434 -15.3363 -15.2321 -15.1875 -15.0243 -14.9930 -14.9551
 -14.8149 -14.7190 -14.6781 -14.4995 -14.4566 -14.4230 -14.4025 -14.3824
 -14.2990 -14.2787 -14.2603 -14.2065 -14.1074 -14.0785 -14.0391 -13.8744
 -13.8158 -13.8038  -6.4659  -6.3433  -6.3414  -6.2832  -6.1888  -6.1475
  -6.1223  -6.0719  -6.0554  -6.0251  -5.9674  -5.9058  -5.8868  -5.8292
  -5.8130  -5.7877  -5.7099  -5.6743  -5.6283  -5.6033  -5.5677  -5.5332
  -5.4655  -5.4246  -5.3980  -5.3761  -5.3634  -5.3173  -5.3034  -5.2715
  -5.2244  -5.1890  -5.1677  -5.1504  -5.1365  -5.0842  -5.0707  -4.9901
  -4.9628  -4.9400  -4.8879  -4.8707  -4.7655  -4.6212  -4.5977  -4.4693
  -4.3810  -4.3405  -3.7645  -3.7049  -3.5077  -3.4212  -3.3868  -3.2495
  -3.2029  -3.1536  -3.1054  -3.0598  -2.9712  -2.9488  -2.9208  -2.8954
  -2.8772  -2.8313  -2.7870  -2.7559  -2.6972  -2.6347  -2.6059  -2.5615
  -2.5277  -2.4851  -2.4631  -2.4305  -2.3701  -2.3463  -2.3037  -2.2521
  -2.2283  -2.1917  -2.1748  -2.1255  -2.1055  -2.0746  -2.0348  -1.9896
  -1.9591  -1.9367  -1.8988  -1.8502  -1.8318  -1.7954  -1.7781  -1.7626
  -1.7315  -1.6945  -1.6590  -1.6393  -1.5870  -1.5763  -1.5199  -1.4778
  -1.4311  -1.4284  -1.3812  -1.3277  -1.3028  -1.2683  -1.2134  -1.1457
  -1.0630  -1.0390  -1.0167  -0.9561  -0.9209  -0.8878  -0.8284  -0.8054
  -0.7464  -0.7154  -0.6516  -0.6219  -0.6026  -0.5592  -0.5473  -0.5076
  -0.4924  -0.4494  -0.4181  -0.3951  -0.3703  -0.3572  -0.3287  -0.3243
  -0.3027  -0.2728  -0.2573  -0.2370  -0.2114  -0.1940  -0.1790  -0.1588
  -0.1534  -0.1308  -0.1200  -0.0957  -0.0823  -0.0541  -0.0471  -0.0194
   0.0062   0.0271   0.0457   0.0609   0.0767   0.1025   0.1177   0.1401
   0.1728   0.1936   0.2018   0.2476   0.2610   0.3024   0.3187   0.3400
   0.3596   0.3829   0.4004   0.4129   0.4238   0.4506   0.4695   0.4880
   0.5133   0.5356   0.5434   0.5537   0.5767   0.5891   0.6091   0.6165
   0.6252   0.6491   0.6738   0.6875   0.6919   0.7232   0.7520   0.7759
   0.7989   0.8337   0.8443   0.8854   0.8954   0.9225   0.9439   0.9999
   1.0430   1.0849   1.1239   1.1581   1.1953   1.2152   1.2344   1.2815
   1.3348   1.3674   1.4062   1.4332   1.4780   1.4971   1.5227   1.5646
   1.6402   1.6766   1.7027   1.7246   1.8142   1.8617   1.9820   2.0627
   4.4249
     cgsolve_all iterations  95    anorm=    0.77E-07
     cgsolve_all iterations  95    anorm=    0.76E-07
     cgsolve_all iterations  95    anorm=    0.77E-07

     k-point #    4 of     4      pool #  1    cpu time:   42955.3
     compute_u_kq: q = (    0.0000,    0.0000,    0.0000)
     Rotating WFCS
     ethr =  1.00E-14,  avg # of iterations =  5.0
     eigenvalues at k:
 -36.7690 -36.3815 -36.2198 -36.0745 -35.9166 -35.7091 -35.6948 -35.6496
 -35.6362 -35.5348 -35.4249 -35.3810 -18.5305 -18.3953 -18.3935 -18.3591
 -18.2721 -18.2010 -18.1686 -18.1399 -18.1012 -18.0721 -18.0461 -18.0181
 -17.9732 -17.9462 -17.8862 -17.8426 -17.8219 -17.8085 -17.8048 -17.7803
 -17.7315 -17.6889 -17.6772 -17.6401 -17.6217 -17.6093 -17.5986 -17.5729
 -17.5572 -17.5298 -17.5060 -17.4586 -17.4453 -17.3817 -17.3616 -17.3143
 -17.2960 -17.2800 -17.2669 -17.2529 -17.2338 -17.2071 -17.1868 -17.1740
 -17.1101 -17.0967 -17.0613 -17.0342 -17.0038 -16.9862 -16.9702 -16.9569
 -16.9325 -16.9098 -16.8975 -16.8730 -16.8570 -16.8405 -16.8234 -16.7987
 -16.7778 -16.7491 -16.7348 -16.7173 -16.6998 -16.6950 -16.6792 -16.6614
 -16.6417 -16.6354 -16.6227 -16.5962 -16.5758 -16.5377 -16.5256 -16.5068
 -16.4877 -16.3949 -16.3822 -16.3210 -16.2876 -16.2342 -16.1986 -16.0814
 -15.8596 -15.4434 -15.3363 -15.2320 -15.1875 -15.0243 -14.9930 -14.9551
 -14.8149 -14.7190 -14.6780 -14.4995 -14.4566 -14.4230 -14.4026 -14.3824
 -14.2990 -14.2787 -14.2603 -14.2065 -14.1074 -14.0785 -14.0391 -13.8744
 -13.8158 -13.8038  -6.4659  -6.3444  -6.3404  -6.2832  -6.1888  -6.1474
  -6.1225  -6.0719  -6.0552  -6.0250  -5.9674  -5.9056  -5.8871  -5.8278
  -5.8131  -5.7888  -5.7100  -5.6740  -5.6288  -5.6032  -5.5678  -5.5333
  -5.4657  -5.4263  -5.3971  -5.3775  -5.3603  -5.3176  -5.3034  -5.2716
  -5.2250  -5.1879  -5.1663  -5.1509  -5.1364  -5.0857  -5.0707  -4.9902
  -4.9627  -4.9400  -4.8880  -4.8705  -4.7661  -4.6209  -4.5974  -4.4692
  -4.3811  -4.3406  -3.7644  -3.7050  -3.5081  -3.4210  -3.3864  -3.2469
  -3.2013  -3.1658  -3.0979  -3.0591  -2.9698  -2.9502  -2.9152  -2.8987
  -2.8761  -2.8355  -2.7868  -2.7605  -2.6914  -2.6390  -2.5979  -2.5618
  -2.5323  -2.4855  -2.4600  -2.4324  -2.3751  -2.3435  -2.3126  -2.2476
  -2.2185  -2.1960  -2.1788  -2.1242  -2.0966  -2.0691  -2.0362  -1.9913
  -1.9648  -1.9328  -1.9022  -1.8564  -1.8256  -1.8182  -1.7756  -1.7471
  -1.7323  -1.7060  -1.6455  -1.6310  -1.5896  -1.5647  -1.5209  -1.4859
  -1.4514  -1.4283  -1.3702  -1.3268  -1.3087  -1.2630  -1.2118  -1.1476
  -1.0592  -1.0411  -1.0127  -0.9594  -0.9225  -0.8870  -0.8285  -0.8064
  -0.7450  -0.7147  -0.6477  -0.6203  -0.6087  -0.5609  -0.5476  -0.5038
  -0.4906  -0.4512  -0.4209  -0.3907  -0.3738  -0.3563  -0.3335  -0.3230
  -0.3037  -0.2711  -0.2485  -0.2435  -0.2144  -0.1894  -0.1809  -0.1619
  -0.1472  -0.1383  -0.1151  -0.0961  -0.0843  -0.0539  -0.0423  -0.0129
   0.0049   0.0198   0.0450   0.0601   0.0829   0.1026   0.1157   0.1364
   0.1698   0.1945   0.2042   0.2465   0.2588   0.2988   0.3286   0.3434
   0.3504   0.3841   0.3948   0.4128   0.4232   0.4510   0.4687   0.4965
   0.5233   0.5334   0.5398   0.5546   0.5696   0.5859   0.6093   0.6144
   0.6262   0.6565   0.6740   0.6861   0.6953   0.7243   0.7521   0.7764
   0.7958   0.8236   0.8545   0.8836   0.8943   0.9226   0.9442   1.0002
   1.0425   1.0847   1.1243   1.1580   1.1950   1.2150   1.2349   1.2812
   1.3348   1.3680   1.4060   1.4340   1.4774   1.4968   1.5223   1.5650
   1.6402   1.6766   1.7028   1.7247   1.8142   1.8617   1.9820   2.0627
   4.4250
     eigenvalues at k+q:
 -36.7690 -36.3815 -36.2198 -36.0745 -35.9166 -35.7091 -35.6948 -35.6496
 -35.6362 -35.5348 -35.4250 -35.3810 -18.5305 -18.3953 -18.3935 -18.3591
 -18.2721 -18.2010 -18.1686 -18.1399 -18.1012 -18.0721 -18.0461 -18.0181
 -17.9732 -17.9463 -17.8862 -17.8426 -17.8219 -17.8085 -17.8048 -17.7803
 -17.7315 -17.6889 -17.6772 -17.6401 -17.6217 -17.6093 -17.5986 -17.5729
 -17.5572 -17.5298 -17.5060 -17.4586 -17.4453 -17.3817 -17.3616 -17.3143
 -17.2960 -17.2800 -17.2669 -17.2529 -17.2338 -17.2071 -17.1868 -17.1740
 -17.1101 -17.0967 -17.0613 -17.0342 -17.0038 -16.9862 -16.9702 -16.9569
 -16.9325 -16.9098 -16.8975 -16.8730 -16.8570 -16.8405 -16.8234 -16.7987
 -16.7778 -16.7491 -16.7348 -16.7173 -16.6998 -16.6951 -16.6793 -16.6614
 -16.6417 -16.6354 -16.6227 -16.5962 -16.5758 -16.5377 -16.5256 -16.5068
 -16.4877 -16.3949 -16.3822 -16.3210 -16.2876 -16.2342 -16.1986 -16.0814
 -15.8596 -15.4434 -15.3363 -15.2320 -15.1875 -15.0243 -14.9930 -14.9551
 -14.8149 -14.7190 -14.6780 -14.4996 -14.4566 -14.4230 -14.4026 -14.3824
 -14.2990 -14.2787 -14.2603 -14.2065 -14.1074 -14.0785 -14.0391 -13.8744
 -13.8158 -13.8039  -6.4659  -6.3444  -6.3404  -6.2832  -6.1888  -6.1474
  -6.1225  -6.0719  -6.0552  -6.0250  -5.9674  -5.9056  -5.8871  -5.8278
  -5.8131  -5.7888  -5.7100  -5.6740  -5.6288  -5.6032  -5.5678  -5.5333
  -5.4657  -5.4263  -5.3971  -5.3775  -5.3603  -5.3176  -5.3034  -5.2717
  -5.2250  -5.1879  -5.1663  -5.1509  -5.1364  -5.0857  -5.0707  -4.9902
  -4.9627  -4.9400  -4.8880  -4.8705  -4.7661  -4.6209  -4.5974  -4.4692
  -4.3811  -4.3406  -3.7644  -3.7050  -3.5081  -3.4210  -3.3864  -3.2469
  -3.2013  -3.1659  -3.0980  -3.0591  -2.9698  -2.9502  -2.9152  -2.8987
  -2.8761  -2.8355  -2.7868  -2.7605  -2.6914  -2.6390  -2.5979  -2.5618
  -2.5323  -2.4855  -2.4600  -2.4324  -2.3751  -2.3435  -2.3126  -2.2476
  -2.2185  -2.1960  -2.1788  -2.1242  -2.0966  -2.0691  -2.0362  -1.9913
  -1.9648  -1.9328  -1.9022  -1.8564  -1.8257  -1.8182  -1.7756  -1.7471
  -1.7323  -1.7060  -1.6455  -1.6310  -1.5896  -1.5647  -1.5209  -1.4859
  -1.4514  -1.4283  -1.3702  -1.3268  -1.3087  -1.2630  -1.2118  -1.1476
  -1.0592  -1.0411  -1.0127  -0.9594  -0.9225  -0.8870  -0.8285  -0.8064
  -0.7450  -0.7147  -0.6477  -0.6203  -0.6087  -0.5609  -0.5476  -0.5038
  -0.4906  -0.4512  -0.4209  -0.3907  -0.3738  -0.3563  -0.3335  -0.3230
  -0.3037  -0.2711  -0.2485  -0.2435  -0.2144  -0.1894  -0.1809  -0.1619
  -0.1472  -0.1383  -0.1151  -0.0961  -0.0843  -0.0539  -0.0423  -0.0129
   0.0049   0.0198   0.0450   0.0601   0.0829   0.1026   0.1157   0.1364
   0.1698   0.1945   0.2042   0.2465   0.2588   0.2988   0.3286   0.3434
   0.3504   0.3841   0.3948   0.4128   0.4232   0.4510   0.4687   0.4965
   0.5233   0.5334   0.5398   0.5546   0.5696   0.5859   0.6093   0.6144
   0.6262   0.6565   0.6740   0.6861   0.6953   0.7243   0.7521   0.7764
   0.7957   0.8236   0.8545   0.8836   0.8943   0.9226   0.9442   1.0002
   1.0425   1.0847   1.1243   1.1580   1.1950   1.2150   1.2349   1.2812
   1.3348   1.3680   1.4060   1.4340   1.4774   1.4968   1.5223   1.5650
   1.6402   1.6766   1.7028   1.7247   1.8142   1.8617   1.9820   2.0627
   4.4250
     cgsolve_all iterations  82    anorm=    0.76E-07
PARA_AUG  1      50.3490136         0.0093134         0.2611693
     cgsolve_all iterations  82    anorm=    0.77E-07
PARA_AUG  2       0.0118561        50.5339803         0.1894049
     cgsolve_all iterations  80    anorm=    0.76E-07
PARA_AUG  3       0.3257958         0.2429564        50.6666888
     cgsolve_all iterations  95    anorm=    0.76E-07
     cgsolve_all iterations  95    anorm=    0.75E-07
     cgsolve_all iterations  95    anorm=    0.76E-07
     compute_u_kq: q = (    0.0402,    0.0000,    0.0000)
     Rotating WFCS
     ethr =  1.00E-14,  avg # of iterations = 42.0
     eigenvalues at k:
 -36.7690 -36.3815 -36.2198 -36.0745 -35.9166 -35.7091 -35.6948 -35.6496
 -35.6362 -35.5348 -35.4249 -35.3810 -18.5305 -18.3953 -18.3935 -18.3591
 -18.2721 -18.2010 -18.1686 -18.1399 -18.1012 -18.0721 -18.0461 -18.0181
 -17.9732 -17.9462 -17.8862 -17.8426 -17.8219 -17.8085 -17.8048 -17.7803
 -17.7315 -17.6889 -17.6772 -17.6401 -17.6217 -17.6093 -17.5986 -17.5729
 -17.5572 -17.5298 -17.5060 -17.4586 -17.4453 -17.3817 -17.3616 -17.3143
 -17.2960 -17.2800 -17.2669 -17.2529 -17.2338 -17.2071 -17.1868 -17.1740
 -17.1101 -17.0967 -17.0613 -17.0342 -17.0038 -16.9862 -16.9702 -16.9569
 -16.9325 -16.9098 -16.8975 -16.8730 -16.8570 -16.8405 -16.8234 -16.7987
 -16.7778 -16.7491 -16.7348 -16.7173 -16.6998 -16.6950 -16.6792 -16.6614
 -16.6417 -16.6354 -16.6227 -16.5962 -16.5758 -16.5377 -16.5256 -16.5068
 -16.4877 -16.3949 -16.3822 -16.3210 -16.2876 -16.2342 -16.1986 -16.0814
 -15.8596 -15.4434 -15.3363 -15.2320 -15.1875 -15.0243 -14.9930 -14.9551
 -14.8149 -14.7190 -14.6780 -14.4995 -14.4566 -14.4230 -14.4026 -14.3824
 -14.2990 -14.2787 -14.2603 -14.2065 -14.1074 -14.0785 -14.0391 -13.8744
 -13.8158 -13.8038  -6.4659  -6.3444  -6.3404  -6.2832  -6.1888  -6.1474
  -6.1225  -6.0719  -6.0552  -6.0250  -5.9674  -5.9056  -5.8871  -5.8278
  -5.8131  -5.7888  -5.7100  -5.6740  -5.6288  -5.6032  -5.5678  -5.5333
  -5.4657  -5.4263  -5.3971  -5.3775  -5.3603  -5.3176  -5.3034  -5.2716
  -5.2250  -5.1879  -5.1663  -5.1509  -5.1364  -5.0857  -5.0707  -4.9902
  -4.9627  -4.9400  -4.8880  -4.8705  -4.7661  -4.6209  -4.5974  -4.4692
  -4.3811  -4.3406  -3.7644  -3.7050  -3.5081  -3.4210  -3.3864  -3.2469
  -3.2013  -3.1658  -3.0979  -3.0591  -2.9698  -2.9502  -2.9152  -2.8987
  -2.8761  -2.8355  -2.7868  -2.7605  -2.6914  -2.6390  -2.5979  -2.5618
  -2.5323  -2.4855  -2.4600  -2.4324  -2.3751  -2.3435  -2.3126  -2.2476
  -2.2185  -2.1960  -2.1788  -2.1242  -2.0966  -2.0691  -2.0362  -1.9913
  -1.9648  -1.9328  -1.9022  -1.8564  -1.8256  -1.8182  -1.7756  -1.7471
  -1.7323  -1.7060  -1.6455  -1.6310  -1.5896  -1.5647  -1.5209  -1.4859
  -1.4514  -1.4283  -1.3702  -1.3268  -1.3087  -1.2630  -1.2118  -1.1476
  -1.0592  -1.0411  -1.0127  -0.9594  -0.9225  -0.8870  -0.8285  -0.8064
  -0.7450  -0.7147  -0.6477  -0.6203  -0.6087  -0.5609  -0.5476  -0.5038
  -0.4906  -0.4512  -0.4209  -0.3907  -0.3738  -0.3563  -0.3335  -0.3230
  -0.3037  -0.2711  -0.2485  -0.2435  -0.2144  -0.1894  -0.1809  -0.1619
  -0.1472  -0.1383  -0.1151  -0.0961  -0.0843  -0.0539  -0.0423  -0.0129
   0.0049   0.0198   0.0450   0.0601   0.0829   0.1026   0.1157   0.1364
   0.1698   0.1945   0.2042   0.2465   0.2588   0.2988   0.3286   0.3434
   0.3504   0.3841   0.3948   0.4128   0.4232   0.4510   0.4687   0.4965
   0.5233   0.5334   0.5398   0.5546   0.5696   0.5859   0.6093   0.6144
   0.6262   0.6565   0.6740   0.6861   0.6953   0.7243   0.7521   0.7764
   0.7958   0.8236   0.8545   0.8836   0.8943   0.9226   0.9442   1.0002
   1.0425   1.0847   1.1243   1.1580   1.1950   1.2150   1.2349   1.2812
   1.3348   1.3680   1.4060   1.4340   1.4774   1.4968   1.5223   1.5650
   1.6402   1.6766   1.7028   1.7247   1.8142   1.8617   1.9820   2.0627
   4.4250
     eigenvalues at k+q:
 -36.7690 -36.3815 -36.2198 -36.0745 -35.9166 -35.7091 -35.6948 -35.6496
 -35.6362 -35.5348 -35.4250 -35.3810 -18.5277 -18.3996 -18.3968 -18.3583
 -18.2730 -18.1972 -18.1685 -18.1390 -18.1045 -18.0728 -18.0475 -18.0202
 -17.9715 -17.9461 -17.8893 -17.8426 -17.8195 -17.8079 -17.8041 -17.7755
 -17.7285 -17.6882 -17.6730 -17.6413 -17.6235 -17.6092 -17.5984 -17.5725
 -17.5565 -17.5290 -17.5058 -17.4595 -17.4448 -17.3798 -17.3601 -17.3133
 -17.2952 -17.2808 -17.2656 -17.2546 -17.2325 -17.2061 -17.1881 -17.1725
 -17.1078 -17.0968 -17.0613 -17.0318 -17.0023 -16.9861 -16.9701 -16.9583
 -16.9332 -16.9119 -16.8990 -16.8737 -16.8583 -16.8425 -16.8237 -16.8018
 -16.7780 -16.7503 -16.7361 -16.7161 -16.7000 -16.6944 -16.6790 -16.6647
 -16.6451 -16.6355 -16.6246 -16.6013 -16.5770 -16.5416 -16.5262 -16.5098
 -16.4887 -16.3944 -16.3805 -16.3177 -16.2875 -16.2321 -16.2007 -16.0717
 -15.8678 -15.4423 -15.3302 -15.2242 -15.1849 -15.0275 -14.9940 -14.9608
 -14.8119 -14.7204 -14.6765 -14.5026 -14.4524 -14.4206 -14.4030 -14.3804
 -14.3003 -14.2786 -14.2608 -14.2101 -14.1011 -14.0780 -14.0332 -13.8771
 -13.8218 -13.8074  -6.4667  -6.3573  -6.3452  -6.2831  -6.1836  -6.1478
  -6.1237  -6.0719  -6.0542  -6.0246  -5.9672  -5.9069  -5.8898  -5.8291
  -5.8134  -5.7912  -5.7111  -5.6826  -5.6258  -5.6017  -5.5674  -5.5329
  -5.4676  -5.4260  -5.3969  -5.3758  -5.3606  -5.3176  -5.3029  -5.2726
  -5.2239  -5.1833  -5.1668  -5.1489  -5.1332  -5.0829  -5.0699  -4.9862
  -4.9590  -4.9384  -4.8934  -4.8668  -4.7641  -4.6280  -4.5817  -4.4537
  -4.3784  -4.3448  -3.7618  -3.7252  -3.5092  -3.4181  -3.3850  -3.2464
  -3.2026  -3.1632  -3.0968  -3.0565  -2.9667  -2.9496  -2.9145  -2.8986
  -2.8762  -2.8340  -2.7880  -2.7589  -2.6899  -2.6388  -2.5988  -2.5633
  -2.5292  -2.4842  -2.4587  -2.4342  -2.3772  -2.3415  -2.3128  -2.2491
  -2.2257  -2.1972  -2.1804  -2.1240  -2.0984  -2.0688  -2.0353  -1.9900
  -1.9672  -1.9321  -1.9009  -1.8567  -1.8291  -1.8142  -1.7751  -1.7487
  -1.7309  -1.7091  -1.6458  -1.6266  -1.5974  -1.5721  -1.5223  -1.4809
  -1.4560  -1.4310  -1.3683  -1.3248  -1.3068  -1.2633  -1.2120  -1.1460
  -1.0567  -1.0365  -1.0111  -0.9569  -0.9260  -0.8880  -0.8333  -0.8034
  -0.7472  -0.7131  -0.6470  -0.6182  -0.6067  -0.5616  -0.5485  -0.5031
  -0.4871  -0.4510  -0.4236  -0.3904  -0.3743  -0.3576  -0.3378  -0.3237
  -0.3011  -0.2688  -0.2507  -0.2407  -0.2152  -0.1890  -0.1765  -0.1587
  -0.1461  -0.1389  -0.1115  -0.0962  -0.0836  -0.0551  -0.0405  -0.0126
   0.0040   0.0197   0.0449   0.0610   0.0834   0.1035   0.1146   0.1339
   0.1694   0.1919   0.2048   0.2495   0.2580   0.3001   0.3276   0.3463
   0.3492   0.3832   0.3931   0.4124   0.4215   0.4503   0.4719   0.4958
   0.5216   0.5315   0.5363   0.5584   0.5697   0.5825   0.6099   0.6135
   0.6293   0.6567   0.6730   0.6834   0.6926   0.7240   0.7504   0.7755
   0.7914   0.8225   0.8534   0.8782   0.8924   0.9206   0.9415   0.9989
   1.0364   1.0838   1.1203   1.1553   1.1907   1.2145   1.2347   1.2754
   1.3338   1.3682   1.4094   1.4326   1.4765   1.4954   1.5248   1.5650
   1.6439   1.6813   1.7050   1.7321   1.8163   1.8642   1.9867   2.0612
   4.4273
     cgsolve_all iterations  95    anorm=    0.76E-07
     cgsolve_all iterations  93    anorm=    0.75E-07
     cgsolve_all iterations  95    anorm=    0.76E-07
     compute_u_kq: q = (   -0.0402,    0.0000,    0.0000)
     Rotating WFCS
     ethr =  1.00E-14,  avg # of iterations = 39.0
     eigenvalues at k:
 -36.7690 -36.3815 -36.2198 -36.0745 -35.9166 -35.7091 -35.6948 -35.6496
 -35.6362 -35.5348 -35.4249 -35.3810 -18.5305 -18.3953 -18.3935 -18.3591
 -18.2721 -18.2010 -18.1686 -18.1399 -18.1012 -18.0721 -18.0461 -18.0181
 -17.9732 -17.9462 -17.8862 -17.8426 -17.8219 -17.8085 -17.8048 -17.7803
 -17.7315 -17.6889 -17.6772 -17.6401 -17.6217 -17.6093 -17.5986 -17.5729
 -17.5572 -17.5298 -17.5060 -17.4586 -17.4453 -17.3817 -17.3616 -17.3143
 -17.2960 -17.2800 -17.2669 -17.2529 -17.2338 -17.2071 -17.1868 -17.1740
 -17.1101 -17.0967 -17.0613 -17.0342 -17.0038 -16.9862 -16.9702 -16.9569
 -16.9325 -16.9098 -16.8975 -16.8730 -16.8570 -16.8405 -16.8234 -16.7987
 -16.7778 -16.7491 -16.7348 -16.7173 -16.6998 -16.6950 -16.6792 -16.6614
 -16.6417 -16.6354 -16.6227 -16.5962 -16.5758 -16.5377 -16.5256 -16.5068
 -16.4877 -16.3949 -16.3822 -16.3210 -16.2876 -16.2342 -16.1986 -16.0814
 -15.8596 -15.4434 -15.3363 -15.2320 -15.1875 -15.0243 -14.9930 -14.9551
 -14.8149 -14.7190 -14.6780 -14.4995 -14.4566 -14.4230 -14.4026 -14.3824
 -14.2990 -14.2787 -14.2603 -14.2065 -14.1074 -14.0785 -14.0391 -13.8744
 -13.8158 -13.8038  -6.4659  -6.3444  -6.3404  -6.2832  -6.1888  -6.1474
  -6.1225  -6.0719  -6.0552  -6.0250  -5.9674  -5.9056  -5.8871  -5.8278
  -5.8131  -5.7888  -5.7100  -5.6740  -5.6288  -5.6032  -5.5678  -5.5333
  -5.4657  -5.4263  -5.3971  -5.3775  -5.3603  -5.3176  -5.3034  -5.2716
  -5.2250  -5.1879  -5.1663  -5.1509  -5.1364  -5.0857  -5.0707  -4.9902
  -4.9627  -4.9400  -4.8880  -4.8705  -4.7661  -4.6209  -4.5974  -4.4692
  -4.3811  -4.3406  -3.7644  -3.7050  -3.5081  -3.4210  -3.3864  -3.2469
  -3.2013  -3.1658  -3.0979  -3.0591  -2.9698  -2.9502  -2.9152  -2.8987
  -2.8761  -2.8355  -2.7868  -2.7605  -2.6914  -2.6390  -2.5979  -2.5618
  -2.5323  -2.4855  -2.4600  -2.4324  -2.3751  -2.3435  -2.3126  -2.2476
  -2.2185  -2.1960  -2.1788  -2.1242  -2.0966  -2.0691  -2.0362  -1.9913
  -1.9648  -1.9328  -1.9022  -1.8564  -1.8256  -1.8182  -1.7756  -1.7471
  -1.7323  -1.7060  -1.6455  -1.6310  -1.5896  -1.5647  -1.5209  -1.4859
  -1.4514  -1.4283  -1.3702  -1.3268  -1.3087  -1.2630  -1.2118  -1.1476
  -1.0592  -1.0411  -1.0127  -0.9594  -0.9225  -0.8870  -0.8285  -0.8064
  -0.7450  -0.7147  -0.6477  -0.6203  -0.6087  -0.5609  -0.5476  -0.5038
  -0.4906  -0.4512  -0.4209  -0.3907  -0.3738  -0.3563  -0.3335  -0.3230
  -0.3037  -0.2711  -0.2485  -0.2435  -0.2144  -0.1894  -0.1809  -0.1619
  -0.1472  -0.1383  -0.1151  -0.0961  -0.0843  -0.0539  -0.0423  -0.0129
   0.0049   0.0198   0.0450   0.0601   0.0829   0.1026   0.1157   0.1364
   0.1698   0.1945   0.2042   0.2465   0.2588   0.2988   0.3286   0.3434
   0.3504   0.3841   0.3948   0.4128   0.4232   0.4510   0.4687   0.4965
   0.5233   0.5334   0.5398   0.5546   0.5696   0.5859   0.6093   0.6144
   0.6262   0.6565   0.6740   0.6861   0.6953   0.7243   0.7521   0.7764
   0.7958   0.8236   0.8545   0.8836   0.8943   0.9226   0.9442   1.0002
   1.0425   1.0847   1.1243   1.1580   1.1950   1.2150   1.2349   1.2812
   1.3348   1.3680   1.4060   1.4340   1.4774   1.4968   1.5223   1.5650
   1.6402   1.6766   1.7028   1.7247   1.8142   1.8617   1.9820   2.0627
   4.4250
     eigenvalues at k+q:
 -36.7690 -36.3815 -36.2198 -36.0745 -35.9166 -35.7091 -35.6948 -35.6496
 -35.6362 -35.5348 -35.4249 -35.3810 -18.5330 -18.3913 -18.3902 -18.3599
 -18.2713 -18.2049 -18.1681 -18.1417 -18.0977 -18.0707 -18.0446 -18.0162
 -17.9749 -17.9463 -17.8835 -17.8428 -17.8254 -17.8092 -17.8045 -17.7846
 -17.7346 -17.6898 -17.6814 -17.6393 -17.6209 -17.6094 -17.5978 -17.5731
 -17.5577 -17.5304 -17.5061 -17.4580 -17.4455 -17.3837 -17.3631 -17.3154
 -17.2968 -17.2792 -17.2684 -17.2511 -17.2348 -17.2082 -17.1861 -17.1749
 -17.1125 -17.0962 -17.0614 -17.0365 -17.0052 -16.9868 -16.9704 -16.9554
 -16.9322 -16.9078 -16.8955 -16.8724 -16.8557 -16.8381 -16.8238 -16.7951
 -16.7776 -16.7481 -16.7334 -16.7186 -16.7000 -16.6953 -16.6796 -16.6586
 -16.6391 -16.6346 -16.6200 -16.5911 -16.5746 -16.5337 -16.5250 -16.5037
 -16.4865 -16.3955 -16.3839 -16.3243 -16.2875 -16.2362 -16.1969 -16.0914
 -15.8513 -15.4444 -15.3420 -15.2399 -15.1903 -15.0211 -14.9922 -14.9496
 -14.8179 -14.7178 -14.6793 -14.4981 -14.4605 -14.4252 -14.4020 -14.3831
 -14.2999 -14.2776 -14.2603 -14.2034 -14.1132 -14.0780 -14.0433 -13.8721
 -13.8105 -13.8010  -6.4652  -6.3413  -6.3251  -6.2832  -6.1941  -6.1471
  -6.1214  -6.0729  -6.0550  -6.0251  -5.9680  -5.9047  -5.8842  -5.8268
  -5.8125  -5.7867  -5.7088  -5.6647  -5.6318  -5.6047  -5.5683  -5.5336
  -5.4639  -5.4269  -5.3977  -5.3792  -5.3601  -5.3178  -5.3041  -5.2707
  -5.2277  -5.1915  -5.1659  -5.1537  -5.1391  -5.0887  -5.0703  -4.9938
  -4.9662  -4.9413  -4.8828  -4.8734  -4.7680  -4.6245  -4.6062  -4.4824
  -4.3825  -4.3360  -3.7670  -3.6854  -3.5070  -3.4239  -3.3874  -3.2487
  -3.2008  -3.1694  -3.0999  -3.0595  -2.9733  -2.9508  -2.9187  -2.8958
  -2.8751  -2.8368  -2.7874  -2.7599  -2.6927  -2.6397  -2.5963  -2.5600
  -2.5359  -2.4867  -2.4613  -2.4299  -2.3744  -2.3453  -2.3124  -2.2473
  -2.2105  -2.1944  -2.1773  -2.1249  -2.0963  -2.0696  -2.0361  -1.9926
  -1.9635  -1.9325  -1.9033  -1.8570  -1.8235  -1.8198  -1.7758  -1.7473
  -1.7329  -1.7023  -1.6448  -1.6358  -1.5838  -1.5555  -1.5221  -1.4895
  -1.4458  -1.4258  -1.3731  -1.3284  -1.3095  -1.2623  -1.2121  -1.1508
  -1.0621  -1.0465  -1.0131  -0.9623  -0.9196  -0.8859  -0.8241  -0.8069
  -0.7453  -0.7160  -0.6486  -0.6221  -0.6090  -0.5601  -0.5462  -0.5047
  -0.4951  -0.4510  -0.4186  -0.3901  -0.3738  -0.3550  -0.3304  -0.3215
  -0.3051  -0.2727  -0.2495  -0.2440  -0.2135  -0.1904  -0.1840  -0.1657
  -0.1482  -0.1368  -0.1186  -0.0962  -0.0843  -0.0528  -0.0441  -0.0142
   0.0053   0.0207   0.0455   0.0596   0.0827   0.1018   0.1170   0.1391
   0.1704   0.1968   0.2040   0.2431   0.2602   0.2973   0.3292   0.3394
   0.3529   0.3844   0.3961   0.4131   0.4248   0.4521   0.4657   0.4968
   0.5250   0.5337   0.5444   0.5508   0.5693   0.5887   0.6071   0.6157
   0.6245   0.6561   0.6749   0.6881   0.6994   0.7249   0.7530   0.7775
   0.7996   0.8249   0.8552   0.8881   0.8973   0.9245   0.9479   1.0012
   1.0492   1.0855   1.1283   1.1595   1.2011   1.2162   1.2357   1.2864
   1.3360   1.3679   1.4029   1.4353   1.4783   1.4984   1.5195   1.5657
   1.6358   1.6719   1.7007   1.7175   1.8116   1.8588   1.9759   2.0626
   4.4228
     cgsolve_all iterations  95    anorm=    0.77E-07
     cgsolve_all iterations  95    anorm=    0.75E-07
     cgsolve_all iterations  97    anorm=    0.76E-07
     compute_u_kq: q = (    0.0000,    0.0402,    0.0000)
     Rotating WFCS
     ethr =  1.00E-14,  avg # of iterations = 40.0
     eigenvalues at k:
 -36.7690 -36.3815 -36.2198 -36.0745 -35.9166 -35.7091 -35.6948 -35.6496
 -35.6362 -35.5348 -35.4249 -35.3810 -18.5305 -18.3953 -18.3935 -18.3591
 -18.2721 -18.2010 -18.1686 -18.1399 -18.1012 -18.0721 -18.0461 -18.0181
 -17.9732 -17.9462 -17.8862 -17.8426 -17.8219 -17.8085 -17.8048 -17.7803
 -17.7315 -17.6889 -17.6772 -17.6401 -17.6217 -17.6093 -17.5986 -17.5729
 -17.5572 -17.5298 -17.5060 -17.4586 -17.4453 -17.3817 -17.3616 -17.3143
 -17.2960 -17.2800 -17.2669 -17.2529 -17.2338 -17.2071 -17.1868 -17.1740
 -17.1101 -17.0967 -17.0613 -17.0342 -17.0038 -16.9862 -16.9702 -16.9569
 -16.9325 -16.9098 -16.8975 -16.8730 -16.8570 -16.8405 -16.8234 -16.7987
 -16.7778 -16.7491 -16.7348 -16.7173 -16.6998 -16.6950 -16.6792 -16.6614
 -16.6417 -16.6354 -16.6227 -16.5962 -16.5758 -16.5377 -16.5256 -16.5068
 -16.4877 -16.3949 -16.3822 -16.3210 -16.2876 -16.2342 -16.1986 -16.0814
 -15.8596 -15.4434 -15.3363 -15.2320 -15.1875 -15.0243 -14.9930 -14.9551
 -14.8149 -14.7190 -14.6780 -14.4995 -14.4566 -14.4230 -14.4026 -14.3824
 -14.2990 -14.2787 -14.2603 -14.2065 -14.1074 -14.0785 -14.0391 -13.8744
 -13.8158 -13.8038  -6.4659  -6.3444  -6.3404  -6.2832  -6.1888  -6.1474
  -6.1225  -6.0719  -6.0552  -6.0250  -5.9674  -5.9056  -5.8871  -5.8278
  -5.8131  -5.7888  -5.7100  -5.6740  -5.6288  -5.6032  -5.5678  -5.5333
  -5.4657  -5.4263  -5.3971  -5.3775  -5.3603  -5.3176  -5.3034  -5.2716
  -5.2250  -5.1879  -5.1663  -5.1509  -5.1364  -5.0857  -5.0707  -4.9902
  -4.9627  -4.9400  -4.8880  -4.8705  -4.7661  -4.6209  -4.5974  -4.4692
  -4.3811  -4.3406  -3.7644  -3.7050  -3.5081  -3.4210  -3.3864  -3.2469
  -3.2013  -3.1658  -3.0979  -3.0591  -2.9698  -2.9502  -2.9152  -2.8987
  -2.8761  -2.8355  -2.7868  -2.7605  -2.6914  -2.6390  -2.5979  -2.5618
  -2.5323  -2.4855  -2.4600  -2.4324  -2.3751  -2.3435  -2.3126  -2.2476
  -2.2185  -2.1960  -2.1788  -2.1242  -2.0966  -2.0691  -2.0362  -1.9913
  -1.9648  -1.9328  -1.9022  -1.8564  -1.8256  -1.8182  -1.7756  -1.7471
  -1.7323  -1.7060  -1.6455  -1.6310  -1.5896  -1.5647  -1.5209  -1.4859
  -1.4514  -1.4283  -1.3702  -1.3268  -1.3087  -1.2630  -1.2118  -1.1476
  -1.0592  -1.0411  -1.0127  -0.9594  -0.9225  -0.8870  -0.8285  -0.8064
  -0.7450  -0.7147  -0.6477  -0.6203  -0.6087  -0.5609  -0.5476  -0.5038
  -0.4906  -0.4512  -0.4209  -0.3907  -0.3738  -0.3563  -0.3335  -0.3230
  -0.3037  -0.2711  -0.2485  -0.2435  -0.2144  -0.1894  -0.1809  -0.1619
  -0.1472  -0.1383  -0.1151  -0.0961  -0.0843  -0.0539  -0.0423  -0.0129
   0.0049   0.0198   0.0450   0.0601   0.0829   0.1026   0.1157   0.1364
   0.1698   0.1945   0.2042   0.2465   0.2588   0.2988   0.3286   0.3434
   0.3504   0.3841   0.3948   0.4128   0.4232   0.4510   0.4687   0.4965
   0.5233   0.5334   0.5398   0.5546   0.5696   0.5859   0.6093   0.6144
   0.6262   0.6565   0.6740   0.6861   0.6953   0.7243   0.7521   0.7764
   0.7958   0.8236   0.8545   0.8836   0.8943   0.9226   0.9442   1.0002
   1.0425   1.0847   1.1243   1.1580   1.1950   1.2150   1.2349   1.2812
   1.3348   1.3680   1.4060   1.4340   1.4774   1.4968   1.5223   1.5650
   1.6402   1.6766   1.7028   1.7247   1.8142   1.8617   1.9820   2.0627
   4.4250
     eigenvalues at k+q:
 -36.7690 -36.3815 -36.2198 -36.0745 -35.9166 -35.7091 -35.6948 -35.6496
 -35.6362 -35.5348 -35.4249 -35.3810 -18.5328 -18.3957 -18.3888 -18.3592
 -18.2670 -18.2011 -18.1696 -18.1413 -18.1014 -18.0695 -18.0447 -18.0168
 -17.9755 -17.9459 -17.8851 -17.8439 -17.8234 -17.8090 -17.8052 -17.7833
 -17.7346 -17.6921 -17.6812 -17.6393 -17.6232 -17.6092 -17.5984 -17.5733
 -17.5566 -17.5309 -17.5067 -17.4590 -17.4468 -17.3814 -17.3633 -17.3162
 -17.2985 -17.2796 -17.2686 -17.2498 -17.2344 -17.2092 -17.1875 -17.1739
 -17.1129 -17.0974 -17.0613 -17.0362 -17.0046 -16.9859 -16.9690 -16.9578
 -16.9328 -16.9079 -16.8957 -16.8732 -16.8574 -16.8379 -16.8198 -16.7948
 -16.7766 -16.7477 -16.7342 -16.7173 -16.6988 -16.6941 -16.6774 -16.6581
 -16.6391 -16.6339 -16.6207 -16.5891 -16.5739 -16.5315 -16.5245 -16.5021
 -16.4867 -16.3958 -16.3837 -16.3254 -16.2882 -16.2372 -16.1963 -16.0960
 -15.8475 -15.4452 -15.3437 -15.2437 -15.1924 -15.0188 -14.9920 -14.9471
 -14.8199 -14.7172 -14.6794 -14.4938 -14.4617 -14.4250 -14.4045 -14.3877
 -14.2992 -14.2784 -14.2588 -14.2078 -14.1119 -14.0761 -14.0429 -13.8716
 -13.8096 -13.7995  -6.4650  -6.3420  -6.3177  -6.2832  -6.1918  -6.1467
  -6.1260  -6.0736  -6.0574  -6.0224  -5.9662  -5.9027  -5.8821  -5.8259
  -5.8117  -5.7855  -5.7081  -5.6614  -5.6323  -5.6058  -5.5685  -5.5340
  -5.4655  -5.4284  -5.3973  -5.3811  -5.3632  -5.3168  -5.3016  -5.2743
  -5.2308  -5.1933  -5.1657  -5.1515  -5.1399  -5.0907  -5.0700  -4.9963
  -4.9605  -4.9415  -4.8813  -4.8738  -4.7691  -4.6332  -4.6098  -4.4881
  -4.3829  -4.3304  -3.7683  -3.6775  -3.5066  -3.4275  -3.3877  -3.2450
  -3.2007  -3.1679  -3.0993  -3.0630  -2.9721  -2.9548  -2.9190  -2.8951
  -2.8758  -2.8361  -2.7911  -2.7595  -2.6966  -2.6400  -2.5979  -2.5590
  -2.5380  -2.4867  -2.4592  -2.4320  -2.3764  -2.3440  -2.3091  -2.2458
  -2.2093  -2.1956  -2.1755  -2.1224  -2.0965  -2.0657  -2.0377  -1.9952
  -1.9625  -1.9297  -1.9035  -1.8587  -1.8243  -1.8140  -1.7767  -1.7455
  -1.7270  -1.7021  -1.6449  -1.6319  -1.5854  -1.5617  -1.5202  -1.4921
  -1.4456  -1.4270  -1.3698  -1.3253  -1.3136  -1.2663  -1.2096  -1.1514
  -1.0655  -1.0485  -1.0145  -0.9568  -0.9225  -0.8866  -0.8261  -0.8035
  -0.7431  -0.7147  -0.6468  -0.6214  -0.6094  -0.5652  -0.5464  -0.5075
  -0.4957  -0.4564  -0.4208  -0.3959  -0.3722  -0.3560  -0.3301  -0.3227
  -0.2989  -0.2708  -0.2479  -0.2440  -0.2135  -0.1895  -0.1829  -0.1623
  -0.1497  -0.1376  -0.1183  -0.0963  -0.0836  -0.0548  -0.0432  -0.0131
   0.0060   0.0199   0.0434   0.0626   0.0846   0.1033   0.1164   0.1367
   0.1675   0.1960   0.2041   0.2437   0.2647   0.2969   0.3228   0.3426
   0.3502   0.3829   0.3944   0.4145   0.4230   0.4507   0.4709   0.4969
   0.5223   0.5340   0.5404   0.5548   0.5713   0.5891   0.6105   0.6172
   0.6272   0.6575   0.6748   0.6867   0.6961   0.7279   0.7559   0.7759
   0.7949   0.8235   0.8543   0.8888   0.9051   0.9274   0.9482   1.0007
   1.0474   1.0943   1.1336   1.1627   1.1998   1.2178   1.2348   1.2878
   1.3346   1.3689   1.4068   1.4336   1.4780   1.4984   1.5227   1.5607
   1.6343   1.6673   1.6995   1.7137   1.8099   1.8578   1.9758   2.0627
   4.4218
     cgsolve_all iterations  95    anorm=    0.77E-07
     cgsolve_all iterations  95    anorm=    0.76E-07
     cgsolve_all iterations  97    anorm=    0.76E-07
     compute_u_kq: q = (    0.0000,   -0.0402,    0.0000)
     Rotating WFCS
     ethr =  1.00E-14,  avg # of iterations = 40.0
     eigenvalues at k:
 -36.7690 -36.3815 -36.2198 -36.0745 -35.9166 -35.7091 -35.6948 -35.6496
 -35.6362 -35.5348 -35.4249 -35.3810 -18.5305 -18.3953 -18.3935 -18.3591
 -18.2721 -18.2010 -18.1686 -18.1399 -18.1012 -18.0721 -18.0461 -18.0181
 -17.9732 -17.9462 -17.8862 -17.8426 -17.8219 -17.8085 -17.8048 -17.7803
 -17.7315 -17.6889 -17.6772 -17.6401 -17.6217 -17.6093 -17.5986 -17.5729
 -17.5572 -17.5298 -17.5060 -17.4586 -17.4453 -17.3817 -17.3616 -17.3143
 -17.2960 -17.2800 -17.2669 -17.2529 -17.2338 -17.2071 -17.1868 -17.1740
 -17.1101 -17.0967 -17.0613 -17.0342 -17.0038 -16.9862 -16.9702 -16.9569
 -16.9325 -16.9098 -16.8975 -16.8730 -16.8570 -16.8405 -16.8234 -16.7987
 -16.7778 -16.7491 -16.7348 -16.7173 -16.6998 -16.6950 -16.6792 -16.6614
 -16.6417 -16.6354 -16.6227 -16.5962 -16.5758 -16.5377 -16.5256 -16.5068
 -16.4877 -16.3949 -16.3822 -16.3210 -16.2876 -16.2342 -16.1986 -16.0814
 -15.8596 -15.4434 -15.3363 -15.2320 -15.1875 -15.0243 -14.9930 -14.9551
 -14.8149 -14.7190 -14.6780 -14.4995 -14.4566 -14.4230 -14.4026 -14.3824
 -14.2990 -14.2787 -14.2603 -14.2065 -14.1074 -14.0785 -14.0391 -13.8744
 -13.8158 -13.8038  -6.4659  -6.3444  -6.3404  -6.2832  -6.1888  -6.1474
  -6.1225  -6.0719  -6.0552  -6.0250  -5.9674  -5.9056  -5.8871  -5.8278
  -5.8131  -5.7888  -5.7100  -5.6740  -5.6288  -5.6032  -5.5678  -5.5333
  -5.4657  -5.4263  -5.3971  -5.3775  -5.3603  -5.3176  -5.3034  -5.2716
  -5.2250  -5.1879  -5.1663  -5.1509  -5.1364  -5.0857  -5.0707  -4.9902
  -4.9627  -4.9400  -4.8880  -4.8705  -4.7661  -4.6209  -4.5974  -4.4692
  -4.3811  -4.3406  -3.7644  -3.7050  -3.5081  -3.4210  -3.3864  -3.2469
  -3.2013  -3.1658  -3.0979  -3.0591  -2.9698  -2.9502  -2.9152  -2.8987
  -2.8761  -2.8355  -2.7868  -2.7605  -2.6914  -2.6390  -2.5979  -2.5618
  -2.5323  -2.4855  -2.4600  -2.4324  -2.3751  -2.3435  -2.3126  -2.2476
  -2.2185  -2.1960  -2.1788  -2.1242  -2.0966  -2.0691  -2.0362  -1.9913
  -1.9648  -1.9328  -1.9022  -1.8564  -1.8256  -1.8182  -1.7756  -1.7471
  -1.7323  -1.7060  -1.6455  -1.6310  -1.5896  -1.5647  -1.5209  -1.4859
  -1.4514  -1.4283  -1.3702  -1.3268  -1.3087  -1.2630  -1.2118  -1.1476
  -1.0592  -1.0411  -1.0127  -0.9594  -0.9225  -0.8870  -0.8285  -0.8064
  -0.7450  -0.7147  -0.6477  -0.6203  -0.6087  -0.5609  -0.5476  -0.5038
  -0.4906  -0.4512  -0.4209  -0.3907  -0.3738  -0.3563  -0.3335  -0.3230
  -0.3037  -0.2711  -0.2485  -0.2435  -0.2144  -0.1894  -0.1809  -0.1619
  -0.1472  -0.1383  -0.1151  -0.0961  -0.0843  -0.0539  -0.0423  -0.0129
   0.0049   0.0198   0.0450   0.0601   0.0829   0.1026   0.1157   0.1364
   0.1698   0.1945   0.2042   0.2465   0.2588   0.2988   0.3286   0.3434
   0.3504   0.3841   0.3948   0.4128   0.4232   0.4510   0.4687   0.4965
   0.5233   0.5334   0.5398   0.5546   0.5696   0.5859   0.6093   0.6144
   0.6262   0.6565   0.6740   0.6861   0.6953   0.7243   0.7521   0.7764
   0.7958   0.8236   0.8545   0.8836   0.8943   0.9226   0.9442   1.0002
   1.0425   1.0847   1.1243   1.1580   1.1950   1.2150   1.2349   1.2812
   1.3348   1.3680   1.4060   1.4340   1.4774   1.4968   1.5223   1.5650
   1.6402   1.6766   1.7028   1.7247   1.8142   1.8617   1.9820   2.0627
   4.4250
     eigenvalues at k+q:
 -36.7690 -36.3815 -36.2198 -36.0745 -35.9166 -35.7091 -35.6948 -35.6496
 -35.6362 -35.5348 -35.4250 -35.3810 -18.5281 -18.3983 -18.3950 -18.3587
 -18.2774 -18.2010 -18.1677 -18.1386 -18.1008 -18.0743 -18.0475 -18.0194
 -17.9709 -17.9464 -17.8873 -17.8429 -17.8211 -17.8076 -17.8034 -17.7774
 -17.7282 -17.6858 -17.6730 -17.6408 -17.6202 -17.6092 -17.5989 -17.5724
 -17.5576 -17.5287 -17.5051 -17.4584 -17.4440 -17.3820 -17.3598 -17.3125
 -17.2935 -17.2805 -17.2652 -17.2564 -17.2330 -17.2051 -17.1861 -17.1735
 -17.1077 -17.0956 -17.0616 -17.0321 -17.0034 -16.9864 -16.9713 -16.9559
 -16.9327 -16.9115 -16.8986 -16.8727 -16.8566 -16.8432 -16.8267 -16.8032
 -16.7787 -16.7509 -16.7357 -16.7173 -16.7025 -16.6943 -16.6819 -16.6648
 -16.6451 -16.6353 -16.6240 -16.6033 -16.5776 -16.5438 -16.5267 -16.5114
 -16.4884 -16.3941 -16.3808 -16.3166 -16.2868 -16.2311 -16.2011 -16.0673
 -15.8716 -15.4416 -15.3285 -15.2205 -15.1825 -15.0298 -14.9942 -14.9635
 -14.8099 -14.7212 -14.6763 -14.5062 -14.4512 -14.4204 -14.4015 -14.3759
 -14.3001 -14.2788 -14.2617 -14.2057 -14.1028 -14.0801 -14.0341 -13.8775
 -13.8227 -13.8085  -6.4669  -6.3641  -6.3445  -6.2831  -6.1862  -6.1477
  -6.1190  -6.0704  -6.0528  -6.0275  -5.9688  -5.9089  -5.8924  -5.8297
  -5.8152  -5.7915  -5.7122  -5.6856  -5.6246  -5.6004  -5.5670  -5.5327
  -5.4661  -5.4249  -5.3973  -5.3742  -5.3576  -5.3188  -5.3053  -5.2695
  -5.2206  -5.1838  -5.1664  -5.1507  -5.1325  -5.0813  -5.0682  -4.9845
  -4.9650  -4.9383  -4.8950  -4.8646  -4.7629  -4.6249  -4.5753  -4.4458
  -4.3765  -4.3504  -3.7606  -3.7338  -3.5096  -3.4155  -3.3840  -3.2502
  -3.2043  -3.1630  -3.0982  -3.0537  -2.9685  -2.9460  -2.9120  -2.9021
  -2.8744  -2.8339  -2.7824  -2.7610  -2.6856  -2.6385  -2.5970  -2.5647
  -2.5268  -2.4844  -2.4602  -2.4324  -2.3742  -2.3431  -2.3166  -2.2503
  -2.2266  -2.1968  -2.1814  -2.1266  -2.0973  -2.0724  -2.0347  -1.9872
  -1.9681  -1.9340  -1.9010  -1.8548  -1.8309  -1.8195  -1.7754  -1.7479
  -1.7374  -1.7095  -1.6472  -1.6294  -1.5948  -1.5675  -1.5220  -1.4803
  -1.4571  -1.4294  -1.3694  -1.3281  -1.3035  -1.2597  -1.2142  -1.1437
  -1.0546  -1.0335  -1.0105  -0.9620  -0.9225  -0.8872  -0.8321  -0.8075
  -0.7470  -0.7151  -0.6489  -0.6194  -0.6071  -0.5569  -0.5494  -0.5007
  -0.4848  -0.4452  -0.4226  -0.3864  -0.3761  -0.3566  -0.3373  -0.3207
  -0.3072  -0.2716  -0.2491  -0.2425  -0.2158  -0.1908  -0.1777  -0.1616
  -0.1453  -0.1381  -0.1120  -0.0952  -0.0846  -0.0530  -0.0417  -0.0132
   0.0048   0.0199   0.0461   0.0586   0.0812   0.1008   0.1152   0.1369
   0.1717   0.1925   0.2051   0.2493   0.2535   0.3000   0.3346   0.3446
   0.3507   0.3851   0.3954   0.4109   0.4230   0.4503   0.4672   0.4961
   0.5242   0.5316   0.5391   0.5543   0.5681   0.5836   0.6063   0.6126
   0.6254   0.6553   0.6712   0.6876   0.6949   0.7204   0.7485   0.7768
   0.7971   0.8235   0.8534   0.8732   0.8878   0.9171   0.9421   0.9990
   1.0383   1.0745   1.1163   1.1530   1.1900   1.2123   1.2367   1.2748
   1.3349   1.3670   1.4051   1.4352   1.4768   1.4953   1.5218   1.5697
   1.6452   1.6856   1.7058   1.7356   1.8179   1.8658   1.9872   2.0621
   4.4282
     cgsolve_all iterations  95    anorm=    0.76E-07
     cgsolve_all iterations  93    anorm=    0.76E-07
     cgsolve_all iterations  95    anorm=    0.76E-07
     compute_u_kq: q = (    0.0000,    0.0000,    0.0402)
     Rotating WFCS
     ethr =  1.00E-14,  avg # of iterations = 42.0
     eigenvalues at k:
 -36.7690 -36.3815 -36.2198 -36.0745 -35.9166 -35.7091 -35.6948 -35.6496
 -35.6362 -35.5348 -35.4249 -35.3810 -18.5305 -18.3953 -18.3935 -18.3591
 -18.2721 -18.2010 -18.1686 -18.1399 -18.1012 -18.0721 -18.0461 -18.0181
 -17.9732 -17.9462 -17.8862 -17.8426 -17.8219 -17.8085 -17.8048 -17.7803
 -17.7315 -17.6889 -17.6772 -17.6401 -17.6217 -17.6093 -17.5986 -17.5729
 -17.5572 -17.5298 -17.5060 -17.4586 -17.4453 -17.3817 -17.3616 -17.3143
 -17.2960 -17.2800 -17.2669 -17.2529 -17.2338 -17.2071 -17.1868 -17.1740
 -17.1101 -17.0967 -17.0613 -17.0342 -17.0038 -16.9862 -16.9702 -16.9569
 -16.9325 -16.9098 -16.8975 -16.8730 -16.8570 -16.8405 -16.8234 -16.7987
 -16.7778 -16.7491 -16.7348 -16.7173 -16.6998 -16.6950 -16.6792 -16.6614
 -16.6417 -16.6354 -16.6227 -16.5962 -16.5758 -16.5377 -16.5256 -16.5068
 -16.4877 -16.3949 -16.3822 -16.3210 -16.2876 -16.2342 -16.1986 -16.0814
 -15.8596 -15.4434 -15.3363 -15.2320 -15.1875 -15.0243 -14.9930 -14.9551
 -14.8149 -14.7190 -14.6780 -14.4995 -14.4566 -14.4230 -14.4026 -14.3824
 -14.2990 -14.2787 -14.2603 -14.2065 -14.1074 -14.0785 -14.0391 -13.8744
 -13.8158 -13.8038  -6.4659  -6.3444  -6.3404  -6.2832  -6.1888  -6.1474
  -6.1225  -6.0719  -6.0552  -6.0250  -5.9674  -5.9056  -5.8871  -5.8278
  -5.8131  -5.7888  -5.7100  -5.6740  -5.6288  -5.6032  -5.5678  -5.5333
  -5.4657  -5.4263  -5.3971  -5.3775  -5.3603  -5.3176  -5.3034  -5.2716
  -5.2250  -5.1879  -5.1663  -5.1509  -5.1364  -5.0857  -5.0707  -4.9902
  -4.9627  -4.9400  -4.8880  -4.8705  -4.7661  -4.6209  -4.5974  -4.4692
  -4.3811  -4.3406  -3.7644  -3.7050  -3.5081  -3.4210  -3.3864  -3.2469
  -3.2013  -3.1658  -3.0979  -3.0591  -2.9698  -2.9502  -2.9152  -2.8987
  -2.8761  -2.8355  -2.7868  -2.7605  -2.6914  -2.6390  -2.5979  -2.5618
  -2.5323  -2.4855  -2.4600  -2.4324  -2.3751  -2.3435  -2.3126  -2.2476
  -2.2185  -2.1960  -2.1788  -2.1242  -2.0966  -2.0691  -2.0362  -1.9913
  -1.9648  -1.9328  -1.9022  -1.8564  -1.8256  -1.8182  -1.7756  -1.7471
  -1.7323  -1.7060  -1.6455  -1.6310  -1.5896  -1.5647  -1.5209  -1.4859
  -1.4514  -1.4283  -1.3702  -1.3268  -1.3087  -1.2630  -1.2118  -1.1476
  -1.0592  -1.0411  -1.0127  -0.9594  -0.9225  -0.8870  -0.8285  -0.8064
  -0.7450  -0.7147  -0.6477  -0.6203  -0.6087  -0.5609  -0.5476  -0.5038
  -0.4906  -0.4512  -0.4209  -0.3907  -0.3738  -0.3563  -0.3335  -0.3230
  -0.3037  -0.2711  -0.2485  -0.2435  -0.2144  -0.1894  -0.1809  -0.1619
  -0.1472  -0.1383  -0.1151  -0.0961  -0.0843  -0.0539  -0.0423  -0.0129
   0.0049   0.0198   0.0450   0.0601   0.0829   0.1026   0.1157   0.1364
   0.1698   0.1945   0.2042   0.2465   0.2588   0.2988   0.3286   0.3434
   0.3504   0.3841   0.3948   0.4128   0.4232   0.4510   0.4687   0.4965
   0.5233   0.5334   0.5398   0.5546   0.5696   0.5859   0.6093   0.6144
   0.6262   0.6565   0.6740   0.6861   0.6953   0.7243   0.7521   0.7764
   0.7958   0.8236   0.8545   0.8836   0.8943   0.9226   0.9442   1.0002
   1.0425   1.0847   1.1243   1.1580   1.1950   1.2150   1.2349   1.2812
   1.3348   1.3680   1.4060   1.4340   1.4774   1.4968   1.5223   1.5650
   1.6402   1.6766   1.7028   1.7247   1.8142   1.8617   1.9820   2.0627
   4.4250
     eigenvalues at k+q:
 -36.7690 -36.3815 -36.2198 -36.0745 -35.9166 -35.7091 -35.6948 -35.6496
 -35.6362 -35.5348 -35.4250 -35.3810 -18.5304 -18.3954 -18.3936 -18.3591
 -18.2721 -18.2010 -18.1686 -18.1399 -18.1012 -18.0721 -18.0461 -18.0182
 -17.9726 -17.9468 -17.8862 -17.8426 -17.8218 -17.8087 -17.8048 -17.7801
 -17.7316 -17.6891 -17.6771 -17.6400 -17.6217 -17.6094 -17.5988 -17.5728
 -17.5565 -17.5301 -17.5061 -17.4587 -17.4453 -17.3818 -17.3613 -17.3143
 -17.2962 -17.2799 -17.2670 -17.2530 -17.2340 -17.2067 -17.1871 -17.1738
 -17.1099 -17.0968 -17.0612 -17.0342 -17.0041 -16.9863 -16.9701 -16.9562
 -16.9322 -16.9104 -16.8977 -16.8722 -16.8578 -16.8405 -16.8236 -16.7987
 -16.7777 -16.7491 -16.7348 -16.7172 -16.6998 -16.6951 -16.6791 -16.6615
 -16.6416 -16.6357 -16.6226 -16.5963 -16.5758 -16.5377 -16.5256 -16.5068
 -16.4877 -16.3949 -16.3822 -16.3210 -16.2876 -16.2342 -16.1987 -16.0813
 -15.8596 -15.4434 -15.3362 -15.2320 -15.1875 -15.0243 -14.9930 -14.9552
 -14.8149 -14.7190 -14.6780 -14.4996 -14.4566 -14.4230 -14.4026 -14.3824
 -14.2990 -14.2787 -14.2603 -14.2066 -14.1073 -14.0785 -14.0390 -13.8744
 -13.8159 -13.8039  -6.4660  -6.3444  -6.3405  -6.2832  -6.1887  -6.1474
  -6.1225  -6.0719  -6.0552  -6.0250  -5.9674  -5.9055  -5.8872  -5.8280
  -5.8132  -5.7886  -5.7101  -5.6741  -5.6287  -5.6033  -5.5678  -5.5333
  -5.4656  -5.4260  -5.3971  -5.3777  -5.3605  -5.3175  -5.3034  -5.2715
  -5.2254  -5.1874  -5.1664  -5.1507  -5.1369  -5.0856  -5.0707  -4.9902
  -4.9627  -4.9399  -4.8881  -4.8705  -4.7660  -4.6206  -4.5977  -4.4691
  -4.3810  -4.3406  -3.7644  -3.7051  -3.5081  -3.4212  -3.3861  -3.2480
  -3.2009  -3.1639  -3.0994  -3.0591  -2.9700  -2.9504  -2.9158  -2.8979
  -2.8775  -2.8337  -2.7860  -2.7607  -2.6911  -2.6387  -2.5989  -2.5622
  -2.5317  -2.4855  -2.4603  -2.4320  -2.3742  -2.3425  -2.3156  -2.2483
  -2.2189  -2.1954  -2.1788  -2.1224  -2.0979  -2.0694  -2.0379  -1.9877
  -1.9659  -1.9337  -1.8994  -1.8581  -1.8261  -1.8152  -1.7736  -1.7495
  -1.7311  -1.7074  -1.6446  -1.6311  -1.5960  -1.5677  -1.5143  -1.4903
  -1.4468  -1.4291  -1.3703  -1.3253  -1.3100  -1.2628  -1.2121  -1.1474
  -1.0593  -1.0409  -1.0131  -0.9587  -0.9227  -0.8866  -0.8287  -0.8067
  -0.7450  -0.7145  -0.6481  -0.6201  -0.6088  -0.5608  -0.5472  -0.5035
  -0.4909  -0.4512  -0.4213  -0.3908  -0.3728  -0.3573  -0.3333  -0.3234
  -0.3037  -0.2708  -0.2481  -0.2443  -0.2144  -0.1901  -0.1830  -0.1608
  -0.1470  -0.1345  -0.1149  -0.0966  -0.0842  -0.0554  -0.0420  -0.0124
   0.0063   0.0178   0.0440   0.0605   0.0829   0.1016   0.1152   0.1368
   0.1718   0.1943   0.2034   0.2467   0.2587   0.2993   0.3275   0.3426
   0.3524   0.3831   0.3939   0.4129   0.4239   0.4520   0.4674   0.4968
   0.5217   0.5343   0.5402   0.5541   0.5721   0.5852   0.6093   0.6148
   0.6263   0.6574   0.6734   0.6856   0.6943   0.7245   0.7518   0.7763
   0.7961   0.8236   0.8544   0.8839   0.8942   0.9225   0.9442   1.0001
   1.0426   1.0848   1.1243   1.1580   1.1950   1.2151   1.2348   1.2812
   1.3347   1.3680   1.4059   1.4339   1.4773   1.4968   1.5224   1.5650
   1.6403   1.6766   1.7028   1.7248   1.8142   1.8617   1.9820   2.0627
   4.4249
     cgsolve_all iterations  95    anorm=    0.76E-07
     cgsolve_all iterations  95    anorm=    0.75E-07
     cgsolve_all iterations  95    anorm=    0.76E-07
     compute_u_kq: q = (    0.0000,    0.0000,   -0.0402)
     Rotating WFCS
     ethr =  1.00E-14,  avg # of iterations = 42.0
     eigenvalues at k:
 -36.7690 -36.3815 -36.2198 -36.0745 -35.9166 -35.7091 -35.6948 -35.6496
 -35.6362 -35.5348 -35.4249 -35.3810 -18.5305 -18.3953 -18.3935 -18.3591
 -18.2721 -18.2010 -18.1686 -18.1399 -18.1012 -18.0721 -18.0461 -18.0181
 -17.9732 -17.9462 -17.8862 -17.8426 -17.8219 -17.8085 -17.8048 -17.7803
 -17.7315 -17.6889 -17.6772 -17.6401 -17.6217 -17.6093 -17.5986 -17.5729
 -17.5572 -17.5298 -17.5060 -17.4586 -17.4453 -17.3817 -17.3616 -17.3143
 -17.2960 -17.2800 -17.2669 -17.2529 -17.2338 -17.2071 -17.1868 -17.1740
 -17.1101 -17.0967 -17.0613 -17.0342 -17.0038 -16.9862 -16.9702 -16.9569
 -16.9325 -16.9098 -16.8975 -16.8730 -16.8570 -16.8405 -16.8234 -16.7987
 -16.7778 -16.7491 -16.7348 -16.7173 -16.6998 -16.6950 -16.6792 -16.6614
 -16.6417 -16.6354 -16.6227 -16.5962 -16.5758 -16.5377 -16.5256 -16.5068
 -16.4877 -16.3949 -16.3822 -16.3210 -16.2876 -16.2342 -16.1986 -16.0814
 -15.8596 -15.4434 -15.3363 -15.2320 -15.1875 -15.0243 -14.9930 -14.9551
 -14.8149 -14.7190 -14.6780 -14.4995 -14.4566 -14.4230 -14.4026 -14.3824
 -14.2990 -14.2787 -14.2603 -14.2065 -14.1074 -14.0785 -14.0391 -13.8744
 -13.8158 -13.8038  -6.4659  -6.3444  -6.3404  -6.2832  -6.1888  -6.1474
  -6.1225  -6.0719  -6.0552  -6.0250  -5.9674  -5.9056  -5.8871  -5.8278
  -5.8131  -5.7888  -5.7100  -5.6740  -5.6288  -5.6032  -5.5678  -5.5333
  -5.4657  -5.4263  -5.3971  -5.3775  -5.3603  -5.3176  -5.3034  -5.2716
  -5.2250  -5.1879  -5.1663  -5.1509  -5.1364  -5.0857  -5.0707  -4.9902
  -4.9627  -4.9400  -4.8880  -4.8705  -4.7661  -4.6209  -4.5974  -4.4692
  -4.3811  -4.3406  -3.7644  -3.7050  -3.5081  -3.4210  -3.3864  -3.2469
  -3.2013  -3.1658  -3.0979  -3.0591  -2.9698  -2.9502  -2.9152  -2.8987
  -2.8761  -2.8355  -2.7868  -2.7605  -2.6914  -2.6390  -2.5979  -2.5618
  -2.5323  -2.4855  -2.4600  -2.4324  -2.3751  -2.3435  -2.3126  -2.2476
  -2.2185  -2.1960  -2.1788  -2.1242  -2.0966  -2.0691  -2.0362  -1.9913
  -1.9648  -1.9328  -1.9022  -1.8564  -1.8256  -1.8182  -1.7756  -1.7471
  -1.7323  -1.7060  -1.6455  -1.6310  -1.5896  -1.5647  -1.5209  -1.4859
  -1.4514  -1.4283  -1.3702  -1.3268  -1.3087  -1.2630  -1.2118  -1.1476
  -1.0592  -1.0411  -1.0127  -0.9594  -0.9225  -0.8870  -0.8285  -0.8064
  -0.7450  -0.7147  -0.6477  -0.6203  -0.6087  -0.5609  -0.5476  -0.5038
  -0.4906  -0.4512  -0.4209  -0.3907  -0.3738  -0.3563  -0.3335  -0.3230
  -0.3037  -0.2711  -0.2485  -0.2435  -0.2144  -0.1894  -0.1809  -0.1619
  -0.1472  -0.1383  -0.1151  -0.0961  -0.0843  -0.0539  -0.0423  -0.0129
   0.0049   0.0198   0.0450   0.0601   0.0829   0.1026   0.1157   0.1364
   0.1698   0.1945   0.2042   0.2465   0.2588   0.2988   0.3286   0.3434
   0.3504   0.3841   0.3948   0.4128   0.4232   0.4510   0.4687   0.4965
   0.5233   0.5334   0.5398   0.5546   0.5696   0.5859   0.6093   0.6144
   0.6262   0.6565   0.6740   0.6861   0.6953   0.7243   0.7521   0.7764
   0.7958   0.8236   0.8545   0.8836   0.8943   0.9226   0.9442   1.0002
   1.0425   1.0847   1.1243   1.1580   1.1950   1.2150   1.2349   1.2812
   1.3348   1.3680   1.4060   1.4340   1.4774   1.4968   1.5223   1.5650
   1.6402   1.6766   1.7028   1.7247   1.8142   1.8617   1.9820   2.0627
   4.4250
     eigenvalues at k+q:
 -36.7690 -36.3815 -36.2198 -36.0745 -35.9166 -35.7091 -35.6948 -35.6496
 -35.6362 -35.5348 -35.4250 -35.3810 -18.5305 -18.3953 -18.3935 -18.3591
 -18.2722 -18.2011 -18.1686 -18.1399 -18.1011 -18.0722 -18.0460 -18.0180
 -17.9738 -17.9456 -17.8864 -17.8426 -17.8219 -17.8084 -17.8048 -17.7806
 -17.7313 -17.6889 -17.6772 -17.6402 -17.6217 -17.6092 -17.5985 -17.5730
 -17.5577 -17.5294 -17.5060 -17.4585 -17.4453 -17.3816 -17.3619 -17.3141
 -17.2961 -17.2800 -17.2678 -17.2518 -17.2334 -17.2072 -17.1867 -17.1744
 -17.1102 -17.0965 -17.0614 -17.0341 -17.0035 -16.9862 -16.9701 -16.9574
 -16.9334 -16.9098 -16.8964 -16.8736 -16.8564 -16.8405 -16.8233 -16.7988
 -16.7780 -16.7491 -16.7348 -16.7173 -16.6997 -16.6951 -16.6794 -16.6614
 -16.6417 -16.6353 -16.6227 -16.5962 -16.5758 -16.5377 -16.5256 -16.5068
 -16.4877 -16.3950 -16.3822 -16.3210 -16.2876 -16.2342 -16.1986 -16.0814
 -15.8595 -15.4434 -15.3363 -15.2321 -15.1875 -15.0243 -14.9930 -14.9551
 -14.8149 -14.7190 -14.6781 -14.4996 -14.4566 -14.4230 -14.4026 -14.3824
 -14.2990 -14.2787 -14.2603 -14.2065 -14.1074 -14.0785 -14.0391 -13.8744
 -13.8158 -13.8038  -6.4659  -6.3444  -6.3403  -6.2832  -6.1889  -6.1474
  -6.1224  -6.0718  -6.0552  -6.0250  -5.9674  -5.9057  -5.8871  -5.8277
  -5.8130  -5.7890  -5.7100  -5.6740  -5.6288  -5.6031  -5.5678  -5.5333
  -5.4657  -5.4264  -5.3972  -5.3772  -5.3604  -5.3176  -5.3035  -5.2718
  -5.2245  -5.1885  -5.1663  -5.1511  -5.1360  -5.0857  -5.0707  -4.9902
  -4.9628  -4.9400  -4.8880  -4.8706  -4.7661  -4.6214  -4.5970  -4.4693
  -4.3811  -4.3406  -3.7644  -3.7049  -3.5081  -3.4208  -3.3867  -3.2459
  -3.2019  -3.1669  -3.0969  -3.0591  -2.9698  -2.9498  -2.9152  -2.8992
  -2.8745  -2.8372  -2.7876  -2.7600  -2.6921  -2.6389  -2.5974  -2.5613
  -2.5327  -2.4855  -2.4599  -2.4326  -2.3757  -2.3444  -2.3093  -2.2467
  -2.2192  -2.1965  -2.1781  -2.1261  -2.0958  -2.0699  -2.0335  -1.9952
  -1.9635  -1.9323  -1.9044  -1.8544  -1.8280  -1.8177  -1.7779  -1.7453
  -1.7341  -1.7033  -1.6482  -1.6299  -1.5847  -1.5614  -1.5262  -1.4822
  -1.4550  -1.4275  -1.3711  -1.3277  -1.3074  -1.2635  -1.2116  -1.1477
  -1.0592  -1.0411  -1.0127  -0.9599  -0.9223  -0.8875  -0.8284  -0.8061
  -0.7452  -0.7149  -0.6477  -0.6207  -0.6081  -0.5610  -0.5479  -0.5044
  -0.4905  -0.4509  -0.4203  -0.3909  -0.3746  -0.3553  -0.3335  -0.3226
  -0.3035  -0.2717  -0.2504  -0.2414  -0.2142  -0.1892  -0.1778  -0.1630
  -0.1477  -0.1422  -0.1158  -0.0956  -0.0843  -0.0522  -0.0428  -0.0144
   0.0040   0.0223   0.0460   0.0597   0.0824   0.1037   0.1164   0.1363
   0.1678   0.1945   0.2050   0.2464   0.2591   0.2984   0.3289   0.3437
   0.3496   0.3850   0.3961   0.4128   0.4223   0.4501   0.4700   0.4956
   0.5241   0.5328   0.5397   0.5551   0.5677   0.5866   0.6094   0.6139
   0.6260   0.6554   0.6747   0.6865   0.6961   0.7239   0.7524   0.7766
   0.7956   0.8243   0.8540   0.8834   0.8946   0.9226   0.9441   1.0002
   1.0425   1.0846   1.1243   1.1579   1.1950   1.2150   1.2349   1.2812
   1.3348   1.3678   1.4060   1.4341   1.4775   1.4968   1.5223   1.5650
   1.6402   1.6766   1.7028   1.7247   1.8142   1.8617   1.9820   2.0627
   4.4250
     cgsolve_all iterations  95    anorm=    0.77E-07
     cgsolve_all iterations  95    anorm=    0.75E-07
     cgsolve_all iterations  95    anorm=    0.77E-07

     End of magnetic susceptibility calculation

     f-sum rule (1st term):
          -659.1517          0.0774         -0.0033
             0.0784       -659.0215         -0.0065
            -0.0028         -0.0058       -659.1311

     f-sum rule (2nd term):
           -15.6139         -0.1036          0.0033
            -0.1042        -15.7238          0.0064
             0.0028          0.0056        -15.6469

     f-sum rule (should be  -674.7770):
          -674.7655         -0.0262          0.0000
            -0.0258       -674.7452         -0.0001
             0.0000         -0.0002       -674.7780

     chi_bare pGv (HH) in paratec units:
      -189.935780      0.754890     -0.243100
         0.812128   -190.260157      0.152463
        -0.258107     -0.038617   -187.399685

      -189.935780      0.754890     -0.243100
         0.812128   -190.260157      0.152463
        -0.258107     -0.038617   -187.399685

     chi_bare vGv (VV) in paratec units:
      -190.516296      0.938634     -0.403525
         0.938533   -190.331785      0.026308
        -0.403449      0.026552   -188.599170

      -190.516296      0.938634     -0.403525
         0.938533   -190.331785      0.026308
        -0.403449      0.026552   -188.599170

     chi_bare pGv (HH) in 10^{-6} cm^3/mol:
          -902.5927          3.5873         -1.1552
             3.8593       -904.1342          0.7245
            -1.2265         -0.1835       -890.5410

     chi_bare vGv (VV) in 10^{-6} cm^3/mol:
          -905.3514          4.4605         -1.9176
             4.4600       -904.4746          0.1250
            -1.9172          0.1262       -896.2410

     Contributions to the NMR chemical shifts: -------------------------------

     Macroscopic shape contribution in ppm:                    7.28
             7.3105         -0.0000          0.0000
            -0.0000          7.3230         -0.0000
             0.0000          0.0000          7.2129


     Core contribution in ppm:

     Atom  1  Ca  pos: (  0.123682  0.469067  0.542462)  core sigma:        1265.05
     Atom  2  Ca  pos: (  0.202791  0.012855  0.396552)  core sigma:        1265.05
     Atom  3  Ca  pos: (  0.043513  0.235596  0.393538)  core sigma:        1265.05
     Atom  4  Ca  pos: (  0.293507  0.243422  0.525247)  core sigma:        1265.05
     Atom  5  Ca  pos: (  0.461175  0.263471  1.447399)  core sigma:        1265.05
     Atom  6  Ca  pos: (  0.021277  0.405157  0.812071)  core sigma:        1265.05
     Atom  7  Ca  pos: (  0.632969  0.482406  0.554752)  core sigma:        1265.05
     Atom  8  Ca  pos: (  0.711360  0.017375  0.395840)  core sigma:        1265.05
     Atom  9  Ca  pos: (  0.549933  0.243808  0.407473)  core sigma:        1265.05
     Atom 10  Ca  pos: (  0.791951  0.245198  0.553124)  core sigma:        1265.05
     Atom 11  Ca  pos: ( -0.167660  0.462110  1.134463)  core sigma:        1265.05
     Atom 12  Ca  pos: (  0.631612  0.160970  0.182443)  core sigma:        1265.05
     Atom 13  Si  pos: ( -0.066873  0.161023  0.141233)  core sigma:         837.79
     Atom 14  Si  pos: (  0.514774  0.248176  0.626899)  core sigma:         837.79
     Atom 15  Si  pos: (  0.790663  0.270343  0.319250)  core sigma:         837.79
     Atom 16  Si  pos: (  0.376433  0.121995  0.122798)  core sigma:         837.79
     Atom 17  Si  pos: (  0.034992  0.260182  0.623363)  core sigma:         837.79
     Atom 18  Si  pos: (  0.281127  0.260996  0.297793)  core sigma:         837.79
     Atom 19  Si  pos: ( -0.109916  0.457699  0.622118)  core sigma:         837.79
     Atom 20  Si  pos: (  0.143475  0.456776  0.293176)  core sigma:         837.79
     Atom 21  Si  pos: (  0.384264  0.458002  0.618528)  core sigma:         837.79
     Atom 22  Si  pos: (  0.651022  0.466338  0.326144)  core sigma:         837.79
     Atom 23  O   pos: (  0.207997  0.354612  0.260602)  core sigma:         271.07
     Atom 24  O   pos: (  0.264758  0.079710  0.560053)  core sigma:         271.07
     Atom 25  O   pos: (  0.539518  0.082891  0.317957)  core sigma:         271.07
     Atom 26  O   pos: ( -0.201057  0.411327  0.558045)  core sigma:         271.07
     Atom 27  O   pos: (  0.065640  0.429739  0.381974)  core sigma:         271.07
     Atom 28  O   pos: (  0.321875  0.208928  1.564587)  core sigma:         271.07
     Atom 29  O   pos: (  0.018501  0.229158  0.223356)  core sigma:         271.07
     Atom 30  H   pos: (  0.069234  0.255673  0.178897)  core sigma:           0.00
     Atom 31  O   pos: (  0.051773  0.234153  0.742330)  core sigma:         271.07
     Atom 32  O   pos: (  0.315575  0.208071  0.190619)  core sigma:         271.07
     Atom 33  O   pos: (  0.350579  0.483242  0.733986)  core sigma:         271.07
     Atom 34  O   pos: (  0.937734  0.058267  0.222963)  core sigma:         271.07
     Atom 35  O   pos: (  0.441635  0.348258  0.628194)  core sigma:         271.07
     Atom 36  O   pos: (  0.718072  0.367182  0.293155)  core sigma:         271.07
     Atom 37  O   pos: (  0.779598  0.072902  0.570445)  core sigma:         271.07
     Atom 38  O   pos: (  0.035887  0.062832  0.390161)  core sigma:         271.07
     Atom 39  O   pos: (  0.294404  0.436261  0.537745)  core sigma:         271.07
     Atom 40  O   pos: (  0.556910  0.424181  0.392563)  core sigma:         271.07
     Atom 41  O   pos: ( -0.148753  0.194559  1.588426)  core sigma:         271.07
     Atom 42  H   pos: (  0.893060  0.178662  1.546533)  core sigma:           0.00
     Atom 43  O   pos: (  0.482785  0.166627  0.085370)  core sigma:         271.07
     Atom 44  O   pos: (  0.510913  0.202887  0.740897)  core sigma:         271.07
     Atom 45  O   pos: (  0.824598  0.222827  0.209936)  core sigma:         271.07
     Atom 46  O   pos: (  0.461096  0.176071  0.542509)  core sigma:         271.07
     Atom 47  O   pos: (  0.712599  0.189513  0.370627)  core sigma:         271.07
     Atom 48  O   pos: (  0.622209  0.282083  0.580458)  core sigma:         271.07
     Atom 49  O   pos: ( -0.123256  0.294476  0.385415)  core sigma:         271.07
     Atom 50  O   pos: ( -0.040271  0.185975  0.564723)  core sigma:         271.07
     Atom 51  O   pos: (  0.219907  0.186636  0.370134)  core sigma:         271.07
     Atom 52  O   pos: (  0.132848  0.283224  0.555901)  core sigma:         271.07
     Atom 53  O   pos: (  0.377609  0.306299  0.356848)  core sigma:         271.07
     Atom 54  O   pos: ( -0.134942  0.476626  0.741050)  core sigma:         271.07
     Atom 55  O   pos: (  0.395634  0.019186  0.190943)  core sigma:         271.07
     Atom 56  O   pos: ( -0.016714  0.374052  0.633920)  core sigma:         271.07
     Atom 57  O   pos: (  0.157719  0.477382  0.720670)  core sigma:         271.07
     Atom 58  H   pos: (  0.231457  0.461334  0.727751)  core sigma:           0.00
     Atom 59  H   pos: (  0.484315  0.089895  0.727665)  core sigma:           0.00
     Atom 60  O   pos: (  0.338314  0.387311  1.408011)  core sigma:         271.07
     Atom 61  H   pos: (  0.284401  0.397047  1.457009)  core sigma:           0.00
     Atom 62  H   pos: (  0.308874  0.384677  1.340985)  core sigma:           0.00
     Atom 63  O   pos: (  0.510681  0.539695  0.844690)  core sigma:         271.07
     Atom 64  H   pos: (  0.574716  0.520094  0.810961)  core sigma:           0.00
     Atom 65  H   pos: (  0.455728  0.506706  0.805853)  core sigma:           0.00
     Atom 66  O   pos: (  0.524085  0.302714  0.214816)  core sigma:         271.07
     Atom 67  H   pos: (  0.467685  0.318671  0.260980)  core sigma:           0.00
     Atom 68  H   pos: (  0.492453  0.264897  0.157834)  core sigma:           0.00
     Atom 69  O   pos: ( -0.027391  0.534946  1.221416)  core sigma:         271.07
     Atom 70  H   pos: ( -0.010991  0.551547  1.292725)  core sigma:           0.00
     Atom 71  H   pos: (  0.343810  0.098163  1.181569)  core sigma:           0.00
     Atom 72  O   pos: (  0.683435  0.519714  1.029647)  core sigma:         271.07
     Atom 73  H   pos: (  0.665082  0.470416  0.979014)  core sigma:           0.00
     Atom 74  H   pos: ( -0.004075  0.111380  0.983939)  core sigma:           0.00
     Atom 75  O   pos: (  0.728936  0.330066  1.093881)  core sigma:         271.07
     Atom 76  H   pos: (  0.655492  0.330972  1.093441)  core sigma:           0.00
     Atom 77  H   pos: (  0.751337  0.260555  1.083481)  core sigma:           0.00
     Atom 78  O   pos: (  0.727424  0.193362  1.304057)  core sigma:         271.07
     Atom 79  H   pos: (  0.771302  0.138582  1.279601)  core sigma:           0.00
     Atom 80  H   pos: (  0.671073  0.190606  1.257226)  core sigma:           0.00
     Atom 81  O   pos: (  0.126545  0.355377  0.944709)  core sigma:         271.07
     Atom 82  H   pos: (  0.193315  0.377229  0.968078)  core sigma:           0.00
     Atom 83  H   pos: (  0.125146  0.284353  0.961352)  core sigma:           0.00
     Atom 84  O   pos: ( -0.123928  0.461169  0.199253)  core sigma:         271.07
     Atom 85  H   pos: ( -0.054459  0.439895  0.186015)  core sigma:           0.00
     Atom 86  H   pos: (  0.189572  0.063021  0.169917)  core sigma:           0.00
     Atom 87  O   pos: (  0.198075  0.147548  1.045961)  core sigma:         271.07
     Atom 88  H   pos: (  0.190985  0.147513  0.971356)  core sigma:           0.00
     Atom 89  H   pos: (  0.267910  0.166200  1.059026)  core sigma:           0.00
     Atom 90  O   pos: ( -0.051341  0.339233  1.087050)  core sigma:         271.07
     Atom 91  H   pos: ( -0.031908  0.313657  1.021487)  core sigma:           0.00
     Atom 92  H   pos: (  0.002566  0.320413  1.134380)  core sigma:           0.00
     Atom 93  O   pos: ( -0.001666  0.366304  1.434829)  core sigma:         271.07
     Atom 94  H   pos: ( -0.027553  0.349439  1.503994)  core sigma:           0.00
     Atom 95  H   pos: (  0.065778  0.335020  1.441555)  core sigma:           0.00
     Atom 96  O   pos: (  0.371793  0.110933  0.874619)  core sigma:         271.07
     Atom 97  H   pos: (  0.308809  0.152102  0.862431)  core sigma:           0.00
     Atom 98  H   pos: (  0.423129  0.142116  0.831570)  core sigma:           0.00
     Atom 99  O   pos: ( -0.147697  0.397697  0.916636)  core sigma:         271.07
     Atom100  H   pos: ( -0.171684  0.423005  0.851089)  core sigma:           0.00
     Atom101  H   pos: (  0.795909  0.376169  0.964268)  core sigma:           0.00
     Atom102  O   pos: (  0.594069  0.152249  1.450354)  core sigma:         271.07
     Atom103  H   pos: (  0.653239  0.160056  1.406482)  core sigma:           0.00
     Atom104  H   pos: (  0.285055  0.557500  1.491335)  core sigma:           0.00
     Atom105  O   pos: (  0.751571  0.239124  0.753556)  core sigma:         271.07
     Atom106  H   pos: (  0.690472  0.207119  0.728034)  core sigma:           0.00
     Atom107  H   pos: (  0.787430  0.182829  0.787044)  core sigma:           0.00
     Atom108  O   pos: (  0.194177  0.167197  0.848386)  core sigma:         271.07
     Atom109  H   pos: (  0.149434  0.211345  0.806630)  core sigma:           0.00
     Atom110  H   pos: (  0.187702  0.103309  0.805231)  core sigma:           0.00
     Atom111  O   pos: ( -0.161784  0.361865  1.284186)  core sigma:         271.07
     Atom112  H   pos: ( -0.114684  0.362390  1.340345)  core sigma:           0.00
     Atom113  H   pos: (  0.796782  0.310099  1.302454)  core sigma:           0.00
     Atom114  O   pos: (  0.032311  0.562729  1.409196)  core sigma:         271.07
     Atom115  H   pos: (  0.026044  0.489723  1.424170)  core sigma:           0.00
     Atom116  H   pos: (  0.006764  0.597406  1.471601)  core sigma:           0.00
     Atom117  O   pos: (  0.722264  0.012801  0.205823)  core sigma:         271.07
     Atom118  H   pos: (  0.468236  0.492170  0.166969)  core sigma:           0.00
     Atom119  H   pos: (  0.376821  0.419209  0.168987)  core sigma:           0.00
     Atom120  O   pos: (  0.714442  0.326048  1.565802)  core sigma:         271.07
     Atom121  H   pos: (  0.735139  0.393642  1.590426)  core sigma:           0.00
     Atom122  H   pos: (  0.776868  0.277876  1.568409)  core sigma:           0.00
     Atom123  O   pos: (  0.238917  0.350675  0.047569)  core sigma:         271.07
     Atom124  H   pos: (  0.179555  0.376404  0.081337)  core sigma:           0.00
     Atom125  H   pos: (  0.265619  0.299495  0.093518)  core sigma:           0.00
     Atom126  O   pos: (  0.136217  0.253072  1.510216)  core sigma:         271.07
     Atom127  H   pos: (  0.087095  0.261274  1.568571)  core sigma:           0.00
     Atom128  H   pos: (  0.204991  0.235432  1.536440)  core sigma:           0.00
     Atom129  O   pos: ( -0.293907  0.572557  1.425281)  core sigma:         271.07
     Atom130  H   pos: (  0.720300  0.542295  1.499050)  core sigma:           0.00
     Atom131  H   pos: (  0.065546  0.168449  1.444089)  core sigma:           0.00
     Atom132  O   pos: (  0.562491  0.111894  1.188283)  core sigma:         271.07
     Atom133  H   pos: (  0.514502  0.111406  1.131456)  core sigma:           0.00
     Atom134  H   pos: (  0.248489  0.506696  1.210790)  core sigma:           0.00
     Atom135  O   pos: (  0.597360  0.371434  1.416909)  core sigma:         271.07
     Atom136  H   pos: (  0.603543  0.443352  1.408330)  core sigma:           0.00
     Atom137  H   pos: (  0.647883  0.352282  1.470400)  core sigma:           0.00
     Atom138  O   pos: (  0.271922  0.358358  1.207507)  core sigma:         271.07
     Atom139  H   pos: (  0.204591  0.326091  1.211259)  core sigma:           0.00
     Atom140  H   pos: (  0.287446  0.368811  1.135831)  core sigma:           0.00
     Atom141  O   pos: (  0.413934  0.156539  1.062419)  core sigma:         271.07
     Atom142  H   pos: (  0.403988  0.132526  0.991832)  core sigma:           0.00
     Atom143  H   pos: (  0.448870  0.222281  1.055838)  core sigma:           0.00
     Atom144  O   pos: (  0.397945  0.329911  0.847977)  core sigma:         271.07
     Atom145  H   pos: (  0.374051  0.381528  0.798712)  core sigma:           0.00
     Atom146  H   pos: (  0.436405  0.280439  0.806614)  core sigma:           0.00
     Atom147  O   pos: (  0.082834  0.285598  1.227275)  core sigma:         271.07
     Atom148  H   pos: (  0.067282  0.211775  1.228106)  core sigma:           0.00
     Atom149  H   pos: (  0.044744  0.314644  1.282519)  core sigma:           0.00
     Atom150  O   pos: (  0.518255  0.516371  1.204604)  core sigma:         271.07
     Atom151  H   pos: (  0.814737  0.072574  1.137958)  core sigma:           0.00
     Atom152  H   pos: (  0.509275  0.444269  1.211022)  core sigma:           0.00
     Atom153  O   pos: (  0.316314  0.398721  1.008575)  core sigma:         271.07
     Atom154  H   pos: (  0.308045  0.468491  0.985862)  core sigma:           0.00
     Atom155  H   pos: (  0.347628  0.362467  0.949199)  core sigma:           0.00
     Atom156  O   pos: (  0.669245  0.511933  0.736215)  core sigma:         271.07
     Atom157  H   pos: (  0.003438  0.111412  0.723771)  core sigma:           0.00
     Atom158  H   pos: ( -0.262301  0.474097  0.735734)  core sigma:           0.00
     Atom159  O   pos: (  0.519919  0.329384  1.048524)  core sigma:         271.07
     Atom160  H   pos: (  0.465857  0.378565  1.044645)  core sigma:           0.00
     Atom161  H   pos: (  0.552066  0.331304  0.981143)  core sigma:           0.00
     Atom162  O   pos: (  0.772023  0.134980  1.029205)  core sigma:         271.07
     Atom163  H   pos: (  0.705163  0.133816  0.996697)  core sigma:           0.00
     Atom164  H   pos: (  0.812311  0.108230  0.972672)  core sigma:           0.00
     Atom165  O   pos: ( -0.030828  0.217206  0.913200)  core sigma:         271.07
     Atom166  H   pos: (  0.896629  0.231853  0.920250)  core sigma:           0.00
     Atom167  H   pos: ( -0.004512  0.214266  0.841396)  core sigma:           0.00
     Atom168  O   pos: (  0.627245  0.345307  0.879540)  core sigma:         271.07
     Atom169  H   pos: (  0.678647  0.306618  0.841676)  core sigma:           0.00
     Atom170  H   pos: (  0.573508  0.354948  0.830915)  core sigma:           0.00
     Atom171  O   pos: (  0.610163  0.110432  0.904556)  core sigma:         271.07
     Atom172  H   pos: (  0.630926  0.079043  0.839289)  core sigma:           0.00
     Atom173  H   pos: (  0.574735  0.170280  0.881524)  core sigma:           0.00
     Atom174  O   pos: (  0.455372  0.272205  1.268280)  core sigma:         271.07
     Atom175  H   pos: (  0.486891  0.210759  1.241481)  core sigma:           0.00
     Atom176  H   pos: (  0.388120  0.279192  1.239559)  core sigma:           0.00
     Atom177  O   pos: ( -0.284038  0.556413  1.232599)  core sigma:         271.07
     Atom178  H   pos: ( -0.283253  0.550143  1.308369)  core sigma:           0.00
     Atom179  H   pos: (  0.645912  0.552931  1.223517)  core sigma:           0.00
     Atom180  O   pos: (  0.724316  0.403442  0.083455)  core sigma:         271.07
     Atom181  H   pos: (  0.670352  0.431058  0.125962)  core sigma:           0.00
     Atom182  H   pos: ( -0.215306  0.407163  0.111975)  core sigma:           0.00

     Bare contribution in ppm:

     Atom  1  Ca  pos: (  0.123682  0.469067  0.542462)  bare sigma:         104.48
           102.2771         -0.2450          5.8103
            -0.0122        105.5446          3.8592
             6.2445          3.9628        105.6099

     Atom  2  Ca  pos: (  0.202791  0.012855  0.396552)  bare sigma:         107.37
           110.4705         -3.0434          1.2873
            -3.1726        110.5069          0.0441
             0.5039          0.3384        101.1449

     Atom  3  Ca  pos: (  0.043513  0.235596  0.393538)  bare sigma:         105.57
           103.9623         -3.0701          2.8901
            -2.9907        107.0319          2.0482
             2.8010          1.2438        105.7193

     Atom  4  Ca  pos: (  0.293507  0.243422  0.525247)  bare sigma:         105.25
           110.9013         -3.3470         -0.5814
            -3.2917        106.6694         -1.3336
            -1.0119         -1.2438         98.1932

     Atom  5  Ca  pos: (  0.461175  0.263471  1.447399)  bare sigma:         108.17
           109.0698         -2.6559         -0.2316
            -1.5149        102.4136         -2.3522
            -0.0752         -2.4693        113.0243

     Atom  6  Ca  pos: (  0.021277  0.405157  0.812071)  bare sigma:         109.89
           112.0335         -1.1446          4.3781
            -0.2277        111.3085         -0.3410
             3.8570          0.1603        106.3242

     Atom  7  Ca  pos: (  0.632969  0.482406  0.554752)  bare sigma:         107.43
           111.0470         -4.1241          1.0599
            -4.0754        105.5161          2.3220
             1.2563          2.0080        105.7193

     Atom  8  Ca  pos: (  0.711360  0.017375  0.395840)  bare sigma:         103.80
           102.7159         -3.4506         -3.1803
            -3.5102        109.4972         -2.8993
            -3.8221         -2.6365         99.1856

     Atom  9  Ca  pos: (  0.549933  0.243808  0.407473)  bare sigma:         102.53
           101.8996         -3.2446         -5.2494
            -3.3486        103.1858         -0.4243
            -5.4784         -1.4691        102.4930

     Atom 10  Ca  pos: (  0.791951  0.245198  0.553124)  bare sigma:         105.83
           108.8322         -2.9486         -2.2978
            -2.4505        112.7433         -2.3726
            -3.4384         -2.2802         95.9111

     Atom 11  Ca  pos: ( -0.167660  0.462110  1.134463)  bare sigma:         114.53
           114.2985         -1.8016         -2.7457
            -1.6757        117.8354         -0.3204
            -2.9702          0.1653        111.4684

     Atom 12  Ca  pos: (  0.631612  0.160970  0.182443)  bare sigma:         104.09
           106.7425         -4.2979         -1.8672
            -4.3691         99.9983         -8.0856
            -3.3097         -6.7196        105.5349

     Atom 13  Si  pos: ( -0.066873  0.161023  0.141233)  bare sigma:         -24.55
           -24.3671         -1.3059         -1.0896
            -1.3834        -24.6911         -0.4368
            -2.0831         -0.7532        -24.5834

     Atom 14  Si  pos: (  0.514774  0.248176  0.626899)  bare sigma:         -27.63
           -27.2049          2.4556         -1.7790
             2.2282        -31.0732         -2.2265
            -1.5137         -2.4048        -24.6174

     Atom 15  Si  pos: (  0.790663  0.270343  0.319250)  bare sigma:         -27.52
           -26.4978          2.0825          2.0385
             2.3548        -29.3273          2.1704
             2.0411          2.2283        -26.7484

     Atom 16  Si  pos: (  0.376433  0.121995  0.122798)  bare sigma:         -27.59
           -24.9575          2.6761          2.3400
             2.9404        -31.3538         -0.1148
             2.4383         -0.3314        -26.4652

     Atom 17  Si  pos: (  0.034992  0.260182  0.623363)  bare sigma:         -27.74
           -27.3986          5.5922         -0.5877
             5.2253        -31.0155          0.9728
            -0.8179          0.1133        -24.8184

     Atom 18  Si  pos: (  0.281127  0.260996  0.297793)  bare sigma:         -27.37
           -26.2678          3.7640         -0.9510
             3.9343        -28.0220         -1.4155
            -0.6647         -1.3729        -27.8229

     Atom 19  Si  pos: ( -0.109916  0.457699  0.622118)  bare sigma:         -27.81
           -27.5200          5.3181          0.8209
             5.6085        -31.3378         -0.4818
            -0.1618         -0.5445        -24.5867

     Atom 20  Si  pos: (  0.143475  0.456776  0.293176)  bare sigma:         -27.10
           -25.4953          4.1189         -3.0266
             4.1254        -27.0385         -0.7924
            -3.1513         -1.0099        -28.7737

     Atom 21  Si  pos: (  0.384264  0.458002  0.618528)  bare sigma:         -27.63
           -27.8293          3.2079         -0.7153
             3.4594        -30.5921          0.1230
            -1.0035          0.0922        -24.4622

     Atom 22  Si  pos: (  0.651022  0.466338  0.326144)  bare sigma:         -27.49
           -27.2371          2.3990          0.1504
             2.1062        -28.8267         -0.9705
             0.4431         -0.8960        -26.3954

     Atom 23  O   pos: (  0.207997  0.354612  0.260602)  bare sigma:          52.53
            51.7513         -9.7440          0.5080
            -9.6867         56.6438          0.9776
             0.2545          1.6074         49.1822

     Atom 24  O   pos: (  0.264758  0.079710  0.560053)  bare sigma:          32.83
            23.5559          1.6482          3.2963
             5.1466         44.2564         -3.1899
             2.0611         -0.2461         30.6676

     Atom 25  O   pos: (  0.539518  0.082891  0.317957)  bare sigma:          38.89
            35.7136          8.8976         -0.7409
             9.6884         44.2072          1.2971
            -1.2429          0.4030         36.7475

     Atom 26  O   pos: ( -0.201057  0.411327  0.558045)  bare sigma:          34.13
            38.7829         -1.0817          5.0030
             1.3391         41.2179          5.7331
             2.1077          3.2477         22.3825

     Atom 27  O   pos: (  0.065640  0.429739  0.381974)  bare sigma:          38.48
            40.4519          1.1465         -1.1889
            -0.4286         28.3322          2.3931
            -2.2521          0.9073         46.6491

     Atom 28  O   pos: (  0.321875  0.208928  1.564587)  bare sigma:          43.29
            46.0803         -0.5291          0.1325
            -1.2889         37.1592          4.4209
            -0.4556          4.7663         46.6320

     Atom 29  O   pos: (  0.018501  0.229158  0.223356)  bare sigma:          25.71
             8.8648          1.0904         24.2439
             2.2887         14.0771         22.5464
            22.9809         20.3217         54.1984

     Atom 30  H   pos: (  0.069234  0.255673  0.178897)  bare sigma:          21.12
            23.4825          3.7126         -1.6735
             3.1791         20.3241         -0.1047
            -4.6458         -2.1195         19.5622

     Atom 31  O   pos: (  0.051773  0.234153  0.742330)  bare sigma:          40.19
            37.0463         -1.0453         -0.7375
             0.2677         40.4894         -1.5012
            -0.7011         -0.8962         43.0397

     Atom 32  O   pos: (  0.315575  0.208071  0.190619)  bare sigma:          53.46
            47.4436         -4.8305         -4.7954
            -5.4227         54.8613          9.4195
            -3.6238          6.6678         58.0821

     Atom 33  O   pos: (  0.350579  0.483242  0.733986)  bare sigma:          44.22
            46.6258         -1.5831          0.1013
            -1.1828         40.0473          1.1926
             1.1171          2.0389         45.9961

     Atom 34  O   pos: (  0.937734  0.058267  0.222963)  bare sigma:          39.88
            32.4368          1.3468          0.1567
            -0.9075         40.4163         -9.7504
             0.5904        -10.7910         46.7765

     Atom 35  O   pos: (  0.441635  0.348258  0.628194)  bare sigma:          51.36
            48.7881         -8.9058         -1.1621
            -8.8588         56.3538         -1.1600
            -0.8300         -0.7297         48.9470

     Atom 36  O   pos: (  0.718072  0.367182  0.293155)  bare sigma:          50.17
            48.8276         -8.1717         -1.2773
            -8.4226         56.2246         -1.3251
            -0.4541         -1.8302         45.4475

     Atom 37  O   pos: (  0.779598  0.072902  0.570445)  bare sigma:          34.37
            34.1375          1.9897         -1.9097
             2.6954         43.3157         -1.9890
            -0.0588          0.1153         25.6638

     Atom 38  O   pos: (  0.035887  0.062832  0.390161)  bare sigma:          25.99
            31.3399         -2.2209          1.2609
            -1.5509         33.2997         -0.1104
            -2.1985         -3.8642         13.3274

     Atom 39  O   pos: (  0.294404  0.436261  0.537745)  bare sigma:          30.99
            42.8172         -2.1326         -4.2146
            -4.0879         22.8939         -2.7674
            -8.4531         -3.0573         27.2700

     Atom 40  O   pos: (  0.556910  0.424181  0.392563)  bare sigma:          27.68
            37.0607         -3.0554         -0.0354
            -4.1944         30.8724         -0.4407
             2.7903         -0.3492         15.1046

     Atom 41  O   pos: ( -0.148753  0.194559  1.588426)  bare sigma:          31.60
            45.6490         12.7999         11.5282
            14.6517         35.9844          0.5566
            16.4218          0.0062         13.1547

     Atom 42  H   pos: (  0.893060  0.178662  1.546533)  bare sigma:          19.98
            19.9875         -4.6809         -5.8691
            -4.4168         16.5426          1.9622
            -4.0604          2.5624         23.4142

     Atom 43  O   pos: (  0.482785  0.166627  0.085370)  bare sigma:          33.66
            32.1449          2.6389          8.9897
             2.0196         30.4994          5.3140
            12.1959          6.2557         38.3353

     Atom 44  O   pos: (  0.510913  0.202887  0.740897)  bare sigma:          43.85
            37.9332          0.2188         -2.5577
             0.2525         46.2122         -3.5145
            -3.1238         -2.3684         47.4170

     Atom 45  O   pos: (  0.824598  0.222827  0.209936)  bare sigma:          41.94
            46.5381         -3.6862         -9.1135
            -2.7304         36.2237          4.7780
           -10.1565          4.0814         43.0574

     Atom 46  O   pos: (  0.461096  0.176071  0.542509)  bare sigma:          24.66
            20.0014          0.7816         -6.7947
             2.9492         33.6787         -5.1712
            -8.9987         -9.5831         20.2911

     Atom 47  O   pos: (  0.712599  0.189513  0.370627)  bare sigma:          25.16
            25.5026         -4.8043         -1.8970
            -2.9642         31.8567         -2.7640
            -2.6555         -0.5067         18.1351

     Atom 48  O   pos: (  0.622209  0.282083  0.580458)  bare sigma:          36.54
            49.2420         -1.5611         -1.1654
            -2.4002         29.4876         -0.8510
             2.9368          0.7554         30.8823

     Atom 49  O   pos: ( -0.123256  0.294476  0.385415)  bare sigma:          32.78
            39.6255         -1.1421          2.7685
            -0.9708         34.0685          2.3150
            -1.2806          1.1826         24.6600

     Atom 50  O   pos: ( -0.040271  0.185975  0.564723)  bare sigma:          33.85
            40.0852          1.7394          6.7662
            -0.6582         37.6340          1.3375
             3.0677          0.2326         23.8160

     Atom 51  O   pos: (  0.219907  0.186636  0.370134)  bare sigma:          35.09
            32.3525          2.1407          0.2320
             4.0022         43.3746         -2.5226
             0.6759          0.4562         29.5454

     Atom 52  O   pos: (  0.132848  0.283224  0.555901)  bare sigma:          34.45
            47.4462         -3.3284         -4.5090
            -6.9514         27.1652          3.3953
            -1.2372          0.8243         28.7284

     Atom 53  O   pos: (  0.377609  0.306299  0.356848)  bare sigma:          38.27
            42.0112          1.7396          0.2634
             2.6988         39.0880          2.2154
            -0.1343          1.8186         33.7257

     Atom 54  O   pos: ( -0.134942  0.476626  0.741050)  bare sigma:          38.26
            40.8625         -1.8600         -0.0219
            -1.5295         34.8928         -0.8385
             1.2294         -0.8742         39.0230

     Atom 55  O   pos: (  0.395634  0.019186  0.190943)  bare sigma:          50.91
            50.7262         -2.9250          6.4615
            -2.3901         50.2252         -8.7516
             4.8019         -7.6428         51.7680

     Atom 56  O   pos: ( -0.016714  0.374052  0.633920)  bare sigma:          45.57
            43.3520         -2.2171          1.1068
            -2.8334         47.8932         -0.0408
             0.4979          0.2364         45.4666

     Atom 57  O   pos: (  0.157719  0.477382  0.720670)  bare sigma:          57.90
            61.9391          4.5504         -2.4554
             4.2856         57.5236          0.0016
            -3.6318         -0.4577         54.2451

     Atom 58  H   pos: (  0.231457  0.461334  0.727751)  bare sigma:          12.43
            34.1525         -3.0895          1.8255
            -2.3003          2.4352          0.5252
             2.1005          0.6003          0.6943

     Atom 59  H   pos: (  0.484315  0.089895  0.727665)  bare sigma:          11.19
             1.2446          5.5833         -0.1407
             4.5929         33.0125          3.0104
            -0.0827          3.0083         -0.6819

     Atom 60  O   pos: (  0.338314  0.387311  1.408011)  bare sigma:          76.81
            74.9986         -4.9604         -2.4912
            -5.5955         73.1993          2.5638
            -0.4607          2.1259         82.2463

     Atom 61  H   pos: (  0.284401  0.397047  1.457009)  bare sigma:          17.00
            16.3299         -3.3782        -12.3656
            -2.7850         10.0996          4.1125
            -9.5457          3.8630         24.5603

     Atom 62  H   pos: (  0.308874  0.384677  1.340985)  bare sigma:          16.96
             9.8377         -0.9022          7.9758
            -1.0525          7.3292          2.0038
             6.8115          2.4050         33.7152

     Atom 63  O   pos: (  0.510681  0.539695  0.844690)  bare sigma:          66.04
            72.5179         -0.2122          0.7110
            -1.1998         62.2977          2.8504
             0.2434          2.3832         63.3136

     Atom 64  H   pos: (  0.574716  0.520094  0.810961)  bare sigma:          12.82
            26.6703         -4.1614        -12.8465
            -5.6062          3.4212          3.0473
           -13.6662          2.6978          8.3622

     Atom 65  H   pos: (  0.455728  0.506706  0.805853)  bare sigma:          14.28
            22.8477          7.2671         11.1792
             7.7171          9.0903          5.7160
            11.9441          5.4861         10.8984

     Atom 66  O   pos: (  0.524085  0.302714  0.214816)  bare sigma:          62.16
            57.9224         -2.4213         -4.2519
            -3.3339         68.2958          6.7841
            -3.2228          2.5977         60.2550

     Atom 67  H   pos: (  0.467685  0.318671  0.260980)  bare sigma:          14.63
            20.0065         -3.2591        -12.8149
            -2.9486          7.5066          3.7324
           -11.4374          3.8310         16.3882

     Atom 68  H   pos: (  0.492453  0.264897  0.157834)  bare sigma:          12.96
             6.9773          5.4251          6.5142
             4.5554         14.8758         16.3621
             5.7539         16.2906         17.0217

     Atom 69  O   pos: ( -0.027391  0.534946  1.221416)  bare sigma:          75.18
            73.4628          6.0988          4.0646
             6.0838         68.2627          1.4284
             3.8981          0.8019         83.8252

     Atom 70  H   pos: ( -0.010991  0.551547  1.292725)  bare sigma:          13.00
             2.4728          3.0410          8.5210
             2.9677          1.7752          5.7393
             7.2107          3.8715         34.7638

     Atom 71  H   pos: (  0.343810  0.098163  1.181569)  bare sigma:          18.33
            20.7253          6.9701         -9.4629
             7.0990         12.2738         -6.0394
            -7.7566         -5.3041         21.9979

     Atom 72  O   pos: (  0.683435  0.519714  1.029647)  bare sigma:          75.35
            70.1833         -2.4065          4.3760
            -1.3224         82.6177         -2.0265
             3.9853         -1.2354         73.2369

     Atom 73  H   pos: (  0.665082  0.470416  0.979014)  bare sigma:          19.59
            13.8526          3.1913          3.7444
             2.6919         24.4525          7.2339
             4.0259          8.8587         20.4601

     Atom 74  H   pos: ( -0.004075  0.111380  0.983939)  bare sigma:          14.99
             5.4297         -3.0949          2.8228
            -2.6263         28.5433        -11.4908
             3.1007        -13.5395         10.9906

     Atom 75  O   pos: (  0.728936  0.330066  1.093881)  bare sigma:          74.20
            75.5931          0.7403          1.0068
             1.2013         78.1363          0.7799
             0.8727          0.5265         68.8685

     Atom 76  H   pos: (  0.655492  0.330972  1.093441)  bare sigma:          16.77
            32.8036         -1.9340          2.4800
             0.0187          9.1141         -0.7338
             2.1493         -0.3480          8.3927

     Atom 77  H   pos: (  0.751337  0.260555  1.083481)  bare sigma:          15.83
             9.2028         -6.2706         -1.3359
            -7.6930         30.2507          5.3194
            -1.4540          5.2354          8.0304

     Atom 78  O   pos: (  0.727424  0.193362  1.304057)  bare sigma:          74.79
            77.7957         -2.1955         -0.8335
            -1.9366         72.8980          2.7557
            -1.2029          3.0902         73.6728

     Atom 79  H   pos: (  0.771302  0.138582  1.279601)  bare sigma:          14.78
            15.2460        -12.3683         -6.0880
           -13.3884         19.0375          8.9712
            -6.7524          9.3833         10.0561

     Atom 80  H   pos: (  0.671073  0.190606  1.257226)  bare sigma:          18.28
            24.5521          1.6611          8.6757
             2.2973         10.6546          2.0829
            10.1688          1.8655         19.6208

     Atom 81  O   pos: (  0.126545  0.355377  0.944709)  bare sigma:          71.38
            77.3694          2.5358          6.4570
             0.6852         69.7110         -2.3406
             6.6395         -2.3747         67.0647

     Atom 82  H   pos: (  0.193315  0.377229  0.968078)  bare sigma:          14.80
            30.6252          9.7243          8.8844
             7.5591          7.9479          1.5620
             9.5752          2.2369          5.8128

     Atom 83  H   pos: (  0.125146  0.284353  0.961352)  bare sigma:          18.82
            14.5228         -0.1393          1.3662
             0.7987         29.5425         -2.7310
             1.2592         -3.8320         12.3912

     Atom 84  O   pos: ( -0.123928  0.461169  0.199253)  bare sigma:          69.55
            75.7224          1.6371         -1.1800
             2.5247         70.0522         -3.4623
            -0.5572         -3.3232         62.8774

     Atom 85  H   pos: ( -0.054459  0.439895  0.186015)  bare sigma:          16.19
            31.2071         -3.6006         -2.0659
            -2.2194         10.6832         -1.3485
            -3.1238         -0.8003          6.6652

     Atom 86  H   pos: (  0.189572  0.063021  0.169917)  bare sigma:          19.85
            16.7742          0.8058         -0.7129
            -0.6606         26.3222         -6.7397
             0.3843         -7.0849         16.4453

     Atom 87  O   pos: (  0.198075  0.147548  1.045961)  bare sigma:          71.27
            70.1947          2.7019          1.0373
             4.3060         66.9717         -4.4673
             1.5694         -4.8422         76.6558

     Atom 88  H   pos: (  0.190985  0.147513  0.971356)  bare sigma:          13.30
             4.0703          0.3814          2.4321
             0.6421          2.0778         -2.1324
             3.9438         -1.6973         33.7465

     Atom 89  H   pos: (  0.267910  0.166200  1.059026)  bare sigma:          17.52
            31.1344          4.3855          5.0839
             5.2303          9.0295          0.3892
             3.7057         -0.2377         12.3868

     Atom 90  O   pos: ( -0.051341  0.339233  1.087050)  bare sigma:          70.98
            71.8232         -7.3366          0.7209
            -6.7569         65.7817          2.2611
             1.6424          2.6257         75.3346

     Atom 91  H   pos: ( -0.031908  0.313657  1.021487)  bare sigma:          17.25
            11.3487         -3.1826         -4.8318
            -2.5754         11.8398          8.6824
            -2.3168          8.1960         28.5559

     Atom 92  H   pos: (  0.002566  0.320413  1.134380)  bare sigma:          13.96
            17.1847         -6.8676         15.5976
            -7.0900          4.2759         -5.4777
            13.8758         -4.5805         20.4075

     Atom 93  O   pos: ( -0.001666  0.366304  1.434829)  bare sigma:          63.35
            58.3480         -6.6739         -2.8094
            -6.5429         58.9366        -10.5664
            -2.1723         -9.8224         72.7690

     Atom 94  H   pos: ( -0.027553  0.349439  1.503994)  bare sigma:          17.26
            12.7984          0.9085         -6.3594
             1.5014         10.9926         -5.7181
            -6.7416         -4.6935         27.9904

     Atom 95  H   pos: (  0.065778  0.335020  1.441555)  bare sigma:          16.62
            24.2414        -10.4325          4.8954
           -10.6735         14.8894         -3.6330
             5.6541         -3.5334         10.7254

     Atom 96  O   pos: (  0.371793  0.110933  0.874619)  bare sigma:          63.96
            68.2062          1.2117         -0.8798
            -2.1818         62.1191          2.8714
             0.0655          3.6825         61.5399

     Atom 97  H   pos: (  0.308809  0.152102  0.862431)  bare sigma:          11.12
            29.5907         -9.4845          3.3734
           -11.4323          4.8386         -1.5999
             3.9377         -1.5149         -1.0554

     Atom 98  H   pos: (  0.423129  0.142116  0.831570)  bare sigma:          15.90
            20.0649          5.9412        -11.3994
             6.8692         12.6859         -5.2719
           -11.7150         -4.9182         14.9564

     Atom 99  O   pos: ( -0.147697  0.397697  0.916636)  bare sigma:          72.67
            70.8195          0.4575         -3.3006
            -0.0980         68.3556         -6.6242
            -6.2787         -8.5985         78.8489

     Atom100  H   pos: ( -0.171684  0.423005  0.851089)  bare sigma:          14.83
             7.5536         -0.7174          2.6946
             0.0835          8.2669        -11.3393
             0.8585        -12.0603         28.6769

     Atom101  H   pos: (  0.795909  0.376169  0.964268)  bare sigma:          18.04
            21.5834          6.0546         -9.1080
             5.3516         12.9100         -5.5214
            -7.4976         -5.2455         19.6202

     Atom102  O   pos: (  0.594069  0.152249  1.450354)  bare sigma:          73.33
            73.5995         -4.4731         -4.4689
            -4.5858         74.1095         -3.6269
            -4.4641         -2.9767         72.2725

     Atom103  H   pos: (  0.653239  0.160056  1.406482)  bare sigma:          14.30
            18.3716          3.9480        -15.8150
             2.9134          4.9943         -3.1763
           -14.0855         -3.8402         19.5316

     Atom104  H   pos: (  0.285055  0.557500  1.491335)  bare sigma:          16.33
             5.8759         -1.5121         -0.3987
             0.2891         24.3144        -13.3864
            -1.3023        -12.1522         18.7886

     Atom105  O   pos: (  0.751571  0.239124  0.753556)  bare sigma:          72.08
            73.9056         -3.8706          6.0064
            -3.7078         72.7128         -1.4361
             5.2009         -1.6065         69.6242

     Atom106  H   pos: (  0.690472  0.207119  0.728034)  bare sigma:          18.80
            25.8969          3.7400          6.6745
             5.1243         15.8254          1.5848
             5.8506          0.8454         14.6889

     Atom107  H   pos: (  0.787430  0.182829  0.787044)  bare sigma:          14.65
            12.2344         -9.8452          7.3808
           -10.8144         22.5271        -10.7102
             7.5819        -10.3645          9.1968

     Atom108  O   pos: (  0.194177  0.167197  0.848386)  bare sigma:          61.32
            63.7320         -5.8216          6.7633
            -4.9812         62.1965          3.0959
             6.1130          2.9754         58.0348

     Atom109  H   pos: (  0.149434  0.211345  0.806630)  bare sigma:          12.10
            16.8623        -11.1606         13.2063
           -10.9333          9.3651         -6.8740
            13.7064         -7.4319         10.0778

     Atom110  H   pos: (  0.187702  0.103309  0.805231)  bare sigma:           9.71
            -2.0070          0.6968          2.9367
             0.5862         23.1745         17.8343
             2.6281         18.3593          7.9568

     Atom111  O   pos: ( -0.161784  0.361865  1.284186)  bare sigma:          76.64
            75.3371          5.4317          3.8194
             4.1718         75.3780         -4.6137
             4.3128         -4.0412         79.1995

     Atom112  H   pos: ( -0.114684  0.362390  1.340345)  bare sigma:          17.22
            20.4184          1.8900         12.5871
             0.8998          7.9339         -0.6479
            13.5975          0.8444         23.2990

     Atom113  H   pos: (  0.796782  0.310099  1.302454)  bare sigma:          15.14
            13.9624         14.1125          0.2811
            15.0014         24.1151         -0.2122
            -0.5778         -1.4551          7.3428

     Atom114  O   pos: (  0.032311  0.562729  1.409196)  bare sigma:          70.95
            59.1039          1.3477          3.1452
             0.2950         78.5242          7.1721
             1.6496          9.3479         75.2338

     Atom115  H   pos: (  0.026044  0.489723  1.424170)  bare sigma:          14.10
             1.4311          4.1414          0.0991
             3.5312         35.4152         -3.5645
             0.1375         -4.0685          5.4599

     Atom116  H   pos: (  0.006764  0.597406  1.471601)  bare sigma:          12.26
             0.8169         -2.8422         -6.4942
            -2.8216         11.7037         16.2070
            -6.0651         17.6207         24.2656

     Atom117  O   pos: (  0.722264  0.012801  0.205823)  bare sigma:          62.98
            64.0888         -1.1786         -2.4408
            -0.7572         64.5925         -2.0842
            -1.4024         -4.4319         60.2482

     Atom118  H   pos: (  0.468236  0.492170  0.166969)  bare sigma:          12.60
            20.3769          6.6236         -9.8424
             5.3881          7.8253         -4.9342
           -10.1133         -5.1891          9.5849

     Atom119  H   pos: (  0.376821  0.419209  0.168987)  bare sigma:          19.34
            17.9781          4.8767          2.6254
             6.1651         24.8672          4.0802
             3.7414          5.1578         15.1773

     Atom120  O   pos: (  0.714442  0.326048  1.565802)  bare sigma:          56.33
            55.5362         -4.3677          1.9998
            -6.0183         58.5757         -5.2094
             2.4797         -4.7604         54.8750

     Atom121  H   pos: (  0.735139  0.393642  1.590426)  bare sigma:          13.12
             2.4709          4.4062          2.6802
             3.9299         29.9190          8.4090
             2.2171          7.8375          6.9718

     Atom122  H   pos: (  0.776868  0.277876  1.568409)  bare sigma:           7.63
            16.1321        -19.7105          3.7226
           -18.6000          9.6393         -3.1697
             4.5659         -3.3839         -2.8868

     Atom123  O   pos: (  0.238917  0.350675  0.047569)  bare sigma:          75.72
            72.9271         -3.9073         -1.0179
            -5.9318         73.6668         -2.2126
            -1.7816         -3.3709         80.5741

     Atom124  H   pos: (  0.179555  0.376404  0.081337)  bare sigma:          19.25
            22.7533         -7.8095         -6.0665
            -7.0629         16.3437          2.0513
            -7.1881          3.3034         18.6673

     Atom125  H   pos: (  0.265619  0.299495  0.093518)  bare sigma:          16.49
            10.2478         -8.0564          4.8931
            -8.8222         19.8945         -9.4173
             6.6196        -10.6200         19.3345

     Atom126  O   pos: (  0.136217  0.253072  1.510216)  bare sigma:          54.76
            66.5374         -6.7011         -8.0123
            -8.6888         44.8710         -2.7072
           -10.6994          1.1747         52.8693

     Atom127  H   pos: (  0.087095  0.261274  1.568571)  bare sigma:          16.58
            20.3072         -1.7875         -9.0703
            -1.5141          8.3174          1.4772
            -9.9955          2.1298         21.1285

     Atom128  H   pos: (  0.204991  0.235432  1.536440)  bare sigma:          11.59
            30.7350         -6.7007          6.9748
            -7.0859          0.7744         -2.2362
             8.9101         -2.4215          3.2458

     Atom129  O   pos: ( -0.293907  0.572557  1.425281)  bare sigma:          70.46
            59.1038          5.9534          1.2256
             6.3753         71.8495          3.3908
             2.2953          0.3807         80.4307

     Atom130  H   pos: (  0.720300  0.542295  1.499050)  bare sigma:          14.66
             2.0635         -0.8766          5.1778
            -0.5702         12.1517        -10.9083
             4.6695        -12.1320         29.7784

     Atom131  H   pos: (  0.065546  0.168449  1.444089)  bare sigma:          14.97
            10.5078         13.7740          6.1233
            12.5073         23.3943          5.6989
             6.2093          7.0283         11.0163

     Atom132  O   pos: (  0.562491  0.111894  1.188283)  bare sigma:          76.38
            74.0655         -7.8475          8.5669
            -3.7916         78.7368         -0.4934
             8.0612         -3.3155         76.3298

     Atom133  H   pos: (  0.514502  0.111406  1.131456)  bare sigma:          15.07
            18.3228         -5.0266         14.7996
            -3.3495          6.2123         -2.2556
            14.7588         -3.9787         20.6637

     Atom134  H   pos: (  0.248489  0.506696  1.210790)  bare sigma:          17.50
             8.4067         -2.9623          1.3947
            -3.8189         31.7224         -6.5561
             1.8441         -5.8934         12.3638

     Atom135  O   pos: (  0.597360  0.371434  1.416909)  bare sigma:          74.64
            75.7129          7.0276          5.6577
             4.5342         75.1437         -2.9726
             5.9286         -3.7050         73.0719

     Atom136  H   pos: (  0.603543  0.443352  1.408330)  bare sigma:          19.89
            13.3867          4.6063          0.8192
             3.1629         31.0063         -4.0453
             1.3139         -2.6986         15.2698

     Atom137  H   pos: (  0.647883  0.352282  1.470400)  bare sigma:          11.53
            12.5438         -4.3504         16.7212
            -3.5662          2.8721         -6.5378
            16.7428         -7.2346         19.1790

     Atom138  O   pos: (  0.271922  0.358358  1.207507)  bare sigma:          75.23
            76.6445          3.1712         -2.0746
             3.1529         70.6145         -3.3007
            -1.7578         -2.2809         78.4378

     Atom139  H   pos: (  0.204591  0.326091  1.211259)  bare sigma:          13.74
            29.2470         12.1596         -4.1475
            12.0375          7.0237         -1.9492
            -2.7082         -1.0717          4.9475

     Atom140  H   pos: (  0.287446  0.368811  1.135831)  bare sigma:          15.51
             7.5076          1.7068         -6.3043
             1.5441          6.2620         -4.8465
            -7.2495         -5.4590         32.7677

     Atom141  O   pos: (  0.413934  0.156539  1.062419)  bare sigma:          69.77
            68.7422          6.2785          5.9305
             4.0476         66.8606          1.2690
             4.4376          2.1432         73.7138

     Atom142  H   pos: (  0.403988  0.132526  0.991832)  bare sigma:          12.85
             3.5574          2.6106          5.7103
             2.4899          3.8473          8.5364
             5.8475          9.2850         31.1572

     Atom143  H   pos: (  0.448870  0.222281  1.055838)  bare sigma:          14.37
            10.5282         13.5876         -0.1052
            13.0875         26.5555         -1.6828
            -0.7147         -2.2838          6.0140

     Atom144  O   pos: (  0.397945  0.329911  0.847977)  bare sigma:          67.96
            64.1040         -6.2205         -4.1004
            -6.5638         72.7163         -0.1485
            -4.6320          0.7546         67.0611

     Atom145  H   pos: (  0.374051  0.381528  0.798712)  bare sigma:          12.95
             3.4288         -8.3305          4.3336
            -8.3024         21.1990        -14.0765
             4.8178        -15.1650         14.2277

     Atom146  H   pos: (  0.436405  0.280439  0.806614)  bare sigma:          13.42
            10.6678        -12.0240         -9.3241
           -11.6233         17.9999          9.4200
           -10.2673         10.6212         11.5849

     Atom147  O   pos: (  0.082834  0.285598  1.227275)  bare sigma:          72.88
            70.4592          0.8794         -1.4314
             0.5856         76.2178          1.8976
            -1.0465          1.4243         71.9737

     Atom148  H   pos: (  0.067282  0.211775  1.228106)  bare sigma:          12.49
             1.5113          7.2277         -0.6854
             6.2478         33.3497          0.8416
            -0.9538         -0.1603          2.6046

     Atom149  H   pos: (  0.044744  0.314644  1.282519)  bare sigma:          19.08
            15.7828         -5.0825         -7.1728
            -4.1967         15.5869          5.9167
            -6.6722          7.3500         25.8795

     Atom150  O   pos: (  0.518255  0.516371  1.204604)  bare sigma:          76.43
            72.4637         -3.0938          2.8859
            -1.4164         77.0225         -1.0638
             2.0309         -1.6779         79.7998

     Atom151  H   pos: (  0.814737  0.072574  1.137958)  bare sigma:          14.47
             6.2464         -3.6644          7.9326
            -3.1204          8.7889         -7.9812
             7.3750         -9.7161         28.3751

     Atom152  H   pos: (  0.509275  0.444269  1.211022)  bare sigma:          18.77
            11.2852          2.6713         -0.1446
             2.3138         30.3786         -3.7529
            -0.0204         -2.1607         14.6370

     Atom153  O   pos: (  0.316314  0.398721  1.008575)  bare sigma:          70.17
            68.4953         -2.5047         -2.8392
            -2.4869         69.7020          0.8452
            -2.8685          0.8632         72.3271

     Atom154  H   pos: (  0.308045  0.468491  0.985862)  bare sigma:          16.37
             7.6008         -2.5796          0.5710
            -2.6016         29.7838         -8.2816
             0.7991         -8.8170         11.7135

     Atom155  H   pos: (  0.347628  0.362467  0.949199)  bare sigma:          11.72
             6.4960         -6.6740        -12.0067
            -6.5468          6.9803         10.9504
           -11.6981         11.0877         21.6729

     Atom156  O   pos: (  0.669245  0.511933  0.736215)  bare sigma:          63.56
            69.1364         -0.5859         -3.0437
            -1.1155         62.9384         -2.7490
            -4.6432         -3.3329         58.5972

     Atom157  H   pos: (  0.003438  0.111412  0.723771)  bare sigma:          14.85
             7.6168          6.4802          0.5374
             5.3918         31.4276         -0.4813
             0.0919         -0.5767          5.4999

     Atom158  H   pos: ( -0.262301  0.474097  0.735734)  bare sigma:          13.62
            30.6842         -8.2151          2.6723
            -7.1198          6.9815         -1.2067
             2.5144         -1.3927          3.1827

     Atom159  O   pos: (  0.519919  0.329384  1.048524)  bare sigma:          72.68
            76.2781         -0.5822         -3.7905
             0.2252         69.7418          0.5672
            -4.4189          1.0680         72.0228

     Atom160  H   pos: (  0.465857  0.378565  1.044645)  bare sigma:          18.31
            24.8968         -8.9888          0.0275
            -9.8259         18.0228          0.1396
             1.1613         -0.5807         11.9961

     Atom161  H   pos: (  0.552066  0.331304  0.981143)  bare sigma:          14.30
            13.0009          0.1181        -12.8313
             0.3312          3.3544         -0.8141
           -13.4254         -0.1305         26.5467

     Atom162  O   pos: (  0.772023  0.134980  1.029205)  bare sigma:          70.86
            73.4686         -2.6446          1.1046
            -3.3972         65.3239          3.2165
             1.6201          2.9352         73.7895

     Atom163  H   pos: (  0.705163  0.133816  0.996697)  bare sigma:          15.71
            26.3881          0.8394         10.6686
             1.0446          6.3816          1.9048
            12.0714          1.7190         14.3555

     Atom164  H   pos: (  0.812311  0.108230  0.972672)  bare sigma:          14.99
            13.3604         -4.1637         -8.8618
            -4.5994          7.6758          7.5559
            -9.6563          7.3410         23.9453

     Atom165  O   pos: ( -0.030828  0.217206  0.913200)  bare sigma:          66.20
            68.0284          0.1995         -3.9671
             0.2719         65.6565          1.1056
            -6.4241         -1.0251         64.9057

     Atom166  H   pos: (  0.896629  0.231853  0.920250)  bare sigma:          19.80
            29.5583         -0.5655         -1.0945
            -0.4922         16.3174          0.6463
            -0.0443          0.3844         13.5361

     Atom167  H   pos: ( -0.004512  0.214266  0.841396)  bare sigma:          10.85
             5.8958          1.1105        -12.8971
             1.0308         -0.5252         -0.6909
           -14.8548         -0.9717         27.1835

     Atom168  O   pos: (  0.627245  0.345307  0.879540)  bare sigma:          69.89
            72.3888         -3.0470          0.3919
            -3.0418         67.7106          2.2340
             1.0449          1.8975         69.5731

     Atom169  H   pos: (  0.678647  0.306618  0.841676)  bare sigma:          14.46
            18.2628         -9.6000         -8.8700
           -10.0831         13.1101          8.5313
           -10.0272          9.1357         12.0080

     Atom170  H   pos: (  0.573508  0.354948  0.830915)  bare sigma:          19.26
            24.7383         -2.4881          7.0366
            -2.0032         14.8395         -0.0984
             8.1693         -0.5433         18.2146

     Atom171  O   pos: (  0.610163  0.110432  0.904556)  bare sigma:          70.96
            67.1646         -7.3509          1.9693
            -7.1441         71.8875          0.2515
             2.7602          0.5217         73.8130

     Atom172  H   pos: (  0.630926  0.079043  0.839289)  bare sigma:          13.88
             6.8415         -5.3743         -6.3895
            -5.1953         10.0629         10.6778
            -7.0556         11.7981         24.7331

     Atom173  H   pos: (  0.574735  0.170280  0.881524)  bare sigma:          18.18
            15.7656         -7.9444          3.3375
            -8.0200         24.0552         -4.5265
             4.2772         -5.0647         14.7157

     Atom174  O   pos: (  0.455372  0.272205  1.268280)  bare sigma:          74.35
            73.8190         -5.9639          0.3319
            -5.5778         71.8699          3.1214
             1.5510          3.1771         77.3530

     Atom175  H   pos: (  0.486891  0.210759  1.241481)  bare sigma:          15.47
            12.8305        -10.8291         -3.8882
           -12.2959         21.9132          8.6229
            -4.4469          8.9955         11.6716

     Atom176  H   pos: (  0.388120  0.279192  1.239559)  bare sigma:          16.91
            27.2025         -7.5703          7.0571
            -5.9730         10.2409         -0.4291
             8.0063         -1.0332         13.2774

     Atom177  O   pos: ( -0.284038  0.556413  1.232599)  bare sigma:          67.14
            64.2941          1.8063         -2.8000
             1.4994         65.0941          4.0315
            -1.6044          3.5442         72.0277

     Atom178  H   pos: ( -0.283253  0.550143  1.308369)  bare sigma:          11.23
            -1.3217          0.3966         -0.9212
             0.1088         -0.9097          0.7173
             0.8585          1.5651         35.9125

     Atom179  H   pos: (  0.645912  0.552931  1.223517)  bare sigma:          14.35
            29.1683          6.0684          7.9760
             5.6855          4.5366          2.5191
             6.7568          2.2212          9.3494

     Atom180  O   pos: (  0.724316  0.403442  0.083455)  bare sigma:          67.14
            64.6540          0.1932          1.2027
             0.0439         68.3511          2.9101
             2.0279          2.0869         68.4057

     Atom181  H   pos: (  0.670352  0.431058  0.125962)  bare sigma:          15.64
            17.5640         -7.0157         -8.6878
            -7.6407         12.0632          5.9264
            -9.5260          6.5154         17.2932

     Atom182  H   pos: ( -0.215306  0.407163  0.111975)  bare sigma:          15.37
            22.2764          4.9513         10.9387
             5.1325          7.9762          2.9319
            12.0373          2.8897         15.8716

     Diamagnetic contribution in ppm:

     Atom  1  Ca  pos: (  0.123682  0.469067  0.542462)  dia sigma:          -4.22
            -4.2153          0.0030         -0.0115
             0.0030         -4.2269         -0.0050
            -0.0115         -0.0050         -4.2033

     Atom  2  Ca  pos: (  0.202791  0.012855  0.396552)  dia sigma:          -4.23
            -4.2356          0.0035         -0.0014
             0.0035         -4.2404          0.0010
            -0.0014          0.0010         -4.2102

     Atom  3  Ca  pos: (  0.043513  0.235596  0.393538)  dia sigma:          -4.22
            -4.2196          0.0093         -0.0063
             0.0093         -4.2211         -0.0029
            -0.0063         -0.0029         -4.2324

     Atom  4  Ca  pos: (  0.293507  0.243422  0.525247)  dia sigma:          -4.21
            -4.2321          0.0039          0.0019
             0.0039         -4.2179          0.0025
             0.0019          0.0025         -4.1712

     Atom  5  Ca  pos: (  0.461175  0.263471  1.447399)  dia sigma:          -4.24
            -4.2501          0.0059         -0.0009
             0.0059         -4.2259          0.0073
            -0.0009          0.0073         -4.2564

     Atom  6  Ca  pos: (  0.021277  0.405157  0.812071)  dia sigma:          -4.23
            -4.2244          0.0078         -0.0145
             0.0078         -4.2246         -0.0049
            -0.0145         -0.0049         -4.2283

     Atom  7  Ca  pos: (  0.632969  0.482406  0.554752)  dia sigma:          -4.23
            -4.2399          0.0090         -0.0022
             0.0090         -4.2181         -0.0059
            -0.0022         -0.0059         -4.2249

     Atom  8  Ca  pos: (  0.711360  0.017375  0.395840)  dia sigma:          -4.22
            -4.2161          0.0033          0.0088
             0.0033         -4.2319          0.0009
             0.0088          0.0009         -4.2080

     Atom  9  Ca  pos: (  0.549933  0.243808  0.407473)  dia sigma:          -4.21
            -4.2127         -0.0012          0.0113
            -0.0012         -4.2083          0.0028
             0.0113          0.0028         -4.2068

     Atom 10  Ca  pos: (  0.791951  0.245198  0.553124)  dia sigma:          -4.22
            -4.2338          0.0035          0.0113
             0.0035         -4.2430          0.0076
             0.0113          0.0076         -4.1884

     Atom 11  Ca  pos: ( -0.167660  0.462110  1.134463)  dia sigma:          -4.27
            -4.2696          0.0061          0.0023
             0.0061         -4.2820          0.0039
             0.0023          0.0039         -4.2609

     Atom 12  Ca  pos: (  0.631612  0.160970  0.182443)  dia sigma:          -4.23
            -4.2394          0.0108          0.0080
             0.0108         -4.2083          0.0232
             0.0080          0.0232         -4.2363

     Atom 13  Si  pos: ( -0.066873  0.161023  0.141233)  dia sigma:           1.36
             1.3761         -0.0314          0.0554
            -0.0314          1.4090          0.0218
             0.0554          0.0218          1.2814

     Atom 14  Si  pos: (  0.514774  0.248176  0.626899)  dia sigma:           1.93
             1.9317         -0.0302          0.0139
            -0.0302          1.9681          0.0097
             0.0139          0.0097          1.9029

     Atom 15  Si  pos: (  0.790663  0.270343  0.319250)  dia sigma:           1.92
             1.9044         -0.0248         -0.0148
            -0.0248          1.9344         -0.0175
            -0.0148         -0.0175          1.9080

     Atom 16  Si  pos: (  0.376433  0.121995  0.122798)  dia sigma:           1.93
             1.8968         -0.0289         -0.0205
            -0.0289          1.9640          0.0058
            -0.0205          0.0058          1.9225

     Atom 17  Si  pos: (  0.034992  0.260182  0.623363)  dia sigma:           1.96
             1.9539         -0.0468          0.0076
            -0.0468          1.9988         -0.0077
             0.0076         -0.0077          1.9303

     Atom 18  Si  pos: (  0.281127  0.260996  0.297793)  dia sigma:           1.92
             1.9100         -0.0404          0.0031
            -0.0404          1.9299          0.0154
             0.0031          0.0154          1.9280

     Atom 19  Si  pos: ( -0.109916  0.457699  0.622118)  dia sigma:           1.96
             1.9597         -0.0527         -0.0043
            -0.0527          1.9857          0.0073
            -0.0043          0.0073          1.9234

     Atom 20  Si  pos: (  0.143475  0.456776  0.293176)  dia sigma:           1.89
             1.8789         -0.0436          0.0279
            -0.0436          1.8967          0.0086
             0.0279          0.0086          1.9015

     Atom 21  Si  pos: (  0.384264  0.458002  0.618528)  dia sigma:           1.94
             1.9395         -0.0366          0.0041
            -0.0366          1.9659          0.0033
             0.0041          0.0033          1.9059

     Atom 22  Si  pos: (  0.651022  0.466338  0.326144)  dia sigma:           1.91
             1.9079         -0.0275         -0.0012
            -0.0275          1.9181          0.0078
            -0.0012          0.0078          1.8956

     Atom 23  O   pos: (  0.207997  0.354612  0.260602)  dia sigma:          18.37
            18.3406         -0.3690          0.0145
            -0.3690         18.5951          0.0083
             0.0145          0.0083         18.1748

     Atom 24  O   pos: (  0.264758  0.079710  0.560053)  dia sigma:          17.78
            17.7346          0.1150         -0.1345
             0.1150         17.7546         -0.0715
            -0.1345         -0.0715         17.8394

     Atom 25  O   pos: (  0.539518  0.082891  0.317957)  dia sigma:          17.70
            17.7024          0.1720          0.0477
             0.1720         17.7862          0.0218
             0.0477          0.0218         17.6066

     Atom 26  O   pos: ( -0.201057  0.411327  0.558045)  dia sigma:          17.77
            17.8357          0.0686          0.1386
             0.0686         17.7254          0.0921
             0.1386          0.0921         17.7592

     Atom 27  O   pos: (  0.065640  0.429739  0.381974)  dia sigma:          17.74
            17.7913          0.0421         -0.1803
             0.0421         17.6391         -0.0728
            -0.1803         -0.0728         17.7766

     Atom 28  O   pos: (  0.321875  0.208928  1.564587)  dia sigma:          17.74
            17.7675          0.0245          0.1549
             0.0245         17.5817          0.0577
             0.1549          0.0577         17.8820

     Atom 29  O   pos: (  0.018501  0.229158  0.223356)  dia sigma:          17.82
            18.1019          0.4635         -0.3184
             0.4635         17.5847         -0.1415
            -0.3184         -0.1415         17.7820

     Atom 30  H   pos: (  0.069234  0.255673  0.178897)  dia sigma:           1.07
             1.0662         -0.0000         -0.0000
            -0.0000          1.0662         -0.0000
            -0.0000         -0.0000          1.0662

     Atom 31  O   pos: (  0.051773  0.234153  0.742330)  dia sigma:          17.80
            17.6711          0.0768         -0.0019
             0.0768         17.6608         -0.0088
            -0.0019         -0.0088         18.0575

     Atom 32  O   pos: (  0.315575  0.208071  0.190619)  dia sigma:          18.38
            18.2133         -0.2126         -0.1910
            -0.2126         18.4161          0.2481
            -0.1910          0.2481         18.5186

     Atom 33  O   pos: (  0.350579  0.483242  0.733986)  dia sigma:          17.73
            17.6572          0.0349         -0.0523
             0.0349         17.5457          0.0612
            -0.0523          0.0612         17.9839

     Atom 34  O   pos: (  0.937734  0.058267  0.222963)  dia sigma:          18.14
            17.8494         -0.0807          0.0253
            -0.0807         18.2471         -0.3384
             0.0253         -0.3384         18.3221

     Atom 35  O   pos: (  0.441635  0.348258  0.628194)  dia sigma:          18.53
            18.5358         -0.2684          0.0383
            -0.2684         18.8008         -0.0179
             0.0383         -0.0179         18.2484

     Atom 36  O   pos: (  0.718072  0.367182  0.293155)  dia sigma:          18.48
            18.4785         -0.3662          0.0215
            -0.3662         18.7258          0.0545
             0.0215          0.0545         18.2487

     Atom 37  O   pos: (  0.779598  0.072902  0.570445)  dia sigma:          17.78
            17.7929          0.1113         -0.1048
             0.1113         17.7783         -0.0960
            -0.1048         -0.0960         17.7713

     Atom 38  O   pos: (  0.035887  0.062832  0.390161)  dia sigma:          17.84
            17.8343          0.0796          0.1177
             0.0796         17.8192          0.1356
             0.1177          0.1356         17.8630

     Atom 39  O   pos: (  0.294404  0.436261  0.537745)  dia sigma:          17.73
            17.7368          0.0407          0.1662
             0.0407         17.6243          0.0730
             0.1662          0.0730         17.8361

     Atom 40  O   pos: (  0.556910  0.424181  0.392563)  dia sigma:          17.79
            17.8270          0.0757         -0.1493
             0.0757         17.7381         -0.1254
            -0.1493         -0.1254         17.7943

     Atom 41  O   pos: ( -0.148753  0.194559  1.588426)  dia sigma:          17.61
            17.5693         -0.2166         -0.2970
            -0.2166         17.3891          0.3690
            -0.2970          0.3690         17.8813

     Atom 42  H   pos: (  0.893060  0.178662  1.546533)  dia sigma:           1.05
             1.0457         -0.0000         -0.0000
            -0.0000          1.0457         -0.0000
            -0.0000         -0.0000          1.0457

     Atom 43  O   pos: (  0.482785  0.166627  0.085370)  dia sigma:          17.72
            17.8279          0.0977         -0.0790
             0.0977         17.6802         -0.0105
            -0.0790         -0.0105         17.6522

     Atom 44  O   pos: (  0.510913  0.202887  0.740897)  dia sigma:          17.61
            17.4444          0.0708         -0.1203
             0.0708         17.5638         -0.0972
            -0.1203         -0.0972         17.8077

     Atom 45  O   pos: (  0.824598  0.222827  0.209936)  dia sigma:          18.04
            18.1125         -0.1662         -0.2511
            -0.1662         17.8296          0.2366
            -0.2511          0.2366         18.1868

     Atom 46  O   pos: (  0.461096  0.176071  0.542509)  dia sigma:          17.82
            17.7499          0.0599          0.1214
             0.0599         17.7867          0.1209
             0.1214          0.1209         17.9334

     Atom 47  O   pos: (  0.712599  0.189513  0.370627)  dia sigma:          17.75
            17.7771          0.1483         -0.0543
             0.1483         17.7123         -0.0703
            -0.0543         -0.0703         17.7740

     Atom 48  O   pos: (  0.622209  0.282083  0.580458)  dia sigma:          17.66
            17.7310          0.0679         -0.1470
             0.0679         17.5798         -0.0836
            -0.1470         -0.0836         17.6683

     Atom 49  O   pos: ( -0.123256  0.294476  0.385415)  dia sigma:          17.75
            17.7626          0.0798          0.1625
             0.0798         17.6858          0.0700
             0.1625          0.0700         17.7877

     Atom 50  O   pos: ( -0.040271  0.185975  0.564723)  dia sigma:          17.77
            17.7794          0.0919          0.1241
             0.0919         17.7788          0.1035
             0.1241          0.1035         17.7556

     Atom 51  O   pos: (  0.219907  0.186636  0.370134)  dia sigma:          17.80
            17.7525          0.0766         -0.1153
             0.0766         17.8264         -0.1080
            -0.1153         -0.1080         17.8165

     Atom 52  O   pos: (  0.132848  0.283224  0.555901)  dia sigma:          17.81
            17.8626          0.0681         -0.1243
             0.0681         17.7000         -0.0885
            -0.1243         -0.0885         17.8767

     Atom 53  O   pos: (  0.377609  0.306299  0.356848)  dia sigma:          17.72
            17.8318          0.0907          0.1011
             0.0907         17.5975          0.0571
             0.1011          0.0571         17.7358

     Atom 54  O   pos: ( -0.134942  0.476626  0.741050)  dia sigma:          17.83
            17.7540          0.0446         -0.0639
             0.0446         17.6591          0.0263
            -0.0639          0.0263         18.0800

     Atom 55  O   pos: (  0.395634  0.019186  0.190943)  dia sigma:          18.22
            18.0667         -0.1130          0.2377
            -0.1130         18.2762         -0.2417
             0.2377         -0.2417         18.3320

     Atom 56  O   pos: ( -0.016714  0.374052  0.633920)  dia sigma:          18.48
            18.5131         -0.2634          0.0476
            -0.2634         18.6689          0.0426
             0.0476          0.0426         18.2703

     Atom 57  O   pos: (  0.157719  0.477382  0.720670)  dia sigma:          18.17
            18.4017         -0.1879          0.0779
            -0.1879         18.5094         -0.0015
             0.0779         -0.0015         17.5951

     Atom 58  H   pos: (  0.231457  0.461334  0.727751)  dia sigma:           0.93
             0.9305         -0.0000         -0.0000
            -0.0000          0.9305         -0.0000
            -0.0000         -0.0000          0.9305

     Atom 59  H   pos: (  0.484315  0.089895  0.727665)  dia sigma:           0.90
             0.9044         -0.0000         -0.0000
            -0.0000          0.9044         -0.0000
            -0.0000         -0.0000          0.9044

     Atom 60  O   pos: (  0.338314  0.387311  1.408011)  dia sigma:          18.22
            18.3023         -0.1357         -0.1156
            -0.1357         17.4530          0.1171
            -0.1156          0.1171         18.8959

     Atom 61  H   pos: (  0.284401  0.397047  1.457009)  dia sigma:           1.00
             1.0020         -0.0000         -0.0000
            -0.0000          1.0020         -0.0000
            -0.0000         -0.0000          1.0020

     Atom 62  H   pos: (  0.308874  0.384677  1.340985)  dia sigma:           1.01
             1.0126         -0.0000         -0.0000
            -0.0000          1.0126         -0.0000
            -0.0000         -0.0000          1.0126

     Atom 63  O   pos: (  0.510681  0.539695  0.844690)  dia sigma:          18.14
            18.6838          0.1004          0.0354
             0.1004         17.8059          0.3265
             0.0354          0.3265         17.9391

     Atom 64  H   pos: (  0.574716  0.520094  0.810961)  dia sigma:           0.95
             0.9499         -0.0000         -0.0000
            -0.0000          0.9499         -0.0000
            -0.0000         -0.0000          0.9499

     Atom 65  H   pos: (  0.455728  0.506706  0.805853)  dia sigma:           0.96
             0.9583         -0.0000         -0.0000
            -0.0000          0.9583         -0.0000
            -0.0000         -0.0000          0.9583

     Atom 66  O   pos: (  0.524085  0.302714  0.214816)  dia sigma:          18.08
            18.1583         -0.0678         -0.1330
            -0.0678         17.6534          0.4614
            -0.1330          0.4614         18.4268

     Atom 67  H   pos: (  0.467685  0.318671  0.260980)  dia sigma:           0.97
             0.9718         -0.0000         -0.0000
            -0.0000          0.9718         -0.0000
            -0.0000         -0.0000          0.9718

     Atom 68  H   pos: (  0.492453  0.264897  0.157834)  dia sigma:           0.95
             0.9548         -0.0000         -0.0000
            -0.0000          0.9548         -0.0000
            -0.0000         -0.0000          0.9548

     Atom 69  O   pos: ( -0.027391  0.534946  1.221416)  dia sigma:          18.23
            18.2189          0.4053         -0.2894
             0.4053         17.6922         -0.0271
            -0.2894         -0.0271         18.7700

     Atom 70  H   pos: ( -0.010991  0.551547  1.292725)  dia sigma:           0.94
             0.9388         -0.0000         -0.0000
            -0.0000          0.9388         -0.0000
            -0.0000         -0.0000          0.9388

     Atom 71  H   pos: (  0.343810  0.098163  1.181569)  dia sigma:           1.03
             1.0328         -0.0000         -0.0000
            -0.0000          1.0328         -0.0000
            -0.0000         -0.0000          1.0328

     Atom 72  O   pos: (  0.683435  0.519714  1.029647)  dia sigma:          18.08
            17.4017          0.1476          0.2969
             0.1476         18.7191          0.1489
             0.2969          0.1489         18.1212

     Atom 73  H   pos: (  0.665082  0.470416  0.979014)  dia sigma:           1.04
             1.0428         -0.0000         -0.0000
            -0.0000          1.0428         -0.0000
            -0.0000         -0.0000          1.0428

     Atom 74  H   pos: ( -0.004075  0.111380  0.983939)  dia sigma:           0.98
             0.9821         -0.0000         -0.0000
            -0.0000          0.9821         -0.0000
            -0.0000         -0.0000          0.9821

     Atom 75  O   pos: (  0.728936  0.330066  1.093881)  dia sigma:          18.23
            18.7134         -0.2907         -0.0709
            -0.2907         18.4700          0.1304
            -0.0709          0.1304         17.4963

     Atom 76  H   pos: (  0.655492  0.330972  1.093441)  dia sigma:           1.01
             1.0066         -0.0000         -0.0000
            -0.0000          1.0066         -0.0000
            -0.0000         -0.0000          1.0066

     Atom 77  H   pos: (  0.751337  0.260555  1.083481)  dia sigma:           0.99
             0.9890         -0.0000         -0.0000
            -0.0000          0.9890         -0.0000
            -0.0000         -0.0000          0.9890

     Atom 78  O   pos: (  0.727424  0.193362  1.304057)  dia sigma:          18.02
            18.3724         -0.4349          0.3662
            -0.4349         17.8421          0.2114
             0.3662          0.2114         17.8570

     Atom 79  H   pos: (  0.771302  0.138582  1.279601)  dia sigma:           0.98
             0.9793         -0.0000         -0.0000
            -0.0000          0.9793         -0.0000
            -0.0000         -0.0000          0.9793

     Atom 80  H   pos: (  0.671073  0.190606  1.257226)  dia sigma:           1.03
             1.0254         -0.0000         -0.0000
            -0.0000          1.0254         -0.0000
            -0.0000         -0.0000          1.0254

     Atom 81  O   pos: (  0.126545  0.355377  0.944709)  dia sigma:          18.22
            18.3087          0.3433          0.3338
             0.3433         18.7256         -0.1986
             0.3338         -0.1986         17.6392

     Atom 82  H   pos: (  0.193315  0.377229  0.968078)  dia sigma:           0.98
             0.9828         -0.0000         -0.0000
            -0.0000          0.9828         -0.0000
            -0.0000         -0.0000          0.9828

     Atom 83  H   pos: (  0.125146  0.284353  0.961352)  dia sigma:           1.04
             1.0363         -0.0000         -0.0000
            -0.0000          1.0363         -0.0000
            -0.0000         -0.0000          1.0363

     Atom 84  O   pos: ( -0.123928  0.461169  0.199253)  dia sigma:          17.97
            18.1111         -0.4219         -0.1081
            -0.4219         18.3135         -0.3845
            -0.1081         -0.3845         17.4985

     Atom 85  H   pos: ( -0.054459  0.439895  0.186015)  dia sigma:           1.00
             0.9955         -0.0000         -0.0000
            -0.0000          0.9955         -0.0000
            -0.0000         -0.0000          0.9955

     Atom 86  H   pos: (  0.189572  0.063021  0.169917)  dia sigma:           1.04
             1.0439         -0.0000         -0.0000
            -0.0000          1.0439         -0.0000
            -0.0000         -0.0000          1.0439

     Atom 87  O   pos: (  0.198075  0.147548  1.045961)  dia sigma:          18.11
            18.4139          0.2983          0.3167
             0.2983         17.5215          0.0313
             0.3167          0.0313         18.3868

     Atom 88  H   pos: (  0.190985  0.147513  0.971356)  dia sigma:           0.95
             0.9550         -0.0000         -0.0000
            -0.0000          0.9550         -0.0000
            -0.0000         -0.0000          0.9550

     Atom 89  H   pos: (  0.267910  0.166200  1.059026)  dia sigma:           1.02
             1.0198         -0.0000         -0.0000
            -0.0000          1.0198         -0.0000
            -0.0000         -0.0000          1.0198

     Atom 90  O   pos: ( -0.051341  0.339233  1.087050)  dia sigma:          18.29
            18.1927         -0.3377          0.2041
            -0.3377         17.7911          0.2128
             0.2041          0.2128         18.8964

     Atom 91  H   pos: ( -0.031908  0.313657  1.021487)  dia sigma:           1.03
             1.0258         -0.0000         -0.0000
            -0.0000          1.0258         -0.0000
            -0.0000         -0.0000          1.0258

     Atom 92  H   pos: (  0.002566  0.320413  1.134380)  dia sigma:           0.98
             0.9772         -0.0000         -0.0000
            -0.0000          0.9772         -0.0000
            -0.0000         -0.0000          0.9772

     Atom 93  O   pos: ( -0.001666  0.366304  1.434829)  dia sigma:          17.89
            18.2135         -0.2754         -0.3607
            -0.2754         17.4030         -0.1880
            -0.3607         -0.1880         18.0658

     Atom 94  H   pos: ( -0.027553  0.349439  1.503994)  dia sigma:           0.95
             0.9452         -0.0000         -0.0000
            -0.0000          0.9452         -0.0000
            -0.0000         -0.0000          0.9452

     Atom 95  H   pos: (  0.065778  0.335020  1.441555)  dia sigma:           0.97
             0.9740         -0.0000         -0.0000
            -0.0000          0.9740         -0.0000
            -0.0000         -0.0000          0.9740

     Atom 96  O   pos: (  0.371793  0.110933  0.874619)  dia sigma:          18.18
            18.6254         -0.0584         -0.2964
            -0.0584         17.9690         -0.3009
            -0.2964         -0.3009         17.9424

     Atom 97  H   pos: (  0.308809  0.152102  0.862431)  dia sigma:           0.91
             0.9126         -0.0000         -0.0000
            -0.0000          0.9126         -0.0000
            -0.0000         -0.0000          0.9126

     Atom 98  H   pos: (  0.423129  0.142116  0.831570)  dia sigma:           1.00
             0.9971         -0.0000         -0.0000
            -0.0000          0.9971         -0.0000
            -0.0000         -0.0000          0.9971

     Atom 99  O   pos: ( -0.147697  0.397697  0.916636)  dia sigma:          18.12
            18.2369          0.2765         -0.1266
             0.2765         17.7007         -0.5439
            -0.1266         -0.5439         18.4367

     Atom100  H   pos: ( -0.171684  0.423005  0.851089)  dia sigma:           0.98
             0.9770         -0.0000         -0.0000
            -0.0000          0.9770         -0.0000
            -0.0000         -0.0000          0.9770

     Atom101  H   pos: (  0.795909  0.376169  0.964268)  dia sigma:           1.02
             1.0208         -0.0000         -0.0000
            -0.0000          1.0208         -0.0000
            -0.0000         -0.0000          1.0208

     Atom102  O   pos: (  0.594069  0.152249  1.450354)  dia sigma:          18.36
            18.3733         -0.0735         -0.4049
            -0.0735         18.3572         -0.6072
            -0.4049         -0.6072         18.3488

     Atom103  H   pos: (  0.653239  0.160056  1.406482)  dia sigma:           0.97
             0.9729         -0.0000         -0.0000
            -0.0000          0.9729         -0.0000
            -0.0000         -0.0000          0.9729

     Atom104  H   pos: (  0.285055  0.557500  1.491335)  dia sigma:           1.01
             1.0059         -0.0000         -0.0000
            -0.0000          1.0059         -0.0000
            -0.0000         -0.0000          1.0059

     Atom105  O   pos: (  0.751571  0.239124  0.753556)  dia sigma:          17.94
            18.2738          0.0098          0.5423
             0.0098         17.9272         -0.1097
             0.5423         -0.1097         17.6158

     Atom106  H   pos: (  0.690472  0.207119  0.728034)  dia sigma:           1.02
             1.0168         -0.0000         -0.0000
            -0.0000          1.0168         -0.0000
            -0.0000         -0.0000          1.0168

     Atom107  H   pos: (  0.787430  0.182829  0.787044)  dia sigma:           0.97
             0.9747         -0.0000         -0.0000
            -0.0000          0.9747         -0.0000
            -0.0000         -0.0000          0.9747

     Atom108  O   pos: (  0.194177  0.167197  0.848386)  dia sigma:          18.18
            17.9295         -0.2734          0.2841
            -0.2734         18.5025          0.0424
             0.2841          0.0424         18.1103

     Atom109  H   pos: (  0.149434  0.211345  0.806630)  dia sigma:           0.93
             0.9334         -0.0000         -0.0000
            -0.0000          0.9334         -0.0000
            -0.0000         -0.0000          0.9334

     Atom110  H   pos: (  0.187702  0.103309  0.805231)  dia sigma:           0.90
             0.8972         -0.0000         -0.0000
            -0.0000          0.8972         -0.0000
            -0.0000         -0.0000          0.8972

     Atom111  O   pos: ( -0.161784  0.361865  1.284186)  dia sigma:          18.25
            18.2929          0.5168          0.5360
             0.5168         18.2431         -0.1096
             0.5360         -0.1096         18.2171

     Atom112  H   pos: ( -0.114684  0.362390  1.340345)  dia sigma:           1.01
             1.0111         -0.0000         -0.0000
            -0.0000          1.0111         -0.0000
            -0.0000         -0.0000          1.0111

     Atom113  H   pos: (  0.796782  0.310099  1.302454)  dia sigma:           0.98
             0.9780         -0.0000         -0.0000
            -0.0000          0.9780         -0.0000
            -0.0000         -0.0000          0.9780

     Atom114  O   pos: (  0.032311  0.562729  1.409196)  dia sigma:          18.12
            17.5884         -0.0776         -0.2400
            -0.0776         18.6139          0.1505
            -0.2400          0.1505         18.1612

     Atom115  H   pos: (  0.026044  0.489723  1.424170)  dia sigma:           0.96
             0.9605         -0.0000         -0.0000
            -0.0000          0.9605         -0.0000
            -0.0000         -0.0000          0.9605

     Atom116  H   pos: (  0.006764  0.597406  1.471601)  dia sigma:           0.93
             0.9267         -0.0000         -0.0000
            -0.0000          0.9267         -0.0000
            -0.0000         -0.0000          0.9267

     Atom117  O   pos: (  0.722264  0.012801  0.205823)  dia sigma:          18.23
            18.3840          0.5461         -0.1606
             0.5461         18.3111          0.3942
            -0.1606          0.3942         17.9824

     Atom118  H   pos: (  0.468236  0.492170  0.166969)  dia sigma:           0.92
             0.9213         -0.0000         -0.0000
            -0.0000          0.9213         -0.0000
            -0.0000         -0.0000          0.9213

     Atom119  H   pos: (  0.376821  0.419209  0.168987)  dia sigma:           1.05
             1.0451         -0.0000         -0.0000
            -0.0000          1.0451         -0.0000
            -0.0000         -0.0000          1.0451

     Atom120  O   pos: (  0.714442  0.326048  1.565802)  dia sigma:          18.16
            18.1135         -0.1182          0.0947
            -0.1182         18.5988          0.2409
             0.0947          0.2409         17.7812

     Atom121  H   pos: (  0.735139  0.393642  1.590426)  dia sigma:           0.96
             0.9604         -0.0000         -0.0000
            -0.0000          0.9604         -0.0000
            -0.0000         -0.0000          0.9604

     Atom122  H   pos: (  0.776868  0.277876  1.568409)  dia sigma:           0.85
             0.8469         -0.0000         -0.0000
            -0.0000          0.8469         -0.0000
            -0.0000         -0.0000          0.8469

     Atom123  O   pos: (  0.238917  0.350675  0.047569)  dia sigma:          18.09
            18.2933         -0.6567         -0.2084
            -0.6567         17.9990         -0.3033
            -0.2084         -0.3033         17.9756

     Atom124  H   pos: (  0.179555  0.376404  0.081337)  dia sigma:           1.04
             1.0351         -0.0000         -0.0000
            -0.0000          1.0351         -0.0000
            -0.0000         -0.0000          1.0351

     Atom125  H   pos: (  0.265619  0.299495  0.093518)  dia sigma:           1.00
             0.9966         -0.0000         -0.0000
            -0.0000          0.9966         -0.0000
            -0.0000         -0.0000          0.9966

     Atom126  O   pos: (  0.136217  0.253072  1.510216)  dia sigma:          17.95
            18.4216         -0.2558         -0.1610
            -0.2558         17.3309         -0.0092
            -0.1610         -0.0092         18.0957

     Atom127  H   pos: (  0.087095  0.261274  1.568571)  dia sigma:           0.93
             0.9279         -0.0000         -0.0000
            -0.0000          0.9279         -0.0000
            -0.0000         -0.0000          0.9279

     Atom128  H   pos: (  0.204991  0.235432  1.536440)  dia sigma:           0.92
             0.9211         -0.0000         -0.0000
            -0.0000          0.9211         -0.0000
            -0.0000         -0.0000          0.9211

     Atom129  O   pos: ( -0.293907  0.572557  1.425281)  dia sigma:          18.09
            17.7005          0.3666          0.2053
             0.3666         18.4299         -0.2888
             0.2053         -0.2888         18.1450

     Atom130  H   pos: (  0.720300  0.542295  1.499050)  dia sigma:           0.97
             0.9721         -0.0000         -0.0000
            -0.0000          0.9721         -0.0000
            -0.0000         -0.0000          0.9721

     Atom131  H   pos: (  0.065546  0.168449  1.444089)  dia sigma:           0.96
             0.9620         -0.0000         -0.0000
            -0.0000          0.9620         -0.0000
            -0.0000         -0.0000          0.9620

     Atom132  O   pos: (  0.562491  0.111894  1.188283)  dia sigma:          18.07
            17.7306         -0.0586          0.5364
            -0.0586         18.3669         -0.3223
             0.5364         -0.3223         18.0978

     Atom133  H   pos: (  0.514502  0.111406  1.131456)  dia sigma:           0.98
             0.9772         -0.0000         -0.0000
            -0.0000          0.9772         -0.0000
            -0.0000         -0.0000          0.9772

     Atom134  H   pos: (  0.248489  0.506696  1.210790)  dia sigma:           1.01
             1.0119         -0.0000         -0.0000
            -0.0000          1.0119         -0.0000
            -0.0000         -0.0000          1.0119

     Atom135  O   pos: (  0.597360  0.371434  1.416909)  dia sigma:          18.16
            17.8885         -0.0412          0.4232
            -0.0412         18.7318         -0.3416
             0.4232         -0.3416         17.8605

     Atom136  H   pos: (  0.603543  0.443352  1.408330)  dia sigma:           1.05
             1.0511         -0.0000         -0.0000
            -0.0000          1.0511         -0.0000
            -0.0000         -0.0000          1.0511

     Atom137  H   pos: (  0.647883  0.352282  1.470400)  dia sigma:           0.92
             0.9151         -0.0000         -0.0000
            -0.0000          0.9151         -0.0000
            -0.0000         -0.0000          0.9151

     Atom138  O   pos: (  0.271922  0.358358  1.207507)  dia sigma:          18.12
            18.2718          0.3944         -0.2524
             0.3944         17.6716         -0.1474
            -0.2524         -0.1474         18.4279

     Atom139  H   pos: (  0.204591  0.326091  1.211259)  dia sigma:           0.95
             0.9519         -0.0000         -0.0000
            -0.0000          0.9519         -0.0000
            -0.0000         -0.0000          0.9519

     Atom140  H   pos: (  0.287446  0.368811  1.135831)  dia sigma:           0.98
             0.9814         -0.0000         -0.0000
            -0.0000          0.9814         -0.0000
            -0.0000         -0.0000          0.9814

     Atom141  O   pos: (  0.413934  0.156539  1.062419)  dia sigma:          18.09
            17.7144          0.4159          0.0877
             0.4159         18.3165          0.2111
             0.0877          0.2111         18.2454

     Atom142  H   pos: (  0.403988  0.132526  0.991832)  dia sigma:           0.94
             0.9434         -0.0000         -0.0000
            -0.0000          0.9434         -0.0000
            -0.0000         -0.0000          0.9434

     Atom143  H   pos: (  0.448870  0.222281  1.055838)  dia sigma:           0.97
             0.9666         -0.0000         -0.0000
            -0.0000          0.9666         -0.0000
            -0.0000         -0.0000          0.9666

     Atom144  O   pos: (  0.397945  0.329911  0.847977)  dia sigma:          18.21
            17.9119         -0.5742         -0.1065
            -0.5742         18.4097         -0.0592
            -0.1065         -0.0592         18.3041

     Atom145  H   pos: (  0.374051  0.381528  0.798712)  dia sigma:           0.95
             0.9486         -0.0000         -0.0000
            -0.0000          0.9486         -0.0000
            -0.0000         -0.0000          0.9486

     Atom146  H   pos: (  0.436405  0.280439  0.806614)  dia sigma:           0.95
             0.9473         -0.0000         -0.0000
            -0.0000          0.9473         -0.0000
            -0.0000         -0.0000          0.9473

     Atom147  O   pos: (  0.082834  0.285598  1.227275)  dia sigma:          18.08
            17.7454         -0.0615         -0.4563
            -0.0615         18.4444          0.3580
            -0.4563          0.3580         18.0430

     Atom148  H   pos: (  0.067282  0.211775  1.228106)  dia sigma:           0.93
             0.9339         -0.0000         -0.0000
            -0.0000          0.9339         -0.0000
            -0.0000         -0.0000          0.9339

     Atom149  H   pos: (  0.044744  0.314644  1.282519)  dia sigma:           1.03
             1.0333         -0.0000         -0.0000
            -0.0000          1.0333         -0.0000
            -0.0000         -0.0000          1.0333

     Atom150  O   pos: (  0.518255  0.516371  1.204604)  dia sigma:          18.12
            17.4766          0.0848          0.2694
             0.0848         18.6334         -0.3300
             0.2694         -0.3300         18.2628

     Atom151  H   pos: (  0.814737  0.072574  1.137958)  dia sigma:           0.96
             0.9593         -0.0000         -0.0000
            -0.0000          0.9593         -0.0000
            -0.0000         -0.0000          0.9593

     Atom152  H   pos: (  0.509275  0.444269  1.211022)  dia sigma:           1.03
             1.0313         -0.0000         -0.0000
            -0.0000          1.0313         -0.0000
            -0.0000         -0.0000          1.0313

     Atom153  O   pos: (  0.316314  0.398721  1.008575)  dia sigma:          18.10
            17.6496         -0.2876         -0.2298
            -0.2876         18.5898          0.0424
            -0.2298          0.0424         18.0463

     Atom154  H   pos: (  0.308045  0.468491  0.985862)  dia sigma:           1.00
             0.9976         -0.0000         -0.0000
            -0.0000          0.9976         -0.0000
            -0.0000         -0.0000          0.9976

     Atom155  H   pos: (  0.347628  0.362467  0.949199)  dia sigma:           0.91
             0.9062         -0.0000         -0.0000
            -0.0000          0.9062         -0.0000
            -0.0000         -0.0000          0.9062

     Atom156  O   pos: (  0.669245  0.511933  0.736215)  dia sigma:          18.13
            18.2647         -0.1835          0.1052
            -0.1835         18.5950         -0.0988
             0.1052         -0.0988         17.5172

     Atom157  H   pos: (  0.003438  0.111412  0.723771)  dia sigma:           0.97
             0.9739         -0.0000         -0.0000
            -0.0000          0.9739         -0.0000
            -0.0000         -0.0000          0.9739

     Atom158  H   pos: ( -0.262301  0.474097  0.735734)  dia sigma:           0.96
             0.9555         -0.0000         -0.0000
            -0.0000          0.9555         -0.0000
            -0.0000         -0.0000          0.9555

     Atom159  O   pos: (  0.519919  0.329384  1.048524)  dia sigma:          18.04
            18.1401         -0.5484         -0.3669
            -0.5484         17.8908         -0.0368
            -0.3669         -0.0368         18.1000

     Atom160  H   pos: (  0.465857  0.378565  1.044645)  dia sigma:           1.03
             1.0275         -0.0000         -0.0000
            -0.0000          1.0275         -0.0000
            -0.0000         -0.0000          1.0275

     Atom161  H   pos: (  0.552066  0.331304  0.981143)  dia sigma:           0.97
             0.9650         -0.0000         -0.0000
            -0.0000          0.9650         -0.0000
            -0.0000         -0.0000          0.9650

     Atom162  O   pos: (  0.772023  0.134980  1.029205)  dia sigma:          18.05
            18.5781         -0.2320         -0.0493
            -0.2320         17.5074          0.2539
            -0.0493          0.2539         18.0535

     Atom163  H   pos: (  0.705163  0.133816  0.996697)  dia sigma:           0.99
             0.9855         -0.0000         -0.0000
            -0.0000          0.9855         -0.0000
            -0.0000         -0.0000          0.9855

     Atom164  H   pos: (  0.812311  0.108230  0.972672)  dia sigma:           0.97
             0.9747         -0.0000         -0.0000
            -0.0000          0.9747         -0.0000
            -0.0000         -0.0000          0.9747

     Atom165  O   pos: ( -0.030828  0.217206  0.913200)  dia sigma:          18.06
            18.6523         -0.0999         -0.1956
            -0.0999         17.3788          0.0060
            -0.1956          0.0060         18.1511

     Atom166  H   pos: (  0.896629  0.231853  0.920250)  dia sigma:           1.05
             1.0503         -0.0000         -0.0000
            -0.0000          1.0503         -0.0000
            -0.0000         -0.0000          1.0503

     Atom167  H   pos: ( -0.004512  0.214266  0.841396)  dia sigma:           0.91
             0.9063         -0.0000         -0.0000
            -0.0000          0.9063         -0.0000
            -0.0000         -0.0000          0.9063

     Atom168  O   pos: (  0.627245  0.345307  0.879540)  dia sigma:          18.08
            18.5072         -0.5130          0.2039
            -0.5130         17.5906          0.1386
             0.2039          0.1386         18.1517

     Atom169  H   pos: (  0.678647  0.306618  0.841676)  dia sigma:           0.96
             0.9620         -0.0000         -0.0000
            -0.0000          0.9620         -0.0000
            -0.0000         -0.0000          0.9620

     Atom170  H   pos: (  0.573508  0.354948  0.830915)  dia sigma:           1.03
             1.0333         -0.0000         -0.0000
            -0.0000          1.0333         -0.0000
            -0.0000         -0.0000          1.0333

     Atom171  O   pos: (  0.610163  0.110432  0.904556)  dia sigma:          18.15
            17.7603         -0.6255         -0.0503
            -0.6255         18.4050          0.0973
            -0.0503          0.0973         18.2878

     Atom172  H   pos: (  0.630926  0.079043  0.839289)  dia sigma:           0.94
             0.9414         -0.0000         -0.0000
            -0.0000          0.9414         -0.0000
            -0.0000         -0.0000          0.9414

     Atom173  H   pos: (  0.574735  0.170280  0.881524)  dia sigma:           1.02
             1.0186         -0.0000         -0.0000
            -0.0000          1.0186         -0.0000
            -0.0000         -0.0000          1.0186

     Atom174  O   pos: (  0.455372  0.272205  1.268280)  dia sigma:          18.16
            18.5356         -0.4650          0.2520
            -0.4650         18.1621          0.2850
             0.2520          0.2850         17.7746

     Atom175  H   pos: (  0.486891  0.210759  1.241481)  dia sigma:           0.98
             0.9847         -0.0000         -0.0000
            -0.0000          0.9847         -0.0000
            -0.0000         -0.0000          0.9847

     Atom176  H   pos: (  0.388120  0.279192  1.239559)  dia sigma:           1.01
             1.0077         -0.0000         -0.0000
            -0.0000          1.0077         -0.0000
            -0.0000         -0.0000          1.0077

     Atom177  O   pos: ( -0.284038  0.556413  1.232599)  dia sigma:          18.24
            18.4843          0.1843          0.2984
             0.1843         17.6933         -0.0437
             0.2984         -0.0437         18.5356

     Atom178  H   pos: ( -0.283253  0.550143  1.308369)  dia sigma:           0.91
             0.9116         -0.0000         -0.0000
            -0.0000          0.9116         -0.0000
            -0.0000         -0.0000          0.9116

     Atom179  H   pos: (  0.645912  0.552931  1.223517)  dia sigma:           0.97
             0.9725         -0.0000         -0.0000
            -0.0000          0.9725         -0.0000
            -0.0000         -0.0000          0.9725

     Atom180  O   pos: (  0.724316  0.403442  0.083455)  dia sigma:          18.22
            18.8500         -0.1393          0.0317
            -0.1393         17.6827          0.3471
             0.0317          0.3471         18.1399

     Atom181  H   pos: (  0.670352  0.431058  0.125962)  dia sigma:           0.98
             0.9826         -0.0000         -0.0000
            -0.0000          0.9826         -0.0000
            -0.0000         -0.0000          0.9826

     Atom182  H   pos: ( -0.215306  0.407163  0.111975)  dia sigma:           0.98
             0.9835         -0.0000         -0.0000
            -0.0000          0.9835         -0.0000
            -0.0000         -0.0000          0.9835

     Paramagnetic contribution in ppm:

     Atom  1  Ca  pos: (  0.123682  0.469067  0.542462)  para sigma:        -481.58
          -496.8445          0.7685         24.2874
             2.4511       -484.7074         16.4139
            25.3992         16.4736       -463.1779

     Atom  2  Ca  pos: (  0.202791  0.012855  0.396552)  para sigma:        -462.28
          -455.3120        -14.8455          5.4700
           -16.5560       -451.7754          1.8056
             2.3104          4.8538       -479.7448

     Atom  3  Ca  pos: (  0.043513  0.235596  0.393538)  para sigma:        -472.80
          -479.0661         -8.0748         12.6410
            -7.0650       -469.9305          7.5522
            15.6137          5.2078       -469.4127

     Atom  4  Ca  pos: (  0.293507  0.243422  0.525247)  para sigma:        -471.99
          -459.1169        -19.5548         -5.2143
           -19.2602       -475.3784         -6.6857
            -6.6830         -5.6340       -481.4740

     Atom  5  Ca  pos: (  0.461175  0.263471  1.447399)  para sigma:        -470.77
          -468.2239        -16.2156         -1.3969
           -13.3073       -482.0386        -12.9182
            -1.2063        -13.2276       -462.0377

     Atom  6  Ca  pos: (  0.021277  0.405157  0.812071)  para sigma:        -450.41
          -438.5435         -0.7767         17.3116
             3.4500       -446.6816         -4.9992
            16.6718         -3.0635       -466.0142

     Atom  7  Ca  pos: (  0.632969  0.482406  0.554752)  para sigma:        -463.22
          -453.6731        -16.5691          6.5640
           -16.1693       -471.4546          7.3634
             9.8169          6.1332       -464.5201

     Atom  8  Ca  pos: (  0.711360  0.017375  0.395840)  para sigma:        -482.64
          -488.0938        -14.4859        -15.1359
           -14.3022       -462.0118        -19.7218
           -17.7641        -17.3604       -497.8262

     Atom  9  Ca  pos: (  0.549933  0.243808  0.407473)  para sigma:        -482.80
          -488.6472        -17.8181        -28.2191
           -19.3569       -474.0019         -4.4255
           -26.4480         -7.0377       -485.7517

     Atom 10  Ca  pos: (  0.791951  0.245198  0.553124)  para sigma:        -475.98
          -469.9701        -14.3751         -6.3473
           -12.6741       -454.5240         -7.4386
            -8.9080         -4.5447       -503.4355

     Atom 11  Ca  pos: ( -0.167660  0.462110  1.134463)  para sigma:        -448.31
          -446.7582         -6.3048        -12.8640
            -5.9416       -438.0132          2.4413
           -14.0411          3.2565       -460.1470

     Atom 12  Ca  pos: (  0.631612  0.160970  0.182443)  para sigma:        -481.20
          -484.8401        -15.4973         -8.8453
           -16.6675       -482.9659        -24.8276
           -13.0001        -19.1900       -475.7857

     Atom 13  Si  pos: ( -0.066873  0.161023  0.141233)  para sigma:        -434.66
          -457.6178        -48.7763        -59.0543
           -47.1623       -439.4917        -43.9560
           -75.8773        -56.1700       -406.8765

     Atom 14  Si  pos: (  0.514774  0.248176  0.626899)  para sigma:        -403.65
          -397.5897         24.2763         -7.9318
            21.9247       -427.8460        -11.1847
            -6.2746        -12.0119       -385.5132

     Atom 15  Si  pos: (  0.790663  0.270343  0.319250)  para sigma:        -398.60
          -394.9955         19.1065         13.5560
            21.7643       -412.9287          7.6335
            14.6353         11.8525       -387.8707

     Atom 16  Si  pos: (  0.376433  0.121995  0.122798)  para sigma:        -402.18
          -379.5888         23.0384         19.5951
            26.0977       -421.7287          1.6740
            18.3500         -3.6008       -405.2240

     Atom 17  Si  pos: (  0.034992  0.260182  0.623363)  para sigma:        -402.62
          -386.9429         33.8276         -1.9315
            34.8553       -432.2222          2.1746
             0.9129         -1.2710       -388.6942

     Atom 18  Si  pos: (  0.281127  0.260996  0.297793)  para sigma:        -396.67
          -384.9633         29.7849         -2.0297
            30.1641       -399.1985        -13.6146
            -2.1060        -11.1817       -405.8387

     Atom 19  Si  pos: ( -0.109916  0.457699  0.622118)  para sigma:        -403.60
          -408.6845         41.7549          2.0063
            39.7317       -413.0960          0.6156
            -1.4524          1.0841       -389.0290

     Atom 20  Si  pos: (  0.143475  0.456776  0.293176)  para sigma:        -400.77
          -388.5515         34.1400        -25.1575
            33.8614       -405.2608         -0.8820
           -21.2404         -4.0157       -408.5015

     Atom 21  Si  pos: (  0.384264  0.458002  0.618528)  para sigma:        -402.56
          -397.8779         25.4055         -1.1213
            28.2224       -424.9556          1.2612
            -4.3048          2.0057       -384.8393

     Atom 22  Si  pos: (  0.651022  0.466338  0.326144)  para sigma:        -392.74
          -385.6960         19.8382         -1.6567
            17.0251       -405.9293         -3.1582
             4.6757         -2.2861       -386.6034

     Atom 23  O   pos: (  0.207997  0.354612  0.260602)  para sigma:         -62.40
           -64.2798        -24.6565          2.2064
           -24.2013        -51.6093          1.7505
             1.5293          2.8950        -71.3226

     Atom 24  O   pos: (  0.264758  0.079710  0.560053)  para sigma:        -101.04
          -124.1321          5.5279          5.7804
            13.3641        -75.3453         -8.5693
             3.6461         -0.8519       -103.6523

     Atom 25  O   pos: (  0.539518  0.082891  0.317957)  para sigma:         -86.33
           -94.1046         23.4101         -1.2294
            24.8979        -73.9753          4.6940
            -1.1975          3.1774        -90.9143

     Atom 26  O   pos: ( -0.201057  0.411327  0.558045)  para sigma:         -98.95
           -86.9895         -0.1971         14.9508
             4.7694        -85.4038         13.9696
             8.9194          8.7693       -124.4637

     Atom 27  O   pos: (  0.065640  0.429739  0.381974)  para sigma:         -89.27
           -86.2400          3.0925         -5.7472
            -0.3578       -114.0636          5.2189
            -7.6460          1.3053        -67.5032

     Atom 28  O   pos: (  0.321875  0.208928  1.564587)  para sigma:         -77.27
           -72.1250          0.1485          4.8369
            -1.0824        -89.8047          9.6562
             2.6810         10.2464        -69.8867

     Atom 29  O   pos: (  0.018501  0.229158  0.223356)  para sigma:        -127.03
          -171.7911          1.4099         57.9467
             4.3134       -156.7337         53.2378
            56.0833         48.8437        -52.5744

     Atom 30  H   pos: (  0.069234  0.255673  0.178897)  para sigma:           0.00
             0.0000          0.0000          0.0000
             0.0000          0.0000          0.0000
             0.0000          0.0000          0.0000

     Atom 31  O   pos: (  0.051773  0.234153  0.742330)  para sigma:         -84.73
           -90.3120         -1.4138         -1.1507
             1.4467        -88.3572         -4.8021
            -0.9797         -1.4576        -75.5204

     Atom 32  O   pos: (  0.315575  0.208071  0.190619)  para sigma:         -59.85
           -73.6022        -11.8811        -12.7355
           -13.1060        -58.0457         22.8768
           -10.9549         17.2600        -47.8975

     Atom 33  O   pos: (  0.350579  0.483242  0.733986)  para sigma:         -74.68
           -72.7875         -1.5653         -3.2379
            -1.4475        -85.4041          3.3871
            -0.5399          4.8951        -65.8363

     Atom 34  O   pos: (  0.937734  0.058267  0.222963)  para sigma:         -91.47
          -113.0957          5.6589         -0.9374
            -0.2216        -89.9266        -26.6723
             2.1513        -31.1373        -71.3935

     Atom 35  O   pos: (  0.441635  0.348258  0.628194)  para sigma:         -65.81
           -70.9342        -20.9284         -2.5104
           -20.9807        -52.6504         -2.9333
            -1.9010         -1.6354        -73.8480

     Atom 36  O   pos: (  0.718072  0.367182  0.293155)  para sigma:         -68.61
           -72.2408        -22.7451         -2.8675
           -23.7426        -52.9858         -1.6754
            -0.7258         -2.6741        -80.6139

     Atom 37  O   pos: (  0.779598  0.072902  0.570445)  para sigma:         -98.41
           -99.1405          7.1970         -5.7113
             8.8440        -78.8058         -7.4520
            -1.1396         -1.9131       -117.2884

     Atom 38  O   pos: (  0.035887  0.062832  0.390161)  para sigma:        -118.33
          -107.9131         -2.3726          5.6885
            -1.3220       -102.8972          2.0706
            -1.7063         -6.0524       -144.1940

     Atom 39  O   pos: (  0.294404  0.436261  0.537745)  para sigma:        -105.17
           -78.9924         -4.4459         -5.3356
            -8.4100       -124.8614         -6.9553
           -16.2262         -6.9058       -111.6618

     Atom 40  O   pos: (  0.556910  0.424181  0.392563)  para sigma:        -113.81
           -92.4817         -5.6542         -4.1608
            -8.6710       -108.5266         -3.2885
             3.5528         -3.2828       -140.4350

     Atom 41  O   pos: ( -0.148753  0.194559  1.588426)  para sigma:        -107.74
           -73.3360         34.7403         26.0321
            39.1162        -96.3256          5.1177
            37.0025          2.2384       -153.5536

     Atom 42  H   pos: (  0.893060  0.178662  1.546533)  para sigma:           0.00
             0.0000          0.0000          0.0000
             0.0000          0.0000          0.0000
             0.0000          0.0000          0.0000

     Atom 43  O   pos: (  0.482785  0.166627  0.085370)  para sigma:         -99.63
          -100.1766          6.7201         17.1658
             5.4601       -104.5397          8.2377
            23.9511         10.0603        -94.1760

     Atom 44  O   pos: (  0.510913  0.202887  0.740897)  para sigma:         -73.60
           -87.3365          1.7409         -4.6246
             2.1250        -72.6322        -10.8539
            -6.9381         -7.9817        -60.8215

     Atom 45  O   pos: (  0.824598  0.222827  0.209936)  para sigma:         -85.33
           -74.8881        -10.1648        -25.4981
            -6.5594       -102.0222         10.8535
           -28.3919         10.5711        -79.0852

     Atom 46  O   pos: (  0.461096  0.176071  0.542509)  para sigma:        -121.34
          -133.3028          2.5934        -14.2595
             6.7344       -102.2233         -8.1273
           -19.1876        -19.2565       -128.4882

     Atom 47  O   pos: (  0.712599  0.189513  0.370627)  para sigma:        -119.38
          -118.6662         -8.9036         -7.2002
            -4.2073       -105.3312         -8.4747
            -8.8009         -3.2525       -134.1430

     Atom 48  O   pos: (  0.622209  0.282083  0.580458)  para sigma:         -90.86
           -59.6732         -1.2682         -6.5066
            -3.5419       -108.2817         -0.9681
             4.2700          2.7952       -104.6295

     Atom 49  O   pos: ( -0.123256  0.294476  0.385415)  para sigma:        -101.99
           -85.8612         -0.8339          9.2961
             0.0964       -102.2352          6.8610
             0.6535          4.5145       -117.8678

     Atom 50  O   pos: ( -0.040271  0.185975  0.564723)  para sigma:         -99.33
           -85.5001          6.4552         16.5351
             1.1239        -91.1075          6.4067
             9.5709          4.1344       -121.3942

     Atom 51  O   pos: (  0.219907  0.186636  0.370134)  para sigma:         -97.33
          -104.7348          5.8711         -1.1235
             9.9881        -79.8737         -8.5006
            -0.3720         -0.9795       -107.3753

     Atom 52  O   pos: (  0.132848  0.283224  0.555901)  para sigma:         -98.71
           -68.7255         -7.1214        -11.7689
           -15.0054       -118.5110          6.6891
            -3.1554          1.1710       -108.8967

     Atom 53  O   pos: (  0.377609  0.306299  0.356848)  para sigma:         -88.91
           -80.2901          4.8677          5.4814
             7.0845        -88.2104          6.6423
             4.1726          5.4481        -98.2444

     Atom 54  O   pos: ( -0.134942  0.476626  0.741050)  para sigma:         -89.92
           -87.0389         -1.7823         -1.1315
            -1.9446        -97.3574         -1.0616
             2.3302         -1.8215        -85.3771

     Atom 55  O   pos: (  0.395634  0.019186  0.190943)  para sigma:         -65.57
           -69.9188         -6.9418         15.7969
            -6.5887        -65.8504        -20.4354
            12.4660        -17.6970        -60.9412

     Atom 56  O   pos: ( -0.016714  0.374052  0.633920)  para sigma:         -79.19
           -83.7912         -6.3477          2.5275
            -7.9304        -72.8758          0.1925
             2.6314          1.4952        -80.9016

     Atom 57  O   pos: (  0.157719  0.477382  0.720670)  para sigma:         -54.46
           -46.1331          6.3299         -3.5036
             5.6865        -53.1475         -1.6147
            -6.5349         -2.4156        -64.1063

     Atom 58  H   pos: (  0.231457  0.461334  0.727751)  para sigma:           0.00
             0.0000          0.0000          0.0000
             0.0000          0.0000          0.0000
             0.0000          0.0000          0.0000

     Atom 59  H   pos: (  0.484315  0.089895  0.727665)  para sigma:           0.00
             0.0000          0.0000          0.0000
             0.0000          0.0000          0.0000
             0.0000          0.0000          0.0000

     Atom 60  O   pos: (  0.338314  0.387311  1.408011)  para sigma:          -7.77
            -8.1371         -8.2084         -4.5947
           -10.2780        -20.7167          6.2324
            -1.3351          5.2785          5.5585

     Atom 61  H   pos: (  0.284401  0.397047  1.457009)  para sigma:           0.00
             0.0000          0.0000          0.0000
             0.0000          0.0000          0.0000
             0.0000          0.0000          0.0000

     Atom 62  H   pos: (  0.308874  0.384677  1.340985)  para sigma:           0.00
             0.0000          0.0000          0.0000
             0.0000          0.0000          0.0000
             0.0000          0.0000          0.0000

     Atom 63  O   pos: (  0.510681  0.539695  0.844690)  para sigma:         -33.97
           -15.8488          0.6194          0.7986
            -0.8818        -45.1580          7.4456
            -0.1148          6.3897        -40.8992

     Atom 64  H   pos: (  0.574716  0.520094  0.810961)  para sigma:           0.00
             0.0000          0.0000          0.0000
             0.0000          0.0000          0.0000
             0.0000          0.0000          0.0000

     Atom 65  H   pos: (  0.455728  0.506706  0.805853)  para sigma:           0.00
             0.0000          0.0000          0.0000
             0.0000          0.0000          0.0000
             0.0000          0.0000          0.0000

     Atom 66  O   pos: (  0.524085  0.302714  0.214816)  para sigma:         -42.66
           -53.6744         -6.3694        -10.8200
            -8.0569        -33.7808         15.6076
            -8.6355          4.9729        -40.5125

     Atom 67  H   pos: (  0.467685  0.318671  0.260980)  para sigma:           0.00
             0.0000          0.0000          0.0000
             0.0000          0.0000          0.0000
             0.0000          0.0000          0.0000

     Atom 68  H   pos: (  0.492453  0.264897  0.157834)  para sigma:           0.00
             0.0000          0.0000          0.0000
             0.0000          0.0000          0.0000
             0.0000          0.0000          0.0000

     Atom 69  O   pos: ( -0.027391  0.534946  1.221416)  para sigma:         -11.01
           -15.2364         12.3228          6.4066
            12.2081        -28.5937          4.9360
             4.8001          3.4667         10.7994

     Atom 70  H   pos: ( -0.010991  0.551547  1.292725)  para sigma:           0.00
             0.0000          0.0000          0.0000
             0.0000          0.0000          0.0000
             0.0000          0.0000          0.0000

     Atom 71  H   pos: (  0.343810  0.098163  1.181569)  para sigma:           0.00
             0.0000          0.0000          0.0000
             0.0000          0.0000          0.0000
             0.0000          0.0000          0.0000

     Atom 72  O   pos: (  0.683435  0.519714  1.029647)  para sigma:         -10.23
           -27.3123         -4.0550         10.2143
            -1.4964         11.4731         -4.3851
             8.8141         -2.5039        -14.8390

     Atom 73  H   pos: (  0.665082  0.470416  0.979014)  para sigma:           0.00
             0.0000          0.0000          0.0000
             0.0000          0.0000          0.0000
             0.0000          0.0000          0.0000

     Atom 74  H   pos: ( -0.004075  0.111380  0.983939)  para sigma:           0.00
             0.0000          0.0000          0.0000
             0.0000          0.0000          0.0000
             0.0000          0.0000          0.0000

     Atom 75  O   pos: (  0.728936  0.330066  1.093881)  para sigma:         -13.71
            -6.4731         -2.5879         -0.0309
            -1.5499         -4.0433          4.0882
             0.3221          3.0049        -30.6143

     Atom 76  H   pos: (  0.655492  0.330972  1.093441)  para sigma:           0.00
             0.0000          0.0000          0.0000
             0.0000          0.0000          0.0000
             0.0000          0.0000          0.0000

     Atom 77  H   pos: (  0.751337  0.260555  1.083481)  para sigma:           0.00
             0.0000          0.0000          0.0000
             0.0000          0.0000          0.0000
             0.0000          0.0000          0.0000

     Atom 78  O   pos: (  0.727424  0.193362  1.304057)  para sigma:         -11.49
            -1.9128        -11.4184          3.3427
           -10.8974        -14.6274          6.5920
             1.8691          7.1210        -17.9283

     Atom 79  H   pos: (  0.771302  0.138582  1.279601)  para sigma:           0.00
             0.0000          0.0000          0.0000
             0.0000          0.0000          0.0000
             0.0000          0.0000          0.0000

     Atom 80  H   pos: (  0.671073  0.190606  1.257226)  para sigma:           0.00
             0.0000          0.0000          0.0000
             0.0000          0.0000          0.0000
             0.0000          0.0000          0.0000

     Atom 81  O   pos: (  0.126545  0.355377  0.944709)  para sigma:         -20.98
            -7.5734          6.7886         15.7383
             2.9684        -23.1675         -5.5623
            15.9778         -5.2166        -32.1926

     Atom 82  H   pos: (  0.193315  0.377229  0.968078)  para sigma:           0.00
             0.0000          0.0000          0.0000
             0.0000          0.0000          0.0000
             0.0000          0.0000          0.0000

     Atom 83  H   pos: (  0.125146  0.284353  0.961352)  para sigma:           0.00
             0.0000          0.0000          0.0000
             0.0000          0.0000          0.0000
             0.0000          0.0000          0.0000

     Atom 84  O   pos: ( -0.123928  0.461169  0.199253)  para sigma:         -23.89
           -10.4965         -4.2083         -3.3646
            -2.1265        -20.6138         -7.8014
            -2.3995         -7.0630        -40.5648

     Atom 85  H   pos: ( -0.054459  0.439895  0.186015)  para sigma:           0.00
             0.0000          0.0000          0.0000
             0.0000          0.0000          0.0000
             0.0000          0.0000          0.0000

     Atom 86  H   pos: (  0.189572  0.063021  0.169917)  para sigma:           0.00
             0.0000          0.0000          0.0000
             0.0000          0.0000          0.0000
             0.0000          0.0000          0.0000

     Atom 87  O   pos: (  0.198075  0.147548  1.045961)  para sigma:         -20.79
           -22.2354          6.0811          3.7830
             8.8849        -33.6171         -7.6788
             5.1966         -7.9375         -6.5261

     Atom 88  H   pos: (  0.190985  0.147513  0.971356)  para sigma:           0.00
             0.0000          0.0000          0.0000
             0.0000          0.0000          0.0000
             0.0000          0.0000          0.0000

     Atom 89  H   pos: (  0.267910  0.166200  1.059026)  para sigma:           0.00
             0.0000          0.0000          0.0000
             0.0000          0.0000          0.0000
             0.0000          0.0000          0.0000

     Atom 90  O   pos: ( -0.051341  0.339233  1.087050)  para sigma:         -22.36
           -21.0000        -15.3356          3.3839
           -13.7815        -34.7825          4.6718
             4.7560          4.9107        -11.3075

     Atom 91  H   pos: ( -0.031908  0.313657  1.021487)  para sigma:           0.00
             0.0000          0.0000          0.0000
             0.0000          0.0000          0.0000
             0.0000          0.0000          0.0000

     Atom 92  H   pos: (  0.002566  0.320413  1.134380)  para sigma:           0.00
             0.0000          0.0000          0.0000
             0.0000          0.0000          0.0000
             0.0000          0.0000          0.0000

     Atom 93  O   pos: ( -0.001666  0.366304  1.434829)  para sigma:         -41.35
           -47.9068        -18.2980        -11.4261
           -18.0223        -57.9044        -26.0397
            -9.2628        -25.8762        -18.2380

     Atom 94  H   pos: ( -0.027553  0.349439  1.503994)  para sigma:           0.00
             0.0000          0.0000          0.0000
             0.0000          0.0000          0.0000
             0.0000          0.0000          0.0000

     Atom 95  H   pos: (  0.065778  0.335020  1.441555)  para sigma:           0.00
             0.0000          0.0000          0.0000
             0.0000          0.0000          0.0000
             0.0000          0.0000          0.0000

     Atom 96  O   pos: (  0.371793  0.110933  0.874619)  para sigma:         -39.80
           -28.6494          0.3445         -1.9363
            -7.6707        -44.4203          2.5227
             0.4513          4.2837        -46.3164

     Atom 97  H   pos: (  0.308809  0.152102  0.862431)  para sigma:           0.00
             0.0000          0.0000          0.0000
             0.0000          0.0000          0.0000
             0.0000          0.0000          0.0000

     Atom 98  H   pos: (  0.423129  0.142116  0.831570)  para sigma:           0.00
             0.0000          0.0000          0.0000
             0.0000          0.0000          0.0000
             0.0000          0.0000          0.0000

     Atom 99  O   pos: ( -0.147697  0.397697  0.916636)  para sigma:         -16.55
           -21.1062          3.8047         -6.8907
             2.5599        -28.7596        -17.4956
           -14.4635        -22.0251          0.2202

     Atom100  H   pos: ( -0.171684  0.423005  0.851089)  para sigma:           0.00
             0.0000          0.0000          0.0000
             0.0000          0.0000          0.0000
             0.0000          0.0000          0.0000

     Atom101  H   pos: (  0.795909  0.376169  0.964268)  para sigma:           0.00
             0.0000          0.0000          0.0000
             0.0000          0.0000          0.0000
             0.0000          0.0000          0.0000

     Atom102  O   pos: (  0.594069  0.152249  1.450354)  para sigma:         -16.82
           -12.8515         -9.0775        -11.7015
           -10.0509        -16.1253        -11.5601
           -12.2597        -10.4338        -21.4887

     Atom103  H   pos: (  0.653239  0.160056  1.406482)  para sigma:           0.00
             0.0000          0.0000          0.0000
             0.0000          0.0000          0.0000
             0.0000          0.0000          0.0000

     Atom104  H   pos: (  0.285055  0.557500  1.491335)  para sigma:           0.00
             0.0000          0.0000          0.0000
             0.0000          0.0000          0.0000
             0.0000          0.0000          0.0000

     Atom105  O   pos: (  0.751571  0.239124  0.753556)  para sigma:         -18.45
           -12.2854         -8.7368         17.7751
            -8.6865        -17.9474         -5.1939
            16.9602         -5.4291        -25.1172

     Atom106  H   pos: (  0.690472  0.207119  0.728034)  para sigma:           0.00
             0.0000          0.0000          0.0000
             0.0000          0.0000          0.0000
             0.0000          0.0000          0.0000

     Atom107  H   pos: (  0.787430  0.182829  0.787044)  para sigma:           0.00
             0.0000          0.0000          0.0000
             0.0000          0.0000          0.0000
             0.0000          0.0000          0.0000

     Atom108  O   pos: (  0.194177  0.167197  0.848386)  para sigma:         -45.34
           -43.6970        -11.2920         14.8805
           -10.0650        -40.6693          5.4607
            12.8345          5.1030        -51.6583

     Atom109  H   pos: (  0.149434  0.211345  0.806630)  para sigma:           0.00
             0.0000          0.0000          0.0000
             0.0000          0.0000          0.0000
             0.0000          0.0000          0.0000

     Atom110  H   pos: (  0.187702  0.103309  0.805231)  para sigma:           0.00
             0.0000          0.0000          0.0000
             0.0000          0.0000          0.0000
             0.0000          0.0000          0.0000

     Atom111  O   pos: ( -0.161784  0.361865  1.284186)  para sigma:          -7.66
            -8.2323         15.1456         11.9073
            12.3682         -8.4814         -9.0258
            12.7564         -8.4033         -6.2802

     Atom112  H   pos: ( -0.114684  0.362390  1.340345)  para sigma:           0.00
             0.0000          0.0000          0.0000
             0.0000          0.0000          0.0000
             0.0000          0.0000          0.0000

     Atom113  H   pos: (  0.796782  0.310099  1.302454)  para sigma:           0.00
             0.0000          0.0000          0.0000
             0.0000          0.0000          0.0000
             0.0000          0.0000          0.0000

     Atom114  O   pos: (  0.032311  0.562729  1.409196)  para sigma:         -22.27
           -47.8112          0.2095          3.5034
            -1.7388         -1.1886         15.4097
            -0.0953         20.3614        -17.8158

     Atom115  H   pos: (  0.026044  0.489723  1.424170)  para sigma:           0.00
             0.0000          0.0000          0.0000
             0.0000          0.0000          0.0000
             0.0000          0.0000          0.0000

     Atom116  H   pos: (  0.006764  0.597406  1.471601)  para sigma:           0.00
             0.0000          0.0000          0.0000
             0.0000          0.0000          0.0000
             0.0000          0.0000          0.0000

     Atom117  O   pos: (  0.722264  0.012801  0.205823)  para sigma:         -41.57
           -37.6477          0.9946         -7.2388
             0.9852        -42.9824         -1.0462
            -5.7022         -7.3820        -44.0878

     Atom118  H   pos: (  0.468236  0.492170  0.166969)  para sigma:           0.00
             0.0000          0.0000          0.0000
             0.0000          0.0000          0.0000
             0.0000          0.0000          0.0000

     Atom119  H   pos: (  0.376821  0.419209  0.168987)  para sigma:           0.00
             0.0000          0.0000          0.0000
             0.0000          0.0000          0.0000
             0.0000          0.0000          0.0000

     Atom120  O   pos: (  0.714442  0.326048  1.565802)  para sigma:         -57.37
           -57.7638        -10.8491          1.7968
           -15.0497        -45.6359         -8.9427
             1.7573         -8.5540        -68.7089

     Atom121  H   pos: (  0.735139  0.393642  1.590426)  para sigma:           0.00
             0.0000          0.0000          0.0000
             0.0000          0.0000          0.0000
             0.0000          0.0000          0.0000

     Atom122  H   pos: (  0.776868  0.277876  1.568409)  para sigma:           0.00
             0.0000          0.0000          0.0000
             0.0000          0.0000          0.0000
             0.0000          0.0000          0.0000

     Atom123  O   pos: (  0.238917  0.350675  0.047569)  para sigma:          -7.99
            -7.9466        -11.7181         -2.5314
           -16.4588        -13.8296         -7.2025
            -4.8270        -10.1982         -2.1987

     Atom124  H   pos: (  0.179555  0.376404  0.081337)  para sigma:           0.00
             0.0000          0.0000          0.0000
             0.0000          0.0000          0.0000
             0.0000          0.0000          0.0000

     Atom125  H   pos: (  0.265619  0.299495  0.093518)  para sigma:           0.00
             0.0000          0.0000          0.0000
             0.0000          0.0000          0.0000
             0.0000          0.0000          0.0000

     Atom126  O   pos: (  0.136217  0.253072  1.510216)  para sigma:         -60.93
           -30.1617        -20.3222        -23.6505
           -24.1565        -87.6192         -5.9001
           -33.6805          3.2467        -65.0100

     Atom127  H   pos: (  0.087095  0.261274  1.568571)  para sigma:           0.00
             0.0000          0.0000          0.0000
             0.0000          0.0000          0.0000
             0.0000          0.0000          0.0000

     Atom128  H   pos: (  0.204991  0.235432  1.536440)  para sigma:           0.00
             0.0000          0.0000          0.0000
             0.0000          0.0000          0.0000
             0.0000          0.0000          0.0000

     Atom129  O   pos: ( -0.293907  0.572557  1.425281)  para sigma:         -24.03
           -44.2898         13.5707          3.9401
            15.7565        -18.7296          5.9039
             5.9871         -2.1968         -9.0804

     Atom130  H   pos: (  0.720300  0.542295  1.499050)  para sigma:           0.00
             0.0000          0.0000          0.0000
             0.0000          0.0000          0.0000
             0.0000          0.0000          0.0000

     Atom131  H   pos: (  0.065546  0.168449  1.444089)  para sigma:           0.00
             0.0000          0.0000          0.0000
             0.0000          0.0000          0.0000
             0.0000          0.0000          0.0000

     Atom132  O   pos: (  0.562491  0.111894  1.188283)  para sigma:          -7.32
           -14.2546        -16.8166         23.6130
            -7.7317         -0.0077         -5.0225
            21.4950        -11.2331         -7.7017

     Atom133  H   pos: (  0.514502  0.111406  1.131456)  para sigma:           0.00
             0.0000          0.0000          0.0000
             0.0000          0.0000          0.0000
             0.0000          0.0000          0.0000

     Atom134  H   pos: (  0.248489  0.506696  1.210790)  para sigma:           0.00
             0.0000          0.0000          0.0000
             0.0000          0.0000          0.0000
             0.0000          0.0000          0.0000

     Atom135  O   pos: (  0.597360  0.371434  1.416909)  para sigma:         -11.58
            -8.6066         10.6714         15.8728
             5.4317         -8.9048         -7.7015
            16.2620         -9.8913        -17.2294

     Atom136  H   pos: (  0.603543  0.443352  1.408330)  para sigma:           0.00
             0.0000          0.0000          0.0000
             0.0000          0.0000          0.0000
             0.0000          0.0000          0.0000

     Atom137  H   pos: (  0.647883  0.352282  1.470400)  para sigma:           0.00
             0.0000          0.0000          0.0000
             0.0000          0.0000          0.0000
             0.0000          0.0000          0.0000

     Atom138  O   pos: (  0.271922  0.358358  1.207507)  para sigma:         -10.69
            -4.9190         10.7730         -8.4244
            11.3919        -23.0798         -7.5774
            -7.8950         -5.9614         -4.0837

     Atom139  H   pos: (  0.204591  0.326091  1.211259)  para sigma:           0.00
             0.0000          0.0000          0.0000
             0.0000          0.0000          0.0000
             0.0000          0.0000          0.0000

     Atom140  H   pos: (  0.287446  0.368811  1.135831)  para sigma:           0.00
             0.0000          0.0000          0.0000
             0.0000          0.0000          0.0000
             0.0000          0.0000          0.0000

     Atom141  O   pos: (  0.413934  0.156539  1.062419)  para sigma:         -24.33
           -30.8823         16.3648         12.6987
            11.5595        -25.3143          6.2880
            10.0638          8.1769        -16.7979

     Atom142  H   pos: (  0.403988  0.132526  0.991832)  para sigma:           0.00
             0.0000          0.0000          0.0000
             0.0000          0.0000          0.0000
             0.0000          0.0000          0.0000

     Atom143  H   pos: (  0.448870  0.222281  1.055838)  para sigma:           0.00
             0.0000          0.0000          0.0000
             0.0000          0.0000          0.0000
             0.0000          0.0000          0.0000

     Atom144  O   pos: (  0.397945  0.329911  0.847977)  para sigma:         -28.82
           -37.5252        -15.7167         -7.1078
           -17.0829        -17.8254         -0.9819
            -8.1014          1.0386        -31.0985

     Atom145  H   pos: (  0.374051  0.381528  0.798712)  para sigma:           0.00
             0.0000          0.0000          0.0000
             0.0000          0.0000          0.0000
             0.0000          0.0000          0.0000

     Atom146  H   pos: (  0.436405  0.280439  0.806614)  para sigma:           0.00
             0.0000          0.0000          0.0000
             0.0000          0.0000          0.0000
             0.0000          0.0000          0.0000

     Atom147  O   pos: (  0.082834  0.285598  1.227275)  para sigma:         -16.12
           -25.3067          1.6446         -5.6677
             1.2498         -2.4745          6.8391
            -5.1542          4.8747        -20.5819

     Atom148  H   pos: (  0.067282  0.211775  1.228106)  para sigma:           0.00
             0.0000          0.0000          0.0000
             0.0000          0.0000          0.0000
             0.0000          0.0000          0.0000

     Atom149  H   pos: (  0.044744  0.314644  1.282519)  para sigma:           0.00
             0.0000          0.0000          0.0000
             0.0000          0.0000          0.0000
             0.0000          0.0000          0.0000

     Atom150  O   pos: (  0.518255  0.516371  1.204604)  para sigma:          -6.74
           -20.8229         -6.5028          8.7846
            -2.1671         -2.2037         -6.5786
             7.3749         -8.4071          2.8029

     Atom151  H   pos: (  0.814737  0.072574  1.137958)  para sigma:           0.00
             0.0000          0.0000          0.0000
             0.0000          0.0000          0.0000
             0.0000          0.0000          0.0000

     Atom152  H   pos: (  0.509275  0.444269  1.211022)  para sigma:           0.00
             0.0000          0.0000          0.0000
             0.0000          0.0000          0.0000
             0.0000          0.0000          0.0000

     Atom153  O   pos: (  0.316314  0.398721  1.008575)  para sigma:         -23.30
           -31.1352         -8.6930         -7.3380
            -8.4376        -19.2082          4.0446
            -8.1733          4.6312        -19.5580

     Atom154  H   pos: (  0.308045  0.468491  0.985862)  para sigma:           0.00
             0.0000          0.0000          0.0000
             0.0000          0.0000          0.0000
             0.0000          0.0000          0.0000

     Atom155  H   pos: (  0.347628  0.362467  0.949199)  para sigma:           0.00
             0.0000          0.0000          0.0000
             0.0000          0.0000          0.0000
             0.0000          0.0000          0.0000

     Atom156  O   pos: (  0.669245  0.511933  0.736215)  para sigma:         -40.59
           -28.4213         -2.0143         -4.0522
            -3.1783        -39.1699         -5.7712
            -6.7761         -6.9376        -54.1662

     Atom157  H   pos: (  0.003438  0.111412  0.723771)  para sigma:           0.00
             0.0000          0.0000          0.0000
             0.0000          0.0000          0.0000
             0.0000          0.0000          0.0000

     Atom158  H   pos: ( -0.262301  0.474097  0.735734)  para sigma:           0.00
             0.0000          0.0000          0.0000
             0.0000          0.0000          0.0000
             0.0000          0.0000          0.0000

     Atom159  O   pos: (  0.519919  0.329384  1.048524)  para sigma:         -16.78
            -9.1641         -7.2660        -10.8395
            -4.8708        -24.9748          1.8651
           -12.8811          3.0200        -16.1877

     Atom160  H   pos: (  0.465857  0.378565  1.044645)  para sigma:           0.00
             0.0000          0.0000          0.0000
             0.0000          0.0000          0.0000
             0.0000          0.0000          0.0000

     Atom161  H   pos: (  0.552066  0.331304  0.981143)  para sigma:           0.00
             0.0000          0.0000          0.0000
             0.0000          0.0000          0.0000
             0.0000          0.0000          0.0000

     Atom162  O   pos: (  0.772023  0.134980  1.029205)  para sigma:         -21.24
            -9.8676         -7.0033          1.9005
            -8.3212        -38.1569          9.6670
             2.8353          8.9071        -15.6845

     Atom163  H   pos: (  0.705163  0.133816  0.996697)  para sigma:           0.00
             0.0000          0.0000          0.0000
             0.0000          0.0000          0.0000
             0.0000          0.0000          0.0000

     Atom164  H   pos: (  0.812311  0.108230  0.972672)  para sigma:           0.00
             0.0000          0.0000          0.0000
             0.0000          0.0000          0.0000
             0.0000          0.0000          0.0000

     Atom165  O   pos: ( -0.030828  0.217206  0.913200)  para sigma:         -31.64
           -25.2909         -1.2331        -10.1999
            -0.6428        -39.4816          2.8581
           -16.3647         -1.4352        -30.1359

     Atom166  H   pos: (  0.896629  0.231853  0.920250)  para sigma:           0.00
             0.0000          0.0000          0.0000
             0.0000          0.0000          0.0000
             0.0000          0.0000          0.0000

     Atom167  H   pos: ( -0.004512  0.214266  0.841396)  para sigma:           0.00
             0.0000          0.0000          0.0000
             0.0000          0.0000          0.0000
             0.0000          0.0000          0.0000

     Atom168  O   pos: (  0.627245  0.345307  0.879540)  para sigma:         -22.77
           -14.5209        -11.4371          2.0310
           -11.6338        -31.1551          5.4640
             3.2100          4.3787        -22.6425

     Atom169  H   pos: (  0.678647  0.306618  0.841676)  para sigma:           0.00
             0.0000          0.0000          0.0000
             0.0000          0.0000          0.0000
             0.0000          0.0000          0.0000

     Atom170  H   pos: (  0.573508  0.354948  0.830915)  para sigma:           0.00
             0.0000          0.0000          0.0000
             0.0000          0.0000          0.0000
             0.0000          0.0000          0.0000

     Atom171  O   pos: (  0.610163  0.110432  0.904556)  para sigma:         -21.27
           -33.5131        -18.5589          2.4031
           -18.1673        -17.8812          2.8785
             2.9891          3.9969        -12.4151

     Atom172  H   pos: (  0.630926  0.079043  0.839289)  para sigma:           0.00
             0.0000          0.0000          0.0000
             0.0000          0.0000          0.0000
             0.0000          0.0000          0.0000

     Atom173  H   pos: (  0.574735  0.170280  0.881524)  para sigma:           0.00
             0.0000          0.0000          0.0000
             0.0000          0.0000          0.0000
             0.0000          0.0000          0.0000

     Atom174  O   pos: (  0.455372  0.272205  1.268280)  para sigma:         -13.41
            -9.3070        -16.4981          2.0646
           -15.3912        -15.6723          7.5486
             4.7658          7.6937        -15.2565

     Atom175  H   pos: (  0.486891  0.210759  1.241481)  para sigma:           0.00
             0.0000          0.0000          0.0000
             0.0000          0.0000          0.0000
             0.0000          0.0000          0.0000

     Atom176  H   pos: (  0.388120  0.279192  1.239559)  para sigma:           0.00
             0.0000          0.0000          0.0000
             0.0000          0.0000          0.0000
             0.0000          0.0000          0.0000

     Atom177  O   pos: ( -0.284038  0.556413  1.232599)  para sigma:         -31.75
           -35.1747          5.1662         -3.6676
             4.9338        -39.3590          6.8486
            -1.0350          5.4514        -20.7233

     Atom178  H   pos: ( -0.283253  0.550143  1.308369)  para sigma:           0.00
             0.0000          0.0000          0.0000
             0.0000          0.0000          0.0000
             0.0000          0.0000          0.0000

     Atom179  H   pos: (  0.645912  0.552931  1.223517)  para sigma:           0.00
             0.0000          0.0000          0.0000
             0.0000          0.0000          0.0000
             0.0000          0.0000          0.0000

     Atom180  O   pos: (  0.724316  0.403442  0.083455)  para sigma:         -31.69
           -27.7513         -0.8467          2.1693
            -1.5183        -33.6108          9.7581
             4.0882          8.3261        -33.6957

     Atom181  H   pos: (  0.670352  0.431058  0.125962)  para sigma:           0.00
             0.0000          0.0000          0.0000
             0.0000          0.0000          0.0000
             0.0000          0.0000          0.0000

     Atom182  H   pos: ( -0.215306  0.407163  0.111975)  para sigma:           0.00
             0.0000          0.0000          0.0000
             0.0000          0.0000          0.0000
             0.0000          0.0000          0.0000

     Paramagnetic US occ-occ contribution in ppm:

     Atom  1  Ca  pos: (  0.123682  0.469067  0.542462)  para_oo sigma:          -3.13
            -3.2790         -0.0725          0.3598
            -0.0499         -2.9570          0.2044
             0.3272          0.2092         -3.1502

     Atom  2  Ca  pos: (  0.202791  0.012855  0.396552)  para_oo sigma:          -2.74
            -2.5272         -0.3058         -0.0087
            -0.3363         -2.3687         -0.0060
            -0.0454         -0.0612         -3.3234

     Atom  3  Ca  pos: (  0.043513  0.235596  0.393538)  para_oo sigma:          -2.92
            -3.0168         -0.4438          0.2608
            -0.4571         -2.5221          0.1185
             0.1920          0.0747         -3.2197

     Atom  4  Ca  pos: (  0.293507  0.243422  0.525247)  para_oo sigma:          -3.08
            -2.7784         -0.4072         -0.1519
            -0.4234         -2.9661         -0.0805
            -0.1953         -0.1202         -3.4955

     Atom  5  Ca  pos: (  0.461175  0.263471  1.447399)  para_oo sigma:          -3.00
            -2.9709         -0.1469          0.2164
            -0.1585         -2.7247          0.1906
             0.3050          0.2045         -3.3021

     Atom  6  Ca  pos: (  0.021277  0.405157  0.812071)  para_oo sigma:          -2.41
            -2.1410         -0.0266          0.1594
            -0.0164         -2.7084         -0.0010
             0.1097          0.0908         -2.3705

     Atom  7  Ca  pos: (  0.632969  0.482406  0.554752)  para_oo sigma:          -2.65
            -2.3972         -0.4694          0.0199
            -0.4723         -2.6305          0.0173
             0.0742          0.0635         -2.9158

     Atom  8  Ca  pos: (  0.711360  0.017375  0.395840)  para_oo sigma:          -3.02
            -3.2009         -0.4889         -0.3174
            -0.4851         -2.4319         -0.1711
            -0.2756         -0.1753         -3.4357

     Atom  9  Ca  pos: (  0.549933  0.243808  0.407473)  para_oo sigma:          -2.93
            -3.0242         -0.4312         -0.2431
            -0.4851         -2.7060         -0.0974
            -0.1783         -0.0603         -3.0448

     Atom 10  Ca  pos: (  0.791951  0.245198  0.553124)  para_oo sigma:          -3.14
            -3.0271         -0.4314         -0.1940
            -0.4359         -2.6054         -0.0915
            -0.2174         -0.1340         -3.7917

     Atom 11  Ca  pos: ( -0.167660  0.462110  1.134463)  para_oo sigma:          -2.92
            -3.0035         -0.2109         -0.5972
            -0.2206         -2.3584         -0.0360
            -0.5984         -0.0131         -3.3976

     Atom 12  Ca  pos: (  0.631612  0.160970  0.182443)  para_oo sigma:          -2.55
            -2.7247         -0.4121         -0.0396
            -0.5125         -2.4525         -0.4092
            -0.1281         -0.3692         -2.4588

     Atom 13  Si  pos: ( -0.066873  0.161023  0.141233)  para_oo sigma:          -2.18
            -2.2446         -0.9765         -0.0310
            -0.9926         -1.2361         -0.4908
             0.2870         -0.2815         -3.0556

     Atom 14  Si  pos: (  0.514774  0.248176  0.626899)  para_oo sigma:          -6.00
            -5.7732          0.2328         -0.1430
             0.2559         -6.4071         -0.2456
            -0.1682         -0.2219         -5.8202

     Atom 15  Si  pos: (  0.790663  0.270343  0.319250)  para_oo sigma:          -6.15
            -6.1727          0.2781          0.4594
             0.2877         -6.4531          0.2130
             0.3892          0.1913         -5.8270

     Atom 16  Si  pos: (  0.376433  0.121995  0.122798)  para_oo sigma:          -6.07
            -5.7691          0.3074          0.1998
             0.3259         -6.2373          0.0454
             0.1319          0.0049         -6.1905

     Atom 17  Si  pos: (  0.034992  0.260182  0.623363)  para_oo sigma:          -6.07
            -5.7428          0.6365          0.0318
             0.6585         -6.5382          0.0387
            -0.0072          0.0658         -5.9220

     Atom 18  Si  pos: (  0.281127  0.260996  0.297793)  para_oo sigma:          -6.25
            -6.1357          0.6072         -0.0649
             0.6001         -6.3756         -0.2808
            -0.0592         -0.2792         -6.2490

     Atom 19  Si  pos: ( -0.109916  0.457699  0.622118)  para_oo sigma:          -6.05
            -6.0693          0.7979          0.0896
             0.7680         -6.2495          0.0846
             0.1068          0.0384         -5.8299

     Atom 20  Si  pos: (  0.143475  0.456776  0.293176)  para_oo sigma:          -6.12
            -5.7672          0.7164         -0.5914
             0.7330         -6.3469          0.1859
            -0.5737          0.2164         -6.2589

     Atom 21  Si  pos: (  0.384264  0.458002  0.618528)  para_oo sigma:          -6.07
            -6.0487          0.3677         -0.1545
             0.3750         -6.2439         -0.0305
            -0.1460         -0.0750         -5.9321

     Atom 22  Si  pos: (  0.651022  0.466338  0.326144)  para_oo sigma:          -6.26
            -6.1710          0.2598          0.1361
             0.2534         -6.6268         -0.0701
             0.0749         -0.0983         -5.9711

     Atom 23  O   pos: (  0.207997  0.354612  0.260602)  para_oo sigma:          -4.04
            -4.1348         -1.6944          0.1168
            -1.6813         -2.9596          0.0203
             0.1128          0.0459         -5.0275

     Atom 24  O   pos: (  0.264758  0.079710  0.560053)  para_oo sigma:          -1.82
            -1.9811          1.2013         -1.1287
             1.0315         -1.5061         -1.2055
            -1.1476         -1.4000         -1.9619

     Atom 25  O   pos: (  0.539518  0.082891  0.317957)  para_oo sigma:          -2.03
            -1.5123          1.7456          0.6834
             1.6576         -1.3387          0.5676
             0.6040          0.5254         -3.2459

     Atom 26  O   pos: ( -0.201057  0.411327  0.558045)  para_oo sigma:          -1.93
            -1.1584          1.1859          1.4787
             1.2324         -2.7626          0.8963
             1.6019          1.0093         -1.8766

     Atom 27  O   pos: (  0.065640  0.429739  0.381974)  para_oo sigma:          -2.00
            -1.6160          0.6287         -2.0341
             0.6514         -3.0191         -0.8884
            -2.0334         -0.8115         -1.3663

     Atom 28  O   pos: (  0.321875  0.208928  1.564587)  para_oo sigma:          -3.48
            -3.6339          0.2647          1.9859
             0.2454         -4.3340          0.7813
             2.1655          0.8790         -2.4804

     Atom 29  O   pos: (  0.018501  0.229158  0.223356)  para_oo sigma:          -0.33
             0.4976          0.2478          0.2570
             0.2229          0.2148          0.0756
             0.0257         -0.1195         -1.7069

     Atom 30  H   pos: (  0.069234  0.255673  0.178897)  para_oo sigma:           0.00
             0.0000          0.0000          0.0000
             0.0000          0.0000          0.0000
             0.0000          0.0000          0.0000

     Atom 31  O   pos: (  0.051773  0.234153  0.742330)  para_oo sigma:          -2.87
            -3.7267         -0.1170          0.3103
            -0.0774         -3.9903         -0.8846
             0.4164         -1.0307         -0.8853

     Atom 32  O   pos: (  0.315575  0.208071  0.190619)  para_oo sigma:          -3.75
            -4.4763         -0.7683         -0.9788
            -0.7999         -3.7468          1.3724
            -0.9764          1.4049         -3.0405

     Atom 33  O   pos: (  0.350579  0.483242  0.733986)  para_oo sigma:          -3.55
            -4.0875         -0.1411         -0.5868
            -0.0754         -4.4156          0.4085
            -0.6234          0.5171         -2.1324

     Atom 34  O   pos: (  0.937734  0.058267  0.222963)  para_oo sigma:          -3.47
            -4.1423         -0.6746          0.8044
            -0.4633         -3.4292         -1.3106
             0.4956         -1.1320         -2.8357

     Atom 35  O   pos: (  0.441635  0.348258  0.628194)  para_oo sigma:          -3.76
            -3.9374         -1.7667         -0.0024
            -1.7200         -2.3240         -0.1470
             0.0511         -0.1284         -5.0270

     Atom 36  O   pos: (  0.718072  0.367182  0.293155)  para_oo sigma:          -4.15
            -4.2085         -1.7721         -0.0504
            -1.7166         -2.9956          0.0303
            -0.0440          0.0245         -5.2352

     Atom 37  O   pos: (  0.779598  0.072902  0.570445)  para_oo sigma:          -1.72
            -1.3958          1.6097         -1.0803
             1.5146         -1.6636         -0.8863
            -1.1739         -0.9525         -2.1150

     Atom 38  O   pos: (  0.035887  0.062832  0.390161)  para_oo sigma:          -1.31
            -1.5049          1.1969          1.3623
             1.1412         -1.5013          1.3401
             1.4354          1.4166         -0.9256

     Atom 39  O   pos: (  0.294404  0.436261  0.537745)  para_oo sigma:          -1.56
            -1.1676          0.4344          1.8972
             0.5089         -2.4203          0.6377
             2.0369          0.5910         -1.1012

     Atom 40  O   pos: (  0.556910  0.424181  0.392563)  para_oo sigma:          -1.48
            -0.7368          1.0941         -1.5220
             1.1472         -2.3440         -0.7247
            -1.7031         -0.7857         -1.3475

     Atom 41  O   pos: ( -0.148753  0.194559  1.588426)  para_oo sigma:          -0.89
            -1.0149         -0.5051         -0.0231
            -0.4323         -0.8002         -0.2256
             0.2077         -0.1758         -0.8504

     Atom 42  H   pos: (  0.893060  0.178662  1.546533)  para_oo sigma:           0.00
             0.0000          0.0000          0.0000
             0.0000          0.0000          0.0000
             0.0000          0.0000          0.0000

     Atom 43  O   pos: (  0.482785  0.166627  0.085370)  para_oo sigma:          -2.31
            -0.9263          1.1867         -1.3538
             1.2329         -2.3329         -0.2430
            -1.5145         -0.3192         -3.6735

     Atom 44  O   pos: (  0.510913  0.202887  0.740897)  para_oo sigma:          -3.54
            -4.5440          0.0976         -0.1278
             0.0497         -4.0191         -0.9508
            -0.0839         -0.9570         -2.0575

     Atom 45  O   pos: (  0.824598  0.222827  0.209936)  para_oo sigma:          -3.26
            -3.9354         -0.5509         -0.7817
            -0.8230         -3.4864          1.0738
            -0.8428          0.7369         -2.3728

     Atom 46  O   pos: (  0.461096  0.176071  0.542509)  para_oo sigma:          -1.06
            -1.4853          0.8300          1.3309
             0.7618         -1.2473          1.5218
             1.3721          1.6501         -0.4544

     Atom 47  O   pos: (  0.712599  0.189513  0.370627)  para_oo sigma:          -1.25
            -1.0471          1.6195         -0.8226
             1.5334         -1.1787         -0.8758
            -0.7710         -0.9136         -1.5372

     Atom 48  O   pos: (  0.622209  0.282083  0.580458)  para_oo sigma:          -2.04
            -0.7652          0.9462         -1.0442
             1.0644         -2.7022         -0.5432
            -1.2306         -0.6309         -2.6635

     Atom 49  O   pos: ( -0.123256  0.294476  0.385415)  para_oo sigma:          -1.83
            -1.3048          0.8236          1.8541
             0.8942         -2.9362          0.7823
             1.9474          0.7898         -1.2545

     Atom 50  O   pos: ( -0.040271  0.185975  0.564723)  para_oo sigma:          -1.97
            -1.8453          1.5279          1.2337
             1.4694         -1.9413          0.9849
             1.3085          1.0459         -2.1325

     Atom 51  O   pos: (  0.219907  0.186636  0.370134)  para_oo sigma:          -1.97
            -2.2023          1.2722         -1.4189
             1.2071         -1.9582         -1.4308
            -1.4873         -1.5849         -1.7373

     Atom 52  O   pos: (  0.132848  0.283224  0.555901)  para_oo sigma:          -1.75
            -0.9038          0.6798         -1.5737
             0.8379         -2.7198         -0.6820
            -1.7534         -0.6529         -1.6242

     Atom 53  O   pos: (  0.377609  0.306299  0.356848)  para_oo sigma:          -2.24
            -1.0603          0.9811          1.1337
             1.0292         -3.1017          0.5855
             1.2067          0.6361         -2.5552

     Atom 54  O   pos: ( -0.134942  0.476626  0.741050)  para_oo sigma:          -2.92
            -4.0971          0.0111         -0.8392
             0.0319         -3.6933          0.4784
            -0.9195          0.6910         -0.9677

     Atom 55  O   pos: (  0.395634  0.019186  0.190943)  para_oo sigma:          -3.86
            -4.5405         -0.6695          0.7471
            -0.6326         -3.7948         -1.0929
             0.7421         -1.1051         -3.2506

     Atom 56  O   pos: ( -0.016714  0.374052  0.633920)  para_oo sigma:          -3.05
            -2.9293         -1.7063          0.0159
            -1.7148         -1.7862         -0.0160
             0.0580          0.0216         -4.4283

     Atom 57  O   pos: (  0.157719  0.477382  0.720670)  para_oo sigma:          -0.31
            -0.1656         -0.2742          0.0845
            -0.3502          0.1670          0.0697
             0.1003          0.1113         -0.9169

     Atom 58  H   pos: (  0.231457  0.461334  0.727751)  para_oo sigma:           0.00
             0.0000          0.0000          0.0000
             0.0000          0.0000          0.0000
             0.0000          0.0000          0.0000

     Atom 59  H   pos: (  0.484315  0.089895  0.727665)  para_oo sigma:           0.00
             0.0000          0.0000          0.0000
             0.0000          0.0000          0.0000
             0.0000          0.0000          0.0000

     Atom 60  O   pos: (  0.338314  0.387311  1.408011)  para_oo sigma:          -0.38
            -0.6784          0.1067         -0.2145
             0.1324         -0.6223          0.2370
            -0.1973          0.2013          0.1658

     Atom 61  H   pos: (  0.284401  0.397047  1.457009)  para_oo sigma:           0.00
             0.0000          0.0000          0.0000
             0.0000          0.0000          0.0000
             0.0000          0.0000          0.0000

     Atom 62  H   pos: (  0.308874  0.384677  1.340985)  para_oo sigma:           0.00
             0.0000          0.0000          0.0000
             0.0000          0.0000          0.0000
             0.0000          0.0000          0.0000

     Atom 63  O   pos: (  0.510681  0.539695  0.844690)  para_oo sigma:          -1.13
            -1.1654         -0.0698         -0.0395
            -0.1283         -1.1349          0.0357
            -0.0853         -0.0035         -1.0897

     Atom 64  H   pos: (  0.574716  0.520094  0.810961)  para_oo sigma:           0.00
             0.0000          0.0000          0.0000
             0.0000          0.0000          0.0000
             0.0000          0.0000          0.0000

     Atom 65  H   pos: (  0.455728  0.506706  0.805853)  para_oo sigma:           0.00
             0.0000          0.0000          0.0000
             0.0000          0.0000          0.0000
             0.0000          0.0000          0.0000

     Atom 66  O   pos: (  0.524085  0.302714  0.214816)  para_oo sigma:          -0.57
            -0.8002          0.2266          0.1533
             0.1052         -0.5944          0.2112
             0.0181          0.2576         -0.3078

     Atom 67  H   pos: (  0.467685  0.318671  0.260980)  para_oo sigma:           0.00
             0.0000          0.0000          0.0000
             0.0000          0.0000          0.0000
             0.0000          0.0000          0.0000

     Atom 68  H   pos: (  0.492453  0.264897  0.157834)  para_oo sigma:           0.00
             0.0000          0.0000          0.0000
             0.0000          0.0000          0.0000
             0.0000          0.0000          0.0000

     Atom 69  O   pos: ( -0.027391  0.534946  1.221416)  para_oo sigma:          -0.45
            -0.6933         -0.0944         -0.2953
            -0.0635         -0.6800         -0.1939
            -0.2483         -0.1288          0.0172

     Atom 70  H   pos: ( -0.010991  0.551547  1.292725)  para_oo sigma:           0.00
             0.0000          0.0000          0.0000
             0.0000          0.0000          0.0000
             0.0000          0.0000          0.0000

     Atom 71  H   pos: (  0.343810  0.098163  1.181569)  para_oo sigma:           0.00
             0.0000          0.0000          0.0000
             0.0000          0.0000          0.0000
             0.0000          0.0000          0.0000

     Atom 72  O   pos: (  0.683435  0.519714  1.029647)  para_oo sigma:          -0.64
            -0.8717          0.0223         -0.0215
             0.0145         -0.2983         -0.0115
            -0.0231         -0.0161         -0.7578

     Atom 73  H   pos: (  0.665082  0.470416  0.979014)  para_oo sigma:           0.00
             0.0000          0.0000          0.0000
             0.0000          0.0000          0.0000
             0.0000          0.0000          0.0000

     Atom 74  H   pos: ( -0.004075  0.111380  0.983939)  para_oo sigma:           0.00
             0.0000          0.0000          0.0000
             0.0000          0.0000          0.0000
             0.0000          0.0000          0.0000

     Atom 75  O   pos: (  0.728936  0.330066  1.093881)  para_oo sigma:          -0.60
            -0.4979         -0.3271         -0.0501
            -0.3543         -0.5514         -0.0237
            -0.0707         -0.0898         -0.7384

     Atom 76  H   pos: (  0.655492  0.330972  1.093441)  para_oo sigma:           0.00
             0.0000          0.0000          0.0000
             0.0000          0.0000          0.0000
             0.0000          0.0000          0.0000

     Atom 77  H   pos: (  0.751337  0.260555  1.083481)  para_oo sigma:           0.00
             0.0000          0.0000          0.0000
             0.0000          0.0000          0.0000
             0.0000          0.0000          0.0000

     Atom 78  O   pos: (  0.727424  0.193362  1.304057)  para_oo sigma:          -0.94
            -0.8558          0.0655         -0.1293
             0.0744         -1.0016          0.1142
            -0.1448          0.1473         -0.9636

     Atom 79  H   pos: (  0.771302  0.138582  1.279601)  para_oo sigma:           0.00
             0.0000          0.0000          0.0000
             0.0000          0.0000          0.0000
             0.0000          0.0000          0.0000

     Atom 80  H   pos: (  0.671073  0.190606  1.257226)  para_oo sigma:           0.00
             0.0000          0.0000          0.0000
             0.0000          0.0000          0.0000
             0.0000          0.0000          0.0000

     Atom 81  O   pos: (  0.126545  0.355377  0.944709)  para_oo sigma:          -0.32
            -0.2861          0.3795         -0.1005
             0.4168          0.0038          0.1013
            -0.1500          0.0676         -0.6870

     Atom 82  H   pos: (  0.193315  0.377229  0.968078)  para_oo sigma:           0.00
             0.0000          0.0000          0.0000
             0.0000          0.0000          0.0000
             0.0000          0.0000          0.0000

     Atom 83  H   pos: (  0.125146  0.284353  0.961352)  para_oo sigma:           0.00
             0.0000          0.0000          0.0000
             0.0000          0.0000          0.0000
             0.0000          0.0000          0.0000

     Atom 84  O   pos: ( -0.123928  0.461169  0.199253)  para_oo sigma:          -0.59
            -0.3976          0.0165         -0.0080
             0.0079         -0.5528         -0.0150
             0.0044         -0.0030         -0.8239

     Atom 85  H   pos: ( -0.054459  0.439895  0.186015)  para_oo sigma:           0.00
             0.0000          0.0000          0.0000
             0.0000          0.0000          0.0000
             0.0000          0.0000          0.0000

     Atom 86  H   pos: (  0.189572  0.063021  0.169917)  para_oo sigma:           0.00
             0.0000          0.0000          0.0000
             0.0000          0.0000          0.0000
             0.0000          0.0000          0.0000

     Atom 87  O   pos: (  0.198075  0.147548  1.045961)  para_oo sigma:          -0.50
            -0.3600          0.0130          0.3151
             0.0141         -0.8690          0.1773
             0.2974          0.1151         -0.2609

     Atom 88  H   pos: (  0.190985  0.147513  0.971356)  para_oo sigma:           0.00
             0.0000          0.0000          0.0000
             0.0000          0.0000          0.0000
             0.0000          0.0000          0.0000

     Atom 89  H   pos: (  0.267910  0.166200  1.059026)  para_oo sigma:           0.00
             0.0000          0.0000          0.0000
             0.0000          0.0000          0.0000
             0.0000          0.0000          0.0000

     Atom 90  O   pos: ( -0.051341  0.339233  1.087050)  para_oo sigma:          -0.43
            -0.6616          0.1338          0.3792
             0.1455         -0.8006         -0.1414
             0.3313         -0.0606          0.1803

     Atom 91  H   pos: ( -0.031908  0.313657  1.021487)  para_oo sigma:           0.00
             0.0000          0.0000          0.0000
             0.0000          0.0000          0.0000
             0.0000          0.0000          0.0000

     Atom 92  H   pos: (  0.002566  0.320413  1.134380)  para_oo sigma:           0.00
             0.0000          0.0000          0.0000
             0.0000          0.0000          0.0000
             0.0000          0.0000          0.0000

     Atom 93  O   pos: ( -0.001666  0.366304  1.434829)  para_oo sigma:          -0.71
            -0.5738         -0.0652          0.3871
             0.0207         -0.4322          0.0305
             0.2226          0.2128         -1.1098

     Atom 94  H   pos: ( -0.027553  0.349439  1.503994)  para_oo sigma:           0.00
             0.0000          0.0000          0.0000
             0.0000          0.0000          0.0000
             0.0000          0.0000          0.0000

     Atom 95  H   pos: (  0.065778  0.335020  1.441555)  para_oo sigma:           0.00
             0.0000          0.0000          0.0000
             0.0000          0.0000          0.0000
             0.0000          0.0000          0.0000

     Atom 96  O   pos: (  0.371793  0.110933  0.874619)  para_oo sigma:          -0.76
            -0.3343         -0.1584         -0.0631
            -0.1980         -1.1855         -0.0302
            -0.0406         -0.0661         -0.7668

     Atom 97  H   pos: (  0.308809  0.152102  0.862431)  para_oo sigma:           0.00
             0.0000          0.0000          0.0000
             0.0000          0.0000          0.0000
             0.0000          0.0000          0.0000

     Atom 98  H   pos: (  0.423129  0.142116  0.831570)  para_oo sigma:           0.00
             0.0000          0.0000          0.0000
             0.0000          0.0000          0.0000
             0.0000          0.0000          0.0000

     Atom 99  O   pos: ( -0.147697  0.397697  0.916636)  para_oo sigma:          -0.80
            -1.0087         -0.0775          0.1955
             0.0493         -0.8590         -0.2624
             0.0114         -0.2623         -0.5192

     Atom100  H   pos: ( -0.171684  0.423005  0.851089)  para_oo sigma:           0.00
             0.0000          0.0000          0.0000
             0.0000          0.0000          0.0000
             0.0000          0.0000          0.0000

     Atom101  H   pos: (  0.795909  0.376169  0.964268)  para_oo sigma:           0.00
             0.0000          0.0000          0.0000
             0.0000          0.0000          0.0000
             0.0000          0.0000          0.0000

     Atom102  O   pos: (  0.594069  0.152249  1.450354)  para_oo sigma:          -0.32
            -0.6311          0.4948         -0.3362
             0.4652         -0.3649         -0.4013
            -0.2966         -0.3906          0.0401

     Atom103  H   pos: (  0.653239  0.160056  1.406482)  para_oo sigma:           0.00
             0.0000          0.0000          0.0000
             0.0000          0.0000          0.0000
             0.0000          0.0000          0.0000

     Atom104  H   pos: (  0.285055  0.557500  1.491335)  para_oo sigma:           0.00
             0.0000          0.0000          0.0000
             0.0000          0.0000          0.0000
             0.0000          0.0000          0.0000

     Atom105  O   pos: (  0.751571  0.239124  0.753556)  para_oo sigma:          -0.70
            -0.6728         -0.1305          0.1140
            -0.1372         -0.6075         -0.0228
             0.0162         -0.0130         -0.8062

     Atom106  H   pos: (  0.690472  0.207119  0.728034)  para_oo sigma:           0.00
             0.0000          0.0000          0.0000
             0.0000          0.0000          0.0000
             0.0000          0.0000          0.0000

     Atom107  H   pos: (  0.787430  0.182829  0.787044)  para_oo sigma:           0.00
             0.0000          0.0000          0.0000
             0.0000          0.0000          0.0000
             0.0000          0.0000          0.0000

     Atom108  O   pos: (  0.194177  0.167197  0.848386)  para_oo sigma:          -1.41
            -1.3005         -0.1776          0.1406
            -0.1157         -1.4392          0.0835
             0.1605          0.1205         -1.4931

     Atom109  H   pos: (  0.149434  0.211345  0.806630)  para_oo sigma:           0.00
             0.0000          0.0000          0.0000
             0.0000          0.0000          0.0000
             0.0000          0.0000          0.0000

     Atom110  H   pos: (  0.187702  0.103309  0.805231)  para_oo sigma:           0.00
             0.0000          0.0000          0.0000
             0.0000          0.0000          0.0000
             0.0000          0.0000          0.0000

     Atom111  O   pos: ( -0.161784  0.361865  1.284186)  para_oo sigma:          -0.32
            -0.1125          0.3250          0.2062
             0.3514         -0.2802          0.2921
             0.1795          0.2503         -0.5818

     Atom112  H   pos: ( -0.114684  0.362390  1.340345)  para_oo sigma:           0.00
             0.0000          0.0000          0.0000
             0.0000          0.0000          0.0000
             0.0000          0.0000          0.0000

     Atom113  H   pos: (  0.796782  0.310099  1.302454)  para_oo sigma:           0.00
             0.0000          0.0000          0.0000
             0.0000          0.0000          0.0000
             0.0000          0.0000          0.0000

     Atom114  O   pos: (  0.032311  0.562729  1.409196)  para_oo sigma:          -0.93
            -1.1728         -0.1406          0.0362
            -0.0477         -0.8999          0.2274
             0.0116          0.3351         -0.7063

     Atom115  H   pos: (  0.026044  0.489723  1.424170)  para_oo sigma:           0.00
             0.0000          0.0000          0.0000
             0.0000          0.0000          0.0000
             0.0000          0.0000          0.0000

     Atom116  H   pos: (  0.006764  0.597406  1.471601)  para_oo sigma:           0.00
             0.0000          0.0000          0.0000
             0.0000          0.0000          0.0000
             0.0000          0.0000          0.0000

     Atom117  O   pos: (  0.722264  0.012801  0.205823)  para_oo sigma:          -0.23
             0.0257          0.4481         -0.1385
             0.4079         -0.3219         -0.0288
            -0.1461         -0.0561         -0.3882

     Atom118  H   pos: (  0.468236  0.492170  0.166969)  para_oo sigma:           0.00
             0.0000          0.0000          0.0000
             0.0000          0.0000          0.0000
             0.0000          0.0000          0.0000

     Atom119  H   pos: (  0.376821  0.419209  0.168987)  para_oo sigma:           0.00
             0.0000          0.0000          0.0000
             0.0000          0.0000          0.0000
             0.0000          0.0000          0.0000

     Atom120  O   pos: (  0.714442  0.326048  1.565802)  para_oo sigma:          -0.65
            -0.7018         -0.3284          0.2220
            -0.2713         -0.2987          0.0904
             0.2348          0.0721         -0.9593

     Atom121  H   pos: (  0.735139  0.393642  1.590426)  para_oo sigma:           0.00
             0.0000          0.0000          0.0000
             0.0000          0.0000          0.0000
             0.0000          0.0000          0.0000

     Atom122  H   pos: (  0.776868  0.277876  1.568409)  para_oo sigma:           0.00
             0.0000          0.0000          0.0000
             0.0000          0.0000          0.0000
             0.0000          0.0000          0.0000

     Atom123  O   pos: (  0.238917  0.350675  0.047569)  para_oo sigma:          -0.77
            -0.8804          0.0786          0.0003
             0.0519         -0.7608         -0.0638
            -0.0026         -0.0666         -0.6541

     Atom124  H   pos: (  0.179555  0.376404  0.081337)  para_oo sigma:           0.00
             0.0000          0.0000          0.0000
             0.0000          0.0000          0.0000
             0.0000          0.0000          0.0000

     Atom125  H   pos: (  0.265619  0.299495  0.093518)  para_oo sigma:           0.00
             0.0000          0.0000          0.0000
             0.0000          0.0000          0.0000
             0.0000          0.0000          0.0000

     Atom126  O   pos: (  0.136217  0.253072  1.510216)  para_oo sigma:          -0.67
            -0.5407          0.0788          0.3123
             0.0361         -0.5584          0.0402
             0.6467         -0.0518         -0.9149

     Atom127  H   pos: (  0.087095  0.261274  1.568571)  para_oo sigma:           0.00
             0.0000          0.0000          0.0000
             0.0000          0.0000          0.0000
             0.0000          0.0000          0.0000

     Atom128  H   pos: (  0.204991  0.235432  1.536440)  para_oo sigma:           0.00
             0.0000          0.0000          0.0000
             0.0000          0.0000          0.0000
             0.0000          0.0000          0.0000

     Atom129  O   pos: ( -0.293907  0.572557  1.425281)  para_oo sigma:          -0.91
            -1.1234          0.0372          0.0745
             0.0371         -0.9603         -0.0559
             0.0970         -0.0606         -0.6371

     Atom130  H   pos: (  0.720300  0.542295  1.499050)  para_oo sigma:           0.00
             0.0000          0.0000          0.0000
             0.0000          0.0000          0.0000
             0.0000          0.0000          0.0000

     Atom131  H   pos: (  0.065546  0.168449  1.444089)  para_oo sigma:           0.00
             0.0000          0.0000          0.0000
             0.0000          0.0000          0.0000
             0.0000          0.0000          0.0000

     Atom132  O   pos: (  0.562491  0.111894  1.188283)  para_oo sigma:          -0.85
            -0.8136         -0.1433          0.0831
            -0.0546         -0.8942          0.0215
             0.0881          0.0146         -0.8571

     Atom133  H   pos: (  0.514502  0.111406  1.131456)  para_oo sigma:           0.00
             0.0000          0.0000          0.0000
             0.0000          0.0000          0.0000
             0.0000          0.0000          0.0000

     Atom134  H   pos: (  0.248489  0.506696  1.210790)  para_oo sigma:           0.00
             0.0000          0.0000          0.0000
             0.0000          0.0000          0.0000
             0.0000          0.0000          0.0000

     Atom135  O   pos: (  0.597360  0.371434  1.416909)  para_oo sigma:          -0.34
            -0.4609         -0.4508          0.3390
            -0.2967         -0.3658         -0.2257
             0.2784         -0.2554         -0.1921

     Atom136  H   pos: (  0.603543  0.443352  1.408330)  para_oo sigma:           0.00
             0.0000          0.0000          0.0000
             0.0000          0.0000          0.0000
             0.0000          0.0000          0.0000

     Atom137  H   pos: (  0.647883  0.352282  1.470400)  para_oo sigma:           0.00
             0.0000          0.0000          0.0000
             0.0000          0.0000          0.0000
             0.0000          0.0000          0.0000

     Atom138  O   pos: (  0.271922  0.358358  1.207507)  para_oo sigma:          -0.95
            -0.8791          0.0441          0.0388
             0.0255         -1.0406         -0.1282
             0.0286         -0.0914         -0.9221

     Atom139  H   pos: (  0.204591  0.326091  1.211259)  para_oo sigma:           0.00
             0.0000          0.0000          0.0000
             0.0000          0.0000          0.0000
             0.0000          0.0000          0.0000

     Atom140  H   pos: (  0.287446  0.368811  1.135831)  para_oo sigma:           0.00
             0.0000          0.0000          0.0000
             0.0000          0.0000          0.0000
             0.0000          0.0000          0.0000

     Atom141  O   pos: (  0.413934  0.156539  1.062419)  para_oo sigma:          -1.05
            -1.0101          0.0356          0.1615
            -0.0054         -1.1516         -0.0289
             0.1068          0.0052         -0.9949

     Atom142  H   pos: (  0.403988  0.132526  0.991832)  para_oo sigma:           0.00
             0.0000          0.0000          0.0000
             0.0000          0.0000          0.0000
             0.0000          0.0000          0.0000

     Atom143  H   pos: (  0.448870  0.222281  1.055838)  para_oo sigma:           0.00
             0.0000          0.0000          0.0000
             0.0000          0.0000          0.0000
             0.0000          0.0000          0.0000

     Atom144  O   pos: (  0.397945  0.329911  0.847977)  para_oo sigma:          -1.14
            -1.0368          0.0119         -0.0049
             0.0692         -1.1849          0.0738
            -0.0425          0.1291         -1.1956

     Atom145  H   pos: (  0.374051  0.381528  0.798712)  para_oo sigma:           0.00
             0.0000          0.0000          0.0000
             0.0000          0.0000          0.0000
             0.0000          0.0000          0.0000

     Atom146  H   pos: (  0.436405  0.280439  0.806614)  para_oo sigma:           0.00
             0.0000          0.0000          0.0000
             0.0000          0.0000          0.0000
             0.0000          0.0000          0.0000

     Atom147  O   pos: (  0.082834  0.285598  1.227275)  para_oo sigma:          -0.88
            -0.8399          0.0910          0.0571
             0.0820         -0.7715         -0.0700
             0.0812         -0.0771         -1.0345

     Atom148  H   pos: (  0.067282  0.211775  1.228106)  para_oo sigma:           0.00
             0.0000          0.0000          0.0000
             0.0000          0.0000          0.0000
             0.0000          0.0000          0.0000

     Atom149  H   pos: (  0.044744  0.314644  1.282519)  para_oo sigma:           0.00
             0.0000          0.0000          0.0000
             0.0000          0.0000          0.0000
             0.0000          0.0000          0.0000

     Atom150  O   pos: (  0.518255  0.516371  1.204604)  para_oo sigma:          -0.79
            -0.8285         -0.0523          0.0593
            -0.0213         -0.7594         -0.0040
             0.0246          0.0259         -0.7921

     Atom151  H   pos: (  0.814737  0.072574  1.137958)  para_oo sigma:           0.00
             0.0000          0.0000          0.0000
             0.0000          0.0000          0.0000
             0.0000          0.0000          0.0000

     Atom152  H   pos: (  0.509275  0.444269  1.211022)  para_oo sigma:           0.00
             0.0000          0.0000          0.0000
             0.0000          0.0000          0.0000
             0.0000          0.0000          0.0000

     Atom153  O   pos: (  0.316314  0.398721  1.008575)  para_oo sigma:          -1.17
            -1.0669          0.0421         -0.0638
             0.0383         -1.3583          0.0998
            -0.0391          0.0964         -1.0967

     Atom154  H   pos: (  0.308045  0.468491  0.985862)  para_oo sigma:           0.00
             0.0000          0.0000          0.0000
             0.0000          0.0000          0.0000
             0.0000          0.0000          0.0000

     Atom155  H   pos: (  0.347628  0.362467  0.949199)  para_oo sigma:           0.00
             0.0000          0.0000          0.0000
             0.0000          0.0000          0.0000
             0.0000          0.0000          0.0000

     Atom156  O   pos: (  0.669245  0.511933  0.736215)  para_oo sigma:          -0.80
            -0.5629         -0.0972         -0.1512
            -0.1221         -0.6665         -0.1228
            -0.2365         -0.1244         -1.1575

     Atom157  H   pos: (  0.003438  0.111412  0.723771)  para_oo sigma:           0.00
             0.0000          0.0000          0.0000
             0.0000          0.0000          0.0000
             0.0000          0.0000          0.0000

     Atom158  H   pos: ( -0.262301  0.474097  0.735734)  para_oo sigma:           0.00
             0.0000          0.0000          0.0000
             0.0000          0.0000          0.0000
             0.0000          0.0000          0.0000

     Atom159  O   pos: (  0.519919  0.329384  1.048524)  para_oo sigma:          -0.92
            -0.8729          0.1634         -0.0872
             0.1399         -0.9464          0.0158
            -0.0841          0.0011         -0.9475

     Atom160  H   pos: (  0.465857  0.378565  1.044645)  para_oo sigma:           0.00
             0.0000          0.0000          0.0000
             0.0000          0.0000          0.0000
             0.0000          0.0000          0.0000

     Atom161  H   pos: (  0.552066  0.331304  0.981143)  para_oo sigma:           0.00
             0.0000          0.0000          0.0000
             0.0000          0.0000          0.0000
             0.0000          0.0000          0.0000

     Atom162  O   pos: (  0.772023  0.134980  1.029205)  para_oo sigma:          -1.01
            -1.2301         -0.0074         -0.0073
            -0.0601         -0.9619         -0.0320
             0.0219         -0.0005         -0.8417

     Atom163  H   pos: (  0.705163  0.133816  0.996697)  para_oo sigma:           0.00
             0.0000          0.0000          0.0000
             0.0000          0.0000          0.0000
             0.0000          0.0000          0.0000

     Atom164  H   pos: (  0.812311  0.108230  0.972672)  para_oo sigma:           0.00
             0.0000          0.0000          0.0000
             0.0000          0.0000          0.0000
             0.0000          0.0000          0.0000

     Atom165  O   pos: ( -0.030828  0.217206  0.913200)  para_oo sigma:          -1.09
            -1.2069          0.0617         -0.1357
             0.0356         -1.0378          0.0159
            -0.2075         -0.0364         -1.0341

     Atom166  H   pos: (  0.896629  0.231853  0.920250)  para_oo sigma:           0.00
             0.0000          0.0000          0.0000
             0.0000          0.0000          0.0000
             0.0000          0.0000          0.0000

     Atom167  H   pos: ( -0.004512  0.214266  0.841396)  para_oo sigma:           0.00
             0.0000          0.0000          0.0000
             0.0000          0.0000          0.0000
             0.0000          0.0000          0.0000

     Atom168  O   pos: (  0.627245  0.345307  0.879540)  para_oo sigma:          -0.87
            -0.9023          0.0461         -0.1174
             0.0886         -0.8559          0.0391
            -0.1352          0.0466         -0.8580

     Atom169  H   pos: (  0.678647  0.306618  0.841676)  para_oo sigma:           0.00
             0.0000          0.0000          0.0000
             0.0000          0.0000          0.0000
             0.0000          0.0000          0.0000

     Atom170  H   pos: (  0.573508  0.354948  0.830915)  para_oo sigma:           0.00
             0.0000          0.0000          0.0000
             0.0000          0.0000          0.0000
             0.0000          0.0000          0.0000

     Atom171  O   pos: (  0.610163  0.110432  0.904556)  para_oo sigma:          -0.94
            -1.0014          0.0136          0.0501
            -0.0109         -0.9189         -0.0348
             0.1247         -0.0880         -0.9000

     Atom172  H   pos: (  0.630926  0.079043  0.839289)  para_oo sigma:           0.00
             0.0000          0.0000          0.0000
             0.0000          0.0000          0.0000
             0.0000          0.0000          0.0000

     Atom173  H   pos: (  0.574735  0.170280  0.881524)  para_oo sigma:           0.00
             0.0000          0.0000          0.0000
             0.0000          0.0000          0.0000
             0.0000          0.0000          0.0000

     Atom174  O   pos: (  0.455372  0.272205  1.268280)  para_oo sigma:          -0.45
            -0.1412         -0.2702         -0.0472
            -0.2736         -0.3022          0.0921
            -0.0694          0.1002         -0.9088

     Atom175  H   pos: (  0.486891  0.210759  1.241481)  para_oo sigma:           0.00
             0.0000          0.0000          0.0000
             0.0000          0.0000          0.0000
             0.0000          0.0000          0.0000

     Atom176  H   pos: (  0.388120  0.279192  1.239559)  para_oo sigma:           0.00
             0.0000          0.0000          0.0000
             0.0000          0.0000          0.0000
             0.0000          0.0000          0.0000

     Atom177  O   pos: ( -0.284038  0.556413  1.232599)  para_oo sigma:          -0.62
            -0.6414          0.1389          0.3367
             0.1396         -0.8259         -0.0461
             0.3422         -0.0274         -0.3994

     Atom178  H   pos: ( -0.283253  0.550143  1.308369)  para_oo sigma:           0.00
             0.0000          0.0000          0.0000
             0.0000          0.0000          0.0000
             0.0000          0.0000          0.0000

     Atom179  H   pos: (  0.645912  0.552931  1.223517)  para_oo sigma:           0.00
             0.0000          0.0000          0.0000
             0.0000          0.0000          0.0000
             0.0000          0.0000          0.0000

     Atom180  O   pos: (  0.724316  0.403442  0.083455)  para_oo sigma:          -0.88
            -0.9877          0.0772          0.0808
             0.1085         -0.8837          0.0946
             0.0432          0.0564         -0.7763

     Atom181  H   pos: (  0.670352  0.431058  0.125962)  para_oo sigma:           0.00
             0.0000          0.0000          0.0000
             0.0000          0.0000          0.0000
             0.0000          0.0000          0.0000

     Atom182  H   pos: ( -0.215306  0.407163  0.111975)  para_oo sigma:           0.00
             0.0000          0.0000          0.0000
             0.0000          0.0000          0.0000
             0.0000          0.0000          0.0000

     Paramagnetic US L_R Q_R contribution in ppm:

     Atom  1  Ca  pos: (  0.123682  0.469067  0.542462)  para_lq sigma:         202.05
           201.3988          0.0306          1.0620
             0.0418        202.1443          0.7766
             1.2982          0.9688        202.6199

     Atom  2  Ca  pos: (  0.202791  0.012855  0.396552)  para_lq sigma:         202.70
           203.1809         -0.7247          0.2095
            -0.8484        203.1268          0.0929
             0.1292          0.3372        201.8029

     Atom  3  Ca  pos: (  0.043513  0.235596  0.393538)  para_lq sigma:         202.42
           201.8255         -1.0509          0.5928
            -1.0336        203.3185          0.4293
             1.0134          0.4296        202.1115

     Atom  4  Ca  pos: (  0.293507  0.243422  0.525247)  para_lq sigma:         201.88
           202.0813         -1.2191         -0.2779
            -1.2254        201.3361         -0.2887
            -0.1658         -0.1101        202.2266

     Atom  5  Ca  pos: (  0.461175  0.263471  1.447399)  para_lq sigma:         203.48
           203.1732         -0.0654          0.0517
             0.7587        203.4925          0.5477
             0.1410          0.4286        203.7847

     Atom  6  Ca  pos: (  0.021277  0.405157  0.812071)  para_lq sigma:         203.48
           204.2043         -0.6376          0.9220
            -0.2650        203.3327          0.2406
             0.5827          0.4232        202.8984

     Atom  7  Ca  pos: (  0.632969  0.482406  0.554752)  para_lq sigma:         202.68
           203.0550         -1.0292          0.1308
            -1.0128        202.2423          0.1890
             0.2872          0.1812        202.7426

     Atom  8  Ca  pos: (  0.711360  0.017375  0.395840)  para_lq sigma:         201.78
           201.1484         -1.3651         -1.0594
            -1.5227        202.8353         -1.0661
            -1.2513         -1.0539        201.3627

     Atom  9  Ca  pos: (  0.549933  0.243808  0.407473)  para_lq sigma:         201.06
           200.0995         -1.5844         -1.2653
            -1.5975        201.1820         -0.4173
            -1.2552         -0.9115        201.9072

     Atom 10  Ca  pos: (  0.791951  0.245198  0.553124)  para_lq sigma:         202.28
           202.1733         -1.1487         -0.3277
            -0.9933        203.1740         -0.3666
            -0.5791         -0.3410        201.4961

     Atom 11  Ca  pos: ( -0.167660  0.462110  1.134463)  para_lq sigma:         205.35
           205.2496         -0.4241         -1.6597
            -0.3416        206.6585         -0.3005
            -1.8751         -0.0518        204.1470

     Atom 12  Ca  pos: (  0.631612  0.160970  0.182443)  para_lq sigma:         202.59
           202.6995         -0.6022          0.3741
            -0.8141        202.1887         -1.5774
            -0.7008         -0.8710        202.8942

     Atom 13  Si  pos: ( -0.066873  0.161023  0.141233)  para_lq sigma:           5.81
             6.5693         -5.3292          3.2975
            -5.4881         11.8648         -0.8034
             2.7120         -0.7552         -0.9988

     Atom 14  Si  pos: (  0.514774  0.248176  0.626899)  para_lq sigma:          -0.87
            -0.1390          2.1649         -1.0102
             1.8714         -3.6029         -1.5483
            -0.7638         -1.4815          1.1382

     Atom 15  Si  pos: (  0.790663  0.270343  0.319250)  para_lq sigma:          -0.75
            -0.7776          1.8789          1.8864
             2.1731         -2.4905          1.2557
             2.1564          1.4245          1.0134

     Atom 16  Si  pos: (  0.376433  0.121995  0.122798)  para_lq sigma:          -0.49
             1.6000          1.7959          1.5917
             2.4644         -1.9739          0.1986
             1.0486         -0.2950         -1.1037

     Atom 17  Si  pos: (  0.034992  0.260182  0.623363)  para_lq sigma:          -0.67
             0.5568          3.5069         -0.0328
             3.7323         -3.4126          0.3435
             0.1231          0.0909          0.8475

     Atom 18  Si  pos: (  0.281127  0.260996  0.297793)  para_lq sigma:          -0.49
             0.4546          3.4402         -0.2403
             3.4158         -1.1958         -1.5154
            -0.1866         -1.3525         -0.7227

     Atom 19  Si  pos: ( -0.109916  0.457699  0.622118)  para_lq sigma:          -0.70
            -0.9553          4.2588          0.4707
             4.0000         -2.2361          0.2918
             0.2084          0.0577          1.0799

     Atom 20  Si  pos: (  0.143475  0.456776  0.293176)  para_lq sigma:          -0.59
             1.0247          3.7959         -3.0863
             3.6183         -1.5228          0.3665
            -2.4700          0.1960         -1.2634

     Atom 21  Si  pos: (  0.384264  0.458002  0.618528)  para_lq sigma:          -0.80
            -0.7961          2.3433         -0.5462
             2.5922         -2.7637          0.1253
            -0.7192          0.0025          1.1564

     Atom 22  Si  pos: (  0.651022  0.466338  0.326144)  para_lq sigma:          -0.55
            -0.1820          1.9638          0.2522
             1.5409         -2.4427         -0.6734
             0.7163         -0.2097          0.9796

     Atom 23  O   pos: (  0.207997  0.354612  0.260602)  para_lq sigma:        -103.55
          -103.5268          3.9161         -0.2576
             3.7407       -106.2385          0.4376
            -0.2557          0.6111       -100.8855

     Atom 24  O   pos: (  0.264758  0.079710  0.560053)  para_lq sigma:        -110.92
          -109.9516         -2.5610          1.8138
            -2.4586       -112.4950          3.4371
             2.0432          3.8285       -110.3124

     Atom 25  O   pos: (  0.539518  0.082891  0.317957)  para_lq sigma:        -111.00
          -111.8648         -3.7249         -1.1907
            -3.5805       -112.5798         -1.2887
            -1.7050         -1.9716       -108.5562

     Atom 26  O   pos: ( -0.201057  0.411327  0.558045)  para_lq sigma:        -110.19
          -112.4784         -2.0496         -3.2249
            -1.5281       -107.7973         -0.8771
            -3.5807         -1.3934       -110.3012

     Atom 27  O   pos: (  0.065640  0.429739  0.381974)  para_lq sigma:        -110.07
          -109.8181         -0.8228          3.2763
            -0.9718       -108.2526          1.0040
             3.8267          1.3614       -112.1425

     Atom 28  O   pos: (  0.321875  0.208928  1.564587)  para_lq sigma:        -109.60
          -109.1008         -1.2016         -3.2825
            -1.3449       -106.5222         -0.9488
            -3.6403         -1.3138       -113.1746

     Atom 29  O   pos: (  0.018501  0.229158  0.223356)  para_lq sigma:        -107.69
          -107.5841         -3.2595          0.4287
            -3.0882       -105.0081         -0.1570
             0.5818         -0.4945       -110.4729

     Atom 30  H   pos: (  0.069234  0.255673  0.178897)  para_lq sigma:           0.00
             0.0000          0.0000          0.0000
             0.0000          0.0000          0.0000
             0.0000          0.0000          0.0000

     Atom 31  O   pos: (  0.051773  0.234153  0.742330)  para_lq sigma:        -109.55
          -107.3330          0.2828         -1.9974
             0.4851       -107.4849          2.3443
            -1.2628          1.7904       -113.8188

     Atom 32  O   pos: (  0.315575  0.208071  0.190619)  para_lq sigma:        -103.20
          -101.9151          2.1368          2.4028
             2.0890       -102.8010         -3.3333
             2.3053         -3.3123       -104.8748

     Atom 33  O   pos: (  0.350579  0.483242  0.733986)  para_lq sigma:        -110.25
          -108.3751          0.6081          2.6262
             0.8875       -108.2546         -1.9815
             2.4016         -1.7604       -114.1264

     Atom 34  O   pos: (  0.937734  0.058267  0.222963)  para_lq sigma:        -104.64
          -101.6026          0.5956         -0.8915
             1.2525       -106.5022          4.1286
            -1.4416          4.2169       -105.8283

     Atom 35  O   pos: (  0.441635  0.348258  0.628194)  para_lq sigma:        -103.04
          -102.7196          3.8436         -0.4442
             3.9799       -107.0969         -0.0820
            -0.3301         -0.0726        -99.2955

     Atom 36  O   pos: (  0.718072  0.367182  0.293155)  para_lq sigma:        -102.68
          -103.1179          3.8747         -0.0393
             3.8385       -105.2245         -0.4597
             0.0965         -0.5667        -99.6878

     Atom 37  O   pos: (  0.779598  0.072902  0.570445)  para_lq sigma:        -110.42
          -111.0048         -3.4073          1.9103
            -3.3486       -111.0028          2.2365
             2.2374          2.4884       -109.2654

     Atom 38  O   pos: (  0.035887  0.062832  0.390161)  para_lq sigma:        -110.33
          -109.3273         -2.9876         -2.4079
            -2.8233       -109.9239         -2.8224
            -2.9385         -3.3636       -111.7392

     Atom 39  O   pos: (  0.294404  0.436261  0.537745)  para_lq sigma:        -111.43
          -113.0344         -0.8971         -3.6626
            -1.2326       -109.2932         -0.6894
            -4.1479         -0.9152       -111.9647

     Atom 40  O   pos: (  0.556910  0.424181  0.392563)  para_lq sigma:        -110.67
          -112.1511         -2.2247          3.2090
            -2.2584       -108.1960          0.8827
             4.0071          1.2720       -111.6702

     Atom 41  O   pos: ( -0.148753  0.194559  1.588426)  para_lq sigma:        -109.58
          -110.9585          1.4638          2.4601
             1.5090       -106.9802         -2.1368
             2.4167         -2.1195       -110.8094

     Atom 42  H   pos: (  0.893060  0.178662  1.546533)  para_lq sigma:           0.00
             0.0000          0.0000          0.0000
             0.0000          0.0000          0.0000
             0.0000          0.0000          0.0000

     Atom 43  O   pos: (  0.482785  0.166627  0.085370)  para_lq sigma:        -110.30
          -114.4145         -2.9030          2.5057
            -2.7468       -107.5042          0.6365
             3.3491          0.9758       -108.9706

     Atom 44  O   pos: (  0.510913  0.202887  0.740897)  para_lq sigma:        -112.00
          -109.2793          0.4083         -0.5344
             0.0842       -111.3161          2.6500
            -0.0781          2.7105       -115.3928

     Atom 45  O   pos: (  0.824598  0.222827  0.209936)  para_lq sigma:        -105.33
          -106.1157          2.4902          2.4121
             1.9038       -103.3312         -2.6399
             2.5976         -3.0914       -106.5286

     Atom 46  O   pos: (  0.461096  0.176071  0.542509)  para_lq sigma:        -110.98
          -110.0654         -1.9704         -2.3180
            -1.6078       -111.1666         -3.3176
            -2.5845         -3.6730       -111.7079

     Atom 47  O   pos: (  0.712599  0.189513  0.370627)  para_lq sigma:        -111.26
          -111.7521         -3.7204          2.1959
            -3.7338       -111.8426          2.1678
             2.5874          2.7183       -110.1945

     Atom 48  O   pos: (  0.622209  0.282083  0.580458)  para_lq sigma:        -112.06
          -116.0589         -1.9904          2.9011
            -2.2676       -109.8544          0.5007
             3.0795          0.6805       -110.2556

     Atom 49  O   pos: ( -0.123256  0.294476  0.385415)  para_lq sigma:        -110.27
          -111.5687         -1.4451         -3.3088
            -1.7046       -107.6535         -1.1620
[truncated: 129,814 more chars]
