# Supplementary material for: Is there a future for 43Ca nuclear magnetic resonance in cement science?
Source: Phys Chem Chem Phys. 2025 Apr 9;27(17):9159–68. doi: 10.1039/d5cp00491h (PMC11997747; doi:10.1039/d5cp00491h)
Supplement: CP-027-D5CP00491H-s001 [file CP-027-D5CP00491H-s001.zip › QE-Files/CSH-surface-structures/surf11.vc-relax.nmr.out]

     Program GIPAW v.7.2 starts on 17Feb2024 at 23:20: 5 

     This program is part of the open-source Quantum ESPRESSO suite
     for quantum simulation of materials; please cite
         "P. Giannozzi et al., J. Phys.:Condens. Matter 21 395502 (2009);
         "P. Giannozzi et al., J. Phys.:Condens. Matter 29 465901 (2017);
         "P. Giannozzi et al., J. Chem. Phys. 152 154105 (2020);
          URL http://www.quantum-espresso.org", 
     in publications or presentations arising from this work. More details at
     http://www.quantum-espresso.org/quote

     Parallel version (MPI), running on   112 processors

     MPI processes distributed on     1 nodes
     R & G space division:  proc/nbgrp/npool/nimage =     112
     213869 MiB available memory on the printing compute node when the environment starts


     ***** This is GIPAW git revision                                          *****
     ***** you can cite: N. Varini et al., Comp. Phys. Comm. 184, 1827 (2013)  *****
     ***** in publications or presentations arising from this work.            *****

     Parallelizing q-star over 1 images
     Reading input from surf11.vc-relax.nmr.in

     ------------------- Input file: --------------------
&inputgipaw
	job = 'nmr'
	prefix = 'surf11.vc-relax_nmr'
	tmp_dir = './tmpSurf11/',
	verbosity = 'high'
	diagonalization = 'david'
/


     Reading xml data from directory:

     ./tmpSurf11/surf11.vc-relax_nmr.save/
     file Ca.pbe-spn-kjpaw_psl.1.0.0.UPF: wavefunction(s)  3S renormalized
     file O.pbe-n-kjpaw_psl.1.0.0.UPF: wavefunction(s)  2S 2P renormalized
     file Si.pbe-nl-kjpaw_psl.1.0.0.UPF: wavefunction(s)  3S 3P renormalized
     file H.pbe-kjpaw_psl.1.0.0.UPF: wavefunction(s)  1S renormalized

     IMPORTANT: XC functional enforced from input :
     Exchange-correlation= PBE
                           (   1   4   3   4   0   0   0)
     Any further DFT definition will be discarded
     Please, verify this is what you really want


     Parallelization info
     --------------------
     sticks:   dense  smooth     PW     G-vecs:    dense   smooth      PW
     Min         123     123     42                27312    27312    5469
     Max         124     124     43                27330    27330    5476
     Sum       13829   13829   4737              3059847  3059847  613067

     Using Slab Decomposition

     Reading collected, re-writing distributed wavefunctions
     Subspace diagonalization in iterative solution of the eigenvalue problem:
     a serial algorithm will be used

     GIPAW projectors -----------------------------------------------
     atom=  Ca   l=0  rc=    1.3000  rs=    0.8667
     atom=  Ca   l=0  rc=    1.3000  rs=    0.8667
     atom=  Ca   l=1  rc=    1.6000  rs=    1.0667
     atom=  Ca   l=1  rc=    1.6000  rs=    1.0667
     atom=  Ca   l=2  rc=    1.7000  rs=    1.1333
     atom=  Ca   l=2  rc=    1.7000  rs=    1.1333
     projs nearly linearly dependent: l=0  n1,n2= 1, 2  s=  0.99170013
     projs nearly linearly dependent: l=2  n1,n2= 1, 2  s=  0.99334936

     atom=  O    l=0  rc=    1.3000  rs=    0.8667
     atom=  O    l=0  rc=    1.3000  rs=    0.8667
     atom=  O    l=1  rc=    1.3500  rs=    0.9000
     atom=  O    l=1  rc=    1.3500  rs=    0.9000
     projs nearly linearly dependent: l=1  n1,n2= 1, 2  s=  0.99790099

     atom=  Si   l=0  rc=    1.8000  rs=    1.2000
     atom=  Si   l=0  rc=    1.8000  rs=    1.2000
     atom=  Si   l=1  rc=    1.8000  rs=    1.2000
     atom=  Si   l=1  rc=    1.8000  rs=    1.2000
     atom=  Si   l=2  rc=    1.8000  rs=    1.2000
     atom=  Si   l=2  rc=    1.8000  rs=    1.2000
     projs nearly linearly dependent: l=2  n1,n2= 1, 2  s=  0.99992180

     atom=  H    l=0  rc=    1.0000  rs=    0.6667
     atom=  H    l=0  rc=    1.0000  rs=    0.6667
     projs nearly linearly dependent: l=0  n1,n2= 1, 2  s=  0.99968852
     -----------------------------------------------------------------

     GIPAW integrals: -------------------------------------------
     Atom  i/j   nmr_para   nmr_dia   epr_rmc  epr_para   epr_dia
       Ca  1 1   0.25E+04 -0.66E+00  0.13E+02  0.81E+09  0.75E+03
       Ca  2 1   0.26E+04 -0.73E+00  0.13E+02  0.86E+09  0.79E+03
       Ca  2 2   0.28E+04 -0.80E+00  0.13E+02  0.92E+09  0.84E+03
       Ca  3 3   0.30E+02  0.22E+00  0.11E+02  0.47E+05  0.19E+03
       Ca  4 3   0.33E+02  0.20E+00  0.12E+02  0.54E+05  0.22E+03
       Ca  4 4   0.37E+02  0.17E+00  0.13E+02  0.60E+05  0.24E+03
       Ca  5 5   0.29E+01  0.74E+00  0.81E+01  0.47E+03  0.66E+02
       Ca  6 5   0.36E+01  0.91E+00  0.10E+02  0.59E+03  0.81E+02
       Ca  6 6   0.45E+01  0.11E+01  0.13E+02  0.74E+03  0.10E+03
       O   1 1   0.81E+03 -0.32E+00  0.65E+01  0.43E+08  0.24E+03
       O   2 1   0.91E+03 -0.39E+00  0.71E+01  0.48E+08  0.27E+03
       O   2 2   0.10E+04 -0.48E+00  0.78E+01  0.55E+08  0.31E+03
       O   3 3   0.99E+01  0.87E+00  0.58E+01  0.24E+04  0.75E+02
       O   4 3   0.11E+02  0.97E+00  0.67E+01  0.27E+04  0.83E+02
       O   4 4   0.12E+02  0.11E+01  0.76E+01  0.31E+04  0.93E+02
       Si  1 1   0.12E+04 -0.54E-01  0.93E+01  0.18E+09  0.37E+03
       Si  2 1   0.17E+04  0.68E-01  0.12E+02  0.26E+09  0.52E+03
       Si  2 2   0.24E+04  0.31E+00  0.19E+02  0.37E+09  0.74E+03
       Si  3 3   0.18E+02  0.34E+00  0.10E+02  0.13E+05  0.11E+03
       Si  4 3   0.21E+02  0.27E+00  0.11E+02  0.15E+05  0.13E+03
       Si  4 4   0.23E+02  0.18E+00  0.12E+02  0.18E+05  0.14E+03
       Si  5 5   0.26E+00  0.79E-01  0.58E+00  0.29E+02  0.79E+01
       Si  6 5   0.27E+00  0.84E-01  0.62E+00  0.30E+02  0.81E+01
       Si  6 6   0.29E+00  0.89E-01  0.66E+00  0.31E+02  0.84E+01
       H   1 1   0.39E+02  0.19E+00  0.29E+00  0.78E+05  0.13E+02
       H   2 1   0.41E+02  0.21E+00  0.32E+00  0.82E+05  0.14E+02
       H   2 2   0.43E+02  0.22E+00  0.36E+00  0.86E+05  0.15E+02
     ------------------------------------------------------------

     alpha_pv=     77.9342 eV

     Number of occupied bands for each k-point:
     k-point:     1    nbnd_occ= 360
     k-point:     2    nbnd_occ= 360
     k-point:     3    nbnd_occ= 360
     k-point:     4    nbnd_occ= 360


     q-space interpolation up to   240.00 Rydberg

     GIPAW job: nmr                                                                             
     NMR macroscopic correction: yes
             0.6667          0.0000          0.0000
             0.0000          0.6667          0.0000
             0.0000          0.0000          0.6667


     Largest allocated arrays     est. size (Mb)     dimensions
        KS wavefunctions at k          28.91 Mb     (    5263,  360)
        KS wavefunctions at k+q        28.91 Mb     (    5263,  360)
        First-order wavefunctions     289.11 Mb     (    5263,  360, 10)
        First-order wavefunct (US)    173.46 Mb     (    5263,  360,  6)
        Charge/spin density             0.73 Mb     (   96000,    1)
        Induced current                 6.59 Mb     (   96000,    3,3,1)
        Induced magnetic field          6.59 Mb     (   96000,    3,3,1)
        NL pseudopotentials            96.85 Mb     (    5263, 1206)
        GIPAW NL terms                 96.85 Mb     (    5263, 1206)

     Computing the magnetic susceptibility     isolve=0    ethr=  0.1000E-13
     k-point #    1 of     4      pool #  1    cpu time:      20.1
     compute_u_kq: q = (    0.0000,    0.0000,    0.0000)
     Rotating WFCS
     ethr =  1.00E-14,  avg # of iterations =  6.0
     eigenvalues at k:
 -36.6279 -36.4458 -36.1999 -36.1231 -36.0831 -36.0755 -36.0589 -36.0447
 -35.9084 -35.8257 -35.7830 -35.7436 -35.6363 -18.7113 -18.6001 -18.3835
 -18.3245 -18.2440 -18.1796 -18.1455 -18.0892 -18.0627 -18.0494 -17.9941
 -17.9620 -17.9378 -17.9102 -17.8873 -17.8625 -17.8369 -17.8088 -17.7972
 -17.7800 -17.7621 -17.7422 -17.7149 -17.6883 -17.6599 -17.6333 -17.6209
 -17.5961 -17.5776 -17.5638 -17.5388 -17.5288 -17.5197 -17.5073 -17.4983
 -17.4761 -17.4458 -17.4251 -17.4040 -17.3909 -17.3773 -17.3562 -17.3485
 -17.3317 -17.3202 -17.3031 -17.2973 -17.2725 -17.2590 -17.2426 -17.2319
 -17.2082 -17.1975 -17.1821 -17.1691 -17.1559 -17.1396 -17.1175 -17.1071
 -17.0875 -17.0709 -17.0627 -17.0552 -17.0469 -17.0388 -17.0240 -17.0206
 -16.9996 -16.9847 -16.9674 -16.9604 -16.9543 -16.9422 -16.9072 -16.9011
 -16.8767 -16.8693 -16.8516 -16.7459 -16.7070 -16.6505 -16.6449 -16.5610
 -16.5294 -16.4971 -16.4777 -16.4436 -16.4055 -16.3877 -15.9662 -15.7226
 -15.5017 -15.4818 -15.3387 -15.2873 -15.1960 -15.1758 -15.1076 -15.0645
 -14.9195 -14.8690 -14.7961 -14.7116 -14.6941 -14.6590 -14.5966 -14.5114
 -14.4098 -14.2862 -14.2264 -14.1449 -14.1204 -14.0520 -14.0177 -13.8139
 -13.3941  -7.0255  -6.5424  -6.3536  -6.3325  -6.2184  -6.2023  -6.1032
  -6.0236  -5.9821  -5.9309  -5.9086  -5.8838  -5.8365  -5.8200  -5.7904
  -5.7730  -5.7206  -5.6932  -5.6814  -5.6568  -5.6268  -5.5710  -5.5531
  -5.5252  -5.4764  -5.4510  -5.4319  -5.4146  -5.3884  -5.3558  -5.3057
  -5.2989  -5.2764  -5.2534  -5.1996  -5.1818  -5.1220  -5.0895  -5.0703
  -5.0192  -4.9923  -4.9526  -4.9069  -4.8830  -4.8655  -4.8139  -4.7309
  -4.6858  -4.3867  -4.0836  -3.9001  -3.7089  -3.5407  -3.5035  -3.4404
  -3.3929  -3.3268  -3.2707  -3.2213  -3.1456  -3.0931  -3.0026  -2.9704
  -2.9260  -2.9151  -2.8900  -2.8649  -2.8491  -2.7813  -2.7483  -2.7243
  -2.6755  -2.6626  -2.6282  -2.5400  -2.5291  -2.4963  -2.4752  -2.4248
  -2.3884  -2.3762  -2.3286  -2.2847  -2.2682  -2.2317  -2.1989  -2.1653
  -2.1347  -2.1154  -2.0859  -2.0349  -2.0100  -1.9756  -1.9576  -1.9314
  -1.9052  -1.8792  -1.8415  -1.8145  -1.7732  -1.7538  -1.7376  -1.7063
  -1.6788  -1.6391  -1.6004  -1.5560  -1.5245  -1.5172  -1.4526  -1.4275
  -1.4179  -1.3665  -1.3128  -1.2865  -1.2498  -1.2262  -1.1743  -1.1530
  -1.1122  -1.0815  -1.0615  -1.0006  -0.9587  -0.9092  -0.8852  -0.8084
  -0.7696  -0.7470  -0.6778  -0.6562  -0.6246  -0.5916  -0.5684  -0.5303
  -0.4993  -0.4933  -0.4697  -0.4492  -0.4075  -0.3870  -0.3533  -0.3320
  -0.3097  -0.2953  -0.2717  -0.2539  -0.2401  -0.2168  -0.2009  -0.1951
  -0.1579  -0.1422  -0.1030  -0.0903  -0.0761  -0.0601  -0.0250  -0.0160
  -0.0005   0.0210   0.0404   0.0594   0.0737   0.0932   0.1102   0.1362
   0.1454   0.1593   0.1800   0.1992   0.2163   0.2366   0.2591   0.2779
   0.2900   0.3001   0.3153   0.3340   0.3500   0.3694   0.3805   0.3892
   0.4071   0.4256   0.4430   0.4724   0.4903   0.5004   0.5166   0.5389
   0.5628   0.5783   0.5989   0.6184   0.6363   0.6494   0.6586   0.6759
   0.7083   0.7207   0.7482   0.7548   0.7654   0.7843   0.8314   0.8480
   0.8756   0.8914   0.9402   0.9497   0.9933   1.0068   1.0311   1.0775
   1.1019   1.1142   1.1625   1.2265   1.2662   1.2852   1.3144   1.3581
   1.4936   1.5321   1.5638   1.6132   1.6803   1.7630   2.1626   2.3392
     eigenvalues at k+q:
 -36.6279 -36.4458 -36.1999 -36.1231 -36.0831 -36.0755 -36.0589 -36.0447
 -35.9084 -35.8257 -35.7830 -35.7436 -35.6363 -18.7113 -18.6001 -18.3835
 -18.3245 -18.2440 -18.1796 -18.1455 -18.0892 -18.0627 -18.0494 -17.9941
 -17.9620 -17.9378 -17.9102 -17.8873 -17.8625 -17.8369 -17.8088 -17.7972
 -17.7800 -17.7621 -17.7422 -17.7149 -17.6883 -17.6599 -17.6333 -17.6209
 -17.5961 -17.5776 -17.5638 -17.5387 -17.5288 -17.5197 -17.5073 -17.4983
 -17.4761 -17.4458 -17.4251 -17.4040 -17.3909 -17.3773 -17.3562 -17.3485
 -17.3317 -17.3202 -17.3031 -17.2973 -17.2725 -17.2590 -17.2426 -17.2319
 -17.2082 -17.1975 -17.1821 -17.1691 -17.1559 -17.1396 -17.1174 -17.1071
 -17.0875 -17.0709 -17.0627 -17.0552 -17.0469 -17.0388 -17.0240 -17.0206
 -16.9996 -16.9847 -16.9674 -16.9604 -16.9543 -16.9422 -16.9072 -16.9011
 -16.8767 -16.8693 -16.8516 -16.7459 -16.7070 -16.6505 -16.6449 -16.5610
 -16.5294 -16.4971 -16.4777 -16.4436 -16.4055 -16.3877 -15.9662 -15.7226
 -15.5017 -15.4818 -15.3387 -15.2873 -15.1960 -15.1759 -15.1077 -15.0646
 -14.9195 -14.8690 -14.7961 -14.7116 -14.6940 -14.6590 -14.5966 -14.5114
 -14.4098 -14.2862 -14.2264 -14.1449 -14.1204 -14.0520 -14.0177 -13.8140
 -13.3941  -7.0255  -6.5424  -6.3536  -6.3325  -6.2184  -6.2023  -6.1032
  -6.0236  -5.9821  -5.9309  -5.9086  -5.8838  -5.8365  -5.8200  -5.7904
  -5.7730  -5.7206  -5.6932  -5.6814  -5.6568  -5.6268  -5.5710  -5.5531
  -5.5252  -5.4764  -5.4510  -5.4319  -5.4146  -5.3884  -5.3558  -5.3057
  -5.2989  -5.2764  -5.2534  -5.1996  -5.1818  -5.1220  -5.0895  -5.0703
  -5.0192  -4.9923  -4.9526  -4.9069  -4.8830  -4.8655  -4.8139  -4.7309
  -4.6858  -4.3867  -4.0836  -3.9001  -3.7089  -3.5408  -3.5035  -3.4404
  -3.3929  -3.3268  -3.2707  -3.2213  -3.1456  -3.0931  -3.0026  -2.9704
  -2.9260  -2.9151  -2.8900  -2.8649  -2.8491  -2.7813  -2.7483  -2.7243
  -2.6755  -2.6626  -2.6282  -2.5401  -2.5291  -2.4963  -2.4752  -2.4248
  -2.3884  -2.3762  -2.3286  -2.2847  -2.2682  -2.2317  -2.1989  -2.1653
  -2.1347  -2.1154  -2.0859  -2.0349  -2.0100  -1.9756  -1.9576  -1.9314
  -1.9052  -1.8792  -1.8415  -1.8145  -1.7732  -1.7538  -1.7376  -1.7063
  -1.6788  -1.6391  -1.6004  -1.5560  -1.5245  -1.5172  -1.4526  -1.4275
  -1.4179  -1.3665  -1.3128  -1.2865  -1.2498  -1.2262  -1.1743  -1.1530
  -1.1122  -1.0815  -1.0615  -1.0006  -0.9587  -0.9092  -0.8852  -0.8084
  -0.7697  -0.7470  -0.6778  -0.6562  -0.6246  -0.5916  -0.5684  -0.5303
  -0.4993  -0.4933  -0.4697  -0.4492  -0.4075  -0.3870  -0.3533  -0.3320
  -0.3097  -0.2953  -0.2717  -0.2539  -0.2401  -0.2168  -0.2008  -0.1951
  -0.1579  -0.1422  -0.1030  -0.0903  -0.0761  -0.0601  -0.0250  -0.0160
  -0.0005   0.0210   0.0404   0.0594   0.0737   0.0932   0.1102   0.1362
   0.1454   0.1593   0.1800   0.1992   0.2163   0.2366   0.2591   0.2779
   0.2900   0.3001   0.3153   0.3340   0.3500   0.3694   0.3805   0.3892
   0.4071   0.4256   0.4430   0.4724   0.4903   0.5004   0.5166   0.5389
   0.5628   0.5783   0.5989   0.6184   0.6363   0.6494   0.6586   0.6759
   0.7083   0.7207   0.7482   0.7548   0.7654   0.7843   0.8314   0.8480
   0.8756   0.8914   0.9402   0.9497   0.9933   1.0068   1.0311   1.0775
   1.1019   1.1142   1.1625   1.2265   1.2662   1.2852   1.3144   1.3581
   1.4936   1.5321   1.5638   1.6132   1.6802   1.7630   2.1626   2.3392
     cgsolve_all iterations  67    anorm=    0.74E-07
PARA_AUG  1      50.5723952        -0.2972003         0.0795226
     cgsolve_all iterations  67    anorm=    0.76E-07
PARA_AUG  2      -0.3852071        50.5646317         0.0954769
     cgsolve_all iterations  67    anorm=    0.74E-07
PARA_AUG  3       0.0387231        -0.0676183        50.3181898
     cgsolve_all iterations  72    anorm=    0.70E-07
     cgsolve_all iterations  74    anorm=    0.71E-07
     cgsolve_all iterations  74    anorm=    0.71E-07
     compute_u_kq: q = (    0.0396,    0.0000,    0.0000)
     Rotating WFCS
     ethr =  1.00E-14,  avg # of iterations = 23.0
     eigenvalues at k:
 -36.6279 -36.4458 -36.1999 -36.1231 -36.0831 -36.0755 -36.0589 -36.0447
 -35.9084 -35.8257 -35.7830 -35.7436 -35.6363 -18.7113 -18.6001 -18.3835
 -18.3245 -18.2440 -18.1796 -18.1455 -18.0892 -18.0627 -18.0494 -17.9941
 -17.9620 -17.9378 -17.9102 -17.8873 -17.8625 -17.8369 -17.8088 -17.7972
 -17.7800 -17.7621 -17.7422 -17.7149 -17.6883 -17.6599 -17.6333 -17.6209
 -17.5961 -17.5776 -17.5638 -17.5388 -17.5288 -17.5197 -17.5073 -17.4983
 -17.4761 -17.4458 -17.4251 -17.4040 -17.3909 -17.3773 -17.3562 -17.3485
 -17.3317 -17.3202 -17.3031 -17.2973 -17.2725 -17.2590 -17.2426 -17.2319
 -17.2082 -17.1975 -17.1821 -17.1691 -17.1559 -17.1396 -17.1175 -17.1071
 -17.0875 -17.0709 -17.0627 -17.0552 -17.0469 -17.0388 -17.0240 -17.0206
 -16.9996 -16.9847 -16.9674 -16.9604 -16.9543 -16.9422 -16.9072 -16.9011
 -16.8767 -16.8693 -16.8516 -16.7459 -16.7070 -16.6505 -16.6449 -16.5610
 -16.5294 -16.4971 -16.4777 -16.4436 -16.4055 -16.3877 -15.9662 -15.7226
 -15.5017 -15.4818 -15.3387 -15.2873 -15.1960 -15.1758 -15.1076 -15.0645
 -14.9195 -14.8690 -14.7961 -14.7116 -14.6941 -14.6590 -14.5966 -14.5114
 -14.4098 -14.2862 -14.2264 -14.1449 -14.1204 -14.0520 -14.0177 -13.8139
 -13.3941  -7.0255  -6.5424  -6.3536  -6.3325  -6.2184  -6.2023  -6.1032
  -6.0236  -5.9821  -5.9309  -5.9086  -5.8838  -5.8365  -5.8200  -5.7904
  -5.7730  -5.7206  -5.6932  -5.6814  -5.6568  -5.6268  -5.5710  -5.5531
  -5.5252  -5.4764  -5.4510  -5.4319  -5.4146  -5.3884  -5.3558  -5.3057
  -5.2989  -5.2764  -5.2534  -5.1996  -5.1818  -5.1220  -5.0895  -5.0703
  -5.0192  -4.9923  -4.9526  -4.9069  -4.8830  -4.8655  -4.8139  -4.7309
  -4.6858  -4.3867  -4.0836  -3.9001  -3.7089  -3.5407  -3.5035  -3.4404
  -3.3929  -3.3268  -3.2707  -3.2213  -3.1456  -3.0931  -3.0026  -2.9704
  -2.9260  -2.9151  -2.8900  -2.8649  -2.8491  -2.7813  -2.7483  -2.7243
  -2.6755  -2.6626  -2.6282  -2.5400  -2.5291  -2.4963  -2.4752  -2.4248
  -2.3884  -2.3762  -2.3286  -2.2847  -2.2682  -2.2317  -2.1989  -2.1653
  -2.1347  -2.1154  -2.0859  -2.0349  -2.0100  -1.9756  -1.9576  -1.9314
  -1.9052  -1.8792  -1.8415  -1.8145  -1.7732  -1.7538  -1.7376  -1.7063
  -1.6788  -1.6391  -1.6004  -1.5560  -1.5245  -1.5172  -1.4526  -1.4275
  -1.4179  -1.3665  -1.3128  -1.2865  -1.2498  -1.2262  -1.1743  -1.1530
  -1.1122  -1.0815  -1.0615  -1.0006  -0.9587  -0.9092  -0.8852  -0.8084
  -0.7696  -0.7470  -0.6778  -0.6562  -0.6246  -0.5916  -0.5684  -0.5303
  -0.4993  -0.4933  -0.4697  -0.4492  -0.4075  -0.3870  -0.3533  -0.3320
  -0.3097  -0.2953  -0.2717  -0.2539  -0.2401  -0.2168  -0.2009  -0.1951
  -0.1579  -0.1422  -0.1030  -0.0903  -0.0761  -0.0601  -0.0250  -0.0160
  -0.0005   0.0210   0.0404   0.0594   0.0737   0.0932   0.1102   0.1362
   0.1454   0.1593   0.1800   0.1992   0.2163   0.2366   0.2591   0.2779
   0.2900   0.3001   0.3153   0.3340   0.3500   0.3694   0.3805   0.3892
   0.4071   0.4256   0.4430   0.4724   0.4903   0.5004   0.5166   0.5389
   0.5628   0.5783   0.5989   0.6184   0.6363   0.6494   0.6586   0.6759
   0.7083   0.7207   0.7482   0.7548   0.7654   0.7843   0.8314   0.8480
   0.8756   0.8914   0.9402   0.9497   0.9933   1.0068   1.0311   1.0775
   1.1019   1.1142   1.1625   1.2265   1.2662   1.2852   1.3144   1.3581
   1.4936   1.5321   1.5638   1.6132   1.6803   1.7630   2.1626   2.3392
     eigenvalues at k+q:
 -36.6279 -36.4458 -36.1999 -36.1231 -36.0831 -36.0755 -36.0589 -36.0447
 -35.9083 -35.8257 -35.7830 -35.7436 -35.6363 -18.7106 -18.6024 -18.3841
 -18.3213 -18.2454 -18.1798 -18.1465 -18.0889 -18.0657 -18.0458 -17.9955
 -17.9625 -17.9421 -17.9107 -17.8870 -17.8609 -17.8388 -17.8099 -17.7972
 -17.7795 -17.7607 -17.7380 -17.7145 -17.6878 -17.6584 -17.6362 -17.6229
 -17.5946 -17.5789 -17.5657 -17.5393 -17.5298 -17.5212 -17.5093 -17.4973
 -17.4773 -17.4467 -17.4228 -17.4029 -17.3908 -17.3776 -17.3578 -17.3487
 -17.3344 -17.3181 -17.3032 -17.2965 -17.2726 -17.2586 -17.2446 -17.2322
 -17.2080 -17.1972 -17.1801 -17.1657 -17.1538 -17.1387 -17.1158 -17.1062
 -17.0882 -17.0702 -17.0621 -17.0533 -17.0452 -17.0362 -17.0224 -17.0177
 -16.9981 -16.9827 -16.9652 -16.9587 -16.9518 -16.9445 -16.9080 -16.9010
 -16.8749 -16.8659 -16.8490 -16.7463 -16.7073 -16.6532 -16.6486 -16.5619
 -16.5305 -16.4983 -16.4790 -16.4436 -16.4161 -16.3871 -15.9664 -15.7211
 -15.5035 -15.4820 -15.3342 -15.2876 -15.1980 -15.1794 -15.1073 -15.0714
 -14.9207 -14.8681 -14.7915 -14.7139 -14.6944 -14.6584 -14.5941 -14.5103
 -14.4134 -14.2866 -14.2284 -14.1411 -14.1207 -14.0518 -14.0168 -13.8129
 -13.3940  -7.0108  -6.5257  -6.3565  -6.3332  -6.2199  -6.2006  -6.1015
  -6.0242  -5.9820  -5.9301  -5.9089  -5.8844  -5.8427  -5.8256  -5.7922
  -5.7748  -5.7219  -5.6957  -5.6815  -5.6548  -5.6277  -5.5691  -5.5517
  -5.5241  -5.4781  -5.4578  -5.4328  -5.4143  -5.3889  -5.3563  -5.3141
  -5.2992  -5.2777  -5.2528  -5.2059  -5.1829  -5.1267  -5.0921  -5.0723
  -5.0214  -4.9919  -4.9531  -4.9093  -4.8816  -4.8662  -4.8143  -4.7306
  -4.6876  -4.3850  -4.0707  -3.8843  -3.6998  -3.5447  -3.5056  -3.4366
  -3.3994  -3.3259  -3.2694  -3.2197  -3.1498  -3.0947  -3.0010  -2.9717
  -2.9331  -2.9166  -2.8936  -2.8642  -2.8502  -2.7763  -2.7479  -2.7264
  -2.6794  -2.6636  -2.6348  -2.5357  -2.5246  -2.4947  -2.4754  -2.4271
  -2.3884  -2.3711  -2.3296  -2.2836  -2.2715  -2.2331  -2.1959  -2.1753
  -2.1376  -2.1121  -2.0879  -2.0350  -2.0101  -1.9779  -1.9584  -1.9306
  -1.9048  -1.8779  -1.8389  -1.8100  -1.7720  -1.7523  -1.7346  -1.7037
  -1.6782  -1.6414  -1.6009  -1.5532  -1.5282  -1.5137  -1.4546  -1.4262
  -1.4167  -1.3675  -1.3146  -1.2884  -1.2562  -1.2264  -1.1738  -1.1547
  -1.1109  -1.0748  -1.0599  -0.9995  -0.9522  -0.9085  -0.8855  -0.8059
  -0.7708  -0.7386  -0.6790  -0.6514  -0.6204  -0.5962  -0.5767  -0.5287
  -0.4989  -0.4906  -0.4689  -0.4463  -0.4072  -0.3862  -0.3578  -0.3287
  -0.3109  -0.2949  -0.2699  -0.2532  -0.2415  -0.2168  -0.2029  -0.1938
  -0.1607  -0.1414  -0.1041  -0.0905  -0.0772  -0.0620  -0.0263  -0.0174
  -0.0022   0.0191   0.0395   0.0597   0.0745   0.0911   0.1091   0.1377
   0.1429   0.1580   0.1797   0.2000   0.2168   0.2366   0.2590   0.2766
   0.2907   0.2996   0.3191   0.3332   0.3502   0.3689   0.3795   0.3912
   0.4046   0.4264   0.4404   0.4744   0.4890   0.4999   0.5153   0.5386
   0.5610   0.5768   0.6003   0.6212   0.6356   0.6498   0.6599   0.6790
   0.7100   0.7210   0.7468   0.7559   0.7651   0.7874   0.8314   0.8475
   0.8784   0.8916   0.9413   0.9496   0.9924   1.0078   1.0316   1.0800
   1.1044   1.1157   1.1670   1.2267   1.2639   1.2834   1.3163   1.3586
   1.4977   1.5324   1.5630   1.6110   1.6798   1.7626   2.1597   2.3367
     cgsolve_all iterations  72    anorm=    0.71E-07
     cgsolve_all iterations  74    anorm=    0.70E-07
     cgsolve_all iterations  74    anorm=    0.71E-07
     compute_u_kq: q = (   -0.0396,    0.0000,    0.0000)
     Rotating WFCS
     ethr =  1.00E-14,  avg # of iterations = 23.0
     eigenvalues at k:
 -36.6279 -36.4458 -36.1999 -36.1231 -36.0831 -36.0755 -36.0589 -36.0447
 -35.9084 -35.8257 -35.7830 -35.7436 -35.6363 -18.7113 -18.6001 -18.3835
 -18.3245 -18.2440 -18.1796 -18.1455 -18.0892 -18.0627 -18.0494 -17.9941
 -17.9620 -17.9378 -17.9102 -17.8873 -17.8625 -17.8369 -17.8088 -17.7972
 -17.7800 -17.7621 -17.7422 -17.7149 -17.6883 -17.6599 -17.6333 -17.6209
 -17.5961 -17.5776 -17.5638 -17.5388 -17.5288 -17.5197 -17.5073 -17.4983
 -17.4761 -17.4458 -17.4251 -17.4040 -17.3909 -17.3773 -17.3562 -17.3485
 -17.3317 -17.3202 -17.3031 -17.2973 -17.2725 -17.2590 -17.2426 -17.2319
 -17.2082 -17.1975 -17.1821 -17.1691 -17.1559 -17.1396 -17.1175 -17.1071
 -17.0875 -17.0709 -17.0627 -17.0552 -17.0469 -17.0388 -17.0240 -17.0206
 -16.9996 -16.9847 -16.9674 -16.9604 -16.9543 -16.9422 -16.9072 -16.9011
 -16.8767 -16.8693 -16.8516 -16.7459 -16.7070 -16.6505 -16.6449 -16.5610
 -16.5294 -16.4971 -16.4777 -16.4436 -16.4055 -16.3877 -15.9662 -15.7226
 -15.5017 -15.4818 -15.3387 -15.2873 -15.1960 -15.1758 -15.1076 -15.0645
 -14.9195 -14.8690 -14.7961 -14.7116 -14.6941 -14.6590 -14.5966 -14.5114
 -14.4098 -14.2862 -14.2264 -14.1449 -14.1204 -14.0520 -14.0177 -13.8139
 -13.3941  -7.0255  -6.5424  -6.3536  -6.3325  -6.2184  -6.2023  -6.1032
  -6.0236  -5.9821  -5.9309  -5.9086  -5.8838  -5.8365  -5.8200  -5.7904
  -5.7730  -5.7206  -5.6932  -5.6814  -5.6568  -5.6268  -5.5710  -5.5531
  -5.5252  -5.4764  -5.4510  -5.4319  -5.4146  -5.3884  -5.3558  -5.3057
  -5.2989  -5.2764  -5.2534  -5.1996  -5.1818  -5.1220  -5.0895  -5.0703
  -5.0192  -4.9923  -4.9526  -4.9069  -4.8830  -4.8655  -4.8139  -4.7309
  -4.6858  -4.3867  -4.0836  -3.9001  -3.7089  -3.5407  -3.5035  -3.4404
  -3.3929  -3.3268  -3.2707  -3.2213  -3.1456  -3.0931  -3.0026  -2.9704
  -2.9260  -2.9151  -2.8900  -2.8649  -2.8491  -2.7813  -2.7483  -2.7243
  -2.6755  -2.6626  -2.6282  -2.5400  -2.5291  -2.4963  -2.4752  -2.4248
  -2.3884  -2.3762  -2.3286  -2.2847  -2.2682  -2.2317  -2.1989  -2.1653
  -2.1347  -2.1154  -2.0859  -2.0349  -2.0100  -1.9756  -1.9576  -1.9314
  -1.9052  -1.8792  -1.8415  -1.8145  -1.7732  -1.7538  -1.7376  -1.7063
  -1.6788  -1.6391  -1.6004  -1.5560  -1.5245  -1.5172  -1.4526  -1.4275
  -1.4179  -1.3665  -1.3128  -1.2865  -1.2498  -1.2262  -1.1743  -1.1530
  -1.1122  -1.0815  -1.0615  -1.0006  -0.9587  -0.9092  -0.8852  -0.8084
  -0.7696  -0.7470  -0.6778  -0.6562  -0.6246  -0.5916  -0.5684  -0.5303
  -0.4993  -0.4933  -0.4697  -0.4492  -0.4075  -0.3870  -0.3533  -0.3320
  -0.3097  -0.2953  -0.2717  -0.2539  -0.2401  -0.2168  -0.2009  -0.1951
  -0.1579  -0.1422  -0.1030  -0.0903  -0.0761  -0.0601  -0.0250  -0.0160
  -0.0005   0.0210   0.0404   0.0594   0.0737   0.0932   0.1102   0.1362
   0.1454   0.1593   0.1800   0.1992   0.2163   0.2366   0.2591   0.2779
   0.2900   0.3001   0.3153   0.3340   0.3500   0.3694   0.3805   0.3892
   0.4071   0.4256   0.4430   0.4724   0.4903   0.5004   0.5166   0.5389
   0.5628   0.5783   0.5989   0.6184   0.6363   0.6494   0.6586   0.6759
   0.7083   0.7207   0.7482   0.7548   0.7654   0.7843   0.8314   0.8480
   0.8756   0.8914   0.9402   0.9497   0.9933   1.0068   1.0311   1.0775
   1.1019   1.1142   1.1625   1.2265   1.2662   1.2852   1.3144   1.3581
   1.4936   1.5321   1.5638   1.6132   1.6803   1.7630   2.1626   2.3392
     eigenvalues at k+q:
 -36.6279 -36.4458 -36.1999 -36.1231 -36.0831 -36.0755 -36.0589 -36.0447
 -35.9084 -35.8257 -35.7830 -35.7436 -35.6363 -18.7120 -18.5979 -18.3826
 -18.3273 -18.2427 -18.1793 -18.1445 -18.0893 -18.0609 -18.0527 -17.9917
 -17.9616 -17.9338 -17.9096 -17.8876 -17.8640 -17.8349 -17.8080 -17.7974
 -17.7805 -17.7637 -17.7462 -17.7151 -17.6891 -17.6607 -17.6312 -17.6190
 -17.5972 -17.5767 -17.5615 -17.5385 -17.5280 -17.5195 -17.5065 -17.4970
 -17.4734 -17.4448 -17.4277 -17.4047 -17.3912 -17.3766 -17.3547 -17.3479
 -17.3296 -17.3224 -17.3034 -17.2980 -17.2716 -17.2593 -17.2407 -17.2314
 -17.2085 -17.1977 -17.1850 -17.1720 -17.1578 -17.1404 -17.1189 -17.1082
 -17.0869 -17.0721 -17.0637 -17.0565 -17.0485 -17.0415 -17.0260 -17.0230
 -17.0010 -16.9868 -16.9703 -16.9623 -16.9568 -16.9395 -16.9064 -16.9014
 -16.8793 -16.8722 -16.8533 -16.7455 -16.7068 -16.6509 -16.6384 -16.5601
 -16.5283 -16.4962 -16.4762 -16.4434 -16.3954 -16.3882 -15.9660 -15.7241
 -15.5003 -15.4816 -15.3428 -15.2870 -15.1969 -15.1693 -15.1076 -15.0567
 -14.9185 -14.8695 -14.8020 -14.7100 -14.6948 -14.6598 -14.5979 -14.5119
 -14.4058 -14.2859 -14.2243 -14.1491 -14.1207 -14.0521 -14.0185 -13.8147
 -13.3942  -7.0398  -6.5585  -6.3508  -6.3318  -6.2169  -6.2040  -6.1048
  -6.0237  -5.9821  -5.9316  -5.9090  -5.8829  -5.8309  -5.8142  -5.7888
  -5.7713  -5.7194  -5.6910  -5.6813  -5.6595  -5.6247  -5.5727  -5.5546
  -5.5261  -5.4755  -5.4440  -5.4304  -5.4146  -5.3883  -5.3550  -5.3015
  -5.2959  -5.2748  -5.2538  -5.2006  -5.1751  -5.1177  -5.0858  -5.0656
  -5.0164  -4.9929  -4.9520  -4.9044  -4.8844  -4.8650  -4.8135  -4.7313
  -4.6838  -4.3885  -4.0970  -3.9180  -3.7165  -3.5388  -3.5014  -3.4439
  -3.3847  -3.3277  -3.2728  -3.2230  -3.1400  -3.0907  -3.0041  -2.9692
  -2.9190  -2.9158  -2.8866  -2.8655  -2.8466  -2.7864  -2.7491  -2.7204
  -2.6793  -2.6556  -2.6207  -2.5454  -2.5331  -2.4976  -2.4754  -2.4232
  -2.3905  -2.3800  -2.3262  -2.2858  -2.2642  -2.2305  -2.2015  -2.1580
  -2.1297  -2.1177  -2.0839  -2.0354  -2.0091  -1.9734  -1.9565  -1.9321
  -1.9071  -1.8814  -1.8436  -1.8177  -1.7761  -1.7538  -1.7399  -1.7086
  -1.6801  -1.6371  -1.5996  -1.5595  -1.5236  -1.5161  -1.4512  -1.4280
  -1.4187  -1.3651  -1.3112  -1.2852  -1.2468  -1.2253  -1.1757  -1.1508
  -1.1131  -1.0877  -1.0627  -1.0015  -0.9654  -0.9096  -0.8852  -0.8110
  -0.7717  -0.7520  -0.6778  -0.6601  -0.6289  -0.5876  -0.5609  -0.5320
  -0.5006  -0.4955  -0.4708  -0.4513  -0.4081  -0.3872  -0.3497  -0.3351
  -0.3087  -0.2956  -0.2724  -0.2548  -0.2369  -0.2169  -0.1999  -0.1951
  -0.1546  -0.1430  -0.1023  -0.0899  -0.0753  -0.0578  -0.0240  -0.0147
   0.0011   0.0226   0.0416   0.0588   0.0731   0.0954   0.1109   0.1345
   0.1475   0.1608   0.1801   0.1978   0.2157   0.2365   0.2586   0.2789
   0.2892   0.3007   0.3118   0.3348   0.3496   0.3692   0.3797   0.3893
   0.4090   0.4244   0.4451   0.4709   0.4919   0.5006   0.5181   0.5390
   0.5651   0.5796   0.5969   0.6156   0.6366   0.6488   0.6576   0.6728
   0.7065   0.7206   0.7494   0.7534   0.7660   0.7814   0.8310   0.8473
   0.8728   0.8934   0.9389   0.9503   0.9934   1.0062   1.0313   1.0749
   1.0983   1.1135   1.1584   1.2261   1.2667   1.2891   1.3132   1.3580
   1.4889   1.5320   1.5645   1.6156   1.6811   1.7639   2.1654   2.3418
     cgsolve_all iterations  72    anorm=    0.70E-07
     cgsolve_all iterations  74    anorm=    0.70E-07
     cgsolve_all iterations  74    anorm=    0.71E-07
     compute_u_kq: q = (    0.0000,    0.0396,    0.0000)
     Rotating WFCS
     ethr =  1.00E-14,  avg # of iterations = 24.0
     eigenvalues at k:
 -36.6279 -36.4458 -36.1999 -36.1231 -36.0831 -36.0755 -36.0589 -36.0447
 -35.9084 -35.8257 -35.7830 -35.7436 -35.6363 -18.7113 -18.6001 -18.3835
 -18.3245 -18.2440 -18.1796 -18.1455 -18.0892 -18.0627 -18.0494 -17.9941
 -17.9620 -17.9378 -17.9102 -17.8873 -17.8625 -17.8369 -17.8088 -17.7972
 -17.7800 -17.7621 -17.7422 -17.7149 -17.6883 -17.6599 -17.6333 -17.6209
 -17.5961 -17.5776 -17.5638 -17.5388 -17.5288 -17.5197 -17.5073 -17.4983
 -17.4761 -17.4458 -17.4251 -17.4040 -17.3909 -17.3773 -17.3562 -17.3485
 -17.3317 -17.3202 -17.3031 -17.2973 -17.2725 -17.2590 -17.2426 -17.2319
 -17.2082 -17.1975 -17.1821 -17.1691 -17.1559 -17.1396 -17.1175 -17.1071
 -17.0875 -17.0709 -17.0627 -17.0552 -17.0469 -17.0388 -17.0240 -17.0206
 -16.9996 -16.9847 -16.9674 -16.9604 -16.9543 -16.9422 -16.9072 -16.9011
 -16.8767 -16.8693 -16.8516 -16.7459 -16.7070 -16.6505 -16.6449 -16.5610
 -16.5294 -16.4971 -16.4777 -16.4436 -16.4055 -16.3877 -15.9662 -15.7226
 -15.5017 -15.4818 -15.3387 -15.2873 -15.1960 -15.1758 -15.1076 -15.0645
 -14.9195 -14.8690 -14.7961 -14.7116 -14.6941 -14.6590 -14.5966 -14.5114
 -14.4098 -14.2862 -14.2264 -14.1449 -14.1204 -14.0520 -14.0177 -13.8139
 -13.3941  -7.0255  -6.5424  -6.3536  -6.3325  -6.2184  -6.2023  -6.1032
  -6.0236  -5.9821  -5.9309  -5.9086  -5.8838  -5.8365  -5.8200  -5.7904
  -5.7730  -5.7206  -5.6932  -5.6814  -5.6568  -5.6268  -5.5710  -5.5531
  -5.5252  -5.4764  -5.4510  -5.4319  -5.4146  -5.3884  -5.3558  -5.3057
  -5.2989  -5.2764  -5.2534  -5.1996  -5.1818  -5.1220  -5.0895  -5.0703
  -5.0192  -4.9923  -4.9526  -4.9069  -4.8830  -4.8655  -4.8139  -4.7309
  -4.6858  -4.3867  -4.0836  -3.9001  -3.7089  -3.5407  -3.5035  -3.4404
  -3.3929  -3.3268  -3.2707  -3.2213  -3.1456  -3.0931  -3.0026  -2.9704
  -2.9260  -2.9151  -2.8900  -2.8649  -2.8491  -2.7813  -2.7483  -2.7243
  -2.6755  -2.6626  -2.6282  -2.5400  -2.5291  -2.4963  -2.4752  -2.4248
  -2.3884  -2.3762  -2.3286  -2.2847  -2.2682  -2.2317  -2.1989  -2.1653
  -2.1347  -2.1154  -2.0859  -2.0349  -2.0100  -1.9756  -1.9576  -1.9314
  -1.9052  -1.8792  -1.8415  -1.8145  -1.7732  -1.7538  -1.7376  -1.7063
  -1.6788  -1.6391  -1.6004  -1.5560  -1.5245  -1.5172  -1.4526  -1.4275
  -1.4179  -1.3665  -1.3128  -1.2865  -1.2498  -1.2262  -1.1743  -1.1530
  -1.1122  -1.0815  -1.0615  -1.0006  -0.9587  -0.9092  -0.8852  -0.8084
  -0.7696  -0.7470  -0.6778  -0.6562  -0.6246  -0.5916  -0.5684  -0.5303
  -0.4993  -0.4933  -0.4697  -0.4492  -0.4075  -0.3870  -0.3533  -0.3320
  -0.3097  -0.2953  -0.2717  -0.2539  -0.2401  -0.2168  -0.2009  -0.1951
  -0.1579  -0.1422  -0.1030  -0.0903  -0.0761  -0.0601  -0.0250  -0.0160
  -0.0005   0.0210   0.0404   0.0594   0.0737   0.0932   0.1102   0.1362
   0.1454   0.1593   0.1800   0.1992   0.2163   0.2366   0.2591   0.2779
   0.2900   0.3001   0.3153   0.3340   0.3500   0.3694   0.3805   0.3892
   0.4071   0.4256   0.4430   0.4724   0.4903   0.5004   0.5166   0.5389
   0.5628   0.5783   0.5989   0.6184   0.6363   0.6494   0.6586   0.6759
   0.7083   0.7207   0.7482   0.7548   0.7654   0.7843   0.8314   0.8480
   0.8756   0.8914   0.9402   0.9497   0.9933   1.0068   1.0311   1.0775
   1.1019   1.1142   1.1625   1.2265   1.2662   1.2852   1.3144   1.3581
   1.4936   1.5321   1.5638   1.6132   1.6803   1.7630   2.1626   2.3392
     eigenvalues at k+q:
 -36.6279 -36.4458 -36.1998 -36.1231 -36.0831 -36.0755 -36.0589 -36.0447
 -35.9084 -35.8257 -35.7830 -35.7436 -35.6363 -18.7119 -18.5979 -18.3809
 -18.3287 -18.2438 -18.1766 -18.1431 -18.0905 -18.0604 -18.0511 -17.9881
 -17.9646 -17.9381 -17.9106 -17.8900 -17.8628 -17.8367 -17.8088 -17.7941
 -17.7797 -17.7617 -17.7426 -17.7157 -17.6888 -17.6606 -17.6331 -17.6196
 -17.5953 -17.5781 -17.5629 -17.5377 -17.5260 -17.5191 -17.5060 -17.4965
 -17.4722 -17.4461 -17.4279 -17.4029 -17.3900 -17.3783 -17.3559 -17.3473
 -17.3332 -17.3197 -17.3027 -17.2962 -17.2727 -17.2584 -17.2419 -17.2324
 -17.2088 -17.1979 -17.1845 -17.1736 -17.1584 -17.1401 -17.1198 -17.1083
 -17.0885 -17.0730 -17.0636 -17.0575 -17.0485 -17.0414 -17.0273 -17.0247
 -17.0014 -16.9879 -16.9726 -16.9624 -16.9579 -16.9397 -16.9068 -16.9016
 -16.8805 -16.8738 -16.8531 -16.7454 -16.7069 -16.6498 -16.6349 -16.5595
 -16.5290 -16.4972 -16.4756 -16.4420 -16.3912 -16.3874 -15.9656 -15.7249
 -15.4996 -15.4812 -15.3416 -15.2871 -15.1932 -15.1754 -15.1040 -15.0578
 -14.9191 -14.8691 -14.7993 -14.7087 -14.6966 -14.6591 -14.5991 -14.5143
 -14.4051 -14.2846 -14.2243 -14.1459 -14.1217 -14.0530 -14.0190 -13.8166
 -13.3942  -7.0474  -6.5660  -6.3497  -6.3327  -6.2178  -6.2038  -6.1059
  -6.0219  -5.9818  -5.9320  -5.9049  -5.8804  -5.8340  -5.8126  -5.7898
  -5.7718  -5.7193  -5.6897  -5.6810  -5.6526  -5.6270  -5.5721  -5.5542
  -5.5274  -5.4768  -5.4466  -5.4304  -5.4137  -5.3876  -5.3559  -5.2989
  -5.2914  -5.2743  -5.2546  -5.1959  -5.1696  -5.1186  -5.0825  -5.0602
  -5.0170  -4.9915  -4.9534  -4.9066  -4.8851  -4.8643  -4.8131  -4.7314
  -4.6823  -4.3893  -4.1049  -3.9314  -3.7066  -3.5450  -3.5033  -3.4396
  -3.3926  -3.3282  -3.2709  -3.2201  -3.1409  -3.0890  -3.0011  -2.9658
  -2.9203  -2.9082  -2.8860  -2.8652  -2.8474  -2.7772  -2.7495  -2.7226
  -2.6784  -2.6627  -2.6273  -2.5478  -2.5274  -2.4950  -2.4741  -2.4260
  -2.3886  -2.3770  -2.3290  -2.2855  -2.2634  -2.2311  -2.2014  -2.1629
  -2.1351  -2.1180  -2.0850  -2.0397  -2.0113  -1.9741  -1.9571  -1.9324
  -1.9033  -1.8788  -1.8404  -1.8149  -1.7745  -1.7541  -1.7376  -1.7048
  -1.6805  -1.6376  -1.5955  -1.5534  -1.5248  -1.5178  -1.4574  -1.4274
  -1.4149  -1.3650  -1.3120  -1.2861  -1.2527  -1.2296  -1.1792  -1.1534
  -1.1121  -1.0856  -1.0649  -1.0049  -0.9652  -0.9101  -0.8871  -0.8100
  -0.7708  -0.7519  -0.6813  -0.6564  -0.6245  -0.5913  -0.5689  -0.5275
  -0.5012  -0.4918  -0.4696  -0.4502  -0.4063  -0.3861  -0.3562  -0.3313
  -0.3077  -0.2952  -0.2711  -0.2536  -0.2383  -0.2173  -0.2005  -0.1937
  -0.1568  -0.1426  -0.1039  -0.0908  -0.0757  -0.0560  -0.0231  -0.0150
   0.0022   0.0210   0.0390   0.0602   0.0767   0.0942   0.1097   0.1365
   0.1435   0.1597   0.1818   0.2008   0.2177   0.2373   0.2591   0.2769
   0.2902   0.2994   0.3158   0.3351   0.3515   0.3711   0.3807   0.3917
   0.4076   0.4235   0.4432   0.4733   0.4910   0.5007   0.5170   0.5393
   0.5630   0.5758   0.5977   0.6174   0.6352   0.6484   0.6579   0.6722
   0.7065   0.7195   0.7481   0.7544   0.7662   0.7842   0.8292   0.8453
   0.8721   0.8923   0.9404   0.9503   0.9901   1.0051   1.0282   1.0752
   1.0977   1.1121   1.1617   1.2271   1.2695   1.2815   1.3142   1.3572
   1.4849   1.5316   1.5662   1.6169   1.6832   1.7644   2.1668   2.3430
     cgsolve_all iterations  72    anorm=    0.70E-07
     cgsolve_all iterations  74    anorm=    0.71E-07
     cgsolve_all iterations  72    anorm=    0.71E-07
     compute_u_kq: q = (    0.0000,   -0.0396,    0.0000)
     Rotating WFCS
     ethr =  1.00E-14,  avg # of iterations = 24.0
     eigenvalues at k:
 -36.6279 -36.4458 -36.1999 -36.1231 -36.0831 -36.0755 -36.0589 -36.0447
 -35.9084 -35.8257 -35.7830 -35.7436 -35.6363 -18.7113 -18.6001 -18.3835
 -18.3245 -18.2440 -18.1796 -18.1455 -18.0892 -18.0627 -18.0494 -17.9941
 -17.9620 -17.9378 -17.9102 -17.8873 -17.8625 -17.8369 -17.8088 -17.7972
 -17.7800 -17.7621 -17.7422 -17.7149 -17.6883 -17.6599 -17.6333 -17.6209
 -17.5961 -17.5776 -17.5638 -17.5388 -17.5288 -17.5197 -17.5073 -17.4983
 -17.4761 -17.4458 -17.4251 -17.4040 -17.3909 -17.3773 -17.3562 -17.3485
 -17.3317 -17.3202 -17.3031 -17.2973 -17.2725 -17.2590 -17.2426 -17.2319
 -17.2082 -17.1975 -17.1821 -17.1691 -17.1559 -17.1396 -17.1175 -17.1071
 -17.0875 -17.0709 -17.0627 -17.0552 -17.0469 -17.0388 -17.0240 -17.0206
 -16.9996 -16.9847 -16.9674 -16.9604 -16.9543 -16.9422 -16.9072 -16.9011
 -16.8767 -16.8693 -16.8516 -16.7459 -16.7070 -16.6505 -16.6449 -16.5610
 -16.5294 -16.4971 -16.4777 -16.4436 -16.4055 -16.3877 -15.9662 -15.7226
 -15.5017 -15.4818 -15.3387 -15.2873 -15.1960 -15.1758 -15.1076 -15.0645
 -14.9195 -14.8690 -14.7961 -14.7116 -14.6941 -14.6590 -14.5966 -14.5114
 -14.4098 -14.2862 -14.2264 -14.1449 -14.1204 -14.0520 -14.0177 -13.8139
 -13.3941  -7.0255  -6.5424  -6.3536  -6.3325  -6.2184  -6.2023  -6.1032
  -6.0236  -5.9821  -5.9309  -5.9086  -5.8838  -5.8365  -5.8200  -5.7904
  -5.7730  -5.7206  -5.6932  -5.6814  -5.6568  -5.6268  -5.5710  -5.5531
  -5.5252  -5.4764  -5.4510  -5.4319  -5.4146  -5.3884  -5.3558  -5.3057
  -5.2989  -5.2764  -5.2534  -5.1996  -5.1818  -5.1220  -5.0895  -5.0703
  -5.0192  -4.9923  -4.9526  -4.9069  -4.8830  -4.8655  -4.8139  -4.7309
  -4.6858  -4.3867  -4.0836  -3.9001  -3.7089  -3.5407  -3.5035  -3.4404
  -3.3929  -3.3268  -3.2707  -3.2213  -3.1456  -3.0931  -3.0026  -2.9704
  -2.9260  -2.9151  -2.8900  -2.8649  -2.8491  -2.7813  -2.7483  -2.7243
  -2.6755  -2.6626  -2.6282  -2.5400  -2.5291  -2.4963  -2.4752  -2.4248
  -2.3884  -2.3762  -2.3286  -2.2847  -2.2682  -2.2317  -2.1989  -2.1653
  -2.1347  -2.1154  -2.0859  -2.0349  -2.0100  -1.9756  -1.9576  -1.9314
  -1.9052  -1.8792  -1.8415  -1.8145  -1.7732  -1.7538  -1.7376  -1.7063
  -1.6788  -1.6391  -1.6004  -1.5560  -1.5245  -1.5172  -1.4526  -1.4275
  -1.4179  -1.3665  -1.3128  -1.2865  -1.2498  -1.2262  -1.1743  -1.1530
  -1.1122  -1.0815  -1.0615  -1.0006  -0.9587  -0.9092  -0.8852  -0.8084
  -0.7696  -0.7470  -0.6778  -0.6562  -0.6246  -0.5916  -0.5684  -0.5303
  -0.4993  -0.4933  -0.4697  -0.4492  -0.4075  -0.3870  -0.3533  -0.3320
  -0.3097  -0.2953  -0.2717  -0.2539  -0.2401  -0.2168  -0.2009  -0.1951
  -0.1579  -0.1422  -0.1030  -0.0903  -0.0761  -0.0601  -0.0250  -0.0160
  -0.0005   0.0210   0.0404   0.0594   0.0737   0.0932   0.1102   0.1362
   0.1454   0.1593   0.1800   0.1992   0.2163   0.2366   0.2591   0.2779
   0.2900   0.3001   0.3153   0.3340   0.3500   0.3694   0.3805   0.3892
   0.4071   0.4256   0.4430   0.4724   0.4903   0.5004   0.5166   0.5389
   0.5628   0.5783   0.5989   0.6184   0.6363   0.6494   0.6586   0.6759
   0.7083   0.7207   0.7482   0.7548   0.7654   0.7843   0.8314   0.8480
   0.8756   0.8914   0.9402   0.9497   0.9933   1.0068   1.0311   1.0775
   1.1019   1.1142   1.1625   1.2265   1.2662   1.2852   1.3144   1.3581
   1.4936   1.5321   1.5638   1.6132   1.6803   1.7630   2.1626   2.3392
     eigenvalues at k+q:
 -36.6279 -36.4458 -36.1999 -36.1231 -36.0831 -36.0755 -36.0589 -36.0447
 -35.9083 -35.8257 -35.7830 -35.7436 -35.6363 -18.7107 -18.6023 -18.3859
 -18.3198 -18.2441 -18.1828 -18.1479 -18.0882 -18.0654 -18.0483 -17.9986
 -17.9597 -17.9375 -17.9096 -17.8845 -17.8629 -17.8364 -17.8091 -17.7996
 -17.7802 -17.7625 -17.7423 -17.7141 -17.6876 -17.6595 -17.6342 -17.6221
 -17.5969 -17.5771 -17.5650 -17.5402 -17.5310 -17.5207 -17.5091 -17.4996
 -17.4794 -17.4455 -17.4221 -17.4061 -17.3911 -17.3759 -17.3563 -17.3493
 -17.3304 -17.3200 -17.3033 -17.2985 -17.2721 -17.2596 -17.2433 -17.2312
 -17.2078 -17.1974 -17.1801 -17.1643 -17.1535 -17.1389 -17.1147 -17.1061
 -17.0867 -17.0694 -17.0617 -17.0533 -17.0452 -17.0362 -17.0212 -17.0158
 -16.9979 -16.9817 -16.9637 -16.9585 -16.9501 -16.9438 -16.9078 -16.9006
 -16.8742 -16.8636 -16.8488 -16.7465 -16.7073 -16.6565 -16.6499 -16.5626
 -16.5299 -16.4973 -16.4794 -16.4451 -16.4219 -16.3867 -15.9667 -15.7202
 -15.5039 -15.4824 -15.3360 -15.2875 -15.1992 -15.1758 -15.1110 -15.0707
 -14.9200 -14.8687 -14.7936 -14.7146 -14.6921 -14.6590 -14.5936 -14.5083
 -14.4142 -14.2879 -14.2283 -14.1444 -14.1190 -14.0509 -14.0164 -13.8112
 -13.3939  -7.0026  -6.5176  -6.3576  -6.3322  -6.2191  -6.2005  -6.1010
  -6.0268  -5.9820  -5.9299  -5.9132  -5.8869  -5.8419  -5.8246  -5.7910
  -5.7736  -5.7223  -5.6981  -5.6816  -5.6606  -5.6263  -5.5700  -5.5520
  -5.5232  -5.4771  -5.4563  -5.4325  -5.4153  -5.3894  -5.3563  -5.3191
  -5.3010  -5.2779  -5.2520  -5.2112  -5.1886  -5.1258  -5.0965  -5.0746
  -5.0190  -4.9933  -4.9515  -4.9072  -4.8808  -4.8667  -4.8147  -4.7304
  -4.6890  -4.3842  -4.0635  -3.8707  -3.7110  -3.5370  -3.5039  -3.4413
  -3.3926  -3.3249  -3.2708  -3.2219  -3.1500  -3.0969  -3.0043  -2.9753
  -2.9322  -2.9212  -2.8946  -2.8649  -2.8503  -2.7860  -2.7474  -2.7255
  -2.6749  -2.6589  -2.6292  -2.5418  -2.5217  -2.4980  -2.4766  -2.4242
  -2.3880  -2.3744  -2.3287  -2.2851  -2.2725  -2.2333  -2.1953  -2.1678
  -2.1350  -2.1120  -2.0858  -2.0302  -2.0097  -1.9756  -1.9580  -1.9301
  -1.9080  -1.8808  -1.8420  -1.8131  -1.7726  -1.7529  -1.7377  -1.7064
  -1.6766  -1.6406  -1.6062  -1.5586  -1.5256  -1.5149  -1.4486  -1.4291
  -1.4189  -1.3675  -1.3140  -1.2875  -1.2480  -1.2228  -1.1711  -1.1514
  -1.1127  -1.0764  -1.0576  -0.9959  -0.9518  -0.9081  -0.8827  -0.8078
  -0.7683  -0.7422  -0.6759  -0.6559  -0.6244  -0.5926  -0.5677  -0.5335
  -0.4972  -0.4946  -0.4693  -0.4481  -0.4085  -0.3886  -0.3508  -0.3322
  -0.3106  -0.2951  -0.2729  -0.2533  -0.2420  -0.2172  -0.2018  -0.1955
  -0.1589  -0.1417  -0.1019  -0.0898  -0.0773  -0.0638  -0.0267  -0.0162
  -0.0032   0.0204   0.0415   0.0589   0.0711   0.0924   0.1105   0.1357
   0.1476   0.1588   0.1781   0.1968   0.2145   0.2363   0.2590   0.2788
   0.2894   0.3008   0.3151   0.3323   0.3488   0.3676   0.3798   0.3875
   0.4065   0.4276   0.4422   0.4710   0.4899   0.5006   0.5161   0.5383
   0.5615   0.5818   0.5997   0.6194   0.6376   0.6502   0.6595   0.6794
   0.7103   0.7218   0.7487   0.7551   0.7647   0.7848   0.8335   0.8500
   0.8786   0.8914   0.9401   0.9494   0.9957   1.0085   1.0339   1.0801
   1.1047   1.1174   1.1633   1.2259   1.2636   1.2894   1.3148   1.3592
   1.5014   1.5327   1.5611   1.6101   1.6770   1.7621   2.1581   2.3356
     cgsolve_all iterations  74    anorm=    0.71E-07
     cgsolve_all iterations  74    anorm=    0.71E-07
     cgsolve_all iterations  74    anorm=    0.71E-07
     compute_u_kq: q = (    0.0000,    0.0000,    0.0396)
     Rotating WFCS
     ethr =  1.00E-14,  avg # of iterations = 23.0
     eigenvalues at k:
 -36.6279 -36.4458 -36.1999 -36.1231 -36.0831 -36.0755 -36.0589 -36.0447
 -35.9084 -35.8257 -35.7830 -35.7436 -35.6363 -18.7113 -18.6001 -18.3835
 -18.3245 -18.2440 -18.1796 -18.1455 -18.0892 -18.0627 -18.0494 -17.9941
 -17.9620 -17.9378 -17.9102 -17.8873 -17.8625 -17.8369 -17.8088 -17.7972
 -17.7800 -17.7621 -17.7422 -17.7149 -17.6883 -17.6599 -17.6333 -17.6209
 -17.5961 -17.5776 -17.5638 -17.5388 -17.5288 -17.5197 -17.5073 -17.4983
 -17.4761 -17.4458 -17.4251 -17.4040 -17.3909 -17.3773 -17.3562 -17.3485
 -17.3317 -17.3202 -17.3031 -17.2973 -17.2725 -17.2590 -17.2426 -17.2319
 -17.2082 -17.1975 -17.1821 -17.1691 -17.1559 -17.1396 -17.1175 -17.1071
 -17.0875 -17.0709 -17.0627 -17.0552 -17.0469 -17.0388 -17.0240 -17.0206
 -16.9996 -16.9847 -16.9674 -16.9604 -16.9543 -16.9422 -16.9072 -16.9011
 -16.8767 -16.8693 -16.8516 -16.7459 -16.7070 -16.6505 -16.6449 -16.5610
 -16.5294 -16.4971 -16.4777 -16.4436 -16.4055 -16.3877 -15.9662 -15.7226
 -15.5017 -15.4818 -15.3387 -15.2873 -15.1960 -15.1758 -15.1076 -15.0645
 -14.9195 -14.8690 -14.7961 -14.7116 -14.6941 -14.6590 -14.5966 -14.5114
 -14.4098 -14.2862 -14.2264 -14.1449 -14.1204 -14.0520 -14.0177 -13.8139
 -13.3941  -7.0255  -6.5424  -6.3536  -6.3325  -6.2184  -6.2023  -6.1032
  -6.0236  -5.9821  -5.9309  -5.9086  -5.8838  -5.8365  -5.8200  -5.7904
  -5.7730  -5.7206  -5.6932  -5.6814  -5.6568  -5.6268  -5.5710  -5.5531
  -5.5252  -5.4764  -5.4510  -5.4319  -5.4146  -5.3884  -5.3558  -5.3057
  -5.2989  -5.2764  -5.2534  -5.1996  -5.1818  -5.1220  -5.0895  -5.0703
  -5.0192  -4.9923  -4.9526  -4.9069  -4.8830  -4.8655  -4.8139  -4.7309
  -4.6858  -4.3867  -4.0836  -3.9001  -3.7089  -3.5407  -3.5035  -3.4404
  -3.3929  -3.3268  -3.2707  -3.2213  -3.1456  -3.0931  -3.0026  -2.9704
  -2.9260  -2.9151  -2.8900  -2.8649  -2.8491  -2.7813  -2.7483  -2.7243
  -2.6755  -2.6626  -2.6282  -2.5400  -2.5291  -2.4963  -2.4752  -2.4248
  -2.3884  -2.3762  -2.3286  -2.2847  -2.2682  -2.2317  -2.1989  -2.1653
  -2.1347  -2.1154  -2.0859  -2.0349  -2.0100  -1.9756  -1.9576  -1.9314
  -1.9052  -1.8792  -1.8415  -1.8145  -1.7732  -1.7538  -1.7376  -1.7063
  -1.6788  -1.6391  -1.6004  -1.5560  -1.5245  -1.5172  -1.4526  -1.4275
  -1.4179  -1.3665  -1.3128  -1.2865  -1.2498  -1.2262  -1.1743  -1.1530
  -1.1122  -1.0815  -1.0615  -1.0006  -0.9587  -0.9092  -0.8852  -0.8084
  -0.7696  -0.7470  -0.6778  -0.6562  -0.6246  -0.5916  -0.5684  -0.5303
  -0.4993  -0.4933  -0.4697  -0.4492  -0.4075  -0.3870  -0.3533  -0.3320
  -0.3097  -0.2953  -0.2717  -0.2539  -0.2401  -0.2168  -0.2009  -0.1951
  -0.1579  -0.1422  -0.1030  -0.0903  -0.0761  -0.0601  -0.0250  -0.0160
  -0.0005   0.0210   0.0404   0.0594   0.0737   0.0932   0.1102   0.1362
   0.1454   0.1593   0.1800   0.1992   0.2163   0.2366   0.2591   0.2779
   0.2900   0.3001   0.3153   0.3340   0.3500   0.3694   0.3805   0.3892
   0.4071   0.4256   0.4430   0.4724   0.4903   0.5004   0.5166   0.5389
   0.5628   0.5783   0.5989   0.6184   0.6363   0.6494   0.6586   0.6759
   0.7083   0.7207   0.7482   0.7548   0.7654   0.7843   0.8314   0.8480
   0.8756   0.8914   0.9402   0.9497   0.9933   1.0068   1.0311   1.0775
   1.1019   1.1142   1.1625   1.2265   1.2662   1.2852   1.3144   1.3581
   1.4936   1.5321   1.5638   1.6132   1.6803   1.7630   2.1626   2.3392
     eigenvalues at k+q:
 -36.6279 -36.4458 -36.1999 -36.1231 -36.0831 -36.0755 -36.0589 -36.0447
 -35.9084 -35.8257 -35.7830 -35.7436 -35.6363 -18.7113 -18.6002 -18.3835
 -18.3243 -18.2440 -18.1798 -18.1454 -18.0892 -18.0629 -18.0493 -17.9941
 -17.9614 -17.9392 -17.9100 -17.8867 -17.8625 -17.8371 -17.8073 -17.7983
 -17.7798 -17.7626 -17.7411 -17.7148 -17.6894 -17.6598 -17.6337 -17.6207
 -17.5952 -17.5781 -17.5649 -17.5370 -17.5292 -17.5200 -17.5069 -17.4986
 -17.4759 -17.4478 -17.4230 -17.4041 -17.3907 -17.3776 -17.3570 -17.3487
 -17.3306 -17.3198 -17.3052 -17.2968 -17.2720 -17.2584 -17.2423 -17.2329
 -17.2082 -17.1978 -17.1815 -17.1689 -17.1552 -17.1399 -17.1174 -17.1072
 -17.0867 -17.0722 -17.0625 -17.0551 -17.0469 -17.0386 -17.0238 -17.0198
 -17.0003 -16.9845 -16.9671 -16.9608 -16.9542 -16.9419 -16.9074 -16.9010
 -16.8766 -16.8691 -16.8515 -16.7460 -16.7071 -16.6505 -16.6452 -16.5610
 -16.5294 -16.4972 -16.4778 -16.4436 -16.4060 -16.3877 -15.9662 -15.7225
 -15.5018 -15.4818 -15.3386 -15.2873 -15.1960 -15.1760 -15.1077 -15.0648
 -14.9195 -14.8690 -14.7959 -14.7117 -14.6940 -14.6590 -14.5965 -14.5113
 -14.4099 -14.2862 -14.2265 -14.1448 -14.1204 -14.0519 -14.0177 -13.8139
 -13.3941  -7.0249  -6.5417  -6.3538  -6.3325  -6.2185  -6.2023  -6.1031
  -6.0236  -5.9821  -5.9308  -5.9087  -5.8839  -5.8367  -5.8202  -5.7904
  -5.7730  -5.7206  -5.6935  -5.6812  -5.6568  -5.6268  -5.5709  -5.5531
  -5.5252  -5.4764  -5.4512  -5.4319  -5.4146  -5.3884  -5.3559  -5.3059
  -5.2992  -5.2762  -5.2536  -5.1996  -5.1821  -5.1221  -5.0896  -5.0705
  -5.0192  -4.9923  -4.9526  -4.9069  -4.8830  -4.8655  -4.8139  -4.7309
  -4.6859  -4.3867  -4.0830  -3.8993  -3.7087  -3.5407  -3.5036  -3.4405
  -3.3931  -3.3266  -3.2704  -3.2213  -3.1465  -3.0930  -3.0022  -2.9702
  -2.9266  -2.9159  -2.8884  -2.8648  -2.8504  -2.7814  -2.7500  -2.7225
  -2.6763  -2.6611  -2.6294  -2.5401  -2.5284  -2.4965  -2.4752  -2.4228
  -2.3881  -2.3788  -2.3282  -2.2868  -2.2664  -2.2305  -2.1993  -2.1651
  -2.1368  -2.1147  -2.0850  -2.0350  -2.0096  -1.9769  -1.9573  -1.9318
  -1.9047  -1.8778  -1.8413  -1.8152  -1.7740  -1.7548  -1.7373  -1.7059
  -1.6782  -1.6388  -1.6008  -1.5549  -1.5253  -1.5171  -1.4531  -1.4289
  -1.4166  -1.3658  -1.3130  -1.2858  -1.2492  -1.2286  -1.1730  -1.1530
  -1.1131  -1.0808  -1.0622  -1.0003  -0.9568  -0.9102  -0.8843  -0.8091
  -0.7697  -0.7477  -0.6776  -0.6554  -0.6244  -0.5913  -0.5696  -0.5296
  -0.4990  -0.4923  -0.4700  -0.4492  -0.4089  -0.3867  -0.3532  -0.3310
  -0.3092  -0.2981  -0.2716  -0.2543  -0.2391  -0.2153  -0.2014  -0.1955
  -0.1548  -0.1433  -0.1057  -0.0902  -0.0761  -0.0590  -0.0249  -0.0165
  -0.0011   0.0219   0.0391   0.0596   0.0729   0.0937   0.1108   0.1360
   0.1447   0.1590   0.1804   0.1988   0.2170   0.2375   0.2613   0.2752
   0.2907   0.3011   0.3139   0.3350   0.3503   0.3665   0.3813   0.3891
   0.4077   0.4259   0.4426   0.4716   0.4916   0.4991   0.5175   0.5395
   0.5614   0.5789   0.5983   0.6191   0.6355   0.6489   0.6597   0.6766
   0.7084   0.7202   0.7480   0.7549   0.7652   0.7844   0.8316   0.8479
   0.8757   0.8913   0.9402   0.9497   0.9933   1.0068   1.0312   1.0777
   1.1020   1.1142   1.1627   1.2265   1.2661   1.2852   1.3144   1.3581
   1.4938   1.5321   1.5637   1.6131   1.6802   1.7629   2.1625   2.3391
     cgsolve_all iterations  72    anorm=    0.70E-07
     cgsolve_all iterations  74    anorm=    0.71E-07
     cgsolve_all iterations  74    anorm=    0.71E-07
     compute_u_kq: q = (    0.0000,    0.0000,   -0.0396)
     Rotating WFCS
     ethr =  1.00E-14,  avg # of iterations = 23.0
     eigenvalues at k:
 -36.6279 -36.4458 -36.1999 -36.1231 -36.0831 -36.0755 -36.0589 -36.0447
 -35.9084 -35.8257 -35.7830 -35.7436 -35.6363 -18.7113 -18.6001 -18.3835
 -18.3245 -18.2440 -18.1796 -18.1455 -18.0892 -18.0627 -18.0494 -17.9941
 -17.9620 -17.9378 -17.9102 -17.8873 -17.8625 -17.8369 -17.8088 -17.7972
 -17.7800 -17.7621 -17.7422 -17.7149 -17.6883 -17.6599 -17.6333 -17.6209
 -17.5961 -17.5776 -17.5638 -17.5388 -17.5288 -17.5197 -17.5073 -17.4983
 -17.4761 -17.4458 -17.4251 -17.4040 -17.3909 -17.3773 -17.3562 -17.3485
 -17.3317 -17.3202 -17.3031 -17.2973 -17.2725 -17.2590 -17.2426 -17.2319
 -17.2082 -17.1975 -17.1821 -17.1691 -17.1559 -17.1396 -17.1175 -17.1071
 -17.0875 -17.0709 -17.0627 -17.0552 -17.0469 -17.0388 -17.0240 -17.0206
 -16.9996 -16.9847 -16.9674 -16.9604 -16.9543 -16.9422 -16.9072 -16.9011
 -16.8767 -16.8693 -16.8516 -16.7459 -16.7070 -16.6505 -16.6449 -16.5610
 -16.5294 -16.4971 -16.4777 -16.4436 -16.4055 -16.3877 -15.9662 -15.7226
 -15.5017 -15.4818 -15.3387 -15.2873 -15.1960 -15.1758 -15.1076 -15.0645
 -14.9195 -14.8690 -14.7961 -14.7116 -14.6941 -14.6590 -14.5966 -14.5114
 -14.4098 -14.2862 -14.2264 -14.1449 -14.1204 -14.0520 -14.0177 -13.8139
 -13.3941  -7.0255  -6.5424  -6.3536  -6.3325  -6.2184  -6.2023  -6.1032
  -6.0236  -5.9821  -5.9309  -5.9086  -5.8838  -5.8365  -5.8200  -5.7904
  -5.7730  -5.7206  -5.6932  -5.6814  -5.6568  -5.6268  -5.5710  -5.5531
  -5.5252  -5.4764  -5.4510  -5.4319  -5.4146  -5.3884  -5.3558  -5.3057
  -5.2989  -5.2764  -5.2534  -5.1996  -5.1818  -5.1220  -5.0895  -5.0703
  -5.0192  -4.9923  -4.9526  -4.9069  -4.8830  -4.8655  -4.8139  -4.7309
  -4.6858  -4.3867  -4.0836  -3.9001  -3.7089  -3.5407  -3.5035  -3.4404
  -3.3929  -3.3268  -3.2707  -3.2213  -3.1456  -3.0931  -3.0026  -2.9704
  -2.9260  -2.9151  -2.8900  -2.8649  -2.8491  -2.7813  -2.7483  -2.7243
  -2.6755  -2.6626  -2.6282  -2.5400  -2.5291  -2.4963  -2.4752  -2.4248
  -2.3884  -2.3762  -2.3286  -2.2847  -2.2682  -2.2317  -2.1989  -2.1653
  -2.1347  -2.1154  -2.0859  -2.0349  -2.0100  -1.9756  -1.9576  -1.9314
  -1.9052  -1.8792  -1.8415  -1.8145  -1.7732  -1.7538  -1.7376  -1.7063
  -1.6788  -1.6391  -1.6004  -1.5560  -1.5245  -1.5172  -1.4526  -1.4275
  -1.4179  -1.3665  -1.3128  -1.2865  -1.2498  -1.2262  -1.1743  -1.1530
  -1.1122  -1.0815  -1.0615  -1.0006  -0.9587  -0.9092  -0.8852  -0.8084
  -0.7696  -0.7470  -0.6778  -0.6562  -0.6246  -0.5916  -0.5684  -0.5303
  -0.4993  -0.4933  -0.4697  -0.4492  -0.4075  -0.3870  -0.3533  -0.3320
  -0.3097  -0.2953  -0.2717  -0.2539  -0.2401  -0.2168  -0.2009  -0.1951
  -0.1579  -0.1422  -0.1030  -0.0903  -0.0761  -0.0601  -0.0250  -0.0160
  -0.0005   0.0210   0.0404   0.0594   0.0737   0.0932   0.1102   0.1362
   0.1454   0.1593   0.1800   0.1992   0.2163   0.2366   0.2591   0.2779
   0.2900   0.3001   0.3153   0.3340   0.3500   0.3694   0.3805   0.3892
   0.4071   0.4256   0.4430   0.4724   0.4903   0.5004   0.5166   0.5389
   0.5628   0.5783   0.5989   0.6184   0.6363   0.6494   0.6586   0.6759
   0.7083   0.7207   0.7482   0.7548   0.7654   0.7843   0.8314   0.8480
   0.8756   0.8914   0.9402   0.9497   0.9933   1.0068   1.0311   1.0775
   1.1019   1.1142   1.1625   1.2265   1.2662   1.2852   1.3144   1.3581
   1.4936   1.5321   1.5638   1.6132   1.6803   1.7630   2.1626   2.3392
     eigenvalues at k+q:
 -36.6279 -36.4458 -36.1999 -36.1231 -36.0831 -36.0755 -36.0589 -36.0447
 -35.9084 -35.8257 -35.7830 -35.7436 -35.6363 -18.7113 -18.6000 -18.3834
 -18.3246 -18.2440 -18.1795 -18.1455 -18.0892 -18.0626 -18.0495 -17.9941
 -17.9625 -17.9362 -17.9107 -17.8877 -17.8624 -17.8367 -17.8103 -17.7959
 -17.7801 -17.7618 -17.7430 -17.7151 -17.6874 -17.6598 -17.6332 -17.6208
 -17.5969 -17.5773 -17.5623 -17.5408 -17.5283 -17.5195 -17.5077 -17.4982
 -17.4758 -17.4441 -17.4273 -17.4038 -17.3909 -17.3775 -17.3553 -17.3482
 -17.3325 -17.3204 -17.3010 -17.2978 -17.2732 -17.2593 -17.2429 -17.2307
 -17.2091 -17.1971 -17.1825 -17.1694 -17.1561 -17.1393 -17.1175 -17.1071
 -17.0881 -17.0698 -17.0629 -17.0553 -17.0471 -17.0387 -17.0242 -17.0214
 -16.9986 -16.9851 -16.9678 -16.9603 -16.9544 -16.9423 -16.9071 -16.9012
 -16.8768 -16.8694 -16.8517 -16.7459 -16.7070 -16.6505 -16.6447 -16.5610
 -16.5293 -16.4971 -16.4776 -16.4435 -16.4051 -16.3878 -15.9662 -15.7227
 -15.5016 -15.4818 -15.3388 -15.2873 -15.1959 -15.1757 -15.1076 -15.0643
 -14.9195 -14.8691 -14.7963 -14.7115 -14.6941 -14.6590 -14.5966 -14.5115
 -14.4096 -14.2861 -14.2263 -14.1450 -14.1204 -14.0520 -14.0178 -13.8140
 -13.3941  -7.0262  -6.5431  -6.3535  -6.3325  -6.2184  -6.2024  -6.1032
  -6.0235  -5.9821  -5.9309  -5.9086  -5.8838  -5.8363  -5.8198  -5.7904
  -5.7729  -5.7205  -5.6929  -5.6816  -5.6568  -5.6268  -5.5711  -5.5531
  -5.5252  -5.4763  -5.4508  -5.4318  -5.4146  -5.3884  -5.3558  -5.3056
  -5.2986  -5.2767  -5.2533  -5.1995  -5.1814  -5.1218  -5.0893  -5.0700
  -5.0191  -4.9924  -4.9526  -4.9068  -4.8830  -4.8655  -4.8139  -4.7309
  -4.6857  -4.3868  -4.0842  -3.9009  -3.7091  -3.5408  -3.5034  -3.4404
  -3.3928  -3.3269  -3.2709  -3.2213  -3.1450  -3.0932  -3.0028  -2.9706
  -2.9259  -2.9144  -2.8910  -2.8651  -2.8483  -2.7812  -2.7467  -2.7252
  -2.6747  -2.6645  -2.6270  -2.5399  -2.5301  -2.4961  -2.4750  -2.4267
  -2.3889  -2.3737  -2.3288  -2.2829  -2.2695  -2.2330  -2.1980  -2.1666
  -2.1327  -2.1153  -2.0871  -2.0347  -2.0103  -1.9737  -1.9579  -1.9314
  -1.9058  -1.8802  -1.8421  -1.8143  -1.7720  -1.7530  -1.7379  -1.7062
  -1.6800  -1.6391  -1.6002  -1.5563  -1.5242  -1.5173  -1.4523  -1.4262
  -1.4197  -1.3657  -1.3124  -1.2883  -1.2509  -1.2225  -1.1756  -1.1541
  -1.1106  -1.0826  -1.0606  -1.0014  -0.9613  -0.9068  -0.8859  -0.8075
  -0.7696  -0.7462  -0.6784  -0.6573  -0.6242  -0.5920  -0.5673  -0.5315
  -0.4992  -0.4940  -0.4694  -0.4491  -0.4068  -0.3873  -0.3535  -0.3324
  -0.3102  -0.2924  -0.2724  -0.2530  -0.2409  -0.2185  -0.2003  -0.1941
  -0.1609  -0.1412  -0.1015  -0.0901  -0.0763  -0.0611  -0.0249  -0.0155
   0.0002   0.0201   0.0417   0.0595   0.0744   0.0929   0.1094   0.1361
   0.1465   0.1596   0.1797   0.1993   0.2154   0.2357   0.2570   0.2796
   0.2902   0.2991   0.3167   0.3331   0.3495   0.3712   0.3798   0.3906
   0.4065   0.4253   0.4436   0.4730   0.4888   0.5016   0.5156   0.5382
   0.5646   0.5775   0.5996   0.6179   0.6370   0.6499   0.6573   0.6753
   0.7082   0.7210   0.7485   0.7545   0.7653   0.7844   0.8312   0.8480
   0.8754   0.8915   0.9402   0.9498   0.9933   1.0067   1.0309   1.0774
   1.1018   1.1141   1.1624   1.2265   1.2663   1.2852   1.3144   1.3581
   1.4934   1.5321   1.5638   1.6133   1.6803   1.7630   2.1627   2.3393
     cgsolve_all iterations  72    anorm=    0.70E-07
     cgsolve_all iterations  74    anorm=    0.70E-07
     cgsolve_all iterations  74    anorm=    0.71E-07

     k-point #    2 of     4      pool #  1    cpu time:   14361.0
     compute_u_kq: q = (    0.0000,    0.0000,    0.0000)
     Rotating WFCS
     ethr =  1.00E-14,  avg # of iterations =  6.0
     eigenvalues at k:
 -36.6279 -36.4458 -36.1999 -36.1231 -36.0831 -36.0755 -36.0589 -36.0447
 -35.9084 -35.8257 -35.7830 -35.7436 -35.6363 -18.7113 -18.6001 -18.3835
 -18.3245 -18.2439 -18.1799 -18.1450 -18.0893 -18.0628 -18.0497 -17.9942
 -17.9615 -17.9359 -17.9137 -17.8866 -17.8611 -17.8374 -17.8116 -17.7937
 -17.7796 -17.7640 -17.7392 -17.7157 -17.6906 -17.6596 -17.6357 -17.6181
 -17.5943 -17.5806 -17.5596 -17.5432 -17.5276 -17.5189 -17.5068 -17.4999
 -17.4701 -17.4535 -17.4229 -17.4023 -17.3895 -17.3826 -17.3562 -17.3464
 -17.3298 -17.3184 -17.3097 -17.2931 -17.2733 -17.2578 -17.2423 -17.2266
 -17.2194 -17.1960 -17.1803 -17.1709 -17.1528 -17.1379 -17.1176 -17.1079
 -17.0871 -17.0720 -17.0627 -17.0565 -17.0478 -17.0368 -17.0250 -17.0203
 -16.9969 -16.9863 -16.9678 -16.9619 -16.9540 -16.9407 -16.9076 -16.9011
 -16.8768 -16.8692 -16.8515 -16.7459 -16.7071 -16.6504 -16.6449 -16.5610
 -16.5294 -16.4972 -16.4777 -16.4436 -16.4055 -16.3878 -15.9662 -15.7226
 -15.5017 -15.4818 -15.3387 -15.2873 -15.1960 -15.1758 -15.1076 -15.0645
 -14.9195 -14.8690 -14.7961 -14.7116 -14.6941 -14.6590 -14.5966 -14.5114
 -14.4098 -14.2862 -14.2264 -14.1449 -14.1204 -14.0520 -14.0177 -13.8139
 -13.3941  -7.0255  -6.5424  -6.3536  -6.3325  -6.2184  -6.2023  -6.1032
  -6.0236  -5.9821  -5.9308  -5.9086  -5.8838  -5.8365  -5.8201  -5.7903
  -5.7731  -5.7207  -5.6931  -5.6812  -5.6570  -5.6268  -5.5714  -5.5528
  -5.5252  -5.4764  -5.4510  -5.4317  -5.4147  -5.3884  -5.3559  -5.3060
  -5.2978  -5.2768  -5.2541  -5.1994  -5.1817  -5.1220  -5.0893  -5.0703
  -5.0192  -4.9925  -4.9526  -4.9068  -4.8829  -4.8656  -4.8139  -4.7309
  -4.6858  -4.3867  -4.0836  -3.9001  -3.7089  -3.5407  -3.5034  -3.4409
  -3.3929  -3.3262  -3.2708  -3.2208  -3.1474  -3.0928  -3.0012  -2.9692
  -2.9304  -2.9146  -2.8816  -2.8668  -2.8555  -2.7810  -2.7512  -2.7131
  -2.6793  -2.6660  -2.6279  -2.5389  -2.5329  -2.4958  -2.4731  -2.4240
  -2.3926  -2.3736  -2.3249  -2.2918  -2.2563  -2.2369  -2.1926  -2.1789
  -2.1323  -2.1099  -2.0905  -2.0343  -2.0100  -1.9694  -1.9536  -1.9398
  -1.9046  -1.8767  -1.8458  -1.8181  -1.7700  -1.7580  -1.7340  -1.7018
  -1.6861  -1.6371  -1.6006  -1.5437  -1.5343  -1.5156  -1.4542  -1.4336
  -1.4188  -1.3493  -1.3115  -1.2988  -1.2556  -1.2095  -1.1757  -1.1637
  -1.1049  -1.0860  -1.0608  -1.0079  -0.9648  -0.8983  -0.8820  -0.8073
  -0.7696  -0.7465  -0.6819  -0.6589  -0.6195  -0.5914  -0.5703  -0.5353
  -0.4962  -0.4896  -0.4701  -0.4471  -0.4149  -0.3870  -0.3518  -0.3297
  -0.3102  -0.2924  -0.2759  -0.2500  -0.2398  -0.2187  -0.2005  -0.1898
  -0.1629  -0.1354  -0.1161  -0.0892  -0.0770  -0.0594  -0.0236  -0.0164
  -0.0000   0.0217   0.0420   0.0640   0.0725   0.0943   0.1082   0.1338
   0.1465   0.1601   0.1817   0.1963   0.2159   0.2355   0.2536   0.2787
   0.2936   0.3000   0.3194   0.3364   0.3451   0.3615   0.3848   0.3965
   0.4083   0.4253   0.4442   0.4713   0.4824   0.5011   0.5173   0.5371
   0.5661   0.5772   0.6001   0.6216   0.6352   0.6467   0.6590   0.6770
   0.7091   0.7188   0.7511   0.7533   0.7636   0.7860   0.8311   0.8481
   0.8748   0.8917   0.9403   0.9496   0.9932   1.0067   1.0309   1.0779
   1.1027   1.1134   1.1626   1.2265   1.2662   1.2852   1.3144   1.3581
   1.4936   1.5321   1.5638   1.6132   1.6803   1.7630   2.1626   2.3392
     eigenvalues at k+q:
 -36.6279 -36.4458 -36.1999 -36.1231 -36.0831 -36.0755 -36.0589 -36.0447
 -35.9084 -35.8257 -35.7830 -35.7436 -35.6363 -18.7113 -18.6001 -18.3835
 -18.3245 -18.2439 -18.1799 -18.1450 -18.0893 -18.0628 -18.0497 -17.9942
 -17.9615 -17.9360 -17.9137 -17.8866 -17.8611 -17.8374 -17.8116 -17.7937
 -17.7796 -17.7640 -17.7392 -17.7157 -17.6906 -17.6596 -17.6357 -17.6181
 -17.5943 -17.5806 -17.5596 -17.5432 -17.5276 -17.5189 -17.5068 -17.4999
 -17.4701 -17.4535 -17.4229 -17.4023 -17.3895 -17.3826 -17.3562 -17.3464
 -17.3298 -17.3184 -17.3097 -17.2931 -17.2733 -17.2578 -17.2423 -17.2266
 -17.2194 -17.1960 -17.1803 -17.1709 -17.1528 -17.1379 -17.1176 -17.1079
 -17.0871 -17.0720 -17.0627 -17.0565 -17.0478 -17.0368 -17.0250 -17.0203
 -16.9969 -16.9863 -16.9678 -16.9619 -16.9540 -16.9407 -16.9076 -16.9011
 -16.8768 -16.8692 -16.8515 -16.7459 -16.7071 -16.6504 -16.6450 -16.5610
 -16.5294 -16.4971 -16.4777 -16.4436 -16.4055 -16.3877 -15.9662 -15.7226
 -15.5017 -15.4818 -15.3387 -15.2873 -15.1960 -15.1758 -15.1077 -15.0646
 -14.9195 -14.8690 -14.7961 -14.7116 -14.6940 -14.6590 -14.5966 -14.5114
 -14.4098 -14.2862 -14.2264 -14.1449 -14.1204 -14.0520 -14.0177 -13.8140
 -13.3941  -7.0255  -6.5424  -6.3536  -6.3325  -6.2184  -6.2023  -6.1032
  -6.0236  -5.9821  -5.9308  -5.9086  -5.8838  -5.8365  -5.8201  -5.7903
  -5.7731  -5.7207  -5.6931  -5.6812  -5.6570  -5.6268  -5.5714  -5.5528
  -5.5252  -5.4764  -5.4510  -5.4317  -5.4147  -5.3884  -5.3559  -5.3060
  -5.2978  -5.2768  -5.2540  -5.1994  -5.1817  -5.1220  -5.0893  -5.0703
  -5.0192  -4.9925  -4.9526  -4.9068  -4.8829  -4.8656  -4.8139  -4.7309
  -4.6858  -4.3867  -4.0836  -3.9001  -3.7089  -3.5407  -3.5034  -3.4409
  -3.3930  -3.3262  -3.2708  -3.2208  -3.1474  -3.0928  -3.0012  -2.9692
  -2.9304  -2.9146  -2.8817  -2.8668  -2.8555  -2.7810  -2.7512  -2.7131
  -2.6793  -2.6660  -2.6279  -2.5389  -2.5329  -2.4958  -2.4731  -2.4240
  -2.3926  -2.3736  -2.3249  -2.2918  -2.2563  -2.2369  -2.1926  -2.1789
  -2.1323  -2.1098  -2.0905  -2.0343  -2.0100  -1.9694  -1.9536  -1.9398
  -1.9046  -1.8767  -1.8458  -1.8181  -1.7700  -1.7580  -1.7340  -1.7018
  -1.6861  -1.6371  -1.6006  -1.5437  -1.5343  -1.5156  -1.4542  -1.4336
  -1.4188  -1.3493  -1.3115  -1.2988  -1.2556  -1.2095  -1.1757  -1.1637
  -1.1049  -1.0860  -1.0608  -1.0079  -0.9648  -0.8984  -0.8820  -0.8073
  -0.7696  -0.7465  -0.6819  -0.6589  -0.6195  -0.5914  -0.5703  -0.5353
  -0.4962  -0.4896  -0.4701  -0.4471  -0.4149  -0.3870  -0.3518  -0.3297
  -0.3102  -0.2924  -0.2759  -0.2500  -0.2398  -0.2187  -0.2005  -0.1898
  -0.1629  -0.1354  -0.1161  -0.0892  -0.0769  -0.0594  -0.0236  -0.0163
  -0.0000   0.0217   0.0420   0.0640   0.0725   0.0943   0.1082   0.1338
   0.1465   0.1601   0.1817   0.1963   0.2159   0.2355   0.2536   0.2787
   0.2936   0.3000   0.3194   0.3364   0.3452   0.3615   0.3848   0.3965
   0.4083   0.4253   0.4442   0.4713   0.4824   0.5011   0.5173   0.5372
   0.5661   0.5772   0.6001   0.6216   0.6352   0.6467   0.6590   0.6770
   0.7091   0.7188   0.7511   0.7533   0.7636   0.7860   0.8311   0.8481
   0.8748   0.8917   0.9403   0.9496   0.9932   1.0067   1.0309   1.0778
   1.1027   1.1134   1.1626   1.2265   1.2662   1.2852   1.3144   1.3581
   1.4936   1.5321   1.5638   1.6132   1.6802   1.7630   2.1626   2.3392
     cgsolve_all iterations  67    anorm=    0.74E-07
PARA_AUG  1      50.5723927        -0.2971998         0.0795246
     cgsolve_all iterations  67    anorm=    0.76E-07
PARA_AUG  2      -0.3852049        50.5646315         0.0954743
     cgsolve_all iterations  67    anorm=    0.74E-07
PARA_AUG  3       0.0387239        -0.0676191        50.3181923
     cgsolve_all iterations  72    anorm=    0.71E-07
     cgsolve_all iterations  74    anorm=    0.71E-07
     cgsolve_all iterations  74    anorm=    0.72E-07
     compute_u_kq: q = (    0.0396,    0.0000,    0.0000)
     Rotating WFCS
     ethr =  1.00E-14,  avg # of iterations = 24.0
     eigenvalues at k:
 -36.6279 -36.4458 -36.1999 -36.1231 -36.0831 -36.0755 -36.0589 -36.0447
 -35.9084 -35.8257 -35.7830 -35.7436 -35.6363 -18.7113 -18.6001 -18.3835
 -18.3245 -18.2439 -18.1799 -18.1450 -18.0893 -18.0628 -18.0497 -17.9942
 -17.9615 -17.9359 -17.9137 -17.8866 -17.8611 -17.8374 -17.8116 -17.7937
 -17.7796 -17.7640 -17.7392 -17.7157 -17.6906 -17.6596 -17.6357 -17.6181
 -17.5943 -17.5806 -17.5596 -17.5432 -17.5276 -17.5189 -17.5068 -17.4999
 -17.4701 -17.4535 -17.4229 -17.4023 -17.3895 -17.3826 -17.3562 -17.3464
 -17.3298 -17.3184 -17.3097 -17.2931 -17.2733 -17.2578 -17.2423 -17.2266
 -17.2194 -17.1960 -17.1803 -17.1709 -17.1528 -17.1379 -17.1176 -17.1079
 -17.0871 -17.0720 -17.0627 -17.0565 -17.0478 -17.0368 -17.0250 -17.0203
 -16.9969 -16.9863 -16.9678 -16.9619 -16.9540 -16.9407 -16.9076 -16.9011
 -16.8768 -16.8692 -16.8515 -16.7459 -16.7071 -16.6504 -16.6449 -16.5610
 -16.5294 -16.4972 -16.4777 -16.4436 -16.4055 -16.3878 -15.9662 -15.7226
 -15.5017 -15.4818 -15.3387 -15.2873 -15.1960 -15.1758 -15.1076 -15.0645
 -14.9195 -14.8690 -14.7961 -14.7116 -14.6941 -14.6590 -14.5966 -14.5114
 -14.4098 -14.2862 -14.2264 -14.1449 -14.1204 -14.0520 -14.0177 -13.8139
 -13.3941  -7.0255  -6.5424  -6.3536  -6.3325  -6.2184  -6.2023  -6.1032
  -6.0236  -5.9821  -5.9308  -5.9086  -5.8838  -5.8365  -5.8201  -5.7903
  -5.7731  -5.7207  -5.6931  -5.6812  -5.6570  -5.6268  -5.5714  -5.5528
  -5.5252  -5.4764  -5.4510  -5.4317  -5.4147  -5.3884  -5.3559  -5.3060
  -5.2978  -5.2768  -5.2541  -5.1994  -5.1817  -5.1220  -5.0893  -5.0703
  -5.0192  -4.9925  -4.9526  -4.9068  -4.8829  -4.8656  -4.8139  -4.7309
  -4.6858  -4.3867  -4.0836  -3.9001  -3.7089  -3.5407  -3.5034  -3.4409
  -3.3929  -3.3262  -3.2708  -3.2208  -3.1474  -3.0928  -3.0012  -2.9692
  -2.9304  -2.9146  -2.8816  -2.8668  -2.8555  -2.7810  -2.7512  -2.7131
  -2.6793  -2.6660  -2.6279  -2.5389  -2.5329  -2.4958  -2.4731  -2.4240
  -2.3926  -2.3736  -2.3249  -2.2918  -2.2563  -2.2369  -2.1926  -2.1789
  -2.1323  -2.1099  -2.0905  -2.0343  -2.0100  -1.9694  -1.9536  -1.9398
  -1.9046  -1.8767  -1.8458  -1.8181  -1.7700  -1.7580  -1.7340  -1.7018
  -1.6861  -1.6371  -1.6006  -1.5437  -1.5343  -1.5156  -1.4542  -1.4336
  -1.4188  -1.3493  -1.3115  -1.2988  -1.2556  -1.2095  -1.1757  -1.1637
  -1.1049  -1.0860  -1.0608  -1.0079  -0.9648  -0.8983  -0.8820  -0.8073
  -0.7696  -0.7465  -0.6819  -0.6589  -0.6195  -0.5914  -0.5703  -0.5353
  -0.4962  -0.4896  -0.4701  -0.4471  -0.4149  -0.3870  -0.3518  -0.3297
  -0.3102  -0.2924  -0.2759  -0.2500  -0.2398  -0.2187  -0.2005  -0.1898
  -0.1629  -0.1354  -0.1161  -0.0892  -0.0770  -0.0594  -0.0236  -0.0164
  -0.0000   0.0217   0.0420   0.0640   0.0725   0.0943   0.1082   0.1338
   0.1465   0.1601   0.1817   0.1963   0.2159   0.2355   0.2536   0.2787
   0.2936   0.3000   0.3194   0.3364   0.3451   0.3615   0.3848   0.3965
   0.4083   0.4253   0.4442   0.4713   0.4824   0.5011   0.5173   0.5371
   0.5661   0.5772   0.6001   0.6216   0.6352   0.6467   0.6590   0.6770
   0.7091   0.7188   0.7511   0.7533   0.7636   0.7860   0.8311   0.8481
   0.8748   0.8917   0.9403   0.9496   0.9932   1.0067   1.0309   1.0779
   1.1027   1.1134   1.1626   1.2265   1.2662   1.2852   1.3144   1.3581
   1.4936   1.5321   1.5638   1.6132   1.6803   1.7630   2.1626   2.3392
     eigenvalues at k+q:
 -36.6279 -36.4458 -36.1999 -36.1231 -36.0831 -36.0755 -36.0589 -36.0447
 -35.9083 -35.8257 -35.7830 -35.7436 -35.6363 -18.7106 -18.6024 -18.3841
 -18.3213 -18.2453 -18.1802 -18.1460 -18.0890 -18.0659 -18.0462 -17.9955
 -17.9619 -17.9403 -17.9143 -17.8861 -17.8595 -17.8395 -17.8126 -17.7944
 -17.7789 -17.7622 -17.7348 -17.7150 -17.6909 -17.6582 -17.6384 -17.6203
 -17.5933 -17.5811 -17.5618 -17.5444 -17.5290 -17.5198 -17.5082 -17.4993
 -17.4706 -17.4541 -17.4223 -17.4002 -17.3900 -17.3817 -17.3586 -17.3474
 -17.3317 -17.3162 -17.3093 -17.2928 -17.2730 -17.2578 -17.2436 -17.2286
 -17.2192 -17.1946 -17.1781 -17.1672 -17.1506 -17.1381 -17.1161 -17.1068
 -17.0875 -17.0710 -17.0617 -17.0554 -17.0457 -17.0349 -17.0224 -17.0179
 -16.9957 -16.9845 -16.9648 -16.9608 -16.9515 -16.9427 -16.9085 -16.9009
 -16.8750 -16.8658 -16.8489 -16.7463 -16.7074 -16.6530 -16.6486 -16.5619
 -16.5305 -16.4983 -16.4790 -16.4436 -16.4160 -16.3871 -15.9664 -15.7211
 -15.5035 -15.4820 -15.3342 -15.2876 -15.1980 -15.1794 -15.1073 -15.0714
 -14.9207 -14.8681 -14.7915 -14.7139 -14.6944 -14.6584 -14.5941 -14.5103
 -14.4134 -14.2866 -14.2284 -14.1411 -14.1207 -14.0518 -14.0168 -13.8129
 -13.3940  -7.0108  -6.5257  -6.3565  -6.3332  -6.2199  -6.2006  -6.1015
  -6.0242  -5.9820  -5.9300  -5.9089  -5.8844  -5.8427  -5.8256  -5.7920
  -5.7749  -5.7220  -5.6956  -5.6813  -5.6549  -5.6277  -5.5694  -5.5513
  -5.5242  -5.4781  -5.4579  -5.4327  -5.4144  -5.3889  -5.3563  -5.3139
  -5.2986  -5.2780  -5.2534  -5.2055  -5.1829  -5.1266  -5.0920  -5.0723
  -5.0215  -4.9920  -4.9530  -4.9092  -4.8815  -4.8663  -4.8143  -4.7306
  -4.6876  -4.3850  -4.0707  -3.8843  -3.6998  -3.5446  -3.5055  -3.4369
  -3.3994  -3.3254  -3.2694  -3.2190  -3.1517  -3.0943  -2.9996  -2.9708
  -2.9355  -2.9191  -2.8836  -2.8668  -2.8565  -2.7757  -2.7515  -2.7145
  -2.6873  -2.6618  -2.6359  -2.5368  -2.5265  -2.4947  -2.4718  -2.4259
  -2.3925  -2.3710  -2.3238  -2.2943  -2.2572  -2.2359  -2.1907  -2.1871
  -2.1386  -2.1056  -2.0922  -2.0349  -2.0111  -1.9705  -1.9553  -1.9388
  -1.9036  -1.8763  -1.8442  -1.8129  -1.7677  -1.7557  -1.7314  -1.7001
  -1.6854  -1.6390  -1.6014  -1.5442  -1.5339  -1.5124  -1.4562  -1.4316
  -1.4188  -1.3507  -1.3128  -1.3006  -1.2613  -1.2085  -1.1815  -1.1616
  -1.1024  -1.0810  -1.0588  -1.0071  -0.9572  -0.8985  -0.8814  -0.8052
  -0.7712  -0.7378  -0.6826  -0.6540  -0.6162  -0.5962  -0.5777  -0.5343
  -0.4950  -0.4875  -0.4696  -0.4441  -0.4142  -0.3862  -0.3557  -0.3301
  -0.3100  -0.2885  -0.2759  -0.2487  -0.2422  -0.2179  -0.2037  -0.1881
  -0.1643  -0.1365  -0.1161  -0.0905  -0.0773  -0.0616  -0.0261  -0.0165
  -0.0018   0.0196   0.0420   0.0630   0.0740   0.0928   0.1059   0.1354
   0.1447   0.1580   0.1810   0.1977   0.2168   0.2354   0.2531   0.2790
   0.2926   0.3017   0.3209   0.3371   0.3450   0.3618   0.3822   0.3976
   0.4062   0.4263   0.4430   0.4724   0.4821   0.5004   0.5156   0.5360
   0.5654   0.5755   0.6027   0.6213   0.6367   0.6465   0.6605   0.6800
   0.7112   0.7189   0.7497   0.7537   0.7642   0.7889   0.8309   0.8476
   0.8778   0.8920   0.9413   0.9494   0.9923   1.0077   1.0315   1.0804
   1.1050   1.1151   1.1670   1.2267   1.2639   1.2834   1.3163   1.3586
   1.4977   1.5324   1.5630   1.6110   1.6798   1.7626   2.1597   2.3367
     cgsolve_all iterations  72    anorm=    0.71E-07
     cgsolve_all iterations  76    anorm=    0.70E-07
     cgsolve_all iterations  74    anorm=    0.72E-07
     compute_u_kq: q = (   -0.0396,    0.0000,    0.0000)
     Rotating WFCS
     ethr =  1.00E-14,  avg # of iterations = 24.0
     eigenvalues at k:
 -36.6279 -36.4458 -36.1999 -36.1231 -36.0831 -36.0755 -36.0589 -36.0447
 -35.9084 -35.8257 -35.7830 -35.7436 -35.6363 -18.7113 -18.6001 -18.3835
 -18.3245 -18.2439 -18.1799 -18.1450 -18.0893 -18.0628 -18.0497 -17.9942
 -17.9615 -17.9359 -17.9137 -17.8866 -17.8611 -17.8374 -17.8116 -17.7937
 -17.7796 -17.7640 -17.7392 -17.7157 -17.6906 -17.6596 -17.6357 -17.6181
 -17.5943 -17.5806 -17.5596 -17.5432 -17.5276 -17.5189 -17.5068 -17.4999
 -17.4701 -17.4535 -17.4229 -17.4023 -17.3895 -17.3826 -17.3562 -17.3464
 -17.3298 -17.3184 -17.3097 -17.2931 -17.2733 -17.2578 -17.2423 -17.2266
 -17.2194 -17.1960 -17.1803 -17.1709 -17.1528 -17.1379 -17.1176 -17.1079
 -17.0871 -17.0720 -17.0627 -17.0565 -17.0478 -17.0368 -17.0250 -17.0203
 -16.9969 -16.9863 -16.9678 -16.9619 -16.9540 -16.9407 -16.9076 -16.9011
 -16.8768 -16.8692 -16.8515 -16.7459 -16.7071 -16.6504 -16.6449 -16.5610
 -16.5294 -16.4972 -16.4777 -16.4436 -16.4055 -16.3878 -15.9662 -15.7226
 -15.5017 -15.4818 -15.3387 -15.2873 -15.1960 -15.1758 -15.1076 -15.0645
 -14.9195 -14.8690 -14.7961 -14.7116 -14.6941 -14.6590 -14.5966 -14.5114
 -14.4098 -14.2862 -14.2264 -14.1449 -14.1204 -14.0520 -14.0177 -13.8139
 -13.3941  -7.0255  -6.5424  -6.3536  -6.3325  -6.2184  -6.2023  -6.1032
  -6.0236  -5.9821  -5.9308  -5.9086  -5.8838  -5.8365  -5.8201  -5.7903
  -5.7731  -5.7207  -5.6931  -5.6812  -5.6570  -5.6268  -5.5714  -5.5528
  -5.5252  -5.4764  -5.4510  -5.4317  -5.4147  -5.3884  -5.3559  -5.3060
  -5.2978  -5.2768  -5.2541  -5.1994  -5.1817  -5.1220  -5.0893  -5.0703
  -5.0192  -4.9925  -4.9526  -4.9068  -4.8829  -4.8656  -4.8139  -4.7309
  -4.6858  -4.3867  -4.0836  -3.9001  -3.7089  -3.5407  -3.5034  -3.4409
  -3.3929  -3.3262  -3.2708  -3.2208  -3.1474  -3.0928  -3.0012  -2.9692
  -2.9304  -2.9146  -2.8816  -2.8668  -2.8555  -2.7810  -2.7512  -2.7131
  -2.6793  -2.6660  -2.6279  -2.5389  -2.5329  -2.4958  -2.4731  -2.4240
  -2.3926  -2.3736  -2.3249  -2.2918  -2.2563  -2.2369  -2.1926  -2.1789
  -2.1323  -2.1099  -2.0905  -2.0343  -2.0100  -1.9694  -1.9536  -1.9398
  -1.9046  -1.8767  -1.8458  -1.8181  -1.7700  -1.7580  -1.7340  -1.7018
  -1.6861  -1.6371  -1.6006  -1.5437  -1.5343  -1.5156  -1.4542  -1.4336
  -1.4188  -1.3493  -1.3115  -1.2988  -1.2556  -1.2095  -1.1757  -1.1637
  -1.1049  -1.0860  -1.0608  -1.0079  -0.9648  -0.8983  -0.8820  -0.8073
  -0.7696  -0.7465  -0.6819  -0.6589  -0.6195  -0.5914  -0.5703  -0.5353
  -0.4962  -0.4896  -0.4701  -0.4471  -0.4149  -0.3870  -0.3518  -0.3297
  -0.3102  -0.2924  -0.2759  -0.2500  -0.2398  -0.2187  -0.2005  -0.1898
  -0.1629  -0.1354  -0.1161  -0.0892  -0.0770  -0.0594  -0.0236  -0.0164
  -0.0000   0.0217   0.0420   0.0640   0.0725   0.0943   0.1082   0.1338
   0.1465   0.1601   0.1817   0.1963   0.2159   0.2355   0.2536   0.2787
   0.2936   0.3000   0.3194   0.3364   0.3451   0.3615   0.3848   0.3965
   0.4083   0.4253   0.4442   0.4713   0.4824   0.5011   0.5173   0.5371
   0.5661   0.5772   0.6001   0.6216   0.6352   0.6467   0.6590   0.6770
   0.7091   0.7188   0.7511   0.7533   0.7636   0.7860   0.8311   0.8481
   0.8748   0.8917   0.9403   0.9496   0.9932   1.0067   1.0309   1.0779
   1.1027   1.1134   1.1626   1.2265   1.2662   1.2852   1.3144   1.3581
   1.4936   1.5321   1.5638   1.6132   1.6803   1.7630   2.1626   2.3392
     eigenvalues at k+q:
 -36.6279 -36.4458 -36.1999 -36.1231 -36.0831 -36.0755 -36.0589 -36.0447
 -35.9084 -35.8257 -35.7830 -35.7436 -35.6363 -18.7120 -18.5979 -18.3826
 -18.3274 -18.2426 -18.1796 -18.1440 -18.0893 -18.0611 -18.0528 -17.9918
 -17.9611 -17.9319 -17.9128 -17.8874 -17.8625 -17.8353 -17.8113 -17.7929
 -17.7803 -17.7659 -17.7437 -17.7160 -17.6908 -17.6604 -17.6336 -17.6164
 -17.5953 -17.5797 -17.5575 -17.5419 -17.5270 -17.5198 -17.5059 -17.4979
 -17.4682 -17.4528 -17.4239 -17.4041 -17.3896 -17.3824 -17.3542 -17.3448
 -17.3285 -17.3211 -17.3098 -17.2936 -17.2729 -17.2577 -17.2411 -17.2247
 -17.2196 -17.1970 -17.1836 -17.1738 -17.1550 -17.1374 -17.1189 -17.1093
 -17.0868 -17.0737 -17.0634 -17.0577 -17.0493 -17.0390 -17.0282 -17.0221
 -16.9983 -16.9882 -16.9711 -16.9633 -16.9565 -16.9383 -16.9067 -16.9014
 -16.8793 -16.8721 -16.8533 -16.7455 -16.7069 -16.6509 -16.6384 -16.5601
 -16.5283 -16.4962 -16.4763 -16.4434 -16.3953 -16.3883 -15.9660 -15.7241
 -15.5003 -15.4816 -15.3428 -15.2870 -15.1969 -15.1693 -15.1076 -15.0567
 -14.9185 -14.8695 -14.8020 -14.7100 -14.6948 -14.6598 -14.5979 -14.5119
 -14.4058 -14.2859 -14.2243 -14.1491 -14.1207 -14.0521 -14.0185 -13.8147
 -13.3942  -7.0398  -6.5585  -6.3508  -6.3318  -6.2169  -6.2040  -6.1048
  -6.0237  -5.9821  -5.9316  -5.9090  -5.8829  -5.8309  -5.8142  -5.7887
  -5.7714  -5.7196  -5.6908  -5.6812  -5.6595  -5.6248  -5.5731  -5.5543
  -5.5261  -5.4755  -5.4441  -5.4303  -5.4147  -5.3883  -5.3549  -5.3022
  -5.2942  -5.2751  -5.2546  -5.2005  -5.1750  -5.1177  -5.0856  -5.0656
  -5.0165  -4.9930  -4.9520  -4.9043  -4.8843  -4.8651  -4.8135  -4.7313
  -4.6838  -4.3885  -4.0970  -3.9180  -3.7165  -3.5388  -3.5012  -3.4443
  -3.3847  -3.3270  -3.2729  -3.2226  -3.1416  -3.0904  -3.0028  -2.9679
  -2.9270  -2.9101  -2.8812  -2.8669  -2.8522  -2.7863  -2.7514  -2.7100
  -2.6777  -2.6656  -2.6187  -2.5448  -2.5360  -2.4967  -2.4746  -2.4236
  -2.3921  -2.3772  -2.3244  -2.2892  -2.2546  -2.2373  -2.1959  -2.1709
  -2.1250  -2.1136  -2.0890  -2.0338  -2.0083  -1.9688  -1.9521  -1.9401
  -1.9075  -1.8775  -1.8465  -1.8224  -1.7747  -1.7585  -1.7358  -1.7034
  -1.6865  -1.6358  -1.5991  -1.5484  -1.5318  -1.5161  -1.4527  -1.4351
  -1.4178  -1.3478  -1.3104  -1.2974  -1.2522  -1.2118  -1.1700  -1.1646
  -1.1091  -1.0890  -1.0622  -1.0085  -0.9724  -0.8987  -0.8826  -0.8097
  -0.7710  -0.7520  -0.6826  -0.6626  -0.6233  -0.5871  -0.5641  -0.5357
  -0.4983  -0.4912  -0.4706  -0.4501  -0.4154  -0.3869  -0.3495  -0.3299
  -0.3093  -0.2954  -0.2750  -0.2519  -0.2357  -0.2201  -0.1974  -0.1910
  -0.1612  -0.1343  -0.1160  -0.0885  -0.0761  -0.0574  -0.0218  -0.0159
   0.0012   0.0238   0.0424   0.0647   0.0713   0.0956   0.1103   0.1321
   0.1479   0.1623   0.1821   0.1945   0.2152   0.2355   0.2538   0.2780
   0.2935   0.2996   0.3174   0.3356   0.3459   0.3614   0.3866   0.3946
   0.4109   0.4240   0.4444   0.4705   0.4836   0.5015   0.5194   0.5381
   0.5671   0.5787   0.5972   0.6210   0.6346   0.6466   0.6571   0.6742
   0.7072   0.7188   0.7507   0.7541   0.7635   0.7831   0.8309   0.8475
   0.8720   0.8936   0.9390   0.9502   0.9932   1.0062   1.0310   1.0752
   1.0992   1.1127   1.1584   1.2261   1.2667   1.2891   1.3132   1.3580
   1.4890   1.5320   1.5645   1.6156   1.6811   1.7639   2.1654   2.3418
     cgsolve_all iterations  74    anorm=    0.71E-07
     cgsolve_all iterations  74    anorm=    0.70E-07
     cgsolve_all iterations  72    anorm=    0.72E-07
     compute_u_kq: q = (    0.0000,    0.0396,    0.0000)
     Rotating WFCS
     ethr =  1.00E-14,  avg # of iterations = 24.0
     eigenvalues at k:
 -36.6279 -36.4458 -36.1999 -36.1231 -36.0831 -36.0755 -36.0589 -36.0447
 -35.9084 -35.8257 -35.7830 -35.7436 -35.6363 -18.7113 -18.6001 -18.3835
 -18.3245 -18.2439 -18.1799 -18.1450 -18.0893 -18.0628 -18.0497 -17.9942
 -17.9615 -17.9359 -17.9137 -17.8866 -17.8611 -17.8374 -17.8116 -17.7937
 -17.7796 -17.7640 -17.7392 -17.7157 -17.6906 -17.6596 -17.6357 -17.6181
 -17.5943 -17.5806 -17.5596 -17.5432 -17.5276 -17.5189 -17.5068 -17.4999
 -17.4701 -17.4535 -17.4229 -17.4023 -17.3895 -17.3826 -17.3562 -17.3464
 -17.3298 -17.3184 -17.3097 -17.2931 -17.2733 -17.2578 -17.2423 -17.2266
 -17.2194 -17.1960 -17.1803 -17.1709 -17.1528 -17.1379 -17.1176 -17.1079
 -17.0871 -17.0720 -17.0627 -17.0565 -17.0478 -17.0368 -17.0250 -17.0203
 -16.9969 -16.9863 -16.9678 -16.9619 -16.9540 -16.9407 -16.9076 -16.9011
 -16.8768 -16.8692 -16.8515 -16.7459 -16.7071 -16.6504 -16.6449 -16.5610
 -16.5294 -16.4972 -16.4777 -16.4436 -16.4055 -16.3878 -15.9662 -15.7226
 -15.5017 -15.4818 -15.3387 -15.2873 -15.1960 -15.1758 -15.1076 -15.0645
 -14.9195 -14.8690 -14.7961 -14.7116 -14.6941 -14.6590 -14.5966 -14.5114
 -14.4098 -14.2862 -14.2264 -14.1449 -14.1204 -14.0520 -14.0177 -13.8139
 -13.3941  -7.0255  -6.5424  -6.3536  -6.3325  -6.2184  -6.2023  -6.1032
  -6.0236  -5.9821  -5.9308  -5.9086  -5.8838  -5.8365  -5.8201  -5.7903
  -5.7731  -5.7207  -5.6931  -5.6812  -5.6570  -5.6268  -5.5714  -5.5528
  -5.5252  -5.4764  -5.4510  -5.4317  -5.4147  -5.3884  -5.3559  -5.3060
  -5.2978  -5.2768  -5.2541  -5.1994  -5.1817  -5.1220  -5.0893  -5.0703
  -5.0192  -4.9925  -4.9526  -4.9068  -4.8829  -4.8656  -4.8139  -4.7309
  -4.6858  -4.3867  -4.0836  -3.9001  -3.7089  -3.5407  -3.5034  -3.4409
  -3.3929  -3.3262  -3.2708  -3.2208  -3.1474  -3.0928  -3.0012  -2.9692
  -2.9304  -2.9146  -2.8816  -2.8668  -2.8555  -2.7810  -2.7512  -2.7131
  -2.6793  -2.6660  -2.6279  -2.5389  -2.5329  -2.4958  -2.4731  -2.4240
  -2.3926  -2.3736  -2.3249  -2.2918  -2.2563  -2.2369  -2.1926  -2.1789
  -2.1323  -2.1099  -2.0905  -2.0343  -2.0100  -1.9694  -1.9536  -1.9398
  -1.9046  -1.8767  -1.8458  -1.8181  -1.7700  -1.7580  -1.7340  -1.7018
  -1.6861  -1.6371  -1.6006  -1.5437  -1.5343  -1.5156  -1.4542  -1.4336
  -1.4188  -1.3493  -1.3115  -1.2988  -1.2556  -1.2095  -1.1757  -1.1637
  -1.1049  -1.0860  -1.0608  -1.0079  -0.9648  -0.8983  -0.8820  -0.8073
  -0.7696  -0.7465  -0.6819  -0.6589  -0.6195  -0.5914  -0.5703  -0.5353
  -0.4962  -0.4896  -0.4701  -0.4471  -0.4149  -0.3870  -0.3518  -0.3297
  -0.3102  -0.2924  -0.2759  -0.2500  -0.2398  -0.2187  -0.2005  -0.1898
  -0.1629  -0.1354  -0.1161  -0.0892  -0.0770  -0.0594  -0.0236  -0.0164
  -0.0000   0.0217   0.0420   0.0640   0.0725   0.0943   0.1082   0.1338
   0.1465   0.1601   0.1817   0.1963   0.2159   0.2355   0.2536   0.2787
   0.2936   0.3000   0.3194   0.3364   0.3451   0.3615   0.3848   0.3965
   0.4083   0.4253   0.4442   0.4713   0.4824   0.5011   0.5173   0.5371
   0.5661   0.5772   0.6001   0.6216   0.6352   0.6467   0.6590   0.6770
   0.7091   0.7188   0.7511   0.7533   0.7636   0.7860   0.8311   0.8481
   0.8748   0.8917   0.9403   0.9496   0.9932   1.0067   1.0309   1.0779
   1.1027   1.1134   1.1626   1.2265   1.2662   1.2852   1.3144   1.3581
   1.4936   1.5321   1.5638   1.6132   1.6803   1.7630   2.1626   2.3392
     eigenvalues at k+q:
 -36.6279 -36.4458 -36.1998 -36.1231 -36.0831 -36.0755 -36.0589 -36.0447
 -35.9084 -35.8257 -35.7830 -35.7436 -35.6363 -18.7119 -18.5979 -18.3809
 -18.3287 -18.2437 -18.1768 -18.1426 -18.0905 -18.0606 -18.0512 -17.9887
 -17.9639 -17.9353 -17.9148 -17.8896 -17.8612 -17.8371 -17.8115 -17.7914
 -17.7791 -17.7636 -17.7392 -17.7160 -17.6920 -17.6601 -17.6354 -17.6169
 -17.5934 -17.5809 -17.5578 -17.5438 -17.5250 -17.5179 -17.5054 -17.4979
 -17.4661 -17.4538 -17.4255 -17.4017 -17.3883 -17.3828 -17.3558 -17.3456
 -17.3312 -17.3195 -17.3085 -17.2930 -17.2732 -17.2566 -17.2408 -17.2276
 -17.2199 -17.1960 -17.1834 -17.1754 -17.1560 -17.1371 -17.1199 -17.1097
 -17.0879 -17.0746 -17.0641 -17.0580 -17.0493 -17.0392 -17.0294 -17.0235
 -16.9988 -16.9892 -16.9731 -16.9635 -16.9576 -16.9384 -16.9072 -16.9017
 -16.8804 -16.8737 -16.8531 -16.7454 -16.7070 -16.6498 -16.6348 -16.5595
 -16.5290 -16.4972 -16.4757 -16.4420 -16.3911 -16.3876 -15.9656 -15.7249
 -15.4996 -15.4812 -15.3416 -15.2871 -15.1932 -15.1754 -15.1040 -15.0578
 -14.9191 -14.8691 -14.7993 -14.7087 -14.6966 -14.6591 -14.5991 -14.5143
 -14.4051 -14.2846 -14.2243 -14.1459 -14.1217 -14.0530 -14.0190 -13.8166
 -13.3942  -7.0474  -6.5660  -6.3497  -6.3327  -6.2178  -6.2037  -6.1059
  -6.0219  -5.9818  -5.9320  -5.9049  -5.8804  -5.8340  -5.8127  -5.7896
  -5.7720  -5.7194  -5.6893  -5.6810  -5.6526  -5.6271  -5.5725  -5.5539
  -5.5274  -5.4768  -5.4467  -5.4302  -5.4139  -5.3876  -5.3559  -5.2995
  -5.2897  -5.2747  -5.2555  -5.1958  -5.1696  -5.1185  -5.0823  -5.0601
  -5.0172  -4.9916  -4.9533  -4.9065  -4.8850  -4.8644  -4.8131  -4.7314
  -4.6823  -4.3893  -4.1049  -3.9314  -3.7066  -3.5450  -3.5032  -3.4401
  -3.3926  -3.3275  -3.2709  -3.2196  -3.1427  -3.0888  -2.9995  -2.9648
  -2.9232  -2.9101  -2.8758  -2.8685  -2.8531  -2.7768  -2.7524  -2.7119
  -2.6809  -2.6667  -2.6272  -2.5485  -2.5301  -2.4949  -2.4703  -2.4273
  -2.3917  -2.3749  -2.3249  -2.2888  -2.2570  -2.2361  -2.1921  -2.1763
  -2.1338  -2.1137  -2.0892  -2.0376  -2.0125  -1.9687  -1.9521  -1.9411
  -1.9029  -1.8750  -1.8436  -1.8211  -1.7706  -1.7586  -1.7324  -1.7030
  -1.6857  -1.6350  -1.5954  -1.5441  -1.5321  -1.5169  -1.4596  -1.4334
  -1.4150  -1.3476  -1.3113  -1.2980  -1.2584  -1.2154  -1.1795  -1.1617
  -1.1085  -1.0870  -1.0651  -1.0122  -0.9700  -0.9000  -0.8846  -0.8092
  -0.7705  -0.7508  -0.6861  -0.6592  -0.6194  -0.5913  -0.5698  -0.5336
  -0.4943  -0.4917  -0.4699  -0.4489  -0.4135  -0.3860  -0.3531  -0.3303
  -0.3080  -0.2921  -0.2750  -0.2499  -0.2393  -0.2176  -0.2004  -0.1890
  -0.1600  -0.1378  -0.1167  -0.0892  -0.0760  -0.0563  -0.0215  -0.0158
   0.0027   0.0225   0.0407   0.0643   0.0755   0.0955   0.1082   0.1339
   0.1441   0.1601   0.1841   0.1972   0.2173   0.2364   0.2545   0.2790
   0.2926   0.2988   0.3204   0.3375   0.3466   0.3630   0.3851   0.3992
   0.4083   0.4242   0.4445   0.4713   0.4833   0.5012   0.5172   0.5383
   0.5663   0.5750   0.5981   0.6211   0.6339   0.6459   0.6583   0.6735
   0.7072   0.7178   0.7508   0.7531   0.7644   0.7858   0.8289   0.8454
   0.8714   0.8925   0.9405   0.9502   0.9901   1.0051   1.0279   1.0756
   1.0985   1.1114   1.1618   1.2271   1.2695   1.2815   1.3141   1.3572
   1.4849   1.5316   1.5662   1.6169   1.6832   1.7644   2.1668   2.3430
     cgsolve_all iterations  72    anorm=    0.70E-07
     cgsolve_all iterations  74    anorm=    0.70E-07
     cgsolve_all iterations  74    anorm=    0.71E-07
     compute_u_kq: q = (    0.0000,   -0.0396,    0.0000)
     Rotating WFCS
     ethr =  1.00E-14,  avg # of iterations = 24.0
     eigenvalues at k:
 -36.6279 -36.4458 -36.1999 -36.1231 -36.0831 -36.0755 -36.0589 -36.0447
 -35.9084 -35.8257 -35.7830 -35.7436 -35.6363 -18.7113 -18.6001 -18.3835
 -18.3245 -18.2439 -18.1799 -18.1450 -18.0893 -18.0628 -18.0497 -17.9942
 -17.9615 -17.9359 -17.9137 -17.8866 -17.8611 -17.8374 -17.8116 -17.7937
 -17.7796 -17.7640 -17.7392 -17.7157 -17.6906 -17.6596 -17.6357 -17.6181
 -17.5943 -17.5806 -17.5596 -17.5432 -17.5276 -17.5189 -17.5068 -17.4999
 -17.4701 -17.4535 -17.4229 -17.4023 -17.3895 -17.3826 -17.3562 -17.3464
 -17.3298 -17.3184 -17.3097 -17.2931 -17.2733 -17.2578 -17.2423 -17.2266
 -17.2194 -17.1960 -17.1803 -17.1709 -17.1528 -17.1379 -17.1176 -17.1079
 -17.0871 -17.0720 -17.0627 -17.0565 -17.0478 -17.0368 -17.0250 -17.0203
 -16.9969 -16.9863 -16.9678 -16.9619 -16.9540 -16.9407 -16.9076 -16.9011
 -16.8768 -16.8692 -16.8515 -16.7459 -16.7071 -16.6504 -16.6449 -16.5610
 -16.5294 -16.4972 -16.4777 -16.4436 -16.4055 -16.3878 -15.9662 -15.7226
 -15.5017 -15.4818 -15.3387 -15.2873 -15.1960 -15.1758 -15.1076 -15.0645
 -14.9195 -14.8690 -14.7961 -14.7116 -14.6941 -14.6590 -14.5966 -14.5114
 -14.4098 -14.2862 -14.2264 -14.1449 -14.1204 -14.0520 -14.0177 -13.8139
 -13.3941  -7.0255  -6.5424  -6.3536  -6.3325  -6.2184  -6.2023  -6.1032
  -6.0236  -5.9821  -5.9308  -5.9086  -5.8838  -5.8365  -5.8201  -5.7903
  -5.7731  -5.7207  -5.6931  -5.6812  -5.6570  -5.6268  -5.5714  -5.5528
  -5.5252  -5.4764  -5.4510  -5.4317  -5.4147  -5.3884  -5.3559  -5.3060
  -5.2978  -5.2768  -5.2541  -5.1994  -5.1817  -5.1220  -5.0893  -5.0703
  -5.0192  -4.9925  -4.9526  -4.9068  -4.8829  -4.8656  -4.8139  -4.7309
  -4.6858  -4.3867  -4.0836  -3.9001  -3.7089  -3.5407  -3.5034  -3.4409
  -3.3929  -3.3262  -3.2708  -3.2208  -3.1474  -3.0928  -3.0012  -2.9692
  -2.9304  -2.9146  -2.8816  -2.8668  -2.8555  -2.7810  -2.7512  -2.7131
  -2.6793  -2.6660  -2.6279  -2.5389  -2.5329  -2.4958  -2.4731  -2.4240
  -2.3926  -2.3736  -2.3249  -2.2918  -2.2563  -2.2369  -2.1926  -2.1789
  -2.1323  -2.1099  -2.0905  -2.0343  -2.0100  -1.9694  -1.9536  -1.9398
  -1.9046  -1.8767  -1.8458  -1.8181  -1.7700  -1.7580  -1.7340  -1.7018
  -1.6861  -1.6371  -1.6006  -1.5437  -1.5343  -1.5156  -1.4542  -1.4336
  -1.4188  -1.3493  -1.3115  -1.2988  -1.2556  -1.2095  -1.1757  -1.1637
  -1.1049  -1.0860  -1.0608  -1.0079  -0.9648  -0.8983  -0.8820  -0.8073
  -0.7696  -0.7465  -0.6819  -0.6589  -0.6195  -0.5914  -0.5703  -0.5353
  -0.4962  -0.4896  -0.4701  -0.4471  -0.4149  -0.3870  -0.3518  -0.3297
  -0.3102  -0.2924  -0.2759  -0.2500  -0.2398  -0.2187  -0.2005  -0.1898
  -0.1629  -0.1354  -0.1161  -0.0892  -0.0770  -0.0594  -0.0236  -0.0164
  -0.0000   0.0217   0.0420   0.0640   0.0725   0.0943   0.1082   0.1338
   0.1465   0.1601   0.1817   0.1963   0.2159   0.2355   0.2536   0.2787
   0.2936   0.3000   0.3194   0.3364   0.3451   0.3615   0.3848   0.3965
   0.4083   0.4253   0.4442   0.4713   0.4824   0.5011   0.5173   0.5371
   0.5661   0.5772   0.6001   0.6216   0.6352   0.6467   0.6590   0.6770
   0.7091   0.7188   0.7511   0.7533   0.7636   0.7860   0.8311   0.8481
   0.8748   0.8917   0.9403   0.9496   0.9932   1.0067   1.0309   1.0779
   1.1027   1.1134   1.1626   1.2265   1.2662   1.2852   1.3144   1.3581
   1.4936   1.5321   1.5638   1.6132   1.6803   1.7630   2.1626   2.3392
     eigenvalues at k+q:
 -36.6279 -36.4458 -36.1999 -36.1231 -36.0831 -36.0755 -36.0589 -36.0447
 -35.9083 -35.8257 -35.7830 -35.7436 -35.6363 -18.7107 -18.6023 -18.3859
 -18.3199 -18.2441 -18.1831 -18.1473 -18.0883 -18.0655 -18.0487 -17.9983
 -17.9592 -17.9367 -17.9125 -17.8834 -17.8617 -17.8373 -17.8119 -17.7956
 -17.7799 -17.7644 -17.7400 -17.7150 -17.6891 -17.6594 -17.6366 -17.6191
 -17.5952 -17.5804 -17.5618 -17.5427 -17.5301 -17.5202 -17.5086 -17.5014
 -17.4734 -17.4529 -17.4205 -17.4040 -17.3897 -17.3820 -17.3563 -17.3470
 -17.3290 -17.3164 -17.3107 -17.2931 -17.2735 -17.2589 -17.2436 -17.2259
 -17.2187 -17.1961 -17.1783 -17.1654 -17.1495 -17.1387 -17.1148 -17.1063
 -17.0865 -17.0700 -17.0614 -17.0552 -17.0458 -17.0348 -17.0215 -17.0160
 -16.9952 -16.9835 -16.9639 -16.9601 -16.9497 -16.9423 -16.9083 -16.9005
 -16.8742 -16.8636 -16.8488 -16.7465 -16.7073 -16.6564 -16.6499 -16.5626
 -16.5299 -16.4973 -16.4794 -16.4451 -16.4219 -16.3867 -15.9667 -15.7202
 -15.5039 -15.4824 -15.3360 -15.2875 -15.1992 -15.1758 -15.1110 -15.0707
 -14.9200 -14.8687 -14.7936 -14.7146 -14.6921 -14.6590 -14.5936 -14.5083
 -14.4142 -14.2879 -14.2283 -14.1444 -14.1190 -14.0509 -14.0164 -13.8112
 -13.3939  -7.0026  -6.5176  -6.3576  -6.3322  -6.2192  -6.2005  -6.1010
  -6.0269  -5.9820  -5.9299  -5.9132  -5.8869  -5.8419  -5.8246  -5.7909
  -5.7737  -5.7224  -5.6980  -5.6813  -5.6608  -5.6263  -5.5704  -5.5516
  -5.5233  -5.4771  -5.4562  -5.4325  -5.4154  -5.3894  -5.3563  -5.3191
  -5.3006  -5.2782  -5.2526  -5.2108  -5.1887  -5.1258  -5.0964  -5.0747
  -5.0190  -4.9934  -4.9515  -4.9072  -4.8807  -4.8668  -4.8147  -4.7304
  -4.6889  -4.3842  -4.0635  -3.8707  -3.7110  -3.5370  -3.5038  -3.4416
  -3.3926  -3.3244  -3.2710  -3.2213  -3.1517  -3.0966  -3.0031  -2.9739
  -2.9378  -2.9180  -2.8886  -2.8663  -2.8567  -2.7858  -2.7501  -2.7142
  -2.6795  -2.6625  -2.6281  -2.5419  -2.5236  -2.4972  -2.4765  -2.4205
  -2.3928  -2.3719  -2.3255  -2.2955  -2.2560  -2.2387  -2.1922  -2.1801
  -2.1322  -2.1055  -2.0906  -2.0319  -2.0066  -1.9706  -1.9546  -1.9375
  -1.9087  -1.8784  -1.8464  -1.8151  -1.7700  -1.7564  -1.7353  -1.7002
  -1.6858  -1.6392  -1.6066  -1.5435  -1.5365  -1.5134  -1.4495  -1.4340
  -1.4221  -1.3507  -1.3123  -1.2996  -1.2536  -1.2047  -1.1741  -1.1632
  -1.1025  -1.0837  -1.0558  -1.0031  -0.9592  -0.8968  -0.8789  -0.8066
  -0.7685  -0.7424  -0.6794  -0.6583  -0.6197  -0.5918  -0.5710  -0.5373
  -0.4979  -0.4874  -0.4699  -0.4454  -0.4157  -0.3887  -0.3511  -0.3285
  -0.3111  -0.2923  -0.2771  -0.2504  -0.2396  -0.2199  -0.2006  -0.1911
  -0.1654  -0.1334  -0.1150  -0.0891  -0.0789  -0.0622  -0.0250  -0.0168
  -0.0028   0.0210   0.0429   0.0639   0.0699   0.0935   0.1079   0.1338
   0.1491   0.1601   0.1790   0.1949   0.2143   0.2350   0.2525   0.2783
   0.2942   0.3015   0.3185   0.3346   0.3444   0.3600   0.3840   0.3943
   0.4082   0.4262   0.4434   0.4708   0.4824   0.5016   0.5168   0.5361
   0.5647   0.5804   0.6024   0.6215   0.6363   0.6477   0.6598   0.6805
   0.7112   0.7199   0.7513   0.7539   0.7631   0.7863   0.8333   0.8502
   0.8778   0.8917   0.9401   0.9493   0.9956   1.0085   1.0338   1.0803
   1.1053   1.1168   1.1633   1.2259   1.2636   1.2894   1.3147   1.3592
   1.5014   1.5327   1.5611   1.6101   1.6770   1.7621   2.1581   2.3356
     cgsolve_all iterations  74    anorm=    0.71E-07
     cgsolve_all iterations  74    anorm=    0.71E-07
     cgsolve_all iterations  74    anorm=    0.72E-07
     compute_u_kq: q = (    0.0000,    0.0000,    0.0396)
     Rotating WFCS
     ethr =  1.00E-14,  avg # of iterations = 25.0
     eigenvalues at k:
 -36.6279 -36.4458 -36.1999 -36.1231 -36.0831 -36.0755 -36.0589 -36.0447
 -35.9084 -35.8257 -35.7830 -35.7436 -35.6363 -18.7113 -18.6001 -18.3835
 -18.3245 -18.2439 -18.1799 -18.1450 -18.0893 -18.0628 -18.0497 -17.9942
 -17.9615 -17.9359 -17.9137 -17.8866 -17.8611 -17.8374 -17.8116 -17.7937
 -17.7796 -17.7640 -17.7392 -17.7157 -17.6906 -17.6596 -17.6357 -17.6181
 -17.5943 -17.5806 -17.5596 -17.5432 -17.5276 -17.5189 -17.5068 -17.4999
 -17.4701 -17.4535 -17.4229 -17.4023 -17.3895 -17.3826 -17.3562 -17.3464
 -17.3298 -17.3184 -17.3097 -17.2931 -17.2733 -17.2578 -17.2423 -17.2266
 -17.2194 -17.1960 -17.1803 -17.1709 -17.1528 -17.1379 -17.1176 -17.1079
 -17.0871 -17.0720 -17.0627 -17.0565 -17.0478 -17.0368 -17.0250 -17.0203
 -16.9969 -16.9863 -16.9678 -16.9619 -16.9540 -16.9407 -16.9076 -16.9011
 -16.8768 -16.8692 -16.8515 -16.7459 -16.7071 -16.6504 -16.6449 -16.5610
 -16.5294 -16.4972 -16.4777 -16.4436 -16.4055 -16.3878 -15.9662 -15.7226
 -15.5017 -15.4818 -15.3387 -15.2873 -15.1960 -15.1758 -15.1076 -15.0645
 -14.9195 -14.8690 -14.7961 -14.7116 -14.6941 -14.6590 -14.5966 -14.5114
 -14.4098 -14.2862 -14.2264 -14.1449 -14.1204 -14.0520 -14.0177 -13.8139
 -13.3941  -7.0255  -6.5424  -6.3536  -6.3325  -6.2184  -6.2023  -6.1032
  -6.0236  -5.9821  -5.9308  -5.9086  -5.8838  -5.8365  -5.8201  -5.7903
  -5.7731  -5.7207  -5.6931  -5.6812  -5.6570  -5.6268  -5.5714  -5.5528
  -5.5252  -5.4764  -5.4510  -5.4317  -5.4147  -5.3884  -5.3559  -5.3060
  -5.2978  -5.2768  -5.2541  -5.1994  -5.1817  -5.1220  -5.0893  -5.0703
  -5.0192  -4.9925  -4.9526  -4.9068  -4.8829  -4.8656  -4.8139  -4.7309
  -4.6858  -4.3867  -4.0836  -3.9001  -3.7089  -3.5407  -3.5034  -3.4409
  -3.3929  -3.3262  -3.2708  -3.2208  -3.1474  -3.0928  -3.0012  -2.9692
  -2.9304  -2.9146  -2.8816  -2.8668  -2.8555  -2.7810  -2.7512  -2.7131
  -2.6793  -2.6660  -2.6279  -2.5389  -2.5329  -2.4958  -2.4731  -2.4240
  -2.3926  -2.3736  -2.3249  -2.2918  -2.2563  -2.2369  -2.1926  -2.1789
  -2.1323  -2.1099  -2.0905  -2.0343  -2.0100  -1.9694  -1.9536  -1.9398
  -1.9046  -1.8767  -1.8458  -1.8181  -1.7700  -1.7580  -1.7340  -1.7018
  -1.6861  -1.6371  -1.6006  -1.5437  -1.5343  -1.5156  -1.4542  -1.4336
  -1.4188  -1.3493  -1.3115  -1.2988  -1.2556  -1.2095  -1.1757  -1.1637
  -1.1049  -1.0860  -1.0608  -1.0079  -0.9648  -0.8983  -0.8820  -0.8073
  -0.7696  -0.7465  -0.6819  -0.6589  -0.6195  -0.5914  -0.5703  -0.5353
  -0.4962  -0.4896  -0.4701  -0.4471  -0.4149  -0.3870  -0.3518  -0.3297
  -0.3102  -0.2924  -0.2759  -0.2500  -0.2398  -0.2187  -0.2005  -0.1898
  -0.1629  -0.1354  -0.1161  -0.0892  -0.0770  -0.0594  -0.0236  -0.0164
  -0.0000   0.0217   0.0420   0.0640   0.0725   0.0943   0.1082   0.1338
   0.1465   0.1601   0.1817   0.1963   0.2159   0.2355   0.2536   0.2787
   0.2936   0.3000   0.3194   0.3364   0.3451   0.3615   0.3848   0.3965
   0.4083   0.4253   0.4442   0.4713   0.4824   0.5011   0.5173   0.5371
   0.5661   0.5772   0.6001   0.6216   0.6352   0.6467   0.6590   0.6770
   0.7091   0.7188   0.7511   0.7533   0.7636   0.7860   0.8311   0.8481
   0.8748   0.8917   0.9403   0.9496   0.9932   1.0067   1.0309   1.0779
   1.1027   1.1134   1.1626   1.2265   1.2662   1.2852   1.3144   1.3581
   1.4936   1.5321   1.5638   1.6132   1.6803   1.7630   2.1626   2.3392
     eigenvalues at k+q:
 -36.6279 -36.4458 -36.1999 -36.1231 -36.0831 -36.0755 -36.0589 -36.0447
 -35.9084 -35.8257 -35.7830 -35.7436 -35.6363 -18.7113 -18.6002 -18.3835
 -18.3243 -18.2440 -18.1799 -18.1452 -18.0892 -18.0629 -18.0496 -17.9944
 -17.9620 -17.9345 -17.9142 -17.8869 -17.8610 -17.8372 -17.8126 -17.7932
 -17.7797 -17.7635 -17.7401 -17.7157 -17.6895 -17.6596 -17.6355 -17.6183
 -17.5952 -17.5801 -17.5580 -17.5454 -17.5275 -17.5188 -17.5073 -17.4996
 -17.4709 -17.4514 -17.4245 -17.4023 -17.3898 -17.3821 -17.3556 -17.3463
 -17.3310 -17.3187 -17.3081 -17.2927 -17.2740 -17.2582 -17.2427 -17.2246
 -17.2206 -17.1958 -17.1806 -17.1707 -17.1532 -17.1377 -17.1175 -17.1077
 -17.0878 -17.0704 -17.0631 -17.0564 -17.0479 -17.0367 -17.0252 -17.0207
 -16.9959 -16.9866 -16.9678 -16.9615 -16.9538 -16.9411 -16.9075 -16.9012
 -16.8767 -16.8691 -16.8515 -16.7459 -16.7071 -16.6504 -16.6453 -16.5611
 -16.5294 -16.4972 -16.4778 -16.4436 -16.4059 -16.3877 -15.9662 -15.7225
 -15.5018 -15.4818 -15.3386 -15.2873 -15.1960 -15.1760 -15.1077 -15.0648
 -14.9195 -14.8690 -14.7959 -14.7117 -14.6940 -14.6590 -14.5965 -14.5113
 -14.4099 -14.2862 -14.2265 -14.1448 -14.1204 -14.0519 -14.0177 -13.8139
 -13.3941  -7.0249  -6.5417  -6.3537  -6.3325  -6.2185  -6.2023  -6.1031
  -6.0236  -5.9821  -5.9308  -5.9087  -5.8839  -5.8367  -5.8203  -5.7904
  -5.7731  -5.7207  -5.6930  -5.6814  -5.6569  -5.6269  -5.5713  -5.5527
  -5.5251  -5.4764  -5.4513  -5.4318  -5.4147  -5.3884  -5.3558  -5.3065
  -5.2977  -5.2771  -5.2538  -5.1996  -5.1819  -5.1221  -5.0895  -5.0704
  -5.0193  -4.9925  -4.9526  -4.9069  -4.8828  -4.8657  -4.8139  -4.7309
  -4.6859  -4.3867  -4.0830  -3.8993  -3.7088  -3.5408  -3.5034  -3.4406
  -3.3931  -3.3262  -3.2710  -3.2207  -3.1470  -3.0931  -3.0015  -2.9697
  -2.9302  -2.9144  -2.8839  -2.8668  -2.8539  -2.7808  -2.7499  -2.7147
  -2.6780  -2.6677  -2.6272  -2.5385  -2.5333  -2.4957  -2.4729  -2.4266
  -2.3908  -2.3725  -2.3256  -2.2902  -2.2573  -2.2385  -2.1923  -2.1786
  -2.1312  -2.1103  -2.0912  -2.0343  -2.0102  -1.9676  -1.9549  -1.9387
  -1.9056  -1.8780  -1.8457  -1.8173  -1.7683  -1.7580  -1.7339  -1.7017
  -1.6869  -1.6375  -1.6005  -1.5460  -1.5324  -1.5155  -1.4537  -1.4325
  -1.4198  -1.3502  -1.3105  -1.3004  -1.2555  -1.2069  -1.1786  -1.1629
  -1.1038  -1.0866  -1.0598  -1.0083  -0.9656  -0.8973  -0.8831  -0.8064
  -0.7696  -0.7452  -0.6823  -0.6593  -0.6195  -0.5920  -0.5694  -0.5360
  -0.4961  -0.4911  -0.4695  -0.4471  -0.4136  -0.3872  -0.3519  -0.3306
  -0.3109  -0.2884  -0.2770  -0.2489  -0.2414  -0.2203  -0.2000  -0.1893
  -0.1651  -0.1363  -0.1134  -0.0884  -0.0773  -0.0605  -0.0241  -0.0157
   0.0004   0.0208   0.0434   0.0632   0.0738   0.0933   0.1077   0.1340
   0.1479   0.1597   0.1814   0.1965   0.2151   0.2345   0.2527   0.2800
   0.2937   0.2986   0.3206   0.3349   0.3457   0.3631   0.3845   0.3969
   0.4075   0.4251   0.4448   0.4718   0.4819   0.5017   0.5165   0.5366
   0.5676   0.5763   0.6008   0.6208   0.6363   0.6470   0.6580   0.6766
   0.7091   0.7194   0.7514   0.7530   0.7636   0.7860   0.8310   0.8482
   0.8749   0.8917   0.9403   0.9496   0.9933   1.0068   1.0308   1.0779
   1.1028   1.1136   1.1627   1.2265   1.2661   1.2852   1.3144   1.3581
   1.4938   1.5321   1.5637   1.6131   1.6802   1.7629   2.1625   2.3391
     cgsolve_all iterations  74    anorm=    0.71E-07
     cgsolve_all iterations  74    anorm=    0.71E-07
     cgsolve_all iterations  74    anorm=    0.72E-07
     compute_u_kq: q = (    0.0000,    0.0000,   -0.0396)
     Rotating WFCS
     ethr =  1.00E-14,  avg # of iterations = 25.0
     eigenvalues at k:
 -36.6279 -36.4458 -36.1999 -36.1231 -36.0831 -36.0755 -36.0589 -36.0447
 -35.9084 -35.8257 -35.7830 -35.7436 -35.6363 -18.7113 -18.6001 -18.3835
 -18.3245 -18.2439 -18.1799 -18.1450 -18.0893 -18.0628 -18.0497 -17.9942
 -17.9615 -17.9359 -17.9137 -17.8866 -17.8611 -17.8374 -17.8116 -17.7937
 -17.7796 -17.7640 -17.7392 -17.7157 -17.6906 -17.6596 -17.6357 -17.6181
 -17.5943 -17.5806 -17.5596 -17.5432 -17.5276 -17.5189 -17.5068 -17.4999
 -17.4701 -17.4535 -17.4229 -17.4023 -17.3895 -17.3826 -17.3562 -17.3464
 -17.3298 -17.3184 -17.3097 -17.2931 -17.2733 -17.2578 -17.2423 -17.2266
 -17.2194 -17.1960 -17.1803 -17.1709 -17.1528 -17.1379 -17.1176 -17.1079
 -17.0871 -17.0720 -17.0627 -17.0565 -17.0478 -17.0368 -17.0250 -17.0203
 -16.9969 -16.9863 -16.9678 -16.9619 -16.9540 -16.9407 -16.9076 -16.9011
 -16.8768 -16.8692 -16.8515 -16.7459 -16.7071 -16.6504 -16.6449 -16.5610
 -16.5294 -16.4972 -16.4777 -16.4436 -16.4055 -16.3878 -15.9662 -15.7226
 -15.5017 -15.4818 -15.3387 -15.2873 -15.1960 -15.1758 -15.1076 -15.0645
 -14.9195 -14.8690 -14.7961 -14.7116 -14.6941 -14.6590 -14.5966 -14.5114
 -14.4098 -14.2862 -14.2264 -14.1449 -14.1204 -14.0520 -14.0177 -13.8139
 -13.3941  -7.0255  -6.5424  -6.3536  -6.3325  -6.2184  -6.2023  -6.1032
  -6.0236  -5.9821  -5.9308  -5.9086  -5.8838  -5.8365  -5.8201  -5.7903
  -5.7731  -5.7207  -5.6931  -5.6812  -5.6570  -5.6268  -5.5714  -5.5528
  -5.5252  -5.4764  -5.4510  -5.4317  -5.4147  -5.3884  -5.3559  -5.3060
  -5.2978  -5.2768  -5.2541  -5.1994  -5.1817  -5.1220  -5.0893  -5.0703
  -5.0192  -4.9925  -4.9526  -4.9068  -4.8829  -4.8656  -4.8139  -4.7309
  -4.6858  -4.3867  -4.0836  -3.9001  -3.7089  -3.5407  -3.5034  -3.4409
  -3.3929  -3.3262  -3.2708  -3.2208  -3.1474  -3.0928  -3.0012  -2.9692
  -2.9304  -2.9146  -2.8816  -2.8668  -2.8555  -2.7810  -2.7512  -2.7131
  -2.6793  -2.6660  -2.6279  -2.5389  -2.5329  -2.4958  -2.4731  -2.4240
  -2.3926  -2.3736  -2.3249  -2.2918  -2.2563  -2.2369  -2.1926  -2.1789
  -2.1323  -2.1099  -2.0905  -2.0343  -2.0100  -1.9694  -1.9536  -1.9398
  -1.9046  -1.8767  -1.8458  -1.8181  -1.7700  -1.7580  -1.7340  -1.7018
  -1.6861  -1.6371  -1.6006  -1.5437  -1.5343  -1.5156  -1.4542  -1.4336
  -1.4188  -1.3493  -1.3115  -1.2988  -1.2556  -1.2095  -1.1757  -1.1637
  -1.1049  -1.0860  -1.0608  -1.0079  -0.9648  -0.8983  -0.8820  -0.8073
  -0.7696  -0.7465  -0.6819  -0.6589  -0.6195  -0.5914  -0.5703  -0.5353
  -0.4962  -0.4896  -0.4701  -0.4471  -0.4149  -0.3870  -0.3518  -0.3297
  -0.3102  -0.2924  -0.2759  -0.2500  -0.2398  -0.2187  -0.2005  -0.1898
  -0.1629  -0.1354  -0.1161  -0.0892  -0.0770  -0.0594  -0.0236  -0.0164
  -0.0000   0.0217   0.0420   0.0640   0.0725   0.0943   0.1082   0.1338
   0.1465   0.1601   0.1817   0.1963   0.2159   0.2355   0.2536   0.2787
   0.2936   0.3000   0.3194   0.3364   0.3451   0.3615   0.3848   0.3965
   0.4083   0.4253   0.4442   0.4713   0.4824   0.5011   0.5173   0.5371
   0.5661   0.5772   0.6001   0.6216   0.6352   0.6467   0.6590   0.6770
   0.7091   0.7188   0.7511   0.7533   0.7636   0.7860   0.8311   0.8481
   0.8748   0.8917   0.9403   0.9496   0.9932   1.0067   1.0309   1.0779
   1.1027   1.1134   1.1626   1.2265   1.2662   1.2852   1.3144   1.3581
   1.4936   1.5321   1.5638   1.6132   1.6803   1.7630   2.1626   2.3392
     eigenvalues at k+q:
 -36.6279 -36.4458 -36.1999 -36.1231 -36.0831 -36.0755 -36.0589 -36.0447
 -35.9084 -35.8257 -35.7830 -35.7436 -35.6363 -18.7113 -18.6000 -18.3834
 -18.3246 -18.2439 -18.1800 -18.1448 -18.0893 -18.0628 -18.0497 -17.9939
 -17.9610 -17.9375 -17.9129 -17.8863 -17.8613 -17.8375 -17.8104 -17.7945
 -17.7795 -17.7644 -17.7385 -17.7156 -17.6916 -17.6597 -17.6358 -17.6181
 -17.5936 -17.5809 -17.5614 -17.5410 -17.5277 -17.5192 -17.5064 -17.4999
 -17.4699 -17.4547 -17.4215 -17.4025 -17.3893 -17.3826 -17.3568 -17.3467
 -17.3288 -17.3185 -17.3105 -17.2938 -17.2726 -17.2574 -17.2418 -17.2290
 -17.2176 -17.1963 -17.1801 -17.1709 -17.1526 -17.1382 -17.1177 -17.1080
 -17.0862 -17.0735 -17.0624 -17.0565 -17.0478 -17.0371 -17.0247 -17.0199
 -16.9981 -16.9859 -16.9677 -16.9621 -16.9542 -16.9404 -16.9077 -16.9011
 -16.8768 -16.8694 -16.8516 -16.7459 -16.7071 -16.6504 -16.6447 -16.5610
 -16.5293 -16.4971 -16.4777 -16.4435 -16.4050 -16.3878 -15.9662 -15.7227
 -15.5016 -15.4818 -15.3388 -15.2873 -15.1959 -15.1757 -15.1076 -15.0643
 -14.9195 -14.8691 -14.7963 -14.7115 -14.6941 -14.6590 -14.5966 -14.5115
 -14.4096 -14.2861 -14.2263 -14.1450 -14.1204 -14.0520 -14.0178 -13.8140
 -13.3941  -7.0262  -6.5431  -6.3535  -6.3325  -6.2184  -6.2024  -6.1032
  -6.0235  -5.9821  -5.9309  -5.9086  -5.8837  -5.8363  -5.8198  -5.7903
  -5.7731  -5.7206  -5.6932  -5.6810  -5.6570  -5.6268  -5.5714  -5.5529
  -5.5253  -5.4763  -5.4508  -5.4317  -5.4147  -5.3884  -5.3559  -5.3056
  -5.2980  -5.2764  -5.2543  -5.1992  -5.1815  -5.1218  -5.0890  -5.0702
  -5.0192  -4.9924  -4.9526  -4.9068  -4.8830  -4.8655  -4.8138  -4.7309
  -4.6857  -4.3868  -4.0842  -3.9009  -3.7091  -3.5407  -3.5033  -3.4410
  -3.3928  -3.3261  -3.2706  -3.2209  -3.1477  -3.0925  -3.0010  -2.9689
  -2.9302  -2.9150  -2.8801  -2.8666  -2.8567  -2.7812  -2.7523  -2.7125
  -2.6798  -2.6642  -2.6286  -2.5396  -2.5321  -2.4959  -2.4734  -2.4211
  -2.3945  -2.3748  -2.3247  -2.2927  -2.2566  -2.2345  -2.1936  -2.1779
  -2.1338  -2.1097  -2.0894  -2.0344  -2.0097  -1.9714  -1.9536  -1.9395
  -1.9038  -1.8755  -1.8455  -1.8187  -1.7718  -1.7577  -1.7345  -1.7022
  -1.6846  -1.6368  -1.6007  -1.5429  -1.5348  -1.5159  -1.4546  -1.4342
  -1.4178  -1.3501  -1.3121  -1.2963  -1.2553  -1.2133  -1.1723  -1.1641
  -1.1066  -1.0851  -1.0618  -1.0068  -0.9636  -0.9000  -0.8813  -0.8084
  -0.7697  -0.7479  -0.6812  -0.6583  -0.6199  -0.5907  -0.5712  -0.5342
  -0.4963  -0.4886  -0.4707  -0.4473  -0.4155  -0.3868  -0.3519  -0.3287
  -0.3093  -0.2964  -0.2749  -0.2511  -0.2384  -0.2171  -0.2011  -0.1907
  -0.1602  -0.1353  -0.1178  -0.0899  -0.0766  -0.0584  -0.0233  -0.0169
  -0.0005   0.0227   0.0404   0.0645   0.0710   0.0952   0.1089   0.1337
   0.1453   0.1603   0.1819   0.1963   0.2167   0.2367   0.2551   0.2770
   0.2937   0.3014   0.3176   0.3377   0.3451   0.3602   0.3847   0.3959
   0.4089   0.4256   0.4435   0.4706   0.4840   0.5004   0.5180   0.5380
   0.5644   0.5780   0.5994   0.6220   0.6341   0.6467   0.6598   0.6774
   0.7090   0.7184   0.7505   0.7538   0.7637   0.7858   0.8313   0.8480
   0.8748   0.8917   0.9402   0.9496   0.9931   1.0067   1.0309   1.0778
   1.1025   1.1134   1.1625   1.2265   1.2663   1.2853   1.3143   1.3581
   1.4934   1.5321   1.5638   1.6133   1.6803   1.7630   2.1627   2.3393
     cgsolve_all iterations  72    anorm=    0.71E-07
     cgsolve_all iterations  74    anorm=    0.70E-07
     cgsolve_all iterations  72    anorm=    0.73E-07

     k-point #    3 of     4      pool #  1    cpu time:   28407.6
     compute_u_kq: q = (    0.0000,    0.0000,    0.0000)
     Rotating WFCS
     ethr =  1.00E-14,  avg # of iterations =  6.0
     eigenvalues at k:
 -36.6279 -36.4458 -36.1999 -36.1231 -36.0831 -36.0755 -36.0589 -36.0447
 -35.9084 -35.8257 -35.7830 -35.7436 -35.6363 -18.7119 -18.6082 -18.3668
 -18.3221 -18.2416 -18.1645 -18.1550 -18.0971 -18.0639 -18.0311 -18.0034
 -17.9601 -17.9382 -17.9105 -17.8982 -17.8670 -17.8579 -17.8371 -17.7885
 -17.7750 -17.7629 -17.7507 -17.7135 -17.6858 -17.6562 -17.6468 -17.6105
 -17.5944 -17.5775 -17.5533 -17.5362 -17.5289 -17.5138 -17.5017 -17.4758
 -17.4626 -17.4496 -17.4250 -17.4186 -17.3885 -17.3772 -17.3649 -17.3516
 -17.3320 -17.3137 -17.2984 -17.2814 -17.2748 -17.2553 -17.2461 -17.2263
 -17.2203 -17.1871 -17.1795 -17.1636 -17.1574 -17.1487 -17.1200 -17.1079
 -17.0986 -17.0712 -17.0594 -17.0510 -17.0458 -17.0384 -17.0330 -17.0144
 -16.9997 -16.9835 -16.9702 -16.9633 -16.9569 -16.9425 -16.9123 -16.9029
 -16.8821 -16.8667 -16.8453 -16.7457 -16.7099 -16.6548 -16.6467 -16.5612
 -16.5373 -16.5026 -16.4767 -16.4334 -16.4049 -16.3853 -15.9658 -15.7231
 -15.5184 -15.4824 -15.3416 -15.2873 -15.2285 -15.1385 -15.0544 -14.9800
 -14.9263 -14.8962 -14.8367 -14.8117 -14.7046 -14.6602 -14.5506 -14.4768
 -14.3832 -14.3029 -14.2244 -14.1987 -14.1215 -14.0540 -14.0064 -13.7918
 -13.3951  -7.0264  -6.5417  -6.3500  -6.3362  -6.2219  -6.2023  -6.0892
  -6.0480  -5.9592  -5.9295  -5.9154  -5.8973  -5.8549  -5.8183  -5.8016
  -5.7787  -5.7186  -5.7085  -5.6830  -5.6368  -5.6115  -5.5655  -5.5349
  -5.5075  -5.4891  -5.4579  -5.4291  -5.3985  -5.3945  -5.3395  -5.3071
  -5.3046  -5.2656  -5.2464  -5.2128  -5.1840  -5.1298  -5.0930  -5.0666
  -5.0331  -4.9940  -4.9416  -4.8846  -4.8833  -4.8823  -4.8256  -4.7324
  -4.6871  -4.3872  -4.0859  -3.9311  -3.7210  -3.5797  -3.5115  -3.4287
  -3.3680  -3.3060  -3.2624  -3.2287  -3.0826  -3.0381  -3.0013  -2.9787
  -2.9638  -2.9365  -2.9059  -2.8550  -2.8203  -2.8016  -2.7555  -2.7317
  -2.6666  -2.6514  -2.6228  -2.5675  -2.5199  -2.5099  -2.4692  -2.4410
  -2.3952  -2.3791  -2.2959  -2.2688  -2.2475  -2.2280  -2.2034  -2.1876
  -2.1386  -2.1135  -2.0676  -2.0531  -1.9997  -1.9786  -1.9636  -1.9373
  -1.9085  -1.8569  -1.8304  -1.8187  -1.7670  -1.7480  -1.7147  -1.7020
  -1.6701  -1.6328  -1.6037  -1.5784  -1.5100  -1.4940  -1.4591  -1.4287
  -1.3968  -1.3458  -1.3234  -1.3016  -1.2743  -1.2447  -1.2241  -1.1169
  -1.1103  -1.0916  -1.0595  -1.0345  -0.9839  -0.9161  -0.8919  -0.8129
  -0.7583  -0.7462  -0.7037  -0.6638  -0.6375  -0.6017  -0.5798  -0.5270
  -0.5077  -0.4799  -0.4681  -0.4274  -0.4108  -0.3725  -0.3484  -0.3408
  -0.3005  -0.2721  -0.2577  -0.2439  -0.2200  -0.2009  -0.1892  -0.1734
  -0.1515  -0.1352  -0.0999  -0.0933  -0.0753  -0.0676  -0.0255  -0.0123
  -0.0037   0.0092   0.0375   0.0526   0.0679   0.0807   0.0885   0.1073
   0.1388   0.1539   0.1761   0.1889   0.2040   0.2196   0.2395   0.2723
   0.2866   0.2941   0.3186   0.3257   0.3321   0.3559   0.3801   0.3817
   0.4076   0.4235   0.4280   0.4563   0.4823   0.5053   0.5169   0.5324
   0.5473   0.5737   0.6025   0.6166   0.6355   0.6515   0.6669   0.6792
   0.6975   0.7210   0.7443   0.7540   0.7735   0.7904   0.8267   0.8432
   0.9044   0.9260   0.9410   0.9704   0.9807   1.0024   1.0587   1.0699
   1.0921   1.1230   1.1600   1.2167   1.2539   1.3051   1.3501   1.3908
   1.4875   1.5462   1.5729   1.6171   1.7076   1.7861   2.1677   2.3379
     eigenvalues at k+q:
 -36.6279 -36.4458 -36.1999 -36.1231 -36.0831 -36.0755 -36.0589 -36.0447
 -35.9084 -35.8257 -35.7830 -35.7436 -35.6363 -18.7119 -18.6083 -18.3668
 -18.3221 -18.2415 -18.1645 -18.1550 -18.0971 -18.0639 -18.0311 -18.0034
 -17.9601 -17.9382 -17.9105 -17.8982 -17.8670 -17.8579 -17.8371 -17.7885
 -17.7750 -17.7629 -17.7507 -17.7135 -17.6858 -17.6562 -17.6468 -17.6105
 -17.5944 -17.5775 -17.5533 -17.5362 -17.5289 -17.5137 -17.5017 -17.4758
 -17.4626 -17.4496 -17.4250 -17.4186 -17.3885 -17.3772 -17.3649 -17.3516
 -17.3320 -17.3137 -17.2984 -17.2814 -17.2748 -17.2553 -17.2461 -17.2263
 -17.2203 -17.1871 -17.1795 -17.1636 -17.1574 -17.1487 -17.1200 -17.1079
 -17.0986 -17.0712 -17.0594 -17.0510 -17.0458 -17.0384 -17.0330 -17.0144
 -16.9997 -16.9835 -16.9702 -16.9633 -16.9569 -16.9425 -16.9123 -16.9029
 -16.8821 -16.8667 -16.8453 -16.7457 -16.7099 -16.6548 -16.6467 -16.5612
 -16.5373 -16.5026 -16.4767 -16.4334 -16.4049 -16.3853 -15.9658 -15.7231
 -15.5183 -15.4824 -15.3416 -15.2873 -15.2285 -15.1385 -15.0544 -14.9800
 -14.9263 -14.8962 -14.8367 -14.8117 -14.7046 -14.6602 -14.5506 -14.4768
 -14.3832 -14.3029 -14.2244 -14.1987 -14.1216 -14.0540 -14.0064 -13.7918
 -13.3951  -7.0264  -6.5418  -6.3500  -6.3362  -6.2219  -6.2023  -6.0892
  -6.0480  -5.9592  -5.9295  -5.9154  -5.8973  -5.8549  -5.8183  -5.8016
  -5.7787  -5.7186  -5.7085  -5.6830  -5.6368  -5.6116  -5.5655  -5.5349
  -5.5075  -5.4891  -5.4579  -5.4291  -5.3985  -5.3945  -5.3394  -5.3071
  -5.3046  -5.2656  -5.2464  -5.2128  -5.1840  -5.1298  -5.0930  -5.0666
  -5.0331  -4.9940  -4.9416  -4.8846  -4.8833  -4.8823  -4.8256  -4.7324
  -4.6871  -4.3872  -4.0859  -3.9311  -3.7210  -3.5797  -3.5115  -3.4287
  -3.3680  -3.3060  -3.2624  -3.2287  -3.0825  -3.0381  -3.0013  -2.9787
  -2.9638  -2.9365  -2.9059  -2.8550  -2.8203  -2.8016  -2.7555  -2.7317
  -2.6666  -2.6514  -2.6228  -2.5675  -2.5199  -2.5099  -2.4692  -2.4410
  -2.3952  -2.3791  -2.2959  -2.2688  -2.2475  -2.2280  -2.2034  -2.1876
  -2.1386  -2.1135  -2.0676  -2.0531  -1.9996  -1.9786  -1.9636  -1.9373
  -1.9085  -1.8569  -1.8304  -1.8187  -1.7670  -1.7480  -1.7147  -1.7020
  -1.6701  -1.6328  -1.6037  -1.5784  -1.5100  -1.4940  -1.4591  -1.4287
  -1.3968  -1.3458  -1.3234  -1.3016  -1.2743  -1.2447  -1.2241  -1.1169
  -1.1103  -1.0916  -1.0595  -1.0345  -0.9839  -0.9161  -0.8919  -0.8129
  -0.7583  -0.7462  -0.7037  -0.6638  -0.6375  -0.6017  -0.5798  -0.5270
  -0.5077  -0.4799  -0.4681  -0.4274  -0.4108  -0.3725  -0.3484  -0.3408
  -0.3005  -0.2721  -0.2577  -0.2439  -0.2200  -0.2009  -0.1892  -0.1734
  -0.1515  -0.1352  -0.0999  -0.0933  -0.0753  -0.0676  -0.0255  -0.0123
  -0.0037   0.0092   0.0375   0.0526   0.0679   0.0807   0.0886   0.1073
   0.1388   0.1539   0.1761   0.1889   0.2040   0.2196   0.2395   0.2723
   0.2866   0.2941   0.3186   0.3257   0.3321   0.3559   0.3801   0.3817
   0.4076   0.4235   0.4280   0.4563   0.4823   0.5053   0.5170   0.5324
   0.5473   0.5737   0.6025   0.6166   0.6355   0.6515   0.6669   0.6792
   0.6975   0.7210   0.7443   0.7540   0.7735   0.7904   0.8267   0.8432
   0.9044   0.9260   0.9410   0.9704   0.9807   1.0024   1.0586   1.0699
   1.0921   1.1230   1.1600   1.2167   1.2539   1.3051   1.3501   1.3908
   1.4875   1.5462   1.5729   1.6171   1.7076   1.7861   2.1677   2.3379
     cgsolve_all iterations  69    anorm=    0.75E-07
PARA_AUG  1      50.5699236        -0.3014376         0.0777122
     cgsolve_all iterations  69    anorm=    0.76E-07
PARA_AUG  2      -0.3868420        50.5558689         0.0922356
     cgsolve_all iterations  69    anorm=    0.75E-07
PARA_AUG  3       0.0376268        -0.0641715        50.3458558
     cgsolve_all iterations  76    anorm=    0.70E-07
     cgsolve_all iterations  78    anorm=    0.70E-07
     cgsolve_all iterations  76    anorm=    0.71E-07
     compute_u_kq: q = (    0.0396,    0.0000,    0.0000)
     Rotating WFCS
     ethr =  1.00E-14,  avg # of iterations = 24.0
     eigenvalues at k:
 -36.6279 -36.4458 -36.1999 -36.1231 -36.0831 -36.0755 -36.0589 -36.0447
 -35.9084 -35.8257 -35.7830 -35.7436 -35.6363 -18.7119 -18.6082 -18.3668
 -18.3221 -18.2416 -18.1645 -18.1550 -18.0971 -18.0639 -18.0311 -18.0034
 -17.9601 -17.9382 -17.9105 -17.8982 -17.8670 -17.8579 -17.8371 -17.7885
 -17.7750 -17.7629 -17.7507 -17.7135 -17.6858 -17.6562 -17.6468 -17.6105
 -17.5944 -17.5775 -17.5533 -17.5362 -17.5289 -17.5138 -17.5017 -17.4758
 -17.4626 -17.4496 -17.4250 -17.4186 -17.3885 -17.3772 -17.3649 -17.3516
 -17.3320 -17.3137 -17.2984 -17.2814 -17.2748 -17.2553 -17.2461 -17.2263
 -17.2203 -17.1871 -17.1795 -17.1636 -17.1574 -17.1487 -17.1200 -17.1079
 -17.0986 -17.0712 -17.0594 -17.0510 -17.0458 -17.0384 -17.0330 -17.0144
 -16.9997 -16.9835 -16.9702 -16.9633 -16.9569 -16.9425 -16.9123 -16.9029
 -16.8821 -16.8667 -16.8453 -16.7457 -16.7099 -16.6548 -16.6467 -16.5612
 -16.5373 -16.5026 -16.4767 -16.4334 -16.4049 -16.3853 -15.9658 -15.7231
 -15.5184 -15.4824 -15.3416 -15.2873 -15.2285 -15.1385 -15.0544 -14.9800
 -14.9263 -14.8962 -14.8367 -14.8117 -14.7046 -14.6602 -14.5506 -14.4768
 -14.3832 -14.3029 -14.2244 -14.1987 -14.1215 -14.0540 -14.0064 -13.7918
 -13.3951  -7.0264  -6.5417  -6.3500  -6.3362  -6.2219  -6.2023  -6.0892
  -6.0480  -5.9592  -5.9295  -5.9154  -5.8973  -5.8549  -5.8183  -5.8016
  -5.7787  -5.7186  -5.7085  -5.6830  -5.6368  -5.6115  -5.5655  -5.5349
  -5.5075  -5.4891  -5.4579  -5.4291  -5.3985  -5.3945  -5.3395  -5.3071
  -5.3046  -5.2656  -5.2464  -5.2128  -5.1840  -5.1298  -5.0930  -5.0666
  -5.0331  -4.9940  -4.9416  -4.8846  -4.8833  -4.8823  -4.8256  -4.7324
  -4.6871  -4.3872  -4.0859  -3.9311  -3.7210  -3.5797  -3.5115  -3.4287
  -3.3680  -3.3060  -3.2624  -3.2287  -3.0826  -3.0381  -3.0013  -2.9787
  -2.9638  -2.9365  -2.9059  -2.8550  -2.8203  -2.8016  -2.7555  -2.7317
  -2.6666  -2.6514  -2.6228  -2.5675  -2.5199  -2.5099  -2.4692  -2.4410
  -2.3952  -2.3791  -2.2959  -2.2688  -2.2475  -2.2280  -2.2034  -2.1876
  -2.1386  -2.1135  -2.0676  -2.0531  -1.9997  -1.9786  -1.9636  -1.9373
  -1.9085  -1.8569  -1.8304  -1.8187  -1.7670  -1.7480  -1.7147  -1.7020
  -1.6701  -1.6328  -1.6037  -1.5784  -1.5100  -1.4940  -1.4591  -1.4287
  -1.3968  -1.3458  -1.3234  -1.3016  -1.2743  -1.2447  -1.2241  -1.1169
  -1.1103  -1.0916  -1.0595  -1.0345  -0.9839  -0.9161  -0.8919  -0.8129
  -0.7583  -0.7462  -0.7037  -0.6638  -0.6375  -0.6017  -0.5798  -0.5270
  -0.5077  -0.4799  -0.4681  -0.4274  -0.4108  -0.3725  -0.3484  -0.3408
  -0.3005  -0.2721  -0.2577  -0.2439  -0.2200  -0.2009  -0.1892  -0.1734
  -0.1515  -0.1352  -0.0999  -0.0933  -0.0753  -0.0676  -0.0255  -0.0123
  -0.0037   0.0092   0.0375   0.0526   0.0679   0.0807   0.0885   0.1073
   0.1388   0.1539   0.1761   0.1889   0.2040   0.2196   0.2395   0.2723
   0.2866   0.2941   0.3186   0.3257   0.3321   0.3559   0.3801   0.3817
   0.4076   0.4235   0.4280   0.4563   0.4823   0.5053   0.5169   0.5324
   0.5473   0.5737   0.6025   0.6166   0.6355   0.6515   0.6669   0.6792
   0.6975   0.7210   0.7443   0.7540   0.7735   0.7904   0.8267   0.8432
   0.9044   0.9260   0.9410   0.9704   0.9807   1.0024   1.0587   1.0699
   1.0921   1.1230   1.1600   1.2167   1.2539   1.3051   1.3501   1.3908
   1.4875   1.5462   1.5729   1.6171   1.7076   1.7861   2.1677   2.3379
     eigenvalues at k+q:
 -36.6279 -36.4458 -36.1999 -36.1231 -36.0831 -36.0755 -36.0589 -36.0447
 -35.9084 -35.8257 -35.7830 -35.7436 -35.6363 -18.7122 -18.6068 -18.3667
 -18.3241 -18.2409 -18.1622 -18.1531 -18.0982 -18.0612 -18.0303 -18.0012
 -17.9628 -17.9395 -17.9109 -17.8986 -17.8689 -17.8575 -17.8369 -17.7885
 -17.7748 -17.7613 -17.7490 -17.7147 -17.6861 -17.6567 -17.6439 -17.6124
 -17.5913 -17.5798 -17.5512 -17.5356 -17.5274 -17.5159 -17.5012 -17.4749
 -17.4624 -17.4491 -17.4228 -17.4172 -17.3882 -17.3786 -17.3632 -17.3545
 -17.3302 -17.3135 -17.2973 -17.2828 -17.2759 -17.2545 -17.2467 -17.2273
 -17.2195 -17.1887 -17.1806 -17.1654 -17.1595 -17.1483 -17.1222 -17.1090
 -17.0990 -17.0725 -17.0613 -17.0524 -17.0470 -17.0397 -17.0338 -17.0163
 -16.9998 -16.9858 -16.9720 -16.9653 -16.9589 -16.9431 -16.9124 -16.9026
 -16.8835 -16.8695 -16.8474 -16.7453 -16.7094 -16.6538 -16.6400 -16.5599
 -16.5375 -16.5017 -16.4759 -16.4329 -16.3964 -16.3847 -15.9655 -15.7247
 -15.5164 -15.4818 -15.3399 -15.2873 -15.2278 -15.1392 -15.0580 -14.9842
 -14.9262 -14.8880 -14.8385 -14.8059 -14.7027 -14.6603 -14.5540 -14.4817
 -14.3828 -14.3001 -14.2239 -14.1935 -14.1225 -14.0547 -14.0080 -13.7953
 -13.3951  -7.0406  -6.5570  -6.3496  -6.3349  -6.2216  -6.2031  -6.0922
  -6.0451  -5.9591  -5.9274  -5.9163  -5.8957  -5.8521  -5.8162  -5.7993
  -5.7770  -5.7173  -5.7093  -5.6832  -5.6330  -5.6083  -5.5660  -5.5333
  -5.5073  -5.4926  -5.4591  -5.4270  -5.3985  -5.3937  -5.3416  -5.3038
  -5.2979  -5.2655  -5.2461  -5.2090  -5.1729  -5.1272  -5.0846  -5.0624
  -5.0330  -4.9931  -4.9431  -4.8872  -4.8848  -4.8812  -4.8244  -4.7328
  -4.6851  -4.3887  -4.0998  -3.9482  -3.7163  -3.5833  -3.5120  -3.4264
  -3.3760  -3.3057  -3.2628  -3.2280  -3.0819  -3.0371  -3.0023  -2.9706
  -2.9615  -2.9294  -2.9014  -2.8524  -2.8126  -2.7989  -2.7598  -2.7297
  -2.6763  -2.6511  -2.6220  -2.5687  -2.5199  -2.5062  -2.4697  -2.4451
  -2.3962  -2.3779  -2.2960  -2.2738  -2.2466  -2.2304  -2.2076  -2.1835
  -2.1441  -2.1141  -2.0691  -2.0548  -1.9983  -1.9785  -1.9675  -1.9357
  -1.9087  -1.8581  -1.8271  -1.8170  -1.7647  -1.7473  -1.7158  -1.7015
  -1.6634  -1.6296  -1.6006  -1.5745  -1.5079  -1.4935  -1.4601  -1.4280
  -1.3993  -1.3458  -1.3241  -1.3012  -1.2755  -1.2480  -1.2271  -1.1205
  -1.1099  -1.1029  -1.0597  -1.0321  -0.9885  -0.9178  -0.8953  -0.8113
  -0.7637  -0.7458  -0.7001  -0.6641  -0.6373  -0.6013  -0.5812  -0.5276
  -0.5058  -0.4781  -0.4692  -0.4292  -0.4053  -0.3735  -0.3523  -0.3414
  -0.2977  -0.2719  -0.2559  -0.2406  -0.2178  -0.1997  -0.1898  -0.1763
  -0.1507  -0.1362  -0.1002  -0.0942  -0.0739  -0.0656  -0.0256  -0.0137
  -0.0044   0.0113   0.0379   0.0546   0.0685   0.0803   0.0887   0.1077
   0.1380   0.1528   0.1751   0.1893   0.2050   0.2224   0.2404   0.2734
   0.2865   0.2962   0.3192   0.3280   0.3317   0.3577   0.3787   0.3828
   0.4063   0.4237   0.4295   0.4596   0.4815   0.5054   0.5171   0.5284
   0.5494   0.5725   0.6037   0.6154   0.6367   0.6486   0.6661   0.6772
   0.6961   0.7192   0.7415   0.7533   0.7734   0.7891   0.8263   0.8424
   0.9026   0.9245   0.9375   0.9700   0.9779   1.0011   1.0567   1.0674
   1.0915   1.1223   1.1601   1.2175   1.2523   1.3055   1.3509   1.3900
   1.4827   1.5481   1.5730   1.6198   1.7086   1.7875   2.1705   2.3402
     cgsolve_all iterations  76    anorm=    0.71E-07
     cgsolve_all iterations  78    anorm=    0.70E-07
     cgsolve_all iterations  76    anorm=    0.71E-07
     compute_u_kq: q = (   -0.0396,    0.0000,    0.0000)
     Rotating WFCS
     ethr =  1.00E-14,  avg # of iterations = 24.0
     eigenvalues at k:
 -36.6279 -36.4458 -36.1999 -36.1231 -36.0831 -36.0755 -36.0589 -36.0447
 -35.9084 -35.8257 -35.7830 -35.7436 -35.6363 -18.7119 -18.6082 -18.3668
 -18.3221 -18.2416 -18.1645 -18.1550 -18.0971 -18.0639 -18.0311 -18.0034
 -17.9601 -17.9382 -17.9105 -17.8982 -17.8670 -17.8579 -17.8371 -17.7885
 -17.7750 -17.7629 -17.7507 -17.7135 -17.6858 -17.6562 -17.6468 -17.6105
 -17.5944 -17.5775 -17.5533 -17.5362 -17.5289 -17.5138 -17.5017 -17.4758
 -17.4626 -17.4496 -17.4250 -17.4186 -17.3885 -17.3772 -17.3649 -17.3516
 -17.3320 -17.3137 -17.2984 -17.2814 -17.2748 -17.2553 -17.2461 -17.2263
 -17.2203 -17.1871 -17.1795 -17.1636 -17.1574 -17.1487 -17.1200 -17.1079
 -17.0986 -17.0712 -17.0594 -17.0510 -17.0458 -17.0384 -17.0330 -17.0144
 -16.9997 -16.9835 -16.9702 -16.9633 -16.9569 -16.9425 -16.9123 -16.9029
 -16.8821 -16.8667 -16.8453 -16.7457 -16.7099 -16.6548 -16.6467 -16.5612
 -16.5373 -16.5026 -16.4767 -16.4334 -16.4049 -16.3853 -15.9658 -15.7231
 -15.5184 -15.4824 -15.3416 -15.2873 -15.2285 -15.1385 -15.0544 -14.9800
 -14.9263 -14.8962 -14.8367 -14.8117 -14.7046 -14.6602 -14.5506 -14.4768
 -14.3832 -14.3029 -14.2244 -14.1987 -14.1215 -14.0540 -14.0064 -13.7918
 -13.3951  -7.0264  -6.5417  -6.3500  -6.3362  -6.2219  -6.2023  -6.0892
  -6.0480  -5.9592  -5.9295  -5.9154  -5.8973  -5.8549  -5.8183  -5.8016
  -5.7787  -5.7186  -5.7085  -5.6830  -5.6368  -5.6115  -5.5655  -5.5349
  -5.5075  -5.4891  -5.4579  -5.4291  -5.3985  -5.3945  -5.3395  -5.3071
  -5.3046  -5.2656  -5.2464  -5.2128  -5.1840  -5.1298  -5.0930  -5.0666
  -5.0331  -4.9940  -4.9416  -4.8846  -4.8833  -4.8823  -4.8256  -4.7324
  -4.6871  -4.3872  -4.0859  -3.9311  -3.7210  -3.5797  -3.5115  -3.4287
  -3.3680  -3.3060  -3.2624  -3.2287  -3.0826  -3.0381  -3.0013  -2.9787
  -2.9638  -2.9365  -2.9059  -2.8550  -2.8203  -2.8016  -2.7555  -2.7317
  -2.6666  -2.6514  -2.6228  -2.5675  -2.5199  -2.5099  -2.4692  -2.4410
  -2.3952  -2.3791  -2.2959  -2.2688  -2.2475  -2.2280  -2.2034  -2.1876
  -2.1386  -2.1135  -2.0676  -2.0531  -1.9997  -1.9786  -1.9636  -1.9373
  -1.9085  -1.8569  -1.8304  -1.8187  -1.7670  -1.7480  -1.7147  -1.7020
  -1.6701  -1.6328  -1.6037  -1.5784  -1.5100  -1.4940  -1.4591  -1.4287
  -1.3968  -1.3458  -1.3234  -1.3016  -1.2743  -1.2447  -1.2241  -1.1169
  -1.1103  -1.0916  -1.0595  -1.0345  -0.9839  -0.9161  -0.8919  -0.8129
  -0.7583  -0.7462  -0.7037  -0.6638  -0.6375  -0.6017  -0.5798  -0.5270
  -0.5077  -0.4799  -0.4681  -0.4274  -0.4108  -0.3725  -0.3484  -0.3408
  -0.3005  -0.2721  -0.2577  -0.2439  -0.2200  -0.2009  -0.1892  -0.1734
  -0.1515  -0.1352  -0.0999  -0.0933  -0.0753  -0.0676  -0.0255  -0.0123
  -0.0037   0.0092   0.0375   0.0526   0.0679   0.0807   0.0885   0.1073
   0.1388   0.1539   0.1761   0.1889   0.2040   0.2196   0.2395   0.2723
   0.2866   0.2941   0.3186   0.3257   0.3321   0.3559   0.3801   0.3817
   0.4076   0.4235   0.4280   0.4563   0.4823   0.5053   0.5169   0.5324
   0.5473   0.5737   0.6025   0.6166   0.6355   0.6515   0.6669   0.6792
   0.6975   0.7210   0.7443   0.7540   0.7735   0.7904   0.8267   0.8432
   0.9044   0.9260   0.9410   0.9704   0.9807   1.0024   1.0587   1.0699
   1.0921   1.1230   1.1600   1.2167   1.2539   1.3051   1.3501   1.3908
   1.4875   1.5462   1.5729   1.6171   1.7076   1.7861   2.1677   2.3379
     eigenvalues at k+q:
 -36.6279 -36.4458 -36.1999 -36.1231 -36.0831 -36.0755 -36.0589 -36.0447
 -35.9083 -35.8257 -35.7830 -35.7436 -35.6363 -18.7116 -18.6096 -18.3671
 -18.3200 -18.2420 -18.1678 -18.1562 -18.0956 -18.0667 -18.0324 -18.0055
 -17.9577 -17.9366 -17.9101 -17.8976 -17.8660 -17.8575 -17.8360 -17.7885
 -17.7753 -17.7647 -17.7519 -17.7125 -17.6857 -17.6560 -17.6495 -17.6089
 -17.5974 -17.5748 -17.5554 -17.5379 -17.5295 -17.5124 -17.5023 -17.4768
 -17.4647 -17.4486 -17.4267 -17.4201 -17.3885 -17.3763 -17.3665 -17.3479
 -17.3338 -17.3145 -17.2996 -17.2802 -17.2735 -17.2559 -17.2452 -17.2253
 -17.2209 -17.1860 -17.1780 -17.1628 -17.1555 -17.1486 -17.1177 -17.1069
 -17.0979 -17.0701 -17.0578 -17.0503 -17.0437 -17.0373 -17.0318 -17.0128
 -16.9999 -16.9812 -16.9683 -16.9618 -16.9542 -16.9417 -16.9122 -16.9031
 -16.8809 -16.8640 -16.8427 -16.7461 -16.7105 -16.6559 -16.6532 -16.5625
 -16.5370 -16.5036 -16.4773 -16.4341 -16.4146 -16.3850 -15.9662 -15.7216
 -15.5200 -15.4830 -15.3437 -15.2873 -15.2287 -15.1379 -15.0522 -14.9772
 -14.9263 -14.9033 -14.8351 -14.8150 -14.7064 -14.6600 -14.5477 -14.4724
 -14.3840 -14.3055 -14.2245 -14.2032 -14.1207 -14.0532 -14.0050 -13.7886
 -13.3951  -7.0117  -6.5261  -6.3506  -6.3370  -6.2221  -6.2015  -6.0867
  -6.0511  -5.9597  -5.9320  -5.9143  -5.8985  -5.8590  -5.8196  -5.8026
  -5.7799  -5.7199  -5.7075  -5.6829  -5.6416  -5.6149  -5.5653  -5.5368
  -5.5077  -5.4854  -5.4564  -5.4313  -5.4010  -5.3946  -5.3378  -5.3142
  -5.3064  -5.2657  -5.2470  -5.2171  -5.1947  -5.1322  -5.1019  -5.0679
  -5.0330  -4.9946  -4.9402  -4.8854  -4.8817  -4.8801  -4.8266  -4.7320
  -4.6890  -4.3857  -4.0726  -3.9143  -3.7250  -3.5761  -3.5109  -3.4308
  -3.3600  -3.3064  -3.2623  -3.2293  -3.0845  -3.0408  -3.0022  -2.9841
  -2.9658  -2.9427  -2.9095  -2.8574  -2.8296  -2.8042  -2.7504  -2.7325
  -2.6581  -2.6518  -2.6228  -2.5666  -2.5204  -2.5146  -2.4682  -2.4359
  -2.3940  -2.3798  -2.2962  -2.2638  -2.2504  -2.2263  -2.2045  -2.1857
  -2.1331  -2.1128  -2.0678  -2.0485  -2.0020  -1.9775  -1.9597  -1.9389
  -1.9084  -1.8560  -1.8352  -1.8188  -1.7700  -1.7484  -1.7144  -1.7026
  -1.6765  -1.6361  -1.6070  -1.5819  -1.5132  -1.4939  -1.4584  -1.4287
  -1.3948  -1.3461  -1.3230  -1.3015  -1.2732  -1.2418  -1.2189  -1.1162
  -1.1088  -1.0797  -1.0591  -1.0354  -0.9797  -0.9142  -0.8881  -0.8146
  -0.7546  -0.7458  -0.7064  -0.6636  -0.6388  -0.6020  -0.5778  -0.5269
  -0.5099  -0.4814  -0.4673  -0.4260  -0.4161  -0.3722  -0.3467  -0.3377
  -0.3030  -0.2726  -0.2592  -0.2468  -0.2227  -0.2035  -0.1886  -0.1709
  -0.1520  -0.1342  -0.1001  -0.0926  -0.0775  -0.0690  -0.0251  -0.0120
  -0.0023   0.0084   0.0376   0.0504   0.0676   0.0821   0.0884   0.1072
   0.1407   0.1551   0.1761   0.1894   0.2025   0.2172   0.2382   0.2712
   0.2867   0.2931   0.3167   0.3246   0.3329   0.3544   0.3801   0.3819
   0.4086   0.4220   0.4277   0.4530   0.4835   0.5051   0.5173   0.5361
   0.5453   0.5751   0.6011   0.6175   0.6339   0.6538   0.6684   0.6813
   0.6988   0.7226   0.7469   0.7554   0.7738   0.7913   0.8274   0.8439
   0.9051   0.9283   0.9444   0.9703   0.9844   1.0039   1.0602   1.0721
   1.0923   1.1234   1.1597   1.2164   1.2562   1.3046   1.3490   1.3908
   1.4920   1.5439   1.5728   1.6148   1.7058   1.7847   2.1647   2.3358
     cgsolve_all iterations  76    anorm=    0.71E-07
     cgsolve_all iterations  78    anorm=    0.70E-07
     cgsolve_all iterations  76    anorm=    0.72E-07
     compute_u_kq: q = (    0.0000,    0.0396,    0.0000)
     Rotating WFCS
     ethr =  1.00E-14,  avg # of iterations = 23.0
     eigenvalues at k:
 -36.6279 -36.4458 -36.1999 -36.1231 -36.0831 -36.0755 -36.0589 -36.0447
 -35.9084 -35.8257 -35.7830 -35.7436 -35.6363 -18.7119 -18.6082 -18.3668
 -18.3221 -18.2416 -18.1645 -18.1550 -18.0971 -18.0639 -18.0311 -18.0034
 -17.9601 -17.9382 -17.9105 -17.8982 -17.8670 -17.8579 -17.8371 -17.7885
 -17.7750 -17.7629 -17.7507 -17.7135 -17.6858 -17.6562 -17.6468 -17.6105
 -17.5944 -17.5775 -17.5533 -17.5362 -17.5289 -17.5138 -17.5017 -17.4758
 -17.4626 -17.4496 -17.4250 -17.4186 -17.3885 -17.3772 -17.3649 -17.3516
 -17.3320 -17.3137 -17.2984 -17.2814 -17.2748 -17.2553 -17.2461 -17.2263
 -17.2203 -17.1871 -17.1795 -17.1636 -17.1574 -17.1487 -17.1200 -17.1079
 -17.0986 -17.0712 -17.0594 -17.0510 -17.0458 -17.0384 -17.0330 -17.0144
 -16.9997 -16.9835 -16.9702 -16.9633 -16.9569 -16.9425 -16.9123 -16.9029
 -16.8821 -16.8667 -16.8453 -16.7457 -16.7099 -16.6548 -16.6467 -16.5612
 -16.5373 -16.5026 -16.4767 -16.4334 -16.4049 -16.3853 -15.9658 -15.7231
 -15.5184 -15.4824 -15.3416 -15.2873 -15.2285 -15.1385 -15.0544 -14.9800
 -14.9263 -14.8962 -14.8367 -14.8117 -14.7046 -14.6602 -14.5506 -14.4768
 -14.3832 -14.3029 -14.2244 -14.1987 -14.1215 -14.0540 -14.0064 -13.7918
 -13.3951  -7.0264  -6.5417  -6.3500  -6.3362  -6.2219  -6.2023  -6.0892
  -6.0480  -5.9592  -5.9295  -5.9154  -5.8973  -5.8549  -5.8183  -5.8016
  -5.7787  -5.7186  -5.7085  -5.6830  -5.6368  -5.6115  -5.5655  -5.5349
  -5.5075  -5.4891  -5.4579  -5.4291  -5.3985  -5.3945  -5.3395  -5.3071
  -5.3046  -5.2656  -5.2464  -5.2128  -5.1840  -5.1298  -5.0930  -5.0666
  -5.0331  -4.9940  -4.9416  -4.8846  -4.8833  -4.8823  -4.8256  -4.7324
  -4.6871  -4.3872  -4.0859  -3.9311  -3.7210  -3.5797  -3.5115  -3.4287
  -3.3680  -3.3060  -3.2624  -3.2287  -3.0826  -3.0381  -3.0013  -2.9787
  -2.9638  -2.9365  -2.9059  -2.8550  -2.8203  -2.8016  -2.7555  -2.7317
  -2.6666  -2.6514  -2.6228  -2.5675  -2.5199  -2.5099  -2.4692  -2.4410
  -2.3952  -2.3791  -2.2959  -2.2688  -2.2475  -2.2280  -2.2034  -2.1876
  -2.1386  -2.1135  -2.0676  -2.0531  -1.9997  -1.9786  -1.9636  -1.9373
  -1.9085  -1.8569  -1.8304  -1.8187  -1.7670  -1.7480  -1.7147  -1.7020
  -1.6701  -1.6328  -1.6037  -1.5784  -1.5100  -1.4940  -1.4591  -1.4287
  -1.3968  -1.3458  -1.3234  -1.3016  -1.2743  -1.2447  -1.2241  -1.1169
  -1.1103  -1.0916  -1.0595  -1.0345  -0.9839  -0.9161  -0.8919  -0.8129
  -0.7583  -0.7462  -0.7037  -0.6638  -0.6375  -0.6017  -0.5798  -0.5270
  -0.5077  -0.4799  -0.4681  -0.4274  -0.4108  -0.3725  -0.3484  -0.3408
  -0.3005  -0.2721  -0.2577  -0.2439  -0.2200  -0.2009  -0.1892  -0.1734
  -0.1515  -0.1352  -0.0999  -0.0933  -0.0753  -0.0676  -0.0255  -0.0123
  -0.0037   0.0092   0.0375   0.0526   0.0679   0.0807   0.0885   0.1073
   0.1388   0.1539   0.1761   0.1889   0.2040   0.2196   0.2395   0.2723
   0.2866   0.2941   0.3186   0.3257   0.3321   0.3559   0.3801   0.3817
   0.4076   0.4235   0.4280   0.4563   0.4823   0.5053   0.5169   0.5324
   0.5473   0.5737   0.6025   0.6166   0.6355   0.6515   0.6669   0.6792
   0.6975   0.7210   0.7443   0.7540   0.7735   0.7904   0.8267   0.8432
   0.9044   0.9260   0.9410   0.9704   0.9807   1.0024   1.0587   1.0699
   1.0921   1.1230   1.1600   1.2167   1.2539   1.3051   1.3501   1.3908
   1.4875   1.5462   1.5729   1.6171   1.7076   1.7861   2.1677   2.3379
     eigenvalues at k+q:
 -36.6279 -36.4458 -36.1999 -36.1231 -36.0831 -36.0755 -36.0589 -36.0447
 -35.9083 -35.8257 -35.7830 -35.7436 -35.6363 -18.7110 -18.6115 -18.3663
 -18.3179 -18.2445 -18.1652 -18.1572 -18.0970 -18.0659 -18.0290 -18.0102
 -17.9593 -17.9400 -17.9101 -17.8994 -17.8638 -17.8562 -17.8390 -17.7875
 -17.7747 -17.7621 -17.7490 -17.7123 -17.6862 -17.6567 -17.6491 -17.6108
 -17.5955 -17.5761 -17.5550 -17.5387 -17.5291 -17.5149 -17.5042 -17.4773
 -17.4626 -17.4510 -17.4259 -17.4185 -17.3899 -17.3758 -17.3657 -17.3505
 -17.3327 -17.3130 -17.2993 -17.2811 -17.2744 -17.2554 -17.2445 -17.2284
 -17.2206 -17.1846 -17.1758 -17.1624 -17.1535 -17.1479 -17.1163 -17.1069
 -17.0989 -17.0696 -17.0569 -17.0481 -17.0430 -17.0357 -17.0313 -17.0118
 -16.9996 -16.9802 -16.9681 -16.9616 -16.9528 -16.9416 -16.9125 -16.9035
 -16.8799 -16.8630 -16.8398 -16.7464 -16.7111 -16.6575 -16.6546 -16.5626
 -16.5387 -16.5048 -16.4780 -16.4335 -16.4200 -16.3848 -15.9661 -15.7207
 -15.5212 -15.4830 -15.3418 -15.2875 -15.2298 -15.1384 -15.0516 -14.9844
 -14.9271 -14.8978 -14.8332 -14.8169 -14.7082 -14.6601 -14.5463 -14.4710
 -14.3861 -14.3057 -14.2284 -14.1990 -14.1205 -14.0535 -14.0041 -13.7879
 -13.3950  -7.0037  -6.5164  -6.3512  -6.3387  -6.2240  -6.2004  -6.0855
  -6.0511  -5.9582  -5.9300  -5.9150  -5.8979  -5.8619  -5.8271  -5.8050
  -5.7805  -5.7183  -5.7102  -5.6827  -5.6367  -5.6184  -5.5633  -5.5348
  -5.5089  -5.4887  -5.4598  -5.4316  -5.4015  -5.3960  -5.3397  -5.3177
  -5.3048  -5.2647  -5.2453  -5.2188  -5.2001  -5.1324  -5.1027  -5.0684
  -5.0369  -4.9921  -4.9414  -4.8862  -4.8822  -4.8809  -4.8262  -4.7317
  -4.6896  -4.3847  -4.0663  -3.9091  -3.7159  -3.5801  -3.5126  -3.4270
  -3.3651  -3.3054  -3.2634  -3.2269  -3.0837  -3.0414  -3.0050  -2.9845
  -2.9646  -2.9455  -2.9113  -2.8607  -2.8257  -2.7995  -2.7541  -2.7328
  -2.6644  -2.6512  -2.6247  -2.5692  -2.5196  -2.5069  -2.4633  -2.4405
  -2.3930  -2.3780  -2.2968  -2.2699  -2.2458  -2.2267  -2.2019  -2.1880
  -2.1374  -2.1131  -2.0715  -2.0554  -1.9995  -1.9771  -1.9582  -1.9387
  -1.9091  -1.8541  -1.8291  -1.8206  -1.7632  -1.7494  -1.7140  -1.7036
  -1.6697  -1.6367  -1.6065  -1.5811  -1.5116  -1.4955  -1.4620  -1.4289
  -1.3905  -1.3477  -1.3258  -1.3099  -1.2776  -1.2426  -1.2213  -1.1128
  -1.1036  -1.0865  -1.0549  -1.0294  -0.9776  -0.9137  -0.8869  -0.8130
  -0.7564  -0.7450  -0.7038  -0.6618  -0.6366  -0.6043  -0.5793  -0.5279
  -0.5052  -0.4783  -0.4682  -0.4281  -0.4153  -0.3743  -0.3478  -0.3394
  -0.2992  -0.2726  -0.2586  -0.2440  -0.2219  -0.2025  -0.1889  -0.1741
  -0.1536  -0.1350  -0.1040  -0.0948  -0.0780  -0.0700  -0.0277  -0.0137
  -0.0002   0.0037   0.0387   0.0520   0.0670   0.0815   0.0884   0.1078
   0.1383   0.1543   0.1757   0.1905   0.2064   0.2183   0.2408   0.2704
   0.2866   0.2928   0.3179   0.3254   0.3319   0.3541   0.3804   0.3817
   0.4072   0.4237   0.4273   0.4513   0.4825   0.5070   0.5164   0.5343
   0.5466   0.5718   0.6023   0.6165   0.6356   0.6555   0.6696   0.6801
   0.7019   0.7218   0.7450   0.7545   0.7759   0.7925   0.8279   0.8462
   0.9063   0.9299   0.9411   0.9722   0.9884   1.0036   1.0607   1.0736
   1.0942   1.1225   1.1607   1.2159   1.2542   1.3053   1.3499   1.3890
   1.4932   1.5429   1.5748   1.6138   1.7047   1.7852   2.1631   2.3344
     cgsolve_all iterations  76    anorm=    0.71E-07
     cgsolve_all iterations  80    anorm=    0.70E-07
     cgsolve_all iterations  76    anorm=    0.72E-07
     compute_u_kq: q = (    0.0000,   -0.0396,    0.0000)
     Rotating WFCS
     ethr =  1.00E-14,  avg # of iterations = 23.0
     eigenvalues at k:
 -36.6279 -36.4458 -36.1999 -36.1231 -36.0831 -36.0755 -36.0589 -36.0447
 -35.9084 -35.8257 -35.7830 -35.7436 -35.6363 -18.7119 -18.6082 -18.3668
 -18.3221 -18.2416 -18.1645 -18.1550 -18.0971 -18.0639 -18.0311 -18.0034
 -17.9601 -17.9382 -17.9105 -17.8982 -17.8670 -17.8579 -17.8371 -17.7885
 -17.7750 -17.7629 -17.7507 -17.7135 -17.6858 -17.6562 -17.6468 -17.6105
 -17.5944 -17.5775 -17.5533 -17.5362 -17.5289 -17.5138 -17.5017 -17.4758
 -17.4626 -17.4496 -17.4250 -17.4186 -17.3885 -17.3772 -17.3649 -17.3516
 -17.3320 -17.3137 -17.2984 -17.2814 -17.2748 -17.2553 -17.2461 -17.2263
 -17.2203 -17.1871 -17.1795 -17.1636 -17.1574 -17.1487 -17.1200 -17.1079
 -17.0986 -17.0712 -17.0594 -17.0510 -17.0458 -17.0384 -17.0330 -17.0144
 -16.9997 -16.9835 -16.9702 -16.9633 -16.9569 -16.9425 -16.9123 -16.9029
 -16.8821 -16.8667 -16.8453 -16.7457 -16.7099 -16.6548 -16.6467 -16.5612
 -16.5373 -16.5026 -16.4767 -16.4334 -16.4049 -16.3853 -15.9658 -15.7231
 -15.5184 -15.4824 -15.3416 -15.2873 -15.2285 -15.1385 -15.0544 -14.9800
 -14.9263 -14.8962 -14.8367 -14.8117 -14.7046 -14.6602 -14.5506 -14.4768
 -14.3832 -14.3029 -14.2244 -14.1987 -14.1215 -14.0540 -14.0064 -13.7918
 -13.3951  -7.0264  -6.5417  -6.3500  -6.3362  -6.2219  -6.2023  -6.0892
  -6.0480  -5.9592  -5.9295  -5.9154  -5.8973  -5.8549  -5.8183  -5.8016
  -5.7787  -5.7186  -5.7085  -5.6830  -5.6368  -5.6115  -5.5655  -5.5349
  -5.5075  -5.4891  -5.4579  -5.4291  -5.3985  -5.3945  -5.3395  -5.3071
  -5.3046  -5.2656  -5.2464  -5.2128  -5.1840  -5.1298  -5.0930  -5.0666
  -5.0331  -4.9940  -4.9416  -4.8846  -4.8833  -4.8823  -4.8256  -4.7324
  -4.6871  -4.3872  -4.0859  -3.9311  -3.7210  -3.5797  -3.5115  -3.4287
  -3.3680  -3.3060  -3.2624  -3.2287  -3.0826  -3.0381  -3.0013  -2.9787
  -2.9638  -2.9365  -2.9059  -2.8550  -2.8203  -2.8016  -2.7555  -2.7317
  -2.6666  -2.6514  -2.6228  -2.5675  -2.5199  -2.5099  -2.4692  -2.4410
  -2.3952  -2.3791  -2.2959  -2.2688  -2.2475  -2.2280  -2.2034  -2.1876
  -2.1386  -2.1135  -2.0676  -2.0531  -1.9997  -1.9786  -1.9636  -1.9373
  -1.9085  -1.8569  -1.8304  -1.8187  -1.7670  -1.7480  -1.7147  -1.7020
  -1.6701  -1.6328  -1.6037  -1.5784  -1.5100  -1.4940  -1.4591  -1.4287
  -1.3968  -1.3458  -1.3234  -1.3016  -1.2743  -1.2447  -1.2241  -1.1169
  -1.1103  -1.0916  -1.0595  -1.0345  -0.9839  -0.9161  -0.8919  -0.8129
  -0.7583  -0.7462  -0.7037  -0.6638  -0.6375  -0.6017  -0.5798  -0.5270
  -0.5077  -0.4799  -0.4681  -0.4274  -0.4108  -0.3725  -0.3484  -0.3408
  -0.3005  -0.2721  -0.2577  -0.2439  -0.2200  -0.2009  -0.1892  -0.1734
  -0.1515  -0.1352  -0.0999  -0.0933  -0.0753  -0.0676  -0.0255  -0.0123
  -0.0037   0.0092   0.0375   0.0526   0.0679   0.0807   0.0885   0.1073
   0.1388   0.1539   0.1761   0.1889   0.2040   0.2196   0.2395   0.2723
   0.2866   0.2941   0.3186   0.3257   0.3321   0.3559   0.3801   0.3817
   0.4076   0.4235   0.4280   0.4563   0.4823   0.5053   0.5169   0.5324
   0.5473   0.5737   0.6025   0.6166   0.6355   0.6515   0.6669   0.6792
   0.6975   0.7210   0.7443   0.7540   0.7735   0.7904   0.8267   0.8432
   0.9044   0.9260   0.9410   0.9704   0.9807   1.0024   1.0587   1.0699
   1.0921   1.1230   1.1600   1.2167   1.2539   1.3051   1.3501   1.3908
   1.4875   1.5462   1.5729   1.6171   1.7076   1.7861   2.1677   2.3379
     eigenvalues at k+q:
 -36.6279 -36.4458 -36.1998 -36.1231 -36.0831 -36.0755 -36.0589 -36.0447
 -35.9084 -35.8257 -35.7830 -35.7436 -35.6363 -18.7128 -18.6050 -18.3675
 -18.3257 -18.2386 -18.1642 -18.1525 -18.0973 -18.0629 -18.0332 -17.9957
 -17.9608 -17.9362 -17.9112 -17.8964 -17.8712 -17.8587 -17.8346 -17.7899
 -17.7754 -17.7635 -17.7523 -17.7148 -17.6858 -17.6559 -17.6445 -17.6104
 -17.5933 -17.5788 -17.5517 -17.5340 -17.5289 -17.5130 -17.4993 -17.4741
 -17.4621 -17.4487 -17.4234 -17.4179 -17.3878 -17.3787 -17.3637 -17.3534
 -17.3312 -17.3142 -17.2967 -17.2829 -17.2741 -17.2548 -17.2474 -17.2246
 -17.2199 -17.1899 -17.1839 -17.1649 -17.1610 -17.1495 -17.1234 -17.1093
 -17.0978 -17.0729 -17.0630 -17.0543 -17.0479 -17.0411 -17.0344 -17.0169
 -17.0003 -16.9869 -16.9740 -16.9653 -16.9602 -16.9420 -16.9121 -16.9022
 -16.8848 -16.8705 -16.8492 -16.7451 -16.7090 -16.6546 -16.6363 -16.5598
 -16.5358 -16.5007 -16.4751 -16.4334 -16.3930 -16.3832 -15.9655 -15.7255
 -15.5153 -15.4817 -15.3420 -15.2871 -15.2265 -15.1386 -15.0579 -14.9769
 -14.9254 -14.8935 -14.8403 -14.8050 -14.7010 -14.6603 -14.5554 -14.4830
 -14.3805 -14.2999 -14.2205 -14.1978 -14.1227 -14.0545 -14.0088 -13.7960
 -13.3951  -7.0480  -6.5660  -6.3489  -6.3331  -6.2199  -6.2040  -6.0938
  -6.0454  -5.9609  -5.9297  -5.9157  -5.8967  -5.8477  -5.8099  -5.7972
  -5.7766  -5.7188  -5.7066  -5.6833  -5.6372  -5.6052  -5.5679  -5.5357
  -5.5067  -5.4893  -5.4563  -5.4266  -5.3964  -5.3931  -5.3398  -5.3057
  -5.2952  -5.2664  -5.2475  -5.2098  -5.1682  -5.1270  -5.0802  -5.0601
  -5.0288  -4.9953  -4.9422  -4.8858  -4.8832  -4.8821  -4.8248  -4.7330
  -4.6843  -4.3897  -4.1068  -3.9559  -3.7243  -3.5793  -3.5106  -3.4303
  -3.3701  -3.3066  -3.2621  -3.2298  -3.0817  -3.0356  -2.9986  -2.9717
  -2.9628  -2.9268  -2.9005  -2.8500  -2.8167  -2.8016  -2.7564  -2.7314
  -2.6681  -2.6513  -2.6224  -2.5647  -2.5220  -2.5122  -2.4751  -2.4411
  -2.3978  -2.3792  -2.2955  -2.2702  -2.2488  -2.2296  -2.2047  -2.1866
  -2.1397  -2.1139  -2.0642  -2.0479  -2.0018  -1.9799  -1.9675  -1.9356
  -1.9079  -1.8597  -1.8335  -1.8153  -1.7712  -1.7472  -1.7154  -1.7005
  -1.6695  -1.6287  -1.6017  -1.5752  -1.5100  -1.4919  -1.4558  -1.4287
  -1.4027  -1.3441  -1.3217  -1.2939  -1.2712  -1.2456  -1.2256  -1.1246
  -1.1152  -1.0963  -1.0629  -1.0391  -0.9898  -0.9193  -0.8967  -0.8138
  -0.7616  -0.7452  -0.7060  -0.6645  -0.6371  -0.5993  -0.5802  -0.5266
  -0.5110  -0.4820  -0.4679  -0.4268  -0.4062  -0.3715  -0.3489  -0.3413
  -0.3020  -0.2718  -0.2566  -0.2440  -0.2190  -0.1992  -0.1894  -0.1718
  -0.1499  -0.1355  -0.0979  -0.0912  -0.0720  -0.0642  -0.0242  -0.0118
  -0.0064   0.0158   0.0366   0.0536   0.0686   0.0804   0.0889   0.1066
   0.1395   0.1534   0.1766   0.1873   0.2020   0.2212   0.2384   0.2738
   0.2857   0.2964   0.3198   0.3259   0.3327   0.3574   0.3792   0.3820
   0.4081   0.4215   0.4308   0.4613   0.4822   0.5032   0.5175   0.5305
   0.5486   0.5759   0.6017   0.6159   0.6350   0.6461   0.6652   0.6783
   0.6948   0.7200   0.7439   0.7537   0.7709   0.7884   0.8250   0.8406
   0.9023   0.9223   0.9402   0.9686   0.9733   1.0014   1.0562   1.0664
   1.0896   1.1241   1.1594   1.2175   1.2541   1.3049   1.3504   1.3923
   1.4810   1.5491   1.5710   1.6208   1.7103   1.7870   2.1720   2.3417
     cgsolve_all iterations  76    anorm=    0.70E-07
     cgsolve_all iterations  78    anorm=    0.70E-07
     cgsolve_all iterations  76    anorm=    0.70E-07
     compute_u_kq: q = (    0.0000,    0.0000,    0.0396)
     Rotating WFCS
     ethr =  1.00E-14,  avg # of iterations = 23.0
     eigenvalues at k:
 -36.6279 -36.4458 -36.1999 -36.1231 -36.0831 -36.0755 -36.0589 -36.0447
 -35.9084 -35.8257 -35.7830 -35.7436 -35.6363 -18.7119 -18.6082 -18.3668
 -18.3221 -18.2416 -18.1645 -18.1550 -18.0971 -18.0639 -18.0311 -18.0034
 -17.9601 -17.9382 -17.9105 -17.8982 -17.8670 -17.8579 -17.8371 -17.7885
 -17.7750 -17.7629 -17.7507 -17.7135 -17.6858 -17.6562 -17.6468 -17.6105
 -17.5944 -17.5775 -17.5533 -17.5362 -17.5289 -17.5138 -17.5017 -17.4758
 -17.4626 -17.4496 -17.4250 -17.4186 -17.3885 -17.3772 -17.3649 -17.3516
 -17.3320 -17.3137 -17.2984 -17.2814 -17.2748 -17.2553 -17.2461 -17.2263
 -17.2203 -17.1871 -17.1795 -17.1636 -17.1574 -17.1487 -17.1200 -17.1079
 -17.0986 -17.0712 -17.0594 -17.0510 -17.0458 -17.0384 -17.0330 -17.0144
 -16.9997 -16.9835 -16.9702 -16.9633 -16.9569 -16.9425 -16.9123 -16.9029
 -16.8821 -16.8667 -16.8453 -16.7457 -16.7099 -16.6548 -16.6467 -16.5612
 -16.5373 -16.5026 -16.4767 -16.4334 -16.4049 -16.3853 -15.9658 -15.7231
 -15.5184 -15.4824 -15.3416 -15.2873 -15.2285 -15.1385 -15.0544 -14.9800
 -14.9263 -14.8962 -14.8367 -14.8117 -14.7046 -14.6602 -14.5506 -14.4768
 -14.3832 -14.3029 -14.2244 -14.1987 -14.1215 -14.0540 -14.0064 -13.7918
 -13.3951  -7.0264  -6.5417  -6.3500  -6.3362  -6.2219  -6.2023  -6.0892
  -6.0480  -5.9592  -5.9295  -5.9154  -5.8973  -5.8549  -5.8183  -5.8016
  -5.7787  -5.7186  -5.7085  -5.6830  -5.6368  -5.6115  -5.5655  -5.5349
  -5.5075  -5.4891  -5.4579  -5.4291  -5.3985  -5.3945  -5.3395  -5.3071
  -5.3046  -5.2656  -5.2464  -5.2128  -5.1840  -5.1298  -5.0930  -5.0666
  -5.0331  -4.9940  -4.9416  -4.8846  -4.8833  -4.8823  -4.8256  -4.7324
  -4.6871  -4.3872  -4.0859  -3.9311  -3.7210  -3.5797  -3.5115  -3.4287
  -3.3680  -3.3060  -3.2624  -3.2287  -3.0826  -3.0381  -3.0013  -2.9787
  -2.9638  -2.9365  -2.9059  -2.8550  -2.8203  -2.8016  -2.7555  -2.7317
  -2.6666  -2.6514  -2.6228  -2.5675  -2.5199  -2.5099  -2.4692  -2.4410
  -2.3952  -2.3791  -2.2959  -2.2688  -2.2475  -2.2280  -2.2034  -2.1876
  -2.1386  -2.1135  -2.0676  -2.0531  -1.9997  -1.9786  -1.9636  -1.9373
  -1.9085  -1.8569  -1.8304  -1.8187  -1.7670  -1.7480  -1.7147  -1.7020
  -1.6701  -1.6328  -1.6037  -1.5784  -1.5100  -1.4940  -1.4591  -1.4287
  -1.3968  -1.3458  -1.3234  -1.3016  -1.2743  -1.2447  -1.2241  -1.1169
  -1.1103  -1.0916  -1.0595  -1.0345  -0.9839  -0.9161  -0.8919  -0.8129
  -0.7583  -0.7462  -0.7037  -0.6638  -0.6375  -0.6017  -0.5798  -0.5270
  -0.5077  -0.4799  -0.4681  -0.4274  -0.4108  -0.3725  -0.3484  -0.3408
  -0.3005  -0.2721  -0.2577  -0.2439  -0.2200  -0.2009  -0.1892  -0.1734
  -0.1515  -0.1352  -0.0999  -0.0933  -0.0753  -0.0676  -0.0255  -0.0123
  -0.0037   0.0092   0.0375   0.0526   0.0679   0.0807   0.0885   0.1073
   0.1388   0.1539   0.1761   0.1889   0.2040   0.2196   0.2395   0.2723
   0.2866   0.2941   0.3186   0.3257   0.3321   0.3559   0.3801   0.3817
   0.4076   0.4235   0.4280   0.4563   0.4823   0.5053   0.5169   0.5324
   0.5473   0.5737   0.6025   0.6166   0.6355   0.6515   0.6669   0.6792
   0.6975   0.7210   0.7443   0.7540   0.7735   0.7904   0.8267   0.8432
   0.9044   0.9260   0.9410   0.9704   0.9807   1.0024   1.0587   1.0699
   1.0921   1.1230   1.1600   1.2167   1.2539   1.3051   1.3501   1.3908
   1.4875   1.5462   1.5729   1.6171   1.7076   1.7861   2.1677   2.3379
     eigenvalues at k+q:
 -36.6279 -36.4458 -36.1999 -36.1231 -36.0831 -36.0755 -36.0589 -36.0447
 -35.9084 -35.8257 -35.7830 -35.7436 -35.6363 -18.7119 -18.6082 -18.3668
 -18.3222 -18.2415 -18.1645 -18.1549 -18.0970 -18.0638 -18.0311 -18.0034
 -17.9602 -17.9381 -17.9107 -17.8981 -17.8671 -17.8581 -17.8369 -17.7890
 -17.7748 -17.7617 -17.7513 -17.7137 -17.6860 -17.6570 -17.6465 -17.6091
 -17.5960 -17.5766 -17.5524 -17.5359 -17.5297 -17.5142 -17.5018 -17.4757
 -17.4626 -17.4507 -17.4239 -17.4187 -17.3869 -17.3766 -17.3661 -17.3518
 -17.3331 -17.3151 -17.2973 -17.2809 -17.2732 -17.2560 -17.2478 -17.2254
 -17.2193 -17.1874 -17.1804 -17.1639 -17.1573 -17.1486 -17.1205 -17.1081
 -17.0979 -17.0712 -17.0599 -17.0514 -17.0454 -17.0384 -17.0333 -17.0141
 -16.9996 -16.9836 -16.9703 -16.9638 -16.9569 -16.9424 -16.9125 -16.9028
 -16.8822 -16.8669 -16.8454 -16.7457 -16.7099 -16.6548 -16.6464 -16.5611
 -16.5373 -16.5026 -16.4767 -16.4334 -16.4045 -16.3853 -15.9658 -15.7232
 -15.5183 -15.4824 -15.3415 -15.2873 -15.2285 -15.1385 -15.0546 -14.9800
 -14.9262 -14.8960 -14.8368 -14.8115 -14.7045 -14.6602 -14.5507 -14.4770
 -14.3831 -14.3028 -14.2243 -14.1986 -14.1216 -14.0540 -14.0065 -13.7919
 -13.3951  -7.0270  -6.5425  -6.3500  -6.3361  -6.2218  -6.2024  -6.0893
  -6.0479  -5.9592  -5.9294  -5.9155  -5.8972  -5.8547  -5.8181  -5.8015
  -5.7786  -5.7185  -5.7085  -5.6831  -5.6367  -5.6114  -5.5655  -5.5349
  -5.5074  -5.4892  -5.4579  -5.4290  -5.3984  -5.3945  -5.3394  -5.3069
  -5.3044  -5.2653  -5.2466  -5.2128  -5.1833  -5.1297  -5.0927  -5.0665
  -5.0330  -4.9940  -4.9417  -4.8846  -4.8834  -4.8823  -4.8256  -4.7324
  -4.6870  -4.3873  -4.0865  -3.9318  -3.7210  -3.5798  -3.5115  -3.4288
  -3.3682  -3.3059  -3.2623  -3.2288  -3.0828  -3.0378  -3.0004  -2.9796
  -2.9645  -2.9338  -2.9072  -2.8548  -2.8195  -2.8018  -2.7568  -2.7317
  -2.6668  -2.6492  -2.6241  -2.5666  -2.5190  -2.5104  -2.4719  -2.4389
  -2.3984  -2.3762  -2.2974  -2.2695  -2.2488  -2.2295  -2.1967  -2.1884
  -2.1405  -2.1143  -2.0670  -2.0516  -1.9993  -1.9806  -1.9628  -1.9400
  -1.9057  -1.8564  -1.8297  -1.8196  -1.7666  -1.7493  -1.7162  -1.7023
  -1.6688  -1.6315  -1.6035  -1.5789  -1.5094  -1.4956  -1.4582  -1.4269
  -1.3975  -1.3498  -1.3190  -1.3009  -1.2756  -1.2446  -1.2261  -1.1173
  -1.1073  -1.0928  -1.0583  -1.0346  -0.9856  -0.9175  -0.8905  -0.8133
  -0.7588  -0.7462  -0.7039  -0.6634  -0.6374  -0.6018  -0.5796  -0.5273
  -0.5087  -0.4798  -0.4660  -0.4270  -0.4127  -0.3734  -0.3472  -0.3405
  -0.3015  -0.2710  -0.2573  -0.2436  -0.2193  -0.2020  -0.1909  -0.1729
  -0.1518  -0.1347  -0.1001  -0.0930  -0.0739  -0.0672  -0.0270  -0.0118
  -0.0025   0.0084   0.0363   0.0524   0.0690   0.0803   0.0882   0.1077
   0.1378   0.1541   0.1765   0.1884   0.2039   0.2207   0.2400   0.2740
   0.2853   0.2957   0.3170   0.3250   0.3331   0.3567   0.3795   0.3815
   0.4063   0.4242   0.4283   0.4560   0.4809   0.5067   0.5177   0.5321
   0.5457   0.5741   0.6030   0.6180   0.6352   0.6516   0.6653   0.6799
   0.6974   0.7211   0.7436   0.7541   0.7734   0.7905   0.8268   0.8431
   0.9044   0.9259   0.9410   0.9703   0.9805   1.0024   1.0586   1.0698
   1.0920   1.1231   1.1600   1.2167   1.2539   1.3051   1.3502   1.3908
   1.4873   1.5462   1.5728   1.6172   1.7077   1.7862   2.1678   2.3380
     cgsolve_all iterations  76    anorm=    0.70E-07
     cgsolve_all iterations  78    anorm=    0.70E-07
     cgsolve_all iterations  76    anorm=    0.72E-07
     compute_u_kq: q = (    0.0000,    0.0000,   -0.0396)
     Rotating WFCS
     ethr =  1.00E-14,  avg # of iterations = 23.0
     eigenvalues at k:
 -36.6279 -36.4458 -36.1999 -36.1231 -36.0831 -36.0755 -36.0589 -36.0447
 -35.9084 -35.8257 -35.7830 -35.7436 -35.6363 -18.7119 -18.6082 -18.3668
 -18.3221 -18.2416 -18.1645 -18.1550 -18.0971 -18.0639 -18.0311 -18.0034
 -17.9601 -17.9382 -17.9105 -17.8982 -17.8670 -17.8579 -17.8371 -17.7885
 -17.7750 -17.7629 -17.7507 -17.7135 -17.6858 -17.6562 -17.6468 -17.6105
 -17.5944 -17.5775 -17.5533 -17.5362 -17.5289 -17.5138 -17.5017 -17.4758
 -17.4626 -17.4496 -17.4250 -17.4186 -17.3885 -17.3772 -17.3649 -17.3516
 -17.3320 -17.3137 -17.2984 -17.2814 -17.2748 -17.2553 -17.2461 -17.2263
 -17.2203 -17.1871 -17.1795 -17.1636 -17.1574 -17.1487 -17.1200 -17.1079
 -17.0986 -17.0712 -17.0594 -17.0510 -17.0458 -17.0384 -17.0330 -17.0144
 -16.9997 -16.9835 -16.9702 -16.9633 -16.9569 -16.9425 -16.9123 -16.9029
 -16.8821 -16.8667 -16.8453 -16.7457 -16.7099 -16.6548 -16.6467 -16.5612
 -16.5373 -16.5026 -16.4767 -16.4334 -16.4049 -16.3853 -15.9658 -15.7231
 -15.5184 -15.4824 -15.3416 -15.2873 -15.2285 -15.1385 -15.0544 -14.9800
 -14.9263 -14.8962 -14.8367 -14.8117 -14.7046 -14.6602 -14.5506 -14.4768
 -14.3832 -14.3029 -14.2244 -14.1987 -14.1215 -14.0540 -14.0064 -13.7918
 -13.3951  -7.0264  -6.5417  -6.3500  -6.3362  -6.2219  -6.2023  -6.0892
  -6.0480  -5.9592  -5.9295  -5.9154  -5.8973  -5.8549  -5.8183  -5.8016
  -5.7787  -5.7186  -5.7085  -5.6830  -5.6368  -5.6115  -5.5655  -5.5349
  -5.5075  -5.4891  -5.4579  -5.4291  -5.3985  -5.3945  -5.3395  -5.3071
  -5.3046  -5.2656  -5.2464  -5.2128  -5.1840  -5.1298  -5.0930  -5.0666
  -5.0331  -4.9940  -4.9416  -4.8846  -4.8833  -4.8823  -4.8256  -4.7324
  -4.6871  -4.3872  -4.0859  -3.9311  -3.7210  -3.5797  -3.5115  -3.4287
  -3.3680  -3.3060  -3.2624  -3.2287  -3.0826  -3.0381  -3.0013  -2.9787
  -2.9638  -2.9365  -2.9059  -2.8550  -2.8203  -2.8016  -2.7555  -2.7317
  -2.6666  -2.6514  -2.6228  -2.5675  -2.5199  -2.5099  -2.4692  -2.4410
  -2.3952  -2.3791  -2.2959  -2.2688  -2.2475  -2.2280  -2.2034  -2.1876
  -2.1386  -2.1135  -2.0676  -2.0531  -1.9997  -1.9786  -1.9636  -1.9373
  -1.9085  -1.8569  -1.8304  -1.8187  -1.7670  -1.7480  -1.7147  -1.7020
  -1.6701  -1.6328  -1.6037  -1.5784  -1.5100  -1.4940  -1.4591  -1.4287
  -1.3968  -1.3458  -1.3234  -1.3016  -1.2743  -1.2447  -1.2241  -1.1169
  -1.1103  -1.0916  -1.0595  -1.0345  -0.9839  -0.9161  -0.8919  -0.8129
  -0.7583  -0.7462  -0.7037  -0.6638  -0.6375  -0.6017  -0.5798  -0.5270
  -0.5077  -0.4799  -0.4681  -0.4274  -0.4108  -0.3725  -0.3484  -0.3408
  -0.3005  -0.2721  -0.2577  -0.2439  -0.2200  -0.2009  -0.1892  -0.1734
  -0.1515  -0.1352  -0.0999  -0.0933  -0.0753  -0.0676  -0.0255  -0.0123
  -0.0037   0.0092   0.0375   0.0526   0.0679   0.0807   0.0885   0.1073
   0.1388   0.1539   0.1761   0.1889   0.2040   0.2196   0.2395   0.2723
   0.2866   0.2941   0.3186   0.3257   0.3321   0.3559   0.3801   0.3817
   0.4076   0.4235   0.4280   0.4563   0.4823   0.5053   0.5169   0.5324
   0.5473   0.5737   0.6025   0.6166   0.6355   0.6515   0.6669   0.6792
   0.6975   0.7210   0.7443   0.7540   0.7735   0.7904   0.8267   0.8432
   0.9044   0.9260   0.9410   0.9704   0.9807   1.0024   1.0587   1.0699
   1.0921   1.1230   1.1600   1.2167   1.2539   1.3051   1.3501   1.3908
   1.4875   1.5462   1.5729   1.6171   1.7076   1.7861   2.1677   2.3379
     eigenvalues at k+q:
 -36.6279 -36.4458 -36.1999 -36.1231 -36.0831 -36.0755 -36.0589 -36.0447
 -35.9084 -35.8257 -35.7830 -35.7436 -35.6363 -18.7119 -18.6083 -18.3668
 -18.3220 -18.2416 -18.1646 -18.1551 -18.0971 -18.0640 -18.0311 -18.0035
 -17.9598 -17.9385 -17.9101 -17.8986 -17.8670 -17.8574 -17.8375 -17.7882
 -17.7751 -17.7640 -17.7501 -17.7133 -17.6858 -17.6551 -17.6473 -17.6119
 -17.5927 -17.5782 -17.5549 -17.5365 -17.5280 -17.5136 -17.5011 -17.4761
 -17.4627 -17.4488 -17.4259 -17.4184 -17.3898 -17.3777 -17.3637 -17.3514
 -17.3312 -17.3127 -17.2998 -17.2818 -17.2762 -17.2547 -17.2439 -17.2274
 -17.2212 -17.1868 -17.1786 -17.1637 -17.1577 -17.1485 -17.1197 -17.1080
 -17.0989 -17.0712 -17.0588 -17.0513 -17.0456 -17.0384 -17.0327 -17.0148
 -16.9997 -16.9834 -16.9701 -16.9630 -16.9568 -16.9427 -16.9122 -16.9030
 -16.8821 -16.8666 -16.8452 -16.7457 -16.7100 -16.6549 -16.6470 -16.5612
 -16.5373 -16.5027 -16.4767 -16.4334 -16.4053 -16.3853 -15.9658 -15.7231
 -15.5184 -15.4824 -15.3416 -15.2873 -15.2285 -15.1385 -15.0543 -14.9799
 -14.9263 -14.8964 -14.8366 -14.8119 -14.7046 -14.6602 -14.5504 -14.4766
 -14.3832 -14.3030 -14.2245 -14.1988 -14.1215 -14.0540 -14.0064 -13.7917
 -13.3951  -7.0258  -6.5411  -6.3500  -6.3362  -6.2219  -6.2023  -6.0890
  -6.0482  -5.9592  -5.9296  -5.9154  -5.8973  -5.8550  -5.8184  -5.8016
  -5.7788  -5.7186  -5.7085  -5.6830  -5.6370  -5.6117  -5.5654  -5.5349
  -5.5075  -5.4890  -5.4579  -5.4292  -5.3985  -5.3946  -5.3394  -5.3072
  -5.3046  -5.2659  -5.2461  -5.2127  -5.1847  -5.1298  -5.0933  -5.0667
  -5.0332  -4.9940  -4.9416  -4.8847  -4.8832  -4.8823  -4.8257  -4.7324
  -4.6872  -4.3871  -4.0853  -3.9304  -3.7211  -3.5796  -3.5115  -3.4287
  -3.3677  -3.3060  -3.2625  -3.2287  -3.0823  -3.0383  -3.0020  -2.9780
  -2.9628  -2.9396  -2.9048  -2.8550  -2.8209  -2.8015  -2.7545  -2.7315
  -2.6666  -2.6544  -2.6200  -2.5687  -2.5211  -2.5090  -2.4664  -2.4433
  -2.3923  -2.3820  -2.2943  -2.2680  -2.2463  -2.2274  -2.2095  -2.1866
  -2.1374  -2.1120  -2.0684  -2.0550  -1.9994  -1.9761  -1.9646  -1.9342
  -1.9122  -1.8574  -1.8306  -1.8178  -1.7673  -1.7467  -1.7137  -1.7012
  -1.6719  -1.6340  -1.6037  -1.5783  -1.5110  -1.4922  -1.4599  -1.4294
  -1.3962  -1.3432  -1.3270  -1.3020  -1.2726  -1.2448  -1.2222  -1.1218
  -1.1094  -1.0901  -1.0598  -1.0344  -0.9822  -0.9150  -0.8930  -0.8125
  -0.7580  -0.7464  -0.7036  -0.6640  -0.6381  -0.6013  -0.5797  -0.5270
  -0.5067  -0.4804  -0.4698  -0.4277  -0.4090  -0.3716  -0.3494  -0.3411
  -0.3002  -0.2724  -0.2581  -0.2438  -0.2209  -0.2006  -0.1875  -0.1742
  -0.1522  -0.1334  -0.0996  -0.0936  -0.0772  -0.0681  -0.0241  -0.0125
  -0.0049   0.0098   0.0391   0.0527   0.0663   0.0812   0.0890   0.1066
   0.1397   0.1537   0.1758   0.1893   0.2041   0.2186   0.2391   0.2708
   0.2881   0.2925   0.3200   0.3260   0.3317   0.3554   0.3788   0.3838
   0.4087   0.4224   0.4279   0.4566   0.4835   0.5029   0.5166   0.5330
   0.5493   0.5737   0.6014   0.6151   0.6357   0.6517   0.6685   0.6787
   0.6976   0.7209   0.7451   0.7537   0.7736   0.7903   0.8268   0.8433
   0.9044   0.9261   0.9410   0.9706   0.9809   1.0024   1.0587   1.0700
   1.0922   1.1230   1.1600   1.2167   1.2540   1.3051   1.3501   1.3908
   1.4877   1.5461   1.5729   1.6170   1.7076   1.7861   2.1676   2.3378
     cgsolve_all iterations  76    anorm=    0.70E-07
     cgsolve_all iterations  78    anorm=    0.70E-07
     cgsolve_all iterations  76    anorm=    0.72E-07

     k-point #    4 of     4      pool #  1    cpu time:   42949.5
     compute_u_kq: q = (    0.0000,    0.0000,    0.0000)
     Rotating WFCS
     ethr =  1.00E-14,  avg # of iterations =  6.0
     eigenvalues at k:
 -36.6279 -36.4458 -36.1999 -36.1231 -36.0831 -36.0755 -36.0589 -36.0447
 -35.9084 -35.8257 -35.7830 -35.7436 -35.6363 -18.7119 -18.6082 -18.3668
 -18.3220 -18.2416 -18.1641 -18.1556 -18.0968 -18.0638 -18.0311 -18.0042
 -17.9581 -17.9399 -17.9069 -17.9014 -17.8680 -17.8552 -17.8389 -17.7901
 -17.7739 -17.7627 -17.7507 -17.7133 -17.6866 -17.6547 -17.6465 -17.6115
 -17.5923 -17.5729 -17.5630 -17.5354 -17.5285 -17.5143 -17.4977 -17.4786
 -17.4631 -17.4523 -17.4237 -17.4156 -17.3845 -17.3771 -17.3611 -17.3524
 -17.3362 -17.3199 -17.2991 -17.2813 -17.2760 -17.2492 -17.2475 -17.2250
 -17.2209 -17.1852 -17.1777 -17.1681 -17.1591 -17.1450 -17.1226 -17.1099
 -17.0948 -17.0728 -17.0598 -17.0530 -17.0422 -17.0392 -17.0329 -17.0137
 -16.9997 -16.9836 -16.9701 -16.9643 -16.9563 -16.9427 -16.9130 -16.9021
 -16.8822 -16.8667 -16.8453 -16.7456 -16.7100 -16.6548 -16.6467 -16.5612
 -16.5373 -16.5026 -16.4767 -16.4334 -16.4049 -16.3853 -15.9658 -15.7231
 -15.5184 -15.4824 -15.3416 -15.2873 -15.2285 -15.1385 -15.0544 -14.9800
 -14.9263 -14.8962 -14.8367 -14.8117 -14.7046 -14.6602 -14.5506 -14.4768
 -14.3832 -14.3029 -14.2244 -14.1987 -14.1215 -14.0540 -14.0064 -13.7918
 -13.3951  -7.0264  -6.5417  -6.3500  -6.3362  -6.2219  -6.2023  -6.0892
  -6.0480  -5.9592  -5.9295  -5.9154  -5.8972  -5.8549  -5.8184  -5.8016
  -5.7785  -5.7186  -5.7085  -5.6832  -5.6366  -5.6115  -5.5652  -5.5350
  -5.5078  -5.4892  -5.4578  -5.4292  -5.3986  -5.3945  -5.3395  -5.3072
  -5.3037  -5.2667  -5.2458  -5.2122  -5.1846  -5.1298  -5.0933  -5.0662
  -5.0331  -4.9939  -4.9416  -4.8850  -4.8832  -4.8820  -4.8256  -4.7324
  -4.6871  -4.3872  -4.0859  -3.9311  -3.7210  -3.5796  -3.5115  -3.4292
  -3.3672  -3.3060  -3.2629  -3.2290  -3.0819  -3.0375  -2.9992  -2.9787
  -2.9641  -2.9407  -2.9074  -2.8521  -2.8178  -2.8026  -2.7588  -2.7299
  -2.6686  -2.6597  -2.6055  -2.5707  -2.5230  -2.5051  -2.4722  -2.4412
  -2.4034  -2.3734  -2.2945  -2.2630  -2.2507  -2.2438  -2.2032  -2.1691
  -2.1486  -2.1067  -2.0678  -2.0607  -1.9922  -1.9770  -1.9606  -1.9443
  -1.9102  -1.8564  -1.8272  -1.8162  -1.7666  -1.7471  -1.7238  -1.6969
  -1.6742  -1.6322  -1.5986  -1.5865  -1.5153  -1.4914  -1.4572  -1.4155
  -1.3979  -1.3646  -1.3143  -1.2986  -1.2671  -1.2448  -1.2251  -1.1421
  -1.1022  -1.0874  -1.0498  -1.0355  -0.9832  -0.9211  -0.8876  -0.8134
  -0.7595  -0.7480  -0.7040  -0.6601  -0.6426  -0.5995  -0.5774  -0.5298
  -0.5088  -0.4817  -0.4650  -0.4288  -0.4086  -0.3727  -0.3467  -0.3385
  -0.3094  -0.2625  -0.2560  -0.2458  -0.2209  -0.2089  -0.1886  -0.1764
  -0.1561  -0.1138  -0.1033  -0.0902  -0.0845  -0.0655  -0.0279  -0.0105
  -0.0036   0.0081   0.0403   0.0544   0.0603   0.0806   0.0915   0.1053
   0.1369   0.1537   0.1778   0.1871   0.2041   0.2202   0.2429   0.2695
   0.2895   0.2979   0.3163   0.3210   0.3364   0.3611   0.3713   0.3879
   0.4063   0.4223   0.4277   0.4574   0.4775   0.5000   0.5181   0.5356
   0.5508   0.5833   0.5938   0.6134   0.6342   0.6544   0.6651   0.6833
   0.6969   0.7206   0.7448   0.7524   0.7738   0.7898   0.8276   0.8431
   0.9041   0.9257   0.9412   0.9706   0.9807   1.0023   1.0586   1.0700
   1.0920   1.1230   1.1602   1.2167   1.2540   1.3051   1.3501   1.3908
   1.4875   1.5462   1.5729   1.6171   1.7076   1.7861   2.1677   2.3379
     eigenvalues at k+q:
 -36.6279 -36.4458 -36.1999 -36.1231 -36.0831 -36.0755 -36.0589 -36.0447
 -35.9084 -35.8257 -35.7830 -35.7436 -35.6363 -18.7119 -18.6083 -18.3668
 -18.3220 -18.2415 -18.1641 -18.1556 -18.0968 -18.0638 -18.0311 -18.0042
 -17.9581 -17.9399 -17.9069 -17.9014 -17.8680 -17.8552 -17.8389 -17.7901
 -17.7739 -17.7627 -17.7507 -17.7133 -17.6866 -17.6547 -17.6465 -17.6115
 -17.5923 -17.5729 -17.5630 -17.5354 -17.5285 -17.5143 -17.4977 -17.4786
 -17.4631 -17.4523 -17.4237 -17.4156 -17.3845 -17.3771 -17.3611 -17.3524
 -17.3362 -17.3199 -17.2991 -17.2813 -17.2760 -17.2492 -17.2475 -17.2250
 -17.2209 -17.1852 -17.1777 -17.1681 -17.1591 -17.1450 -17.1226 -17.1099
 -17.0948 -17.0728 -17.0598 -17.0529 -17.0422 -17.0392 -17.0329 -17.0137
 -16.9997 -16.9836 -16.9701 -16.9643 -16.9563 -16.9428 -16.9131 -16.9021
 -16.8822 -16.8667 -16.8453 -16.7456 -16.7100 -16.6548 -16.6467 -16.5612
 -16.5373 -16.5026 -16.4767 -16.4334 -16.4049 -16.3853 -15.9658 -15.7231
 -15.5183 -15.4824 -15.3416 -15.2873 -15.2285 -15.1385 -15.0544 -14.9800
 -14.9263 -14.8962 -14.8367 -14.8117 -14.7046 -14.6602 -14.5506 -14.4768
 -14.3832 -14.3029 -14.2244 -14.1987 -14.1216 -14.0540 -14.0064 -13.7918
 -13.3951  -7.0264  -6.5418  -6.3500  -6.3362  -6.2219  -6.2023  -6.0892
  -6.0480  -5.9592  -5.9295  -5.9154  -5.8972  -5.8549  -5.8184  -5.8016
  -5.7785  -5.7186  -5.7085  -5.6832  -5.6366  -5.6115  -5.5652  -5.5350
  -5.5078  -5.4891  -5.4578  -5.4292  -5.3986  -5.3945  -5.3394  -5.3072
  -5.3037  -5.2667  -5.2458  -5.2121  -5.1846  -5.1298  -5.0933  -5.0662
  -5.0332  -4.9939  -4.9416  -4.8850  -4.8832  -4.8820  -4.8256  -4.7324
  -4.6871  -4.3872  -4.0859  -3.9311  -3.7210  -3.5796  -3.5115  -3.4292
  -3.3672  -3.3060  -3.2629  -3.2290  -3.0819  -3.0375  -2.9992  -2.9787
  -2.9641  -2.9407  -2.9074  -2.8521  -2.8178  -2.8026  -2.7588  -2.7299
  -2.6686  -2.6597  -2.6055  -2.5707  -2.5230  -2.5051  -2.4722  -2.4412
  -2.4034  -2.3734  -2.2945  -2.2630  -2.2507  -2.2438  -2.2032  -2.1691
  -2.1486  -2.1067  -2.0678  -2.0607  -1.9922  -1.9770  -1.9606  -1.9443
  -1.9102  -1.8564  -1.8272  -1.8162  -1.7666  -1.7471  -1.7238  -1.6968
  -1.6742  -1.6322  -1.5986  -1.5865  -1.5153  -1.4914  -1.4572  -1.4155
  -1.3979  -1.3646  -1.3143  -1.2986  -1.2671  -1.2448  -1.2251  -1.1421
  -1.1022  -1.0874  -1.0498  -1.0355  -0.9832  -0.9211  -0.8876  -0.8134
  -0.7595  -0.7480  -0.7040  -0.6601  -0.6426  -0.5995  -0.5774  -0.5298
  -0.5088  -0.4817  -0.4650  -0.4288  -0.4086  -0.3727  -0.3467  -0.3385
  -0.3094  -0.2625  -0.2560  -0.2458  -0.2209  -0.2089  -0.1886  -0.1764
  -0.1561  -0.1138  -0.1033  -0.0902  -0.0845  -0.0655  -0.0279  -0.0105
  -0.0036   0.0081   0.0403   0.0544   0.0603   0.0806   0.0915   0.1053
   0.1369   0.1537   0.1779   0.1871   0.2041   0.2202   0.2429   0.2695
   0.2895   0.2979   0.3163   0.3210   0.3364   0.3611   0.3713   0.3879
   0.4063   0.4223   0.4277   0.4574   0.4775   0.5000   0.5181   0.5356
   0.5508   0.5833   0.5938   0.6134   0.6342   0.6544   0.6651   0.6833
   0.6969   0.7206   0.7448   0.7524   0.7738   0.7898   0.8276   0.8430
   0.9041   0.9257   0.9412   0.9706   0.9807   1.0023   1.0586   1.0700
   1.0920   1.1230   1.1602   1.2167   1.2540   1.3051   1.3501   1.3908
   1.4875   1.5462   1.5729   1.6171   1.7076   1.7861   2.1677   2.3379
     cgsolve_all iterations  69    anorm=    0.75E-07
PARA_AUG  1      50.5699245        -0.3014376         0.0777071
     cgsolve_all iterations  69    anorm=    0.77E-07
PARA_AUG  2      -0.3868444        50.5558733         0.0922420
     cgsolve_all iterations  69    anorm=    0.76E-07
PARA_AUG  3       0.0376210        -0.0641683        50.3458567
     cgsolve_all iterations  76    anorm=    0.70E-07
     cgsolve_all iterations  78    anorm=    0.70E-07
     cgsolve_all iterations  76    anorm=    0.70E-07
     compute_u_kq: q = (    0.0396,    0.0000,    0.0000)
     Rotating WFCS
     ethr =  1.00E-14,  avg # of iterations = 24.0
     eigenvalues at k:
 -36.6279 -36.4458 -36.1999 -36.1231 -36.0831 -36.0755 -36.0589 -36.0447
 -35.9084 -35.8257 -35.7830 -35.7436 -35.6363 -18.7119 -18.6082 -18.3668
 -18.3220 -18.2416 -18.1641 -18.1556 -18.0968 -18.0638 -18.0311 -18.0042
 -17.9581 -17.9399 -17.9069 -17.9014 -17.8680 -17.8552 -17.8389 -17.7901
 -17.7739 -17.7627 -17.7507 -17.7133 -17.6866 -17.6547 -17.6465 -17.6115
 -17.5923 -17.5729 -17.5630 -17.5354 -17.5285 -17.5143 -17.4977 -17.4786
 -17.4631 -17.4523 -17.4237 -17.4156 -17.3845 -17.3771 -17.3611 -17.3524
 -17.3362 -17.3199 -17.2991 -17.2813 -17.2760 -17.2492 -17.2475 -17.2250
 -17.2209 -17.1852 -17.1777 -17.1681 -17.1591 -17.1450 -17.1226 -17.1099
 -17.0948 -17.0728 -17.0598 -17.0530 -17.0422 -17.0392 -17.0329 -17.0137
 -16.9997 -16.9836 -16.9701 -16.9643 -16.9563 -16.9427 -16.9130 -16.9021
 -16.8822 -16.8667 -16.8453 -16.7456 -16.7100 -16.6548 -16.6467 -16.5612
 -16.5373 -16.5026 -16.4767 -16.4334 -16.4049 -16.3853 -15.9658 -15.7231
 -15.5184 -15.4824 -15.3416 -15.2873 -15.2285 -15.1385 -15.0544 -14.9800
 -14.9263 -14.8962 -14.8367 -14.8117 -14.7046 -14.6602 -14.5506 -14.4768
 -14.3832 -14.3029 -14.2244 -14.1987 -14.1215 -14.0540 -14.0064 -13.7918
 -13.3951  -7.0264  -6.5417  -6.3500  -6.3362  -6.2219  -6.2023  -6.0892
  -6.0480  -5.9592  -5.9295  -5.9154  -5.8972  -5.8549  -5.8184  -5.8016
  -5.7785  -5.7186  -5.7085  -5.6832  -5.6366  -5.6115  -5.5652  -5.5350
  -5.5078  -5.4892  -5.4578  -5.4292  -5.3986  -5.3945  -5.3395  -5.3072
  -5.3037  -5.2667  -5.2458  -5.2122  -5.1846  -5.1298  -5.0933  -5.0662
  -5.0331  -4.9939  -4.9416  -4.8850  -4.8832  -4.8820  -4.8256  -4.7324
  -4.6871  -4.3872  -4.0859  -3.9311  -3.7210  -3.5796  -3.5115  -3.4292
  -3.3672  -3.3060  -3.2629  -3.2290  -3.0819  -3.0375  -2.9992  -2.9787
  -2.9641  -2.9407  -2.9074  -2.8521  -2.8178  -2.8026  -2.7588  -2.7299
  -2.6686  -2.6597  -2.6055  -2.5707  -2.5230  -2.5051  -2.4722  -2.4412
  -2.4034  -2.3734  -2.2945  -2.2630  -2.2507  -2.2438  -2.2032  -2.1691
  -2.1486  -2.1067  -2.0678  -2.0607  -1.9922  -1.9770  -1.9606  -1.9443
  -1.9102  -1.8564  -1.8272  -1.8162  -1.7666  -1.7471  -1.7238  -1.6969
  -1.6742  -1.6322  -1.5986  -1.5865  -1.5153  -1.4914  -1.4572  -1.4155
  -1.3979  -1.3646  -1.3143  -1.2986  -1.2671  -1.2448  -1.2251  -1.1421
  -1.1022  -1.0874  -1.0498  -1.0355  -0.9832  -0.9211  -0.8876  -0.8134
  -0.7595  -0.7480  -0.7040  -0.6601  -0.6426  -0.5995  -0.5774  -0.5298
  -0.5088  -0.4817  -0.4650  -0.4288  -0.4086  -0.3727  -0.3467  -0.3385
  -0.3094  -0.2625  -0.2560  -0.2458  -0.2209  -0.2089  -0.1886  -0.1764
  -0.1561  -0.1138  -0.1033  -0.0902  -0.0845  -0.0655  -0.0279  -0.0105
  -0.0036   0.0081   0.0403   0.0544   0.0603   0.0806   0.0915   0.1053
   0.1369   0.1537   0.1778   0.1871   0.2041   0.2202   0.2429   0.2695
   0.2895   0.2979   0.3163   0.3210   0.3364   0.3611   0.3713   0.3879
   0.4063   0.4223   0.4277   0.4574   0.4775   0.5000   0.5181   0.5356
   0.5508   0.5833   0.5938   0.6134   0.6342   0.6544   0.6651   0.6833
   0.6969   0.7206   0.7448   0.7524   0.7738   0.7898   0.8276   0.8431
   0.9041   0.9257   0.9412   0.9706   0.9807   1.0023   1.0586   1.0700
   1.0920   1.1230   1.1602   1.2167   1.2540   1.3051   1.3501   1.3908
   1.4875   1.5462   1.5729   1.6171   1.7076   1.7861   2.1677   2.3379
     eigenvalues at k+q:
 -36.6279 -36.4458 -36.1999 -36.1231 -36.0831 -36.0755 -36.0589 -36.0447
 -35.9084 -35.8257 -35.7830 -35.7436 -35.6363 -18.7122 -18.6068 -18.3667
 -18.3241 -18.2409 -18.1617 -18.1538 -18.0979 -18.0611 -18.0304 -18.0018
 -17.9616 -17.9407 -17.9070 -17.9019 -17.8698 -17.8551 -17.8386 -17.7899
 -17.7741 -17.7608 -17.7494 -17.7142 -17.6867 -17.6551 -17.6439 -17.6119
 -17.5923 -17.5731 -17.5619 -17.5352 -17.5262 -17.5159 -17.4970 -17.4788
 -17.4629 -17.4511 -17.4210 -17.4142 -17.3854 -17.3773 -17.3626 -17.3528
 -17.3341 -17.3198 -17.2972 -17.2832 -17.2773 -17.2497 -17.2471 -17.2258
 -17.2200 -17.1864 -17.1790 -17.1700 -17.1612 -17.1441 -17.1252 -17.1107
 -17.0954 -17.0743 -17.0616 -17.0545 -17.0436 -17.0400 -17.0337 -17.0159
 -16.9998 -16.9855 -16.9720 -16.9663 -16.9584 -16.9433 -16.9132 -16.9018
 -16.8836 -16.8695 -16.8475 -16.7453 -16.7095 -16.6538 -16.6400 -16.5599
 -16.5375 -16.5017 -16.4759 -16.4329 -16.3965 -16.3847 -15.9655 -15.7247
 -15.5164 -15.4818 -15.3399 -15.2873 -15.2278 -15.1392 -15.0580 -14.9842
 -14.9262 -14.8880 -14.8385 -14.8059 -14.7027 -14.6603 -14.5540 -14.4817
 -14.3828 -14.3001 -14.2239 -14.1935 -14.1225 -14.0547 -14.0080 -13.7953
 -13.3951  -7.0406  -6.5570  -6.3496  -6.3349  -6.2216  -6.2031  -6.0922
  -6.0451  -5.9591  -5.9274  -5.9163  -5.8956  -5.8521  -5.8163  -5.7995
  -5.7768  -5.7173  -5.7093  -5.6833  -5.6329  -5.6083  -5.5658  -5.5334
  -5.5076  -5.4927  -5.4590  -5.4270  -5.3987  -5.3937  -5.3416  -5.3042
  -5.2965  -5.2671  -5.2454  -5.2084  -5.1734  -5.1273  -5.0850  -5.0620
  -5.0330  -4.9930  -4.9431  -4.8872  -4.8850  -4.8810  -4.8244  -4.7328
  -4.6851  -4.3887  -4.0998  -3.9482  -3.7163  -3.5833  -3.5120  -3.4269
  -3.3752  -3.3057  -3.2633  -3.2283  -3.0813  -3.0368  -2.9990  -2.9714
  -2.9614  -2.9342  -2.9031  -2.8492  -2.8119  -2.7977  -2.7626  -2.7287
  -2.6777  -2.6592  -2.6059  -2.5724  -2.5215  -2.5021  -2.4733  -2.4433
  -2.4040  -2.3746  -2.2945  -2.2677  -2.2521  -2.2439  -2.2045  -2.1661
  -2.1561  -2.1060  -2.0707  -2.0610  -1.9913  -1.9808  -1.9608  -1.9430
  -1.9100  -1.8570  -1.8273  -1.8119  -1.7623  -1.7492  -1.7242  -1.6965
  -1.6681  -1.6301  -1.5948  -1.5816  -1.5105  -1.4939  -1.4577  -1.4142
  -1.4008  -1.3646  -1.3150  -1.2983  -1.2702  -1.2480  -1.2276  -1.1416
  -1.1075  -1.0955  -1.0492  -1.0334  -0.9884  -0.9259  -0.8886  -0.8117
  -0.7651  -0.7474  -0.7000  -0.6597  -0.6429  -0.5992  -0.5794  -0.5303
  -0.5056  -0.4811  -0.4657  -0.4307  -0.4035  -0.3741  -0.3493  -0.3388
  -0.3071  -0.2629  -0.2542  -0.2433  -0.2179  -0.2072  -0.1901  -0.1775
  -0.1568  -0.1157  -0.1032  -0.0896  -0.0856  -0.0622  -0.0263  -0.0134
  -0.0048   0.0095   0.0410   0.0558   0.0627   0.0796   0.0912   0.1059
   0.1357   0.1542   0.1769   0.1866   0.2049   0.2237   0.2430   0.2712
   0.2906   0.2984   0.3157   0.3222   0.3375   0.3634   0.3716   0.3867
   0.4077   0.4216   0.4271   0.4620   0.4767   0.4986   0.5183   0.5335
   0.5517   0.5829   0.5948   0.6126   0.6353   0.6497   0.6653   0.6815
   0.6956   0.7187   0.7422   0.7518   0.7738   0.7885   0.8272   0.8422
   0.9024   0.9241   0.9377   0.9701   0.9779   1.0010   1.0566   1.0675
   1.0914   1.1223   1.1602   1.2175   1.2523   1.3055   1.3509   1.3900
   1.4827   1.5480   1.5730   1.6198   1.7086   1.7875   2.1705   2.3402
     cgsolve_all iterations  76    anorm=    0.71E-07
     cgsolve_all iterations  78    anorm=    0.70E-07
     cgsolve_all iterations  76    anorm=    0.71E-07
     compute_u_kq: q = (   -0.0396,    0.0000,    0.0000)
     Rotating WFCS
     ethr =  1.00E-14,  avg # of iterations = 24.0
     eigenvalues at k:
 -36.6279 -36.4458 -36.1999 -36.1231 -36.0831 -36.0755 -36.0589 -36.0447
 -35.9084 -35.8257 -35.7830 -35.7436 -35.6363 -18.7119 -18.6082 -18.3668
 -18.3220 -18.2416 -18.1641 -18.1556 -18.0968 -18.0638 -18.0311 -18.0042
 -17.9581 -17.9399 -17.9069 -17.9014 -17.8680 -17.8552 -17.8389 -17.7901
 -17.7739 -17.7627 -17.7507 -17.7133 -17.6866 -17.6547 -17.6465 -17.6115
 -17.5923 -17.5729 -17.5630 -17.5354 -17.5285 -17.5143 -17.4977 -17.4786
 -17.4631 -17.4523 -17.4237 -17.4156 -17.3845 -17.3771 -17.3611 -17.3524
 -17.3362 -17.3199 -17.2991 -17.2813 -17.2760 -17.2492 -17.2475 -17.2250
 -17.2209 -17.1852 -17.1777 -17.1681 -17.1591 -17.1450 -17.1226 -17.1099
 -17.0948 -17.0728 -17.0598 -17.0530 -17.0422 -17.0392 -17.0329 -17.0137
 -16.9997 -16.9836 -16.9701 -16.9643 -16.9563 -16.9427 -16.9130 -16.9021
 -16.8822 -16.8667 -16.8453 -16.7456 -16.7100 -16.6548 -16.6467 -16.5612
 -16.5373 -16.5026 -16.4767 -16.4334 -16.4049 -16.3853 -15.9658 -15.7231
 -15.5184 -15.4824 -15.3416 -15.2873 -15.2285 -15.1385 -15.0544 -14.9800
 -14.9263 -14.8962 -14.8367 -14.8117 -14.7046 -14.6602 -14.5506 -14.4768
 -14.3832 -14.3029 -14.2244 -14.1987 -14.1215 -14.0540 -14.0064 -13.7918
 -13.3951  -7.0264  -6.5417  -6.3500  -6.3362  -6.2219  -6.2023  -6.0892
  -6.0480  -5.9592  -5.9295  -5.9154  -5.8972  -5.8549  -5.8184  -5.8016
  -5.7785  -5.7186  -5.7085  -5.6832  -5.6366  -5.6115  -5.5652  -5.5350
  -5.5078  -5.4892  -5.4578  -5.4292  -5.3986  -5.3945  -5.3395  -5.3072
  -5.3037  -5.2667  -5.2458  -5.2122  -5.1846  -5.1298  -5.0933  -5.0662
  -5.0331  -4.9939  -4.9416  -4.8850  -4.8832  -4.8820  -4.8256  -4.7324
  -4.6871  -4.3872  -4.0859  -3.9311  -3.7210  -3.5796  -3.5115  -3.4292
  -3.3672  -3.3060  -3.2629  -3.2290  -3.0819  -3.0375  -2.9992  -2.9787
  -2.9641  -2.9407  -2.9074  -2.8521  -2.8178  -2.8026  -2.7588  -2.7299
  -2.6686  -2.6597  -2.6055  -2.5707  -2.5230  -2.5051  -2.4722  -2.4412
  -2.4034  -2.3734  -2.2945  -2.2630  -2.2507  -2.2438  -2.2032  -2.1691
  -2.1486  -2.1067  -2.0678  -2.0607  -1.9922  -1.9770  -1.9606  -1.9443
  -1.9102  -1.8564  -1.8272  -1.8162  -1.7666  -1.7471  -1.7238  -1.6969
  -1.6742  -1.6322  -1.5986  -1.5865  -1.5153  -1.4914  -1.4572  -1.4155
  -1.3979  -1.3646  -1.3143  -1.2986  -1.2671  -1.2448  -1.2251  -1.1421
  -1.1022  -1.0874  -1.0498  -1.0355  -0.9832  -0.9211  -0.8876  -0.8134
  -0.7595  -0.7480  -0.7040  -0.6601  -0.6426  -0.5995  -0.5774  -0.5298
  -0.5088  -0.4817  -0.4650  -0.4288  -0.4086  -0.3727  -0.3467  -0.3385
  -0.3094  -0.2625  -0.2560  -0.2458  -0.2209  -0.2089  -0.1886  -0.1764
  -0.1561  -0.1138  -0.1033  -0.0902  -0.0845  -0.0655  -0.0279  -0.0105
  -0.0036   0.0081   0.0403   0.0544   0.0603   0.0806   0.0915   0.1053
   0.1369   0.1537   0.1778   0.1871   0.2041   0.2202   0.2429   0.2695
   0.2895   0.2979   0.3163   0.3210   0.3364   0.3611   0.3713   0.3879
   0.4063   0.4223   0.4277   0.4574   0.4775   0.5000   0.5181   0.5356
   0.5508   0.5833   0.5938   0.6134   0.6342   0.6544   0.6651   0.6833
   0.6969   0.7206   0.7448   0.7524   0.7738   0.7898   0.8276   0.8431
   0.9041   0.9257   0.9412   0.9706   0.9807   1.0023   1.0586   1.0700
   1.0920   1.1230   1.1602   1.2167   1.2540   1.3051   1.3501   1.3908
   1.4875   1.5462   1.5729   1.6171   1.7076   1.7861   2.1677   2.3379
     eigenvalues at k+q:
 -36.6279 -36.4458 -36.1999 -36.1231 -36.0831 -36.0755 -36.0589 -36.0447
 -35.9083 -35.8257 -35.7830 -35.7436 -35.6363 -18.7116 -18.6096 -18.3672
 -18.3199 -18.2420 -18.1675 -18.1567 -18.0954 -18.0667 -18.0324 -18.0064
 -17.9549 -17.9388 -17.9070 -17.9006 -17.8668 -17.8550 -17.8376 -17.7903
 -17.7738 -17.7648 -17.7517 -17.7125 -17.6865 -17.6549 -17.6487 -17.6117
 -17.5918 -17.5728 -17.5637 -17.5364 -17.5302 -17.5129 -17.4989 -17.4784
 -17.4662 -17.4508 -17.4263 -17.4169 -17.3842 -17.3763 -17.3604 -17.3509
 -17.3381 -17.3197 -17.3013 -17.2796 -17.2749 -17.2501 -17.2459 -17.2252
 -17.2205 -17.1843 -17.1761 -17.1670 -17.1572 -17.1457 -17.1197 -17.1089
 -17.0940 -17.0715 -17.0582 -17.0516 -17.0411 -17.0382 -17.0315 -17.0118
 -17.0000 -16.9816 -16.9681 -16.9626 -16.9538 -16.9419 -16.9128 -16.9024
 -16.8809 -16.8639 -16.8428 -16.7460 -16.7106 -16.6559 -16.6532 -16.5625
 -16.5370 -16.5036 -16.4772 -16.4341 -16.4147 -16.3850 -15.9662 -15.7216
 -15.5200 -15.4830 -15.3437 -15.2873 -15.2287 -15.1379 -15.0522 -14.9772
 -14.9263 -14.9033 -14.8351 -14.8150 -14.7064 -14.6600 -14.5477 -14.4724
 -14.3840 -14.3055 -14.2245 -14.2032 -14.1207 -14.0532 -14.0050 -13.7886
 -13.3951  -7.0117  -6.5261  -6.3506  -6.3370  -6.2221  -6.2015  -6.0867
  -6.0511  -5.9597  -5.9320  -5.9143  -5.8985  -5.8590  -5.8197  -5.8026
  -5.7798  -5.7199  -5.7075  -5.6831  -5.6413  -5.6149  -5.5650  -5.5369
  -5.5080  -5.4855  -5.4563  -5.4314  -5.4011  -5.3946  -5.3379  -5.3137
  -5.3064  -5.2665  -5.2464  -5.2169  -5.1952  -5.1322  -5.1022  -5.0676
  -5.0331  -4.9946  -4.9402  -4.8857  -4.8815  -4.8801  -4.8266  -4.7320
  -4.6890  -4.3857  -4.0726  -3.9143  -3.7250  -3.5760  -3.5110  -3.4312
  -3.3592  -3.3064  -3.2628  -3.2297  -3.0837  -3.0400  -3.0018  -2.9829
  -2.9670  -2.9457  -2.9109  -2.8549  -2.8264  -2.8062  -2.7542  -2.7300
  -2.6655  -2.6548  -2.6052  -2.5692  -2.5246  -2.5096  -2.4703  -2.4387
  -2.4024  -2.3714  -2.2954  -2.2599  -2.2492  -2.2441  -2.2032  -2.1713
  -2.1401  -2.1079  -2.0670  -2.0567  -1.9936  -1.9738  -1.9596  -1.9451
  -1.9102  -1.8559  -1.8300  -1.8175  -1.7714  -1.7451  -1.7241  -1.6980
  -1.6794  -1.6346  -1.6023  -1.5913  -1.5197  -1.4897  -1.4568  -1.4167
  -1.3955  -1.3643  -1.3140  -1.2988  -1.2651  -1.2404  -1.2215  -1.1424
  -1.0993  -1.0773  -1.0495  -1.0366  -0.9779  -0.9163  -0.8865  -0.8152
  -0.7552  -0.7481  -0.7067  -0.6612  -0.6429  -0.5995  -0.5747  -0.5296
  -0.5129  -0.4820  -0.4641  -0.4271  -0.4140  -0.3718  -0.3459  -0.3360
  -0.3111  -0.2631  -0.2585  -0.2471  -0.2247  -0.2107  -0.1879  -0.1753
  -0.1555  -0.1117  -0.1039  -0.0920  -0.0837  -0.0675  -0.0293  -0.0094
  -0.0017   0.0082   0.0391   0.0533   0.0586   0.0818   0.0923   0.1050
   0.1385   0.1539   0.1774   0.1888   0.2029   0.2168   0.2423   0.2681
   0.2882   0.2984   0.3162   0.3206   0.3354   0.3589   0.3714   0.3891
   0.4042   0.4227   0.4285   0.4532   0.4784   0.5015   0.5181   0.5378
   0.5499   0.5839   0.5925   0.6143   0.6329   0.6582   0.6654   0.6850
   0.6984   0.7223   0.7471   0.7540   0.7741   0.7908   0.8283   0.8437
   0.9047   0.9279   0.9447   0.9706   0.9843   1.0038   1.0602   1.0721
   1.0922   1.1233   1.1598   1.2165   1.2562   1.3046   1.3490   1.3908
   1.4920   1.5439   1.5728   1.6148   1.7058   1.7847   2.1647   2.3358
     cgsolve_all iterations  78    anorm=    0.71E-07
     cgsolve_all iterations  80    anorm=    0.70E-07
     cgsolve_all iterations  76    anorm=    0.71E-07
     compute_u_kq: q = (    0.0000,    0.0396,    0.0000)
     Rotating WFCS
     ethr =  1.00E-14,  avg # of iterations = 23.0
     eigenvalues at k:
 -36.6279 -36.4458 -36.1999 -36.1231 -36.0831 -36.0755 -36.0589 -36.0447
 -35.9084 -35.8257 -35.7830 -35.7436 -35.6363 -18.7119 -18.6082 -18.3668
 -18.3220 -18.2416 -18.1641 -18.1556 -18.0968 -18.0638 -18.0311 -18.0042
 -17.9581 -17.9399 -17.9069 -17.9014 -17.8680 -17.8552 -17.8389 -17.7901
 -17.7739 -17.7627 -17.7507 -17.7133 -17.6866 -17.6547 -17.6465 -17.6115
 -17.5923 -17.5729 -17.5630 -17.5354 -17.5285 -17.5143 -17.4977 -17.4786
 -17.4631 -17.4523 -17.4237 -17.4156 -17.3845 -17.3771 -17.3611 -17.3524
 -17.3362 -17.3199 -17.2991 -17.2813 -17.2760 -17.2492 -17.2475 -17.2250
 -17.2209 -17.1852 -17.1777 -17.1681 -17.1591 -17.1450 -17.1226 -17.1099
 -17.0948 -17.0728 -17.0598 -17.0530 -17.0422 -17.0392 -17.0329 -17.0137
 -16.9997 -16.9836 -16.9701 -16.9643 -16.9563 -16.9427 -16.9130 -16.9021
 -16.8822 -16.8667 -16.8453 -16.7456 -16.7100 -16.6548 -16.6467 -16.5612
 -16.5373 -16.5026 -16.4767 -16.4334 -16.4049 -16.3853 -15.9658 -15.7231
 -15.5184 -15.4824 -15.3416 -15.2873 -15.2285 -15.1385 -15.0544 -14.9800
 -14.9263 -14.8962 -14.8367 -14.8117 -14.7046 -14.6602 -14.5506 -14.4768
 -14.3832 -14.3029 -14.2244 -14.1987 -14.1215 -14.0540 -14.0064 -13.7918
 -13.3951  -7.0264  -6.5417  -6.3500  -6.3362  -6.2219  -6.2023  -6.0892
  -6.0480  -5.9592  -5.9295  -5.9154  -5.8972  -5.8549  -5.8184  -5.8016
  -5.7785  -5.7186  -5.7085  -5.6832  -5.6366  -5.6115  -5.5652  -5.5350
  -5.5078  -5.4892  -5.4578  -5.4292  -5.3986  -5.3945  -5.3395  -5.3072
  -5.3037  -5.2667  -5.2458  -5.2122  -5.1846  -5.1298  -5.0933  -5.0662
  -5.0331  -4.9939  -4.9416  -4.8850  -4.8832  -4.8820  -4.8256  -4.7324
  -4.6871  -4.3872  -4.0859  -3.9311  -3.7210  -3.5796  -3.5115  -3.4292
  -3.3672  -3.3060  -3.2629  -3.2290  -3.0819  -3.0375  -2.9992  -2.9787
  -2.9641  -2.9407  -2.9074  -2.8521  -2.8178  -2.8026  -2.7588  -2.7299
  -2.6686  -2.6597  -2.6055  -2.5707  -2.5230  -2.5051  -2.4722  -2.4412
  -2.4034  -2.3734  -2.2945  -2.2630  -2.2507  -2.2438  -2.2032  -2.1691
  -2.1486  -2.1067  -2.0678  -2.0607  -1.9922  -1.9770  -1.9606  -1.9443
  -1.9102  -1.8564  -1.8272  -1.8162  -1.7666  -1.7471  -1.7238  -1.6969
  -1.6742  -1.6322  -1.5986  -1.5865  -1.5153  -1.4914  -1.4572  -1.4155
  -1.3979  -1.3646  -1.3143  -1.2986  -1.2671  -1.2448  -1.2251  -1.1421
  -1.1022  -1.0874  -1.0498  -1.0355  -0.9832  -0.9211  -0.8876  -0.8134
  -0.7595  -0.7480  -0.7040  -0.6601  -0.6426  -0.5995  -0.5774  -0.5298
  -0.5088  -0.4817  -0.4650  -0.4288  -0.4086  -0.3727  -0.3467  -0.3385
  -0.3094  -0.2625  -0.2560  -0.2458  -0.2209  -0.2089  -0.1886  -0.1764
  -0.1561  -0.1138  -0.1033  -0.0902  -0.0845  -0.0655  -0.0279  -0.0105
  -0.0036   0.0081   0.0403   0.0544   0.0603   0.0806   0.0915   0.1053
   0.1369   0.1537   0.1778   0.1871   0.2041   0.2202   0.2429   0.2695
   0.2895   0.2979   0.3163   0.3210   0.3364   0.3611   0.3713   0.3879
   0.4063   0.4223   0.4277   0.4574   0.4775   0.5000   0.5181   0.5356
   0.5508   0.5833   0.5938   0.6134   0.6342   0.6544   0.6651   0.6833
   0.6969   0.7206   0.7448   0.7524   0.7738   0.7898   0.8276   0.8431
   0.9041   0.9257   0.9412   0.9706   0.9807   1.0023   1.0586   1.0700
   1.0920   1.1230   1.1602   1.2167   1.2540   1.3051   1.3501   1.3908
   1.4875   1.5462   1.5729   1.6171   1.7076   1.7861   2.1677   2.3379
     eigenvalues at k+q:
 -36.6279 -36.4458 -36.1999 -36.1231 -36.0831 -36.0755 -36.0589 -36.0447
 -35.9083 -35.8257 -35.7830 -35.7436 -35.6363 -18.7110 -18.6115 -18.3663
 -18.3179 -18.2445 -18.1647 -18.1578 -18.0967 -18.0660 -18.0289 -18.0108
 -17.9577 -17.9416 -17.9077 -17.9013 -17.8644 -17.8539 -17.8406 -17.7891
 -17.7738 -17.7620 -17.7491 -17.7118 -17.6869 -17.6562 -17.6483 -17.6115
 -17.5935 -17.5720 -17.5636 -17.5367 -17.5305 -17.5156 -17.5005 -17.4802
 -17.4633 -17.4528 -17.4246 -17.4161 -17.3844 -17.3776 -17.3612 -17.3519
 -17.3361 -17.3197 -17.2986 -17.2829 -17.2733 -17.2499 -17.2477 -17.2256
 -17.2213 -17.1830 -17.1739 -17.1666 -17.1557 -17.1443 -17.1181 -17.1092
 -17.0952 -17.0709 -17.0576 -17.0500 -17.0394 -17.0366 -17.0309 -17.0110
 -16.9995 -16.9806 -16.9684 -16.9621 -16.9524 -16.9418 -16.9132 -16.9027
 -16.8800 -16.8630 -16.8399 -16.7463 -16.7112 -16.6575 -16.6546 -16.5626
 -16.5387 -16.5048 -16.4780 -16.4335 -16.4200 -16.3848 -15.9661 -15.7207
 -15.5212 -15.4830 -15.3418 -15.2875 -15.2298 -15.1384 -15.0516 -14.9844
 -14.9271 -14.8978 -14.8332 -14.8169 -14.7082 -14.6601 -14.5463 -14.4710
 -14.3861 -14.3057 -14.2284 -14.1990 -14.1205 -14.0535 -14.0041 -13.7879
 -13.3950  -7.0037  -6.5164  -6.3512  -6.3387  -6.2240  -6.2004  -6.0855
  -6.0511  -5.9582  -5.9300  -5.9150  -5.8978  -5.8619  -5.8272  -5.8051
  -5.7803  -5.7183  -5.7102  -5.6829  -5.6364  -5.6184  -5.5629  -5.5350
  -5.5092  -5.4888  -5.4598  -5.4317  -5.4016  -5.3959  -5.3397  -5.3172
  -5.3047  -5.2656  -5.2447  -5.2181  -5.2008  -5.1325  -5.1029  -5.0682
  -5.0370  -4.9920  -4.9414  -4.8863  -4.8825  -4.8806  -4.8262  -4.7318
  -4.6896  -4.3847  -4.0663  -3.9091  -3.7159  -3.5800  -3.5126  -3.4274
  -3.3643  -3.3054  -3.2639  -3.2273  -3.0831  -3.0408  -3.0033  -2.9827
  -2.9673  -2.9484  -2.9127  -2.8585  -2.8238  -2.7997  -2.7572  -2.7310
  -2.6679  -2.6575  -2.6101  -2.5703  -2.5219  -2.5031  -2.4679  -2.4381
  -2.4043  -2.3697  -2.2963  -2.2647  -2.2490  -2.2401  -2.2070  -2.1658
  -2.1465  -2.1078  -2.0695  -2.0642  -1.9930  -1.9735  -1.9582  -1.9443
  -1.9105  -1.8534  -1.8275  -1.8169  -1.7643  -1.7458  -1.7253  -1.6958
  -1.6750  -1.6361  -1.6018  -1.5889  -1.5187  -1.4919  -1.4595  -1.4151
  -1.3926  -1.3664  -1.3196  -1.3052  -1.2706  -1.2418  -1.2205  -1.1397
  -1.0945  -1.0819  -1.0464  -1.0301  -0.9776  -0.9178  -0.8824  -0.8143
  -0.7574  -0.7465  -0.7042  -0.6581  -0.6416  -0.6021  -0.5768  -0.5310
  -0.5072  -0.4785  -0.4651  -0.4306  -0.4125  -0.3745  -0.3445  -0.3390
  -0.3083  -0.2635  -0.2544  -0.2468  -0.2231  -0.2103  -0.1906  -0.1752
  -0.1577  -0.1157  -0.1058  -0.0922  -0.0864  -0.0686  -0.0292  -0.0107
  -0.0045   0.0061   0.0402   0.0527   0.0609   0.0809   0.0912   0.1059
   0.1368   0.1540   0.1771   0.1891   0.2057   0.2198   0.2451   0.2680
   0.2852   0.3000   0.3150   0.3213   0.3359   0.3583   0.3711   0.3887
   0.4072   0.4216   0.4270   0.4522   0.4781   0.5015   0.5184   0.5362
   0.5503   0.5807   0.5949   0.6139   0.6330   0.6603   0.6663   0.6843
   0.7014   0.7214   0.7458   0.7528   0.7762   0.7919   0.8288   0.8460
   0.9061   0.9295   0.9413   0.9724   0.9884   1.0036   1.0606   1.0738
   1.0941   1.1226   1.1608   1.2159   1.2542   1.3052   1.3499   1.3889
   1.4932   1.5428   1.5748   1.6138   1.7047   1.7852   2.1631   2.3343
     cgsolve_all iterations  78    anorm=    0.70E-07
     cgsolve_all iterations  80    anorm=    0.70E-07
     cgsolve_all iterations  76    anorm=    0.71E-07
     compute_u_kq: q = (    0.0000,   -0.0396,    0.0000)
     Rotating WFCS
     ethr =  1.00E-14,  avg # of iterations = 23.0
     eigenvalues at k:
 -36.6279 -36.4458 -36.1999 -36.1231 -36.0831 -36.0755 -36.0589 -36.0447
 -35.9084 -35.8257 -35.7830 -35.7436 -35.6363 -18.7119 -18.6082 -18.3668
 -18.3220 -18.2416 -18.1641 -18.1556 -18.0968 -18.0638 -18.0311 -18.0042
 -17.9581 -17.9399 -17.9069 -17.9014 -17.8680 -17.8552 -17.8389 -17.7901
 -17.7739 -17.7627 -17.7507 -17.7133 -17.6866 -17.6547 -17.6465 -17.6115
 -17.5923 -17.5729 -17.5630 -17.5354 -17.5285 -17.5143 -17.4977 -17.4786
 -17.4631 -17.4523 -17.4237 -17.4156 -17.3845 -17.3771 -17.3611 -17.3524
 -17.3362 -17.3199 -17.2991 -17.2813 -17.2760 -17.2492 -17.2475 -17.2250
 -17.2209 -17.1852 -17.1777 -17.1681 -17.1591 -17.1450 -17.1226 -17.1099
 -17.0948 -17.0728 -17.0598 -17.0530 -17.0422 -17.0392 -17.0329 -17.0137
 -16.9997 -16.9836 -16.9701 -16.9643 -16.9563 -16.9427 -16.9130 -16.9021
 -16.8822 -16.8667 -16.8453 -16.7456 -16.7100 -16.6548 -16.6467 -16.5612
 -16.5373 -16.5026 -16.4767 -16.4334 -16.4049 -16.3853 -15.9658 -15.7231
 -15.5184 -15.4824 -15.3416 -15.2873 -15.2285 -15.1385 -15.0544 -14.9800
 -14.9263 -14.8962 -14.8367 -14.8117 -14.7046 -14.6602 -14.5506 -14.4768
 -14.3832 -14.3029 -14.2244 -14.1987 -14.1215 -14.0540 -14.0064 -13.7918
 -13.3951  -7.0264  -6.5417  -6.3500  -6.3362  -6.2219  -6.2023  -6.0892
  -6.0480  -5.9592  -5.9295  -5.9154  -5.8972  -5.8549  -5.8184  -5.8016
  -5.7785  -5.7186  -5.7085  -5.6832  -5.6366  -5.6115  -5.5652  -5.5350
  -5.5078  -5.4892  -5.4578  -5.4292  -5.3986  -5.3945  -5.3395  -5.3072
  -5.3037  -5.2667  -5.2458  -5.2122  -5.1846  -5.1298  -5.0933  -5.0662
  -5.0331  -4.9939  -4.9416  -4.8850  -4.8832  -4.8820  -4.8256  -4.7324
  -4.6871  -4.3872  -4.0859  -3.9311  -3.7210  -3.5796  -3.5115  -3.4292
  -3.3672  -3.3060  -3.2629  -3.2290  -3.0819  -3.0375  -2.9992  -2.9787
  -2.9641  -2.9407  -2.9074  -2.8521  -2.8178  -2.8026  -2.7588  -2.7299
  -2.6686  -2.6597  -2.6055  -2.5707  -2.5230  -2.5051  -2.4722  -2.4412
  -2.4034  -2.3734  -2.2945  -2.2630  -2.2507  -2.2438  -2.2032  -2.1691
  -2.1486  -2.1067  -2.0678  -2.0607  -1.9922  -1.9770  -1.9606  -1.9443
  -1.9102  -1.8564  -1.8272  -1.8162  -1.7666  -1.7471  -1.7238  -1.6969
  -1.6742  -1.6322  -1.5986  -1.5865  -1.5153  -1.4914  -1.4572  -1.4155
  -1.3979  -1.3646  -1.3143  -1.2986  -1.2671  -1.2448  -1.2251  -1.1421
  -1.1022  -1.0874  -1.0498  -1.0355  -0.9832  -0.9211  -0.8876  -0.8134
  -0.7595  -0.7480  -0.7040  -0.6601  -0.6426  -0.5995  -0.5774  -0.5298
  -0.5088  -0.4817  -0.4650  -0.4288  -0.4086  -0.3727  -0.3467  -0.3385
  -0.3094  -0.2625  -0.2560  -0.2458  -0.2209  -0.2089  -0.1886  -0.1764
  -0.1561  -0.1138  -0.1033  -0.0902  -0.0845  -0.0655  -0.0279  -0.0105
  -0.0036   0.0081   0.0403   0.0544   0.0603   0.0806   0.0915   0.1053
   0.1369   0.1537   0.1778   0.1871   0.2041   0.2202   0.2429   0.2695
   0.2895   0.2979   0.3163   0.3210   0.3364   0.3611   0.3713   0.3879
   0.4063   0.4223   0.4277   0.4574   0.4775   0.5000   0.5181   0.5356
   0.5508   0.5833   0.5938   0.6134   0.6342   0.6544   0.6651   0.6833
   0.6969   0.7206   0.7448   0.7524   0.7738   0.7898   0.8276   0.8431
   0.9041   0.9257   0.9412   0.9706   0.9807   1.0023   1.0586   1.0700
   1.0920   1.1230   1.1602   1.2167   1.2540   1.3051   1.3501   1.3908
   1.4875   1.5462   1.5729   1.6171   1.7076   1.7861   2.1677   2.3379
     eigenvalues at k+q:
 -36.6279 -36.4458 -36.1998 -36.1231 -36.0831 -36.0755 -36.0589 -36.0447
 -35.9084 -35.8257 -35.7830 -35.7436 -35.6363 -18.7128 -18.6050 -18.3675
 -18.3257 -18.2386 -18.1638 -18.1531 -18.0971 -18.0628 -18.0334 -17.9967
 -17.9586 -17.9379 -17.9059 -17.9012 -17.8719 -17.8562 -17.8365 -17.7915
 -17.7742 -17.7631 -17.7522 -17.7149 -17.6867 -17.6537 -17.6445 -17.6114
 -17.5914 -17.5737 -17.5625 -17.5348 -17.5261 -17.5132 -17.4955 -17.4768
 -17.4626 -17.4518 -17.4220 -17.4145 -17.3853 -17.3765 -17.3615 -17.3529
 -17.3358 -17.3198 -17.2990 -17.2814 -17.2765 -17.2496 -17.2461 -17.2248
 -17.2201 -17.1876 -17.1825 -17.1690 -17.1623 -17.1457 -17.1267 -17.1107
 -17.0943 -17.0747 -17.0628 -17.0564 -17.0442 -17.0418 -17.0345 -17.0164
 -17.0006 -16.9868 -16.9736 -16.9664 -16.9597 -16.9422 -16.9128 -16.9014
 -16.8849 -16.8705 -16.8493 -16.7450 -16.7091 -16.6546 -16.6363 -16.5598
 -16.5358 -16.5007 -16.4751 -16.4335 -16.3931 -16.3831 -15.9655 -15.7255
 -15.5153 -15.4818 -15.3420 -15.2871 -15.2265 -15.1386 -15.0579 -14.9769
 -14.9254 -14.8935 -14.8403 -14.8050 -14.7010 -14.6603 -14.5554 -14.4830
 -14.3805 -14.2999 -14.2205 -14.1978 -14.1227 -14.0545 -14.0088 -13.7960
 -13.3951  -7.0480  -6.5660  -6.3489  -6.3331  -6.2199  -6.2040  -6.0938
  -6.0454  -5.9609  -5.9297  -5.9157  -5.8967  -5.8477  -5.8101  -5.7973
  -5.7764  -5.7189  -5.7066  -5.6835  -5.6370  -5.6052  -5.5677  -5.5357
  -5.5070  -5.4894  -5.4562  -5.4267  -5.3966  -5.3931  -5.3398  -5.3059
  -5.2941  -5.2676  -5.2470  -5.2093  -5.1687  -5.1270  -5.0808  -5.0595
  -5.0289  -4.9951  -4.9422  -4.8861  -4.8830  -4.8820  -4.8248  -4.7331
  -4.6843  -4.3897  -4.1068  -3.9559  -3.7243  -3.5793  -3.5106  -3.4307
  -3.3694  -3.3067  -3.2626  -3.2301  -3.0811  -3.0350  -2.9966  -2.9727
  -2.9619  -2.9313  -2.9023  -2.8465  -2.8127  -2.8043  -2.7598  -2.7296
  -2.6691  -2.6615  -2.6026  -2.5697  -2.5256  -2.5070  -2.4762  -2.4436
  -2.4028  -2.3763  -2.2936  -2.2653  -2.2540  -2.2434  -2.1997  -2.1719
  -2.1506  -2.1066  -2.0655  -2.0548  -1.9929  -1.9815  -1.9612  -1.9438
  -1.9097  -1.8594  -1.8287  -1.8140  -1.7691  -1.7493  -1.7222  -1.6977
  -1.6725  -1.6280  -1.5970  -1.5827  -1.5135  -1.4907  -1.4540  -1.4172
  -1.4022  -1.3627  -1.3107  -1.2914  -1.2637  -1.2469  -1.2285  -1.1452
  -1.1103  -1.0929  -1.0522  -1.0406  -0.9886  -0.9250  -0.8926  -0.8137
  -0.7631  -0.7471  -0.7056  -0.6616  -0.6417  -0.5972  -0.5778  -0.5288
  -0.5117  -0.4845  -0.4649  -0.4279  -0.4042  -0.3715  -0.3480  -0.3381
  -0.3105  -0.2616  -0.2583  -0.2446  -0.2201  -0.2066  -0.1862  -0.1775
  -0.1548  -0.1126  -0.1017  -0.0893  -0.0811  -0.0614  -0.0268  -0.0110
  -0.0056   0.0140   0.0406   0.0557   0.0611   0.0803   0.0920   0.1049
   0.1369   0.1535   0.1786   0.1848   0.2030   0.2211   0.2409   0.2711
   0.2937   0.2959   0.3171   0.3212   0.3368   0.3639   0.3711   0.3868
   0.4050   0.4228   0.4295   0.4623   0.4772   0.4988   0.5173   0.5353
   0.5516   0.5860   0.5924   0.6119   0.6345   0.6475   0.6645   0.6825
   0.6941   0.7196   0.7443   0.7521   0.7714   0.7877   0.8259   0.8404
   0.9020   0.9220   0.9404   0.9689   0.9733   1.0013   1.0561   1.0664
   1.0896   1.1240   1.1596   1.2175   1.2541   1.3049   1.3504   1.3923
   1.4809   1.5491   1.5710   1.6208   1.7103   1.7870   2.1720   2.3417
     cgsolve_all iterations  76    anorm=    0.70E-07
     cgsolve_all iterations  78    anorm=    0.71E-07
     cgsolve_all iterations  76    anorm=    0.71E-07
     compute_u_kq: q = (    0.0000,    0.0000,    0.0396)
     Rotating WFCS
     ethr =  1.00E-14,  avg # of iterations = 23.0
     eigenvalues at k:
 -36.6279 -36.4458 -36.1999 -36.1231 -36.0831 -36.0755 -36.0589 -36.0447
 -35.9084 -35.8257 -35.7830 -35.7436 -35.6363 -18.7119 -18.6082 -18.3668
 -18.3220 -18.2416 -18.1641 -18.1556 -18.0968 -18.0638 -18.0311 -18.0042
 -17.9581 -17.9399 -17.9069 -17.9014 -17.8680 -17.8552 -17.8389 -17.7901
 -17.7739 -17.7627 -17.7507 -17.7133 -17.6866 -17.6547 -17.6465 -17.6115
 -17.5923 -17.5729 -17.5630 -17.5354 -17.5285 -17.5143 -17.4977 -17.4786
 -17.4631 -17.4523 -17.4237 -17.4156 -17.3845 -17.3771 -17.3611 -17.3524
 -17.3362 -17.3199 -17.2991 -17.2813 -17.2760 -17.2492 -17.2475 -17.2250
 -17.2209 -17.1852 -17.1777 -17.1681 -17.1591 -17.1450 -17.1226 -17.1099
 -17.0948 -17.0728 -17.0598 -17.0530 -17.0422 -17.0392 -17.0329 -17.0137
 -16.9997 -16.9836 -16.9701 -16.9643 -16.9563 -16.9427 -16.9130 -16.9021
 -16.8822 -16.8667 -16.8453 -16.7456 -16.7100 -16.6548 -16.6467 -16.5612
 -16.5373 -16.5026 -16.4767 -16.4334 -16.4049 -16.3853 -15.9658 -15.7231
 -15.5184 -15.4824 -15.3416 -15.2873 -15.2285 -15.1385 -15.0544 -14.9800
 -14.9263 -14.8962 -14.8367 -14.8117 -14.7046 -14.6602 -14.5506 -14.4768
 -14.3832 -14.3029 -14.2244 -14.1987 -14.1215 -14.0540 -14.0064 -13.7918
 -13.3951  -7.0264  -6.5417  -6.3500  -6.3362  -6.2219  -6.2023  -6.0892
  -6.0480  -5.9592  -5.9295  -5.9154  -5.8972  -5.8549  -5.8184  -5.8016
  -5.7785  -5.7186  -5.7085  -5.6832  -5.6366  -5.6115  -5.5652  -5.5350
  -5.5078  -5.4892  -5.4578  -5.4292  -5.3986  -5.3945  -5.3395  -5.3072
  -5.3037  -5.2667  -5.2458  -5.2122  -5.1846  -5.1298  -5.0933  -5.0662
  -5.0331  -4.9939  -4.9416  -4.8850  -4.8832  -4.8820  -4.8256  -4.7324
  -4.6871  -4.3872  -4.0859  -3.9311  -3.7210  -3.5796  -3.5115  -3.4292
  -3.3672  -3.3060  -3.2629  -3.2290  -3.0819  -3.0375  -2.9992  -2.9787
  -2.9641  -2.9407  -2.9074  -2.8521  -2.8178  -2.8026  -2.7588  -2.7299
  -2.6686  -2.6597  -2.6055  -2.5707  -2.5230  -2.5051  -2.4722  -2.4412
  -2.4034  -2.3734  -2.2945  -2.2630  -2.2507  -2.2438  -2.2032  -2.1691
  -2.1486  -2.1067  -2.0678  -2.0607  -1.9922  -1.9770  -1.9606  -1.9443
  -1.9102  -1.8564  -1.8272  -1.8162  -1.7666  -1.7471  -1.7238  -1.6969
  -1.6742  -1.6322  -1.5986  -1.5865  -1.5153  -1.4914  -1.4572  -1.4155
  -1.3979  -1.3646  -1.3143  -1.2986  -1.2671  -1.2448  -1.2251  -1.1421
  -1.1022  -1.0874  -1.0498  -1.0355  -0.9832  -0.9211  -0.8876  -0.8134
  -0.7595  -0.7480  -0.7040  -0.6601  -0.6426  -0.5995  -0.5774  -0.5298
  -0.5088  -0.4817  -0.4650  -0.4288  -0.4086  -0.3727  -0.3467  -0.3385
  -0.3094  -0.2625  -0.2560  -0.2458  -0.2209  -0.2089  -0.1886  -0.1764
  -0.1561  -0.1138  -0.1033  -0.0902  -0.0845  -0.0655  -0.0279  -0.0105
  -0.0036   0.0081   0.0403   0.0544   0.0603   0.0806   0.0915   0.1053
   0.1369   0.1537   0.1778   0.1871   0.2041   0.2202   0.2429   0.2695
   0.2895   0.2979   0.3163   0.3210   0.3364   0.3611   0.3713   0.3879
   0.4063   0.4223   0.4277   0.4574   0.4775   0.5000   0.5181   0.5356
   0.5508   0.5833   0.5938   0.6134   0.6342   0.6544   0.6651   0.6833
   0.6969   0.7206   0.7448   0.7524   0.7738   0.7898   0.8276   0.8431
   0.9041   0.9257   0.9412   0.9706   0.9807   1.0023   1.0586   1.0700
   1.0920   1.1230   1.1602   1.2167   1.2540   1.3051   1.3501   1.3908
   1.4875   1.5462   1.5729   1.6171   1.7076   1.7861   2.1677   2.3379
     eigenvalues at k+q:
 -36.6279 -36.4458 -36.1999 -36.1231 -36.0831 -36.0755 -36.0589 -36.0447
 -35.9084 -35.8257 -35.7830 -35.7436 -35.6363 -18.7119 -18.6082 -18.3668
 -18.3221 -18.2415 -18.1640 -18.1555 -18.0969 -18.0638 -18.0311 -18.0039
 -17.9581 -17.9400 -17.9067 -17.9016 -17.8679 -17.8552 -17.8391 -17.7897
 -17.7740 -17.7638 -17.7501 -17.7132 -17.6865 -17.6537 -17.6468 -17.6127
 -17.5907 -17.5743 -17.5634 -17.5359 -17.5273 -17.5143 -17.4972 -17.4787
 -17.4631 -17.4515 -17.4242 -17.4156 -17.3860 -17.3779 -17.3602 -17.3522
 -17.3347 -17.3187 -17.3002 -17.2819 -17.2769 -17.2497 -17.2450 -17.2257
 -17.2221 -17.1852 -17.1767 -17.1683 -17.1593 -17.1451 -17.1223 -17.1099
 -17.0954 -17.0727 -17.0593 -17.0533 -17.0422 -17.0394 -17.0328 -17.0142
 -16.9998 -16.9837 -16.9702 -16.9640 -16.9564 -16.9429 -16.9129 -16.9022
 -16.8823 -16.8668 -16.8455 -16.7456 -16.7100 -16.6548 -16.6465 -16.5611
 -16.5373 -16.5026 -16.4766 -16.4334 -16.4045 -16.3853 -15.9658 -15.7232
 -15.5183 -15.4824 -15.3415 -15.2873 -15.2285 -15.1385 -15.0546 -14.9800
 -14.9262 -14.8960 -14.8368 -14.8115 -14.7045 -14.6602 -14.5507 -14.4770
 -14.3831 -14.3028 -14.2243 -14.1986 -14.1216 -14.0540 -14.0065 -13.7919
 -13.3951  -7.0270  -6.5425  -6.3500  -6.3361  -6.2218  -6.2024  -6.0893
  -6.0479  -5.9592  -5.9295  -5.9154  -5.8972  -5.8547  -5.8183  -5.8015
  -5.7785  -5.7185  -5.7085  -5.6832  -5.6366  -5.6114  -5.5652  -5.5349
  -5.5078  -5.4892  -5.4578  -5.4291  -5.3985  -5.3945  -5.3395  -5.3069
  -5.3035  -5.2670  -5.2456  -5.2118  -5.1843  -5.1297  -5.0929  -5.0662
  -5.0331  -4.9939  -4.9417  -4.8851  -4.8832  -4.8820  -4.8256  -4.7324
  -4.6870  -4.3872  -4.0865  -3.9318  -3.7210  -3.5797  -3.5116  -3.4290
  -3.3674  -3.3060  -3.2630  -3.2290  -3.0816  -3.0377  -3.0000  -2.9776
  -2.9624  -2.9432  -2.9059  -2.8520  -2.8182  -2.8023  -2.7578  -2.7297
  -2.6691  -2.6609  -2.6047  -2.5720  -2.5236  -2.5048  -2.4692  -2.4438
  -2.4013  -2.3753  -2.2930  -2.2616  -2.2508  -2.2434  -2.2064  -2.1719
  -2.1461  -2.1049  -2.0692  -2.0619  -1.9922  -1.9761  -1.9617  -1.9402
  -1.9134  -1.8570  -1.8279  -1.8153  -1.7670  -1.7452  -1.7228  -1.6959
  -1.6757  -1.6332  -1.5989  -1.5853  -1.5151  -1.4905  -1.4580  -1.4178
  -1.3971  -1.3621  -1.3165  -1.2991  -1.2661  -1.2451  -1.2230  -1.1438
  -1.1032  -1.0874  -1.0514  -1.0355  -0.9817  -0.9203  -0.8889  -0.8129
  -0.7593  -0.7480  -0.7037  -0.6607  -0.6426  -0.5993  -0.5777  -0.5294
  -0.5079  -0.4821  -0.4668  -0.4288  -0.4069  -0.3719  -0.3476  -0.3395
  -0.3083  -0.2631  -0.2568  -0.2459  -0.2217  -0.2066  -0.1881  -0.1762
  -0.1566  -0.1117  -0.1048  -0.0902  -0.0861  -0.0659  -0.0263  -0.0109
  -0.0050   0.0091   0.0418   0.0550   0.0593   0.0802   0.0920   0.1048
   0.1376   0.1536   0.1775   0.1877   0.2040   0.2194   0.2425   0.2685
   0.2891   0.2973   0.3182   0.3211   0.3358   0.3599   0.3724   0.3883
   0.4075   0.4214   0.4275   0.4580   0.4788   0.4986   0.5178   0.5351
   0.5526   0.5843   0.5917   0.6124   0.6346   0.6538   0.6665   0.6827
   0.6969   0.7204   0.7456   0.7521   0.7738   0.7896   0.8275   0.8430
   0.9041   0.9256   0.9411   0.9707   0.9805   1.0022   1.0585   1.0699
   1.0920   1.1230   1.1601   1.2167   1.2539   1.3051   1.3502   1.3908
   1.4873   1.5462   1.5728   1.6172   1.7077   1.7862   2.1678   2.3380
     cgsolve_all iterations  76    anorm=    0.70E-07
     cgsolve_all iterations  78    anorm=    0.70E-07
     cgsolve_all iterations  76    anorm=    0.71E-07
     compute_u_kq: q = (    0.0000,    0.0000,   -0.0396)
     Rotating WFCS
     ethr =  1.00E-14,  avg # of iterations = 23.0
     eigenvalues at k:
 -36.6279 -36.4458 -36.1999 -36.1231 -36.0831 -36.0755 -36.0589 -36.0447
 -35.9084 -35.8257 -35.7830 -35.7436 -35.6363 -18.7119 -18.6082 -18.3668
 -18.3220 -18.2416 -18.1641 -18.1556 -18.0968 -18.0638 -18.0311 -18.0042
 -17.9581 -17.9399 -17.9069 -17.9014 -17.8680 -17.8552 -17.8389 -17.7901
 -17.7739 -17.7627 -17.7507 -17.7133 -17.6866 -17.6547 -17.6465 -17.6115
 -17.5923 -17.5729 -17.5630 -17.5354 -17.5285 -17.5143 -17.4977 -17.4786
 -17.4631 -17.4523 -17.4237 -17.4156 -17.3845 -17.3771 -17.3611 -17.3524
 -17.3362 -17.3199 -17.2991 -17.2813 -17.2760 -17.2492 -17.2475 -17.2250
 -17.2209 -17.1852 -17.1777 -17.1681 -17.1591 -17.1450 -17.1226 -17.1099
 -17.0948 -17.0728 -17.0598 -17.0530 -17.0422 -17.0392 -17.0329 -17.0137
 -16.9997 -16.9836 -16.9701 -16.9643 -16.9563 -16.9427 -16.9130 -16.9021
 -16.8822 -16.8667 -16.8453 -16.7456 -16.7100 -16.6548 -16.6467 -16.5612
 -16.5373 -16.5026 -16.4767 -16.4334 -16.4049 -16.3853 -15.9658 -15.7231
 -15.5184 -15.4824 -15.3416 -15.2873 -15.2285 -15.1385 -15.0544 -14.9800
 -14.9263 -14.8962 -14.8367 -14.8117 -14.7046 -14.6602 -14.5506 -14.4768
 -14.3832 -14.3029 -14.2244 -14.1987 -14.1215 -14.0540 -14.0064 -13.7918
 -13.3951  -7.0264  -6.5417  -6.3500  -6.3362  -6.2219  -6.2023  -6.0892
  -6.0480  -5.9592  -5.9295  -5.9154  -5.8972  -5.8549  -5.8184  -5.8016
  -5.7785  -5.7186  -5.7085  -5.6832  -5.6366  -5.6115  -5.5652  -5.5350
  -5.5078  -5.4892  -5.4578  -5.4292  -5.3986  -5.3945  -5.3395  -5.3072
  -5.3037  -5.2667  -5.2458  -5.2122  -5.1846  -5.1298  -5.0933  -5.0662
  -5.0331  -4.9939  -4.9416  -4.8850  -4.8832  -4.8820  -4.8256  -4.7324
  -4.6871  -4.3872  -4.0859  -3.9311  -3.7210  -3.5796  -3.5115  -3.4292
  -3.3672  -3.3060  -3.2629  -3.2290  -3.0819  -3.0375  -2.9992  -2.9787
  -2.9641  -2.9407  -2.9074  -2.8521  -2.8178  -2.8026  -2.7588  -2.7299
  -2.6686  -2.6597  -2.6055  -2.5707  -2.5230  -2.5051  -2.4722  -2.4412
  -2.4034  -2.3734  -2.2945  -2.2630  -2.2507  -2.2438  -2.2032  -2.1691
  -2.1486  -2.1067  -2.0678  -2.0607  -1.9922  -1.9770  -1.9606  -1.9443
  -1.9102  -1.8564  -1.8272  -1.8162  -1.7666  -1.7471  -1.7238  -1.6969
  -1.6742  -1.6322  -1.5986  -1.5865  -1.5153  -1.4914  -1.4572  -1.4155
  -1.3979  -1.3646  -1.3143  -1.2986  -1.2671  -1.2448  -1.2251  -1.1421
  -1.1022  -1.0874  -1.0498  -1.0355  -0.9832  -0.9211  -0.8876  -0.8134
  -0.7595  -0.7480  -0.7040  -0.6601  -0.6426  -0.5995  -0.5774  -0.5298
  -0.5088  -0.4817  -0.4650  -0.4288  -0.4086  -0.3727  -0.3467  -0.3385
  -0.3094  -0.2625  -0.2560  -0.2458  -0.2209  -0.2089  -0.1886  -0.1764
  -0.1561  -0.1138  -0.1033  -0.0902  -0.0845  -0.0655  -0.0279  -0.0105
  -0.0036   0.0081   0.0403   0.0544   0.0603   0.0806   0.0915   0.1053
   0.1369   0.1537   0.1778   0.1871   0.2041   0.2202   0.2429   0.2695
   0.2895   0.2979   0.3163   0.3210   0.3364   0.3611   0.3713   0.3879
   0.4063   0.4223   0.4277   0.4574   0.4775   0.5000   0.5181   0.5356
   0.5508   0.5833   0.5938   0.6134   0.6342   0.6544   0.6651   0.6833
   0.6969   0.7206   0.7448   0.7524   0.7738   0.7898   0.8276   0.8431
   0.9041   0.9257   0.9412   0.9706   0.9807   1.0023   1.0586   1.0700
   1.0920   1.1230   1.1602   1.2167   1.2540   1.3051   1.3501   1.3908
   1.4875   1.5462   1.5729   1.6171   1.7076   1.7861   2.1677   2.3379
     eigenvalues at k+q:
 -36.6279 -36.4458 -36.1999 -36.1231 -36.0831 -36.0755 -36.0589 -36.0447
 -35.9084 -35.8257 -35.7830 -35.7436 -35.6363 -18.7119 -18.6083 -18.3668
 -18.3219 -18.2416 -18.1642 -18.1556 -18.0968 -18.0639 -18.0311 -18.0044
 -17.9583 -17.9396 -17.9074 -17.9009 -17.8680 -17.8555 -17.8385 -17.7903
 -17.7739 -17.7615 -17.7515 -17.7134 -17.6867 -17.6558 -17.6463 -17.6100
 -17.5942 -17.5725 -17.5614 -17.5349 -17.5297 -17.5143 -17.4985 -17.4783
 -17.4631 -17.4530 -17.4232 -17.4159 -17.3834 -17.3759 -17.3628 -17.3524
 -17.3370 -17.3206 -17.2980 -17.2807 -17.2749 -17.2506 -17.2483 -17.2246
 -17.2196 -17.1853 -17.1789 -17.1676 -17.1587 -17.1452 -17.1226 -17.1097
 -17.0945 -17.0726 -17.0602 -17.0527 -17.0423 -17.0389 -17.0330 -17.0133
 -16.9996 -16.9835 -16.9700 -16.9646 -16.9562 -16.9426 -16.9132 -16.9021
 -16.8822 -16.8666 -16.8452 -16.7456 -16.7100 -16.6549 -16.6470 -16.5612
 -16.5373 -16.5027 -16.4767 -16.4334 -16.4053 -16.3853 -15.9658 -15.7231
 -15.5184 -15.4824 -15.3416 -15.2873 -15.2285 -15.1385 -15.0543 -14.9799
 -14.9263 -14.8964 -14.8366 -14.8119 -14.7046 -14.6602 -14.5504 -14.4766
 -14.3832 -14.3030 -14.2245 -14.1988 -14.1215 -14.0540 -14.0064 -13.7917
 -13.3951  -7.0258  -6.5411  -6.3500  -6.3362  -6.2219  -6.2023  -6.0890
  -6.0482  -5.9592  -5.9296  -5.9154  -5.8973  -5.8551  -5.8186  -5.8017
  -5.7785  -5.7186  -5.7085  -5.6832  -5.6367  -5.6117  -5.5652  -5.5351
  -5.5077  -5.4890  -5.4578  -5.4293  -5.3987  -5.3945  -5.3394  -5.3075
  -5.3039  -5.2664  -5.2460  -5.2125  -5.1848  -5.1299  -5.0937  -5.0663
  -5.0332  -4.9939  -4.9416  -4.8850  -4.8831  -4.8820  -4.8256  -4.7324
  -4.6872  -4.3871  -4.0853  -3.9304  -3.7211  -3.5796  -3.5115  -3.4293
  -3.3670  -3.3059  -3.2628  -3.2291  -3.0823  -3.0374  -2.9985  -2.9800
  -2.9653  -2.9380  -2.9088  -2.8525  -2.8177  -2.8029  -2.7595  -2.7302
  -2.6679  -2.6581  -2.6078  -2.5690  -2.5222  -2.5057  -2.4747  -2.4387
  -2.4050  -2.3719  -2.2962  -2.2651  -2.2505  -2.2427  -2.2001  -2.1679
  -2.1501  -2.1088  -2.0673  -2.0581  -1.9930  -1.9778  -1.9602  -1.9468
  -1.9074  -1.8558  -1.8264  -1.8178  -1.7661  -1.7493  -1.7239  -1.6981
  -1.6725  -1.6312  -1.5990  -1.5866  -1.5152  -1.4925  -1.4565  -1.4143
  -1.3987  -1.3656  -1.3125  -1.2983  -1.2690  -1.2445  -1.2270  -1.1390
  -1.1013  -1.0878  -1.0489  -1.0354  -0.9849  -0.9215  -0.8866  -0.8138
  -0.7596  -0.7478  -0.7043  -0.6600  -0.6420  -0.5999  -0.5773  -0.5299
  -0.5096  -0.4813  -0.4632  -0.4287  -0.4106  -0.3734  -0.3458  -0.3379
  -0.3097  -0.2626  -0.2563  -0.2445  -0.2201  -0.2108  -0.1893  -0.1762
  -0.1555  -0.1171  -0.1019  -0.0906  -0.0818  -0.0653  -0.0293  -0.0102
  -0.0021   0.0069   0.0387   0.0534   0.0620   0.0813   0.0905   0.1059
   0.1363   0.1538   0.1781   0.1868   0.2042   0.2210   0.2427   0.2711
   0.2897   0.2982   0.3144   0.3211   0.3367   0.3618   0.3706   0.3875
   0.4050   0.4231   0.4281   0.4566   0.4768   0.5017   0.5183   0.5360
   0.5487   0.5815   0.5966   0.6148   0.6338   0.6548   0.6638   0.6836
   0.6970   0.7208   0.7441   0.7529   0.7738   0.7900   0.8277   0.8431
   0.9042   0.9258   0.9414   0.9706   0.9809   1.0024   1.0587   1.0701
   1.0920   1.1231   1.1602   1.2167   1.2540   1.3051   1.3501   1.3908
   1.4877   1.5461   1.5729   1.6170   1.7076   1.7861   2.1676   2.3378
     cgsolve_all iterations  76    anorm=    0.70E-07
     cgsolve_all iterations  78    anorm=    0.71E-07
     cgsolve_all iterations  76    anorm=    0.71E-07

     End of magnetic susceptibility calculation

     f-sum rule (1st term):
          -688.1156         -0.0074          0.0199
            -0.0070       -688.0003          0.0543
             0.0192          0.0551       -688.0768

     f-sum rule (2nd term):
           -16.3897         -0.0350         -0.0189
            -0.0355        -16.4674         -0.0560
            -0.0180         -0.0569        -16.4518

     f-sum rule (should be  -704.5276):
          -704.5052         -0.0424          0.0011
            -0.0424       -704.4678         -0.0017
             0.0011         -0.0018       -704.5286

     chi_bare pGv (HH) in paratec units:
      -197.183189      0.792796     -0.068255
         0.861919   -197.063191     -0.671081
        -0.110942     -0.647397   -193.158423

      -197.183189      0.792796     -0.068255
         0.861919   -197.063191     -0.671081
        -0.110942     -0.647397   -193.158423

     chi_bare vGv (VV) in paratec units:
      -198.670607      0.874352     -0.118463
         0.874723   -197.815354     -0.542522
        -0.118539     -0.542952   -195.341063

      -198.670607      0.874352     -0.118463
         0.874723   -197.815354     -0.542522
        -0.118539     -0.542952   -195.341063

     chi_bare pGv (HH) in 10^{-6} cm^3/mol:
          -937.0331          3.7674         -0.3244
             4.0959       -936.4629         -3.1890
            -0.5272         -3.0765       -917.9070

     chi_bare vGv (VV) in 10^{-6} cm^3/mol:
          -944.1015          4.1550         -0.5629
             4.1568       -940.0372         -2.5781
            -0.5633         -2.5802       -928.2792

     Contributions to the NMR chemical shifts: -------------------------------

     Macroscopic shape contribution in ppm:                    7.09
             7.1353         -0.0000          0.0000
            -0.0000          7.1310          0.0000
             0.0000          0.0000          6.9897


     Core contribution in ppm:

     Atom  1  Ca  pos: (  0.137005  0.469534  0.513994)  core sigma:        1265.05
     Atom  2  Ca  pos: ( -0.116669  0.478533  0.341840)  core sigma:        1265.05
     Atom  3  Ca  pos: (  0.025947  0.216453  0.325246)  core sigma:        1265.05
     Atom  4  Ca  pos: (  0.279623  0.220246  0.530945)  core sigma:        1265.05
     Atom  5  Ca  pos: ( -0.172051  0.290964  0.746368)  core sigma:        1265.05
     Atom  6  Ca  pos: (  0.059658  0.088121  0.792570)  core sigma:        1265.05
     Atom  7  Ca  pos: (  0.020168  0.058872  1.131260)  core sigma:        1265.05
     Atom  8  Ca  pos: (  0.617348  0.448754  0.487403)  core sigma:        1265.05
     Atom  9  Ca  pos: (  0.385582  0.453385  0.351323)  core sigma:        1265.05
     Atom 10  Ca  pos: (  0.536768  0.214972  0.337598)  core sigma:        1265.05
     Atom 11  Ca  pos: (  0.778890  0.215608  0.480136)  core sigma:        1265.05
     Atom 12  Ca  pos: (  0.548971  0.091142  0.783165)  core sigma:        1265.05
     Atom 13  Ca  pos: (  0.284149 -0.013820  1.676762)  core sigma:        1265.05
     Atom 14  Si  pos: (  0.896863  0.113072  0.090279)  core sigma:         837.79
     Atom 15  Si  pos: (  0.544644  0.246276  0.593301)  core sigma:         837.79
     Atom 16  Si  pos: (  0.767547  0.230379  0.238439)  core sigma:         837.79
     Atom 17  Si  pos: (  0.400173  0.127029  0.134068)  core sigma:         837.79
     Atom 18  Si  pos: ( -0.002448  0.227315  0.581850)  core sigma:         837.79
     Atom 19  Si  pos: (  0.272052  0.233334  0.296106)  core sigma:         837.79
     Atom 20  Si  pos: ( -0.124626  0.442807  0.565799)  core sigma:         837.79
     Atom 21  Si  pos: (  0.146707  0.433363  0.277584)  core sigma:         837.79
     Atom 22  Si  pos: (  0.396839  0.449287  0.590362)  core sigma:         837.79
     Atom 23  Si  pos: (  0.642033  0.430377  0.246896)  core sigma:         837.79
     Atom 24  O   pos: (  0.212561  0.331360  0.243621)  core sigma:         271.07
     Atom 25  O   pos: (  0.271363  0.040236  0.529415)  core sigma:         271.07
     Atom 26  O   pos: (  0.520426  0.037792  0.359548)  core sigma:         271.07
     Atom 27  O   pos: ( -0.215541  0.428887  0.481117)  core sigma:         271.07
     Atom 28  O   pos: (  0.044711  0.397056  0.335323)  core sigma:         271.07
     Atom 29  O   pos: (  0.411000  0.092043  1.728836)  core sigma:         271.07
     Atom 30  O   pos: ( -0.002024  0.197826  0.104880)  core sigma:         271.07
     Atom 31  H   pos: ( -0.017368  0.271555  0.092562)  core sigma:           0.00
     Atom 32  O   pos: ( -0.038280  0.181091  0.692199)  core sigma:         271.07
     Atom 33  O   pos: (  0.296498  0.151451  0.203677)  core sigma:         271.07
     Atom 34  O   pos: (  0.686280  0.021329  0.714904)  core sigma:         271.07
     Atom 35  O   pos: (  0.896844  0.008988  0.158498)  core sigma:         271.07
     Atom 36  O   pos: (  0.492086  0.362423  0.598364)  core sigma:         271.07
     Atom 37  O   pos: (  0.691349  0.323522  0.200522)  core sigma:         271.07
     Atom 38  O   pos: (  0.757761  0.051352  0.516856)  core sigma:         271.07
     Atom 39  O   pos: (  0.036582  0.045820  0.283871)  core sigma:         271.07
     Atom 40  O   pos: (  0.297759  0.396540  0.535141)  core sigma:         271.07
     Atom 41  O   pos: (  0.553467  0.402507  0.327769)  core sigma:         271.07
     Atom 42  O   pos: (  0.937342  0.053119  1.686196)  core sigma:         271.07
     Atom 43  O   pos: (  0.490165  0.205289  0.164134)  core sigma:         271.07
     Atom 44  O   pos: (  0.615723  0.234784  0.695686)  core sigma:         271.07
     Atom 45  O   pos: (  0.796268  0.180179  0.123869)  core sigma:         271.07
     Atom 46  O   pos: (  0.455150  0.161118  0.582774)  core sigma:         271.07
     Atom 47  O   pos: (  0.709942  0.152397  0.313061)  core sigma:         271.07
     Atom 48  O   pos: (  0.615585  0.255523  0.490781)  core sigma:         271.07
     Atom 49  O   pos: ( -0.133359  0.293989  0.274488)  core sigma:         271.07
     Atom 50  O   pos: ( -0.032289  0.161242  0.479965)  core sigma:         271.07
     Atom 51  O   pos: (  0.191901  0.178630  0.372379)  core sigma:         271.07
     Atom 52  O   pos: (  0.112346  0.273942  0.580759)  core sigma:         271.07
     Atom 53  O   pos: (  0.370944  0.269559  0.359112)  core sigma:         271.07
     Atom 54  O   pos: ( -0.152746  0.463970  0.683377)  core sigma:         271.07
     Atom 55  O   pos: (  0.429728  0.007721  0.175447)  core sigma:         271.07
     Atom 56  O   pos: ( -0.090521  0.319502  0.570846)  core sigma:         271.07
     Atom 57  O   pos: (  0.122406  0.434579  0.696352)  core sigma:         271.07
     Atom 58  H   pos: (  0.117910  0.361906  0.669248)  core sigma:           0.00
     Atom 59  H   pos: (  0.056828  0.454268  0.724806)  core sigma:           0.00
     Atom 60  O   pos: (  0.296453  0.378747  1.469286)  core sigma:         271.07
     Atom 61  H   pos: (  0.298422  0.443219  1.508950)  core sigma:           0.00
     Atom 62  H   pos: (  0.331422  0.327984  1.512668)  core sigma:           0.00
     Atom 63  O   pos: (  0.628314  0.414050  0.761539)  core sigma:         271.07
     Atom 64  H   pos: (  0.622290  0.338535  0.736281)  core sigma:           0.00
     Atom 65  H   pos: (  0.570794  0.446820  0.727941)  core sigma:           0.00
     Atom 66  O   pos: (  0.403529  0.389389  0.146186)  core sigma:         271.07
     Atom 67  H   pos: (  0.463374  0.431495  0.131277)  core sigma:           0.00
     Atom 68  H   pos: (  0.435211  0.319986  0.155153)  core sigma:           0.00
     Atom 69  O   pos: ( -0.107293  0.445965  1.319008)  core sigma:         271.07
     Atom 70  H   pos: (  0.232631  0.006945  1.391298)  core sigma:           0.00
     Atom 71  H   pos: ( -0.130705  0.381292  1.348953)  core sigma:           0.00
     Atom 72  O   pos: (  0.133818  0.376485  1.601126)  core sigma:         271.07
     Atom 73  H   pos: (  0.192570  0.368408  1.647961)  core sigma:           0.00
     Atom 74  H   pos: (  0.168387  0.376467  1.534972)  core sigma:           0.00
     Atom 75  O   pos: (  0.813319  0.219368  1.262038)  core sigma:         271.07
     Atom 76  H   pos: (  0.886234  0.205679  1.280372)  core sigma:           0.00
     Atom 77  H   pos: (  0.767265  0.190376  1.313897)  core sigma:           0.00
     Atom 78  O   pos: (  0.998959  0.005036  1.330862)  core sigma:         271.07
     Atom 79  H   pos: (  0.650305  0.421786  1.345620)  core sigma:           0.00
     Atom 80  H   pos: (  0.070729  0.006229  1.327710)  core sigma:           0.00
     Atom 81  O   pos: (  0.168313  0.140379  1.070037)  core sigma:         271.07
     Atom 82  H   pos: (  0.176459  0.157609  0.993734)  core sigma:           0.00
     Atom 83  H   pos: (  0.234221  0.118006  1.095193)  core sigma:           0.00
     Atom 84  O   pos: ( -0.053114  0.395799  0.115947)  core sigma:         271.07
     Atom 85  H   pos: (  0.013942  0.423049  0.138931)  core sigma:           0.00
     Atom 86  H   pos: ( -0.084157  0.364575  0.179163)  core sigma:           0.00
     Atom 87  O   pos: (  0.047481  0.408890  1.175539)  core sigma:         271.07
     Atom 88  H   pos: ( -0.003012  0.444574  1.218149)  core sigma:           0.00
     Atom 89  H   pos: (  0.117324  0.432551  1.191167)  core sigma:           0.00
     Atom 90  O   pos: (  0.013198  0.220006  1.234993)  core sigma:         271.07
     Atom 91  H   pos: (  0.063665  0.216668  1.290407)  core sigma:           0.00
     Atom 92  H   pos: (  0.025582  0.289740  1.206176)  core sigma:           0.00
     Atom 93  O   pos: ( -0.051897  0.291574  1.619196)  core sigma:         271.07
     Atom 94  H   pos: ( -0.118530  0.268491  1.597140)  core sigma:           0.00
     Atom 95  H   pos: ( -0.000604  0.250581  1.581832)  core sigma:           0.00
     Atom 96  O   pos: (  0.044649  0.416183  0.973875)  core sigma:         271.07
     Atom 97  H   pos: (  0.038838  0.416623  1.049785)  core sigma:           0.00
     Atom 98  H   pos: ( -0.017040  0.381809  0.947751)  core sigma:           0.00
     Atom 99  O   pos: ( -0.178124  0.391921  1.103808)  core sigma:         271.07
     Atom100  H   pos: ( -0.162712  0.369440  1.033567)  core sigma:           0.00
     Atom101  H   pos: ( -0.183429  0.333094  1.150175)  core sigma:           0.00
     Atom102  O   pos: (  0.579852  0.073972  1.601016)  core sigma:         271.07
     Atom103  H   pos: (  0.609314  0.126136  1.648269)  core sigma:           0.00
     Atom104  H   pos: (  0.515569  0.058897  1.637366)  core sigma:           0.00
     Atom105  O   pos: (  0.371525  0.113593  0.858580)  core sigma:         271.07
     Atom106  H   pos: (  0.365672  0.060610  0.911427)  core sigma:           0.00
     Atom107  H   pos: (  0.300091  0.144055  0.856693)  core sigma:           0.00
     Atom108  O   pos: ( -0.000797  0.020785  0.953592)  core sigma:         271.07
     Atom109  H   pos: (  0.925195 -0.019498  0.962487)  core sigma:           0.00
     Atom110  H   pos: ( -0.259418  0.436812  0.929123)  core sigma:           0.00
     Atom111  O   pos: (  0.080401  0.156987  1.540239)  core sigma:         271.07
     Atom112  H   pos: (  0.129699  0.164221  1.598336)  core sigma:           0.00
     Atom113  H   pos: (  0.028313  0.110059  1.568082)  core sigma:           0.00
     Atom114  O   pos: (  0.176375  0.227090  1.374739)  core sigma:         271.07
     Atom115  H   pos: (  0.135362  0.200355  1.432457)  core sigma:           0.00
     Atom116  H   pos: (  0.207270  0.291223  1.398334)  core sigma:           0.00
     Atom117  O   pos: (  0.616204  0.228287  0.017400)  core sigma:         271.07
     Atom118  H   pos: (  0.684867  0.214568  0.043249)  core sigma:           0.00
     Atom119  H   pos: (  0.567947  0.220385  0.079186)  core sigma:           0.00
     Atom120  O   pos: (  0.790584  0.109272  1.562431)  core sigma:         271.07
     Atom121  H   pos: (  0.850626  0.086983  1.604915)  core sigma:           0.00
     Atom122  H   pos: (  0.730787  0.085900  1.599772)  core sigma:           0.00
     Atom123  O   pos: (  0.239327  0.361976  0.028005)  core sigma:         271.07
     Atom124  H   pos: (  0.198421  0.395155  0.081287)  core sigma:           0.00
     Atom125  H   pos: (  0.309463  0.370741  0.055944)  core sigma:           0.00
     Atom126  O   pos: (  0.200227  0.151705  1.700999)  core sigma:         271.07
     Atom127  H   pos: (  0.202906  0.238234  0.006363)  core sigma:           0.00
     Atom128  H   pos: (  0.104047  0.176452  0.036743)  core sigma:           0.00
     Atom129  O   pos: (  0.787713  0.300328  1.476387)  core sigma:         271.07
     Atom130  H   pos: (  0.753775  0.340160  1.528738)  core sigma:           0.00
     Atom131  H   pos: (  0.789679  0.230748  1.504589)  core sigma:           0.00
     Atom132  O   pos: (  0.672789  0.115929  1.379675)  core sigma:         271.07
     Atom133  H   pos: (  0.709239  0.108909  1.444465)  core sigma:           0.00
     Atom134  H   pos: (  0.694631  0.052697  1.341879)  core sigma:           0.00
     Atom135  O   pos: (  0.581566  0.342074  1.604672)  core sigma:         271.07
     Atom136  H   pos: (  0.589982  0.412038  1.633164)  core sigma:           0.00
     Atom137  H   pos: (  0.616704  0.294977  1.653346)  core sigma:           0.00
     Atom138  O   pos: (  0.345640  0.160081  1.239804)  core sigma:         271.07
     Atom139  H   pos: (  0.284307  0.193157  1.265680)  core sigma:           0.00
     Atom140  H   pos: (  0.388241  0.149617  1.301284)  core sigma:           0.00
     Atom141  O   pos: (  0.560833 -0.024984  1.182799)  core sigma:         271.07
     Atom142  H   pos: (  0.276269  0.404969  1.112572)  core sigma:           0.00
     Atom143  H   pos: (  0.305369  0.434664  1.221596)  core sigma:           0.00
     Atom144  O   pos: (  0.580807  0.213323  0.932220)  core sigma:         271.07
     Atom145  H   pos: (  0.564526  0.286321  0.926193)  core sigma:           0.00
     Atom146  H   pos: (  0.550969  0.191559  0.998842)  core sigma:           0.00
     Atom147  O   pos: (  0.292102  0.052337  1.501480)  core sigma:         271.07
     Atom148  H   pos: (  0.361263  0.059860  1.470339)  core sigma:           0.00
     Atom149  H   pos: (  0.265236  0.121528  1.495494)  core sigma:           0.00
     Atom150  O   pos: (  0.423430  0.420179  1.278543)  core sigma:         271.07
     Atom151  H   pos: (  0.475907  0.410357  1.224430)  core sigma:           0.00
     Atom152  H   pos: (  0.449855  0.378465  1.334785)  core sigma:           0.00
     Atom153  O   pos: (  0.518893  0.171074  1.123389)  core sigma:         271.07
     Atom154  H   pos: (  0.449395  0.178628  1.151847)  core sigma:           0.00
     Atom155  H   pos: (  0.542008  0.102404  1.145601)  core sigma:           0.00
     Atom156  O   pos: (  0.408632  0.236128  1.575118)  core sigma:         271.07
     Atom157  H   pos: (  0.406005  0.187565  1.633782)  core sigma:           0.00
     Atom158  H   pos: (  0.466875  0.281809  1.591396)  core sigma:           0.00
     Atom159  O   pos: (  0.571313  0.372718  1.141055)  core sigma:         271.07
     Atom160  H   pos: (  0.568356  0.297361  1.143684)  core sigma:           0.00
     Atom161  H   pos: (  0.541986  0.389976  1.074495)  core sigma:           0.00
     Atom162  O   pos: (  0.356782  0.333411  1.020877)  core sigma:         271.07
     Atom163  H   pos: (  0.417914  0.370646  0.986305)  core sigma:           0.00
     Atom164  H   pos: (  0.352617  0.266128  0.990283)  core sigma:           0.00
     Atom165  O   pos: (  0.861698  0.107684  1.105965)  core sigma:         271.07
     Atom166  H   pos: (  0.825413  0.105013  1.041284)  core sigma:           0.00
     Atom167  H   pos: (  0.823369  0.148591  1.156719)  core sigma:           0.00
     Atom168  O   pos: (  0.775095  0.159975  0.898850)  core sigma:         271.07
     Atom169  H   pos: (  0.777346  0.084496  0.900145)  core sigma:           0.00
     Atom170  H   pos: (  0.705241  0.180805  0.919948)  core sigma:           0.00
     Atom171  O   pos: (  0.234094  0.449270  0.905904)  core sigma:         271.07
     Atom172  H   pos: (  0.165937  0.428233  0.930212)  core sigma:           0.00
     Atom173  H   pos: (  0.283073  0.405852  0.943732)  core sigma:           0.00
     Atom174  O   pos: (  0.458789  0.120160  1.411574)  core sigma:         271.07
     Atom175  H   pos: (  0.532535  0.106618  1.404573)  core sigma:           0.00
     Atom176  H   pos: (  0.452999  0.170482  1.468408)  core sigma:           0.00
     Atom177  O   pos: (  0.570019  0.328876  1.399838)  core sigma:         271.07
     Atom178  H   pos: (  0.602863  0.264429  1.383053)  core sigma:           0.00
     Atom179  H   pos: (  0.579025  0.335252  1.474766)  core sigma:           0.00
     Atom180  O   pos: ( -0.204105  0.416979  1.683795)  core sigma:         271.07
     Atom181  H   pos: (  0.737588  0.382248  0.050566)  core sigma:           0.00
     Atom182  H   pos: (  0.043239 -0.014068  1.682673)  core sigma:           0.00
     Atom183  O   pos: (  0.183779  0.179635  0.877020)  core sigma:         271.07
     Atom184  H   pos: (  0.185017  0.253324  0.871146)  core sigma:           0.00
     Atom185  O   pos: ( -0.146961  0.382890  0.892750)  core sigma:         271.07
     Atom186  H   pos: (  0.192301 -0.024410  0.895921)  core sigma:           0.00
     Atom187  O   pos: (  0.502347  0.428204  0.937357)  core sigma:         271.07
     Atom188  H   pos: (  0.496647  0.410385  0.865497)  core sigma:           0.00

     Bare contribution in ppm:

     Atom  1  Ca  pos: (  0.137005  0.469534  0.513994)  bare sigma:         104.17
           108.9004         -5.6650         -0.4804
            -6.2090        104.1951          1.4274
            -0.9656          0.3160         99.4279

     Atom  2  Ca  pos: ( -0.116669  0.478533  0.341840)  bare sigma:         102.45
           106.2869         -5.2564         -1.1817
            -4.6771        104.8199         -1.2165
            -2.1529         -1.5660         96.2347

     Atom  3  Ca  pos: (  0.025947  0.216453  0.325246)  bare sigma:         102.51
           101.1857         -3.4840          0.4109
            -3.9286        108.6114         -3.0640
            -0.0753         -3.6764         97.7323

     Atom  4  Ca  pos: (  0.279623  0.220246  0.530945)  bare sigma:         106.48
           105.4904         -3.2944          0.8333
            -2.5745        117.6131          0.5760
             0.3269          1.1905         96.3453

     Atom  5  Ca  pos: ( -0.172051  0.290964  0.746368)  bare sigma:         104.69
            99.6238         -1.4185         -2.1030
            -0.5203        107.9184          5.6245
            -2.8071          5.0733        106.5278

     Atom  6  Ca  pos: (  0.059658  0.088121  0.792570)  bare sigma:          97.25
            96.3490         -4.8272          6.0549
            -3.9294         94.7560          1.0642
             6.0482          0.3494        100.6458

     Atom  7  Ca  pos: (  0.020168  0.058872  1.131260)  bare sigma:         109.85
           110.9324         -2.2381         -1.5087
            -1.9807        106.5116          1.0292
            -0.8893          0.6098        112.0988

     Atom  8  Ca  pos: (  0.617348  0.448754  0.487403)  bare sigma:         101.73
           108.4132         -0.1086          4.4152
             0.2693        101.3411          2.7628
             4.8049          2.6965         95.4370

     Atom  9  Ca  pos: (  0.385582  0.453385  0.351323)  bare sigma:         106.58
           109.9903         -3.2598          2.4587
            -3.4745        109.4157          2.5438
             1.9498          2.9266        100.3452

     Atom 10  Ca  pos: (  0.536768  0.214972  0.337598)  bare sigma:         104.41
           105.8119         -2.8269          7.1512
            -2.4606        103.2673          3.3834
             7.5929          3.0788        104.1618

     Atom 11  Ca  pos: (  0.778890  0.215608  0.480136)  bare sigma:         102.65
           107.5340         -0.8621         -0.2108
            -1.1711        107.9381         -2.7431
            -0.3324         -2.2627         92.4690

     Atom 12  Ca  pos: (  0.548971  0.091142  0.783165)  bare sigma:         107.85
           110.1145         -2.4202        -11.9251
            -1.8448        106.9030         -1.4566
           -13.2660         -1.6022        106.5294

     Atom 13  Ca  pos: (  0.284149 -0.013820  1.676762)  bare sigma:         110.39
           109.9993          8.4540          2.7366
             7.6344        115.8030          2.1421
             4.0434          3.4321        105.3763

     Atom 14  Si  pos: (  0.896863  0.113072  0.090279)  bare sigma:         -27.55
           -31.3266         -0.7463         -0.6595
            -0.5915        -27.9564          2.8193
            -1.9671          2.8407        -23.3632

     Atom 15  Si  pos: (  0.544644  0.246276  0.593301)  bare sigma:         -27.68
           -27.5328          4.1773          2.0277
             4.6157        -29.2385         -0.5868
             2.1489         -0.3537        -26.2787

     Atom 16  Si  pos: (  0.767547  0.230379  0.238439)  bare sigma:         -27.40
           -25.9906          3.5986         -1.0777
             3.4804        -27.8037         -2.7913
            -0.7899         -2.2133        -28.4191

     Atom 17  Si  pos: (  0.400173  0.127029  0.134068)  bare sigma:         -27.34
           -28.7263          4.9020          3.5211
             4.5447        -30.1048          3.5730
             2.8200          2.5150        -23.1990

     Atom 18  Si  pos: ( -0.002448  0.227315  0.581850)  bare sigma:         -27.68
           -25.9615          5.1411         -0.0111
             5.1425        -31.7617          0.3655
            -0.8611          0.9144        -25.3147

     Atom 19  Si  pos: (  0.272052  0.233334  0.296106)  bare sigma:         -27.62
           -24.7264          2.2262          0.3657
             2.5134        -29.1387          0.3078
             0.2196          1.1478        -29.0023

     Atom 20  Si  pos: ( -0.124626  0.442807  0.565799)  bare sigma:         -27.64
           -28.0100          4.2096         -2.5694
             4.4126        -32.7616         -0.2046
            -2.1479         -0.7075        -22.1577

     Atom 21  Si  pos: (  0.146707  0.433363  0.277584)  bare sigma:         -27.47
           -24.7202          3.8667         -0.3882
             3.9803        -28.3421          1.6544
            -0.4143          1.5960        -29.3373

     Atom 22  Si  pos: (  0.396839  0.449287  0.590362)  bare sigma:         -27.11
           -29.0335          1.4600         -1.6571
             1.7482        -31.3625          5.2501
            -1.0577          4.7513        -20.9239

     Atom 23  Si  pos: (  0.642033  0.430377  0.246896)  bare sigma:         -27.22
           -24.9910          4.2061         -1.1956
             3.7748        -27.9563          0.8184
            -0.4749          0.6504        -28.7238

     Atom 24  O   pos: (  0.212561  0.331360  0.243621)  bare sigma:          53.70
            51.4117         -9.2440          0.0715
            -9.3240         58.7244         -2.5657
            -0.7011         -2.1773         50.9532

     Atom 25  O   pos: (  0.271363  0.040236  0.529415)  bare sigma:          34.10
            39.5872          2.2408         -4.9551
             1.2701         39.1326         -2.8436
            -3.2048         -1.0746         23.5675

     Atom 26  O   pos: (  0.520426  0.037792  0.359548)  bare sigma:          35.17
            35.0769          1.6424          0.7449
             3.2996         42.7521         -1.4949
            -1.6580         -3.5082         27.6832

     Atom 27  O   pos: ( -0.215541  0.428887  0.481117)  bare sigma:          24.86
            33.9181         -3.7314         -6.0208
            -6.3851         17.7250         -6.9308
            -9.2904         -5.9646         22.9273

     Atom 28  O   pos: (  0.044711  0.397056  0.335323)  bare sigma:          36.85
            40.7871          0.7593         -3.2966
             0.7812         41.8197          0.3749
            -1.6048          1.1549         27.9542

     Atom 29  O   pos: (  0.411000  0.092043  1.728836)  bare sigma:          40.93
            40.5927         12.0199          9.4230
            12.3919         36.5829          3.7986
             6.2630          1.2454         45.6122

     Atom 30  O   pos: ( -0.002024  0.197826  0.104880)  bare sigma:          61.11
            65.9404          4.8367         -4.0911
             2.5193         61.4784          3.7057
            -4.0892          2.7625         55.9138

     Atom 31  H   pos: ( -0.017368  0.271555  0.092562)  bare sigma:          14.09
             5.7712         -4.7957         -0.7826
            -4.3380         32.5675          0.9017
            -0.4650         -0.2615          3.9395

     Atom 32  O   pos: ( -0.038280  0.181091  0.692199)  bare sigma:          26.54
            29.0711        -16.9493         11.7936
           -16.8073         29.4659         -9.9848
             7.4002         -5.8021         21.0944

     Atom 33  O   pos: (  0.296498  0.151451  0.203677)  bare sigma:          54.44
            53.8425         -4.7546         -7.1373
            -5.5968         51.8210          6.5781
            -7.3414          5.9577         57.6612

     Atom 34  O   pos: (  0.686280  0.021329  0.714904)  bare sigma:          34.65
            41.7095        -16.0289        -13.4962
           -15.4310         25.2953         17.6003
           -10.0364         13.1983         36.9373

     Atom 35  O   pos: (  0.896844  0.008988  0.158498)  bare sigma:          54.49
            50.6540         -0.8799          2.8262
            -0.8754         54.7802         -9.2205
             3.8123         -8.6103         58.0303

     Atom 36  O   pos: (  0.492086  0.362423  0.598364)  bare sigma:          47.06
            46.9474         -5.6667          2.8367
            -4.3679         48.7766          1.2175
             3.2543          1.3098         45.4699

     Atom 37  O   pos: (  0.691349  0.323522  0.200522)  bare sigma:          54.48
            51.8431         -9.5184          0.0226
            -9.1634         59.5512          1.9323
             0.6651          1.7350         52.0532

     Atom 38  O   pos: (  0.757761  0.051352  0.516856)  bare sigma:          18.70
             7.7856         -1.9752          8.5660
             2.2717         31.8446          0.5052
             7.0477          3.7874         16.4712

     Atom 39  O   pos: (  0.036582  0.045820  0.283871)  bare sigma:          35.91
            40.1978          0.7433          8.1578
             0.9299         42.9823          3.5922
             8.1796          4.2817         24.5368

     Atom 40  O   pos: (  0.297759  0.396540  0.535141)  bare sigma:          29.64
            33.8250         -2.8059          6.2353
            -2.0056         39.1550          3.5714
             5.0798          3.1489         15.9278

     Atom 41  O   pos: (  0.553467  0.402507  0.327769)  bare sigma:          32.19
            39.3830         -2.6741         -1.0990
            -4.1269         26.8728          2.2284
            -0.0095          1.0480         30.3099

     Atom 42  O   pos: (  0.937342  0.053119  1.686196)  bare sigma:          47.94
            45.2989         -0.7899          4.9906
            -2.0259         45.6089          1.2832
             4.1601          0.5289         52.9133

     Atom 43  O   pos: (  0.490165  0.205289  0.164134)  bare sigma:          42.98
            41.9190          4.6801          1.0299
             5.1299         40.8615          0.8095
             1.8293          1.5433         46.1661

     Atom 44  O   pos: (  0.615723  0.234784  0.695686)  bare sigma:          39.40
            30.4614          4.9370          3.7366
             4.9223         48.6535         -2.4360
             3.5166         -1.9005         39.0814

     Atom 45  O   pos: (  0.796268  0.180179  0.123869)  bare sigma:          54.69
            57.1102         -6.9792         -3.7557
            -8.3984         51.3736          4.5589
            -3.3743          4.7972         55.5902

     Atom 46  O   pos: (  0.455150  0.161118  0.582774)  bare sigma:          37.24
            36.4376          4.1936          4.5485
             4.3588         47.8484          6.2107
             5.7554          8.0012         27.4250

     Atom 47  O   pos: (  0.709942  0.152397  0.313061)  bare sigma:          37.74
            36.2054          2.7406         -2.0505
             3.5176         45.0711         -4.4645
            -2.6074         -2.5864         31.9533

     Atom 48  O   pos: (  0.615585  0.255523  0.490781)  bare sigma:          22.79
            32.8075         -3.2039          1.9772
            -6.5224         10.8208          5.8286
             3.4402          1.9751         24.7406

     Atom 49  O   pos: ( -0.133359  0.293989  0.274488)  bare sigma:          39.25
            45.9899          2.6239          0.2756
             2.8267         36.2401         -3.2605
            -0.0370         -3.5963         35.5074

     Atom 50  O   pos: ( -0.032289  0.161242  0.479965)  bare sigma:          27.23
            14.3388          2.5945         -8.5776
             4.1976         28.5589         -3.8380
            -6.7547         -3.9460         38.7893

     Atom 51  O   pos: (  0.191901  0.178630  0.372379)  bare sigma:          25.81
            30.2687         -2.0558          4.8678
            -1.6774         31.3467          1.3957
             6.0763          2.6493         15.8256

     Atom 52  O   pos: (  0.112346  0.273942  0.580759)  bare sigma:          41.43
            50.0068          3.5022         -6.4110
             3.0671         39.7796          3.3303
            -6.7586          3.3177         34.5084

     Atom 53  O   pos: (  0.370944  0.269559  0.359112)  bare sigma:          35.63
            47.4903         -2.4058         -0.8295
            -5.0871         36.3223          1.1903
            -3.6512          0.1393         23.0767

     Atom 54  O   pos: ( -0.152746  0.463970  0.683377)  bare sigma:          29.81
            28.7201         -7.3152        -13.6298
            -8.9041         31.7041          9.1983
            -9.4635          4.1962         28.9929

     Atom 55  O   pos: (  0.429728  0.007721  0.175447)  bare sigma:          48.00
            44.7504         -3.1682          3.2890
            -2.0349         50.8830         -4.2622
             3.2019         -4.9256         48.3665

     Atom 56  O   pos: ( -0.090521  0.319502  0.570846)  bare sigma:          44.04
            44.2018         -3.7049          2.0676
            -2.0386         43.5925         -0.4879
             1.0915         -1.2821         44.3371

     Atom 57  O   pos: (  0.122406  0.434579  0.696352)  bare sigma:          69.13
            63.4097          4.1163          1.3125
             1.9331         72.5424          8.8985
            -1.3555          9.7445         71.4295

     Atom 58  H   pos: (  0.117910  0.361906  0.669248)  bare sigma:          11.63
            -0.1482          2.8794          0.6684
             0.9570         25.7230         15.1114
            -0.3248         14.1978          9.3204

     Atom 59  H   pos: (  0.056828  0.454268  0.724806)  bare sigma:          18.85
            24.2202         -4.6679         -5.7136
            -3.1105         14.3978          4.8334
            -5.5542          4.9865         17.9244

     Atom 60  O   pos: (  0.296453  0.378747  1.469286)  bare sigma:          73.73
            71.3734         -0.7298         -1.4133
            -2.6293         79.1976          1.5184
             0.5272          1.8057         70.6041

     Atom 61  H   pos: (  0.298422  0.443219  1.508950)  bare sigma:          15.61
             5.4240         -0.4357         -1.6904
            -1.6657         28.0789         11.0521
            -2.2491         12.4476         13.3121

     Atom 62  H   pos: (  0.331422  0.327984  1.512668)  bare sigma:          16.25
            13.6338        -10.6195          6.3617
           -11.1993         21.3900         -9.1731
             7.5391        -10.3275         13.7144

     Atom 63  O   pos: (  0.628314  0.414050  0.761539)  bare sigma:          66.05
            61.2060          5.4758         -1.4227
             3.8666         72.5678          6.3470
            -1.4663          7.9464         64.3794

     Atom 64  H   pos: (  0.622290  0.338535  0.736281)  bare sigma:           9.15
            -4.9478          2.7849          3.0511
             0.9617         31.3135         12.8918
             2.4362         13.5525          1.0719

     Atom 65  H   pos: (  0.570794  0.446820  0.727941)  bare sigma:          19.14
            22.1967         -5.7464          7.0933
            -4.9736         17.6201         -1.5874
             7.1523         -2.1592         17.6161

     Atom 66  O   pos: (  0.403529  0.389389  0.146186)  bare sigma:          71.52
            74.5076          2.1409          3.4341
             2.2036         76.5833         -1.6406
             4.4738         -1.9989         63.4547

     Atom 67  H   pos: (  0.463374  0.431495  0.131277)  bare sigma:          16.85
            26.5870         13.8259         -2.0941
            12.3863         17.4737         -2.1290
            -2.3654         -2.3423          6.4987

     Atom 68  H   pos: (  0.435211  0.319986  0.155153)  bare sigma:          13.74
             9.0832        -10.4616          1.3279
            -9.5139         30.6200         -3.1301
             1.0077         -3.2014          1.5244

     Atom 69  O   pos: ( -0.107293  0.445965  1.319008)  bare sigma:          73.11
            72.6438          5.6787          0.6871
             5.5337         72.7328          2.3470
             1.1821          3.5596         73.9536

     Atom 70  H   pos: (  0.232631  0.006945  1.391298)  bare sigma:          15.70
            10.5403          8.0709         10.2003
             7.4928         12.3606          9.8846
            11.1829         11.7705         24.2119

     Atom 71  H   pos: ( -0.130705  0.381292  1.348953)  bare sigma:          17.29
            11.8599          8.0791         -3.4612
             8.3979         24.1919         -5.9595
            -4.1820         -6.8181         15.8277

     Atom 72  O   pos: (  0.133818  0.376485  1.601126)  bare sigma:          72.15
            76.2047         -1.5063         -0.3026
            -1.8173         65.0559         -1.0058
            -3.5667         -0.2474         75.1945

     Atom 73  H   pos: (  0.192570  0.368408  1.647961)  bare sigma:          15.63
            20.7912         -3.4373         14.8784
            -3.0867          6.7685         -3.7596
            12.1289         -3.0230         19.3163

     Atom 74  H   pos: (  0.168387  0.376467  1.534972)  bare sigma:          17.78
            18.4303          0.4110        -11.4121
            -0.0464          9.5421          0.6027
           -10.5317          0.8763         25.3677

     Atom 75  O   pos: (  0.813319  0.219368  1.262038)  bare sigma:          71.08
            75.1700          2.7140         -5.9850
             0.1942         65.4605          0.0782
            -6.1969         -1.4837         72.6206

     Atom 76  H   pos: (  0.886234  0.205679  1.280372)  bare sigma:          13.51
            32.6017         -2.5198          0.7444
            -3.6816          3.4598          0.3257
             2.0494          0.2691          4.4803

     Atom 77  H   pos: (  0.767265  0.190376  1.313897)  bare sigma:          14.88
            17.2282          8.3058        -12.8843
             8.5810         10.0961         -6.5552
           -13.7658         -7.0571         17.3118

     Atom 78  O   pos: (  0.998959  0.005036  1.330862)  bare sigma:          73.47
            76.0442          2.6097         -0.0509
             3.4561         69.0221         -5.5815
            -1.2552         -7.4599         75.3464

     Atom 79  H   pos: (  0.650305  0.421786  1.345620)  bare sigma:          15.05
            16.1498         12.0767         -5.6464
            13.3748         18.9381         -9.8569
            -6.7412        -10.0399         10.0590

     Atom 80  H   pos: (  0.070729  0.006229  1.327710)  bare sigma:          15.67
            32.4858         -4.3235          5.5204
            -5.3566          6.9378         -2.2978
             6.2408         -2.0069          7.5729

     Atom 81  O   pos: (  0.168313  0.140379  1.070037)  bare sigma:          71.82
            71.0202          4.5176         -4.1722
             5.5955         64.4610         -4.5416
            -2.5590         -4.9361         79.9659

     Atom 82  H   pos: (  0.176459  0.157609  0.993734)  bare sigma:          10.37
            -2.0846          1.5351         -3.6132
             1.0459         -0.9981         -8.0844
            -1.5797         -9.2541         34.1850

     Atom 83  H   pos: (  0.234221  0.118006  1.095193)  bare sigma:          20.07
            26.1945         -3.3092          7.3705
            -2.9104         14.6451         -2.0356
             5.9616         -1.7786         19.3747

     Atom 84  O   pos: ( -0.053114  0.395799  0.115947)  bare sigma:          65.55
            63.8576          4.1678         -2.0145
             4.7649         67.2882         -5.6268
            -3.1680         -4.2061         65.4952

     Atom 85  H   pos: (  0.013942  0.423049  0.138931)  bare sigma:          13.52
            26.6578         13.3675          6.1817
            12.7976          8.9121          1.9253
             7.3690          2.4893          4.9918

     Atom 86  H   pos: ( -0.084157  0.364575  0.179163)  bare sigma:          13.42
             9.4865          7.5845         -9.8935
             7.9360         10.0410        -10.3879
           -10.9461        -10.9669         20.7298

     Atom 87  O   pos: (  0.047481  0.408890  1.175539)  bare sigma:          70.60
            74.2764          0.8852         -4.1525
             2.7644         69.6246          1.0332
            -3.3025          1.1918         67.8929

     Atom 88  H   pos: ( -0.003012  0.444574  1.218149)  bare sigma:          15.33
            19.6492         -4.3211        -10.4933
            -5.5377         10.7833          5.5488
           -10.8966          5.3865         15.5470

     Atom 89  H   pos: (  0.117324  0.432551  1.191167)  bare sigma:          15.03
            31.7830          5.7612          0.3840
             6.9785          7.2563          0.9752
             2.1089          1.1977          6.0603

     Atom 90  O   pos: (  0.013198  0.220006  1.234993)  bare sigma:          69.56
            69.9484          0.6442          5.2253
             1.3565         74.5934         -3.5098
             3.1526         -2.9201         64.1371

     Atom 91  H   pos: (  0.063665  0.216668  1.290407)  bare sigma:          16.24
            19.8685         -0.9069         15.1162
             0.0565          8.2132         -0.4263
            14.3175         -1.3717         20.6236

     Atom 92  H   pos: (  0.025582  0.289740  1.206176)  bare sigma:          12.87
             2.4309          5.3284         -1.1166
             4.2302         31.0684        -11.2125
            -0.6675        -10.3506          5.0976

     Atom 93  O   pos: ( -0.051897  0.291574  1.619196)  bare sigma:          65.75
            65.7102          0.6718          1.4978
            -0.4531         72.3643          5.1817
             2.1157          3.5122         59.1820

     Atom 94  H   pos: ( -0.118530  0.268491  1.597140)  bare sigma:          19.37
            27.7904          3.1988          5.3010
             4.5691         16.2670          2.3229
             6.6431          2.0584         14.0399

     Atom 95  H   pos: ( -0.000604  0.250581  1.581832)  bare sigma:          13.91
            19.4773        -10.4863         -7.6993
           -12.0777         15.8073          7.1277
            -9.3028          7.6544          6.4510

     Atom 96  O   pos: (  0.044649  0.416183  0.973875)  bare sigma:          72.38
            76.6100          4.4758          3.5648
             4.7901         64.0610         -2.1972
             3.5035         -1.6260         76.4709

     Atom 97  H   pos: (  0.038838  0.416623  1.049785)  bare sigma:          13.01
             2.9140          0.7668         -0.5037
             0.9028         -0.0013         -0.7064
             1.3596         -0.1472         36.1233

     Atom 98  H   pos: ( -0.017040  0.381809  0.947751)  bare sigma:          16.09
            27.8161          7.2188          9.9868
             8.1000          8.2844          3.4025
             9.0520          2.1619         12.1840

     Atom 99  O   pos: ( -0.178124  0.391921  1.103808)  bare sigma:          72.57
            66.3088         -5.1976          0.2454
            -4.3231         74.3858         -2.4437
            -0.7024         -4.2830         77.0077

     Atom100  H   pos: ( -0.162712  0.369440  1.033567)  bare sigma:          15.58
             6.7501         -1.3525         -4.2668
            -1.6774          7.2174          4.1122
            -4.7498          1.2057         32.7814

     Atom101  H   pos: ( -0.183429  0.333094  1.150175)  bare sigma:          14.92
             3.3059          0.3674         -0.5774
             0.2999         21.7727        -15.3555
            -0.2074        -14.1064         19.6888

     Atom102  O   pos: (  0.579852  0.073972  1.601016)  bare sigma:          69.38
            73.6089          5.8898         -1.8097
             7.0060         69.3770          6.7615
            -0.1955          7.2679         65.1470

     Atom103  H   pos: (  0.609314  0.126136  1.648269)  bare sigma:          13.54
             9.1036          9.9775          6.9528
            10.4798         16.8349         15.2549
             7.7860         15.7933         14.6723

     Atom104  H   pos: (  0.515569  0.058897  1.637366)  bare sigma:          16.25
            25.0147          4.0102        -10.4383
             3.8947         10.7366         -0.0876
           -11.4505          0.0203         12.9964

     Atom105  O   pos: (  0.371525  0.113593  0.858580)  bare sigma:          72.56
            81.6450         -7.5885         -2.2881
            -7.1465         69.5969         -1.8110
            -3.2770         -1.9840         66.4309

     Atom106  H   pos: (  0.365672  0.060610  0.911427)  bare sigma:          17.32
            10.9579          0.4183         -1.8119
            -0.4190         21.9744        -12.6756
            -0.9461        -13.8006         19.0176

     Atom107  H   pos: (  0.300091  0.144055  0.856693)  bare sigma:          12.05
            31.0637        -14.1022         -0.6306
           -12.0255          4.9557         -0.2116
            -1.8058          0.2699          0.1365

     Atom108  O   pos: ( -0.000797  0.020785  0.953592)  bare sigma:          59.30
            64.9221          0.2889         -1.4169
            -1.1837         51.8341          1.4814
            -3.0257          1.7624         61.1315

     Atom109  H   pos: (  0.925195 -0.019498  0.962487)  bare sigma:           9.79
            30.5669          7.7622          4.8987
             8.6030         -1.3963          2.5750
             4.2393          1.8088          0.2017

     Atom110  H   pos: ( -0.259418  0.436812  0.929123)  bare sigma:          13.39
            21.5930        -12.5376         -4.0292
           -14.7100         12.4939          3.5613
            -4.5606          2.8658          6.0793

     Atom111  O   pos: (  0.080401  0.156987  1.540239)  bare sigma:          68.90
            71.8662          3.7937         -1.7312
             3.8763         63.0253         -0.2350
            -2.4333         -2.1698         71.8022

     Atom112  H   pos: (  0.129699  0.164221  1.598336)  bare sigma:          13.35
            16.1217          1.4267         14.2984
             1.2565          2.6400          0.2350
            14.9475          0.8491         21.2969

     Atom113  H   pos: (  0.028313  0.110059  1.568082)  bare sigma:          15.99
            20.6279          9.9103         -8.1745
            10.3732         14.5512         -6.0879
            -9.4960         -6.2795         12.7853

     Atom114  O   pos: (  0.176375  0.227090  1.374739)  bare sigma:          77.20
            75.5377          5.6696         -0.1569
             6.5921         76.1659         -0.4313
            -0.0674         -0.8836         79.8970

     Atom115  H   pos: (  0.135362  0.200355  1.432457)  bare sigma:          14.97
            11.7663          6.8313        -11.7470
             6.2405          9.0513         -7.8787
           -12.1899         -9.2025         24.0826

     Atom116  H   pos: (  0.207270  0.291223  1.398334)  bare sigma:          17.16
            13.7295         10.4307          3.3424
            11.6504         24.8514          6.7564
             4.4480          7.6592         12.8990

     Atom117  O   pos: (  0.616204  0.228287  0.017400)  bare sigma:          65.86
            67.4027          2.0715         -1.1641
             2.3057         60.3449          0.8795
            -1.5262          0.8875         69.8191

     Atom118  H   pos: (  0.684867  0.214568  0.043249)  bare sigma:          16.60
            28.6307         -3.8969          8.2283
            -4.0664          8.0567         -1.1003
             9.0320         -0.8587         13.1112

     Atom119  H   pos: (  0.567947  0.220385  0.079186)  bare sigma:           9.94
            14.8216          3.7347        -16.8395
             4.1371         -3.1858         -2.4519
           -18.2419         -2.3222         18.1822

     Atom120  O   pos: (  0.790584  0.109272  1.562431)  bare sigma:          74.06
            81.7698         -2.0326          7.4782
            -0.9596         68.2862         -4.5669
             6.5096         -4.5527         72.1157

     Atom121  H   pos: (  0.850626  0.086983  1.604915)  bare sigma:          12.94
            22.7208         -7.0885         15.7079
            -7.5490          4.4299         -5.7590
            17.0733         -5.6239         11.6563

     Atom122  H   pos: (  0.730787  0.085900  1.599772)  bare sigma:          19.02
            30.4282          4.1847         -5.9122
             5.0282         12.1158         -1.7864
            -6.9341         -1.6321         14.5116

     Atom123  O   pos: (  0.239327  0.361976  0.028005)  bare sigma:          70.76
            75.6457         -1.6104          3.3164
            -1.6979         65.6879          3.5139
             2.5151          4.1255         70.9559

     Atom124  H   pos: (  0.198421  0.395155  0.081287)  bare sigma:          16.81
            16.5266         -7.6586         -8.0673
            -7.9397         13.0206          8.0450
            -9.0744          8.2373         20.8828

     Atom125  H   pos: (  0.309463  0.370741  0.055944)  bare sigma:          14.10
            28.3664          1.6537         11.3418
             2.5429          3.1037          2.5899
            12.1910          2.1759         10.8229

     Atom126  O   pos: (  0.200227  0.151705  1.700999)  bare sigma:          66.70
            69.2652          0.6198         -0.6833
            -0.1797         66.5479          1.5675
             0.4956          2.1501         64.2958

     Atom127  H   pos: (  0.202906  0.238234  0.006363)  bare sigma:          13.19
            11.1349         10.9025          2.6703
            11.6099         24.8141          5.2829
             3.2947          6.1758          3.6248

     Atom128  H   pos: (  0.104047  0.176452  0.036743)  bare sigma:          14.10
            24.7475         -0.2445        -14.3412
            -0.6522          4.4300          1.4853
           -14.8667          1.3129         13.1283

     Atom129  O   pos: (  0.787713  0.300328  1.476387)  bare sigma:          75.63
            69.5221         -0.2933         -1.2913
            -2.0106         80.8592         -0.9377
            -1.4327         -2.0947         76.4958

     Atom130  H   pos: (  0.753775  0.340160  1.528738)  bare sigma:          20.62
            18.1728         -4.5452         -4.9932
            -4.1930         20.0930          5.6520
            -5.7894          7.6721         23.6023

     Atom131  H   pos: (  0.789679  0.230748  1.504589)  bare sigma:          16.39
             5.2589         -0.0273          0.7528
            -0.8066         31.7998         -7.9410
             1.4182        -10.1920         12.1241

     Atom132  O   pos: (  0.672789  0.115929  1.379675)  bare sigma:          71.83
            68.8671         -0.5723         -1.7901
             0.1798         72.5951          4.0487
            -1.4646          5.5714         74.0148

     Atom133  H   pos: (  0.709239  0.108909  1.444465)  bare sigma:          17.80
            14.1653          0.2339         10.6095
            -0.0402         10.0809         -0.7703
             9.6298          0.1448         29.1427

     Atom134  H   pos: (  0.694631  0.052697  1.341879)  bare sigma:          12.43
             2.7622         -8.4157         -5.1446
            -7.4398         24.4152         14.6698
            -4.4325         14.3072         10.1152

     Atom135  O   pos: (  0.581566  0.342074  1.604672)  bare sigma:          69.93
            65.8112          2.8863          4.1333
             2.8330         75.6794          0.8594
             3.9133          0.9957         68.3142

     Atom136  H   pos: (  0.589982  0.412038  1.633164)  bare sigma:          13.87
             3.7203          5.1027          3.4721
             4.5570         31.8334          9.8994
             3.4068         11.2926          6.0483

     Atom137  H   pos: (  0.616704  0.294977  1.653346)  bare sigma:          13.40
             7.4027         -7.7413          8.9121
            -6.9109         18.4090        -12.3873
             8.7643        -13.0471         14.3823

     Atom138  O   pos: (  0.345640  0.160081  1.239804)  bare sigma:          79.38
            84.8004         -5.5949          0.4812
            -4.2572         70.9748         -1.8954
             1.1650         -1.1453         82.3755

     Atom139  H   pos: (  0.284307  0.193157  1.265680)  bare sigma:          18.72
            26.6323         -7.7364         -5.9350
            -7.6785         13.1988          2.6701
            -7.3115          3.7347         16.3288

     Atom140  H   pos: (  0.388241  0.149617  1.301284)  bare sigma:          15.88
            16.0371         -3.3442         12.4613
            -2.8836          5.2019         -3.6135
            13.9506         -4.1183         26.3894

     Atom141  O   pos: (  0.560833 -0.024984  1.182799)  bare sigma:          76.23
            79.0393         -3.5571          4.1038
            -4.7959         71.3081          2.4559
             3.7143          2.4250         78.3543

     Atom142  H   pos: (  0.276269  0.404969  1.112572)  bare sigma:          16.28
            11.3924         -6.7027         -6.7516
            -6.5539         13.5332         11.4730
            -5.3520         10.7359         23.9072

     Atom143  H   pos: (  0.305369  0.434664  1.221596)  bare sigma:          14.91
            21.8518         -3.8455         15.1255
            -4.8076          4.3733         -2.2688
            14.7755         -1.2881         18.5052

     Atom144  O   pos: (  0.580807  0.213323  0.932220)  bare sigma:          72.64
            69.4172         -2.8480         -5.3030
            -3.0458         74.0046         -0.8818
            -4.3342         -1.0785         74.4926

     Atom145  H   pos: (  0.564526  0.286321  0.926193)  bare sigma:          17.20
             8.8821         -6.2046         -1.0324
            -5.6690         31.9072         -2.3936
            -1.2013         -1.1406         10.8002

     Atom146  H   pos: (  0.550969  0.191559  0.998842)  bare sigma:          13.73
             5.2242          3.4156        -10.8239
             2.7233          6.9808         -6.1138
            -9.7881         -7.6423         28.9792

     Atom147  O   pos: (  0.292102  0.052337  1.501480)  bare sigma:          70.96
            73.4289          2.0918         -1.0260
             0.1518         68.5738         -0.7705
            -0.2864         -1.7267         70.8624

     Atom148  H   pos: (  0.361263  0.059860  1.470339)  bare sigma:          13.94
            27.7159          4.8345        -10.4439
             5.6783          5.1270         -3.0148
           -10.9064         -2.7891          8.9843

     Atom149  H   pos: (  0.265236  0.121528  1.495494)  bare sigma:          19.53
            18.3792         -5.9417          0.0366
            -7.0958         26.0630         -1.2456
             0.5295         -1.8655         14.1342

     Atom150  O   pos: (  0.423430  0.420179  1.278543)  bare sigma:          71.26
            73.1699         -7.5145         -2.8406
            -7.0769         65.3602          0.1537
            -2.8236         -1.0080         75.2572

     Atom151  H   pos: (  0.475907  0.410357  1.224430)  bare sigma:          13.93
            17.9082         -4.2364        -15.6581
            -4.4056          3.3566          3.9106
           -14.1907          3.1854         20.5207

     Atom152  H   pos: (  0.449855  0.378465  1.334785)  bare sigma:          16.35
            14.4106         -6.5356          6.6116
            -6.1953         13.2179         -9.8728
             5.7292         -9.3255         21.4164

     Atom153  O   pos: (  0.518893  0.171074  1.123389)  bare sigma:          74.83
            72.3840         -0.9168         -5.6688
            -3.2638         79.3603         -4.7070
            -4.6275         -5.1660         72.7601

     Atom154  H   pos: (  0.449395  0.178628  1.151847)  bare sigma:          15.54
            26.4784         -1.9131        -12.0718
            -1.1091          7.3558         -0.8009
           -11.4606         -0.4582         12.7795

     Atom155  H   pos: (  0.542008  0.102404  1.145601)  bare sigma:          14.46
             6.4316         -7.7050          1.1708
            -8.9849         30.0049         -7.7773
             2.2380         -8.6129          6.9484

     Atom156  O   pos: (  0.408632  0.236128  1.575118)  bare sigma:          71.07
            69.4349          1.6989          0.4979
             3.5840         74.4540         -3.9670
             0.5573         -3.3762         69.3289

     Atom157  H   pos: (  0.406005  0.187565  1.633782)  bare sigma:          14.71
             6.0744          0.4955         -0.6769
             1.1912         17.8877        -13.9629
            -1.4714        -14.6873         20.1788

     Atom158  H   pos: (  0.466875  0.281809  1.591396)  bare sigma:          14.83
            24.5955         14.2112          3.5911
            14.6864         14.5187          1.7365
             4.2347          2.3787          5.3882

     Atom159  O   pos: (  0.571313  0.372718  1.141055)  bare sigma:          73.94
            67.3979          0.4472          0.1662
             0.8079         79.1658         -1.1189
             1.0253         -2.4580         75.2449

     Atom160  H   pos: (  0.568356  0.297361  1.143684)  bare sigma:          15.65
             5.2748          3.7251          0.6103
             3.8176         33.4803         -1.2740
             1.0988         -0.0481          8.1831

     Atom161  H   pos: (  0.541986  0.389976  1.074495)  bare sigma:          17.59
            11.1251         -1.0756          7.6660
            -0.3618         12.3295         -4.8775
             7.6762         -6.5855         29.3249

     Atom162  O   pos: (  0.356782  0.333411  1.020877)  bare sigma:          70.96
            76.0464          4.8782         -4.8028
             3.8292         71.0342         -2.9445
            -3.3742         -4.1906         65.8127

     Atom163  H   pos: (  0.417914  0.370646  0.986305)  bare sigma:           9.37
            20.4430         15.6905        -12.9233
            14.9207          5.2841         -8.5377
           -12.5902         -9.1315          2.3913

     Atom164  H   pos: (  0.352617  0.266128  0.990283)  bare sigma:          20.18
            15.5110          1.9767          0.7015
             2.7940         29.1584          5.3608
             1.4495          6.2301         15.8633

     Atom165  O   pos: (  0.861698  0.107684  1.105965)  bare sigma:          71.98
            70.2587         -6.1869          1.9148
            -6.0603         70.1646          5.3555
             4.1298          4.5477         75.5063

     Atom166  H   pos: (  0.825413  0.105013  1.041284)  bare sigma:          17.41
            11.9624         -1.2084         10.2843
            -1.7685         11.2459          1.1237
             9.1630          2.2230         29.0303

     Atom167  H   pos: (  0.823369  0.148591  1.156719)  bare sigma:          13.54
             5.8295         -7.1342         -8.2312
            -6.4200         12.5255         14.7019
            -6.0577         13.8191         22.2782

     Atom168  O   pos: (  0.775095  0.159975  0.898850)  bare sigma:          69.37
            67.4533         -1.4707         -1.0001
            -3.2169         73.6610         -5.5897
            -0.2438         -7.1683         66.9970

     Atom169  H   pos: (  0.777346  0.084496  0.900145)  bare sigma:          15.44
             6.6768         -3.4527          1.1346
            -5.5278         32.3231         -2.7257
             1.5195         -3.6722          7.3301

     Atom170  H   pos: (  0.705241  0.180805  0.919948)  bare sigma:          13.90
            30.0028         -9.9228         -5.9783
            -8.3552          7.0673          1.8117
            -5.8845          2.2254          4.6163

     Atom171  O   pos: (  0.234094  0.449270  0.905904)  bare sigma:          72.30
            74.4100         -2.5481          1.7162
            -3.1590         69.6985         -8.9922
             3.6759        -10.1325         72.8017

     Atom172  H   pos: (  0.165937  0.428233  0.930212)  bare sigma:          14.88
            31.2619          3.8953         -8.0506
             5.3079          5.5987         -3.5736
            -8.2642         -3.4499          7.7815

     Atom173  H   pos: (  0.283073  0.405852  0.943732)  bare sigma:          14.25
            18.2123        -11.4627         10.3339
           -12.8357         12.6607        -10.6688
            12.3190        -10.9366         11.8825

     Atom174  O   pos: (  0.458789  0.120160  1.411574)  bare sigma:          71.07
            75.9569         -1.3865         -2.6963
            -0.1672         64.9193          1.8813
            -3.9649          3.1867         72.3245

     Atom175  H   pos: (  0.532535  0.106618  1.404573)  bare sigma:          15.50
            32.0969         -4.7777         -4.2427
            -3.6458          6.5682          0.7540
            -3.3367          0.6601          7.8257

     Atom176  H   pos: (  0.452999  0.170482  1.468408)  bare sigma:          14.48
             7.3276         -2.2403         -4.0949
            -2.3865         14.3579         13.5514
            -4.7647         13.6175         21.7627

     Atom177  O   pos: (  0.570019  0.328876  1.399838)  bare sigma:          74.84
            72.2033         -0.8977          1.8750
            -0.6979         73.5186         -0.5193
            -0.1635          0.8768         78.8066

     Atom178  H   pos: (  0.602863  0.264429  1.383053)  bare sigma:          19.09
            15.8741         -7.5386         -2.2434
            -7.1470         27.6203          3.9134
            -1.6773          3.2030         13.7644

     Atom179  H   pos: (  0.579025  0.335252  1.474766)  bare sigma:          14.68
             4.9056          0.2760          2.6950
             0.1411          3.9768          2.1535
             1.2923          3.9937         35.1634

     Atom180  O   pos: ( -0.204105  0.416979  1.683795)  bare sigma:          74.08
            80.6380         -5.2196          0.7703
            -3.4138         72.8699         -2.3826
            -0.1767         -2.5528         68.7338

     Atom181  H   pos: (  0.737588  0.382248  0.050566)  bare sigma:          18.60
            14.1023          2.2703         -4.5119
             1.2283         18.9655         -9.4090
            -3.2100         -9.9322         22.7406

     Atom182  H   pos: (  0.043239 -0.014068  1.682673)  bare sigma:          15.55
            23.8624        -14.1469          4.3519
           -12.8242         16.9953         -4.0768
             3.1104         -3.4046          5.7850

     Atom183  O   pos: (  0.183779  0.179635  0.877020)  bare sigma:          61.27
            68.9527          9.2803          4.4331
             4.6946         48.6933          3.7512
             4.9066          7.8097         66.1667

     Atom184  H   pos: (  0.185017  0.253324  0.871146)  bare sigma:          20.80
            14.9613          1.2441          1.0095
             0.5312         31.6959         -0.9288
             1.1178         -0.3354         15.7287

     Atom185  O   pos: ( -0.146961  0.382890  0.892750)  bare sigma:          46.21
            51.9360         -7.6487          6.0025
            -6.4376         32.1490         10.7959
            10.0289         19.6902         54.5479

     Atom186  H   pos: (  0.192301 -0.024410  0.895921)  bare sigma:          22.09
            21.5262          4.1619          0.5079
             4.4719         25.2031         -0.3500
             1.1904          0.2554         19.5446

     Atom187  O   pos: (  0.502347  0.428204  0.937357)  bare sigma:          56.94
            65.2346          4.5400         -4.6272
             4.3557         55.4674         -5.5096
            -5.7916         -6.4493         50.1240

     Atom188  H   pos: (  0.496647  0.410385  0.865497)  bare sigma:          20.15
            15.6912         -0.7994         -0.8514
            -0.5517         14.2631          2.1377
            -0.8803          1.2593         30.5098

     Diamagnetic contribution in ppm:

     Atom  1  Ca  pos: (  0.137005  0.469534  0.513994)  dia sigma:          -4.22
            -4.2399          0.0156          0.0040
             0.0156         -4.2186         -0.0029
             0.0040         -0.0029         -4.2132

     Atom  2  Ca  pos: ( -0.116669  0.478533  0.341840)  dia sigma:          -4.20
            -4.2192          0.0101         -0.0060
             0.0101         -4.2054          0.0000
            -0.0060          0.0000         -4.1878

     Atom  3  Ca  pos: (  0.025947  0.216453  0.325246)  dia sigma:          -4.22
            -4.2197          0.0126         -0.0047
             0.0126         -4.2422          0.0077
            -0.0047          0.0077         -4.2018

     Atom  4  Ca  pos: (  0.279623  0.220246  0.530945)  dia sigma:          -4.23
            -4.2307          0.0006         -0.0040
             0.0006         -4.2623         -0.0046
            -0.0040         -0.0046         -4.1990

     Atom  5  Ca  pos: ( -0.172051  0.290964  0.746368)  dia sigma:          -4.21
            -4.1739          0.0056          0.0154
             0.0056         -4.2352         -0.0058
             0.0154         -0.0058         -4.2261

     Atom  6  Ca  pos: (  0.059658  0.088121  0.792570)  dia sigma:          -4.22
            -4.2151          0.0023         -0.0132
             0.0023         -4.2101         -0.0118
            -0.0132         -0.0118         -4.2213

     Atom  7  Ca  pos: (  0.020168  0.058872  1.131260)  dia sigma:          -4.25
            -4.2559          0.0080          0.0063
             0.0080         -4.2503         -0.0027
             0.0063         -0.0027         -4.2580

     Atom  8  Ca  pos: (  0.617348  0.448754  0.487403)  dia sigma:          -4.19
            -4.2219          0.0019         -0.0057
             0.0019         -4.2067         -0.0024
            -0.0057         -0.0024         -4.1530

     Atom  9  Ca  pos: (  0.385582  0.453385  0.351323)  dia sigma:          -4.22
            -4.2300          0.0045         -0.0021
             0.0045         -4.2290         -0.0064
            -0.0021         -0.0064         -4.2035

     Atom 10  Ca  pos: (  0.536768  0.214972  0.337598)  dia sigma:          -4.23
            -4.2286          0.0120         -0.0202
             0.0120         -4.2217         -0.0103
            -0.0202         -0.0103         -4.2248

     Atom 11  Ca  pos: (  0.778890  0.215608  0.480136)  dia sigma:          -4.19
            -4.2168          0.0006         -0.0074
             0.0006         -4.2146          0.0020
            -0.0074          0.0020         -4.1462

     Atom 12  Ca  pos: (  0.548971  0.091142  0.783165)  dia sigma:          -4.22
            -4.2266          0.0062          0.0389
             0.0062         -4.2330          0.0071
             0.0389          0.0071         -4.2138

     Atom 13  Ca  pos: (  0.284149 -0.013820  1.676762)  dia sigma:          -4.24
            -4.2466         -0.0218         -0.0036
            -0.0218         -4.2634         -0.0186
            -0.0036         -0.0186         -4.2129

     Atom 14  Si  pos: (  0.896863  0.113072  0.090279)  dia sigma:           1.92
             1.9497          0.0008          0.0072
             0.0008          1.9290         -0.0263
             0.0072         -0.0263          1.8809

     Atom 15  Si  pos: (  0.544644  0.246276  0.593301)  dia sigma:           1.92
             1.9044         -0.0375         -0.0102
            -0.0375          1.9445          0.0058
            -0.0102          0.0058          1.8995

     Atom 16  Si  pos: (  0.767547  0.230379  0.238439)  dia sigma:           1.92
             1.9142         -0.0379         -0.0009
            -0.0379          1.9229          0.0243
            -0.0009          0.0243          1.9255

     Atom 17  Si  pos: (  0.400173  0.127029  0.134068)  dia sigma:           1.92
             1.9272         -0.0422         -0.0270
            -0.0422          1.9540         -0.0246
            -0.0270         -0.0246          1.8800

     Atom 18  Si  pos: ( -0.002448  0.227315  0.581850)  dia sigma:           1.91
             1.9007         -0.0431          0.0047
            -0.0431          1.9568         -0.0067
             0.0047         -0.0067          1.8836

     Atom 19  Si  pos: (  0.272052  0.233334  0.296106)  dia sigma:           1.96
             1.9294         -0.0266         -0.0029
            -0.0266          1.9776         -0.0029
            -0.0029         -0.0029          1.9616

     Atom 20  Si  pos: ( -0.124626  0.442807  0.565799)  dia sigma:           1.95
             1.9600         -0.0407          0.0099
            -0.0407          1.9986         -0.0000
             0.0099         -0.0000          1.8982

     Atom 21  Si  pos: (  0.146707  0.433363  0.277584)  dia sigma:           1.95
             1.9299         -0.0412          0.0089
            -0.0412          1.9583         -0.0159
             0.0089         -0.0159          1.9610

     Atom 22  Si  pos: (  0.396839  0.449287  0.590362)  dia sigma:           1.91
             1.9289         -0.0285          0.0090
            -0.0285          1.9456         -0.0337
             0.0090         -0.0337          1.8499

     Atom 23  Si  pos: (  0.642033  0.430377  0.246896)  dia sigma:           1.95
             1.9216         -0.0422          0.0118
            -0.0422          1.9587         -0.0064
             0.0118         -0.0064          1.9577

     Atom 24  O   pos: (  0.212561  0.331360  0.243621)  dia sigma:          18.34
            18.2898         -0.2991          0.0607
            -0.2991         18.5890          0.0029
             0.0607          0.0029         18.1326

     Atom 25  O   pos: (  0.271363  0.040236  0.529415)  dia sigma:          17.77
            17.8166          0.1168         -0.1286
             0.1168         17.7842         -0.0875
            -0.1286         -0.0875         17.7157

     Atom 26  O   pos: (  0.520426  0.037792  0.359548)  dia sigma:          17.78
            17.7392          0.0742          0.1021
             0.0742         17.8212          0.1292
             0.1021          0.1292         17.7764

     Atom 27  O   pos: ( -0.215541  0.428887  0.481117)  dia sigma:          17.81
            17.8183          0.0725          0.1287
             0.0725         17.6929          0.1154
             0.1287          0.1154         17.9324

     Atom 28  O   pos: (  0.044711  0.397056  0.335323)  dia sigma:          17.71
            17.7930          0.0628         -0.1079
             0.0628         17.6331         -0.0816
            -0.1079         -0.0816         17.7074

     Atom 29  O   pos: (  0.411000  0.092043  1.728836)  dia sigma:          17.76
            17.6104          0.0271          0.0627
             0.0271         17.6537         -0.0144
             0.0627         -0.0144         18.0167

     Atom 30  O   pos: ( -0.002024  0.197826  0.104880)  dia sigma:          18.06
            17.9391          0.0694          0.1454
             0.0694         18.5681         -0.0370
             0.1454         -0.0370         17.6624

     Atom 31  H   pos: ( -0.017368  0.271555  0.092562)  dia sigma:           0.95
             0.9471         -0.0000         -0.0000
            -0.0000          0.9471         -0.0000
            -0.0000         -0.0000          0.9471

     Atom 32  O   pos: ( -0.038280  0.181091  0.692199)  dia sigma:          17.72
            17.6421          0.0248         -0.1680
             0.0248         17.5978         -0.0121
            -0.1680         -0.0121         17.9172

     Atom 33  O   pos: (  0.296498  0.151451  0.203677)  dia sigma:          18.22
            18.2115         -0.0931         -0.2614
            -0.0931         18.1634          0.2304
            -0.2614          0.2304         18.2865

     Atom 34  O   pos: (  0.686280  0.021329  0.714904)  dia sigma:          17.61
            17.5385         -0.0145         -0.0195
            -0.0145         17.4804          0.0981
            -0.0195          0.0981         17.8175

     Atom 35  O   pos: (  0.896844  0.008988  0.158498)  dia sigma:          18.48
            18.3273         -0.0380          0.1544
            -0.0380         18.5573         -0.3266
             0.1544         -0.3266         18.5492

     Atom 36  O   pos: (  0.492086  0.362423  0.598364)  dia sigma:          18.38
            18.4553         -0.2767          0.0060
            -0.2767         18.6167         -0.0083
             0.0060         -0.0083         18.0701

     Atom 37  O   pos: (  0.691349  0.323522  0.200522)  dia sigma:          18.33
            18.2346         -0.3213         -0.0203
            -0.3213         18.5631         -0.0011
            -0.0203         -0.0011         18.1821

     Atom 38  O   pos: (  0.757761  0.051352  0.516856)  dia sigma:          17.83
            17.7660          0.0863         -0.1288
             0.0863         17.7876         -0.1107
            -0.1288         -0.1107         17.9362

     Atom 39  O   pos: (  0.036582  0.045820  0.283871)  dia sigma:          17.82
            17.8864          0.1171          0.0833
             0.1171         17.8443          0.0681
             0.0833          0.0681         17.7319

     Atom 40  O   pos: (  0.297759  0.396540  0.535141)  dia sigma:          17.73
            17.8170          0.0994          0.1567
             0.0994         17.6878          0.0556
             0.1567          0.0556         17.6916

     Atom 41  O   pos: (  0.553467  0.402507  0.327769)  dia sigma:          17.86
            17.9166          0.0336         -0.1768
             0.0336         17.7795         -0.0447
            -0.1768         -0.0447         17.8770

     Atom 42  O   pos: (  0.937342  0.053119  1.686196)  dia sigma:          17.72
            17.6547         -0.0527          0.0181
            -0.0527         17.5812          0.1616
             0.0181          0.1616         17.9330

     Atom 43  O   pos: (  0.490165  0.205289  0.164134)  dia sigma:          17.74
            17.8195          0.1570          0.0208
             0.1570         17.7876          0.0379
             0.0208          0.0379         17.6276

     Atom 44  O   pos: (  0.615723  0.234784  0.695686)  dia sigma:          17.63
            17.6486          0.0612          0.2105
             0.0612         17.5237          0.0425
             0.2105          0.0425         17.7222

     Atom 45  O   pos: (  0.796268  0.180179  0.123869)  dia sigma:          18.23
            18.2310         -0.2356         -0.1499
            -0.2356         18.0700          0.2289
            -0.1499          0.2289         18.3841

     Atom 46  O   pos: (  0.455150  0.161118  0.582774)  dia sigma:          17.64
            17.7281          0.1329          0.0714
             0.1329         17.6479          0.0161
             0.0714          0.0161         17.5388

     Atom 47  O   pos: (  0.709942  0.152397  0.313061)  dia sigma:          17.75
            17.6861          0.0606         -0.1021
             0.0606         17.7894         -0.1277
            -0.1021         -0.1277         17.7870

     Atom 48  O   pos: (  0.615585  0.255523  0.490781)  dia sigma:          17.88
            17.8562          0.0531         -0.1595
             0.0531         17.7919         -0.0463
            -0.1595         -0.0463         18.0068

     Atom 49  O   pos: ( -0.133359  0.293989  0.274488)  dia sigma:          17.65
            17.6660          0.1130          0.1062
             0.1130         17.5951          0.0369
             0.1062          0.0369         17.6773

     Atom 50  O   pos: ( -0.032289  0.161242  0.479965)  dia sigma:          17.81
            17.7021          0.0713          0.1513
             0.0713         17.7125          0.0915
             0.1513          0.0915         18.0072

     Atom 51  O   pos: (  0.191901  0.178630  0.372379)  dia sigma:          17.85
            17.8731          0.0773         -0.1139
             0.0773         17.7882         -0.0668
            -0.1139         -0.0668         17.8766

     Atom 52  O   pos: (  0.112346  0.273942  0.580759)  dia sigma:          17.61
            17.7575          0.1238          0.0112
             0.1238         17.6022          0.0157
             0.0112          0.0157         17.4687

     Atom 53  O   pos: (  0.370944  0.269559  0.359112)  dia sigma:          17.76
            17.8196          0.0608          0.1577
             0.0608         17.6928          0.0320
             0.1577          0.0320         17.7555

     Atom 54  O   pos: ( -0.152746  0.463970  0.683377)  dia sigma:          17.77
            17.6522          0.0081         -0.0286
             0.0081         17.6619         -0.0298
            -0.0286         -0.0298         17.9895

     Atom 55  O   pos: (  0.429728  0.007721  0.175447)  dia sigma:          18.23
            17.9883         -0.0663          0.1148
            -0.0663         18.3700         -0.2383
             0.1148         -0.2383         18.3340

     Atom 56  O   pos: ( -0.090521  0.319502  0.570846)  dia sigma:          18.41
            18.4525         -0.1712         -0.0140
            -0.1712         18.6595         -0.0451
            -0.0140         -0.0451         18.1319

     Atom 57  O   pos: (  0.122406  0.434579  0.696352)  dia sigma:          18.16
            18.4023         -0.1839         -0.4073
            -0.1839         18.3663          0.3844
            -0.4073          0.3844         17.7117

     Atom 58  H   pos: (  0.117910  0.361906  0.669248)  dia sigma:           0.90
             0.9030         -0.0000         -0.0000
            -0.0000          0.9030         -0.0000
            -0.0000         -0.0000          0.9030

     Atom 59  H   pos: (  0.056828  0.454268  0.724806)  dia sigma:           1.03
             1.0323         -0.0000         -0.0000
            -0.0000          1.0323         -0.0000
            -0.0000         -0.0000          1.0323

     Atom 60  O   pos: (  0.296453  0.378747  1.469286)  dia sigma:          18.04
            17.6360         -0.2764          0.3384
            -0.2764         18.5968          0.0634
             0.3384          0.0634         17.8842

     Atom 61  H   pos: (  0.298422  0.443219  1.508950)  dia sigma:           0.97
             0.9723         -0.0000         -0.0000
            -0.0000          0.9723         -0.0000
            -0.0000         -0.0000          0.9723

     Atom 62  H   pos: (  0.331422  0.327984  1.512668)  dia sigma:           0.99
             0.9887         -0.0000         -0.0000
            -0.0000          0.9887         -0.0000
            -0.0000         -0.0000          0.9887

     Atom 63  O   pos: (  0.628314  0.414050  0.761539)  dia sigma:          18.10
            18.1776         -0.3851          0.4216
            -0.3851         18.4342         -0.0290
             0.4216         -0.0290         17.6992

     Atom 64  H   pos: (  0.622290  0.338535  0.736281)  dia sigma:           0.86
             0.8641         -0.0000         -0.0000
            -0.0000          0.8641         -0.0000
            -0.0000         -0.0000          0.8641

     Atom 65  H   pos: (  0.570794  0.446820  0.727941)  dia sigma:           1.04
             1.0363         -0.0000         -0.0000
            -0.0000          1.0363         -0.0000
            -0.0000         -0.0000          1.0363

     Atom 66  O   pos: (  0.403529  0.389389  0.146186)  dia sigma:          18.01
            18.0849          0.1600         -0.0979
             0.1600         18.4913         -0.2308
            -0.0979         -0.2308         17.4520

     Atom 67  H   pos: (  0.463374  0.431495  0.131277)  dia sigma:           1.02
             1.0198         -0.0000         -0.0000
            -0.0000          1.0198         -0.0000
            -0.0000         -0.0000          1.0198

     Atom 68  H   pos: (  0.435211  0.319986  0.155153)  dia sigma:           0.94
             0.9442         -0.0000         -0.0000
            -0.0000          0.9442         -0.0000
            -0.0000         -0.0000          0.9442

     Atom 69  O   pos: ( -0.107293  0.445965  1.319008)  dia sigma:          18.00
            17.6262          0.4960          0.2015
             0.4960         18.3660          0.0223
             0.2015          0.0223         18.0005

     Atom 70  H   pos: (  0.232631  0.006945  1.391298)  dia sigma:           1.00
             0.9974         -0.0000         -0.0000
            -0.0000          0.9974         -0.0000
            -0.0000         -0.0000          0.9974

     Atom 71  H   pos: ( -0.130705  0.381292  1.348953)  dia sigma:           1.00
             1.0023         -0.0000         -0.0000
            -0.0000          1.0023         -0.0000
            -0.0000         -0.0000          1.0023

     Atom 72  O   pos: (  0.133818  0.376485  1.601126)  dia sigma:          18.19
            18.2781         -0.1406          0.0740
            -0.1406         17.4299         -0.0702
             0.0740         -0.0702         18.8539

     Atom 73  H   pos: (  0.192570  0.368408  1.647961)  dia sigma:           0.98
             0.9808         -0.0000         -0.0000
            -0.0000          0.9808         -0.0000
            -0.0000         -0.0000          0.9808

     Atom 74  H   pos: (  0.168387  0.376467  1.534972)  dia sigma:           1.02
             1.0192         -0.0000         -0.0000
            -0.0000          1.0192         -0.0000
            -0.0000         -0.0000          1.0192

     Atom 75  O   pos: (  0.813319  0.219368  1.262038)  dia sigma:          18.21
            18.7661          0.0642         -0.1633
             0.0642         17.6919         -0.3311
            -0.1633         -0.3311         18.1631

     Atom 76  H   pos: (  0.886234  0.205679  1.280372)  dia sigma:           0.95
             0.9460         -0.0000         -0.0000
            -0.0000          0.9460         -0.0000
            -0.0000         -0.0000          0.9460

     Atom 77  H   pos: (  0.767265  0.190376  1.313897)  dia sigma:           0.98
             0.9811         -0.0000         -0.0000
            -0.0000          0.9811         -0.0000
            -0.0000         -0.0000          0.9811

     Atom 78  O   pos: (  0.998959  0.005036  1.330862)  dia sigma:          18.14
            18.6960          0.2534          0.0598
             0.2534         18.0146         -0.3610
             0.0598         -0.3610         17.7175

     Atom 79  H   pos: (  0.650305  0.421786  1.345620)  dia sigma:           0.98
             0.9766         -0.0000         -0.0000
            -0.0000          0.9766         -0.0000
            -0.0000         -0.0000          0.9766

     Atom 80  H   pos: (  0.070729  0.006229  1.327710)  dia sigma:           0.99
             0.9864         -0.0000         -0.0000
            -0.0000          0.9864         -0.0000
            -0.0000         -0.0000          0.9864

     Atom 81  O   pos: (  0.168313  0.140379  1.070037)  dia sigma:          18.13
            18.4739         -0.2916          0.2727
            -0.2916         17.5352         -0.3469
             0.2727         -0.3469         18.3785

     Atom 82  H   pos: (  0.176459  0.157609  0.993734)  dia sigma:           0.88
             0.8781         -0.0000         -0.0000
            -0.0000          0.8781         -0.0000
            -0.0000         -0.0000          0.8781

     Atom 83  H   pos: (  0.234221  0.118006  1.095193)  dia sigma:           1.05
             1.0497         -0.0000         -0.0000
            -0.0000          1.0497         -0.0000
            -0.0000         -0.0000          1.0497

     Atom 84  O   pos: ( -0.053114  0.395799  0.115947)  dia sigma:          18.10
            18.3549          0.4317         -0.1166
             0.4317         17.7667         -0.1957
            -0.1166         -0.1957         18.1861

     Atom 85  H   pos: (  0.013942  0.423049  0.138931)  dia sigma:           0.97
             0.9718         -0.0000         -0.0000
            -0.0000          0.9718         -0.0000
            -0.0000         -0.0000          0.9718

     Atom 86  H   pos: ( -0.084157  0.364575  0.179163)  dia sigma:           0.93
             0.9342         -0.0000         -0.0000
            -0.0000          0.9342         -0.0000
            -0.0000         -0.0000          0.9342

     Atom 87  O   pos: (  0.047481  0.408890  1.175539)  dia sigma:          18.21
            18.8179         -0.0170         -0.1633
            -0.0170         17.8900          0.3565
            -0.1633          0.3565         17.9284

     Atom 88  H   pos: ( -0.003012  0.444574  1.218149)  dia sigma:           0.98
             0.9788         -0.0000         -0.0000
            -0.0000          0.9788         -0.0000
            -0.0000         -0.0000          0.9788

     Atom 89  H   pos: (  0.117324  0.432551  1.191167)  dia sigma:           0.97
             0.9744         -0.0000         -0.0000
            -0.0000          0.9744         -0.0000
            -0.0000         -0.0000          0.9744

     Atom 90  O   pos: (  0.013198  0.220006  1.234993)  dia sigma:          18.17
            18.0098          0.0664          0.4657
             0.0664         18.2542         -0.3839
             0.4657         -0.3839         18.2365

     Atom 91  H   pos: (  0.063665  0.216668  1.290407)  dia sigma:           1.00
             0.9971         -0.0000         -0.0000
            -0.0000          0.9971         -0.0000
            -0.0000         -0.0000          0.9971

     Atom 92  H   pos: (  0.025582  0.289740  1.206176)  dia sigma:           0.95
             0.9473         -0.0000         -0.0000
            -0.0000          0.9473         -0.0000
            -0.0000         -0.0000          0.9473

     Atom 93  O   pos: ( -0.051897  0.291574  1.619196)  dia sigma:          18.23
            18.9346         -0.0056         -0.0241
            -0.0056         17.9213          0.4057
            -0.0241          0.4057         17.8331

     Atom 94  H   pos: ( -0.118530  0.268491  1.597140)  dia sigma:           1.05
             1.0519         -0.0000         -0.0000
            -0.0000          1.0519         -0.0000
            -0.0000         -0.0000          1.0519

     Atom 95  H   pos: ( -0.000604  0.250581  1.581832)  dia sigma:           0.97
             0.9717         -0.0000         -0.0000
            -0.0000          0.9717         -0.0000
            -0.0000         -0.0000          0.9717

     Atom 96  O   pos: (  0.044649  0.416183  0.973875)  dia sigma:          18.17
            18.2052          0.4343          0.2049
             0.4343         17.7317          0.1717
             0.2049          0.1717         18.5780

     Atom 97  H   pos: (  0.038838  0.416623  1.049785)  dia sigma:           0.95
             0.9499         -0.0000         -0.0000
            -0.0000          0.9499         -0.0000
            -0.0000         -0.0000          0.9499

     Atom 98  H   pos: ( -0.017040  0.381809  0.947751)  dia sigma:           0.99
             0.9876         -0.0000         -0.0000
            -0.0000          0.9876         -0.0000
            -0.0000         -0.0000          0.9876

     Atom 99  O   pos: ( -0.178124  0.391921  1.103808)  dia sigma:          18.26
            17.5954         -0.0675         -0.2678
            -0.0675         18.3424         -0.1769
            -0.2678         -0.1769         18.8463

     Atom100  H   pos: ( -0.162712  0.369440  1.033567)  dia sigma:           0.98
             0.9787         -0.0000         -0.0000
            -0.0000          0.9787         -0.0000
            -0.0000         -0.0000          0.9787

     Atom101  H   pos: ( -0.183429  0.333094  1.150175)  dia sigma:           0.98
             0.9840         -0.0000         -0.0000
            -0.0000          0.9840         -0.0000
            -0.0000         -0.0000          0.9840

     Atom102  O   pos: (  0.579852  0.073972  1.601016)  dia sigma:          18.12
            18.4381          0.4690         -0.2107
             0.4690         17.9640          0.3394
            -0.2107          0.3394         17.9646

     Atom103  H   pos: (  0.609314  0.126136  1.648269)  dia sigma:           0.96
             0.9620         -0.0000         -0.0000
            -0.0000          0.9620         -0.0000
            -0.0000         -0.0000          0.9620

     Atom104  H   pos: (  0.515569  0.058897  1.637366)  dia sigma:           0.98
             0.9839         -0.0000         -0.0000
            -0.0000          0.9839         -0.0000
            -0.0000         -0.0000          0.9839

     Atom105  O   pos: (  0.371525  0.113593  0.858580)  dia sigma:          18.05
            18.1330         -0.2961         -0.0192
            -0.2961         18.0779         -0.5608
            -0.0192         -0.5608         17.9372

     Atom106  H   pos: (  0.365672  0.060610  0.911427)  dia sigma:           1.01
             1.0091         -0.0000         -0.0000
            -0.0000          1.0091         -0.0000
            -0.0000         -0.0000          1.0091

     Atom107  H   pos: (  0.300091  0.144055  0.856693)  dia sigma:           0.91
             0.9067         -0.0000         -0.0000
            -0.0000          0.9067         -0.0000
            -0.0000         -0.0000          0.9067

     Atom108  O   pos: ( -0.000797  0.020785  0.953592)  dia sigma:          18.17
            18.6465         -0.2220          0.0431
            -0.2220         18.2131          0.1158
             0.0431          0.1158         17.6494

     Atom109  H   pos: (  0.925195 -0.019498  0.962487)  dia sigma:           0.88
             0.8825         -0.0000         -0.0000
            -0.0000          0.8825         -0.0000
            -0.0000         -0.0000          0.8825

     Atom110  H   pos: ( -0.259418  0.436812  0.929123)  dia sigma:           0.95
             0.9457         -0.0000         -0.0000
            -0.0000          0.9457         -0.0000
            -0.0000         -0.0000          0.9457

     Atom111  O   pos: (  0.080401  0.156987  1.540239)  dia sigma:          18.11
            18.3685          0.5294          0.2107
             0.5294         17.8881         -0.1622
             0.2107         -0.1622         18.0731

     Atom112  H   pos: (  0.129699  0.164221  1.598336)  dia sigma:           0.95
             0.9514         -0.0000         -0.0000
            -0.0000          0.9514         -0.0000
            -0.0000         -0.0000          0.9514

     Atom113  H   pos: (  0.028313  0.110059  1.568082)  dia sigma:           0.98
             0.9830         -0.0000         -0.0000
            -0.0000          0.9830         -0.0000
            -0.0000         -0.0000          0.9830

     Atom114  O   pos: (  0.176375  0.227090  1.374739)  dia sigma:          18.05
            17.8395          0.5877         -0.2575
             0.5877         18.2676          0.0054
            -0.2575          0.0054         18.0359

     Atom115  H   pos: (  0.135362  0.200355  1.432457)  dia sigma:           0.97
             0.9704         -0.0000         -0.0000
            -0.0000          0.9704         -0.0000
            -0.0000         -0.0000          0.9704

     Atom116  H   pos: (  0.207270  0.291223  1.398334)  dia sigma:           1.00
             1.0005         -0.0000         -0.0000
            -0.0000          1.0005         -0.0000
            -0.0000         -0.0000          1.0005

     Atom117  O   pos: (  0.616204  0.228287  0.017400)  dia sigma:          18.22
            18.8086         -0.1351         -0.0439
            -0.1351         17.6367         -0.1340
            -0.0439         -0.1340         18.2267

     Atom118  H   pos: (  0.684867  0.214568  0.043249)  dia sigma:           1.01
             1.0096         -0.0000         -0.0000
            -0.0000          1.0096         -0.0000
            -0.0000         -0.0000          1.0096

     Atom119  H   pos: (  0.567947  0.220385  0.079186)  dia sigma:           0.87
             0.8738         -0.0000         -0.0000
            -0.0000          0.8738         -0.0000
            -0.0000         -0.0000          0.8738

     Atom120  O   pos: (  0.790584  0.109272  1.562431)  dia sigma:          18.12
            18.7568          0.0903         -0.0515
             0.0903         17.6275         -0.3781
            -0.0515         -0.3781         17.9715

     Atom121  H   pos: (  0.850626  0.086983  1.604915)  dia sigma:           0.93
             0.9274         -0.0000         -0.0000
            -0.0000          0.9274         -0.0000
            -0.0000         -0.0000          0.9274

     Atom122  H   pos: (  0.730787  0.085900  1.599772)  dia sigma:           1.03
             1.0340         -0.0000         -0.0000
            -0.0000          1.0340         -0.0000
            -0.0000         -0.0000          1.0340

     Atom123  O   pos: (  0.239327  0.361976  0.028005)  dia sigma:          18.15
            18.7007         -0.1698         -0.1000
            -0.1698         17.7026          0.3893
            -0.1000          0.3893         18.0578

     Atom124  H   pos: (  0.198421  0.395155  0.081287)  dia sigma:           1.01
             1.0092         -0.0000         -0.0000
            -0.0000          1.0092         -0.0000
            -0.0000         -0.0000          1.0092

     Atom125  H   pos: (  0.309463  0.370741  0.055944)  dia sigma:           0.95
             0.9533         -0.0000         -0.0000
            -0.0000          0.9533         -0.0000
            -0.0000         -0.0000          0.9533

     Atom126  O   pos: (  0.200227  0.151705  1.700999)  dia sigma:          18.23
            18.4209          0.4415         -0.3391
             0.4415         18.1799          0.1697
            -0.3391          0.1697         18.0824

     Atom127  H   pos: (  0.202906  0.238234  0.006363)  dia sigma:           0.94
             0.9405         -0.0000         -0.0000
            -0.0000          0.9405         -0.0000
            -0.0000         -0.0000          0.9405

     Atom128  H   pos: (  0.104047  0.176452  0.036743)  dia sigma:           0.96
             0.9647         -0.0000         -0.0000
            -0.0000          0.9647         -0.0000
            -0.0000         -0.0000          0.9647

     Atom129  O   pos: (  0.787713  0.300328  1.476387)  dia sigma:          18.00
            17.4493         -0.3605         -0.4305
            -0.3605         18.5710          0.1026
            -0.4305          0.1026         17.9926

     Atom130  H   pos: (  0.753775  0.340160  1.528738)  dia sigma:           1.05
             1.0525         -0.0000         -0.0000
            -0.0000          1.0525         -0.0000
            -0.0000         -0.0000          1.0525

     Atom131  H   pos: (  0.789679  0.230748  1.504589)  dia sigma:           1.00
             1.0010         -0.0000         -0.0000
            -0.0000          1.0010         -0.0000
            -0.0000         -0.0000          1.0010

     Atom132  O   pos: (  0.672789  0.115929  1.379675)  dia sigma:          18.04
            17.7095         -0.2192          0.3182
            -0.2192         17.9695          0.3061
             0.3182          0.3061         18.4381

     Atom133  H   pos: (  0.709239  0.108909  1.444465)  dia sigma:           1.02
             1.0201         -0.0000         -0.0000
            -0.0000          1.0201         -0.0000
            -0.0000         -0.0000          1.0201

     Atom134  H   pos: (  0.694631  0.052697  1.341879)  dia sigma:           0.93
             0.9349         -0.0000         -0.0000
            -0.0000          0.9349         -0.0000
            -0.0000         -0.0000          0.9349

     Atom135  O   pos: (  0.581566  0.342074  1.604672)  dia sigma:          18.19
            17.7834         -0.1737          0.3156
            -0.1737         18.7035         -0.0390
             0.3156         -0.0390         18.0739

     Atom136  H   pos: (  0.589982  0.412038  1.633164)  dia sigma:           0.96
             0.9580         -0.0000         -0.0000
            -0.0000          0.9580         -0.0000
            -0.0000         -0.0000          0.9580

     Atom137  H   pos: (  0.616704  0.294977  1.653346)  dia sigma:           0.95
             0.9462         -0.0000         -0.0000
            -0.0000          0.9462         -0.0000
            -0.0000         -0.0000          0.9462

     Atom138  O   pos: (  0.345640  0.160081  1.239804)  dia sigma:          18.06
            18.4947         -0.5434          0.1500
            -0.5434         17.5305          0.0419
             0.1500          0.0419         18.1678

     Atom139  H   pos: (  0.284307  0.193157  1.265680)  dia sigma:           1.03
             1.0274         -0.0000         -0.0000
            -0.0000          1.0274         -0.0000
            -0.0000         -0.0000          1.0274

     Atom140  H   pos: (  0.388241  0.149617  1.301284)  dia sigma:           0.98
             0.9834         -0.0000         -0.0000
            -0.0000          0.9834         -0.0000
            -0.0000         -0.0000          0.9834

     Atom141  O   pos: (  0.560833 -0.024984  1.182799)  dia sigma:          18.11
            17.9596         -0.3022          0.2539
            -0.3022         17.8170          0.3415
             0.2539          0.3415         18.5681

     Atom142  H   pos: (  0.276269  0.404969  1.112572)  dia sigma:           0.99
             0.9853         -0.0000         -0.0000
            -0.0000          0.9853         -0.0000
            -0.0000         -0.0000          0.9853

     Atom143  H   pos: (  0.305369  0.434664  1.221596)  dia sigma:           0.98
             0.9771         -0.0000         -0.0000
            -0.0000          0.9771         -0.0000
            -0.0000         -0.0000          0.9771

     Atom144  O   pos: (  0.580807  0.213323  0.932220)  dia sigma:          18.17
            17.6914         -0.1396         -0.3371
            -0.1396         18.6104         -0.3492
            -0.3371         -0.3492         18.1935

     Atom145  H   pos: (  0.564526  0.286321  0.926193)  dia sigma:           1.00
             0.9998         -0.0000         -0.0000
            -0.0000          0.9998         -0.0000
            -0.0000         -0.0000          0.9998

     Atom146  H   pos: (  0.550969  0.191559  0.998842)  dia sigma:           0.95
             0.9485         -0.0000         -0.0000
            -0.0000          0.9485         -0.0000
            -0.0000         -0.0000          0.9485

     Atom147  O   pos: (  0.292102  0.052337  1.501480)  dia sigma:          18.07
            18.3153         -0.3779         -0.3278
            -0.3779         18.3640         -0.1015
            -0.3278         -0.1015         17.5414

     Atom148  H   pos: (  0.361263  0.059860  1.470339)  dia sigma:           0.95
             0.9529         -0.0000         -0.0000
            -0.0000          0.9529         -0.0000
            -0.0000         -0.0000          0.9529

     Atom149  H   pos: (  0.265236  0.121528  1.495494)  dia sigma:           1.03
             1.0339         -0.0000         -0.0000
            -0.0000          1.0339         -0.0000
            -0.0000         -0.0000          1.0339

     Atom150  O   pos: (  0.423430  0.420179  1.278543)  dia sigma:          18.21
            18.0799         -0.3288         -0.2320
            -0.3288         17.8880         -0.3719
            -0.2320         -0.3719         18.6541

     Atom151  H   pos: (  0.475907  0.410357  1.224430)  dia sigma:           0.96
             0.9580         -0.0000         -0.0000
            -0.0000          0.9580         -0.0000
            -0.0000         -0.0000          0.9580

     Atom152  H   pos: (  0.449855  0.378465  1.334785)  dia sigma:           1.00
             0.9960         -0.0000         -0.0000
            -0.0000          0.9960         -0.0000
            -0.0000         -0.0000          0.9960

     Atom153  O   pos: (  0.518893  0.171074  1.123389)  dia sigma:          18.16
            18.4501         -0.3877         -0.2682
            -0.3877         18.3024         -0.2343
            -0.2682         -0.2343         17.7136

     Atom154  H   pos: (  0.449395  0.178628  1.151847)  dia sigma:           0.97
             0.9743         -0.0000         -0.0000
            -0.0000          0.9743         -0.0000
            -0.0000         -0.0000          0.9743

     Atom155  H   pos: (  0.542008  0.102404  1.145601)  dia sigma:           0.96
             0.9644         -0.0000         -0.0000
            -0.0000          0.9644         -0.0000
            -0.0000         -0.0000          0.9644

     Atom156  O   pos: (  0.408632  0.236128  1.575118)  dia sigma:          18.12
            18.0097          0.4964          0.1260
             0.4964         18.2426         -0.3628
             0.1260         -0.3628         18.1163

     Atom157  H   pos: (  0.406005  0.187565  1.633782)  dia sigma:           0.95
             0.9519         -0.0000         -0.0000
            -0.0000          0.9519         -0.0000
            -0.0000         -0.0000          0.9519

     Atom158  H   pos: (  0.466875  0.281809  1.591396)  dia sigma:           0.97
             0.9718         -0.0000         -0.0000
            -0.0000          0.9718         -0.0000
            -0.0000         -0.0000          0.9718

     Atom159  O   pos: (  0.571313  0.372718  1.141055)  dia sigma:          18.07
            17.5216         -0.1005          0.3603
            -0.1005         18.4513         -0.2861
             0.3603         -0.2861         18.2515

     Atom160  H   pos: (  0.568356  0.297361  1.143684)  dia sigma:           0.98
             0.9807         -0.0000         -0.0000
            -0.0000          0.9807         -0.0000
            -0.0000         -0.0000          0.9807

     Atom161  H   pos: (  0.541986  0.389976  1.074495)  dia sigma:           1.01
             1.0137         -0.0000         -0.0000
            -0.0000          1.0137         -0.0000
            -0.0000         -0.0000          1.0137

     Atom162  O   pos: (  0.356782  0.333411  1.020877)  dia sigma:          18.00
            17.8335          0.3129         -0.2326
             0.3129         18.5338          0.2873
            -0.2326          0.2873         17.6473

     Atom163  H   pos: (  0.417914  0.370646  0.986305)  dia sigma:           0.87
             0.8708         -0.0000         -0.0000
            -0.0000          0.8708         -0.0000
            -0.0000         -0.0000          0.8708

     Atom164  H   pos: (  0.352617  0.266128  0.990283)  dia sigma:           1.05
             1.0475         -0.0000         -0.0000
            -0.0000          1.0475         -0.0000
            -0.0000         -0.0000          1.0475

     Atom165  O   pos: (  0.861698  0.107684  1.105965)  dia sigma:          18.33
            18.2374         -0.2938          0.1629
            -0.2938         17.8719          0.3859
             0.1629          0.3859         18.8895

     Atom166  H   pos: (  0.825413  0.105013  1.041284)  dia sigma:           1.02
             1.0187         -0.0000         -0.0000
            -0.0000          1.0187         -0.0000
            -0.0000         -0.0000          1.0187

     Atom167  H   pos: (  0.823369  0.148591  1.156719)  dia sigma:           0.97
             0.9657         -0.0000         -0.0000
            -0.0000          0.9657         -0.0000
            -0.0000         -0.0000          0.9657

     Atom168  O   pos: (  0.775095  0.159975  0.898850)  dia sigma:          18.17
            18.3048         -0.2979         -0.2915
            -0.2979         18.6079          0.0230
            -0.2915          0.0230         17.5874

     Atom169  H   pos: (  0.777346  0.084496  0.900145)  dia sigma:           0.97
             0.9731         -0.0000         -0.0000
            -0.0000          0.9731         -0.0000
            -0.0000         -0.0000          0.9731

     Atom170  H   pos: (  0.705241  0.180805  0.919948)  dia sigma:           0.96
             0.9644         -0.0000         -0.0000
            -0.0000          0.9644         -0.0000
            -0.0000         -0.0000          0.9644

     Atom171  O   pos: (  0.234094  0.449270  0.905904)  dia sigma:          18.26
            18.8701         -0.1016          0.0266
            -0.1016         18.0098         -0.3970
             0.0266         -0.3970         17.9151

     Atom172  H   pos: (  0.165937  0.428233  0.930212)  dia sigma:           0.98
             0.9816         -0.0000         -0.0000
            -0.0000          0.9816         -0.0000
            -0.0000         -0.0000          0.9816

     Atom173  H   pos: (  0.283073  0.405852  0.943732)  dia sigma:           0.97
             0.9724         -0.0000         -0.0000
            -0.0000          0.9724         -0.0000
            -0.0000         -0.0000          0.9724

     Atom174  O   pos: (  0.458789  0.120160  1.411574)  dia sigma:          18.14
            18.4844         -0.2247         -0.1757
            -0.2247         17.9424          0.5092
            -0.1757          0.5092         17.9991

     Atom175  H   pos: (  0.532535  0.106618  1.404573)  dia sigma:           0.98
             0.9805         -0.0000         -0.0000
            -0.0000          0.9805         -0.0000
            -0.0000         -0.0000          0.9805

     Atom176  H   pos: (  0.452999  0.170482  1.468408)  dia sigma:           0.96
             0.9588         -0.0000         -0.0000
            -0.0000          0.9588         -0.0000
            -0.0000         -0.0000          0.9588

     Atom177  O   pos: (  0.570019  0.328876  1.399838)  dia sigma:          18.08
            17.5653         -0.4334         -0.0255
            -0.4334         18.2566          0.3368
            -0.0255          0.3368         18.4047

     Atom178  H   pos: (  0.602863  0.264429  1.383053)  dia sigma:           1.03
             1.0346         -0.0000         -0.0000
            -0.0000          1.0346         -0.0000
            -0.0000         -0.0000          1.0346

     Atom179  H   pos: (  0.579025  0.335252  1.474766)  dia sigma:           0.97
             0.9707         -0.0000         -0.0000
            -0.0000          0.9707         -0.0000
            -0.0000         -0.0000          0.9707

     Atom180  O   pos: ( -0.204105  0.416979  1.683795)  dia sigma:          18.18
            18.2075         -0.2829         -0.0539
            -0.2829         18.1623         -0.6816
            -0.0539         -0.6816         18.1577

     Atom181  H   pos: (  0.737588  0.382248  0.050566)  dia sigma:           1.03
             1.0251         -0.0000         -0.0000
            -0.0000          1.0251         -0.0000
            -0.0000         -0.0000          1.0251

     Atom182  H   pos: (  0.043239 -0.014068  1.682673)  dia sigma:           0.98
             0.9803         -0.0000         -0.0000
            -0.0000          0.9803         -0.0000
            -0.0000         -0.0000          0.9803

     Atom183  O   pos: (  0.183779  0.179635  0.877020)  dia sigma:          17.70
            17.3440         -0.0096         -0.0250
            -0.0096         18.3904         -0.1210
            -0.0250         -0.1210         17.3760

     Atom184  H   pos: (  0.185017  0.253324  0.871146)  dia sigma:           1.06
             1.0641         -0.0000         -0.0000
            -0.0000          1.0641         -0.0000
            -0.0000         -0.0000          1.0641

     Atom185  O   pos: ( -0.146961  0.382890  0.892750)  dia sigma:          17.51
            17.4091          0.3804         -0.0679
             0.3804         17.9986         -0.1568
            -0.0679         -0.1568         17.1269

     Atom186  H   pos: (  0.192301 -0.024410  0.895921)  dia sigma:           1.08
             1.0803         -0.0000         -0.0000
            -0.0000          1.0803         -0.0000
            -0.0000         -0.0000          1.0803

     Atom187  O   pos: (  0.502347  0.428204  0.937357)  dia sigma:          17.63
            17.3192          0.0573          0.1039
             0.0573         17.3715          0.1784
             0.1039          0.1784         18.2055

     Atom188  H   pos: (  0.496647  0.410385  0.865497)  dia sigma:           1.05
             1.0479         -0.0000         -0.0000
            -0.0000          1.0479         -0.0000
            -0.0000         -0.0000          1.0479

     Paramagnetic contribution in ppm:

     Atom  1  Ca  pos: (  0.137005  0.469534  0.513994)  para sigma:        -478.53
          -461.2818        -21.5880         -0.3682
           -23.9158       -479.7582          5.4636
            -1.6325          1.2726       -494.5516

     Atom  2  Ca  pos: ( -0.116669  0.478533  0.341840)  para sigma:        -481.44
          -465.1145        -29.1114        -11.3743
           -24.1650       -474.0386         -7.8305
           -13.9677         -7.0975       -505.1754

     Atom  3  Ca  pos: (  0.025947  0.216453  0.325246)  para sigma:        -485.75
          -494.5804         -9.7340         -3.3217
           -12.3103       -465.1368         -8.4506
            -1.3125        -11.6672       -497.5449

     Atom  4  Ca  pos: (  0.279623  0.220246  0.530945)  para sigma:        -465.71
          -473.7310        -18.1378          3.2034
           -11.8849       -430.5038          0.8438
            -0.4271          4.7553       -492.8872

     Atom  5  Ca  pos: ( -0.172051  0.290964  0.746368)  para sigma:        -460.74
          -464.1328          0.3536         -9.6282
             2.1354       -454.9213         16.4293
            -7.1254         15.7431       -463.1674

     Atom  6  Ca  pos: (  0.059658  0.088121  0.792570)  para sigma:        -518.29
          -520.6069        -27.6272         20.1244
           -26.2455       -528.0339         -5.9865
            19.2334         -8.1383       -506.2424

     Atom  7  Ca  pos: (  0.020168  0.058872  1.131260)  para sigma:        -467.91
          -459.0270         -8.4785         -0.7235
            -5.5519       -486.2068         -6.9024
             0.0403         -5.9187       -458.5111

     Atom  8  Ca  pos: (  0.617348  0.448754  0.487403)  para sigma:        -490.73
          -472.8966          4.4711         23.0014
             6.7468       -505.3203         16.5293
            20.4786         13.5287       -493.9739

     Atom  9  Ca  pos: (  0.385582  0.453385  0.351323)  para sigma:        -464.51
          -456.2207        -16.2724         10.7302
           -18.9154       -454.1342          5.1350
             7.7533          7.2414       -483.1632

     Atom 10  Ca  pos: (  0.536768  0.214972  0.337598)  para sigma:        -483.11
          -481.9181         -6.2544         23.2198
            -3.6770       -491.2067         11.4715
            25.3892         10.3141       -476.2107

     Atom 11  Ca  pos: (  0.778890  0.215608  0.480136)  para sigma:        -474.09
          -467.3995         -4.2479         -8.8028
            -5.6428       -463.8835        -14.7812
            -6.0821         -9.4908       -491.0010

     Atom 12  Ca  pos: (  0.548971  0.091142  0.783165)  para sigma:        -462.16
          -450.3672         -6.1255        -31.7323
            -2.8266       -469.3401         -8.1139
           -34.8096         -8.7876       -466.7688

     Atom 13  Ca  pos: (  0.284149 -0.013820  1.676762)  para sigma:        -464.85
          -469.2063         26.2251         10.7396
            24.6680       -451.5018          3.9096
            13.0013          7.4001       -473.8400

     Atom 14  Si  pos: (  0.896863  0.113072  0.090279)  para sigma:        -406.27
          -426.8169         -1.4829          2.6958
             3.7045       -423.1084         19.7162
           -13.6789         16.9052       -368.8788

     Atom 15  Si  pos: (  0.544644  0.246276  0.593301)  para sigma:        -405.80
          -396.6438         25.2925          9.2772
            31.8228       -428.8372          1.0350
             9.9142         -1.0020       -391.9141

     Atom 16  Si  pos: (  0.767547  0.230379  0.238439)  para sigma:        -406.20
          -397.3848         32.2176         -3.7877
            30.7917       -404.1696        -17.2743
            -5.5432        -12.5159       -417.0360

     Atom 17  Si  pos: (  0.400173  0.127029  0.134068)  para sigma:        -407.79
          -409.9328         28.4905         30.7158
            22.3519       -432.4255         23.9849
            26.4509         14.0959       -381.0100

     Atom 18  Si  pos: ( -0.002448  0.227315  0.581850)  para sigma:        -409.15
          -404.8525         41.8531         -0.5644
            41.7277       -428.5477          1.6658
            -2.5329          6.4057       -394.0369

     Atom 19  Si  pos: (  0.272052  0.233334  0.296106)  para sigma:        -402.25
          -384.3586         22.0187          4.9823
            26.5211       -418.2999         -3.5494
             3.9997          8.9906       -404.0797

     Atom 20  Si  pos: ( -0.124626  0.442807  0.565799)  para sigma:        -404.45
          -396.5887         19.2291        -14.5893
            22.5801       -442.1381          6.1561
            -8.7096          1.2759       -374.6356

     Atom 21  Si  pos: (  0.146707  0.433363  0.277584)  para sigma:        -403.88
          -380.3427         30.3679         -4.3269
            29.8155       -414.3283         11.3916
            -1.4274          9.0524       -416.9784

     Atom 22  Si  pos: (  0.396839  0.449287  0.590362)  para sigma:        -400.46
          -427.8158         21.3579         -8.0579
            19.3570       -419.9726         30.4252
            -2.6841         25.6150       -353.5904

     Atom 23  Si  pos: (  0.642033  0.430377  0.246896)  para sigma:        -397.49
          -376.9775         31.1320        -14.0142
            31.5989       -408.1597          8.2633
            -6.7740          4.3493       -407.3460

     Atom 24  O   pos: (  0.212561  0.331360  0.243621)  para sigma:         -61.13
           -68.3243        -22.1973          0.6194
           -22.8540        -45.9760         -5.4031
             0.1227         -4.9558        -69.1024

     Atom 25  O   pos: (  0.271363  0.040236  0.529415)  para sigma:         -99.14
           -87.2168          7.8908        -14.2775
             5.8211        -87.1811         -7.0258
            -9.1311         -2.4211       -123.0242

     Atom 26  O   pos: (  0.520426  0.037792  0.359548)  para sigma:         -98.14
          -100.2227          5.7434          2.6720
             8.9895        -82.2946         -0.0964
            -1.7113         -4.3041       -111.8941

     Atom 27  O   pos: ( -0.215541  0.428887  0.481117)  para sigma:        -119.93
           -99.6921         -8.0868        -10.5756
           -14.3316       -137.4798        -14.8814
           -18.4741        -11.4178       -122.6156

     Atom 28  O   pos: (  0.044711  0.397056  0.335323)  para sigma:         -93.50
           -83.7271          3.1911        -11.5294
             2.6701        -84.0960         -1.1095
            -7.1745          0.9656       -112.6619

     Atom 29  O   pos: (  0.411000  0.092043  1.728836)  para sigma:         -83.35
           -86.5759         26.8353         23.5651
            27.4272        -96.0897          9.3259
            16.8571          4.2312        -67.3755

     Atom 30  O   pos: ( -0.002024  0.197826  0.104880)  para sigma:         -44.92
           -35.4432         12.8865         -4.9547
             7.6846        -41.1288          7.5528
            -5.6658          4.7829        -58.1756

     Atom 31  H   pos: ( -0.017368  0.271555  0.092562)  para sigma:           0.00
             0.0000          0.0000          0.0000
             0.0000          0.0000          0.0000
             0.0000          0.0000          0.0000

     Atom 32  O   pos: ( -0.038280  0.181091  0.692199)  para sigma:        -114.37
          -109.4898        -35.6248         27.1683
           -34.2804       -110.2170        -22.1071
            16.8483        -12.1760       -123.4165

     Atom 33  O   pos: (  0.296498  0.151451  0.203677)  para sigma:         -58.65
           -59.5775        -12.0316        -17.9090
           -13.8543        -67.0115         16.6562
           -17.9512         15.3271        -49.3494

     Atom 34  O   pos: (  0.686280  0.021329  0.714904)  para sigma:         -92.59
           -80.8510        -33.4829        -33.3063
           -31.9704       -112.4726         41.3606
           -24.1907         30.9476        -84.4367

     Atom 35  O   pos: (  0.896844  0.008988  0.158498)  para sigma:         -61.16
           -71.8903         -3.5381          9.0530
            -3.6801        -60.1748        -22.7858
            11.1819        -21.6911        -51.4048

     Atom 36  O   pos: (  0.492086  0.362423  0.598364)  para sigma:         -74.27
           -74.2702        -13.1417          5.1660
           -10.5489        -68.9906          2.1092
             6.2722          2.1192        -79.5523

     Atom 37  O   pos: (  0.691349  0.323522  0.200522)  para sigma:         -59.17
           -65.8394        -23.9689          0.4221
           -22.7599        -45.4537          4.0368
             1.0182          3.5754        -66.2210

     Atom 38  O   pos: (  0.757761  0.051352  0.516856)  para sigma:        -133.29
          -158.5687         -3.4453         18.7419
             5.8109       -104.8320         -0.7496
            14.8805          7.7842       -136.4808

     Atom 39  O   pos: (  0.036582  0.045820  0.283871)  para sigma:         -95.96
           -85.7865          5.1197         19.0355
             6.0075        -81.8934         10.3693
            19.2864         11.8137       -120.1920

     Atom 40  O   pos: (  0.297759  0.396540  0.535141)  para sigma:        -107.55
           -96.9003         -4.0128         17.2101
            -2.1747        -87.4597          7.5639
            14.4288          6.1969       -138.2811

     Atom 41  O   pos: (  0.553467  0.402507  0.327769)  para sigma:        -105.46
           -90.0483         -6.1365         -6.0079
            -8.6237       -119.3692          4.0932
            -3.0289          0.9925       -106.9711

     Atom 42  O   pos: (  0.937342  0.053119  1.686196)  para sigma:         -67.42
           -75.7148         -1.2292         10.0832
            -3.6574        -78.2338          5.2847
             8.7708          3.4082        -48.3128

     Atom 43  O   pos: (  0.490165  0.205289  0.164134)  para sigma:         -80.35
           -82.3120         12.6878          4.5254
            13.8467        -85.0613          2.0743
             6.7381          3.8635        -73.6877

     Atom 44  O   pos: (  0.615723  0.234784  0.695686)  para sigma:         -84.53
          -100.8440          9.2600         10.0716
             8.6793        -68.6720         -6.2689
            10.5819         -5.3002        -84.0776

     Atom 45  O   pos: (  0.796268  0.180179  0.123869)  para sigma:         -58.81
           -54.6636        -15.7166        -10.3799
           -18.1862        -66.8070         12.2855
            -9.5552         11.9609        -54.9668

     Atom 46  O   pos: (  0.455150  0.161118  0.582774)  para sigma:         -88.54
           -88.3111         12.2115          7.9950
            12.8625        -64.9448         15.6356
            11.6747         19.5101       -112.3638

     Atom 47  O   pos: (  0.709942  0.152397  0.313061)  para sigma:         -90.95
           -96.8926          8.1671         -5.1331
             9.4691        -76.0222        -12.1643
            -6.7696         -7.6861        -99.9342

     Atom 48  O   pos: (  0.615585  0.255523  0.490781)  para sigma:        -125.80
          -104.0386         -6.8378          2.5809
           -13.7237       -153.6482         13.3297
             6.3673          3.5059       -119.7132

     Atom 49  O   pos: ( -0.133359  0.293989  0.274488)  para sigma:         -86.77
           -70.7311          6.6021          6.2176
             6.4731        -95.1794         -5.5063
             4.3400         -6.6069        -94.3919

     Atom 50  O   pos: ( -0.032289  0.161242  0.479965)  para sigma:        -113.94
          -144.4514          6.2170        -18.8383
             9.8378       -112.0043         -5.8331
           -13.2676         -7.2921        -85.3769

     Atom 51  O   pos: (  0.191901  0.178630  0.372379)  para sigma:        -120.31
          -111.0293         -3.2577          8.1917
            -2.2137       -109.9071          1.9300
            11.4090          5.0117       -139.9927

     Atom 52  O   pos: (  0.112346  0.273942  0.580759)  para sigma:         -79.21
           -54.2340          9.7799        -12.9629
             8.2958        -87.0254          5.9991
           -13.1939          5.4442        -96.3636

     Atom 53  O   pos: (  0.370944  0.269559  0.359112)  para sigma:         -96.09
           -67.7110         -3.8977          2.6817
            -9.5268        -97.1230          3.2076
            -4.2332          1.0488       -123.4463

     Atom 54  O   pos: ( -0.152746  0.463970  0.683377)  para sigma:        -107.29
          -110.1791        -15.4847        -30.8255
           -19.1666       -103.8797         23.1180
           -20.6210         11.3551       -107.8247

     Atom 55  O   pos: (  0.429728  0.007721  0.175447)  para sigma:         -73.17
           -81.7487         -7.4566          7.1829
            -4.5134        -67.7542        -11.2459
             7.0810        -12.6309        -69.9955

     Atom 56  O   pos: ( -0.090521  0.319502  0.570846)  para sigma:         -82.70
           -81.9728         -8.4201          3.1887
            -4.8023        -82.0782         -1.6018
             2.4957         -3.4033        -84.0630

     Atom 57  O   pos: (  0.122406  0.434579  0.696352)  para sigma:         -25.50
           -36.4666          5.6245          0.2838
             0.9396        -13.1487         20.0894
            -5.3452         22.7286        -26.8745

     Atom 58  H   pos: (  0.117910  0.361906  0.669248)  para sigma:           0.00
             0.0000          0.0000          0.0000
             0.0000          0.0000          0.0000
             0.0000          0.0000          0.0000

     Atom 59  H   pos: (  0.056828  0.454268  0.724806)  para sigma:           0.00
             0.0000          0.0000          0.0000
             0.0000          0.0000          0.0000
             0.0000          0.0000          0.0000

     Atom 60  O   pos: (  0.296453  0.378747  1.469286)  para sigma:         -14.86
           -22.4761         -4.7447          2.4861
            -8.0115          0.9419          3.6055
             5.8193          3.9741        -23.0596

     Atom 61  H   pos: (  0.298422  0.443219  1.508950)  para sigma:           0.00
             0.0000          0.0000          0.0000
             0.0000          0.0000          0.0000
             0.0000          0.0000          0.0000

     Atom 62  H   pos: (  0.331422  0.327984  1.512668)  para sigma:           0.00
             0.0000          0.0000          0.0000
             0.0000          0.0000          0.0000
             0.0000          0.0000          0.0000

     Atom 63  O   pos: (  0.628314  0.414050  0.761539)  para sigma:         -32.02
           -42.4135         10.6452         -1.5618
             6.7682        -12.7498         13.0580
            -1.9302         17.4546        -40.9011

     Atom 64  H   pos: (  0.622290  0.338535  0.736281)  para sigma:           0.00
             0.0000          0.0000          0.0000
             0.0000          0.0000          0.0000
             0.0000          0.0000          0.0000

     Atom 65  H   pos: (  0.570794  0.446820  0.727941)  para sigma:           0.00
             0.0000          0.0000          0.0000
             0.0000          0.0000          0.0000
             0.0000          0.0000          0.0000

     Atom 66  O   pos: (  0.403529  0.389389  0.146186)  para sigma:         -21.00
           -17.5104          3.1170          5.5935
             3.5495         -4.7405         -5.5998
             7.9213         -6.1281        -40.7352

     Atom 67  H   pos: (  0.463374  0.431495  0.131277)  para sigma:           0.00
             0.0000          0.0000          0.0000
             0.0000          0.0000          0.0000
             0.0000          0.0000          0.0000

     Atom 68  H   pos: (  0.435211  0.319986  0.155153)  para sigma:           0.00
             0.0000          0.0000          0.0000
             0.0000          0.0000          0.0000
             0.0000          0.0000          0.0000

     Atom 69  O   pos: ( -0.107293  0.445965  1.319008)  para sigma:         -16.24
           -20.2702         14.9382          3.4631
            14.7248        -12.4451          4.3578
             4.6454          6.5484        -16.0035

     Atom 70  H   pos: (  0.232631  0.006945  1.391298)  para sigma:           0.00
             0.0000          0.0000          0.0000
             0.0000          0.0000          0.0000
             0.0000          0.0000          0.0000

     Atom 71  H   pos: ( -0.130705  0.381292  1.348953)  para sigma:           0.00
             0.0000          0.0000          0.0000
             0.0000          0.0000          0.0000
             0.0000          0.0000          0.0000

     Atom 72  O   pos: (  0.133818  0.376485  1.601126)  para sigma:         -19.94
           -11.2264         -5.6944          1.5435
            -6.0228        -43.1204         -2.6289
            -5.6693         -1.8657         -5.4740

     Atom 73  H   pos: (  0.192570  0.368408  1.647961)  para sigma:           0.00
             0.0000          0.0000          0.0000
             0.0000          0.0000          0.0000
             0.0000          0.0000          0.0000

     Atom 74  H   pos: (  0.168387  0.376467  1.534972)  para sigma:           0.00
             0.0000          0.0000          0.0000
             0.0000          0.0000          0.0000
             0.0000          0.0000          0.0000

     Atom 75  O   pos: (  0.813319  0.219368  1.262038)  para sigma:         -21.39
            -4.3533          6.2381        -11.9493
             0.8892        -38.3074         -2.7916
           -12.5779         -6.2745        -21.4963

     Atom 76  H   pos: (  0.886234  0.205679  1.280372)  para sigma:           0.00
             0.0000          0.0000          0.0000
             0.0000          0.0000          0.0000
             0.0000          0.0000          0.0000

     Atom 77  H   pos: (  0.767265  0.190376  1.313897)  para sigma:           0.00
             0.0000          0.0000          0.0000
             0.0000          0.0000          0.0000
             0.0000          0.0000          0.0000

     Atom 78  O   pos: (  0.998959  0.005036  1.330862)  para sigma:         -16.84
            -5.4899          7.4188         -0.9039
             9.3751        -27.0980        -12.5171
            -3.8201        -16.7993        -17.9269

     Atom 79  H   pos: (  0.650305  0.421786  1.345620)  para sigma:           0.00
             0.0000          0.0000          0.0000
             0.0000          0.0000          0.0000
             0.0000          0.0000          0.0000

     Atom 80  H   pos: (  0.070729  0.006229  1.327710)  para sigma:           0.00
             0.0000          0.0000          0.0000
             0.0000          0.0000          0.0000
             0.0000          0.0000          0.0000

     Atom 81  O   pos: (  0.168313  0.140379  1.070037)  para sigma:         -17.79
           -19.9547          6.7515         -7.8260
             9.3092        -36.0187        -12.9446
            -3.8451        -13.5373          2.6163

     Atom 82  H   pos: (  0.176459  0.157609  0.993734)  para sigma:           0.00
             0.0000          0.0000          0.0000
             0.0000          0.0000          0.0000
             0.0000          0.0000          0.0000

     Atom 83  H   pos: (  0.234221  0.118006  1.095193)  para sigma:           0.00
             0.0000          0.0000          0.0000
             0.0000          0.0000          0.0000
             0.0000          0.0000          0.0000

     Atom 84  O   pos: ( -0.053114  0.395799  0.115947)  para sigma:         -35.89
           -36.2009         10.1404         -4.9365
            11.9292        -36.3845        -12.9063
            -8.2575        -10.3058        -35.0968

     Atom 85  H   pos: (  0.013942  0.423049  0.138931)  para sigma:           0.00
             0.0000          0.0000          0.0000
             0.0000          0.0000          0.0000
             0.0000          0.0000          0.0000

     Atom 86  H   pos: ( -0.084157  0.364575  0.179163)  para sigma:           0.00
             0.0000          0.0000          0.0000
             0.0000          0.0000          0.0000
             0.0000          0.0000          0.0000

     Atom 87  O   pos: (  0.047481  0.408890  1.175539)  para sigma:         -22.58
            -8.2221         -0.1191         -9.7258
             4.9143        -27.1247          6.1120
            -8.6944          5.9832        -32.3861

     Atom 88  H   pos: ( -0.003012  0.444574  1.218149)  para sigma:           0.00
             0.0000          0.0000          0.0000
             0.0000          0.0000          0.0000
             0.0000          0.0000          0.0000

     Atom 89  H   pos: (  0.117324  0.432551  1.191167)  para sigma:           0.00
             0.0000          0.0000          0.0000
             0.0000          0.0000          0.0000
             0.0000          0.0000          0.0000

     Atom 90  O   pos: (  0.013198  0.220006  1.234993)  para sigma:         -25.97
           -27.3711          2.9585         12.6216
             4.4710        -14.5634        -12.0266
             7.9992        -10.5042        -35.9770

     Atom 91  H   pos: (  0.063665  0.216668  1.290407)  para sigma:           0.00
             0.0000          0.0000          0.0000
             0.0000          0.0000          0.0000
             0.0000          0.0000          0.0000

     Atom 92  H   pos: (  0.025582  0.289740  1.206176)  para sigma:           0.00
             0.0000          0.0000          0.0000
             0.0000          0.0000          0.0000
             0.0000          0.0000          0.0000

     Atom 93  O   pos: ( -0.051897  0.291574  1.619196)  para sigma:         -34.73
           -32.3113         -0.4582          1.8895
            -2.2957        -24.9035         13.6086
             3.0864          9.2888        -46.9702

     Atom 94  H   pos: ( -0.118530  0.268491  1.597140)  para sigma:           0.00
             0.0000          0.0000          0.0000
             0.0000          0.0000          0.0000
             0.0000          0.0000          0.0000

     Atom 95  H   pos: ( -0.000604  0.250581  1.581832)  para sigma:           0.00
             0.0000          0.0000          0.0000
             0.0000          0.0000          0.0000
             0.0000          0.0000          0.0000

     Atom 96  O   pos: (  0.044649  0.416183  0.973875)  para sigma:         -17.58
           -11.2882         11.5726         10.6060
            11.6299        -35.6304         -1.9386
             9.5529          0.0602         -5.8065

     Atom 97  H   pos: (  0.038838  0.416623  1.049785)  para sigma:           0.00
             0.0000          0.0000          0.0000
             0.0000          0.0000          0.0000
             0.0000          0.0000          0.0000

     Atom 98  H   pos: ( -0.017040  0.381809  0.947751)  para sigma:           0.00
             0.0000          0.0000          0.0000
             0.0000          0.0000          0.0000
             0.0000          0.0000          0.0000

     Atom 99  O   pos: ( -0.178124  0.391921  1.103808)  para sigma:         -18.35
           -35.4481         -9.7331         -2.4730
            -7.6089        -12.5953         -6.9045
            -4.7426         -9.5140         -7.0216

     Atom100  H   pos: ( -0.162712  0.369440  1.033567)  para sigma:           0.00
             0.0000          0.0000          0.0000
             0.0000          0.0000          0.0000
             0.0000          0.0000          0.0000

     Atom101  H   pos: ( -0.183429  0.333094  1.150175)  para sigma:           0.00
             0.0000          0.0000          0.0000
             0.0000          0.0000          0.0000
             0.0000          0.0000          0.0000

     Atom102  O   pos: (  0.579852  0.073972  1.601016)  para sigma:         -26.16
           -15.9298         15.2143         -2.7830
            18.1978        -27.8882         15.8718
             0.6438         16.6900        -34.6476

     Atom103  H   pos: (  0.609314  0.126136  1.648269)  para sigma:           0.00
             0.0000          0.0000          0.0000
             0.0000          0.0000          0.0000
             0.0000          0.0000          0.0000

     Atom104  H   pos: (  0.515569  0.058897  1.637366)  para sigma:           0.00
             0.0000          0.0000          0.0000
             0.0000          0.0000          0.0000
             0.0000          0.0000          0.0000

     Atom105  O   pos: (  0.371525  0.113593  0.858580)  para sigma:         -17.77
             1.8441        -19.2839         -3.3258
           -18.0249        -22.1412         -9.9970
            -5.5367         -9.5753        -33.0048

     Atom106  H   pos: (  0.365672  0.060610  0.911427)  para sigma:           0.00
             0.0000          0.0000          0.0000
             0.0000          0.0000          0.0000
             0.0000          0.0000          0.0000

     Atom107  H   pos: (  0.300091  0.144055  0.856693)  para sigma:           0.00
             0.0000          0.0000          0.0000
             0.0000          0.0000          0.0000
             0.0000          0.0000          0.0000

     Atom108  O   pos: ( -0.000797  0.020785  0.953592)  para sigma:         -50.34
           -36.2212         -0.5227         -1.9820
            -2.9429        -61.8346          2.1524
            -5.4011          3.7362        -52.9672

     Atom109  H   pos: (  0.925195 -0.019498  0.962487)  para sigma:           0.00
             0.0000          0.0000          0.0000
             0.0000          0.0000          0.0000
             0.0000          0.0000          0.0000

     Atom110  H   pos: ( -0.259418  0.436812  0.929123)  para sigma:           0.00
             0.0000          0.0000          0.0000
             0.0000          0.0000          0.0000
             0.0000          0.0000          0.0000

     Atom111  O   pos: (  0.080401  0.156987  1.540239)  para sigma:         -27.15
           -18.6860         12.4038          1.8421
            12.8295        -40.8688         -0.4511
             1.1097         -4.9678        -21.9011

     Atom112  H   pos: (  0.129699  0.164221  1.598336)  para sigma:           0.00
             0.0000          0.0000          0.0000
             0.0000          0.0000          0.0000
             0.0000          0.0000          0.0000

     Atom113  H   pos: (  0.028313  0.110059  1.568082)  para sigma:           0.00
             0.0000          0.0000          0.0000
             0.0000          0.0000          0.0000
             0.0000          0.0000          0.0000

     Atom114  O   pos: (  0.176375  0.227090  1.374739)  para sigma:          -5.99
           -10.2577         18.3013         -4.3731
            19.6118         -4.8374         -2.8677
            -4.0399         -3.9139         -2.8620

     Atom115  H   pos: (  0.135362  0.200355  1.432457)  para sigma:           0.00
             0.0000          0.0000          0.0000
             0.0000          0.0000          0.0000
             0.0000          0.0000          0.0000

     Atom116  H   pos: (  0.207270  0.291223  1.398334)  para sigma:           0.00
             0.0000          0.0000          0.0000
             0.0000          0.0000          0.0000
             0.0000          0.0000          0.0000

     Atom117  O   pos: (  0.616204  0.228287  0.017400)  para sigma:         -34.43
           -28.3071          2.2303         -5.5372
             2.9628        -49.5199          0.1744
            -6.8930         -0.6106        -25.4483

     Atom118  H   pos: (  0.684867  0.214568  0.043249)  para sigma:           0.00
             0.0000          0.0000          0.0000
             0.0000          0.0000          0.0000
             0.0000          0.0000          0.0000

     Atom119  H   pos: (  0.567947  0.220385  0.079186)  para sigma:           0.00
             0.0000          0.0000          0.0000
             0.0000          0.0000          0.0000
             0.0000          0.0000          0.0000

     Atom120  O   pos: (  0.790584  0.109272  1.562431)  para sigma:         -13.87
             7.4748         -4.6581         14.4352
            -3.0075        -30.5848        -11.4825
            11.7774        -11.3102        -18.4862

     Atom121  H   pos: (  0.850626  0.086983  1.604915)  para sigma:           0.00
             0.0000          0.0000          0.0000
             0.0000          0.0000          0.0000
             0.0000          0.0000          0.0000

     Atom122  H   pos: (  0.730787  0.085900  1.599772)  para sigma:           0.00
             0.0000          0.0000          0.0000
             0.0000          0.0000          0.0000
             0.0000          0.0000          0.0000

     Atom123  O   pos: (  0.239327  0.361976  0.028005)  para sigma:         -22.83
            -7.7462         -2.5264          4.8470
            -3.4102        -37.1864          9.7675
             3.2189         11.1907        -23.5597

     Atom124  H   pos: (  0.198421  0.395155  0.081287)  para sigma:           0.00
             0.0000          0.0000          0.0000
             0.0000          0.0000          0.0000
             0.0000          0.0000          0.0000

     Atom125  H   pos: (  0.309463  0.370741  0.055944)  para sigma:           0.00
             0.0000          0.0000          0.0000
             0.0000          0.0000          0.0000
             0.0000          0.0000          0.0000

     Atom126  O   pos: (  0.200227  0.151705  1.700999)  para sigma:         -33.71
           -29.1741          5.3766         -5.0873
             3.3288        -34.2139          4.1695
            -2.8654          4.7538        -37.7374

     Atom127  H   pos: (  0.202906  0.238234  0.006363)  para sigma:           0.00
             0.0000          0.0000          0.0000
             0.0000          0.0000          0.0000
             0.0000          0.0000          0.0000

     Atom128  H   pos: (  0.104047  0.176452  0.036743)  para sigma:           0.00
             0.0000          0.0000          0.0000
             0.0000          0.0000          0.0000
             0.0000          0.0000          0.0000

     Atom129  O   pos: (  0.787713  0.300328  1.476387)  para sigma:          -8.90
           -24.7657         -5.1274         -5.6566
            -8.6881          9.3574         -1.1860
            -6.0582         -3.6521        -11.2892

     Atom130  H   pos: (  0.753775  0.340160  1.528738)  para sigma:           0.00
             0.0000          0.0000          0.0000
             0.0000          0.0000          0.0000
             0.0000          0.0000          0.0000

     Atom131  H   pos: (  0.789679  0.230748  1.504589)  para sigma:           0.00
             0.0000          0.0000          0.0000
             0.0000          0.0000          0.0000
             0.0000          0.0000          0.0000

     Atom132  O   pos: (  0.672789  0.115929  1.379675)  para sigma:         -19.37
           -28.8346         -3.5000          0.0641
            -2.6819        -17.5122         11.6436
             0.5780         14.8424        -11.7763

     Atom133  H   pos: (  0.709239  0.108909  1.444465)  para sigma:           0.00
             0.0000          0.0000          0.0000
             0.0000          0.0000          0.0000
             0.0000          0.0000          0.0000

     Atom134  H   pos: (  0.694631  0.052697  1.341879)  para sigma:           0.00
             0.0000          0.0000          0.0000
             0.0000          0.0000          0.0000
             0.0000          0.0000          0.0000

     Atom135  O   pos: (  0.581566  0.342074  1.604672)  para sigma:         -25.21
           -37.0118          2.2611          9.2242
             1.6846         -8.7095         -0.4518
             9.1961         -1.1178        -29.9039

     Atom136  H   pos: (  0.589982  0.412038  1.633164)  para sigma:           0.00
             0.0000          0.0000          0.0000
             0.0000          0.0000          0.0000
             0.0000          0.0000          0.0000

     Atom137  H   pos: (  0.616704  0.294977  1.653346)  para sigma:           0.00
             0.0000          0.0000          0.0000
             0.0000          0.0000          0.0000
             0.0000          0.0000          0.0000

     Atom138  O   pos: (  0.345640  0.160081  1.239804)  para sigma:          -0.27
            15.4902        -17.2932          4.6807
           -15.0344        -21.4603         -4.1511
             6.3162         -3.1519          5.1645

     Atom139  H   pos: (  0.284307  0.193157  1.265680)  para sigma:           0.00
             0.0000          0.0000          0.0000
             0.0000          0.0000          0.0000
             0.0000          0.0000          0.0000

     Atom140  H   pos: (  0.388241  0.149617  1.301284)  para sigma:           0.00
             0.0000          0.0000          0.0000
             0.0000          0.0000          0.0000
             0.0000          0.0000          0.0000

     Atom141  O   pos: (  0.560833 -0.024984  1.182799)  para sigma:          -9.16
            -5.2274         -8.6971         10.2272
           -10.4791        -20.7459          7.8213
             8.3379          7.7465         -1.5038

     Atom142  H   pos: (  0.276269  0.404969  1.112572)  para sigma:           0.00
             0.0000          0.0000          0.0000
             0.0000          0.0000          0.0000
             0.0000          0.0000          0.0000

     Atom143  H   pos: (  0.305369  0.434664  1.221596)  para sigma:           0.00
             0.0000          0.0000          0.0000
             0.0000          0.0000          0.0000
             0.0000          0.0000          0.0000

     Atom144  O   pos: (  0.580807  0.213323  0.932220)  para sigma:         -17.78
           -27.3405         -6.1390        -11.8781
            -7.1326        -12.5170         -6.6098
           -10.7998         -7.1996        -13.4802

     Atom145  H   pos: (  0.564526  0.286321  0.926193)  para sigma:           0.00
             0.0000          0.0000          0.0000
             0.0000          0.0000          0.0000
             0.0000          0.0000          0.0000

     Atom146  H   pos: (  0.550969  0.191559  0.998842)  para sigma:           0.00
             0.0000          0.0000          0.0000
             0.0000          0.0000          0.0000
             0.0000          0.0000          0.0000

     Atom147  O   pos: (  0.292102  0.052337  1.501480)  para sigma:         -22.35
           -13.6213          2.0077         -6.8682
            -2.0633        -25.3054         -2.2626
            -5.3273         -4.4075        -28.1267

     Atom148  H   pos: (  0.361263  0.059860  1.470339)  para sigma:           0.00
             0.0000          0.0000          0.0000
             0.0000          0.0000          0.0000
             0.0000          0.0000          0.0000

     Atom149  H   pos: (  0.265236  0.121528  1.495494)  para sigma:           0.00
             0.0000          0.0000          0.0000
             0.0000          0.0000          0.0000
             0.0000          0.0000          0.0000

     Atom150  O   pos: (  0.423430  0.420179  1.278543)  para sigma:         -21.05
           -17.8521        -16.7222         -7.8239
           -15.8991        -34.8274         -2.7251
            -7.9588         -5.7008        -10.4724

     Atom151  H   pos: (  0.475907  0.410357  1.224430)  para sigma:           0.00
             0.0000          0.0000          0.0000
             0.0000          0.0000          0.0000
             0.0000          0.0000          0.0000

     Atom152  H   pos: (  0.449855  0.378465  1.334785)  para sigma:           0.00
             0.0000          0.0000          0.0000
             0.0000          0.0000          0.0000
             0.0000          0.0000          0.0000

     Atom153  O   pos: (  0.518893  0.171074  1.123389)  para sigma:         -12.48
           -11.9469         -6.4958        -11.6630
           -11.7488         -2.7235        -10.2412
           -10.5823        -11.1397        -22.7649

     Atom154  H   pos: (  0.449395  0.178628  1.151847)  para sigma:           0.00
             0.0000          0.0000          0.0000
             0.0000          0.0000          0.0000
             0.0000          0.0000          0.0000

     Atom155  H   pos: (  0.542008  0.102404  1.145601)  para sigma:           0.00
             0.0000          0.0000          0.0000
             0.0000          0.0000          0.0000
             0.0000          0.0000          0.0000

     Atom156  O   pos: (  0.408632  0.236128  1.575118)  para sigma:         -22.12
           -26.8821          9.2915          2.8632
            12.9811        -13.6236        -11.1105
             2.9426         -9.8687        -25.8400

     Atom157  H   pos: (  0.406005  0.187565  1.633782)  para sigma:           0.00
             0.0000          0.0000          0.0000
             0.0000          0.0000          0.0000
             0.0000          0.0000          0.0000

     Atom158  H   pos: (  0.466875  0.281809  1.591396)  para sigma:           0.00
             0.0000          0.0000          0.0000
             0.0000          0.0000          0.0000
             0.0000          0.0000          0.0000

     Atom159  O   pos: (  0.571313  0.372718  1.141055)  para sigma:         -14.55
           -31.6073         -1.7925          3.6225
            -1.3126          2.1758         -5.4043
             5.0006         -7.5161        -14.2186

     Atom160  H   pos: (  0.568356  0.297361  1.143684)  para sigma:           0.00
             0.0000          0.0000          0.0000
             0.0000          0.0000          0.0000
             0.0000          0.0000          0.0000

     Atom161  H   pos: (  0.541986  0.389976  1.074495)  para sigma:           0.00
             0.0000          0.0000          0.0000
             0.0000          0.0000          0.0000
             0.0000          0.0000          0.0000

     Atom162  O   pos: (  0.356782  0.333411  1.020877)  para sigma:         -19.47
            -8.7845         16.2065        -12.9669
            13.1313        -16.8116         -5.6835
           -11.3622         -8.6948        -32.8025

     Atom163  H   pos: (  0.417914  0.370646  0.986305)  para sigma:           0.00
             0.0000          0.0000          0.0000
             0.0000          0.0000          0.0000
             0.0000          0.0000          0.0000

     Atom164  H   pos: (  0.352617  0.266128  0.990283)  para sigma:           0.00
             0.0000          0.0000          0.0000
             0.0000          0.0000          0.0000
             0.0000          0.0000          0.0000

     Atom165  O   pos: (  0.861698  0.107684  1.105965)  para sigma:         -20.25
           -21.7538        -13.2067          2.3557
           -12.8045        -28.5580         12.2573
             7.4125          9.8503        -10.4303

     Atom166  H   pos: (  0.825413  0.105013  1.041284)  para sigma:           0.00
             0.0000          0.0000          0.0000
             0.0000          0.0000          0.0000
             0.0000          0.0000          0.0000

     Atom167  H   pos: (  0.823369  0.148591  1.156719)  para sigma:           0.00
             0.0000          0.0000          0.0000
             0.0000          0.0000          0.0000
             0.0000          0.0000          0.0000

     Atom168  O   pos: (  0.775095  0.159975  0.898850)  para sigma:         -25.74
           -26.9767         -5.1885         -5.5942
            -8.8769        -14.7525        -10.0571
            -4.1915        -14.1969        -35.4818

     Atom169  H   pos: (  0.777346  0.084496  0.900145)  para sigma:           0.00
             0.0000          0.0000          0.0000
             0.0000          0.0000          0.0000
             0.0000          0.0000          0.0000

     Atom170  H   pos: (  0.705241  0.180805  0.919948)  para sigma:           0.00
             0.0000          0.0000          0.0000
             0.0000          0.0000          0.0000
             0.0000          0.0000          0.0000

     Atom171  O   pos: (  0.234094  0.449270  0.905904)  para sigma:         -20.25
           -11.3192         -6.1162          3.8972
            -6.8968        -27.0085        -19.5070
             6.8243        -21.8419        -22.4118

     Atom172  H   pos: (  0.165937  0.428233  0.930212)  para sigma:           0.00
             0.0000          0.0000          0.0000
             0.0000          0.0000          0.0000
             0.0000          0.0000          0.0000

     Atom173  H   pos: (  0.283073  0.405852  0.943732)  para sigma:           0.00
             0.0000          0.0000          0.0000
             0.0000          0.0000          0.0000
             0.0000          0.0000          0.0000

     Atom174  O   pos: (  0.458789  0.120160  1.411574)  para sigma:         -21.40
           -10.5712         -4.9876         -8.0016
            -3.4534        -32.0531          9.0081
           -11.0684         12.1013        -21.5751

     Atom175  H   pos: (  0.532535  0.106618  1.404573)  para sigma:           0.00
             0.0000          0.0000          0.0000
             0.0000          0.0000          0.0000
             0.0000          0.0000          0.0000

     Atom176  H   pos: (  0.452999  0.170482  1.468408)  para sigma:           0.00
             0.0000          0.0000          0.0000
             0.0000          0.0000          0.0000
             0.0000          0.0000          0.0000

     Atom177  O   pos: (  0.570019  0.328876  1.399838)  para sigma:         -12.02
           -22.5598         -5.1856          3.6365
            -5.0217        -13.3022          4.9624
            -0.2925          7.5964         -0.2043

     Atom178  H   pos: (  0.602863  0.264429  1.383053)  para sigma:           0.00
             0.0000          0.0000          0.0000
             0.0000          0.0000          0.0000
             0.0000          0.0000          0.0000

     Atom179  H   pos: (  0.579025  0.335252  1.474766)  para sigma:           0.00
             0.0000          0.0000          0.0000
             0.0000          0.0000          0.0000
             0.0000          0.0000          0.0000

     Atom180  O   pos: ( -0.204105  0.416979  1.683795)  para sigma:         -14.85
            -2.2218        -13.0661          3.1912
            -8.7485        -19.2324         -9.3966
             0.4483        -10.2277        -23.0970

     Atom181  H   pos: (  0.737588  0.382248  0.050566)  para sigma:           0.00
             0.0000          0.0000          0.0000
             0.0000          0.0000          0.0000
             0.0000          0.0000          0.0000

     Atom182  H   pos: (  0.043239 -0.014068  1.682673)  para sigma:           0.00
             0.0000          0.0000          0.0000
             0.0000          0.0000          0.0000
             0.0000          0.0000          0.0000

     Atom183  O   pos: (  0.183779  0.179635  0.877020)  para sigma:         -32.66
           -16.4545         21.6421          8.4622
            10.1898        -57.3918          7.9803
             9.5436         17.0948        -24.1393

     Atom184  H   pos: (  0.185017  0.253324  0.871146)  para sigma:           0.00
             0.0000          0.0000          0.0000
             0.0000          0.0000          0.0000
             0.0000          0.0000          0.0000

     Atom185  O   pos: ( -0.146961  0.382890  0.892750)  para sigma:         -65.19
           -52.0607        -15.3769         11.9064
           -13.3716        -92.3375         21.7681
            21.3666         42.8972        -51.1646

     Atom186  H   pos: (  0.192301 -0.024410  0.895921)  para sigma:           0.00
             0.0000          0.0000          0.0000
             0.0000          0.0000          0.0000
             0.0000          0.0000          0.0000

     Atom187  O   pos: (  0.502347  0.428204  0.937357)  para sigma:         -43.57
           -27.3558          9.9055        -10.8301
             8.8777        -47.9741         -8.8999
           -13.6507        -10.7052        -55.3668

     Atom188  H   pos: (  0.496647  0.410385  0.865497)  para sigma:           0.00
             0.0000          0.0000          0.0000
             0.0000          0.0000          0.0000
             0.0000          0.0000          0.0000

     Paramagnetic US occ-occ contribution in ppm:

     Atom  1  Ca  pos: (  0.137005  0.469534  0.513994)  para_oo sigma:          -3.04
            -2.7585         -0.6012          0.0658
            -0.5908         -2.9748          0.0708
             0.0125          0.0445         -3.3805

     Atom  2  Ca  pos: ( -0.116669  0.478533  0.341840)  para_oo sigma:          -3.22
            -2.9455         -0.6545         -0.0575
            -0.5795         -2.9782         -0.0966
            -0.0554         -0.0864         -3.7218

     Atom  3  Ca  pos: (  0.025947  0.216453  0.325246)  para_oo sigma:          -3.36
            -3.5608         -0.4291         -0.0164
            -0.4184         -2.9892         -0.1428
             0.0504         -0.1029         -3.5427

     Atom  4  Ca  pos: (  0.279623  0.220246  0.530945)  para_oo sigma:          -2.94
            -3.2265         -0.4930          0.0245
            -0.4579         -2.2992          0.0643
            -0.0196          0.0457         -3.2928

     Atom  5  Ca  pos: ( -0.172051  0.290964  0.746368)  para_oo sigma:          -2.72
            -2.5326         -0.0474          0.2504
            -0.0227         -2.8361          0.3934
             0.1656          0.4617         -2.7799

     Atom  6  Ca  pos: (  0.059658  0.088121  0.792570)  para_oo sigma:          -4.00
            -3.9068         -0.3238          0.2372
            -0.2682         -4.2176          0.3541
             0.2629          0.3781         -3.8655

     Atom  7  Ca  pos: (  0.020168  0.058872  1.131260)  para_oo sigma:          -3.03
            -2.6887         -0.0164         -0.1855
             0.0414         -2.7540         -0.0005
            -0.1458         -0.0381         -3.6332

     Atom  8  Ca  pos: (  0.617348  0.448754  0.487403)  para_oo sigma:          -3.29
            -2.8426         -0.0356          0.4310
            -0.0313         -3.3565          0.2247
             0.4615          0.2017         -3.6621

     Atom  9  Ca  pos: (  0.385582  0.453385  0.351323)  para_oo sigma:          -2.98
            -2.7358         -0.4339          0.0861
            -0.4416         -2.6890          0.0690
             0.0455         -0.0200         -3.5025

     Atom 10  Ca  pos: (  0.536768  0.214972  0.337598)  para_oo sigma:          -3.39
            -3.3737         -0.3341          0.3578
            -0.3492         -3.3180          0.1531
             0.3614          0.1437         -3.4757

     Atom 11  Ca  pos: (  0.778890  0.215608  0.480136)  para_oo sigma:          -3.03
            -2.7835         -0.0907         -0.0723
            -0.1113         -2.5754         -0.1528
            -0.0401         -0.1929         -3.7355

     Atom 12  Ca  pos: (  0.548971  0.091142  0.783165)  para_oo sigma:          -3.08
            -3.0425         -0.0716         -0.5657
            -0.0812         -2.9740          0.0762
            -0.5342          0.0427         -3.2250

     Atom 13  Ca  pos: (  0.284149 -0.013820  1.676762)  para_oo sigma:          -3.08
            -3.6094          0.4271          0.2154
             0.4073         -2.6527          0.1416
             0.1870          0.1693         -2.9899

     Atom 14  Si  pos: (  0.896863  0.113072  0.090279)  para_oo sigma:          -5.86
            -6.1988          0.0584         -0.3917
            -0.1072         -6.2116          0.1155
            -0.3785          0.1718         -5.1641

     Atom 15  Si  pos: (  0.544644  0.246276  0.593301)  para_oo sigma:          -5.97
            -5.7842          0.5072          0.1055
             0.4898         -6.2235         -0.0015
             0.0232          0.0159         -5.8899

     Atom 16  Si  pos: (  0.767547  0.230379  0.238439)  para_oo sigma:          -5.95
            -5.8823          0.7536         -0.0808
             0.7611         -5.8529         -0.4729
            -0.0981         -0.4976         -6.1088

     Atom 17  Si  pos: (  0.400173  0.127029  0.134068)  para_oo sigma:          -5.97
            -5.9068          0.5246          0.5302
             0.5590         -6.6555          0.2269
             0.5959          0.2873         -5.3421

     Atom 18  Si  pos: ( -0.002448  0.227315  0.581850)  para_oo sigma:          -5.92
            -5.7641          0.7740         -0.0956
             0.8435         -6.3762          0.0056
            -0.0463          0.0526         -5.6194

     Atom 19  Si  pos: (  0.272052  0.233334  0.296106)  para_oo sigma:          -6.05
            -5.8797          0.4150          0.3894
             0.3964         -6.3197          0.0159
             0.3811         -0.0176         -5.9592

     Atom 20  Si  pos: ( -0.124626  0.442807  0.565799)  para_oo sigma:          -6.08
            -5.9869          0.5237         -0.4540
             0.5116         -6.9033          0.1025
            -0.4329          0.0628         -5.3487

     Atom 21  Si  pos: (  0.146707  0.433363  0.277584)  para_oo sigma:          -6.02
            -5.5079          0.7009         -0.1771
             0.6878         -6.2979          0.4157
            -0.2106          0.4322         -6.2599

     Atom 22  Si  pos: (  0.396839  0.449287  0.590362)  para_oo sigma:          -6.15
            -6.7236          0.2766          0.0802
             0.1848         -6.6047          0.7474
            -0.0448          0.7613         -5.1361

     Atom 23  Si  pos: (  0.642033  0.430377  0.246896)  para_oo sigma:          -6.28
            -5.7603          0.7087         -0.0973
             0.7272         -6.6474          0.3136
            -0.1386          0.2998         -6.4186

     Atom 24  O   pos: (  0.212561  0.331360  0.243621)  para_oo sigma:          -4.02
            -4.3642         -1.5720          0.1691
            -1.5938         -2.8664         -0.2098
             0.1107         -0.1948         -4.8339

     Atom 25  O   pos: (  0.271363  0.040236  0.529415)  para_oo sigma:          -1.63
            -1.0275          1.4619         -1.1979
             1.3976         -1.7956         -0.8721
            -1.4128         -0.9497         -2.0608

     Atom 26  O   pos: (  0.520426  0.037792  0.359548)  para_oo sigma:          -1.79
            -1.9880          1.4361          1.4339
             1.3867         -1.6278          1.4307
             1.4119          1.4726         -1.7553

     Atom 27  O   pos: ( -0.215541  0.428887  0.481117)  para_oo sigma:          -1.24
            -1.0075          0.2067          1.8308
             0.3207         -1.9974          0.5112
             2.0317          0.4675         -0.7185

     Atom 28  O   pos: (  0.044711  0.397056  0.335323)  para_oo sigma:          -2.13
            -0.6771          1.1160         -1.4408
             1.1939         -3.4697         -0.6488
            -1.4495         -0.6413         -2.2342

     Atom 29  O   pos: (  0.411000  0.092043  1.728836)  para_oo sigma:          -2.95
            -4.3161         -0.6783          0.5180
            -0.6521         -4.3056          0.0838
             0.4744          0.0039         -0.2270

     Atom 30  O   pos: ( -0.002024  0.197826  0.104880)  para_oo sigma:          -2.34
            -1.7757          0.9206          0.1931
             0.8959         -2.6273          0.3683
             0.2603          0.3465         -2.6218

     Atom 31  H   pos: ( -0.017368  0.271555  0.092562)  para_oo sigma:           0.00
             0.0000          0.0000          0.0000
             0.0000          0.0000          0.0000
             0.0000          0.0000          0.0000

     Atom 32  O   pos: ( -0.038280  0.181091  0.692199)  para_oo sigma:          -1.46
            -2.5673          1.1062         -1.2886
             0.9977         -2.0584         -0.9090
            -1.1204         -1.0245          0.2449

     Atom 33  O   pos: (  0.296498  0.151451  0.203677)  para_oo sigma:          -3.90
            -4.0862         -0.7967         -1.0828
            -0.8479         -4.1841          1.0301
            -1.1275          1.0449         -3.4195

     Atom 34  O   pos: (  0.686280  0.021329  0.714904)  para_oo sigma:          -2.72
            -4.7211          0.2055          0.0896
             0.1894         -3.1492          1.1824
             0.0063          1.1842         -0.3028

     Atom 35  O   pos: (  0.896844  0.008988  0.158498)  para_oo sigma:          -4.11
            -5.0442         -0.4095          0.3977
            -0.4063         -3.7183         -1.5648
             0.5308         -1.6094         -3.5764

     Atom 36  O   pos: (  0.492086  0.362423  0.598364)  para_oo sigma:          -3.33
            -3.4462         -1.6988          0.2160
            -1.7034         -2.0985          0.1843
             0.1437          0.1795         -4.4599

     Atom 37  O   pos: (  0.691349  0.323522  0.200522)  para_oo sigma:          -4.04
            -4.3237         -1.5384          0.0466
            -1.5283         -2.8368          0.1918
             0.0817          0.2002         -4.9707

     Atom 38  O   pos: (  0.757761  0.051352  0.516856)  para_oo sigma:          -0.66
            -0.8796          0.7787         -1.1055
             0.6507         -1.0218         -1.2318
            -1.0686         -1.4320         -0.0879

     Atom 39  O   pos: (  0.036582  0.045820  0.283871)  para_oo sigma:          -1.98
            -1.4019          1.8474          0.8000
             1.8581         -2.1259          0.7201
             0.8443          0.7560         -2.4180

     Atom 40  O   pos: (  0.297759  0.396540  0.535141)  para_oo sigma:          -1.36
            -0.5160          1.2627          1.1639
             1.3135         -2.1213          0.6848
             1.2328          0.8170         -1.4320

     Atom 41  O   pos: (  0.553467  0.402507  0.327769)  para_oo sigma:          -1.69
            -1.0989          0.7047         -1.8398
             0.7021         -2.6845         -0.8781
            -1.9508         -0.8185         -1.2744

     Atom 42  O   pos: (  0.937342  0.053119  1.686196)  para_oo sigma:          -3.95
            -5.0455         -0.0281         -0.1272
            -0.0082         -4.8708          1.0892
            -0.0765          0.9930         -1.9367

     Atom 43  O   pos: (  0.490165  0.205289  0.164134)  para_oo sigma:          -3.00
            -2.1188          1.4016          0.3183
             1.4572         -2.3115          0.4020
             0.3727          0.4672         -4.5613

     Atom 44  O   pos: (  0.615723  0.234784  0.695686)  para_oo sigma:          -2.66
            -2.7993         -0.3703          1.4875
            -0.3766         -3.6325          0.3235
             1.5038          0.3971         -1.5368

     Atom 45  O   pos: (  0.796268  0.180179  0.123869)  para_oo sigma:          -3.91
            -3.7574         -0.9851         -0.9883
            -1.0778         -4.0772          0.8301
            -1.0042          0.9079         -3.9003

     Atom 46  O   pos: (  0.455150  0.161118  0.582774)  para_oo sigma:          -1.87
            -1.0195          1.9151          0.0718
             1.8503         -1.7796          0.0313
             0.0027         -0.0802         -2.8068

     Atom 47  O   pos: (  0.709942  0.152397  0.313061)  para_oo sigma:          -2.15
            -2.5610          1.3336         -1.3703
             1.2502         -1.9724         -1.3876
            -1.3848         -1.5465         -1.9207

     Atom 48  O   pos: (  0.615585  0.255523  0.490781)  para_oo sigma:          -1.00
            -1.5480          0.2614         -1.8142
             0.3568         -1.7918         -0.4727
            -1.8462         -0.3308          0.3261

     Atom 49  O   pos: ( -0.133359  0.293989  0.274488)  para_oo sigma:          -2.34
            -1.3651          1.1993          0.9152
             1.2810         -2.9048          0.6833
             0.9196          0.7126         -2.7580

     Atom 50  O   pos: ( -0.032289  0.161242  0.479965)  para_oo sigma:          -1.32
            -2.0196          0.3015          0.9478
             0.2250         -1.6502          1.7025
             0.9086          1.7936         -0.2833

     Atom 51  O   pos: (  0.191901  0.178630  0.372379)  para_oo sigma:          -1.45
            -1.2466          1.1313         -1.9238
             1.1512         -2.1340         -1.1220
            -1.9405         -1.1455         -0.9682

     Atom 52  O   pos: (  0.112346  0.273942  0.580759)  para_oo sigma:          -2.65
            -1.4245          1.4197          0.2385
             1.5591         -2.8511          0.1126
             0.2962          0.1585         -3.6677

     Atom 53  O   pos: (  0.370944  0.269559  0.359112)  para_oo sigma:          -1.92
            -0.9561          1.0228          1.7083
             1.0305         -2.9381          0.7412
             1.8451          0.6957         -1.8587

     Atom 54  O   pos: ( -0.152746  0.463970  0.683377)  para_oo sigma:          -1.87
            -2.6362          0.0339         -0.4057
             0.1135         -3.5544          0.2906
            -0.4898          0.5340          0.5887

     Atom 55  O   pos: (  0.429728  0.007721  0.175447)  para_oo sigma:          -3.68
            -4.2979         -0.4772          0.3726
            -0.4945         -3.3315         -1.0597
             0.4116         -1.1056         -3.4027

     Atom 56  O   pos: ( -0.090521  0.319502  0.570846)  para_oo sigma:          -3.14
            -3.3955         -1.5337          0.1429
            -1.5485         -1.5919         -0.2109
             0.0936         -0.1980         -4.4402

     Atom 57  O   pos: (  0.122406  0.434579  0.696352)  para_oo sigma:          -0.33
            -0.4523         -0.3170         -0.1309
            -0.3084         -0.0239          0.3846
            -0.1001          0.2847         -0.5221

     Atom 58  H   pos: (  0.117910  0.361906  0.669248)  para_oo sigma:           0.00
             0.0000          0.0000          0.0000
             0.0000          0.0000          0.0000
             0.0000          0.0000          0.0000

     Atom 59  H   pos: (  0.056828  0.454268  0.724806)  para_oo sigma:           0.00
             0.0000          0.0000          0.0000
             0.0000          0.0000          0.0000
             0.0000          0.0000          0.0000

     Atom 60  O   pos: (  0.296453  0.378747  1.469286)  para_oo sigma:          -1.01
            -1.0596         -0.0591         -0.0408
            -0.1166         -0.9292          0.0438
            -0.0110          0.0540         -1.0332

     Atom 61  H   pos: (  0.298422  0.443219  1.508950)  para_oo sigma:           0.00
             0.0000          0.0000          0.0000
             0.0000          0.0000          0.0000
             0.0000          0.0000          0.0000

     Atom 62  H   pos: (  0.331422  0.327984  1.512668)  para_oo sigma:           0.00
             0.0000          0.0000          0.0000
             0.0000          0.0000          0.0000
             0.0000          0.0000          0.0000

     Atom 63  O   pos: (  0.628314  0.414050  0.761539)  para_oo sigma:          -0.71
            -0.9039         -0.2277         -0.1703
            -0.1711         -0.4436          0.0396
            -0.1705          0.0413         -0.7861

     Atom 64  H   pos: (  0.622290  0.338535  0.736281)  para_oo sigma:           0.00
             0.0000          0.0000          0.0000
             0.0000          0.0000          0.0000
             0.0000          0.0000          0.0000

     Atom 65  H   pos: (  0.570794  0.446820  0.727941)  para_oo sigma:           0.00
             0.0000          0.0000          0.0000
             0.0000          0.0000          0.0000
             0.0000          0.0000          0.0000

     Atom 66  O   pos: (  0.403529  0.389389  0.146186)  para_oo sigma:          -0.85
            -0.7961          0.0181          0.0719
             0.0090         -0.7505         -0.0158
             0.0936          0.0040         -0.9989

     Atom 67  H   pos: (  0.463374  0.431495  0.131277)  para_oo sigma:           0.00
             0.0000          0.0000          0.0000
             0.0000          0.0000          0.0000
             0.0000          0.0000          0.0000

     Atom 68  H   pos: (  0.435211  0.319986  0.155153)  para_oo sigma:           0.00
             0.0000          0.0000          0.0000
             0.0000          0.0000          0.0000
             0.0000          0.0000          0.0000

     Atom 69  O   pos: ( -0.107293  0.445965  1.319008)  para_oo sigma:          -0.93
            -0.8423          0.0309          0.0204
            -0.0034         -1.0754         -0.0394
             0.0232          0.0087         -0.8743

     Atom 70  H   pos: (  0.232631  0.006945  1.391298)  para_oo sigma:           0.00
             0.0000          0.0000          0.0000
             0.0000          0.0000          0.0000
             0.0000          0.0000          0.0000

     Atom 71  H   pos: ( -0.130705  0.381292  1.348953)  para_oo sigma:           0.00
             0.0000          0.0000          0.0000
             0.0000          0.0000          0.0000
             0.0000          0.0000          0.0000

     Atom 72  O   pos: (  0.133818  0.376485  1.601126)  para_oo sigma:          -0.71
            -0.7710          0.1213          0.2846
             0.1982         -0.8146         -0.0989
             0.1729         -0.0914         -0.5526

     Atom 73  H   pos: (  0.192570  0.368408  1.647961)  para_oo sigma:           0.00
             0.0000          0.0000          0.0000
             0.0000          0.0000          0.0000
             0.0000          0.0000          0.0000

     Atom 74  H   pos: (  0.168387  0.376467  1.534972)  para_oo sigma:           0.00
             0.0000          0.0000          0.0000
             0.0000          0.0000          0.0000
             0.0000          0.0000          0.0000

     Atom 75  O   pos: (  0.813319  0.219368  1.262038)  para_oo sigma:          -1.09
            -1.0373          0.0398         -0.0829
            -0.0024         -1.1344          0.1247
            -0.1233          0.0951         -1.0910

     Atom 76  H   pos: (  0.886234  0.205679  1.280372)  para_oo sigma:           0.00
             0.0000          0.0000          0.0000
             0.0000          0.0000          0.0000
             0.0000          0.0000          0.0000

     Atom 77  H   pos: (  0.767265  0.190376  1.313897)  para_oo sigma:           0.00
             0.0000          0.0000          0.0000
             0.0000          0.0000          0.0000
             0.0000          0.0000          0.0000

     Atom 78  O   pos: (  0.998959  0.005036  1.330862)  para_oo sigma:          -0.40
             0.1048          0.1510          0.0123
             0.1690         -0.4255         -0.0162
             0.1028          0.0593         -0.8747

     Atom 79  H   pos: (  0.650305  0.421786  1.345620)  para_oo sigma:           0.00
             0.0000          0.0000          0.0000
             0.0000          0.0000          0.0000
             0.0000          0.0000          0.0000

     Atom 80  H   pos: (  0.070729  0.006229  1.327710)  para_oo sigma:           0.00
             0.0000          0.0000          0.0000
             0.0000          0.0000          0.0000
             0.0000          0.0000          0.0000

     Atom 81  O   pos: (  0.168313  0.140379  1.070037)  para_oo sigma:          -0.35
            -0.6011         -0.1932          0.3616
            -0.2249         -0.5612         -0.1539
             0.3861         -0.1881          0.1055

     Atom 82  H   pos: (  0.176459  0.157609  0.993734)  para_oo sigma:           0.00
             0.0000          0.0000          0.0000
             0.0000          0.0000          0.0000
             0.0000          0.0000          0.0000

     Atom 83  H   pos: (  0.234221  0.118006  1.095193)  para_oo sigma:           0.00
             0.0000          0.0000          0.0000
             0.0000          0.0000          0.0000
             0.0000          0.0000          0.0000

     Atom 84  O   pos: ( -0.053114  0.395799  0.115947)  para_oo sigma:          -0.75
            -0.6133          0.1439         -0.1365
             0.1268         -0.6362          0.0680
            -0.0524          0.1061         -1.0114

     Atom 85  H   pos: (  0.013942  0.423049  0.138931)  para_oo sigma:           0.00
             0.0000          0.0000          0.0000
             0.0000          0.0000          0.0000
             0.0000          0.0000          0.0000

     Atom 86  H   pos: ( -0.084157  0.364575  0.179163)  para_oo sigma:           0.00
             0.0000          0.0000          0.0000
             0.0000          0.0000          0.0000
             0.0000          0.0000          0.0000

     Atom 87  O   pos: (  0.047481  0.408890  1.175539)  para_oo sigma:          -0.98
            -1.0424         -0.0076         -0.0820
            -0.0074         -0.9274         -0.0885
            -0.0933         -0.0679         -0.9578

     Atom 88  H   pos: ( -0.003012  0.444574  1.218149)  para_oo sigma:           0.00
             0.0000          0.0000          0.0000
             0.0000          0.0000          0.0000
             0.0000          0.0000          0.0000

     Atom 89  H   pos: (  0.117324  0.432551  1.191167)  para_oo sigma:           0.00
             0.0000          0.0000          0.0000
             0.0000          0.0000          0.0000
             0.0000          0.0000          0.0000

     Atom 90  O   pos: (  0.013198  0.220006  1.234993)  para_oo sigma:          -0.75
            -0.6791         -0.0223          0.1287
            -0.0196         -0.7915         -0.1921
             0.0880         -0.2034         -0.7769

     Atom 91  H   pos: (  0.063665  0.216668  1.290407)  para_oo sigma:           0.00
             0.0000          0.0000          0.0000
             0.0000          0.0000          0.0000
             0.0000          0.0000          0.0000

     Atom 92  H   pos: (  0.025582  0.289740  1.206176)  para_oo sigma:           0.00
             0.0000          0.0000          0.0000
             0.0000          0.0000          0.0000
             0.0000          0.0000          0.0000

     Atom 93  O   pos: ( -0.051897  0.291574  1.619196)  para_oo sigma:          -0.37
             0.2365         -0.2178         -0.1207
            -0.2554         -0.7616         -0.0334
            -0.1437          0.0201         -0.5810

     Atom 94  H   pos: ( -0.118530  0.268491  1.597140)  para_oo sigma:           0.00
             0.0000          0.0000          0.0000
             0.0000          0.0000          0.0000
             0.0000          0.0000          0.0000

     Atom 95  H   pos: ( -0.000604  0.250581  1.581832)  para_oo sigma:           0.00
             0.0000          0.0000          0.0000
             0.0000          0.0000          0.0000
             0.0000          0.0000          0.0000

     Atom 96  O   pos: (  0.044649  0.416183  0.973875)  para_oo sigma:          -1.03
            -1.0263          0.0208          0.0587
             0.0574         -1.0114         -0.0381
             0.0518         -0.0232         -1.0503

     Atom 97  H   pos: (  0.038838  0.416623  1.049785)  para_oo sigma:           0.00
             0.0000          0.0000          0.0000
             0.0000          0.0000          0.0000
             0.0000          0.0000          0.0000

     Atom 98  H   pos: ( -0.017040  0.381809  0.947751)  para_oo sigma:           0.00
             0.0000          0.0000          0.0000
             0.0000          0.0000          0.0000
             0.0000          0.0000          0.0000

     Atom 99  O   pos: ( -0.178124  0.391921  1.103808)  para_oo sigma:          -0.36
            -0.6804          0.2182         -0.0561
             0.1891         -0.6477         -0.2286
            -0.0677         -0.2997          0.2358

     Atom100  H   pos: ( -0.162712  0.369440  1.033567)  para_oo sigma:           0.00
             0.0000          0.0000          0.0000
             0.0000          0.0000          0.0000
             0.0000          0.0000          0.0000

     Atom101  H   pos: ( -0.183429  0.333094  1.150175)  para_oo sigma:           0.00
             0.0000          0.0000          0.0000
             0.0000          0.0000          0.0000
             0.0000          0.0000          0.0000

     Atom102  O   pos: (  0.579852  0.073972  1.601016)  para_oo sigma:          -1.09
            -1.1033          0.0688          0.0211
             0.0551         -1.0298          0.1379
             0.0350          0.1120         -1.1235

     Atom103  H   pos: (  0.609314  0.126136  1.648269)  para_oo sigma:           0.00
             0.0000          0.0000          0.0000
             0.0000          0.0000          0.0000
             0.0000          0.0000          0.0000

     Atom104  H   pos: (  0.515569  0.058897  1.637366)  para_oo sigma:           0.00
             0.0000          0.0000          0.0000
             0.0000          0.0000          0.0000
             0.0000          0.0000          0.0000

     Atom105  O   pos: (  0.371525  0.113593  0.858580)  para_oo sigma:          -0.70
            -0.7281         -0.2191          0.0958
            -0.2951         -0.6478         -0.0542
             0.1541         -0.0946         -0.7328

     Atom106  H   pos: (  0.365672  0.060610  0.911427)  para_oo sigma:           0.00
             0.0000          0.0000          0.0000
             0.0000          0.0000          0.0000
             0.0000          0.0000          0.0000

     Atom107  H   pos: (  0.300091  0.144055  0.856693)  para_oo sigma:           0.00
             0.0000          0.0000          0.0000
             0.0000          0.0000          0.0000
             0.0000          0.0000          0.0000

     Atom108  O   pos: ( -0.000797  0.020785  0.953592)  para_oo sigma:          -0.34
             0.4085         -0.2991          0.0292
            -0.4056         -0.3132          0.0582
             0.0336         -0.0030         -1.1181

     Atom109  H   pos: (  0.925195 -0.019498  0.962487)  para_oo sigma:           0.00
             0.0000          0.0000          0.0000
             0.0000          0.0000          0.0000
             0.0000          0.0000          0.0000

     Atom110  H   pos: ( -0.259418  0.436812  0.929123)  para_oo sigma:           0.00
             0.0000          0.0000          0.0000
             0.0000          0.0000          0.0000
             0.0000          0.0000          0.0000

     Atom111  O   pos: (  0.080401  0.156987  1.540239)  para_oo sigma:          -1.09
            -1.0803         -0.1564         -0.0309
            -0.1760         -1.1744         -0.0733
            -0.1373         -0.1044         -1.0019

     Atom112  H   pos: (  0.129699  0.164221  1.598336)  para_oo sigma:           0.00
             0.0000          0.0000          0.0000
             0.0000          0.0000          0.0000
             0.0000          0.0000          0.0000

     Atom113  H   pos: (  0.028313  0.110059  1.568082)  para_oo sigma:           0.00
             0.0000          0.0000          0.0000
             0.0000          0.0000          0.0000
             0.0000          0.0000          0.0000

     Atom114  O   pos: (  0.176375  0.227090  1.374739)  para_oo sigma:          -0.95
            -0.9219         -0.0079         -0.0817
             0.0454         -1.0141         -0.0178
            -0.0999         -0.0298         -0.9098

     Atom115  H   pos: (  0.135362  0.200355  1.432457)  para_oo sigma:           0.00
             0.0000          0.0000          0.0000
             0.0000          0.0000          0.0000
             0.0000          0.0000          0.0000

     Atom116  H   pos: (  0.207270  0.291223  1.398334)  para_oo sigma:           0.00
             0.0000          0.0000          0.0000
             0.0000          0.0000          0.0000
             0.0000          0.0000          0.0000

     Atom117  O   pos: (  0.616204  0.228287  0.017400)  para_oo sigma:          -1.16
            -1.3137          0.0090         -0.0103
             0.0015         -1.1142         -0.0788
             0.0304         -0.0478         -1.0617

     Atom118  H   pos: (  0.684867  0.214568  0.043249)  para_oo sigma:           0.00
             0.0000          0.0000          0.0000
             0.0000          0.0000          0.0000
             0.0000          0.0000          0.0000

     Atom119  H   pos: (  0.567947  0.220385  0.079186)  para_oo sigma:           0.00
             0.0000          0.0000          0.0000
             0.0000          0.0000          0.0000
             0.0000          0.0000          0.0000

     Atom120  O   pos: (  0.790584  0.109272  1.562431)  para_oo sigma:          -0.97
            -0.8611         -0.0388          0.1724
             0.0192         -1.0320         -0.1170
             0.2042         -0.1521         -1.0293

     Atom121  H   pos: (  0.850626  0.086983  1.604915)  para_oo sigma:           0.00
             0.0000          0.0000          0.0000
             0.0000          0.0000          0.0000
             0.0000          0.0000          0.0000

     Atom122  H   pos: (  0.730787  0.085900  1.599772)  para_oo sigma:           0.00
             0.0000          0.0000          0.0000
             0.0000          0.0000          0.0000
             0.0000          0.0000          0.0000

     Atom123  O   pos: (  0.239327  0.361976  0.028005)  para_oo sigma:          -0.98
            -0.9428          0.0458          0.1801
             0.0571         -1.0265          0.0923
             0.2073          0.0533         -0.9631

     Atom124  H   pos: (  0.198421  0.395155  0.081287)  para_oo sigma:           0.00
             0.0000          0.0000          0.0000
             0.0000          0.0000          0.0000
             0.0000          0.0000          0.0000

     Atom125  H   pos: (  0.309463  0.370741  0.055944)  para_oo sigma:           0.00
             0.0000          0.0000          0.0000
             0.0000          0.0000          0.0000
             0.0000          0.0000          0.0000

     Atom126  O   pos: (  0.200227  0.151705  1.700999)  para_oo sigma:          -0.72
            -0.5587          0.2277          0.0036
             0.1899         -0.9264         -0.0660
             0.0597          0.0205         -0.6854

     Atom127  H   pos: (  0.202906  0.238234  0.006363)  para_oo sigma:           0.00
             0.0000          0.0000          0.0000
             0.0000          0.0000          0.0000
             0.0000          0.0000          0.0000

     Atom128  H   pos: (  0.104047  0.176452  0.036743)  para_oo sigma:           0.00
             0.0000          0.0000          0.0000
             0.0000          0.0000          0.0000
             0.0000          0.0000          0.0000

     Atom129  O   pos: (  0.787713  0.300328  1.476387)  para_oo sigma:          -0.79
            -0.9274          0.0731          0.0413
             0.0182         -0.6593         -0.0914
             0.0371         -0.1094         -0.7872

     Atom130  H   pos: (  0.753775  0.340160  1.528738)  para_oo sigma:           0.00
             0.0000          0.0000          0.0000
             0.0000          0.0000          0.0000
             0.0000          0.0000          0.0000

     Atom131  H   pos: (  0.789679  0.230748  1.504589)  para_oo sigma:           0.00
             0.0000          0.0000          0.0000
             0.0000          0.0000          0.0000
             0.0000          0.0000          0.0000

     Atom132  O   pos: (  0.672789  0.115929  1.379675)  para_oo sigma:          -1.02
            -0.9820         -0.0037         -0.0548
             0.0200         -0.9193          0.0730
            -0.0659          0.0850         -1.1438

     Atom133  H   pos: (  0.709239  0.108909  1.444465)  para_oo sigma:           0.00
             0.0000          0.0000          0.0000
             0.0000          0.0000          0.0000
             0.0000          0.0000          0.0000

     Atom134  H   pos: (  0.694631  0.052697  1.341879)  para_oo sigma:           0.00
             0.0000          0.0000          0.0000
             0.0000          0.0000          0.0000
             0.0000          0.0000          0.0000

     Atom135  O   pos: (  0.581566  0.342074  1.604672)  para_oo sigma:          -1.09
            -1.1355          0.1171          0.0539
             0.1090         -1.0301          0.0546
             0.0346          0.0813         -1.0943

     Atom136  H   pos: (  0.589982  0.412038  1.633164)  para_oo sigma:           0.00
             0.0000          0.0000          0.0000
             0.0000          0.0000          0.0000
             0.0000          0.0000          0.0000

     Atom137  H   pos: (  0.616704  0.294977  1.653346)  para_oo sigma:           0.00
             0.0000          0.0000          0.0000
             0.0000          0.0000          0.0000
             0.0000          0.0000          0.0000

     Atom138  O   pos: (  0.345640  0.160081  1.239804)  para_oo sigma:          -0.84
            -0.7748         -0.0047          0.0696
             0.0658         -0.9652         -0.0418
             0.0280         -0.0031         -0.7745

     Atom139  H   pos: (  0.284307  0.193157  1.265680)  para_oo sigma:           0.00
             0.0000          0.0000          0.0000
             0.0000          0.0000          0.0000
             0.0000          0.0000          0.0000

     Atom140  H   pos: (  0.388241  0.149617  1.301284)  para_oo sigma:           0.00
             0.0000          0.0000          0.0000
             0.0000          0.0000          0.0000
             0.0000          0.0000          0.0000

     Atom141  O   pos: (  0.560833 -0.024984  1.182799)  para_oo sigma:          -0.95
            -0.8348         -0.0503          0.1331
            -0.0847         -0.9613         -0.0264
             0.1267         -0.0310         -1.0449

     Atom142  H   pos: (  0.276269  0.404969  1.112572)  para_oo sigma:           0.00
             0.0000          0.0000          0.0000
             0.0000          0.0000          0.0000
             0.0000          0.0000          0.0000

     Atom143  H   pos: (  0.305369  0.434664  1.221596)  para_oo sigma:           0.00
             0.0000          0.0000          0.0000
             0.0000          0.0000          0.0000
             0.0000          0.0000          0.0000

     Atom144  O   pos: (  0.580807  0.213323  0.932220)  para_oo sigma:          -0.68
            -0.6218          0.0258         -0.1016
             0.0251         -0.8222         -0.1345
            -0.0908         -0.1448         -0.5954

     Atom145  H   pos: (  0.564526  0.286321  0.926193)  para_oo sigma:           0.00
             0.0000          0.0000          0.0000
             0.0000          0.0000          0.0000
             0.0000          0.0000          0.0000

     Atom146  H   pos: (  0.550969  0.191559  0.998842)  para_oo sigma:           0.00
             0.0000          0.0000          0.0000
             0.0000          0.0000          0.0000
             0.0000          0.0000          0.0000

     Atom147  O   pos: (  0.292102  0.052337  1.501480)  para_oo sigma:          -0.61
            -0.3270         -0.0548         -0.0865
            -0.0787         -0.6621          0.1191
            -0.0409          0.0728         -0.8444

     Atom148  H   pos: (  0.361263  0.059860  1.470339)  para_oo sigma:           0.00
             0.0000          0.0000          0.0000
             0.0000          0.0000          0.0000
             0.0000          0.0000          0.0000

     Atom149  H   pos: (  0.265236  0.121528  1.495494)  para_oo sigma:           0.00
             0.0000          0.0000          0.0000
             0.0000          0.0000          0.0000
             0.0000          0.0000          0.0000

     Atom150  O   pos: (  0.423430  0.420179  1.278543)  para_oo sigma:          -1.00
            -0.8194         -0.0550          0.0298
            -0.0178         -1.0266          0.0267
             0.0521          0.0144         -1.1406

     Atom151  H   pos: (  0.475907  0.410357  1.224430)  para_oo sigma:           0.00
             0.0000          0.0000          0.0000
             0.0000          0.0000          0.0000
             0.0000          0.0000          0.0000

     Atom152  H   pos: (  0.449855  0.378465  1.334785)  para_oo sigma:           0.00
             0.0000          0.0000          0.0000
             0.0000          0.0000          0.0000
             0.0000          0.0000          0.0000

     Atom153  O   pos: (  0.518893  0.171074  1.123389)  para_oo sigma:          -0.97
            -0.9333          0.1074         -0.1712
             0.0556         -0.9359         -0.0408
            -0.1469         -0.0105         -1.0283

     Atom154  H   pos: (  0.449395  0.178628  1.151847)  para_oo sigma:           0.00
             0.0000          0.0000          0.0000
             0.0000          0.0000          0.0000
             0.0000          0.0000          0.0000

     Atom155  H   pos: (  0.542008  0.102404  1.145601)  para_oo sigma:           0.00
             0.0000          0.0000          0.0000
             0.0000          0.0000          0.0000
             0.0000          0.0000          0.0000

     Atom156  O   pos: (  0.408632  0.236128  1.575118)  para_oo sigma:          -1.03
            -1.0747         -0.0171         -0.0281
             0.0359         -1.0061         -0.0245
            -0.0409         -0.0285         -1.0214

     Atom157  H   pos: (  0.406005  0.187565  1.633782)  para_oo sigma:           0.00
             0.0000          0.0000          0.0000
             0.0000          0.0000          0.0000
             0.0000          0.0000          0.0000

     Atom158  H   pos: (  0.466875  0.281809  1.591396)  para_oo sigma:           0.00
             0.0000          0.0000          0.0000
             0.0000          0.0000          0.0000
             0.0000          0.0000          0.0000

     Atom159  O   pos: (  0.571313  0.372718  1.141055)  para_oo sigma:          -0.74
            -0.8756         -0.1211          0.0189
            -0.0310         -0.6343         -0.0075
             0.0205         -0.0518         -0.7056

     Atom160  H   pos: (  0.568356  0.297361  1.143684)  para_oo sigma:           0.00
             0.0000          0.0000          0.0000
             0.0000          0.0000          0.0000
             0.0000          0.0000          0.0000

     Atom161  H   pos: (  0.541986  0.389976  1.074495)  para_oo sigma:           0.00
             0.0000          0.0000          0.0000
             0.0000          0.0000          0.0000
             0.0000          0.0000          0.0000

     Atom162  O   pos: (  0.356782  0.333411  1.020877)  para_oo sigma:          -1.00
            -0.8826         -0.0424         -0.0719
            -0.0032         -1.0372         -0.1619
            -0.0217         -0.1851         -1.0766

     Atom163  H   pos: (  0.417914  0.370646  0.986305)  para_oo sigma:           0.00
             0.0000          0.0000          0.0000
             0.0000          0.0000          0.0000
             0.0000          0.0000          0.0000

     Atom164  H   pos: (  0.352617  0.266128  0.990283)  para_oo sigma:           0.00
             0.0000          0.0000          0.0000
             0.0000          0.0000          0.0000
             0.0000          0.0000          0.0000

     Atom165  O   pos: (  0.861698  0.107684  1.105965)  para_oo sigma:          -0.40
            -0.9389          0.0430         -0.2257
             0.0703         -0.4065          0.4637
            -0.1358          0.3794          0.1391

     Atom166  H   pos: (  0.825413  0.105013  1.041284)  para_oo sigma:           0.00
             0.0000          0.0000          0.0000
             0.0000          0.0000          0.0000
             0.0000          0.0000          0.0000

     Atom167  H   pos: (  0.823369  0.148591  1.156719)  para_oo sigma:           0.00
             0.0000          0.0000          0.0000
             0.0000          0.0000          0.0000
             0.0000          0.0000          0.0000

     Atom168  O   pos: (  0.775095  0.159975  0.898850)  para_oo sigma:          -0.46
            -0.2300         -0.3851          0.0320
            -0.3645         -0.3828          0.2572
             0.0303          0.3631         -0.7712

     Atom169  H   pos: (  0.777346  0.084496  0.900145)  para_oo sigma:           0.00
             0.0000          0.0000          0.0000
             0.0000          0.0000          0.0000
             0.0000          0.0000          0.0000

     Atom170  H   pos: (  0.705241  0.180805  0.919948)  para_oo sigma:           0.00
             0.0000          0.0000          0.0000
             0.0000          0.0000          0.0000
             0.0000          0.0000          0.0000

     Atom171  O   pos: (  0.234094  0.449270  0.905904)  para_oo sigma:          -0.44
             0.1979         -0.1798          0.0336
            -0.1628         -0.6746          0.0871
             0.0030          0.1360         -0.8565

     Atom172  H   pos: (  0.165937  0.428233  0.930212)  para_oo sigma:           0.00
             0.0000          0.0000          0.0000
             0.0000          0.0000          0.0000
             0.0000          0.0000          0.0000

     Atom173  H   pos: (  0.283073  0.405852  0.943732)  para_oo sigma:           0.00
             0.0000          0.0000          0.0000
             0.0000          0.0000          0.0000
             0.0000          0.0000          0.0000

     Atom174  O   pos: (  0.458789  0.120160  1.411574)  para_oo sigma:          -0.96
            -0.8922          0.0336         -0.0083
             0.1193         -1.0484         -0.0669
            -0.0126         -0.0490         -0.9417

     Atom175  H   pos: (  0.532535  0.106618  1.404573)  para_oo sigma:           0.00
             0.0000          0.0000          0.0000
             0.0000          0.0000          0.0000
             0.0000          0.0000          0.0000

     Atom176  H   pos: (  0.452999  0.170482  1.468408)  para_oo sigma:           0.00
             0.0000          0.0000          0.0000
             0.0000          0.0000          0.0000
             0.0000          0.0000          0.0000

     Atom177  O   pos: (  0.570019  0.328876  1.399838)  para_oo sigma:          -0.89
            -0.8806          0.0939          0.0019
             0.1027         -0.9959         -0.0589
            -0.0221         -0.0563         -0.8022

     Atom178  H   pos: (  0.602863  0.264429  1.383053)  para_oo sigma:           0.00
             0.0000          0.0000          0.0000
             0.0000          0.0000          0.0000
             0.0000          0.0000          0.0000

     Atom179  H   pos: (  0.579025  0.335252  1.474766)  para_oo sigma:           0.00
             0.0000          0.0000          0.0000
             0.0000          0.0000          0.0000
             0.0000          0.0000          0.0000

     Atom180  O   pos: ( -0.204105  0.416979  1.683795)  para_oo sigma:          -0.48
            -0.6556         -0.2101          0.1147
            -0.2482         -0.2981         -0.1625
[truncated: 148,393 more chars]
