# Supplementary material for: Is there a future for 43Ca nuclear magnetic resonance in cement science?
Source: Phys Chem Chem Phys. 2025 Apr 9;27(17):9159–68. doi: 10.1039/d5cp00491h (PMC11997747; doi:10.1039/d5cp00491h)
Supplement: CP-027-D5CP00491H-s001 [file CP-027-D5CP00491H-s001.zip › QE-Files/CSH-surface-structures/surf1.vc-relax.nmr.out]

     Program GIPAW v.7.2 starts on  4Oct2023 at 10:44:38 

     This program is part of the open-source Quantum ESPRESSO suite
     for quantum simulation of materials; please cite
         "P. Giannozzi et al., J. Phys.:Condens. Matter 21 395502 (2009);
         "P. Giannozzi et al., J. Phys.:Condens. Matter 29 465901 (2017);
         "P. Giannozzi et al., J. Chem. Phys. 152 154105 (2020);
          URL http://www.quantum-espresso.org", 
     in publications or presentations arising from this work. More details at
     http://www.quantum-espresso.org/quote

     Parallel version (MPI), running on    72 processors

     MPI processes distributed on     1 nodes
     R & G space division:  proc/nbgrp/npool/nimage =      72
     490707 MiB available memory on the printing compute node when the environment starts


     ***** This is GIPAW git revision                                          *****
     ***** you can cite: N. Varini et al., Comp. Phys. Comm. 184, 1827 (2013)  *****
     ***** in publications or presentations arising from this work.            *****

     Parallelizing q-star over 1 images
     Reading input from surf1.vc-relax.nmr.in

     ------------------- Input file: --------------------
&inputgipaw
	job = 'nmr'
	prefix = 'surf1.vc-relax_nmr'
	tmp_dir = './tmpSurf1/',
	verbosity = 'high'
	diagonalization = 'david'
/


     Reading xml data from directory:

     ./tmpSurf1/surf1.vc-relax_nmr.save/
     file Ca.pbe-spn-kjpaw_psl.1.0.0.UPF: wavefunction(s)  3S renormalized
     file O.pbe-n-kjpaw_psl.1.0.0.UPF: wavefunction(s)  2S 2P renormalized
     file Si.pbe-nl-kjpaw_psl.1.0.0.UPF: wavefunction(s)  3S 3P renormalized
     file H.pbe-kjpaw_psl.1.0.0.UPF: wavefunction(s)  1S renormalized

     IMPORTANT: XC functional enforced from input :
     Exchange-correlation= PBE
                           (   1   4   3   4   0   0   0)
     Any further DFT definition will be discarded
     Please, verify this is what you really want


     Parallelization info
     --------------------
     sticks:   dense  smooth     PW     G-vecs:    dense   smooth      PW
     Min          51      51     13                 8324     8324    1123
     Max          52      52     14                 8349     8349    1143
     Sum        3735    3735    985               600571   600571   81675

     Using Slab Decomposition


     Check: negative core charge=   -0.000004
     Reading collected, re-writing distributed wavefunctions
     Subspace diagonalization in iterative solution of the eigenvalue problem:
     a serial algorithm will be used

     GIPAW projectors -----------------------------------------------
     atom=  Ca   l=0  rc=    1.3000  rs=    0.8667
     atom=  Ca   l=0  rc=    1.3000  rs=    0.8667
     atom=  Ca   l=1  rc=    1.6000  rs=    1.0667
     atom=  Ca   l=1  rc=    1.6000  rs=    1.0667
     atom=  Ca   l=2  rc=    1.7000  rs=    1.1333
     atom=  Ca   l=2  rc=    1.7000  rs=    1.1333
     projs nearly linearly dependent: l=0  n1,n2= 1, 2  s=  0.99170013
     projs nearly linearly dependent: l=2  n1,n2= 1, 2  s=  0.99334936

     atom=  O    l=0  rc=    1.3000  rs=    0.8667
     atom=  O    l=0  rc=    1.3000  rs=    0.8667
     atom=  O    l=1  rc=    1.3500  rs=    0.9000
     atom=  O    l=1  rc=    1.3500  rs=    0.9000
     projs nearly linearly dependent: l=1  n1,n2= 1, 2  s=  0.99790099

     atom=  Si   l=0  rc=    1.8000  rs=    1.2000
     atom=  Si   l=0  rc=    1.8000  rs=    1.2000
     atom=  Si   l=1  rc=    1.8000  rs=    1.2000
     atom=  Si   l=1  rc=    1.8000  rs=    1.2000
     atom=  Si   l=2  rc=    1.8000  rs=    1.2000
     atom=  Si   l=2  rc=    1.8000  rs=    1.2000
     projs nearly linearly dependent: l=2  n1,n2= 1, 2  s=  0.99992180

     atom=  H    l=0  rc=    1.0000  rs=    0.6667
     atom=  H    l=0  rc=    1.0000  rs=    0.6667
     projs nearly linearly dependent: l=0  n1,n2= 1, 2  s=  0.99968852
     -----------------------------------------------------------------

     GIPAW integrals: -------------------------------------------
     Atom  i/j   nmr_para   nmr_dia   epr_rmc  epr_para   epr_dia
       Ca  1 1   0.25E+04 -0.66E+00  0.13E+02  0.81E+09  0.75E+03
       Ca  2 1   0.26E+04 -0.73E+00  0.13E+02  0.86E+09  0.79E+03
       Ca  2 2   0.28E+04 -0.80E+00  0.13E+02  0.92E+09  0.84E+03
       Ca  3 3   0.30E+02  0.22E+00  0.11E+02  0.47E+05  0.19E+03
       Ca  4 3   0.33E+02  0.20E+00  0.12E+02  0.54E+05  0.22E+03
       Ca  4 4   0.37E+02  0.17E+00  0.13E+02  0.60E+05  0.24E+03
       Ca  5 5   0.29E+01  0.74E+00  0.81E+01  0.47E+03  0.66E+02
       Ca  6 5   0.36E+01  0.91E+00  0.10E+02  0.59E+03  0.81E+02
       Ca  6 6   0.45E+01  0.11E+01  0.13E+02  0.74E+03  0.10E+03
       O   1 1   0.81E+03 -0.32E+00  0.65E+01  0.43E+08  0.24E+03
       O   2 1   0.91E+03 -0.39E+00  0.71E+01  0.48E+08  0.27E+03
       O   2 2   0.10E+04 -0.48E+00  0.78E+01  0.55E+08  0.31E+03
       O   3 3   0.99E+01  0.87E+00  0.58E+01  0.24E+04  0.75E+02
       O   4 3   0.11E+02  0.97E+00  0.67E+01  0.27E+04  0.83E+02
       O   4 4   0.12E+02  0.11E+01  0.76E+01  0.31E+04  0.93E+02
       Si  1 1   0.12E+04 -0.54E-01  0.93E+01  0.18E+09  0.37E+03
       Si  2 1   0.17E+04  0.68E-01  0.12E+02  0.26E+09  0.52E+03
       Si  2 2   0.24E+04  0.31E+00  0.19E+02  0.37E+09  0.74E+03
       Si  3 3   0.18E+02  0.34E+00  0.10E+02  0.13E+05  0.11E+03
       Si  4 3   0.21E+02  0.27E+00  0.11E+02  0.15E+05  0.13E+03
       Si  4 4   0.23E+02  0.18E+00  0.12E+02  0.18E+05  0.14E+03
       Si  5 5   0.26E+00  0.79E-01  0.58E+00  0.29E+02  0.79E+01
       Si  6 5   0.27E+00  0.84E-01  0.62E+00  0.30E+02  0.81E+01
       Si  6 6   0.29E+00  0.89E-01  0.66E+00  0.31E+02  0.84E+01
       H   1 1   0.39E+02  0.19E+00  0.29E+00  0.78E+05  0.13E+02
       H   2 1   0.41E+02  0.21E+00  0.32E+00  0.82E+05  0.14E+02
       H   2 2   0.43E+02  0.22E+00  0.36E+00  0.86E+05  0.15E+02
     ------------------------------------------------------------

     alpha_pv=     76.6977 eV

     Number of occupied bands for each k-point:
     k-point:     1    nbnd_occ= 176
     k-point:     2    nbnd_occ= 176


     q-space interpolation up to    96.00 Rydberg

     GIPAW job: nmr                                                                             
     NMR macroscopic correction: yes
             0.6667          0.0000          0.0000
             0.0000          0.6667          0.0000
             0.0000          0.0000          0.6667


     Largest allocated arrays     est. size (Mb)     dimensions
        KS wavefunctions at k           2.82 Mb     (    1051,  176)
        KS wavefunctions at k+q         2.82 Mb     (    1051,  176)
        First-order wavefunctions      28.23 Mb     (    1051,  176, 10)
        First-order wavefunct (US)     16.94 Mb     (    1051,  176,  6)
        Charge/spin density             0.18 Mb     (   23040,    1)
        Induced current                 1.58 Mb     (   23040,    3,3,1)
        Induced magnetic field          1.58 Mb     (   23040,    3,3,1)
        NL pseudopotentials             9.46 Mb     (    1051,  590)
        GIPAW NL terms                  9.46 Mb     (    1051,  590)

     Computing the magnetic susceptibility     isolve=0    ethr=  0.1000E-13
     k-point #    1 of     2      pool #  1    cpu time:       2.2
     compute_u_kq: q = (    0.0000,    0.0000,    0.0000)
     Rotating WFCS
     ethr =  1.00E-14,  avg # of iterations =  6.0
     eigenvalues at k:
 -36.8010 -36.5909 -36.3872 -36.0273 -35.8876 -35.8595 -18.9905 -18.7835
 -18.5257 -18.4806 -18.3973 -18.3646 -18.2831 -18.2171 -18.1845 -18.1651
 -18.1184 -18.0367 -17.9518 -17.9384 -17.8944 -17.8195 -17.7823 -17.7742
 -17.7536 -17.7165 -17.6409 -17.5929 -17.5731 -17.5533 -17.4816 -17.4668
 -17.4090 -17.3879 -17.3181 -17.3122 -17.2553 -17.1973 -17.1802 -17.1337
 -17.0873 -17.0421 -17.0146 -16.9645 -16.9472 -16.8824 -16.8625 -16.8120
 -16.6483 -16.2680 -15.5010 -15.2322 -15.1070 -15.0191 -14.9394 -14.7154
 -14.6816 -14.6458 -14.5553 -14.5341 -14.4257 -14.3525  -6.8922  -6.7365
  -6.6267  -6.5162  -6.3396  -6.2331  -6.2053  -6.1346  -6.0881  -6.0443
  -5.9027  -5.8424  -5.7818  -5.7171  -5.6608  -5.5708  -5.5143  -5.4373
  -5.4241  -5.3293  -5.1816  -5.1241  -5.0013  -4.9164  -4.8830  -3.9609
  -3.7886  -3.7732  -3.5287  -3.3851  -3.3520  -3.1888  -3.0834  -3.0504
  -2.9794  -2.8576  -2.8218  -2.7921  -2.7191  -2.6408  -2.5507  -2.4698
  -2.4198  -2.3591  -2.3143  -2.2734  -2.2489  -2.1553  -2.0466  -2.0348
  -1.9419  -1.9017  -1.8350  -1.7864  -1.7323  -1.6350  -1.5803  -1.4191
  -1.4039  -1.3647  -1.2199  -1.1534  -1.0964  -0.9797  -0.9429  -0.8974
  -0.8465  -0.7580  -0.6900  -0.6550  -0.6097  -0.5752  -0.5614  -0.5176
  -0.4899  -0.4664  -0.4310  -0.3695  -0.3435  -0.3233  -0.2878  -0.2509
  -0.2311  -0.1767  -0.1573  -0.1094  -0.0703  -0.0007   0.0406   0.0565
   0.1188   0.1360   0.1662   0.1960   0.2437   0.3257   0.3666   0.3989
   0.4313   0.5074   0.5566   0.6210   0.6795   0.7312   0.7813   0.9021
   1.0065   1.0738   1.1135   1.1514   1.2209   1.2682   1.3657   1.5478
     eigenvalues at k+q:
 -36.8010 -36.5909 -36.3872 -36.0273 -35.8876 -35.8595 -18.9905 -18.7835
 -18.5257 -18.4806 -18.3973 -18.3646 -18.2831 -18.2171 -18.1845 -18.1651
 -18.1184 -18.0366 -17.9518 -17.9384 -17.8944 -17.8195 -17.7823 -17.7742
 -17.7536 -17.7165 -17.6409 -17.5929 -17.5731 -17.5533 -17.4816 -17.4668
 -17.4090 -17.3879 -17.3181 -17.3122 -17.2553 -17.1973 -17.1802 -17.1337
 -17.0873 -17.0421 -17.0146 -16.9645 -16.9472 -16.8824 -16.8625 -16.8120
 -16.6483 -16.2680 -15.5010 -15.2322 -15.1070 -15.0191 -14.9394 -14.7154
 -14.6816 -14.6458 -14.5554 -14.5341 -14.4257 -14.3525  -6.8923  -6.7365
  -6.6267  -6.5162  -6.3396  -6.2331  -6.2053  -6.1346  -6.0881  -6.0443
  -5.9026  -5.8424  -5.7818  -5.7171  -5.6608  -5.5708  -5.5143  -5.4373
  -5.4241  -5.3293  -5.1816  -5.1241  -5.0013  -4.9164  -4.8830  -3.9609
  -3.7885  -3.7732  -3.5287  -3.3851  -3.3520  -3.1888  -3.0834  -3.0504
  -2.9794  -2.8576  -2.8218  -2.7921  -2.7191  -2.6408  -2.5508  -2.4698
  -2.4198  -2.3591  -2.3143  -2.2734  -2.2489  -2.1553  -2.0466  -2.0348
  -1.9419  -1.9017  -1.8350  -1.7864  -1.7323  -1.6350  -1.5803  -1.4191
  -1.4039  -1.3647  -1.2199  -1.1534  -1.0964  -0.9797  -0.9429  -0.8974
  -0.8465  -0.7580  -0.6900  -0.6550  -0.6097  -0.5752  -0.5614  -0.5176
  -0.4899  -0.4664  -0.4310  -0.3695  -0.3435  -0.3233  -0.2878  -0.2509
  -0.2311  -0.1767  -0.1573  -0.1094  -0.0703  -0.0007   0.0406   0.0565
   0.1187   0.1360   0.1662   0.1960   0.2437   0.3257   0.3666   0.3989
   0.4313   0.5074   0.5566   0.6210   0.6795   0.7311   0.7812   0.9020
   1.0065   1.0738   1.1135   1.1514   1.2209   1.2681   1.3657   1.5478
     cgsolve_all iterations  61    anorm=    0.70E-07
PARA_AUG  1       0.2273922         0.9520830         0.0624820
     cgsolve_all iterations  61    anorm=    0.71E-07
PARA_AUG  2       1.1654039        -1.2970402        -0.3195960
     cgsolve_all iterations  63    anorm=    0.71E-07
PARA_AUG  3      -0.0294948        -0.8861855         0.0510044
     cgsolve_all iterations  67    anorm=    0.70E-07
     cgsolve_all iterations  67    anorm=    0.68E-07
     cgsolve_all iterations  67    anorm=    0.68E-07
     compute_u_kq: q = (    0.0197,    0.0000,    0.0000)
     Rotating WFCS
     ethr =  1.00E-14,  avg # of iterations = 28.0
     eigenvalues at k:
 -36.8010 -36.5909 -36.3872 -36.0273 -35.8876 -35.8595 -18.9905 -18.7835
 -18.5257 -18.4806 -18.3973 -18.3646 -18.2831 -18.2171 -18.1845 -18.1651
 -18.1184 -18.0367 -17.9518 -17.9384 -17.8944 -17.8195 -17.7823 -17.7742
 -17.7536 -17.7165 -17.6409 -17.5929 -17.5731 -17.5533 -17.4816 -17.4668
 -17.4090 -17.3879 -17.3181 -17.3122 -17.2553 -17.1973 -17.1802 -17.1337
 -17.0873 -17.0421 -17.0146 -16.9645 -16.9472 -16.8824 -16.8625 -16.8120
 -16.6483 -16.2680 -15.5010 -15.2322 -15.1070 -15.0191 -14.9394 -14.7154
 -14.6816 -14.6458 -14.5553 -14.5341 -14.4257 -14.3525  -6.8922  -6.7365
  -6.6267  -6.5162  -6.3396  -6.2331  -6.2053  -6.1346  -6.0881  -6.0443
  -5.9027  -5.8424  -5.7818  -5.7171  -5.6608  -5.5708  -5.5143  -5.4373
  -5.4241  -5.3293  -5.1816  -5.1241  -5.0013  -4.9164  -4.8830  -3.9609
  -3.7886  -3.7732  -3.5287  -3.3851  -3.3520  -3.1888  -3.0834  -3.0504
  -2.9794  -2.8576  -2.8218  -2.7921  -2.7191  -2.6408  -2.5507  -2.4698
  -2.4198  -2.3591  -2.3143  -2.2734  -2.2489  -2.1553  -2.0466  -2.0348
  -1.9419  -1.9017  -1.8350  -1.7864  -1.7323  -1.6350  -1.5803  -1.4191
  -1.4039  -1.3647  -1.2199  -1.1534  -1.0964  -0.9797  -0.9429  -0.8974
  -0.8465  -0.7580  -0.6900  -0.6550  -0.6097  -0.5752  -0.5614  -0.5176
  -0.4899  -0.4664  -0.4310  -0.3695  -0.3435  -0.3233  -0.2878  -0.2509
  -0.2311  -0.1767  -0.1573  -0.1094  -0.0703  -0.0007   0.0406   0.0565
   0.1188   0.1360   0.1662   0.1960   0.2437   0.3257   0.3666   0.3989
   0.4313   0.5074   0.5566   0.6210   0.6795   0.7312   0.7813   0.9021
   1.0065   1.0738   1.1135   1.1514   1.2209   1.2682   1.3657   1.5478
     eigenvalues at k+q:
 -36.8010 -36.5909 -36.3872 -36.0273 -35.8876 -35.8595 -18.9883 -18.7842
 -18.5259 -18.4810 -18.4012 -18.3662 -18.2780 -18.2185 -18.1839 -18.1673
 -18.1219 -18.0331 -17.9504 -17.9411 -17.8920 -17.8218 -17.7839 -17.7722
 -17.7572 -17.7197 -17.6466 -17.5953 -17.5747 -17.5541 -17.4813 -17.4668
 -17.4096 -17.3881 -17.3203 -17.3094 -17.2550 -17.1954 -17.1791 -17.1308
 -17.0841 -17.0371 -17.0144 -16.9635 -16.9450 -16.8829 -16.8605 -16.8024
 -16.6462 -16.2772 -15.4929 -15.2203 -15.0990 -15.0192 -14.9306 -14.7148
 -14.6963 -14.6485 -14.5647 -14.5395 -14.4302 -14.3586  -6.8885  -6.7352
  -6.6265  -6.4982  -6.3337  -6.2357  -6.2027  -6.1353  -6.0923  -6.0459
  -5.9054  -5.8401  -5.7808  -5.7234  -5.6591  -5.5694  -5.5164  -5.4370
  -5.4259  -5.3330  -5.1846  -5.1468  -5.0059  -4.9175  -4.8823  -3.9674
  -3.7722  -3.7658  -3.5200  -3.3778  -3.3490  -3.1845  -3.0813  -3.0446
  -2.9724  -2.8537  -2.8172  -2.7905  -2.7104  -2.6422  -2.5487  -2.4739
  -2.4239  -2.3531  -2.3158  -2.2777  -2.2526  -2.1537  -2.0522  -2.0341
  -1.9430  -1.8992  -1.8403  -1.7903  -1.7427  -1.6355  -1.5796  -1.4179
  -1.3981  -1.3679  -1.2293  -1.1540  -1.0933  -0.9808  -0.9444  -0.9005
  -0.8567  -0.7599  -0.6997  -0.6593  -0.6174  -0.5780  -0.5640  -0.5199
  -0.4901  -0.4686  -0.4334  -0.3692  -0.3458  -0.3274  -0.2874  -0.2523
  -0.2318  -0.1806  -0.1630  -0.1063  -0.0694  -0.0003   0.0423   0.0541
   0.1101   0.1323   0.1699   0.2026   0.2406   0.3274   0.3669   0.3974
   0.4317   0.5076   0.5585   0.6240   0.6908   0.7406   0.7862   0.9091
   1.0073   1.0723   1.1150   1.1498   1.2222   1.2684   1.3688   1.5429
     cgsolve_all iterations  67    anorm=    0.70E-07
     cgsolve_all iterations  67    anorm=    0.69E-07
     cgsolve_all iterations  67    anorm=    0.68E-07
     compute_u_kq: q = (   -0.0197,    0.0000,    0.0000)
     Rotating WFCS
     ethr =  1.00E-14,  avg # of iterations = 28.0
     eigenvalues at k:
 -36.8010 -36.5909 -36.3872 -36.0273 -35.8876 -35.8595 -18.9905 -18.7835
 -18.5257 -18.4806 -18.3973 -18.3646 -18.2831 -18.2171 -18.1845 -18.1651
 -18.1184 -18.0367 -17.9518 -17.9384 -17.8944 -17.8195 -17.7823 -17.7742
 -17.7536 -17.7165 -17.6409 -17.5929 -17.5731 -17.5533 -17.4816 -17.4668
 -17.4090 -17.3879 -17.3181 -17.3122 -17.2553 -17.1973 -17.1802 -17.1337
 -17.0873 -17.0421 -17.0146 -16.9645 -16.9472 -16.8824 -16.8625 -16.8120
 -16.6483 -16.2680 -15.5010 -15.2322 -15.1070 -15.0191 -14.9394 -14.7154
 -14.6816 -14.6458 -14.5553 -14.5341 -14.4257 -14.3525  -6.8922  -6.7365
  -6.6267  -6.5162  -6.3396  -6.2331  -6.2053  -6.1346  -6.0881  -6.0443
  -5.9027  -5.8424  -5.7818  -5.7171  -5.6608  -5.5708  -5.5143  -5.4373
  -5.4241  -5.3293  -5.1816  -5.1241  -5.0013  -4.9164  -4.8830  -3.9609
  -3.7886  -3.7732  -3.5287  -3.3851  -3.3520  -3.1888  -3.0834  -3.0504
  -2.9794  -2.8576  -2.8218  -2.7921  -2.7191  -2.6408  -2.5507  -2.4698
  -2.4198  -2.3591  -2.3143  -2.2734  -2.2489  -2.1553  -2.0466  -2.0348
  -1.9419  -1.9017  -1.8350  -1.7864  -1.7323  -1.6350  -1.5803  -1.4191
  -1.4039  -1.3647  -1.2199  -1.1534  -1.0964  -0.9797  -0.9429  -0.8974
  -0.8465  -0.7580  -0.6900  -0.6550  -0.6097  -0.5752  -0.5614  -0.5176
  -0.4899  -0.4664  -0.4310  -0.3695  -0.3435  -0.3233  -0.2878  -0.2509
  -0.2311  -0.1767  -0.1573  -0.1094  -0.0703  -0.0007   0.0406   0.0565
   0.1188   0.1360   0.1662   0.1960   0.2437   0.3257   0.3666   0.3989
   0.4313   0.5074   0.5566   0.6210   0.6795   0.7312   0.7813   0.9021
   1.0065   1.0738   1.1135   1.1514   1.2209   1.2682   1.3657   1.5478
     eigenvalues at k+q:
 -36.8010 -36.5909 -36.3872 -36.0273 -35.8876 -35.8595 -18.9927 -18.7828
 -18.5258 -18.4799 -18.3934 -18.3627 -18.2882 -18.2159 -18.1850 -18.1628
 -18.1151 -18.0403 -17.9535 -17.9359 -17.8961 -17.8175 -17.7808 -17.7767
 -17.7497 -17.7122 -17.6353 -17.5906 -17.5714 -17.5524 -17.4819 -17.4668
 -17.4097 -17.3860 -17.3165 -17.3147 -17.2556 -17.1998 -17.1820 -17.1363
 -17.0906 -17.0473 -17.0145 -16.9659 -16.9492 -16.8820 -16.8647 -16.8211
 -16.6505 -16.2589 -15.5091 -15.2443 -15.1141 -15.0190 -14.9476 -14.7163
 -14.6683 -14.6423 -14.5476 -14.5274 -14.4217 -14.3460  -6.8961  -6.7376
  -6.6269  -6.5336  -6.3451  -6.2305  -6.2079  -6.1340  -6.0842  -6.0429
  -5.8994  -5.8447  -5.7834  -5.7108  -5.6624  -5.5721  -5.5121  -5.4378
  -5.4220  -5.3262  -5.1804  -5.0994  -4.9960  -4.9154  -4.8838  -3.9542
  -3.8109  -3.7755  -3.5386  -3.3915  -3.3548  -3.1932  -3.0868  -3.0545
  -2.9863  -2.8624  -2.8271  -2.7943  -2.7264  -2.6383  -2.5529  -2.4676
  -2.4147  -2.3663  -2.3125  -2.2692  -2.2449  -2.1565  -2.0434  -2.0334
  -1.9429  -1.9014  -1.8303  -1.7829  -1.7211  -1.6356  -1.5802  -1.4217
  -1.4092  -1.3603  -1.2107  -1.1527  -1.0991  -0.9794  -0.9413  -0.8942
  -0.8365  -0.7552  -0.6804  -0.6514  -0.6017  -0.5722  -0.5583  -0.5166
  -0.4894  -0.4642  -0.4283  -0.3699  -0.3414  -0.3184  -0.2877  -0.2502
  -0.2296  -0.1726  -0.1522  -0.1116  -0.0707  -0.0017   0.0385   0.0588
   0.1265   0.1381   0.1624   0.1909   0.2471   0.3235   0.3667   0.4007
   0.4310   0.5067   0.5544   0.6191   0.6684   0.7214   0.7773   0.8948
   1.0057   1.0752   1.1119   1.1529   1.2189   1.2681   1.3619   1.5524
     cgsolve_all iterations  67    anorm=    0.70E-07
     cgsolve_all iterations  67    anorm=    0.69E-07
     cgsolve_all iterations  67    anorm=    0.69E-07
     compute_u_kq: q = (    0.0000,    0.0197,    0.0000)
     Rotating WFCS
     ethr =  1.00E-14,  avg # of iterations = 25.0
     eigenvalues at k:
 -36.8010 -36.5909 -36.3872 -36.0273 -35.8876 -35.8595 -18.9905 -18.7835
 -18.5257 -18.4806 -18.3973 -18.3646 -18.2831 -18.2171 -18.1845 -18.1651
 -18.1184 -18.0367 -17.9518 -17.9384 -17.8944 -17.8195 -17.7823 -17.7742
 -17.7536 -17.7165 -17.6409 -17.5929 -17.5731 -17.5533 -17.4816 -17.4668
 -17.4090 -17.3879 -17.3181 -17.3122 -17.2553 -17.1973 -17.1802 -17.1337
 -17.0873 -17.0421 -17.0146 -16.9645 -16.9472 -16.8824 -16.8625 -16.8120
 -16.6483 -16.2680 -15.5010 -15.2322 -15.1070 -15.0191 -14.9394 -14.7154
 -14.6816 -14.6458 -14.5553 -14.5341 -14.4257 -14.3525  -6.8922  -6.7365
  -6.6267  -6.5162  -6.3396  -6.2331  -6.2053  -6.1346  -6.0881  -6.0443
  -5.9027  -5.8424  -5.7818  -5.7171  -5.6608  -5.5708  -5.5143  -5.4373
  -5.4241  -5.3293  -5.1816  -5.1241  -5.0013  -4.9164  -4.8830  -3.9609
  -3.7886  -3.7732  -3.5287  -3.3851  -3.3520  -3.1888  -3.0834  -3.0504
  -2.9794  -2.8576  -2.8218  -2.7921  -2.7191  -2.6408  -2.5507  -2.4698
  -2.4198  -2.3591  -2.3143  -2.2734  -2.2489  -2.1553  -2.0466  -2.0348
  -1.9419  -1.9017  -1.8350  -1.7864  -1.7323  -1.6350  -1.5803  -1.4191
  -1.4039  -1.3647  -1.2199  -1.1534  -1.0964  -0.9797  -0.9429  -0.8974
  -0.8465  -0.7580  -0.6900  -0.6550  -0.6097  -0.5752  -0.5614  -0.5176
  -0.4899  -0.4664  -0.4310  -0.3695  -0.3435  -0.3233  -0.2878  -0.2509
  -0.2311  -0.1767  -0.1573  -0.1094  -0.0703  -0.0007   0.0406   0.0565
   0.1188   0.1360   0.1662   0.1960   0.2437   0.3257   0.3666   0.3989
   0.4313   0.5074   0.5566   0.6210   0.6795   0.7312   0.7813   0.9021
   1.0065   1.0738   1.1135   1.1514   1.2209   1.2682   1.3657   1.5478
     eigenvalues at k+q:
 -36.8010 -36.5909 -36.3872 -36.0273 -35.8876 -35.8595 -18.9894 -18.7838
 -18.5247 -18.4821 -18.4011 -18.3660 -18.2815 -18.2184 -18.1857 -18.1649
 -18.1151 -18.0348 -17.9519 -17.9353 -17.8952 -17.8184 -17.7810 -17.7753
 -17.7518 -17.7126 -17.6423 -17.5905 -17.5696 -17.5513 -17.4815 -17.4660
 -17.4102 -17.3859 -17.3185 -17.3141 -17.2571 -17.1991 -17.1807 -17.1357
 -17.0894 -17.0464 -17.0156 -16.9673 -16.9493 -16.8821 -16.8633 -16.8267
 -16.6482 -16.2504 -15.5037 -15.2364 -15.1016 -15.0147 -14.9337 -14.7143
 -14.6843 -14.6463 -14.5570 -14.5319 -14.4289 -14.3546  -6.8926  -6.7357
  -6.6274  -6.5408  -6.3399  -6.2377  -6.2005  -6.1364  -6.0900  -6.0399
  -5.9018  -5.8400  -5.7817  -5.7184  -5.6641  -5.5730  -5.5143  -5.4345
  -5.4231  -5.3219  -5.1802  -5.0892  -4.9945  -4.9164  -4.8842  -3.9566
  -3.8209  -3.7776  -3.5290  -3.3836  -3.3497  -3.1858  -3.0835  -3.0503
  -2.9795  -2.8544  -2.8206  -2.7863  -2.7189  -2.6377  -2.5580  -2.4713
  -2.4181  -2.3629  -2.3138  -2.2802  -2.2473  -2.1578  -2.0526  -2.0347
  -1.9405  -1.8999  -1.8285  -1.7807  -1.7296  -1.6363  -1.5795  -1.4188
  -1.4023  -1.3663  -1.2160  -1.1527  -1.0960  -0.9872  -0.9420  -0.8945
  -0.8414  -0.7503  -0.6946  -0.6564  -0.6114  -0.5731  -0.5629  -0.5155
  -0.4864  -0.4628  -0.4284  -0.3750  -0.3452  -0.3220  -0.2876  -0.2521
  -0.2318  -0.1828  -0.1612  -0.1096  -0.0657  -0.0040   0.0396   0.0543
   0.1172   0.1361   0.1638   0.1924   0.2434   0.3164   0.3639   0.3975
   0.4303   0.5086   0.5520   0.6120   0.6724   0.7229   0.7774   0.9028
   1.0087   1.0763   1.1198   1.1561   1.2226   1.2711   1.3717   1.5620
     cgsolve_all iterations  67    anorm=    0.70E-07
     cgsolve_all iterations  67    anorm=    0.70E-07
     cgsolve_all iterations  67    anorm=    0.68E-07
     compute_u_kq: q = (    0.0000,   -0.0197,    0.0000)
     Rotating WFCS
     ethr =  1.00E-14,  avg # of iterations = 25.0
     eigenvalues at k:
 -36.8010 -36.5909 -36.3872 -36.0273 -35.8876 -35.8595 -18.9905 -18.7835
 -18.5257 -18.4806 -18.3973 -18.3646 -18.2831 -18.2171 -18.1845 -18.1651
 -18.1184 -18.0367 -17.9518 -17.9384 -17.8944 -17.8195 -17.7823 -17.7742
 -17.7536 -17.7165 -17.6409 -17.5929 -17.5731 -17.5533 -17.4816 -17.4668
 -17.4090 -17.3879 -17.3181 -17.3122 -17.2553 -17.1973 -17.1802 -17.1337
 -17.0873 -17.0421 -17.0146 -16.9645 -16.9472 -16.8824 -16.8625 -16.8120
 -16.6483 -16.2680 -15.5010 -15.2322 -15.1070 -15.0191 -14.9394 -14.7154
 -14.6816 -14.6458 -14.5553 -14.5341 -14.4257 -14.3525  -6.8922  -6.7365
  -6.6267  -6.5162  -6.3396  -6.2331  -6.2053  -6.1346  -6.0881  -6.0443
  -5.9027  -5.8424  -5.7818  -5.7171  -5.6608  -5.5708  -5.5143  -5.4373
  -5.4241  -5.3293  -5.1816  -5.1241  -5.0013  -4.9164  -4.8830  -3.9609
  -3.7886  -3.7732  -3.5287  -3.3851  -3.3520  -3.1888  -3.0834  -3.0504
  -2.9794  -2.8576  -2.8218  -2.7921  -2.7191  -2.6408  -2.5507  -2.4698
  -2.4198  -2.3591  -2.3143  -2.2734  -2.2489  -2.1553  -2.0466  -2.0348
  -1.9419  -1.9017  -1.8350  -1.7864  -1.7323  -1.6350  -1.5803  -1.4191
  -1.4039  -1.3647  -1.2199  -1.1534  -1.0964  -0.9797  -0.9429  -0.8974
  -0.8465  -0.7580  -0.6900  -0.6550  -0.6097  -0.5752  -0.5614  -0.5176
  -0.4899  -0.4664  -0.4310  -0.3695  -0.3435  -0.3233  -0.2878  -0.2509
  -0.2311  -0.1767  -0.1573  -0.1094  -0.0703  -0.0007   0.0406   0.0565
   0.1188   0.1360   0.1662   0.1960   0.2437   0.3257   0.3666   0.3989
   0.4313   0.5074   0.5566   0.6210   0.6795   0.7312   0.7813   0.9021
   1.0065   1.0738   1.1135   1.1514   1.2209   1.2682   1.3657   1.5478
     eigenvalues at k+q:
 -36.8010 -36.5909 -36.3872 -36.0273 -35.8876 -35.8595 -18.9922 -18.7826
 -18.5269 -18.4792 -18.3934 -18.3633 -18.2845 -18.2160 -18.1831 -18.1649
 -18.1213 -18.0387 -17.9515 -17.9408 -17.8937 -17.8201 -17.7838 -17.7730
 -17.7554 -17.7202 -17.6395 -17.5957 -17.5761 -17.5554 -17.4819 -17.4675
 -17.4082 -17.3891 -17.3177 -17.3106 -17.2537 -17.1959 -17.1794 -17.1318
 -17.0855 -17.0388 -17.0135 -16.9630 -16.9436 -16.8831 -16.8629 -16.7965
 -16.6483 -16.2865 -15.4986 -15.2287 -15.1132 -15.0237 -14.9459 -14.7166
 -14.6777 -14.6448 -14.5544 -14.5342 -14.4221 -14.3502  -6.8924  -6.7367
  -6.6261  -6.4901  -6.3399  -6.2292  -6.2094  -6.1325  -6.0860  -6.0480
  -5.9038  -5.8447  -5.7820  -5.7161  -5.6575  -5.5684  -5.5141  -5.4406
  -5.4242  -5.3392  -5.1878  -5.1533  -5.0058  -4.9166  -4.8824  -3.9659
  -3.7692  -3.7565  -3.5289  -3.3869  -3.3542  -3.1929  -3.0845  -3.0521
  -2.9782  -2.8612  -2.8252  -2.7979  -2.7187  -2.6441  -2.5448  -2.4671
  -2.4211  -2.3565  -2.3144  -2.2672  -2.2482  -2.1523  -2.0425  -2.0339
  -1.9435  -1.9043  -1.8413  -1.7916  -1.7348  -1.6333  -1.5809  -1.4196
  -1.4058  -1.3623  -1.2228  -1.1540  -1.0968  -0.9737  -0.9426  -0.9001
  -0.8512  -0.7645  -0.6855  -0.6536  -0.6083  -0.5774  -0.5598  -0.5213
  -0.4927  -0.4682  -0.4333  -0.3650  -0.3410  -0.3240  -0.2870  -0.2508
  -0.2279  -0.1711  -0.1523  -0.1093  -0.0736   0.0024   0.0409   0.0594
   0.1197   0.1356   0.1681   0.2001   0.2439   0.3347   0.3693   0.4004
   0.4321   0.5061   0.5598   0.6314   0.6876   0.7383   0.7865   0.9007
   1.0034   1.0715   1.1065   1.1469   1.2186   1.2657   1.3600   1.5328
     cgsolve_all iterations  67    anorm=    0.71E-07
     cgsolve_all iterations  67    anorm=    0.70E-07
     cgsolve_all iterations  67    anorm=    0.69E-07
     compute_u_kq: q = (    0.0000,    0.0000,    0.0197)
     Rotating WFCS
     ethr =  1.00E-14,  avg # of iterations = 24.0
     eigenvalues at k:
 -36.8010 -36.5909 -36.3872 -36.0273 -35.8876 -35.8595 -18.9905 -18.7835
 -18.5257 -18.4806 -18.3973 -18.3646 -18.2831 -18.2171 -18.1845 -18.1651
 -18.1184 -18.0367 -17.9518 -17.9384 -17.8944 -17.8195 -17.7823 -17.7742
 -17.7536 -17.7165 -17.6409 -17.5929 -17.5731 -17.5533 -17.4816 -17.4668
 -17.4090 -17.3879 -17.3181 -17.3122 -17.2553 -17.1973 -17.1802 -17.1337
 -17.0873 -17.0421 -17.0146 -16.9645 -16.9472 -16.8824 -16.8625 -16.8120
 -16.6483 -16.2680 -15.5010 -15.2322 -15.1070 -15.0191 -14.9394 -14.7154
 -14.6816 -14.6458 -14.5553 -14.5341 -14.4257 -14.3525  -6.8922  -6.7365
  -6.6267  -6.5162  -6.3396  -6.2331  -6.2053  -6.1346  -6.0881  -6.0443
  -5.9027  -5.8424  -5.7818  -5.7171  -5.6608  -5.5708  -5.5143  -5.4373
  -5.4241  -5.3293  -5.1816  -5.1241  -5.0013  -4.9164  -4.8830  -3.9609
  -3.7886  -3.7732  -3.5287  -3.3851  -3.3520  -3.1888  -3.0834  -3.0504
  -2.9794  -2.8576  -2.8218  -2.7921  -2.7191  -2.6408  -2.5507  -2.4698
  -2.4198  -2.3591  -2.3143  -2.2734  -2.2489  -2.1553  -2.0466  -2.0348
  -1.9419  -1.9017  -1.8350  -1.7864  -1.7323  -1.6350  -1.5803  -1.4191
  -1.4039  -1.3647  -1.2199  -1.1534  -1.0964  -0.9797  -0.9429  -0.8974
  -0.8465  -0.7580  -0.6900  -0.6550  -0.6097  -0.5752  -0.5614  -0.5176
  -0.4899  -0.4664  -0.4310  -0.3695  -0.3435  -0.3233  -0.2878  -0.2509
  -0.2311  -0.1767  -0.1573  -0.1094  -0.0703  -0.0007   0.0406   0.0565
   0.1188   0.1360   0.1662   0.1960   0.2437   0.3257   0.3666   0.3989
   0.4313   0.5074   0.5566   0.6210   0.6795   0.7312   0.7813   0.9021
   1.0065   1.0738   1.1135   1.1514   1.2209   1.2682   1.3657   1.5478
     eigenvalues at k+q:
 -36.8010 -36.5909 -36.3872 -36.0273 -35.8876 -35.8595 -18.9905 -18.7835
 -18.5257 -18.4806 -18.3973 -18.3646 -18.2830 -18.2172 -18.1843 -18.1651
 -18.1185 -18.0365 -17.9528 -17.9372 -17.8948 -17.8193 -17.7825 -17.7741
 -17.7538 -17.7164 -17.6410 -17.5928 -17.5732 -17.5532 -17.4819 -17.4665
 -17.4091 -17.3878 -17.3181 -17.3123 -17.2553 -17.1973 -17.1802 -17.1337
 -17.0873 -17.0421 -17.0146 -16.9645 -16.9472 -16.8824 -16.8625 -16.8119
 -16.6483 -16.2681 -15.5010 -15.2321 -15.1070 -15.0191 -14.9394 -14.7154
 -14.6816 -14.6458 -14.5554 -14.5342 -14.4257 -14.3525  -6.8922  -6.7365
  -6.6267  -6.5161  -6.3396  -6.2331  -6.2054  -6.1345  -6.0881  -6.0443
  -5.9027  -5.8424  -5.7818  -5.7171  -5.6608  -5.5707  -5.5143  -5.4374
  -5.4241  -5.3293  -5.1817  -5.1243  -5.0013  -4.9164  -4.8830  -3.9610
  -3.7884  -3.7731  -3.5286  -3.3852  -3.3521  -3.1891  -3.0812  -3.0517
  -2.9796  -2.8603  -2.8208  -2.7906  -2.7185  -2.6407  -2.5522  -2.4700
  -2.4196  -2.3579  -2.3128  -2.2737  -2.2507  -2.1555  -2.0498  -2.0303
  -1.9437  -1.9013  -1.8353  -1.7849  -1.7339  -1.6339  -1.5806  -1.4195
  -1.4032  -1.3651  -1.2201  -1.1532  -1.0965  -0.9794  -0.9431  -0.8981
  -0.8454  -0.7575  -0.6916  -0.6537  -0.6110  -0.5745  -0.5610  -0.5193
  -0.4893  -0.4667  -0.4307  -0.3685  -0.3432  -0.3236  -0.2882  -0.2512
  -0.2308  -0.1768  -0.1567  -0.1101  -0.0703  -0.0001   0.0401   0.0565
   0.1189   0.1358   0.1663   0.1961   0.2437   0.3257   0.3666   0.3989
   0.4313   0.5074   0.5567   0.6210   0.6795   0.7312   0.7813   0.9021
   1.0065   1.0738   1.1135   1.1514   1.2209   1.2681   1.3657   1.5477
     cgsolve_all iterations  67    anorm=    0.70E-07
     cgsolve_all iterations  67    anorm=    0.68E-07
     cgsolve_all iterations  67    anorm=    0.69E-07
     compute_u_kq: q = (    0.0000,    0.0000,   -0.0197)
     Rotating WFCS
     ethr =  1.00E-14,  avg # of iterations = 23.0
     eigenvalues at k:
 -36.8010 -36.5909 -36.3872 -36.0273 -35.8876 -35.8595 -18.9905 -18.7835
 -18.5257 -18.4806 -18.3973 -18.3646 -18.2831 -18.2171 -18.1845 -18.1651
 -18.1184 -18.0367 -17.9518 -17.9384 -17.8944 -17.8195 -17.7823 -17.7742
 -17.7536 -17.7165 -17.6409 -17.5929 -17.5731 -17.5533 -17.4816 -17.4668
 -17.4090 -17.3879 -17.3181 -17.3122 -17.2553 -17.1973 -17.1802 -17.1337
 -17.0873 -17.0421 -17.0146 -16.9645 -16.9472 -16.8824 -16.8625 -16.8120
 -16.6483 -16.2680 -15.5010 -15.2322 -15.1070 -15.0191 -14.9394 -14.7154
 -14.6816 -14.6458 -14.5553 -14.5341 -14.4257 -14.3525  -6.8922  -6.7365
  -6.6267  -6.5162  -6.3396  -6.2331  -6.2053  -6.1346  -6.0881  -6.0443
  -5.9027  -5.8424  -5.7818  -5.7171  -5.6608  -5.5708  -5.5143  -5.4373
  -5.4241  -5.3293  -5.1816  -5.1241  -5.0013  -4.9164  -4.8830  -3.9609
  -3.7886  -3.7732  -3.5287  -3.3851  -3.3520  -3.1888  -3.0834  -3.0504
  -2.9794  -2.8576  -2.8218  -2.7921  -2.7191  -2.6408  -2.5507  -2.4698
  -2.4198  -2.3591  -2.3143  -2.2734  -2.2489  -2.1553  -2.0466  -2.0348
  -1.9419  -1.9017  -1.8350  -1.7864  -1.7323  -1.6350  -1.5803  -1.4191
  -1.4039  -1.3647  -1.2199  -1.1534  -1.0964  -0.9797  -0.9429  -0.8974
  -0.8465  -0.7580  -0.6900  -0.6550  -0.6097  -0.5752  -0.5614  -0.5176
  -0.4899  -0.4664  -0.4310  -0.3695  -0.3435  -0.3233  -0.2878  -0.2509
  -0.2311  -0.1767  -0.1573  -0.1094  -0.0703  -0.0007   0.0406   0.0565
   0.1188   0.1360   0.1662   0.1960   0.2437   0.3257   0.3666   0.3989
   0.4313   0.5074   0.5566   0.6210   0.6795   0.7312   0.7813   0.9021
   1.0065   1.0738   1.1135   1.1514   1.2209   1.2682   1.3657   1.5478
     eigenvalues at k+q:
 -36.8010 -36.5909 -36.3872 -36.0273 -35.8876 -35.8595 -18.9905 -18.7835
 -18.5257 -18.4806 -18.3973 -18.3647 -18.2831 -18.2170 -18.1845 -18.1652
 -18.1181 -18.0368 -17.9516 -17.9386 -17.8942 -17.8196 -17.7824 -17.7742
 -17.7536 -17.7165 -17.6407 -17.5931 -17.5729 -17.5534 -17.4812 -17.4672
 -17.4089 -17.3879 -17.3182 -17.3122 -17.2553 -17.1974 -17.1802 -17.1338
 -17.0874 -17.0421 -17.0146 -16.9645 -16.9472 -16.8824 -16.8625 -16.8121
 -16.6483 -16.2679 -15.5011 -15.2322 -15.1070 -15.0191 -14.9394 -14.7154
 -14.6816 -14.6458 -14.5553 -14.5341 -14.4257 -14.3525  -6.8923  -6.7365
  -6.6267  -6.5164  -6.3396  -6.2331  -6.2053  -6.1346  -6.0881  -6.0442
  -5.9026  -5.8424  -5.7818  -5.7171  -5.6608  -5.5708  -5.5143  -5.4373
  -5.4241  -5.3293  -5.1816  -5.1239  -5.0013  -4.9164  -4.8830  -3.9609
  -3.7887  -3.7732  -3.5288  -3.3851  -3.3520  -3.1883  -3.0854  -3.0494
  -2.9796  -2.8551  -2.8222  -2.7933  -2.7197  -2.6410  -2.5496  -2.4697
  -2.4192  -2.3609  -2.3156  -2.2729  -2.2477  -2.1549  -2.0454  -2.0378
  -1.9389  -1.9027  -1.8345  -1.7882  -1.7310  -1.6359  -1.5801  -1.4186
  -1.4048  -1.3642  -1.2198  -1.1535  -1.0962  -0.9799  -0.9428  -0.8971
  -0.8469  -0.7588  -0.6891  -0.6550  -0.6090  -0.5759  -0.5618  -0.5167
  -0.4897  -0.4664  -0.4304  -0.3707  -0.3447  -0.3226  -0.2872  -0.2505
  -0.2315  -0.1765  -0.1579  -0.1087  -0.0704  -0.0013   0.0410   0.0565
   0.1186   0.1363   0.1661   0.1960   0.2436   0.3257   0.3665   0.3989
   0.4313   0.5075   0.5565   0.6209   0.6794   0.7311   0.7812   0.9020
   1.0065   1.0738   1.1135   1.1514   1.2209   1.2681   1.3657   1.5478
     cgsolve_all iterations  67    anorm=    0.69E-07
     cgsolve_all iterations  67    anorm=    0.68E-07
     cgsolve_all iterations  67    anorm=    0.69E-07

     k-point #    2 of     2      pool #  1    cpu time:     586.8
     compute_u_kq: q = (    0.0000,    0.0000,    0.0000)
     Rotating WFCS
     ethr =  1.00E-14,  avg # of iterations =  6.0
     eigenvalues at k:
 -36.8010 -36.5909 -36.3872 -36.0273 -35.8878 -35.8593 -19.0547 -18.7137
 -18.5620 -18.4909 -18.4055 -18.3564 -18.2671 -18.2339 -18.1415 -18.1237
 -18.0653 -18.0360 -17.9719 -17.8907 -17.8434 -17.8151 -17.7890 -17.7602
 -17.7367 -17.6792 -17.6234 -17.5930 -17.5658 -17.5396 -17.4979 -17.4625
 -17.3971 -17.3519 -17.3425 -17.3335 -17.2826 -17.2291 -17.1878 -17.1705
 -17.0978 -17.0839 -17.0220 -16.9836 -16.9679 -16.9433 -16.9310 -16.8297
 -16.6607 -16.2731 -15.5421 -15.3495 -15.1457 -15.1012 -14.9761 -14.7319
 -14.6354 -14.5205 -14.4811 -14.4129 -14.3602 -14.2974  -6.9362  -6.6869
  -6.6263  -6.5123  -6.4600  -6.2566  -6.1617  -6.0734  -6.0312  -5.9740
  -5.9304  -5.8796  -5.8421  -5.6844  -5.6320  -5.5610  -5.5413  -5.3719
  -5.2967  -5.2780  -5.1921  -5.1544  -5.0760  -5.0213  -4.9128  -4.0420
  -3.8349  -3.6788  -3.5387  -3.4777  -3.3247  -3.2822  -3.2276  -3.1765
  -3.0812  -2.9601  -2.9158  -2.7958  -2.7796  -2.6498  -2.5235  -2.4985
  -2.4198  -2.3200  -2.2858  -2.2145  -2.1878  -2.1319  -2.0651  -2.0076
  -1.9624  -1.9421  -1.8024  -1.7531  -1.6796  -1.6059  -1.5428  -1.4826
  -1.4284  -1.2551  -1.1912  -1.1006  -1.0799  -0.9487  -0.9355  -0.8442
  -0.8214  -0.7675  -0.6738  -0.6355  -0.5915  -0.5696  -0.5421  -0.5075
  -0.4697  -0.4209  -0.3784  -0.3647  -0.3054  -0.2717  -0.2328  -0.2133
  -0.1762  -0.1436  -0.1055  -0.0857  -0.0311  -0.0069   0.0213   0.0927
   0.1215   0.1457   0.1780   0.2074   0.2981   0.3422   0.3497   0.3942
   0.4312   0.4840   0.5385   0.5914   0.6543   0.7436   0.8023   0.8929
   0.9623   1.0592   1.1231   1.1561   1.2153   1.2938   1.3693   1.5033
     eigenvalues at k+q:
 -36.8010 -36.5909 -36.3872 -36.0273 -35.8878 -35.8593 -19.0547 -18.7137
 -18.5620 -18.4909 -18.4055 -18.3564 -18.2671 -18.2339 -18.1415 -18.1237
 -18.0653 -18.0360 -17.9718 -17.8907 -17.8434 -17.8151 -17.7890 -17.7602
 -17.7367 -17.6791 -17.6234 -17.5930 -17.5658 -17.5396 -17.4979 -17.4625
 -17.3971 -17.3519 -17.3425 -17.3335 -17.2826 -17.2291 -17.1878 -17.1705
 -17.0978 -17.0839 -17.0220 -16.9836 -16.9679 -16.9433 -16.9310 -16.8297
 -16.6607 -16.2731 -15.5422 -15.3495 -15.1457 -15.1012 -14.9761 -14.7319
 -14.6354 -14.5206 -14.4811 -14.4130 -14.3602 -14.2975  -6.9362  -6.6869
  -6.6263  -6.5123  -6.4600  -6.2566  -6.1617  -6.0734  -6.0312  -5.9740
  -5.9304  -5.8796  -5.8421  -5.6844  -5.6320  -5.5610  -5.5413  -5.3719
  -5.2967  -5.2780  -5.1921  -5.1544  -5.0759  -5.0213  -4.9128  -4.0420
  -3.8349  -3.6788  -3.5387  -3.4777  -3.3247  -3.2822  -3.2276  -3.1765
  -3.0812  -2.9601  -2.9158  -2.7958  -2.7796  -2.6498  -2.5235  -2.4985
  -2.4198  -2.3200  -2.2858  -2.2145  -2.1878  -2.1319  -2.0651  -2.0076
  -1.9624  -1.9421  -1.8024  -1.7531  -1.6796  -1.6059  -1.5428  -1.4826
  -1.4284  -1.2551  -1.1912  -1.1006  -1.0799  -0.9487  -0.9355  -0.8442
  -0.8215  -0.7675  -0.6738  -0.6354  -0.5915  -0.5696  -0.5421  -0.5075
  -0.4697  -0.4209  -0.3784  -0.3647  -0.3054  -0.2717  -0.2328  -0.2133
  -0.1762  -0.1436  -0.1055  -0.0857  -0.0311  -0.0069   0.0213   0.0927
   0.1215   0.1457   0.1780   0.2074   0.2980   0.3422   0.3497   0.3942
   0.4312   0.4840   0.5385   0.5914   0.6543   0.7436   0.8023   0.8928
   0.9623   1.0592   1.1231   1.1561   1.2152   1.2938   1.3693   1.5033
     cgsolve_all iterations  63    anorm=    0.74E-07
PARA_AUG  1      -0.0038919         1.0792136        -0.2188578
     cgsolve_all iterations  66    anorm=    0.73E-07
PARA_AUG  2       1.1220562        -1.4971312        -0.4103305
     cgsolve_all iterations  63    anorm=    0.72E-07
PARA_AUG  3       0.1034639        -0.1010051         0.2878013
     cgsolve_all iterations  71    anorm=    0.70E-07
     cgsolve_all iterations  71    anorm=    0.70E-07
     cgsolve_all iterations  69    anorm=    0.71E-07
     compute_u_kq: q = (    0.0197,    0.0000,    0.0000)
     Rotating WFCS
     ethr =  1.00E-14,  avg # of iterations = 25.0
     eigenvalues at k:
 -36.8010 -36.5909 -36.3872 -36.0273 -35.8878 -35.8593 -19.0547 -18.7137
 -18.5620 -18.4909 -18.4055 -18.3564 -18.2671 -18.2339 -18.1415 -18.1237
 -18.0653 -18.0360 -17.9719 -17.8907 -17.8434 -17.8151 -17.7890 -17.7602
 -17.7367 -17.6792 -17.6234 -17.5930 -17.5658 -17.5396 -17.4979 -17.4625
 -17.3971 -17.3519 -17.3425 -17.3335 -17.2826 -17.2291 -17.1878 -17.1705
 -17.0978 -17.0839 -17.0220 -16.9836 -16.9679 -16.9433 -16.9310 -16.8297
 -16.6607 -16.2731 -15.5421 -15.3495 -15.1457 -15.1012 -14.9761 -14.7319
 -14.6354 -14.5205 -14.4811 -14.4129 -14.3602 -14.2974  -6.9362  -6.6869
  -6.6263  -6.5123  -6.4600  -6.2566  -6.1617  -6.0734  -6.0312  -5.9740
  -5.9304  -5.8796  -5.8421  -5.6844  -5.6320  -5.5610  -5.5413  -5.3719
  -5.2967  -5.2780  -5.1921  -5.1544  -5.0760  -5.0213  -4.9128  -4.0420
  -3.8349  -3.6788  -3.5387  -3.4777  -3.3247  -3.2822  -3.2276  -3.1765
  -3.0812  -2.9601  -2.9158  -2.7958  -2.7796  -2.6498  -2.5235  -2.4985
  -2.4198  -2.3200  -2.2858  -2.2145  -2.1878  -2.1319  -2.0651  -2.0076
  -1.9624  -1.9421  -1.8024  -1.7531  -1.6796  -1.6059  -1.5428  -1.4826
  -1.4284  -1.2551  -1.1912  -1.1006  -1.0799  -0.9487  -0.9355  -0.8442
  -0.8214  -0.7675  -0.6738  -0.6355  -0.5915  -0.5696  -0.5421  -0.5075
  -0.4697  -0.4209  -0.3784  -0.3647  -0.3054  -0.2717  -0.2328  -0.2133
  -0.1762  -0.1436  -0.1055  -0.0857  -0.0311  -0.0069   0.0213   0.0927
   0.1215   0.1457   0.1780   0.2074   0.2981   0.3422   0.3497   0.3942
   0.4312   0.4840   0.5385   0.5914   0.6543   0.7436   0.8023   0.8929
   0.9623   1.0592   1.1231   1.1561   1.2153   1.2938   1.3693   1.5033
     eigenvalues at k+q:
 -36.8010 -36.5909 -36.3872 -36.0273 -35.8878 -35.8593 -19.0514 -18.7165
 -18.5624 -18.4921 -18.4061 -18.3572 -18.2668 -18.2361 -18.1454 -18.1254
 -18.0592 -18.0385 -17.9678 -17.8902 -17.8454 -17.8133 -17.7876 -17.7615
 -17.7366 -17.6800 -17.6233 -17.5925 -17.5654 -17.5429 -17.4967 -17.4625
 -17.3966 -17.3538 -17.3412 -17.3326 -17.2808 -17.2293 -17.1920 -17.1714
 -17.0955 -17.0847 -17.0226 -16.9831 -16.9682 -16.9443 -16.9320 -16.8371
 -16.6575 -16.2602 -15.5375 -15.3420 -15.1371 -15.0940 -14.9729 -14.7290
 -14.6354 -14.5314 -14.4835 -14.4219 -14.3674 -14.3065  -6.9289  -6.6880
  -6.6263  -6.5265  -6.4583  -6.2624  -6.1625  -6.0737  -6.0300  -5.9721
  -5.9318  -5.8798  -5.8458  -5.6841  -5.6323  -5.5623  -5.5413  -5.3676
  -5.2828  -5.2793  -5.1892  -5.1501  -5.0740  -5.0209  -4.9078  -4.0467
  -3.8514  -3.6750  -3.5292  -3.4747  -3.3185  -3.2748  -3.2254  -3.1689
  -3.0761  -2.9518  -2.9102  -2.7912  -2.7686  -2.6576  -2.5263  -2.5060
  -2.4240  -2.3252  -2.2908  -2.2118  -2.1830  -2.1334  -2.0615  -2.0099
  -1.9677  -1.9438  -1.8009  -1.7584  -1.6885  -1.6082  -1.5411  -1.4781
  -1.4261  -1.2630  -1.2000  -1.1024  -1.0759  -0.9516  -0.9373  -0.8425
  -0.8256  -0.7610  -0.6732  -0.6385  -0.5917  -0.5681  -0.5420  -0.5113
  -0.4718  -0.4214  -0.3796  -0.3654  -0.3052  -0.2782  -0.2350  -0.2200
  -0.1754  -0.1455  -0.1084  -0.0892  -0.0383  -0.0121   0.0152   0.0834
   0.1182   0.1430   0.1766   0.2035   0.2992   0.3426   0.3487   0.3954
   0.4314   0.4812   0.5352   0.5944   0.6596   0.7408   0.7939   0.8984
   0.9730   1.0640   1.1265   1.1584   1.2194   1.2926   1.3720   1.5082
     cgsolve_all iterations  71    anorm=    0.72E-07
     cgsolve_all iterations  71    anorm=    0.71E-07
     cgsolve_all iterations  69    anorm=    0.70E-07
     compute_u_kq: q = (   -0.0197,    0.0000,    0.0000)
     Rotating WFCS
     ethr =  1.00E-14,  avg # of iterations = 26.0
     eigenvalues at k:
 -36.8010 -36.5909 -36.3872 -36.0273 -35.8878 -35.8593 -19.0547 -18.7137
 -18.5620 -18.4909 -18.4055 -18.3564 -18.2671 -18.2339 -18.1415 -18.1237
 -18.0653 -18.0360 -17.9719 -17.8907 -17.8434 -17.8151 -17.7890 -17.7602
 -17.7367 -17.6792 -17.6234 -17.5930 -17.5658 -17.5396 -17.4979 -17.4625
 -17.3971 -17.3519 -17.3425 -17.3335 -17.2826 -17.2291 -17.1878 -17.1705
 -17.0978 -17.0839 -17.0220 -16.9836 -16.9679 -16.9433 -16.9310 -16.8297
 -16.6607 -16.2731 -15.5421 -15.3495 -15.1457 -15.1012 -14.9761 -14.7319
 -14.6354 -14.5205 -14.4811 -14.4129 -14.3602 -14.2974  -6.9362  -6.6869
  -6.6263  -6.5123  -6.4600  -6.2566  -6.1617  -6.0734  -6.0312  -5.9740
  -5.9304  -5.8796  -5.8421  -5.6844  -5.6320  -5.5610  -5.5413  -5.3719
  -5.2967  -5.2780  -5.1921  -5.1544  -5.0760  -5.0213  -4.9128  -4.0420
  -3.8349  -3.6788  -3.5387  -3.4777  -3.3247  -3.2822  -3.2276  -3.1765
  -3.0812  -2.9601  -2.9158  -2.7958  -2.7796  -2.6498  -2.5235  -2.4985
  -2.4198  -2.3200  -2.2858  -2.2145  -2.1878  -2.1319  -2.0651  -2.0076
  -1.9624  -1.9421  -1.8024  -1.7531  -1.6796  -1.6059  -1.5428  -1.4826
  -1.4284  -1.2551  -1.1912  -1.1006  -1.0799  -0.9487  -0.9355  -0.8442
  -0.8214  -0.7675  -0.6738  -0.6355  -0.5915  -0.5696  -0.5421  -0.5075
  -0.4697  -0.4209  -0.3784  -0.3647  -0.3054  -0.2717  -0.2328  -0.2133
  -0.1762  -0.1436  -0.1055  -0.0857  -0.0311  -0.0069   0.0213   0.0927
   0.1215   0.1457   0.1780   0.2074   0.2981   0.3422   0.3497   0.3942
   0.4312   0.4840   0.5385   0.5914   0.6543   0.7436   0.8023   0.8929
   0.9623   1.0592   1.1231   1.1561   1.2153   1.2938   1.3693   1.5033
     eigenvalues at k+q:
 -36.8010 -36.5909 -36.3872 -36.0273 -35.8878 -35.8593 -19.0578 -18.7110
 -18.5617 -18.4893 -18.4053 -18.3553 -18.2674 -18.2317 -18.1375 -18.1220
 -18.0720 -18.0334 -17.9755 -17.8915 -17.8415 -17.8169 -17.7906 -17.7588
 -17.7366 -17.6786 -17.6236 -17.5937 -17.5661 -17.5359 -17.4989 -17.4624
 -17.3983 -17.3508 -17.3437 -17.3336 -17.2846 -17.2287 -17.1839 -17.1691
 -17.1010 -17.0822 -17.0214 -16.9842 -16.9674 -16.9427 -16.9293 -16.8221
 -16.6638 -16.2864 -15.5468 -15.3566 -15.1547 -15.1074 -14.9792 -14.7345
 -14.6354 -14.5108 -14.4785 -14.4043 -14.3533 -14.2886  -6.9434  -6.6859
  -6.6262  -6.4976  -6.4614  -6.2509  -6.1609  -6.0731  -6.0326  -5.9760
  -5.9290  -5.8794  -5.8383  -5.6846  -5.6319  -5.5597  -5.5413  -5.3766
  -5.3127  -5.2768  -5.1950  -5.1582  -5.0768  -5.0213  -4.9167  -4.0367
  -3.8192  -3.6839  -3.5496  -3.4790  -3.3315  -3.2890  -3.2296  -3.1826
  -3.0856  -2.9683  -2.9205  -2.8006  -2.7904  -2.6422  -2.5238  -2.4891
  -2.4156  -2.3149  -2.2811  -2.2177  -2.1930  -2.1300  -2.0690  -2.0051
  -1.9580  -1.9372  -1.8038  -1.7488  -1.6716  -1.6034  -1.5443  -1.4877
  -1.4300  -1.2478  -1.1822  -1.1010  -1.0830  -0.9466  -0.9340  -0.8469
  -0.8161  -0.7719  -0.6749  -0.6318  -0.5922  -0.5709  -0.5422  -0.5037
  -0.4686  -0.4208  -0.3778  -0.3635  -0.3057  -0.2646  -0.2307  -0.2066
  -0.1769  -0.1420  -0.1043  -0.0806  -0.0231  -0.0015   0.0276   0.1015
   0.1246   0.1488   0.1796   0.2114   0.2967   0.3392   0.3521   0.3932
   0.4310   0.4872   0.5420   0.5886   0.6485   0.7462   0.8104   0.8868
   0.9533   1.0541   1.1199   1.1539   1.2111   1.2935   1.3668   1.4993
     cgsolve_all iterations  71    anorm=    0.71E-07
     cgsolve_all iterations  71    anorm=    0.69E-07
     cgsolve_all iterations  69    anorm=    0.71E-07
     compute_u_kq: q = (    0.0000,    0.0197,    0.0000)
     Rotating WFCS
     ethr =  1.00E-14,  avg # of iterations = 26.0
     eigenvalues at k:
 -36.8010 -36.5909 -36.3872 -36.0273 -35.8878 -35.8593 -19.0547 -18.7137
 -18.5620 -18.4909 -18.4055 -18.3564 -18.2671 -18.2339 -18.1415 -18.1237
 -18.0653 -18.0360 -17.9719 -17.8907 -17.8434 -17.8151 -17.7890 -17.7602
 -17.7367 -17.6792 -17.6234 -17.5930 -17.5658 -17.5396 -17.4979 -17.4625
 -17.3971 -17.3519 -17.3425 -17.3335 -17.2826 -17.2291 -17.1878 -17.1705
 -17.0978 -17.0839 -17.0220 -16.9836 -16.9679 -16.9433 -16.9310 -16.8297
 -16.6607 -16.2731 -15.5421 -15.3495 -15.1457 -15.1012 -14.9761 -14.7319
 -14.6354 -14.5205 -14.4811 -14.4129 -14.3602 -14.2974  -6.9362  -6.6869
  -6.6263  -6.5123  -6.4600  -6.2566  -6.1617  -6.0734  -6.0312  -5.9740
  -5.9304  -5.8796  -5.8421  -5.6844  -5.6320  -5.5610  -5.5413  -5.3719
  -5.2967  -5.2780  -5.1921  -5.1544  -5.0760  -5.0213  -4.9128  -4.0420
  -3.8349  -3.6788  -3.5387  -3.4777  -3.3247  -3.2822  -3.2276  -3.1765
  -3.0812  -2.9601  -2.9158  -2.7958  -2.7796  -2.6498  -2.5235  -2.4985
  -2.4198  -2.3200  -2.2858  -2.2145  -2.1878  -2.1319  -2.0651  -2.0076
  -1.9624  -1.9421  -1.8024  -1.7531  -1.6796  -1.6059  -1.5428  -1.4826
  -1.4284  -1.2551  -1.1912  -1.1006  -1.0799  -0.9487  -0.9355  -0.8442
  -0.8214  -0.7675  -0.6738  -0.6355  -0.5915  -0.5696  -0.5421  -0.5075
  -0.4697  -0.4209  -0.3784  -0.3647  -0.3054  -0.2717  -0.2328  -0.2133
  -0.1762  -0.1436  -0.1055  -0.0857  -0.0311  -0.0069   0.0213   0.0927
   0.1215   0.1457   0.1780   0.2074   0.2981   0.3422   0.3497   0.3942
   0.4312   0.4840   0.5385   0.5914   0.6543   0.7436   0.8023   0.8929
   0.9623   1.0592   1.1231   1.1561   1.2153   1.2938   1.3693   1.5033
     eigenvalues at k+q:
 -36.8010 -36.5909 -36.3872 -36.0273 -35.8878 -35.8593 -19.0554 -18.7140
 -18.5619 -18.4902 -18.4041 -18.3531 -18.2677 -18.2334 -18.1425 -18.1220
 -18.0663 -18.0414 -17.9711 -17.8899 -17.8454 -17.8144 -17.7872 -17.7612
 -17.7398 -17.6824 -17.6276 -17.5955 -17.5681 -17.5431 -17.4981 -17.4636
 -17.3986 -17.3510 -17.3424 -17.3314 -17.2816 -17.2218 -17.1854 -17.1683
 -17.0950 -17.0814 -17.0198 -16.9837 -16.9676 -16.9416 -16.9276 -16.8181
 -16.6608 -16.2910 -15.5397 -15.3466 -15.1479 -15.1066 -14.9783 -14.7328
 -14.6355 -14.5199 -14.4845 -14.4101 -14.3586 -14.2953  -6.9360  -6.6872
  -6.6261  -6.4852  -6.4587  -6.2593  -6.1590  -6.0740  -6.0284  -5.9748
  -5.9349  -5.8770  -5.8434  -5.6832  -5.6354  -5.5587  -5.5414  -5.3775
  -5.3172  -5.2804  -5.1910  -5.1635  -5.0814  -5.0189  -4.9242  -4.0450
  -3.8053  -3.6736  -3.5402  -3.4772  -3.3259  -3.2836  -3.2310  -3.1781
  -3.0831  -2.9635  -2.9126  -2.7991  -2.7793  -2.6528  -2.5218  -2.4864
  -2.4195  -2.3191  -2.2843  -2.2146  -2.1900  -2.1301  -2.0617  -2.0071
  -1.9622  -1.9415  -1.8042  -1.7586  -1.6804  -1.6172  -1.5422  -1.4800
  -1.4311  -1.2529  -1.1878  -1.1008  -1.0885  -0.9469  -0.9352  -0.8459
  -0.8185  -0.7714  -0.6753  -0.6348  -0.5912  -0.5728  -0.5406  -0.5061
  -0.4791  -0.4287  -0.3779  -0.3645  -0.3052  -0.2734  -0.2316  -0.2091
  -0.1748  -0.1441  -0.1014  -0.0852  -0.0229  -0.0043   0.0230   0.0930
   0.1232   0.1477   0.1790   0.2074   0.2992   0.3444   0.3558   0.3979
   0.4328   0.4890   0.5477   0.5930   0.6555   0.7468   0.8151   0.8935
   0.9641   1.0548   1.1217   1.1533   1.2098   1.2877   1.3616   1.4904
     cgsolve_all iterations  71    anorm=    0.70E-07
     cgsolve_all iterations  71    anorm=    0.72E-07
     cgsolve_all iterations  69    anorm=    0.72E-07
     compute_u_kq: q = (    0.0000,   -0.0197,    0.0000)
     Rotating WFCS
     ethr =  1.00E-14,  avg # of iterations = 25.0
     eigenvalues at k:
 -36.8010 -36.5909 -36.3872 -36.0273 -35.8878 -35.8593 -19.0547 -18.7137
 -18.5620 -18.4909 -18.4055 -18.3564 -18.2671 -18.2339 -18.1415 -18.1237
 -18.0653 -18.0360 -17.9719 -17.8907 -17.8434 -17.8151 -17.7890 -17.7602
 -17.7367 -17.6792 -17.6234 -17.5930 -17.5658 -17.5396 -17.4979 -17.4625
 -17.3971 -17.3519 -17.3425 -17.3335 -17.2826 -17.2291 -17.1878 -17.1705
 -17.0978 -17.0839 -17.0220 -16.9836 -16.9679 -16.9433 -16.9310 -16.8297
 -16.6607 -16.2731 -15.5421 -15.3495 -15.1457 -15.1012 -14.9761 -14.7319
 -14.6354 -14.5205 -14.4811 -14.4129 -14.3602 -14.2974  -6.9362  -6.6869
  -6.6263  -6.5123  -6.4600  -6.2566  -6.1617  -6.0734  -6.0312  -5.9740
  -5.9304  -5.8796  -5.8421  -5.6844  -5.6320  -5.5610  -5.5413  -5.3719
  -5.2967  -5.2780  -5.1921  -5.1544  -5.0760  -5.0213  -4.9128  -4.0420
  -3.8349  -3.6788  -3.5387  -3.4777  -3.3247  -3.2822  -3.2276  -3.1765
  -3.0812  -2.9601  -2.9158  -2.7958  -2.7796  -2.6498  -2.5235  -2.4985
  -2.4198  -2.3200  -2.2858  -2.2145  -2.1878  -2.1319  -2.0651  -2.0076
  -1.9624  -1.9421  -1.8024  -1.7531  -1.6796  -1.6059  -1.5428  -1.4826
  -1.4284  -1.2551  -1.1912  -1.1006  -1.0799  -0.9487  -0.9355  -0.8442
  -0.8214  -0.7675  -0.6738  -0.6355  -0.5915  -0.5696  -0.5421  -0.5075
  -0.4697  -0.4209  -0.3784  -0.3647  -0.3054  -0.2717  -0.2328  -0.2133
  -0.1762  -0.1436  -0.1055  -0.0857  -0.0311  -0.0069   0.0213   0.0927
   0.1215   0.1457   0.1780   0.2074   0.2981   0.3422   0.3497   0.3942
   0.4312   0.4840   0.5385   0.5914   0.6543   0.7436   0.8023   0.8929
   0.9623   1.0592   1.1231   1.1561   1.2153   1.2938   1.3693   1.5033
     eigenvalues at k+q:
 -36.8010 -36.5909 -36.3872 -36.0273 -35.8878 -35.8593 -19.0536 -18.7137
 -18.5618 -18.4916 -18.4067 -18.3596 -18.2667 -18.2343 -18.1408 -18.1257
 -18.0648 -18.0308 -17.9719 -17.8924 -17.8419 -17.8155 -17.7905 -17.7590
 -17.7340 -17.6764 -17.6201 -17.5902 -17.5629 -17.5363 -17.4974 -17.4610
 -17.3962 -17.3543 -17.3438 -17.3329 -17.2832 -17.2366 -17.1904 -17.1718
 -17.1009 -17.0867 -17.0239 -16.9835 -16.9678 -16.9455 -16.9333 -16.8404
 -16.6603 -16.2559 -15.5443 -15.3518 -15.1433 -15.0951 -14.9739 -14.7309
 -14.6353 -14.5221 -14.4781 -14.4166 -14.3622 -14.3001  -6.9361  -6.6868
  -6.6266  -6.5378  -6.4603  -6.2539  -6.1647  -6.0730  -6.0343  -5.9737
  -5.9264  -5.8813  -5.8402  -5.6861  -5.6298  -5.5634  -5.5408  -5.3680
  -5.2801  -5.2769  -5.1933  -5.1450  -5.0678  -5.0220  -4.8976  -4.0385
  -3.8660  -3.6845  -3.5375  -3.4766  -3.3235  -3.2812  -3.2234  -3.1735
  -3.0781  -2.9575  -2.9174  -2.7925  -2.7792  -2.6467  -2.5266  -2.5094
  -2.4198  -2.3223  -2.2861  -2.2149  -2.1866  -2.1326  -2.0690  -2.0091
  -1.9637  -1.9422  -1.8000  -1.7475  -1.6793  -1.5946  -1.5440  -1.4846
  -1.4245  -1.2584  -1.1951  -1.1022  -1.0703  -0.9512  -0.9347  -0.8431
  -0.8240  -0.7637  -0.6720  -0.6359  -0.5924  -0.5685  -0.5435  -0.5091
  -0.4614  -0.4137  -0.3769  -0.3645  -0.3055  -0.2703  -0.2345  -0.2185
  -0.1767  -0.1436  -0.1091  -0.0865  -0.0402  -0.0092   0.0195   0.0920
   0.1192   0.1435   0.1765   0.2074   0.2964   0.3339   0.3498   0.3909
   0.4299   0.4783   0.5294   0.5887   0.6541   0.7406   0.7897   0.8923
   0.9609   1.0640   1.1242   1.1588   1.2204   1.2992   1.3775   1.5162
     cgsolve_all iterations  71    anorm=    0.69E-07
     cgsolve_all iterations  71    anorm=    0.71E-07
     cgsolve_all iterations  69    anorm=    0.71E-07
     compute_u_kq: q = (    0.0000,    0.0000,    0.0197)
     Rotating WFCS
     ethr =  1.00E-14,  avg # of iterations = 24.0
     eigenvalues at k:
 -36.8010 -36.5909 -36.3872 -36.0273 -35.8878 -35.8593 -19.0547 -18.7137
 -18.5620 -18.4909 -18.4055 -18.3564 -18.2671 -18.2339 -18.1415 -18.1237
 -18.0653 -18.0360 -17.9719 -17.8907 -17.8434 -17.8151 -17.7890 -17.7602
 -17.7367 -17.6792 -17.6234 -17.5930 -17.5658 -17.5396 -17.4979 -17.4625
 -17.3971 -17.3519 -17.3425 -17.3335 -17.2826 -17.2291 -17.1878 -17.1705
 -17.0978 -17.0839 -17.0220 -16.9836 -16.9679 -16.9433 -16.9310 -16.8297
 -16.6607 -16.2731 -15.5421 -15.3495 -15.1457 -15.1012 -14.9761 -14.7319
 -14.6354 -14.5205 -14.4811 -14.4129 -14.3602 -14.2974  -6.9362  -6.6869
  -6.6263  -6.5123  -6.4600  -6.2566  -6.1617  -6.0734  -6.0312  -5.9740
  -5.9304  -5.8796  -5.8421  -5.6844  -5.6320  -5.5610  -5.5413  -5.3719
  -5.2967  -5.2780  -5.1921  -5.1544  -5.0760  -5.0213  -4.9128  -4.0420
  -3.8349  -3.6788  -3.5387  -3.4777  -3.3247  -3.2822  -3.2276  -3.1765
  -3.0812  -2.9601  -2.9158  -2.7958  -2.7796  -2.6498  -2.5235  -2.4985
  -2.4198  -2.3200  -2.2858  -2.2145  -2.1878  -2.1319  -2.0651  -2.0076
  -1.9624  -1.9421  -1.8024  -1.7531  -1.6796  -1.6059  -1.5428  -1.4826
  -1.4284  -1.2551  -1.1912  -1.1006  -1.0799  -0.9487  -0.9355  -0.8442
  -0.8214  -0.7675  -0.6738  -0.6355  -0.5915  -0.5696  -0.5421  -0.5075
  -0.4697  -0.4209  -0.3784  -0.3647  -0.3054  -0.2717  -0.2328  -0.2133
  -0.1762  -0.1436  -0.1055  -0.0857  -0.0311  -0.0069   0.0213   0.0927
   0.1215   0.1457   0.1780   0.2074   0.2981   0.3422   0.3497   0.3942
   0.4312   0.4840   0.5385   0.5914   0.6543   0.7436   0.8023   0.8929
   0.9623   1.0592   1.1231   1.1561   1.2153   1.2938   1.3693   1.5033
     eigenvalues at k+q:
 -36.8010 -36.5909 -36.3872 -36.0273 -35.8878 -35.8593 -19.0547 -18.7137
 -18.5620 -18.4910 -18.4054 -18.3564 -18.2671 -18.2340 -18.1418 -18.1235
 -18.0650 -18.0362 -17.9718 -17.8908 -17.8433 -17.8147 -17.7902 -17.7594
 -17.7366 -17.6792 -17.6234 -17.5927 -17.5666 -17.5384 -17.4991 -17.4619
 -17.3972 -17.3518 -17.3426 -17.3335 -17.2826 -17.2292 -17.1879 -17.1705
 -17.0978 -17.0839 -17.0220 -16.9836 -16.9679 -16.9433 -16.9310 -16.8298
 -16.6607 -16.2730 -15.5422 -15.3495 -15.1457 -15.1011 -14.9761 -14.7319
 -14.6354 -14.5206 -14.4811 -14.4130 -14.3603 -14.2975  -6.9362  -6.6869
  -6.6263  -6.5125  -6.4600  -6.2566  -6.1617  -6.0734  -6.0312  -5.9740
  -5.9304  -5.8796  -5.8421  -5.6844  -5.6320  -5.5611  -5.5413  -5.3718
  -5.2966  -5.2780  -5.1921  -5.1543  -5.0759  -5.0213  -4.9127  -4.0420
  -3.8351  -3.6788  -3.5386  -3.4778  -3.3236  -3.2830  -3.2298  -3.1743
  -3.0803  -2.9626  -2.9144  -2.7961  -2.7790  -2.6497  -2.5264  -2.4958
  -2.4201  -2.3183  -2.2869  -2.2146  -2.1897  -2.1315  -2.0612  -2.0118
  -1.9615  -1.9402  -1.8075  -1.7484  -1.6805  -1.6072  -1.5425  -1.4802
  -1.4298  -1.2549  -1.1915  -1.0999  -1.0805  -0.9470  -0.9375  -0.8453
  -0.8196  -0.7684  -0.6735  -0.6357  -0.5920  -0.5688  -0.5418  -0.5081
  -0.4697  -0.4206  -0.3782  -0.3647  -0.3051  -0.2714  -0.2336  -0.2130
  -0.1771  -0.1430  -0.1058  -0.0856  -0.0311  -0.0070   0.0211   0.0927
   0.1213   0.1464   0.1776   0.2074   0.2979   0.3421   0.3499   0.3943
   0.4311   0.4840   0.5384   0.5914   0.6543   0.7435   0.8022   0.8929
   0.9623   1.0593   1.1231   1.1562   1.2153   1.2938   1.3694   1.5033
     cgsolve_all iterations  71    anorm=    0.70E-07
     cgsolve_all iterations  71    anorm=    0.70E-07
     cgsolve_all iterations  69    anorm=    0.72E-07
     compute_u_kq: q = (    0.0000,    0.0000,   -0.0197)
     Rotating WFCS
     ethr =  1.00E-14,  avg # of iterations = 23.0
     eigenvalues at k:
 -36.8010 -36.5909 -36.3872 -36.0273 -35.8878 -35.8593 -19.0547 -18.7137
 -18.5620 -18.4909 -18.4055 -18.3564 -18.2671 -18.2339 -18.1415 -18.1237
 -18.0653 -18.0360 -17.9719 -17.8907 -17.8434 -17.8151 -17.7890 -17.7602
 -17.7367 -17.6792 -17.6234 -17.5930 -17.5658 -17.5396 -17.4979 -17.4625
 -17.3971 -17.3519 -17.3425 -17.3335 -17.2826 -17.2291 -17.1878 -17.1705
 -17.0978 -17.0839 -17.0220 -16.9836 -16.9679 -16.9433 -16.9310 -16.8297
 -16.6607 -16.2731 -15.5421 -15.3495 -15.1457 -15.1012 -14.9761 -14.7319
 -14.6354 -14.5205 -14.4811 -14.4129 -14.3602 -14.2974  -6.9362  -6.6869
  -6.6263  -6.5123  -6.4600  -6.2566  -6.1617  -6.0734  -6.0312  -5.9740
  -5.9304  -5.8796  -5.8421  -5.6844  -5.6320  -5.5610  -5.5413  -5.3719
  -5.2967  -5.2780  -5.1921  -5.1544  -5.0760  -5.0213  -4.9128  -4.0420
  -3.8349  -3.6788  -3.5387  -3.4777  -3.3247  -3.2822  -3.2276  -3.1765
  -3.0812  -2.9601  -2.9158  -2.7958  -2.7796  -2.6498  -2.5235  -2.4985
  -2.4198  -2.3200  -2.2858  -2.2145  -2.1878  -2.1319  -2.0651  -2.0076
  -1.9624  -1.9421  -1.8024  -1.7531  -1.6796  -1.6059  -1.5428  -1.4826
  -1.4284  -1.2551  -1.1912  -1.1006  -1.0799  -0.9487  -0.9355  -0.8442
  -0.8214  -0.7675  -0.6738  -0.6355  -0.5915  -0.5696  -0.5421  -0.5075
  -0.4697  -0.4209  -0.3784  -0.3647  -0.3054  -0.2717  -0.2328  -0.2133
  -0.1762  -0.1436  -0.1055  -0.0857  -0.0311  -0.0069   0.0213   0.0927
   0.1215   0.1457   0.1780   0.2074   0.2981   0.3422   0.3497   0.3942
   0.4312   0.4840   0.5385   0.5914   0.6543   0.7436   0.8023   0.8929
   0.9623   1.0592   1.1231   1.1561   1.2153   1.2938   1.3693   1.5033
     eigenvalues at k+q:
 -36.8010 -36.5909 -36.3872 -36.0273 -35.8878 -35.8593 -19.0547 -18.7137
 -18.5620 -18.4909 -18.4055 -18.3563 -18.2673 -18.2338 -18.1410 -18.1242
 -18.0656 -18.0358 -17.9719 -17.8907 -17.8434 -17.8154 -17.7879 -17.7610
 -17.7367 -17.6791 -17.6234 -17.5931 -17.5653 -17.5403 -17.4972 -17.4629
 -17.3971 -17.3520 -17.3425 -17.3335 -17.2827 -17.2291 -17.1878 -17.1705
 -17.0978 -17.0839 -17.0220 -16.9836 -16.9679 -16.9433 -16.9310 -16.8297
 -16.6607 -16.2732 -15.5422 -15.3495 -15.1457 -15.1012 -14.9761 -14.7319
 -14.6354 -14.5205 -14.4811 -14.4129 -14.3602 -14.2974  -6.9362  -6.6869
  -6.6263  -6.5122  -6.4600  -6.2566  -6.1617  -6.0733  -6.0312  -5.9740
  -5.9304  -5.8795  -5.8421  -5.6844  -5.6320  -5.5609  -5.5414  -5.3719
  -5.2968  -5.2780  -5.1921  -5.1544  -5.0760  -5.0212  -4.9128  -4.0420
  -3.8347  -3.6788  -3.5388  -3.4776  -3.3254  -3.2818  -3.2249  -3.1799
  -3.0809  -2.9585  -2.9169  -2.7955  -2.7804  -2.6496  -2.5222  -2.4993
  -2.4199  -2.3220  -2.2843  -2.2141  -2.1856  -2.1331  -2.0688  -2.0052
  -1.9618  -1.9432  -1.7979  -1.7582  -1.6782  -1.6043  -1.5441  -1.4842
  -1.4272  -1.2555  -1.1906  -1.1014  -1.0794  -0.9501  -0.9336  -0.8432
  -0.8235  -0.7666  -0.6741  -0.6353  -0.5908  -0.5707  -0.5424  -0.5067
  -0.4695  -0.4212  -0.3784  -0.3648  -0.3064  -0.2717  -0.2319  -0.2135
  -0.1756  -0.1441  -0.1053  -0.0858  -0.0312  -0.0069   0.0216   0.0928
   0.1218   0.1452   0.1781   0.2073   0.2983   0.3423   0.3496   0.3942
   0.4312   0.4840   0.5386   0.5914   0.6543   0.7436   0.8024   0.8928
   0.9623   1.0592   1.1231   1.1561   1.2152   1.2938   1.3693   1.5032
     cgsolve_all iterations  71    anorm=    0.71E-07
     cgsolve_all iterations  71    anorm=    0.69E-07
     cgsolve_all iterations  69    anorm=    0.71E-07

     End of magnetic susceptibility calculation

     f-sum rule (1st term):
          -335.9354         -0.0787          0.0373
            -0.0821       -336.1520          0.0244
             0.0370          0.0244       -336.0008

     f-sum rule (2nd term):
            -8.0130          0.0266         -0.0363
             0.0276         -7.9397         -0.0246
            -0.0364         -0.0244         -8.0479

     f-sum rule (should be  -344.0481):
          -343.9484         -0.0521          0.0010
            -0.0544       -344.0918         -0.0001
             0.0005         -0.0000       -344.0487

     chi_bare pGv (HH) in paratec units:
       -96.943049      0.376145     -0.057694
         0.342616    -96.370776     -0.277869
        -0.080147     -0.310741    -95.567831

       -96.943049      0.376145     -0.057694
         0.342616    -96.370776     -0.277869
        -0.080147     -0.310741    -95.567831

     chi_bare vGv (VV) in paratec units:
       -97.511907      0.327327     -0.011656
         0.327656    -97.340962     -0.235561
        -0.011945     -0.235754    -96.592758

       -97.511907      0.327327     -0.011656
         0.327656    -97.340962     -0.235561
        -0.011945     -0.235754    -96.592758

     chi_bare pGv (HH) in 10^{-6} cm^3/mol:
          -460.6825          1.7875         -0.2742
             1.6281       -457.9630         -1.3205
            -0.3809         -1.4767       -454.1473

     chi_bare vGv (VV) in 10^{-6} cm^3/mol:
          -463.3858          1.5555         -0.0554
             1.5571       -462.5734         -1.1194
            -0.0568         -1.1203       -459.0179

     Contributions to the NMR chemical shifts: -------------------------------

     Macroscopic shape contribution in ppm:                    6.92
             6.9618         -0.0000          0.0000
            -0.0000          6.9207          0.0000
             0.0000          0.0000          6.8630


     Core contribution in ppm:

     Atom  1  Si  pos: ( -0.293050  0.804700  1.154764)  core sigma:         837.79
     Atom  2  Si  pos: (  0.249485  0.816172  0.490134)  core sigma:         837.79
     Atom  3  Si  pos: (  0.806261  0.201608  0.191351)  core sigma:         837.79
     Atom  4  Si  pos: ( -0.032210  0.381932  1.138952)  core sigma:         837.79
     Atom  5  Si  pos: (  0.520275  0.418515  0.519075)  core sigma:         837.79
     Atom  6  O   pos: ( -0.271695  0.879513  1.395064)  core sigma:         271.07
     Atom  7  O   pos: (  0.194813  0.915677  0.265579)  core sigma:         271.07
     Atom  8  O   pos: ( -0.199513  0.571533  1.131385)  core sigma:         271.07
     Atom  9  O   pos: (  0.393395  0.616439  0.428578)  core sigma:         271.07
     Atom 10  O   pos: ( -0.166970  0.950245  0.995701)  core sigma:         271.07
     Atom 11  O   pos: (  0.973691  0.009900  0.649256)  core sigma:         271.07
     Atom 12  O   pos: (  0.468717  0.773920  1.103649)  core sigma:         271.07
     Atom 13  O   pos: (  0.050956  0.735358  0.614323)  core sigma:         271.07
     Atom 14  O   pos: (  0.779855  0.190547  3.369758)  core sigma:         271.07
     Atom 15  O   pos: ( -0.256527  0.511731  1.606932)  core sigma:         271.07
     Atom 16  H   pos: ( -0.133178  0.453606  1.536766)  core sigma:           0.00
     Atom 17  H   pos: ( -0.286173  0.631592  1.518737)  core sigma:           0.00
     Atom 18  O   pos: (  0.014332  0.298912  0.278076)  core sigma:         271.07
     Atom 19  O   pos: (  0.125063  0.738815  1.400665)  core sigma:         271.07
     Atom 20  H   pos: (  0.117765  0.582314  1.402188)  core sigma:           0.00
     Atom 21  H   pos: ( -0.017526  0.786508  1.419925)  core sigma:           0.00
     Atom 22  O   pos: ( -0.298785  0.959286  0.302259)  core sigma:         271.07
     Atom 23  H   pos: (  0.183997  0.107184  0.299679)  core sigma:           0.00
     Atom 24  H   pos: (  0.424011  0.085169  0.291809)  core sigma:           0.00
     Atom 25  O   pos: (  0.053844  0.355787  1.373746)  core sigma:         271.07
     Atom 26  O   pos: (  0.601582  0.306748  0.306231)  core sigma:         271.07
     Atom 27  O   pos: (  0.822432  0.189615  1.089531)  core sigma:         271.07
     Atom 28  O   pos: (  0.373544  0.264102  0.644465)  core sigma:         271.07
     Atom 29  O   pos: (  0.147994  0.442099  0.978188)  core sigma:         271.07
     Atom 30  O   pos: (  0.694070  0.496756  0.677000)  core sigma:         271.07
     Atom 31  Ca  pos: (  0.173856  0.827241  0.953911)  core sigma:        1265.05
     Atom 32  Ca  pos: ( -0.276985  0.863018  0.660000)  core sigma:        1265.05
     Atom 33  Ca  pos: (  0.028274  0.368520  0.637261)  core sigma:        1265.05
     Atom 34  Ca  pos: (  0.495975  0.350519  0.985904)  core sigma:        1265.05
     Atom 35  O   pos: (  0.279768  0.410777  0.016553)  core sigma:         271.07
     Atom 36  H   pos: (  0.407208  0.377931  0.089379)  core sigma:           0.00
     Atom 37  H   pos: (  0.164190  0.383142  0.122375)  core sigma:           0.00
     Atom 38  O   pos: (  0.565603  0.130415  2.929267)  core sigma:         271.07
     Atom 39  H   pos: (  0.503837  0.015040  3.001601)  core sigma:           0.00
     Atom 40  H   pos: (  0.466899  0.243239  2.968752)  core sigma:           0.00
     Atom 41  O   pos: ( -0.382924  0.673938  3.447200)  core sigma:         271.07
     Atom 42  H   pos: ( -0.337242  0.772306  0.140282)  core sigma:           0.00
     Atom 43  H   pos: (  0.469573  0.656558  0.077915)  core sigma:           0.00
     Atom 44  Ca  pos: ( -0.064427  0.150607  3.048099)  core sigma:        1265.05
     Atom 45  O   pos: (  0.497197  0.730770  2.918451)  core sigma:         271.07
     Atom 46  H   pos: ( -0.452245  0.728353  2.772981)  core sigma:           0.00
     Atom 47  H   pos: ( -0.386429  0.664284  2.990055)  core sigma:           0.00
     Atom 48  O   pos: (  0.274765  0.400754  3.015022)  core sigma:         271.07
     Atom 49  H   pos: (  0.289320  0.418071  3.164517)  core sigma:           0.00
     Atom 50  H   pos: (  0.320952  0.534646  2.957011)  core sigma:           0.00
     Atom 51  O   pos: (  0.119408  0.780444  3.227846)  core sigma:         271.07
     Atom 52  H   pos: (  0.112758  0.915719  3.304155)  core sigma:           0.00
     Atom 53  H   pos: (  0.187042  0.688947  3.324709)  core sigma:           0.00
     Atom 54  O   pos: ( -0.275126  0.734889  2.565117)  core sigma:         271.07
     Atom 55  H   pos: ( -0.291036  0.635014  2.455479)  core sigma:           0.00
     Atom 56  H   pos: ( -0.256903  0.873045  2.505790)  core sigma:           0.00
     Atom 57  O   pos: ( -0.040291  0.147751  2.683119)  core sigma:         271.07
     Atom 58  H   pos: (  0.093480  0.168323  2.619663)  core sigma:           0.00
     Atom 59  H   pos: (  0.900093  0.020716  2.636529)  core sigma:           0.00
     Atom 60  O   pos: (  0.429405  0.718655  2.100773)  core sigma:         271.07
     Atom 61  H   pos: ( -0.510830  0.842599  2.152058)  core sigma:           0.00
     Atom 62  H   pos: (  0.535781  0.612418  2.134792)  core sigma:           0.00
     Atom 63  Ca  pos: (  0.962870  0.026452  1.417329)  core sigma:        1265.05
     Atom 64  O   pos: (  0.404826  0.180008  2.544712)  core sigma:         271.07
     Atom 65  H   pos: (  0.494224  0.262905  2.459141)  core sigma:           0.00
     Atom 66  H   pos: (  0.479722  0.161472  2.676078)  core sigma:           0.00
     Atom 67  O   pos: (  0.112421  0.494350  2.255135)  core sigma:         271.07
     Atom 68  H   pos: (  0.160470  0.354934  2.215855)  core sigma:           0.00
     Atom 69  H   pos: (  0.210033  0.587549  2.186654)  core sigma:           0.00
     Atom 70  O   pos: ( -0.176336  0.515063  3.099258)  core sigma:         271.07
     Atom 71  H   pos: ( -0.237048  0.477911  3.232389)  core sigma:           0.00
     Atom 72  H   pos: ( -0.071358  0.618844  3.138129)  core sigma:           0.00
     Atom 73  O   pos: (  0.625335  0.082078  2.020571)  core sigma:         271.07
     Atom 74  H   pos: (  0.112117  0.920271  2.046886)  core sigma:           0.00
     Atom 75  H   pos: (  0.620917  0.095679  1.865442)  core sigma:           0.00
     Atom 76  O   pos: (  0.227709  0.125341  2.117580)  core sigma:         271.07
     Atom 77  H   pos: (  0.183473  0.112718  1.973284)  core sigma:           0.00
     Atom 78  H   pos: (  0.377554  0.099630  2.106609)  core sigma:           0.00
     Atom 79  O   pos: ( -0.295045  0.438664  2.221602)  core sigma:         271.07
     Atom 80  H   pos: (  0.688739  0.312647  2.148078)  core sigma:           0.00
     Atom 81  H   pos: ( -0.144716  0.469149  2.219351)  core sigma:           0.00
     Atom 82  O   pos: (  0.612340  0.143319  1.621866)  core sigma:         271.07
     Atom 83  H   pos: (  0.494371  0.092278  1.539585)  core sigma:           0.00
     Atom 84  H   pos: (  0.622519  0.296753  1.609606)  core sigma:           0.00
     Atom 85  O   pos: ( -0.493343  0.914524  1.747530)  core sigma:         271.07
     Atom 86  H   pos: ( -0.366920  0.872506  1.677271)  core sigma:           0.00
     Atom 87  H   pos: (  0.474360  0.810941  1.853724)  core sigma:           0.00
     Atom 88  O   pos: (  0.232338  0.041293  3.220449)  core sigma:         271.07
     Atom 89  H   pos: ( -0.378558  0.867090  3.295368)  core sigma:           0.00
     Atom 90  H   pos: (  0.268855  0.148373  3.320140)  core sigma:           0.00
     Atom 91  O   pos: (  0.165080  0.745381  2.603851)  core sigma:         271.07
     Atom 92  H   pos: (  0.016227  0.747509  2.622961)  core sigma:           0.00
     Atom 93  H   pos: (  0.180862  0.635107  2.503032)  core sigma:           0.00

     Bare contribution in ppm:

     Atom  1  Si  pos: ( -0.293050  0.804700  1.154764)  bare sigma:         -27.43
           -24.5619          2.0303         -0.2410
             1.9139        -31.1880         -0.3124
             0.3832         -0.6203        -26.5293

     Atom  2  Si  pos: (  0.249485  0.816172  0.490134)  bare sigma:         -27.45
           -26.8038          2.9533         -0.6703
             2.4285        -28.2527         -0.8774
            -0.7925         -1.2310        -27.2906

     Atom  3  Si  pos: (  0.806261  0.201608  0.191351)  bare sigma:         -27.20
           -26.8519          2.1605          3.8009
             2.1281        -32.3381          0.6749
             3.4544          0.2991        -22.4138

     Atom  4  Si  pos: ( -0.032210  0.381932  1.138952)  bare sigma:         -27.62
           -27.6256          4.0674         -1.4792
             3.5485        -28.7422         -1.0072
            -0.8208         -0.5254        -26.4864

     Atom  5  Si  pos: (  0.520275  0.418515  0.519075)  bare sigma:         -27.37
           -26.6399          2.6946          0.9627
             2.9905        -27.6313         -0.4300
             1.2332          0.0761        -27.8241

     Atom  6  O   pos: ( -0.271695  0.879513  1.395064)  bare sigma:          38.78
            43.2010         -1.3765          1.6975
            -2.3179         34.2546         -4.9209
             1.1127         -2.7681         38.8887

     Atom  7  O   pos: (  0.194813  0.915677  0.265579)  bare sigma:          54.92
            48.1450         -3.7445          2.3044
            -2.6292         59.0562         -8.3471
             1.1556         -7.5600         57.5651

     Atom  8  O   pos: ( -0.199513  0.571533  1.131385)  bare sigma:          51.77
            49.9925         -6.1609         -0.1404
            -6.6604         58.1491          1.1255
            -0.2326          1.5559         47.1675

     Atom  9  O   pos: (  0.393395  0.616439  0.428578)  bare sigma:          55.22
            51.8598        -10.1677         -0.1116
            -9.6326         61.5659         -1.4564
            -0.3140         -0.6291         52.2208

     Atom 10  O   pos: ( -0.166970  0.950245  0.995701)  bare sigma:          30.29
            27.8716          0.7754         -2.0180
             2.3771         30.9960         -1.9414
            -0.6634         -1.1326         32.0042

     Atom 11  O   pos: (  0.973691  0.009900  0.649256)  bare sigma:          33.82
            40.4185         -1.3201         -0.7526
            -0.8472         42.4373         -2.7188
            -4.1985         -5.2878         18.5912

     Atom 12  O   pos: (  0.468717  0.773920  1.103649)  bare sigma:          33.83
            42.6542         -3.6464          6.6088
            -5.6713         26.6771         -0.0111
             9.5257          1.2569         32.1648

     Atom 13  O   pos: (  0.050956  0.735358  0.614323)  bare sigma:          32.11
            40.2777         -1.9662         -0.0186
            -3.5407         30.7402          1.9569
             2.2457          1.6617         25.3098

     Atom 14  O   pos: (  0.779855  0.190547  3.369758)  bare sigma:          45.19
            34.4275          1.5490         -6.7456
             1.4775         40.2594          3.2333
            -4.0866          3.7048         60.8943

     Atom 15  O   pos: ( -0.256527  0.511731  1.606932)  bare sigma:          72.90
            69.3492         -0.7503         -4.8350
            -3.7985         83.7929         -3.5890
            -3.9172         -3.0457         65.5647

     Atom 16  H   pos: ( -0.133178  0.453606  1.536766)  bare sigma:          15.37
            21.1562         -9.0310        -12.3280
            -8.6680         12.2451          3.9875
           -12.7980          4.5294         12.7220

     Atom 17  H   pos: ( -0.286173  0.631592  1.518737)  bare sigma:          16.53
             6.8131         -4.3097         -0.4214
            -5.2392         27.6643        -11.4871
             0.4459        -12.7618         15.1150

     Atom 18  O   pos: (  0.014332  0.298912  0.278076)  bare sigma:          44.29
            48.0466          2.7618         -0.9043
             3.6414         36.7138          1.8037
            -0.3659          2.5391         48.1077

     Atom 19  O   pos: (  0.125063  0.738815  1.400665)  bare sigma:          60.08
            60.3070         10.9040          1.2955
            11.9253         66.9921          0.8138
             2.8262          1.0601         52.9397

     Atom 20  H   pos: (  0.117765  0.582314  1.402188)  bare sigma:          11.11
             0.8152          6.1581          0.5596
             4.5590         34.4954          3.0387
             0.4717          2.1199         -1.9911

     Atom 21  H   pos: ( -0.017526  0.786508  1.419925)  bare sigma:          15.32
            29.8388         -7.4666         -1.1897
            -6.1725         11.0004          2.1900
            -1.0783          1.7759          5.1120

     Atom 22  O   pos: ( -0.298785  0.959286  0.302259)  bare sigma:          65.91
            66.6232         -1.5995          2.3708
             0.4109         67.4159          3.6571
             2.8168          3.8600         63.6958

     Atom 23  H   pos: (  0.183997  0.107184  0.299679)  bare sigma:          12.87
            20.3463        -13.6103          1.1758
           -14.2299         16.7193         -1.6469
             1.0318         -1.9658          1.5315

     Atom 24  H   pos: (  0.424011  0.085169  0.291809)  bare sigma:          16.27
            25.6074         10.4028         -0.6697
            11.4880         16.6877         -0.4978
            -1.2211         -0.8931          6.5038

     Atom 25  O   pos: (  0.053844  0.355787  1.373746)  bare sigma:          34.33
            22.6422          5.7978         -8.0955
             4.0849         54.6151          1.1012
            -6.7250          1.3249         25.7272

     Atom 26  O   pos: (  0.601582  0.306748  0.306231)  bare sigma:          51.29
            53.6235         -5.1104         -5.5518
            -5.0860         48.2496          5.4750
            -4.9619          4.5964         51.9882

     Atom 27  O   pos: (  0.822432  0.189615  1.089531)  bare sigma:          32.59
            30.1729         -2.2876          1.1229
            -2.1970         34.5846          1.8589
             2.2665          3.4928         33.0071

     Atom 28  O   pos: (  0.373544  0.264102  0.644465)  bare sigma:          30.25
            34.1981         -0.9194          0.8941
            -0.6266         37.6573          2.1342
             2.7146          4.0583         18.9072

     Atom 29  O   pos: (  0.147994  0.442099  0.978188)  bare sigma:          33.85
            38.8601         -0.3546         -5.6039
            -2.9779         29.1534         -0.2536
            -3.9101         -1.6757         33.5433

     Atom 30  O   pos: (  0.694070  0.496756  0.677000)  bare sigma:          34.49
            42.5861         -1.7289         -2.3733
            -3.3690         36.1384         -0.7982
            -3.9973         -1.5862         24.7505

     Atom 31  Ca  pos: (  0.173856  0.827241  0.953911)  bare sigma:         102.71
           107.4935         -3.6508          6.9846
            -3.4253        100.4691          4.7460
             6.6379          3.8454        100.1534

     Atom 32  Ca  pos: ( -0.276985  0.863018  0.660000)  bare sigma:         104.37
           108.0565         -5.0523          3.4257
            -4.7041        105.0134         -0.6396
             3.2350         -0.4037        100.0456

     Atom 33  Ca  pos: (  0.028274  0.368520  0.637261)  bare sigma:         104.71
           106.0884         -4.1996          3.2582
            -4.4262        105.7156          4.8524
             3.3343          4.9514        102.3115

     Atom 34  Ca  pos: (  0.495975  0.350519  0.985904)  bare sigma:         108.82
           115.6742         -4.1174          3.0424
            -3.6065        107.9950         -2.0099
             1.4502         -2.3832        102.7824

     Atom 35  O   pos: (  0.279768  0.410777  0.016553)  bare sigma:          66.42
            68.5367          4.6315         -3.9081
             6.0274         63.5627         -1.8691
            -2.8234         -1.2787         67.1579

     Atom 36  H   pos: (  0.407208  0.377931  0.089379)  bare sigma:          17.27
            25.3973         -2.3937          8.6308
            -2.5410         11.3692         -2.7877
             9.0594         -2.5805         15.0439

     Atom 37  H   pos: (  0.164190  0.383142  0.122375)  bare sigma:           9.72
            17.3320          7.1611        -16.2333
             7.3701         -0.3212         -6.6019
           -17.6901         -6.5932         12.1635

     Atom 38  O   pos: (  0.565603  0.130415  2.929267)  bare sigma:          72.33
            73.5905         -5.2829          0.0964
            -4.4845         73.3502         -0.2330
             0.2461          0.2022         70.0555

     Atom 39  H   pos: (  0.503837  0.015040  3.001601)  bare sigma:          18.90
            16.8520          4.4512         -4.1467
             3.3021         22.7015         -7.2712
            -3.6401         -7.3310         17.1486

     Atom 40  H   pos: (  0.466899  0.243239  2.968752)  bare sigma:          12.81
            16.2070        -16.3432         -5.4587
           -14.8692         18.8615          4.8329
            -5.7233          5.6699          3.3642

     Atom 41  O   pos: ( -0.382924  0.673938  3.447200)  bare sigma:          69.70
            67.4532          7.4220          2.5026
             7.8517         73.3922          2.1278
            -1.2140         -0.2660         68.2489

     Atom 42  H   pos: ( -0.337242  0.772306  0.140282)  bare sigma:          13.75
             6.0646          7.1179          6.2443
             7.5950         16.9945         13.8349
             6.7062         14.2317         18.1855

     Atom 43  H   pos: (  0.469573  0.656558  0.077915)  bare sigma:          18.57
            25.9594          7.8279         -3.7976
             6.8755         16.3361         -0.4178
            -5.0546         -1.3280         13.4180

     Atom 44  Ca  pos: ( -0.064427  0.150607  3.048099)  bare sigma:         113.47
           113.6206         -4.8391         -0.2072
            -5.3350        103.3709          1.4282
            -0.7704          1.2989        123.4313

     Atom 45  O   pos: (  0.497197  0.730770  2.918451)  bare sigma:          71.50
            71.4892          0.2457          2.7215
            -0.3230         68.0062         -4.5847
             1.4431         -4.1252         75.0111

     Atom 46  H   pos: ( -0.452245  0.728353  2.772981)  bare sigma:          15.87
            11.6856          0.1221         -9.9677
            -0.4030          5.3685         -1.8714
            -8.9488         -2.5284         30.5668

     Atom 47  H   pos: ( -0.386429  0.664284  2.990055)  bare sigma:          16.21
            21.8196         -8.9229         10.9890
            -8.8712         11.9299         -6.4165
             9.2613         -5.6134         14.8703

     Atom 48  O   pos: (  0.274765  0.400754  3.015022)  bare sigma:          70.55
            66.0179          0.2021         -3.2623
             2.0346         74.4599         -3.8927
            -3.9047         -4.4738         71.1602

     Atom 49  H   pos: (  0.289320  0.418071  3.164517)  bare sigma:          16.42
             6.0010          0.4577          0.8302
             0.3527         10.2499          0.7377
             0.1733         -0.1459         33.0001

     Atom 50  H   pos: (  0.320952  0.534646  2.957011)  bare sigma:          13.97
             8.5838          9.7006         -4.2207
            10.2852         24.8798         -9.4914
            -4.2442         -8.2456          8.4487

     Atom 51  O   pos: (  0.119408  0.780444  3.227846)  bare sigma:          72.74
            68.5482         -0.1305          3.0668
            -0.2229         84.8992          3.1658
             3.7086          4.7411         64.7713

     Atom 52  H   pos: (  0.112758  0.915719  3.304155)  bare sigma:          12.39
             0.6150          2.0629          1.5522
             1.9141         29.7272         11.1871
             1.3360         13.0080          6.8379

     Atom 53  H   pos: (  0.187042  0.688947  3.324709)  bare sigma:          19.01
            15.0445         -6.7439          6.0307
            -6.1189         24.1179         -6.1608
             5.9601         -7.3845         17.8779

     Atom 54  O   pos: ( -0.275126  0.734889  2.565117)  bare sigma:          78.52
            73.7286          3.2209         -1.6799
             2.8260         83.7582          4.5773
            -1.4247          1.3119         78.0701

     Atom 55  H   pos: ( -0.291036  0.635014  2.455479)  bare sigma:          18.62
             9.8009          1.7758          1.6510
             1.4809         22.6065         12.0879
             1.7511         13.6891         23.4548

     Atom 56  H   pos: ( -0.256903  0.873045  2.505790)  bare sigma:          15.96
             6.2317          4.7225         -0.2466
             4.8519         32.0604         -3.3214
            -0.7470         -5.8521          9.5932

     Atom 57  O   pos: ( -0.040291  0.147751  2.683119)  bare sigma:          77.35
            75.6190          3.5295         -2.5213
             5.4632         76.1167          1.4132
            -3.8435          1.8572         80.3287

     Atom 58  H   pos: (  0.093480  0.168323  2.619663)  bare sigma:          18.28
            28.7657          4.5419         -7.5778
             3.2647         11.2358         -1.2646
            -9.1042         -1.9002         14.8276

     Atom 59  H   pos: (  0.900093  0.020716  2.636529)  bare sigma:          14.98
            12.2142         10.6535          2.6174
            12.5288         24.8849          5.7523
             3.6597          6.8044          7.8410

     Atom 60  O   pos: (  0.429405  0.718655  2.100773)  bare sigma:          73.02
            70.0782          2.3710         -1.1842
             0.3465         80.4654         -4.8798
            -0.5259         -6.0871         68.5016

     Atom 61  H   pos: ( -0.510830  0.842599  2.152058)  bare sigma:          16.48
            10.7357         10.8486          2.1742
             9.8848         27.7598          2.9214
             2.6756          4.0335         10.9573

     Atom 62  H   pos: (  0.535781  0.612418  2.134792)  bare sigma:          13.44
            15.9656        -15.7289          5.5840
           -14.6417         19.2343         -5.9134
             6.0013         -6.4962          5.1247

     Atom 63  Ca  pos: (  0.962870  0.026452  1.417329)  bare sigma:         101.90
           100.5972          5.8471         -0.6456
             6.4866        110.5465         -4.2470
            -0.1005         -4.3914         94.5428

     Atom 64  O   pos: (  0.404826  0.180008  2.544712)  bare sigma:          79.68
            74.2326          2.5316          3.2998
             3.3016         77.0081         -7.1020
             1.9837         -5.1152         87.7852

     Atom 65  H   pos: (  0.494224  0.262905  2.459141)  bare sigma:          19.72
            18.0037          7.0934         -7.2062
             6.6017         18.1699         -8.4775
            -5.6546         -7.3451         22.9749

     Atom 66  H   pos: (  0.479722  0.161472  2.676078)  bare sigma:          15.19
             9.5171         -1.6707         12.0039
            -1.0605          4.5775         -3.8243
            10.0350         -3.8146         31.4646

     Atom 67  O   pos: (  0.112421  0.494350  2.255135)  bare sigma:          74.68
            75.8624          3.5522         -3.0599
             2.8307         80.6095          2.2707
            -2.7820          3.4352         67.5678

     Atom 68  H   pos: (  0.160470  0.354934  2.215855)  bare sigma:          14.49
             6.3188         -8.5078         -3.0361
            -7.6642         30.7927          8.2626
            -2.7877          9.1250          6.3660

     Atom 69  H   pos: (  0.210033  0.587549  2.186654)  bare sigma:          16.12
            20.5063         12.7063         -8.2349
            12.1092         17.4240         -6.6773
            -8.5697         -7.2748         10.4339

     Atom 70  O   pos: ( -0.176336  0.515063  3.099258)  bare sigma:          70.23
            70.1706         -0.3690         -0.5413
             2.4571         75.5817         -1.3117
            -0.0231         -1.2620         64.9464

     Atom 71  H   pos: ( -0.237048  0.477911  3.232389)  bare sigma:          16.64
            12.0963          1.5080         -7.5305
             1.0025         15.0449         -4.4063
            -8.5829         -5.3575         22.7688

     Atom 72  H   pos: ( -0.071358  0.618844  3.138129)  bare sigma:          14.48
            20.2952         12.8918          4.4446
            14.4002         18.0822          4.6167
             5.2125          5.1003          5.0691

     Atom 73  O   pos: (  0.625335  0.082078  2.020571)  bare sigma:          77.46
            74.6035         -3.6950          0.7899
            -3.0684         72.1380         -0.0296
             0.6100         -1.2388         85.6429

     Atom 74  H   pos: (  0.112117  0.920271  2.046886)  bare sigma:          20.07
            20.4866         -9.3429          3.2242
            -9.5310         23.2771         -5.3192
             2.3747         -4.0087         16.4497

     Atom 75  H   pos: (  0.620917  0.095679  1.865442)  bare sigma:          12.09
            -0.0306         -0.8204          1.2554
            -0.7759         -0.9986         -4.1878
             2.1752         -5.8916         37.2970

     Atom 76  O   pos: (  0.227709  0.125341  2.117580)  bare sigma:          72.92
            74.2418          0.5882          2.6341
             0.0557         70.7542          6.0394
             3.8523          5.7633         73.7523

     Atom 77  H   pos: (  0.183473  0.112718  1.973284)  bare sigma:          16.84
            10.3342          2.7311          7.2501
             2.7982          8.8074          6.1741
             8.8154          6.9688         31.3646

     Atom 78  H   pos: (  0.377554  0.099630  2.106609)  bare sigma:          14.89
            33.4795         -2.8757         -2.9322
            -3.4230          3.3037          1.5420
            -3.9853          1.8074          7.9010

     Atom 79  O   pos: ( -0.295045  0.438664  2.221602)  bare sigma:          76.18
            80.3925          1.6542          3.2977
             2.5927         78.6093          5.1217
             4.0268          5.1517         69.5363

     Atom 80  H   pos: (  0.688739  0.312647  2.148078)  bare sigma:          15.39
             6.6564          4.4679          2.0443
             5.4155         26.8096         13.5542
             2.7716         13.8646         12.6971

     Atom 81  H   pos: ( -0.144716  0.469149  2.219351)  bare sigma:          14.04
            34.8734          5.7257          2.0734
             5.4842          3.8321          1.8931
             1.6553          1.9061          3.4242

     Atom 82  O   pos: (  0.612340  0.143319  1.621866)  bare sigma:          72.50
            67.0363          6.8348          2.9409
             9.5977         77.7801          3.0174
             2.7792          2.4058         72.6917

     Atom 83  H   pos: (  0.494371  0.092278  1.539585)  bare sigma:          15.17
            20.0820         10.5900         10.8014
             9.6591         11.7339          7.6820
            10.8428          8.2830         13.7034

     Atom 84  H   pos: (  0.622519  0.296753  1.609606)  bare sigma:          13.04
             3.0444          8.2628         -0.6502
            10.2899         33.6845         -1.9474
            -0.6098         -2.2199          2.3999

     Atom 85  O   pos: ( -0.493343  0.914524  1.747530)  bare sigma:          72.79
            66.0818         -0.2036         -2.4768
             0.6068         64.7904         -1.8192
            -5.1858         -3.5443         87.5069

     Atom 86  H   pos: ( -0.366920  0.872506  1.677271)  bare sigma:          17.43
            20.8699         -3.6327        -11.4692
            -4.3748          9.0650          2.8956
           -10.4616          2.2694         22.3542

     Atom 87  H   pos: (  0.474360  0.810941  1.853724)  bare sigma:          14.90
             4.7613          3.2140         -5.5209
             4.3422         13.1414        -13.7614
            -5.9452        -12.4058         26.8081

     Atom 88  O   pos: (  0.232338  0.041293  3.220449)  bare sigma:          65.37
            61.5821          1.2045          3.8654
            -0.0338         70.3845         -4.1900
             3.1010         -2.6627         64.1481

     Atom 89  H   pos: ( -0.378558  0.867090  3.295368)  bare sigma:          12.50
            -0.0550          1.8792         -0.9568
             2.1218         25.9276        -14.3023
            -1.3624        -15.2291         11.6328

     Atom 90  H   pos: (  0.268855  0.148373  3.320140)  bare sigma:          16.31
             7.3437          4.7599          3.2242
             4.3562         24.7834         10.0419
             3.1587         11.7351         16.7925

     Atom 91  O   pos: (  0.165080  0.745381  2.603851)  bare sigma:          80.29
            84.2448          0.3291         -0.8408
            -0.3361         78.5959          9.1169
            -1.1361          8.1821         78.0289

     Atom 92  H   pos: (  0.016227  0.747509  2.622961)  bare sigma:          17.97
            34.6493         -1.9219         -2.0588
            -0.6485          8.8889          2.0562
            -1.0972          2.0016         10.3671

     Atom 93  H   pos: (  0.180862  0.635107  2.503032)  bare sigma:          17.83
            10.0853         -0.8291         -0.3963
            -2.2436         20.0107         14.2079
            -1.8645         13.5695         23.4065

     Diamagnetic contribution in ppm:

     Atom  1  Si  pos: ( -0.293050  0.804700  1.154764)  dia sigma:           1.96
             1.9373         -0.0272          0.0030
            -0.0272          1.9919          0.0045
             0.0030          0.0045          1.9523

     Atom  2  Si  pos: (  0.249485  0.816172  0.490134)  dia sigma:           1.94
             1.9347         -0.0309          0.0046
            -0.0309          1.9558          0.0027
             0.0046          0.0027          1.9269

     Atom  3  Si  pos: (  0.806261  0.201608  0.191351)  dia sigma:           1.92
             1.9242         -0.0283         -0.0353
            -0.0283          1.9589         -0.0042
            -0.0353         -0.0042          1.8727

     Atom  4  Si  pos: ( -0.032210  0.381932  1.138952)  dia sigma:           1.96
             1.9544         -0.0378          0.0056
            -0.0378          1.9754          0.0113
             0.0056          0.0113          1.9390

     Atom  5  Si  pos: (  0.520275  0.418515  0.519075)  dia sigma:           1.95
             1.9462         -0.0336         -0.0105
            -0.0336          1.9579          0.0067
            -0.0105          0.0067          1.9489

     Atom  6  O   pos: ( -0.271695  0.879513  1.395064)  dia sigma:          17.59
            17.4859         -0.0040          0.0533
            -0.0040         17.4715          0.0742
             0.0533          0.0742         17.7985

     Atom  7  O   pos: (  0.194813  0.915677  0.265579)  dia sigma:          18.21
            17.9346         -0.0040          0.0708
            -0.0040         18.3486         -0.2706
             0.0708         -0.2706         18.3366

     Atom  8  O   pos: ( -0.199513  0.571533  1.131385)  dia sigma:          18.52
            18.4970         -0.2535          0.0221
            -0.2535         18.7897          0.0472
             0.0221          0.0472         18.2740

     Atom  9  O   pos: (  0.393395  0.616439  0.428578)  dia sigma:          18.38
            18.3534         -0.3081          0.0174
            -0.3081         18.6194         -0.0392
             0.0174         -0.0392         18.1757

     Atom 10  O   pos: ( -0.166970  0.950245  0.995701)  dia sigma:          17.80
            17.7709          0.1021         -0.1339
             0.1021         17.7954         -0.1175
            -0.1339         -0.1175         17.8397

     Atom 11  O   pos: (  0.973691  0.009900  0.649256)  dia sigma:          17.70
            17.6433          0.0658          0.1240
             0.0658         17.7200          0.1153
             0.1240          0.1153         17.7416

     Atom 12  O   pos: (  0.468717  0.773920  1.103649)  dia sigma:          17.77
            17.8967          0.1022          0.0271
             0.1022         17.6854          0.1001
             0.0271          0.1001         17.7201

     Atom 13  O   pos: (  0.050956  0.735358  0.614323)  dia sigma:          17.81
            17.8728          0.0387         -0.1428
             0.0387         17.7483         -0.0746
            -0.1428         -0.0746         17.8203

     Atom 14  O   pos: (  0.779855  0.190547  3.369758)  dia sigma:          17.72
            17.5751          0.0510          0.0624
             0.0510         17.6370          0.0410
             0.0624          0.0410         17.9381

     Atom 15  O   pos: ( -0.256527  0.511731  1.606932)  dia sigma:          17.96
            18.0290         -0.4714         -0.2172
            -0.4714         18.1304         -0.3125
            -0.2172         -0.3125         17.7147

     Atom 16  H   pos: ( -0.133178  0.453606  1.536766)  dia sigma:           0.96
             0.9640          0.0000          0.0000
             0.0000          0.9640          0.0000
             0.0000          0.0000          0.9640

     Atom 17  H   pos: ( -0.286173  0.631592  1.518737)  dia sigma:           0.99
             0.9913          0.0000          0.0000
             0.0000          0.9913          0.0000
             0.0000          0.0000          0.9913

     Atom 18  O   pos: (  0.014332  0.298912  0.278076)  dia sigma:          17.71
            17.8898          0.1021          0.0833
             0.1021         17.6115          0.0241
             0.0833          0.0241         17.6387

     Atom 19  O   pos: (  0.125063  0.738815  1.400665)  dia sigma:          18.24
            18.5000         -0.2898         -0.1323
            -0.2898         18.5525         -0.0052
            -0.1323         -0.0052         17.6670

     Atom 20  H   pos: (  0.117765  0.582314  1.402188)  dia sigma:           0.89
             0.8949          0.0000          0.0000
             0.0000          0.8949          0.0000
             0.0000          0.0000          0.8949

     Atom 21  H   pos: ( -0.017526  0.786508  1.419925)  dia sigma:           0.99
             0.9863          0.0000          0.0000
             0.0000          0.9863          0.0000
             0.0000          0.0000          0.9863

     Atom 22  O   pos: ( -0.298785  0.959286  0.302259)  dia sigma:          18.16
            18.7731          0.0044         -0.0678
             0.0044         18.1983         -0.0953
            -0.0678         -0.0953         17.5059

     Atom 23  H   pos: (  0.183997  0.107184  0.299679)  dia sigma:           0.92
             0.9226          0.0000          0.0000
             0.0000          0.9226          0.0000
             0.0000          0.0000          0.9226

     Atom 24  H   pos: (  0.424011  0.085169  0.291809)  dia sigma:           1.01
             1.0051          0.0000          0.0000
             0.0000          1.0051          0.0000
             0.0000          0.0000          1.0051

     Atom 25  O   pos: (  0.053844  0.355787  1.373746)  dia sigma:          17.62
            17.4797          0.0087          0.0581
             0.0087         17.5480          0.0274
             0.0581          0.0274         17.8183

     Atom 26  O   pos: (  0.601582  0.306748  0.306231)  dia sigma:          18.33
            18.3905         -0.1424         -0.1998
            -0.1424         18.1536          0.2566
            -0.1998          0.2566         18.4505

     Atom 27  O   pos: (  0.822432  0.189615  1.089531)  dia sigma:          17.73
            17.7675          0.1837          0.0602
             0.1837         17.7486         -0.0276
             0.0602         -0.0276         17.6759

     Atom 28  O   pos: (  0.373544  0.264102  0.644465)  dia sigma:          17.83
            17.8189          0.0816         -0.0990
             0.0816         17.8719         -0.1343
            -0.0990         -0.1343         17.8115

     Atom 29  O   pos: (  0.147994  0.442099  0.978188)  dia sigma:          17.75
            17.8176          0.1091         -0.1447
             0.1091         17.6918         -0.0830
            -0.1447         -0.0830         17.7491

     Atom 30  O   pos: (  0.694070  0.496756  0.677000)  dia sigma:          17.70
            17.6754          0.0161          0.1177
             0.0161         17.6179          0.0945
             0.1177          0.0945         17.7920

     Atom 31  Ca  pos: (  0.173856  0.827241  0.953911)  dia sigma:          -4.20
            -4.2145          0.0021         -0.0281
             0.0021         -4.1918         -0.0158
            -0.0281         -0.0158         -4.1797

     Atom 32  Ca  pos: ( -0.276985  0.863018  0.660000)  dia sigma:          -4.22
            -4.2314          0.0140         -0.0091
             0.0140         -4.2272          0.0008
            -0.0091          0.0008         -4.2105

     Atom 33  Ca  pos: (  0.028274  0.368520  0.637261)  dia sigma:          -4.23
            -4.2327          0.0143         -0.0095
             0.0143         -4.2352         -0.0124
            -0.0095         -0.0124         -4.2224

     Atom 34  Ca  pos: (  0.495975  0.350519  0.985904)  dia sigma:          -4.22
            -4.2428          0.0008         -0.0153
             0.0008         -4.2157          0.0001
            -0.0153          0.0001         -4.1926

     Atom 35  O   pos: (  0.279768  0.410777  0.016553)  dia sigma:          18.05
            18.6180         -0.1204          0.0579
            -0.1204         17.5209         -0.1840
             0.0579         -0.1840         18.0116

     Atom 36  H   pos: (  0.407208  0.377931  0.089379)  dia sigma:           1.01
             1.0084          0.0000          0.0000
             0.0000          1.0084          0.0000
             0.0000          0.0000          1.0084

     Atom 37  H   pos: (  0.164190  0.383142  0.122375)  dia sigma:           0.87
             0.8661          0.0000          0.0000
             0.0000          0.8661          0.0000
             0.0000          0.0000          0.8661

     Atom 38  O   pos: (  0.565603  0.130415  2.929267)  dia sigma:          18.02
            17.8399         -0.0665         -0.3076
            -0.0665         18.5827         -0.2650
            -0.3076         -0.2650         17.6457

     Atom 39  H   pos: (  0.503837  0.015040  3.001601)  dia sigma:           1.03
             1.0289          0.0000          0.0000
             0.0000          1.0289          0.0000
             0.0000          0.0000          1.0289

     Atom 40  H   pos: (  0.466899  0.243239  2.968752)  dia sigma:           0.93
             0.9289          0.0000          0.0000
             0.0000          0.9289          0.0000
             0.0000          0.0000          0.9289

     Atom 41  O   pos: ( -0.382924  0.673938  3.447200)  dia sigma:          18.05
            18.4743          0.4641         -0.0296
             0.4641         17.6797          0.2528
            -0.0296          0.2528         17.9981

     Atom 42  H   pos: ( -0.337242  0.772306  0.140282)  dia sigma:           0.96
             0.9605          0.0000          0.0000
             0.0000          0.9605          0.0000
             0.0000          0.0000          0.9605

     Atom 43  H   pos: (  0.469573  0.656558  0.077915)  dia sigma:           1.03
             1.0315          0.0000          0.0000
             0.0000          1.0315          0.0000
             0.0000          0.0000          1.0315

     Atom 44  Ca  pos: ( -0.064427  0.150607  3.048099)  dia sigma:          -4.26
            -4.2558          0.0184          0.0027
             0.0184         -4.2305          0.0002
             0.0027          0.0002         -4.2872

     Atom 45  O   pos: (  0.497197  0.730770  2.918451)  dia sigma:          18.02
            18.0317         -0.3037          0.1045
            -0.3037         17.5008         -0.2464
             0.1045         -0.2464         18.5389

     Atom 46  H   pos: ( -0.452245  0.728353  2.772981)  dia sigma:           0.99
             0.9943          0.0000          0.0000
             0.0000          0.9943          0.0000
             0.0000          0.0000          0.9943

     Atom 47  H   pos: ( -0.386429  0.664284  2.990055)  dia sigma:           0.99
             0.9886          0.0000          0.0000
             0.0000          0.9886          0.0000
             0.0000          0.0000          0.9886

     Atom 48  O   pos: (  0.274765  0.400754  3.015022)  dia sigma:          18.06
            17.4965          0.2128         -0.0309
             0.2128         18.1298         -0.2177
            -0.0309         -0.2177         18.5628

     Atom 49  H   pos: (  0.289320  0.418071  3.164517)  dia sigma:           1.00
             0.9975          0.0000          0.0000
             0.0000          0.9975          0.0000
             0.0000          0.0000          0.9975

     Atom 50  H   pos: (  0.320952  0.534646  2.957011)  dia sigma:           0.95
             0.9487          0.0000          0.0000
             0.0000          0.9487          0.0000
             0.0000          0.0000          0.9487

     Atom 51  O   pos: (  0.119408  0.780444  3.227846)  dia sigma:          18.01
            17.5793         -0.3606          0.3440
            -0.3606         18.4719         -0.0853
             0.3440         -0.0853         17.9760

     Atom 52  H   pos: (  0.112758  0.915719  3.304155)  dia sigma:           0.92
             0.9205          0.0000          0.0000
             0.0000          0.9205          0.0000
             0.0000          0.0000          0.9205

     Atom 53  H   pos: (  0.187042  0.688947  3.324709)  dia sigma:           1.03
             1.0332          0.0000          0.0000
             0.0000          1.0332          0.0000
             0.0000          0.0000          1.0332

     Atom 54  O   pos: ( -0.275126  0.734889  2.565117)  dia sigma:          18.03
            17.3385          0.1949          0.0310
             0.1949         18.6502          0.1754
             0.0310          0.1754         18.1139

     Atom 55  H   pos: ( -0.291036  0.635014  2.455479)  dia sigma:           1.03
             1.0290          0.0000          0.0000
             0.0000          1.0290          0.0000
             0.0000          0.0000          1.0290

     Atom 56  H   pos: ( -0.256903  0.873045  2.505790)  dia sigma:           0.98
             0.9804          0.0000          0.0000
             0.0000          0.9804          0.0000
             0.0000          0.0000          0.9804

     Atom 57  O   pos: ( -0.040291  0.147751  2.683119)  dia sigma:          18.15
            18.4773          0.5113         -0.3303
             0.5113         18.1634          0.2640
            -0.3303          0.2640         17.8065

     Atom 58  H   pos: (  0.093480  0.168323  2.619663)  dia sigma:           1.02
             1.0202          0.0000          0.0000
             0.0000          1.0202          0.0000
             0.0000          0.0000          1.0202

     Atom 59  H   pos: (  0.900093  0.020716  2.636529)  dia sigma:           0.96
             0.9604          0.0000          0.0000
             0.0000          0.9604          0.0000
             0.0000          0.0000          0.9604

     Atom 60  O   pos: (  0.429405  0.718655  2.100773)  dia sigma:          18.05
            17.9752         -0.1225          0.2757
            -0.1225         18.5985          0.1950
             0.2757          0.1950         17.5786

     Atom 61  H   pos: ( -0.510830  0.842599  2.152058)  dia sigma:           0.99
             0.9917          0.0000          0.0000
             0.0000          0.9917          0.0000
             0.0000          0.0000          0.9917

     Atom 62  H   pos: (  0.535781  0.612418  2.134792)  dia sigma:           0.94
             0.9358          0.0000          0.0000
             0.0000          0.9358          0.0000
             0.0000          0.0000          0.9358

     Atom 63  Ca  pos: (  0.962870  0.026452  1.417329)  dia sigma:          -4.19
            -4.1919         -0.0238         -0.0038
            -0.0238         -4.2178          0.0041
            -0.0038          0.0041         -4.1750

     Atom 64  O   pos: (  0.404826  0.180008  2.544712)  dia sigma:          18.03
            17.9528          0.3887          0.0223
             0.3887         17.6857         -0.5019
             0.0223         -0.5019         18.4561

     Atom 65  H   pos: (  0.494224  0.262905  2.459141)  dia sigma:           1.04
             1.0397          0.0000          0.0000
             0.0000          1.0397          0.0000
             0.0000          0.0000          1.0397

     Atom 66  H   pos: (  0.479722  0.161472  2.676078)  dia sigma:           0.97
             0.9683          0.0000          0.0000
             0.0000          0.9683          0.0000
             0.0000          0.0000          0.9683

     Atom 67  O   pos: (  0.112421  0.494350  2.255135)  dia sigma:          18.05
            17.9327          0.1385         -0.3397
             0.1385         18.6108         -0.0825
            -0.3397         -0.0825         17.6178

     Atom 68  H   pos: (  0.160470  0.354934  2.215855)  dia sigma:           0.96
             0.9630          0.0000          0.0000
             0.0000          0.9630          0.0000
             0.0000          0.0000          0.9630

     Atom 69  H   pos: (  0.210033  0.587549  2.186654)  dia sigma:           0.99
             0.9903          0.0000          0.0000
             0.0000          0.9903          0.0000
             0.0000          0.0000          0.9903

     Atom 70  O   pos: ( -0.176336  0.515063  3.099258)  dia sigma:          18.04
            18.0270          0.5615         -0.2194
             0.5615         17.9154         -0.0963
            -0.2194         -0.0963         18.1821

     Atom 71  H   pos: ( -0.237048  0.477911  3.232389)  dia sigma:           0.99
             0.9925          0.0000          0.0000
             0.0000          0.9925          0.0000
             0.0000          0.0000          0.9925

     Atom 72  H   pos: ( -0.071358  0.618844  3.138129)  dia sigma:           0.96
             0.9622          0.0000          0.0000
             0.0000          0.9622          0.0000
             0.0000          0.0000          0.9622

     Atom 73  O   pos: (  0.625335  0.082078  2.020571)  dia sigma:          18.08
            17.7705         -0.5665          0.1602
            -0.5665         18.1498         -0.2651
             0.1602         -0.2651         18.3216

     Atom 74  H   pos: (  0.112117  0.920271  2.046886)  dia sigma:           1.05
             1.0466          0.0000          0.0000
             0.0000          1.0466          0.0000
             0.0000          0.0000          1.0466

     Atom 75  H   pos: (  0.620917  0.095679  1.865442)  dia sigma:           0.90
             0.9027          0.0000          0.0000
             0.0000          0.9027          0.0000
             0.0000          0.0000          0.9027

     Atom 76  O   pos: (  0.227709  0.125341  2.117580)  dia sigma:          18.02
            18.3992         -0.1426          0.2797
            -0.1426         17.3962          0.0606
             0.2797          0.0606         18.2678

     Atom 77  H   pos: (  0.183473  0.112718  1.973284)  dia sigma:           0.99
             0.9940          0.0000          0.0000
             0.0000          0.9940          0.0000
             0.0000          0.0000          0.9940

     Atom 78  H   pos: (  0.377554  0.099630  2.106609)  dia sigma:           0.97
             0.9672          0.0000          0.0000
             0.0000          0.9672          0.0000
             0.0000          0.0000          0.9672

     Atom 79  O   pos: ( -0.295045  0.438664  2.221602)  dia sigma:          18.12
            18.4121          0.2689          0.0556
             0.2689         18.2791          0.4450
             0.0556          0.4450         17.6746

     Atom 80  H   pos: (  0.688739  0.312647  2.148078)  dia sigma:           0.97
             0.9728          0.0000          0.0000
             0.0000          0.9728          0.0000
             0.0000          0.0000          0.9728

     Atom 81  H   pos: ( -0.144716  0.469149  2.219351)  dia sigma:           0.94
             0.9444          0.0000          0.0000
             0.0000          0.9444          0.0000
             0.0000          0.0000          0.9444

     Atom 82  O   pos: (  0.612340  0.143319  1.621866)  dia sigma:          18.10
            18.0547          0.2922          0.4075
             0.2922         18.4210          0.0679
             0.4075          0.0679         17.8388

     Atom 83  H   pos: (  0.494371  0.092278  1.539585)  dia sigma:           0.96
             0.9579          0.0000          0.0000
             0.0000          0.9579          0.0000
             0.0000          0.0000          0.9579

     Atom 84  H   pos: (  0.622519  0.296753  1.609606)  dia sigma:           0.93
             0.9293          0.0000          0.0000
             0.0000          0.9293          0.0000
             0.0000          0.0000          0.9293

     Atom 85  O   pos: ( -0.493343  0.914524  1.747530)  dia sigma:          18.10
            18.2411         -0.0857         -0.5512
            -0.0857         17.9944         -0.3213
            -0.5512         -0.3213         18.0651

     Atom 86  H   pos: ( -0.366920  0.872506  1.677271)  dia sigma:           1.00
             0.9993          0.0000          0.0000
             0.0000          0.9993          0.0000
             0.0000          0.0000          0.9993

     Atom 87  H   pos: (  0.474360  0.810941  1.853724)  dia sigma:           0.96
             0.9635          0.0000          0.0000
             0.0000          0.9635          0.0000
             0.0000          0.0000          0.9635

     Atom 88  O   pos: (  0.232338  0.041293  3.220449)  dia sigma:          18.16
            17.6122          0.2364          0.1683
             0.2364         18.6825          0.0989
             0.1683          0.0989         18.1707

     Atom 89  H   pos: ( -0.378558  0.867090  3.295368)  dia sigma:           0.94
             0.9417          0.0000          0.0000
             0.0000          0.9417          0.0000
             0.0000          0.0000          0.9417

     Atom 90  H   pos: (  0.268855  0.148373  3.320140)  dia sigma:           1.00
             1.0039          0.0000          0.0000
             0.0000          1.0039          0.0000
             0.0000          0.0000          1.0039

     Atom 91  O   pos: (  0.165080  0.745381  2.603851)  dia sigma:          18.03
            18.4159         -0.1140         -0.3132
            -0.1140         17.9278          0.5842
            -0.3132          0.5842         17.7338

     Atom 92  H   pos: (  0.016227  0.747509  2.622961)  dia sigma:           1.02
             1.0168          0.0000          0.0000
             0.0000          1.0168          0.0000
             0.0000          0.0000          1.0168

     Atom 93  H   pos: (  0.180862  0.635107  2.503032)  dia sigma:           1.01
             1.0129          0.0000          0.0000
             0.0000          1.0129          0.0000
             0.0000          0.0000          1.0129

     Paramagnetic contribution in ppm:

     Atom  1  Si  pos: ( -0.293050  0.804700  1.154764)  para sigma:        -403.88
          -390.5522         21.6314          1.8035
            21.9256       -427.4762         -6.3357
             3.7392         -8.4862       -393.6156

     Atom  2  Si  pos: (  0.249485  0.816172  0.490134)  para sigma:        -402.14
          -393.1159         25.0223         -1.4354
            21.0786       -413.9805          0.9523
             2.6539         -2.0322       -399.3159

     Atom  3  Si  pos: (  0.806261  0.201608  0.191351)  para sigma:        -403.25
          -407.7740         17.9704         33.3039
            17.4244       -434.0052          7.7101
            29.1936          2.0230       -367.9706

     Atom  4  Si  pos: ( -0.032210  0.381932  1.138952)  para sigma:        -408.58
          -406.3696         29.0899         -8.5107
            25.9622       -429.4808          0.3726
            -7.2546          4.7234       -389.8876

     Atom  5  Si  pos: (  0.520275  0.418515  0.519075)  para sigma:        -398.90
          -387.9309         24.9353          8.2505
            26.0122       -404.4946         -6.9499
             7.4495          1.2329       -404.2667

     Atom  6  O   pos: ( -0.271695  0.879513  1.395064)  para sigma:         -85.53
           -79.5091         -1.9977          3.8566
            -4.1393        -94.1110         -9.4332
             1.9711         -4.1163        -82.9743

     Atom  7  O   pos: (  0.194813  0.915677  0.265579)  para sigma:         -58.23
           -76.6215         -7.1834          5.8735
            -3.8948        -47.7629        -20.9736
             3.8494        -18.7184        -50.3062

     Atom  8  O   pos: ( -0.199513  0.571533  1.131385)  para sigma:         -66.82
           -71.6955        -16.5842         -0.7060
           -17.3256        -50.8500          2.0232
            -1.4422          3.3220        -77.9038

     Atom  9  O   pos: (  0.393395  0.616439  0.428578)  para sigma:         -58.12
           -64.3583        -26.3168          0.8074
           -24.5371        -43.6889         -3.8343
             0.7651         -1.8564        -66.2978

     Atom 10  O   pos: ( -0.166970  0.950245  0.995701)  para sigma:        -108.48
          -115.5280          3.1023         -5.8766
             6.5373       -107.6631         -4.8160
            -3.7160         -2.4195       -102.2580

     Atom 11  O   pos: (  0.973691  0.009900  0.649256)  para sigma:        -100.14
           -87.1417         -1.0479          1.7617
            -0.2034        -81.2819         -2.2501
            -6.0241         -8.1063       -131.9844

     Atom 12  O   pos: (  0.468717  0.773920  1.103649)  para sigma:         -99.25
           -77.8112         -5.8901         15.7243
           -11.1008       -117.6027         -1.8195
            22.4842          1.8712       -102.3334

     Atom 13  O   pos: (  0.050956  0.735358  0.614323)  para sigma:        -106.07
           -88.5798         -2.8553         -2.5663
            -6.6275       -112.6518          4.6247
             3.5438          3.6417       -116.9722

     Atom 14  O   pos: (  0.779855  0.190547  3.369758)  para sigma:         -72.96
           -98.7364          3.8938        -13.5939
             4.0757        -88.1861          6.6749
            -6.0801          7.6779        -31.9553

     Atom 15  O   pos: ( -0.256527  0.511731  1.606932)  para sigma:         -17.25
           -19.4794         -6.4637         -8.7242
           -13.0158          3.6661         -9.2907
            -7.0179         -7.7198        -35.9322

     Atom 16  H   pos: ( -0.133178  0.453606  1.536766)  para sigma:           0.00
             0.0000          0.0000          0.0000
             0.0000          0.0000          0.0000
             0.0000          0.0000          0.0000

     Atom 17  H   pos: ( -0.286173  0.631592  1.518737)  para sigma:           0.00
             0.0000          0.0000          0.0000
             0.0000          0.0000          0.0000
             0.0000          0.0000          0.0000

     Atom 18  O   pos: (  0.014332  0.298912  0.278076)  para sigma:         -76.47
           -68.2436          8.7802          1.2565
            10.4560        -93.7653          5.3675
             2.9808          6.9013        -67.3905

     Atom 19  O   pos: (  0.125063  0.738815  1.400665)  para sigma:         -50.31
           -51.5893         19.7388          2.3474
            21.6288        -33.1740         -1.7248
             6.2357          0.2257        -66.1562

     Atom 20  H   pos: (  0.117765  0.582314  1.402188)  para sigma:           0.00
             0.0000          0.0000          0.0000
             0.0000          0.0000          0.0000
             0.0000          0.0000          0.0000

     Atom 21  H   pos: ( -0.017526  0.786508  1.419925)  para sigma:           0.00
             0.0000          0.0000          0.0000
             0.0000          0.0000          0.0000
             0.0000          0.0000          0.0000

     Atom 22  O   pos: ( -0.298785  0.959286  0.302259)  para sigma:         -35.04
           -30.1662         -5.7957          3.5648
            -1.9571        -32.3887          5.8061
             5.4594          7.1805        -42.5649

     Atom 23  H   pos: (  0.183997  0.107184  0.299679)  para sigma:           0.00
             0.0000          0.0000          0.0000
             0.0000          0.0000          0.0000
             0.0000          0.0000          0.0000

     Atom 24  H   pos: (  0.424011  0.085169  0.291809)  para sigma:           0.00
             0.0000          0.0000          0.0000
             0.0000          0.0000          0.0000
             0.0000          0.0000          0.0000

     Atom 25  O   pos: (  0.053844  0.355787  1.373746)  para sigma:         -98.69
          -123.7400         12.5977        -14.2610
             9.9759        -59.7363          1.3358
           -11.4861          1.7377       -112.6064

     Atom 26  O   pos: (  0.601582  0.306748  0.306231)  para sigma:         -65.81
           -62.8277        -11.1964        -14.9293
           -11.7501        -73.9822         14.7276
           -13.2635         12.5497        -60.6324

     Atom 27  O   pos: (  0.822432  0.189615  1.089531)  para sigma:        -102.17
          -108.1729         -1.4966          1.8712
            -1.5947        -98.0545          5.2644
             4.5753          9.7497       -100.2892

     Atom 28  O   pos: (  0.373544  0.264102  0.644465)  para sigma:        -109.88
          -101.3624         -0.1075         -0.5824
             0.0996        -93.9073          1.2386
             3.6786          6.4183       -134.3795

     Atom 29  O   pos: (  0.147994  0.442099  0.978188)  para sigma:        -100.23
           -89.1801          1.0030        -13.7902
            -5.0488       -113.1801         -1.4381
           -10.2126         -5.5431        -98.3179

     Atom 30  O   pos: (  0.694070  0.496756  0.677000)  para sigma:         -98.88
           -81.4956         -2.7412         -1.8276
            -6.4622        -98.1045         -0.2965
            -6.4011         -2.0673       -117.0525

     Atom 31  Ca  pos: (  0.173856  0.827241  0.953911)  para sigma:        -491.61
          -477.4472        -21.3696         19.1273
           -21.2052       -502.6460         14.9699
            18.3674         10.7510       -494.7356

     Atom 32  Ca  pos: ( -0.276985  0.863018  0.660000)  para sigma:        -483.57
          -476.3058        -15.9097         10.8858
           -14.8462       -486.3769          0.4900
             9.2609          1.2318       -488.0349

     Atom 33  Ca  pos: (  0.028274  0.368520  0.637261)  para sigma:        -482.84
          -479.7067        -11.1363         11.5944
           -12.2772       -485.3289         14.0750
            12.1221         14.0428       -483.4800

     Atom 34  Ca  pos: (  0.495975  0.350519  0.985904)  para sigma:        -449.46
          -432.6316        -21.0533          1.4444
           -18.8938       -457.2355        -12.8825
            -6.1880        -12.9523       -458.5242

     Atom 35  O   pos: (  0.279768  0.410777  0.016553)  para sigma:         -31.23
           -21.0936          7.6973        -10.5614
            11.1418        -42.8811         -4.5083
            -8.1806         -3.8650        -29.7290

     Atom 36  H   pos: (  0.407208  0.377931  0.089379)  para sigma:           0.00
             0.0000          0.0000          0.0000
             0.0000          0.0000          0.0000
             0.0000          0.0000          0.0000

     Atom 37  H   pos: (  0.164190  0.383142  0.122375)  para sigma:           0.00
             0.0000          0.0000          0.0000
             0.0000          0.0000          0.0000
             0.0000          0.0000          0.0000

     Atom 38  O   pos: (  0.565603  0.130415  2.929267)  para sigma:         -18.59
           -17.6648        -12.4029         -3.2427
           -10.4746         -9.4613         -1.8420
            -3.2894         -1.4165        -28.6470

     Atom 39  H   pos: (  0.503837  0.015040  3.001601)  para sigma:           0.00
             0.0000          0.0000          0.0000
             0.0000          0.0000          0.0000
             0.0000          0.0000          0.0000

     Atom 40  H   pos: (  0.466899  0.243239  2.968752)  para sigma:           0.00
             0.0000          0.0000          0.0000
             0.0000          0.0000          0.0000
             0.0000          0.0000          0.0000

     Atom 41  O   pos: ( -0.382924  0.673938  3.447200)  para sigma:         -25.02
           -25.8268         19.2676          8.7854
            21.0436        -22.2502          8.4717
             1.2292          3.9664        -26.9824

     Atom 42  H   pos: ( -0.337242  0.772306  0.140282)  para sigma:           0.00
             0.0000          0.0000          0.0000
             0.0000          0.0000          0.0000
             0.0000          0.0000          0.0000

     Atom 43  H   pos: (  0.469573  0.656558  0.077915)  para sigma:           0.00
             0.0000          0.0000          0.0000
             0.0000          0.0000          0.0000
             0.0000          0.0000          0.0000

     Atom 44  Ca  pos: ( -0.064427  0.150607  3.048099)  para sigma:        -443.79
          -444.6720        -14.9443          4.2603
           -16.4941       -477.6626          5.1319
             4.6778          3.7464       -409.0276

     Atom 45  O   pos: (  0.497197  0.730770  2.918451)  para sigma:         -20.23
           -19.7807         -2.9161          6.3000
            -3.7009        -32.0361        -10.7441
             3.7790         -9.9940         -8.8684

     Atom 46  H   pos: ( -0.452245  0.728353  2.772981)  para sigma:           0.00
             0.0000          0.0000          0.0000
             0.0000          0.0000          0.0000
             0.0000          0.0000          0.0000

     Atom 47  H   pos: ( -0.386429  0.664284  2.990055)  para sigma:           0.00
             0.0000          0.0000          0.0000
             0.0000          0.0000          0.0000
             0.0000          0.0000          0.0000

     Atom 48  O   pos: (  0.274765  0.400754  3.015022)  para sigma:         -23.31
           -36.8397          3.1806         -6.2036
             7.2711        -16.3971        -11.4091
            -7.0030        -13.0537        -16.7024

     Atom 49  H   pos: (  0.289320  0.418071  3.164517)  para sigma:           0.00
             0.0000          0.0000          0.0000
             0.0000          0.0000          0.0000
             0.0000          0.0000          0.0000

     Atom 50  H   pos: (  0.320952  0.534646  2.957011)  para sigma:           0.00
             0.0000          0.0000          0.0000
             0.0000          0.0000          0.0000
             0.0000          0.0000          0.0000

     Atom 51  O   pos: (  0.119408  0.780444  3.227846)  para sigma:         -16.20
           -29.6778         -2.7082          6.3702
            -3.5894         11.7040          7.1844
             8.2333         10.7724        -30.6309

     Atom 52  H   pos: (  0.112758  0.915719  3.304155)  para sigma:           0.00
             0.0000          0.0000          0.0000
             0.0000          0.0000          0.0000
             0.0000          0.0000          0.0000

     Atom 53  H   pos: (  0.187042  0.688947  3.324709)  para sigma:           0.00
             0.0000          0.0000          0.0000
             0.0000          0.0000          0.0000
             0.0000          0.0000          0.0000

     Atom 54  O   pos: ( -0.275126  0.734889  2.565117)  para sigma:          -2.55
           -18.6987          8.2696         -1.2977
             7.7793         17.8018          9.3982
            -1.2814          2.0598         -6.7609

     Atom 55  H   pos: ( -0.291036  0.635014  2.455479)  para sigma:           0.00
             0.0000          0.0000          0.0000
             0.0000          0.0000          0.0000
             0.0000          0.0000          0.0000

     Atom 56  H   pos: ( -0.256903  0.873045  2.505790)  para sigma:           0.00
             0.0000          0.0000          0.0000
             0.0000          0.0000          0.0000
             0.0000          0.0000          0.0000

     Atom 57  O   pos: ( -0.040291  0.147751  2.683119)  para sigma:          -6.28
            -8.0640         11.7867         -6.4902
            16.1383         -5.6751          5.7252
            -9.5545          6.5806         -5.1051

     Atom 58  H   pos: (  0.093480  0.168323  2.619663)  para sigma:           0.00
             0.0000          0.0000          0.0000
             0.0000          0.0000          0.0000
             0.0000          0.0000          0.0000

     Atom 59  H   pos: (  0.900093  0.020716  2.636529)  para sigma:           0.00
             0.0000          0.0000          0.0000
             0.0000          0.0000          0.0000
             0.0000          0.0000          0.0000

     Atom 60  O   pos: (  0.429405  0.718655  2.100773)  para sigma:         -17.12
           -22.6050          1.3523          1.2796
            -3.1740          5.3583         -4.9827
             2.2228         -8.1643        -34.1231

     Atom 61  H   pos: ( -0.510830  0.842599  2.152058)  para sigma:           0.00
             0.0000          0.0000          0.0000
             0.0000          0.0000          0.0000
             0.0000          0.0000          0.0000

     Atom 62  H   pos: (  0.535781  0.612418  2.134792)  para sigma:           0.00
             0.0000          0.0000          0.0000
             0.0000          0.0000          0.0000
             0.0000          0.0000          0.0000

     Atom 63  Ca  pos: (  0.962870  0.026452  1.417329)  para sigma:        -493.30
          -497.7211         26.1281         -3.1489
            26.2754       -455.0622        -18.9664
            -0.2425        -19.4813       -527.1100

     Atom 64  O   pos: (  0.404826  0.180008  2.544712)  para sigma:           0.87
           -10.1148          6.3332          8.9238
             8.6184         -7.7270        -17.6001
             5.4747        -14.5582         20.4411

     Atom 65  H   pos: (  0.494224  0.262905  2.459141)  para sigma:           0.00
             0.0000          0.0000          0.0000
             0.0000          0.0000          0.0000
             0.0000          0.0000          0.0000

     Atom 66  H   pos: (  0.479722  0.161472  2.676078)  para sigma:           0.00
             0.0000          0.0000          0.0000
             0.0000          0.0000          0.0000
             0.0000          0.0000          0.0000

     Atom 67  O   pos: (  0.112421  0.494350  2.255135)  para sigma:         -13.23
           -13.7952          8.3998         -9.1843
             6.7982          6.8384          3.1499
            -8.5292          5.6903        -32.7234

     Atom 68  H   pos: (  0.160470  0.354934  2.215855)  para sigma:           0.00
             0.0000          0.0000          0.0000
             0.0000          0.0000          0.0000
             0.0000          0.0000          0.0000

     Atom 69  H   pos: (  0.210033  0.587549  2.186654)  para sigma:           0.00
             0.0000          0.0000          0.0000
             0.0000          0.0000          0.0000
             0.0000          0.0000          0.0000

     Atom 70  O   pos: ( -0.176336  0.515063  3.099258)  para sigma:         -23.66
           -25.2452          5.6658         -3.7796
            11.8972        -15.0517         -2.8550
            -1.6573         -2.8673        -30.6768

     Atom 71  H   pos: ( -0.237048  0.477911  3.232389)  para sigma:           0.00
             0.0000          0.0000          0.0000
             0.0000          0.0000          0.0000
             0.0000          0.0000          0.0000

     Atom 72  H   pos: ( -0.071358  0.618844  3.138129)  para sigma:           0.00
             0.0000          0.0000          0.0000
             0.0000          0.0000          0.0000
             0.0000          0.0000          0.0000

     Atom 73  O   pos: (  0.625335  0.082078  2.020571)  para sigma:          -5.15
           -15.4364        -10.3507          3.2605
            -8.5563        -14.8684         -2.8604
             3.5934         -6.4074         14.8605

     Atom 74  H   pos: (  0.112117  0.920271  2.046886)  para sigma:           0.00
             0.0000          0.0000          0.0000
             0.0000          0.0000          0.0000
             0.0000          0.0000          0.0000

     Atom 75  H   pos: (  0.620917  0.095679  1.865442)  para sigma:           0.00
             0.0000          0.0000          0.0000
             0.0000          0.0000          0.0000
             0.0000          0.0000          0.0000

     Atom 76  O   pos: (  0.227709  0.125341  2.117580)  para sigma:         -17.80
            -8.2588         -2.0741          6.9580
            -2.6371        -28.2321         10.2662
             9.4191          9.0476        -16.8957

     Atom 77  H   pos: (  0.183473  0.112718  1.973284)  para sigma:           0.00
             0.0000          0.0000          0.0000
             0.0000          0.0000          0.0000
             0.0000          0.0000          0.0000

     Atom 78  H   pos: (  0.377554  0.099630  2.106609)  para sigma:           0.00
             0.0000          0.0000          0.0000
             0.0000          0.0000          0.0000
             0.0000          0.0000          0.0000

     Atom 79  O   pos: ( -0.295045  0.438664  2.221602)  para sigma:          -9.28
             2.4049          7.7389          7.2360
             9.1983         -2.3114         13.3690
             8.5948         13.1509        -27.9332

     Atom 80  H   pos: (  0.688739  0.312647  2.148078)  para sigma:           0.00
             0.0000          0.0000          0.0000
             0.0000          0.0000          0.0000
             0.0000          0.0000          0.0000

     Atom 81  H   pos: ( -0.144716  0.469149  2.219351)  para sigma:           0.00
             0.0000          0.0000          0.0000
             0.0000          0.0000          0.0000
             0.0000          0.0000          0.0000

     Atom 82  O   pos: (  0.612340  0.143319  1.621866)  para sigma:         -19.21
           -29.5503         14.5402          9.3819
            20.7493         -2.2095          6.5227
             8.7286          5.3724        -25.8839

     Atom 83  H   pos: (  0.494371  0.092278  1.539585)  para sigma:           0.00
             0.0000          0.0000          0.0000
             0.0000          0.0000          0.0000
             0.0000          0.0000          0.0000

     Atom 84  H   pos: (  0.622519  0.296753  1.609606)  para sigma:           0.00
             0.0000          0.0000          0.0000
             0.0000          0.0000          0.0000
             0.0000          0.0000          0.0000

     Atom 85  O   pos: ( -0.493343  0.914524  1.747530)  para sigma:         -18.79
           -30.7830          0.0337         -8.9610
             1.7857        -31.1100         -7.2268
           -16.8745        -11.7300          5.5370

     Atom 86  H   pos: ( -0.366920  0.872506  1.677271)  para sigma:           0.00
             0.0000          0.0000          0.0000
             0.0000          0.0000          0.0000
             0.0000          0.0000          0.0000

     Atom 87  H   pos: (  0.474360  0.810941  1.853724)  para sigma:           0.00
             0.0000          0.0000          0.0000
             0.0000          0.0000          0.0000
             0.0000          0.0000          0.0000

     Atom 88  O   pos: (  0.232338  0.041293  3.220449)  para sigma:         -36.58
           -48.0703          3.6307          9.4735
             1.3732        -22.5647         -9.1882
             8.1597         -6.1005        -39.1038

     Atom 89  H   pos: ( -0.378558  0.867090  3.295368)  para sigma:           0.00
             0.0000          0.0000          0.0000
             0.0000          0.0000          0.0000
             0.0000          0.0000          0.0000

     Atom 90  H   pos: (  0.268855  0.148373  3.320140)  para sigma:           0.00
             0.0000          0.0000          0.0000
             0.0000          0.0000          0.0000
             0.0000          0.0000          0.0000

     Atom 91  O   pos: (  0.165080  0.745381  2.603851)  para sigma:           1.81
            13.0549         -0.8176         -6.2970
            -2.2116         -1.1465         22.1647
            -6.8691         20.4606         -6.4790

     Atom 92  H   pos: (  0.016227  0.747509  2.622961)  para sigma:           0.00
             0.0000          0.0000          0.0000
             0.0000          0.0000          0.0000
             0.0000          0.0000          0.0000

     Atom 93  H   pos: (  0.180862  0.635107  2.503032)  para sigma:           0.00
             0.0000          0.0000          0.0000
             0.0000          0.0000          0.0000
             0.0000          0.0000          0.0000

     Paramagnetic US occ-occ contribution in ppm:

     Atom  1  Si  pos: ( -0.293050  0.804700  1.154764)  para_oo sigma:          -6.13
            -5.9038          0.3770          0.0161
             0.4146         -6.3664         -0.2206
             0.0140         -0.2403         -6.1196

     Atom  2  Si  pos: (  0.249485  0.816172  0.490134)  para_oo sigma:          -6.07
            -5.7513          0.3548         -0.0489
             0.4355         -6.5608          0.2006
            -0.0612          0.1487         -5.9126

     Atom  3  Si  pos: (  0.806261  0.201608  0.191351)  para_oo sigma:          -6.05
            -5.9526          0.2312          0.5583
             0.2313         -6.7370          0.1373
             0.4585          0.1806         -5.4745

     Atom  4  Si  pos: ( -0.032210  0.381932  1.138952)  para_oo sigma:          -5.99
            -5.7775          0.3810         -0.2549
             0.3898         -6.3113          0.0136
            -0.2976          0.0184         -5.8708

     Atom  5  Si  pos: (  0.520275  0.418515  0.519075)  para_oo sigma:          -6.18
            -6.1933          0.4921          0.1608
             0.4847         -6.2469         -0.1459
             0.1707         -0.1634         -6.0892

     Atom  6  O   pos: ( -0.271695  0.879513  1.395064)  para_oo sigma:          -2.82
            -4.1807          0.1830          0.3346
             0.2405         -3.4731          0.6721
             0.4453          0.7134         -0.8171

     Atom  7  O   pos: (  0.194813  0.915677  0.265579)  para_oo sigma:          -4.07
            -5.0890         -0.2985          0.2249
            -0.3042         -3.5342         -1.4737
             0.2590         -1.5222         -3.5968

     Atom  8  O   pos: ( -0.199513  0.571533  1.131385)  para_oo sigma:          -3.70
            -4.0433         -1.8586         -0.1212
            -1.8068         -2.2575          0.0890
            -0.1559          0.0756         -4.7919

     Atom  9  O   pos: (  0.393395  0.616439  0.428578)  para_oo sigma:          -4.02
            -4.0988         -1.7267          0.1336
            -1.7089         -2.9157         -0.2284
             0.1689         -0.2280         -5.0457

     Atom 10  O   pos: ( -0.166970  0.950245  0.995701)  para_oo sigma:          -1.33
            -1.5855          1.1417         -1.2362
             1.0679         -1.4389         -1.4622
            -1.2159         -1.5423         -0.9519

     Atom 11  O   pos: (  0.973691  0.009900  0.649256)  para_oo sigma:          -1.62
            -2.1062          1.1097          1.2343
             1.0616         -1.6022          1.3901
             1.3028          1.4682         -1.1590

     Atom 12  O   pos: (  0.468717  0.773920  1.103649)  para_oo sigma:          -1.89
            -0.0776          0.6743          0.4762
             0.7413         -2.6087         -0.1206
             0.2982         -0.0882         -2.9812

     Atom 13  O   pos: (  0.050956  0.735358  0.614323)  para_oo sigma:          -1.56
            -0.4220          1.1766         -1.4388
             1.2328         -2.3905         -0.8599
            -1.5713         -0.8613         -1.8635

     Atom 14  O   pos: (  0.779855  0.190547  3.369758)  para_oo sigma:          -3.08
            -4.1548         -0.0141          0.9509
            -0.0425         -3.8726          0.0120
             0.8355         -0.0532         -1.2273

     Atom 15  O   pos: ( -0.256527  0.511731  1.606932)  para_oo sigma:          -0.96
            -1.0139          0.1085         -0.1100
             0.0223         -0.7187         -0.0214
            -0.0679          0.0232         -1.1603

     Atom 16  H   pos: ( -0.133178  0.453606  1.536766)  para_oo sigma:           0.00
             0.0000          0.0000          0.0000
             0.0000          0.0000          0.0000
             0.0000          0.0000          0.0000

     Atom 17  H   pos: ( -0.286173  0.631592  1.518737)  para_oo sigma:           0.00
             0.0000          0.0000          0.0000
             0.0000          0.0000          0.0000
             0.0000          0.0000          0.0000

     Atom 18  O   pos: (  0.014332  0.298912  0.278076)  para_oo sigma:          -2.89
            -1.3009          0.9949          0.7805
             0.9550         -3.2288          0.3153
             0.8127          0.3983         -4.1488

     Atom 19  O   pos: (  0.125063  0.738815  1.400665)  para_oo sigma:          -0.25
            -0.2856         -0.7981         -0.0883
            -0.6682          0.0246          0.0622
            -0.1683          0.0600         -0.4929

     Atom 20  H   pos: (  0.117765  0.582314  1.402188)  para_oo sigma:           0.00
             0.0000          0.0000          0.0000
             0.0000          0.0000          0.0000
             0.0000          0.0000          0.0000

     Atom 21  H   pos: ( -0.017526  0.786508  1.419925)  para_oo sigma:           0.00
             0.0000          0.0000          0.0000
             0.0000          0.0000          0.0000
             0.0000          0.0000          0.0000

     Atom 22  O   pos: ( -0.298785  0.959286  0.302259)  para_oo sigma:          -0.63
            -0.4626         -0.0970          0.0622
            -0.0650         -0.5561          0.1724
             0.1004          0.1315         -0.8780

     Atom 23  H   pos: (  0.183997  0.107184  0.299679)  para_oo sigma:           0.00
             0.0000          0.0000          0.0000
             0.0000          0.0000          0.0000
             0.0000          0.0000          0.0000

     Atom 24  H   pos: (  0.424011  0.085169  0.291809)  para_oo sigma:           0.00
             0.0000          0.0000          0.0000
             0.0000          0.0000          0.0000
             0.0000          0.0000          0.0000

     Atom 25  O   pos: (  0.053844  0.355787  1.373746)  para_oo sigma:          -2.34
            -2.8013         -0.3724          0.9356
            -0.5064         -3.9880          0.0656
             0.9633          0.2732         -0.2281

     Atom 26  O   pos: (  0.601582  0.306748  0.306231)  para_oo sigma:          -3.78
            -3.7869         -0.8340         -1.1847
            -0.8080         -4.1799          0.9169
            -1.2420          0.9749         -3.3686

     Atom 27  O   pos: (  0.822432  0.189615  1.089531)  para_oo sigma:          -1.54
            -1.2764          1.6776          0.1315
             1.6397         -0.7881          0.6523
             0.0043          0.4525         -2.5667

     Atom 28  O   pos: (  0.373544  0.264102  0.644465)  para_oo sigma:          -1.71
            -1.6897          1.4006         -1.3674
             1.3479         -1.5741         -1.1191
            -1.4691         -1.2544         -1.8695

     Atom 29  O   pos: (  0.147994  0.442099  0.978188)  para_oo sigma:          -1.57
            -1.1037          0.7010         -1.9013
             0.7771         -2.4840         -0.6294
            -1.9761         -0.5855         -1.1114

     Atom 30  O   pos: (  0.694070  0.496756  0.677000)  para_oo sigma:          -1.84
            -1.2808          0.9832          1.8345
             0.9959         -2.9023          0.9678
             1.9249          0.9846         -1.3404

     Atom 31  Ca  pos: (  0.173856  0.827241  0.953911)  para_oo sigma:          -3.49
            -3.3028         -0.5675          0.7314
            -0.5561         -3.5891          0.3008
             0.7226          0.3473         -3.5837

     Atom 32  Ca  pos: ( -0.276985  0.863018  0.660000)  para_oo sigma:          -3.29
            -3.0180         -0.4447          0.1002
            -0.4671         -3.1246          0.0647
            -0.0076          0.0661         -3.7209

     Atom 33  Ca  pos: (  0.028274  0.368520  0.637261)  para_oo sigma:          -3.31
            -3.3106         -0.4080          0.1531
            -0.4071         -3.0561          0.1738
             0.1902          0.1359         -3.5567

     Atom 34  Ca  pos: (  0.495975  0.350519  0.985904)  para_oo sigma:          -2.48
            -2.2111         -0.4304          0.0158
            -0.4740         -2.5140         -0.0547
            -0.0322         -0.0912         -2.7059

     Atom 35  O   pos: (  0.279768  0.410777  0.016553)  para_oo sigma:          -1.11
            -1.0942          0.1118         -0.1634
             0.1006         -1.0552         -0.0306
            -0.1203         -0.0049         -1.1673

     Atom 36  H   pos: (  0.407208  0.377931  0.089379)  para_oo sigma:           0.00
             0.0000          0.0000          0.0000
             0.0000          0.0000          0.0000
             0.0000          0.0000          0.0000

     Atom 37  H   pos: (  0.164190  0.383142  0.122375)  para_oo sigma:           0.00
             0.0000          0.0000          0.0000
             0.0000          0.0000          0.0000
             0.0000          0.0000          0.0000

     Atom 38  O   pos: (  0.565603  0.130415  2.929267)  para_oo sigma:          -0.65
            -0.7907         -0.1751         -0.0079
            -0.1743         -0.5284         -0.0214
             0.0005         -0.0182         -0.6444

     Atom 39  H   pos: (  0.503837  0.015040  3.001601)  para_oo sigma:           0.00
             0.0000          0.0000          0.0000
             0.0000          0.0000          0.0000
             0.0000          0.0000          0.0000

     Atom 40  H   pos: (  0.466899  0.243239  2.968752)  para_oo sigma:           0.00
             0.0000          0.0000          0.0000
             0.0000          0.0000          0.0000
             0.0000          0.0000          0.0000

     Atom 41  O   pos: ( -0.382924  0.673938  3.447200)  para_oo sigma:          -1.00
            -1.1418          0.0459          0.0788
             0.0444         -0.8662         -0.0229
            -0.0315         -0.0402         -1.0047

     Atom 42  H   pos: ( -0.337242  0.772306  0.140282)  para_oo sigma:           0.00
             0.0000          0.0000          0.0000
             0.0000          0.0000          0.0000
             0.0000          0.0000          0.0000

     Atom 43  H   pos: (  0.469573  0.656558  0.077915)  para_oo sigma:           0.00
             0.0000          0.0000          0.0000
             0.0000          0.0000          0.0000
             0.0000          0.0000          0.0000

     Atom 44  Ca  pos: ( -0.064427  0.150607  3.048099)  para_oo sigma:          -2.41
            -2.3414         -0.4488         -0.1000
            -0.4896         -3.1499          0.0415
            -0.0808          0.0514         -1.7422

     Atom 45  O   pos: (  0.497197  0.730770  2.918451)  para_oo sigma:          -0.87
            -0.7904          0.0250          0.0254
             0.0255         -0.9838         -0.0692
             0.0432         -0.0682         -0.8348

     Atom 46  H   pos: ( -0.452245  0.728353  2.772981)  para_oo sigma:           0.00
             0.0000          0.0000          0.0000
             0.0000          0.0000          0.0000
             0.0000          0.0000          0.0000

     Atom 47  H   pos: ( -0.386429  0.664284  2.990055)  para_oo sigma:           0.00
             0.0000          0.0000          0.0000
             0.0000          0.0000          0.0000
             0.0000          0.0000          0.0000

     Atom 48  O   pos: (  0.274765  0.400754  3.015022)  para_oo sigma:          -0.89
            -0.9763         -0.1337         -0.0052
            -0.0483         -0.8078         -0.0096
            -0.0320         -0.0362         -0.8901

     Atom 49  H   pos: (  0.289320  0.418071  3.164517)  para_oo sigma:           0.00
             0.0000          0.0000          0.0000
             0.0000          0.0000          0.0000
             0.0000          0.0000          0.0000

     Atom 50  H   pos: (  0.320952  0.534646  2.957011)  para_oo sigma:           0.00
             0.0000          0.0000          0.0000
             0.0000          0.0000          0.0000
             0.0000          0.0000          0.0000

     Atom 51  O   pos: (  0.119408  0.780444  3.227846)  para_oo sigma:          -0.86
            -0.9255          0.0263          0.0182
             0.0734         -0.6183          0.1630
             0.0006          0.2346         -1.0484

     Atom 52  H   pos: (  0.112758  0.915719  3.304155)  para_oo sigma:           0.00
             0.0000          0.0000          0.0000
             0.0000          0.0000          0.0000
             0.0000          0.0000          0.0000

     Atom 53  H   pos: (  0.187042  0.688947  3.324709)  para_oo sigma:           0.00
             0.0000          0.0000          0.0000
             0.0000          0.0000          0.0000
             0.0000          0.0000          0.0000

     Atom 54  O   pos: ( -0.275126  0.734889  2.565117)  para_oo sigma:          -0.85
            -0.8718          0.0503         -0.0593
             0.0512         -0.7492          0.0442
            -0.0261         -0.0275         -0.9312

     Atom 55  H   pos: ( -0.291036  0.635014  2.455479)  para_oo sigma:           0.00
             0.0000          0.0000          0.0000
             0.0000          0.0000          0.0000
             0.0000          0.0000          0.0000

     Atom 56  H   pos: ( -0.256903  0.873045  2.505790)  para_oo sigma:           0.00
             0.0000          0.0000          0.0000
             0.0000          0.0000          0.0000
             0.0000          0.0000          0.0000

     Atom 57  O   pos: ( -0.040291  0.147751  2.683119)  para_oo sigma:          -0.31
            -0.0600          0.3612          0.0460
             0.3894         -0.0983         -0.0365
             0.1103          0.0037         -0.7719

     Atom 58  H   pos: (  0.093480  0.168323  2.619663)  para_oo sigma:           0.00
             0.0000          0.0000          0.0000
             0.0000          0.0000          0.0000
             0.0000          0.0000          0.0000

     Atom 59  H   pos: (  0.900093  0.020716  2.636529)  para_oo sigma:           0.00
             0.0000          0.0000          0.0000
             0.0000          0.0000          0.0000
             0.0000          0.0000          0.0000

     Atom 60  O   pos: (  0.429405  0.718655  2.100773)  para_oo sigma:          -1.01
            -1.0620          0.0537         -0.0380
             0.0125         -0.9972         -0.1968
            -0.0492         -0.2317         -0.9789

     Atom 61  H   pos: ( -0.510830  0.842599  2.152058)  para_oo sigma:           0.00
             0.0000          0.0000          0.0000
             0.0000          0.0000          0.0000
             0.0000          0.0000          0.0000

     Atom 62  H   pos: (  0.535781  0.612418  2.134792)  para_oo sigma:           0.00
             0.0000          0.0000          0.0000
             0.0000          0.0000          0.0000
             0.0000          0.0000          0.0000

     Atom 63  Ca  pos: (  0.962870  0.026452  1.417329)  para_oo sigma:          -3.11
            -3.4020          0.7111         -0.0044
             0.8302         -2.4252         -0.4210
            -0.0205         -0.2494         -3.5023

     Atom 64  O   pos: (  0.404826  0.180008  2.544712)  para_oo sigma:          -0.78
            -0.8338          0.0103          0.0860
             0.0000         -0.7461         -0.0714
             0.0881         -0.0098         -0.7558

     Atom 65  H   pos: (  0.494224  0.262905  2.459141)  para_oo sigma:           0.00
             0.0000          0.0000          0.0000
             0.0000          0.0000          0.0000
             0.0000          0.0000          0.0000

     Atom 66  H   pos: (  0.479722  0.161472  2.676078)  para_oo sigma:           0.00
             0.0000          0.0000          0.0000
             0.0000          0.0000          0.0000
             0.0000          0.0000          0.0000

     Atom 67  O   pos: (  0.112421  0.494350  2.255135)  para_oo sigma:          -0.98
            -0.9340          0.1047         -0.0323
             0.0761         -0.9841         -0.0060
            -0.0403          0.0060         -1.0142

     Atom 68  H   pos: (  0.160470  0.354934  2.215855)  para_oo sigma:           0.00
             0.0000          0.0000          0.0000
             0.0000          0.0000          0.0000
             0.0000          0.0000          0.0000

     Atom 69  H   pos: (  0.210033  0.587549  2.186654)  para_oo sigma:           0.00
             0.0000          0.0000          0.0000
             0.0000          0.0000          0.0000
             0.0000          0.0000          0.0000

     Atom 70  O   pos: ( -0.176336  0.515063  3.099258)  para_oo sigma:          -0.66
            -0.5971          0.1560         -0.0840
             0.1263         -0.7768         -0.1367
            -0.1208         -0.2005         -0.6209

     Atom 71  H   pos: ( -0.237048  0.477911  3.232389)  para_oo sigma:           0.00
             0.0000          0.0000          0.0000
             0.0000          0.0000          0.0000
             0.0000          0.0000          0.0000

     Atom 72  H   pos: ( -0.071358  0.618844  3.138129)  para_oo sigma:           0.00
             0.0000          0.0000          0.0000
             0.0000          0.0000          0.0000
             0.0000          0.0000          0.0000

     Atom 73  O   pos: (  0.625335  0.082078  2.020571)  para_oo sigma:          -0.83
            -0.8380         -0.0076         -0.0383
             0.0098         -0.9289          0.0352
            -0.0584          0.0343         -0.7341

     Atom 74  H   pos: (  0.112117  0.920271  2.046886)  para_oo sigma:           0.00
             0.0000          0.0000          0.0000
             0.0000          0.0000          0.0000
             0.0000          0.0000          0.0000

     Atom 75  H   pos: (  0.620917  0.095679  1.865442)  para_oo sigma:           0.00
             0.0000          0.0000          0.0000
             0.0000          0.0000          0.0000
             0.0000          0.0000          0.0000

     Atom 76  O   pos: (  0.227709  0.125341  2.117580)  para_oo sigma:          -1.00
            -1.0058          0.0594         -0.0018
             0.0316         -0.9241          0.1554
             0.0057          0.1570         -1.0610

     Atom 77  H   pos: (  0.183473  0.112718  1.973284)  para_oo sigma:           0.00
             0.0000          0.0000          0.0000
             0.0000          0.0000          0.0000
             0.0000          0.0000          0.0000

     Atom 78  H   pos: (  0.377554  0.099630  2.106609)  para_oo sigma:           0.00
             0.0000          0.0000          0.0000
             0.0000          0.0000          0.0000
             0.0000          0.0000          0.0000

     Atom 79  O   pos: ( -0.295045  0.438664  2.221602)  para_oo sigma:          -0.94
            -0.8049         -0.0142         -0.0011
             0.0164         -1.0371          0.0638
            -0.0036          0.0567         -0.9825

     Atom 80  H   pos: (  0.688739  0.312647  2.148078)  para_oo sigma:           0.00
             0.0000          0.0000          0.0000
             0.0000          0.0000          0.0000
             0.0000          0.0000          0.0000

     Atom 81  H   pos: ( -0.144716  0.469149  2.219351)  para_oo sigma:           0.00
             0.0000          0.0000          0.0000
             0.0000          0.0000          0.0000
             0.0000          0.0000          0.0000

     Atom 82  O   pos: (  0.612340  0.143319  1.621866)  para_oo sigma:          -0.90
            -1.0950          0.2438          0.0399
             0.2736         -0.7062          0.0689
             0.1343          0.0446         -0.9054

     Atom 83  H   pos: (  0.494371  0.092278  1.539585)  para_oo sigma:           0.00
             0.0000          0.0000          0.0000
             0.0000          0.0000          0.0000
             0.0000          0.0000          0.0000

     Atom 84  H   pos: (  0.622519  0.296753  1.609606)  para_oo sigma:           0.00
             0.0000          0.0000          0.0000
             0.0000          0.0000          0.0000
             0.0000          0.0000          0.0000

     Atom 85  O   pos: ( -0.493343  0.914524  1.747530)  para_oo sigma:          -0.59
            -0.5849          0.1093         -0.3928
             0.0815         -0.6813          0.0383
            -0.2515         -0.0067         -0.5083

     Atom 86  H   pos: ( -0.366920  0.872506  1.677271)  para_oo sigma:           0.00
             0.0000          0.0000          0.0000
             0.0000          0.0000          0.0000
             0.0000          0.0000          0.0000

     Atom 87  H   pos: (  0.474360  0.810941  1.853724)  para_oo sigma:           0.00
             0.0000          0.0000          0.0000
             0.0000          0.0000          0.0000
             0.0000          0.0000          0.0000

     Atom 88  O   pos: (  0.232338  0.041293  3.220449)  para_oo sigma:          -0.45
            -0.8322          0.2329         -0.1906
             0.1749          0.0675          0.0507
            -0.1899          0.0610         -0.5957

     Atom 89  H   pos: ( -0.378558  0.867090  3.295368)  para_oo sigma:           0.00
             0.0000          0.0000          0.0000
             0.0000          0.0000          0.0000
             0.0000          0.0000          0.0000

     Atom 90  H   pos: (  0.268855  0.148373  3.320140)  para_oo sigma:           0.00
             0.0000          0.0000          0.0000
             0.0000          0.0000          0.0000
             0.0000          0.0000          0.0000

     Atom 91  O   pos: (  0.165080  0.745381  2.603851)  para_oo sigma:          -0.79
            -0.8094          0.0482          0.1255
             0.0532         -0.7924          0.0827
             0.1163          0.0586         -0.7764

     Atom 92  H   pos: (  0.016227  0.747509  2.622961)  para_oo sigma:           0.00
             0.0000          0.0000          0.0000
             0.0000          0.0000          0.0000
             0.0000          0.0000          0.0000

     Atom 93  H   pos: (  0.180862  0.635107  2.503032)  para_oo sigma:           0.00
             0.0000          0.0000          0.0000
             0.0000          0.0000          0.0000
             0.0000          0.0000          0.0000

     Paramagnetic US L_R Q_R contribution in ppm:

     Atom  1  Si  pos: ( -0.293050  0.804700  1.154764)  para_lq sigma:          -0.74
             0.2235          2.0313         -0.1564
             2.2875         -2.7942         -0.7299
             0.0740         -0.9872          0.3388

     Atom  2  Si  pos: (  0.249485  0.816172  0.490134)  para_lq sigma:          -0.60
             0.5437          2.5315         -0.2607
             2.0572         -2.5989          0.3732
             0.1474          0.5220          0.2584

     Atom  3  Si  pos: (  0.806261  0.201608  0.191351)  para_lq sigma:          -0.55
            -0.4158          1.6543          3.3838
             1.6175         -3.8968          1.0362
             2.6520          0.1765          2.6530

     Atom  4  Si  pos: ( -0.032210  0.381932  1.138952)  para_lq sigma:          -1.03
            -0.4544          2.6744         -1.1275
             2.2028         -3.2698         -0.2838
            -0.9659          0.0906          0.6360

     Atom  5  Si  pos: (  0.520275  0.418515  0.519075)  para_lq sigma:          -0.46
            -0.1428          2.5564          0.6186
             2.9012         -1.0306         -0.8866
             0.9595         -0.1279         -0.2052

     Atom  6  O   pos: ( -0.271695  0.879513  1.395064)  para_lq sigma:        -112.46
          -110.4247          0.4975          0.1870
             0.5812       -110.8190         -3.6683
            -0.1963         -3.1622       -116.1433

     Atom  7  O   pos: (  0.194813  0.915677  0.265579)  para_lq sigma:        -102.86
           -99.7672          0.3056         -1.1892
             0.1132       -105.2635          3.3524
            -1.1414          3.1474       -103.5357

     Atom  8  O   pos: ( -0.199513  0.571533  1.131385)  para_lq sigma:        -102.02
          -101.9986          3.8276         -0.8667
             3.8469       -105.6535         -0.6891
            -0.8787         -0.6298        -98.4118

     Atom  9  O   pos: (  0.393395  0.616439  0.428578)  para_lq sigma:        -102.38
          -102.5502          3.7208         -0.2382
             3.7093       -105.5141          0.3361
            -0.2241          0.4355        -99.0625

     Atom 10  O   pos: ( -0.166970  0.950245  0.995701)  para_lq sigma:        -110.68
          -110.2906         -2.0794          1.8074
            -2.1058       -111.1067          2.7933
             2.1764          2.8056       -110.6346

     Atom 11  O   pos: (  0.973691  0.009900  0.649256)  para_lq sigma:        -111.08
          -109.8199         -3.0273         -2.3104
            -2.9877       -110.7789         -3.3227
            -3.0061         -3.9735       -112.6391

     Atom 12  O   pos: (  0.468717  0.773920  1.103649)  para_lq sigma:        -111.34
          -117.3651         -0.3017         -1.5743
            -0.1994       -108.2661         -0.6653
            -1.2957         -0.6632       -108.3823

     Atom 13  O   pos: (  0.050956  0.735358  0.614323)  para_lq sigma:        -109.67
          -111.2962         -2.1074          3.6287
            -2.2849       -107.7315          1.2284
             4.2317          1.4942       -109.9791

     Atom 14  O   pos: (  0.779855  0.190547  3.369758)  para_lq sigma:        -109.94
          -106.8984         -0.1858         -1.1987
            -0.1337       -107.5463          0.8263
            -1.0302          0.3200       -115.3864

     Atom 15  O   pos: ( -0.256527  0.511731  1.606932)  para_lq sigma:        -102.04
          -102.6452          4.1526          3.4836
             3.5791       -101.8741          3.4965
             3.5413          3.8411       -101.5872

     Atom 16  H   pos: ( -0.133178  0.453606  1.536766)  para_lq sigma:           0.00
             0.0000          0.0000          0.0000
             0.0000          0.0000          0.0000
             0.0000          0.0000          0.0000

     Atom 17  H   pos: ( -0.286173  0.631592  1.518737)  para_lq sigma:           0.00
             0.0000          0.0000          0.0000
             0.0000          0.0000          0.0000
             0.0000          0.0000          0.0000

     Atom 18  O   pos: (  0.014332  0.298912  0.278076)  para_lq sigma:        -109.35
          -112.0638         -3.0348         -2.2348
            -2.8216       -107.8962         -0.6544
            -1.9071         -0.5367       -108.0909

     Atom 19  O   pos: (  0.125063  0.738815  1.400665)  para_lq sigma:        -100.92
          -103.5330          1.2742          1.6221
             1.4416       -104.8517         -0.0061
             1.7426         -0.0853        -94.3720

     Atom 20  H   pos: (  0.117765  0.582314  1.402188)  para_lq sigma:           0.00
             0.0000          0.0000          0.0000
             0.0000          0.0000          0.0000
             0.0000          0.0000          0.0000

     Atom 21  H   pos: ( -0.017526  0.786508  1.419925)  para_lq sigma:           0.00
             0.0000          0.0000          0.0000
             0.0000          0.0000          0.0000
             0.0000          0.0000          0.0000

     Atom 22  O   pos: ( -0.298785  0.959286  0.302259)  para_lq sigma:        -100.28
          -104.2323         -0.1217          0.7481
             0.1086       -102.8124          1.7722
             0.8149          1.5152        -93.8088

     Atom 23  H   pos: (  0.183997  0.107184  0.299679)  para_lq sigma:           0.00
             0.0000          0.0000          0.0000
             0.0000          0.0000          0.0000
             0.0000          0.0000          0.0000

     Atom 24  H   pos: (  0.424011  0.085169  0.291809)  para_lq sigma:           0.00
             0.0000          0.0000          0.0000
             0.0000          0.0000          0.0000
             0.0000          0.0000          0.0000

     Atom 25  O   pos: (  0.053844  0.355787  1.373746)  para_lq sigma:        -111.67
          -110.0425          0.6752         -3.9672
             0.2059       -109.4102          1.9814
            -3.5448          1.9408       -115.5544

     Atom 26  O   pos: (  0.601582  0.306748  0.306231)  para_lq sigma:        -103.05
          -103.5985          2.0539          2.8745
             2.2466       -101.7825         -2.8756
             2.7944         -2.8014       -103.7549

     Atom 27  O   pos: (  0.822432  0.189615  1.089531)  para_lq sigma:        -111.43
          -110.5020         -3.8325         -1.8466
            -3.9706       -115.5504         -1.2113
            -1.7734         -1.0967       -108.2474

     Atom 28  O   pos: (  0.373544  0.264102  0.644465)  para_lq sigma:        -109.93
          -109.7222         -3.2563          2.4891
            -3.1734       -109.4367          2.9400
             3.1517          3.4876       -110.6405

     Atom 29  O   pos: (  0.147994  0.442099  0.978188)  para_lq sigma:        -110.70
          -112.0908         -1.1829          3.2308
            -1.2568       -108.6948          0.4003
             3.4556          0.7563       -111.3258

     Atom 30  O   pos: (  0.694070  0.496756  0.677000)  para_lq sigma:        -110.77
          -111.8130         -1.9224         -3.9612
            -2.2877       -108.5844         -1.5154
            -4.5145         -1.6938       -111.9177

     Atom 31  Ca  pos: (  0.173856  0.827241  0.953911)  para_lq sigma:         201.00
           200.8972         -1.9845          1.1916
            -1.7918        200.0600          0.8671
             1.0069          0.6521        202.0374

     Atom 32  Ca  pos: ( -0.276985  0.863018  0.660000)  para_lq sigma:         201.78
           202.3794         -0.9748          0.3792
            -0.8817        201.6817          0.1695
             0.3855          0.6050        201.2765

     Atom 33  Ca  pos: (  0.028274  0.368520  0.637261)  para_lq sigma:         201.89
           201.8689         -0.7471          0.7231
            -0.7236        202.0953          0.6077
             0.6952          0.5278        201.7175

     Atom 34  Ca  pos: (  0.495975  0.350519  0.985904)  para_lq sigma:         202.25
           202.7563         -1.7465         -0.0595
            -1.5528        201.5180         -0.5820
            -0.5270         -0.6733        202.4786

     Atom 35  O   pos: (  0.279768  0.410777  0.016553)  para_lq sigma:        -101.74
          -105.8302          0.6558          0.4765
             0.6232        -95.6284          2.1734
             0.8735          2.4685       -103.7722

     Atom 36  H   pos: (  0.407208  0.377931  0.089379)  para_lq sigma:           0.00
             0.0000          0.0000          0.0000
             0.0000          0.0000          0.0000
             0.0000          0.0000          0.0000

     Atom 37  H   pos: (  0.164190  0.383142  0.122375)  para_lq sigma:           0.00
             0.0000          0.0000          0.0000
             0.0000          0.0000          0.0000
             0.0000          0.0000          0.0000

     Atom 38  O   pos: (  0.565603  0.130415  2.929267)  para_lq sigma:        -100.42
          -101.0339          1.6615          4.6508
             1.7064       -103.4083          1.3597
             4.8769          1.5372        -96.8159

     Atom 39  H   pos: (  0.503837  0.015040  3.001601)  para_lq sigma:           0.00
             0.0000          0.0000          0.0000
             0.0000          0.0000          0.0000
             0.0000          0.0000          0.0000

     Atom 40  H   pos: (  0.466899  0.243239  2.968752)  para_lq sigma:           0.00
             0.0000          0.0000          0.0000
             0.0000          0.0000          0.0000
             0.0000          0.0000          0.0000

     Atom 41  O   pos: ( -0.382924  0.673938  3.447200)  para_lq sigma:        -100.83
          -102.1886         -3.5613          1.0260
            -3.8115        -96.9179         -4.2131
             0.3176         -4.5516       -103.3852

     Atom 42  H   pos: ( -0.337242  0.772306  0.140282)  para_lq sigma:           0.00
             0.0000          0.0000          0.0000
             0.0000          0.0000          0.0000
             0.0000          0.0000          0.0000

     Atom 43  H   pos: (  0.469573  0.656558  0.077915)  para_lq sigma:           0.00
             0.0000          0.0000          0.0000
             0.0000          0.0000          0.0000
             0.0000          0.0000          0.0000

     Atom 44  Ca  pos: ( -0.064427  0.150607  3.048099)  para_lq sigma:         204.68
           204.7107         -1.2321         -0.2737
            -1.3473        202.5469          0.4248
            -0.3964          0.3216        206.7807

     Atom 45  O   pos: (  0.497197  0.730770  2.918451)  para_lq sigma:        -100.59
          -101.8446          3.9068          0.7692
             3.8533        -94.9923          1.5174
             0.6201          1.4739       -104.9327

     Atom 46  H   pos: ( -0.452245  0.728353  2.772981)  para_lq sigma:           0.00
             0.0000          0.0000          0.0000
             0.0000          0.0000          0.0000
             0.0000          0.0000          0.0000

     Atom 47  H   pos: ( -0.386429  0.664284  2.990055)  para_lq sigma:           0.00
             0.0000          0.0000          0.0000
             0.0000          0.0000          0.0000
             0.0000          0.0000          0.0000

     Atom 48  O   pos: (  0.274765  0.400754  3.015022)  para_lq sigma:        -100.09
           -94.2224         -3.3811          0.0530
            -3.1933       -102.2758          1.4087
            -0.1162          1.1929       -103.7788

     Atom 49  H   pos: (  0.289320  0.418071  3.164517)  para_lq sigma:           0.00
             0.0000          0.0000          0.0000
             0.0000          0.0000          0.0000
             0.0000          0.0000          0.0000

     Atom 50  H   pos: (  0.320952  0.534646  2.957011)  para_lq sigma:           0.00
             0.0000          0.0000          0.0000
             0.0000          0.0000          0.0000
             0.0000          0.0000          0.0000

     Atom 51  O   pos: (  0.119408  0.780444  3.227846)  para_lq sigma:        -101.73
           -96.3817          2.3630         -2.9347
             2.3733       -105.0648         -1.7490
            -3.0256         -1.4949       -103.7346

     Atom 52  H   pos: (  0.112758  0.915719  3.304155)  para_lq sigma:           0.00
             0.0000          0.0000          0.0000
             0.0000          0.0000          0.0000
             0.0000          0.0000          0.0000

     Atom 53  H   pos: (  0.187042  0.688947  3.324709)  para_lq sigma:           0.00
             0.0000          0.0000          0.0000
             0.0000          0.0000          0.0000
             0.0000          0.0000          0.0000

     Atom 54  O   pos: ( -0.275126  0.734889  2.565117)  para_lq sigma:        -101.37
           -93.4934         -1.5640          0.0303
            -1.8816       -106.6193          0.2369
            -0.1221         -0.4999       -104.0051

     Atom 55  H   pos: ( -0.291036  0.635014  2.455479)  para_lq sigma:           0.00
             0.0000          0.0000          0.0000
             0.0000          0.0000          0.0000
             0.0000          0.0000          0.0000

     Atom 56  H   pos: ( -0.256903  0.873045  2.505790)  para_lq sigma:           0.00
             0.0000          0.0000          0.0000
             0.0000          0.0000          0.0000
             0.0000          0.0000          0.0000

     Atom 57  O   pos: ( -0.040291  0.147751  2.683119)  para_lq sigma:        -100.62
          -102.0980         -4.0798          3.5229
            -3.7020       -101.5584         -4.6251
             3.3906         -4.4496        -98.2136

     Atom 58  H   pos: (  0.093480  0.168323  2.619663)  para_lq sigma:           0.00
             0.0000          0.0000          0.0000
             0.0000          0.0000          0.0000
             0.0000          0.0000          0.0000

     Atom 59  H   pos: (  0.900093  0.020716  2.636529)  para_lq sigma:           0.00
             0.0000          0.0000          0.0000
             0.0000          0.0000          0.0000
             0.0000          0.0000          0.0000

     Atom 60  O   pos: (  0.429405  0.718655  2.100773)  para_lq sigma:        -100.95
          -102.0306          1.9891         -4.1662
             1.5548       -105.0592         -1.8922
            -3.9921         -2.1086        -95.7737

     Atom 61  H   pos: ( -0.510830  0.842599  2.152058)  para_lq sigma:           0.00
             0.0000          0.0000          0.0000
             0.0000          0.0000          0.0000
             0.0000          0.0000          0.0000

     Atom 62  H   pos: (  0.535781  0.612418  2.134792)  para_lq sigma:           0.00
             0.0000          0.0000          0.0000
             0.0000          0.0000          0.0000
             0.0000          0.0000          0.0000

     Atom 63  Ca  pos: (  0.962870  0.026452  1.417329)  para_lq sigma:         200.88
           199.9710          0.6652         -0.6462
             0.7970        203.2772         -1.6742
            -0.4625         -1.3099        199.3887

     Atom 64  O   pos: (  0.404826  0.180008  2.544712)  para_lq sigma:        -101.68
          -102.6592         -3.8508         -3.0649
            -3.8059        -96.8327          2.9291
            -2.8699          3.7975       -105.5518

     Atom 65  H   pos: (  0.494224  0.262905  2.459141)  para_lq sigma:           0.00
             0.0000          0.0000          0.0000
             0.0000          0.0000          0.0000
             0.0000          0.0000          0.0000

     Atom 66  H   pos: (  0.479722  0.161472  2.676078)  para_lq sigma:           0.00
             0.0000          0.0000          0.0000
             0.0000          0.0000          0.0000
             0.0000          0.0000          0.0000

     Atom 67  O   pos: (  0.112421  0.494350  2.255135)  para_lq sigma:        -100.66
          -100.1438         -0.1986          4.4976
             0.0344       -105.4560         -0.2158
             4.6959          0.0313        -96.3752

     Atom 68  H   pos: (  0.160470  0.354934  2.215855)  para_lq sigma:           0.00
             0.0000          0.0000          0.0000
             0.0000          0.0000          0.0000
             0.0000          0.0000          0.0000

     Atom 69  H   pos: (  0.210033  0.587549  2.186654)  para_lq sigma:           0.00
             0.0000          0.0000          0.0000
             0.0000          0.0000          0.0000
             0.0000          0.0000          0.0000

     Atom 70  O   pos: ( -0.176336  0.515063  3.099258)  para_lq sigma:        -100.10
           -98.9615         -5.7766          1.3985
            -5.4147        -98.2475         -0.9290
             1.4848         -1.0004       -103.1021

     Atom 71  H   pos: ( -0.237048  0.477911  3.232389)  para_lq sigma:           0.00
             0.0000          0.0000          0.0000
             0.0000          0.0000          0.0000
             0.0000          0.0000          0.0000

     Atom 72  H   pos: ( -0.071358  0.618844  3.138129)  para_lq sigma:           0.00
             0.0000          0.0000          0.0000
             0.0000          0.0000          0.0000
             0.0000          0.0000          0.0000

     Atom 73  O   pos: (  0.625335  0.082078  2.020571)  para_lq sigma:        -101.45
           -97.1128          4.2274          0.0308
             4.2519       -100.1728          0.7498
            -0.2603          0.7445       -107.0702

     Atom 74  H   pos: (  0.112117  0.920271  2.046886)  para_lq sigma:           0.00
             0.0000          0.0000          0.0000
             0.0000          0.0000          0.0000
             0.0000          0.0000          0.0000

     Atom 75  H   pos: (  0.620917  0.095679  1.865442)  para_lq sigma:           0.00
             0.0000          0.0000          0.0000
             0.0000          0.0000          0.0000
             0.0000          0.0000          0.0000

     Atom 76  O   pos: (  0.227709  0.125341  2.117580)  para_lq sigma:        -100.68
          -104.9984          2.0609         -0.6262
             1.8886        -93.5563         -0.7269
            -0.3701         -0.8957       -103.4885

     Atom 77  H   pos: (  0.183473  0.112718  1.973284)  para_lq sigma:           0.00
             0.0000          0.0000          0.0000
             0.0000          0.0000          0.0000
             0.0000          0.0000          0.0000

     Atom 78  H   pos: (  0.377554  0.099630  2.106609)  para_lq sigma:           0.00
             0.0000          0.0000          0.0000
             0.0000          0.0000          0.0000
             0.0000          0.0000          0.0000

     Atom 79  O   pos: ( -0.295045  0.438664  2.221602)  para_lq sigma:        -100.62
          -104.2426         -1.7560          0.2008
            -1.4191       -101.7887         -4.5724
             0.0997         -4.6164        -95.8219

     Atom 80  H   pos: (  0.688739  0.312647  2.148078)  para_lq sigma:           0.00
             0.0000          0.0000          0.0000
             0.0000          0.0000          0.0000
             0.0000          0.0000          0.0000

     Atom 81  H   pos: ( -0.144716  0.469149  2.219351)  para_lq sigma:           0.00
             0.0000          0.0000          0.0000
             0.0000          0.0000          0.0000
             0.0000          0.0000          0.0000

     Atom 82  O   pos: (  0.612340  0.143319  1.621866)  para_lq sigma:        -100.29
           -99.5184         -1.4932         -4.1340
            -1.1178       -104.3940          0.3374
            -4.2494          0.1877        -96.9558

     Atom 83  H   pos: (  0.494371  0.092278  1.539585)  para_lq sigma:           0.00
             0.0000          0.0000          0.0000
             0.0000          0.0000          0.0000
             0.0000          0.0000          0.0000

     Atom 84  H   pos: (  0.622519  0.296753  1.609606)  para_lq sigma:           0.00
             0.0000          0.0000          0.0000
             0.0000          0.0000          0.0000
             0.0000          0.0000          0.0000

     Atom 85  O   pos: ( -0.493343  0.914524  1.747530)  para_lq sigma:        -100.34
          -101.1659          2.3294          4.2232
             2.4906       -100.9060          4.3081
             4.0264          4.2171        -98.9440

     Atom 86  H   pos: ( -0.366920  0.872506  1.677271)  para_lq sigma:           0.00
             0.0000          0.0000          0.0000
             0.0000          0.0000          0.0000
             0.0000          0.0000          0.0000

     Atom 87  H   pos: (  0.474360  0.810941  1.853724)  para_lq sigma:           0.00
             0.0000          0.0000          0.0000
             0.0000          0.0000          0.0000
             0.0000          0.0000          0.0000

     Atom 88  O   pos: (  0.232338  0.041293  3.220449)  para_lq sigma:        -100.35
           -94.4420         -1.8128         -1.9413
            -2.1591       -104.7727          0.6217
            -1.9152          0.9060       -101.8378

     Atom 89  H   pos: ( -0.378558  0.867090  3.295368)  para_lq sigma:           0.00
             0.0000          0.0000          0.0000
             0.0000          0.0000          0.0000
             0.0000          0.0000          0.0000

     Atom 90  H   pos: (  0.268855  0.148373  3.320140)  para_lq sigma:           0.00
             0.0000          0.0000          0.0000
             0.0000          0.0000          0.0000
             0.0000          0.0000          0.0000

     Atom 91  O   pos: (  0.165080  0.745381  2.603851)  para_lq sigma:        -101.64
          -105.7164         -0.9771          1.5343
            -1.1420       -100.9945         -6.2030
             1.5340         -6.6062        -98.1947

     Atom 92  H   pos: (  0.016227  0.747509  2.622961)  para_lq sigma:           0.00
             0.0000          0.0000          0.0000
             0.0000          0.0000          0.0000
             0.0000          0.0000          0.0000

     Atom 93  H   pos: (  0.180862  0.635107  2.503032)  para_lq sigma:           0.00
             0.0000          0.0000          0.0000
             0.0000          0.0000          0.0000
             0.0000          0.0000          0.0000


     Total NMR chemical shifts in ppm: ---------------------------------------
     (adopting the Simpson convention for anisotropy and asymmetry)-----------

     Atom  1  Si  pos: ( -0.293050  0.804700  1.154764)  Total sigma:         408.49
           425.8990         26.0428          1.4252
            26.5143        378.8820         -7.5941
             4.2133        -10.3294        420.6838

     Si   1    anisotropy:    -64.41    eta:   -0.3618
     Si   1    sigma_11=    422.19    axis=(  0.131045 -0.124021  0.983588)
     Si   1    sigma_22=    437.72    axis=( -0.907016 -0.415494  0.068453)
     Si   1    sigma_33=    365.55    axis=( -0.400185  0.901101  0.166937)

     Atom  2  Si  pos: (  0.249485  0.816172  0.490134)  Total sigma:         410.39
           421.5634         30.8310         -2.4107
            25.9688        395.2779          0.6514
             1.9522         -2.5897        414.3235

     Si   2    anisotropy:    -49.91    eta:   -0.7639
     Si   2    sigma_11=    414.32    axis=( -0.033743  0.000542 -0.999430)
     Si   2    sigma_22=    439.73    axis=(  0.842108  0.538574 -0.028139)
     Si   2    sigma_33=    377.11    axis=(  0.538252 -0.842578 -0.018629)

     Atom  3  Si  pos: (  0.806261  0.201608  0.191351)  Total sigma:         409.57
           405.6858         21.9881         41.0117
            21.3730        369.6966          9.5544
            35.7233          2.6750        453.3241

     Si   3    anisotropy:    101.26    eta:   -0.5311
     Si   3    sigma_11=    393.74    axis=(  0.701455  0.504472 -0.503457)
     Si   3    sigma_22=    357.89    axis=(  0.504921 -0.850293 -0.148514)
     Si   3    sigma_33=    477.08    axis=(  0.503007  0.150030  0.851161)

     Atom  4  Si  pos: ( -0.032210  0.381932  1.138952)  Total sigma:         403.45
           406.4833         36.1749        -11.3667
            32.0655        378.8863         -0.8936
            -9.3333          4.3183        424.9874

     Si   4    anisotropy:    -72.49    eta:   -0.3234
     Si   4    sigma_11=    419.80    axis=( -0.461390 -0.417536 -0.782804)
     Si   4    sigma_22=    435.43    axis=( -0.684170 -0.394281  0.613558)
     Si   4    sigma_33=    355.13    axis=( -0.564827  0.818661 -0.103749)

     Atom  5  Si  pos: (  0.520275  0.418515  0.519075)  Total sigma:         413.76
           425.7952         30.6448          9.9820
            32.3550        407.2692         -8.4058
             9.8023          1.0244        408.2209

     Si   5    anisotropy:     54.61    eta:   -0.8123
     Si   5    sigma_11=    410.35    axis=(  0.077561 -0.333136  0.939683)
     Si   5    sigma_22=    380.77    axis=( -0.589701  0.744643  0.312665)
     Si   5    sigma_33=    450.17    axis=( -0.803888 -0.578383 -0.138695)

     Atom  6  O   pos: ( -0.271695  0.879513  1.395064)  Total sigma:         133.54
           144.6090         -2.6976          6.1289
            -5.6395        121.3185        -17.2762
             3.3860         -9.2590        134.6905

     O    6    anisotropy:    -30.64    eta:   -0.6164
     O    6    sigma_11=    137.46    axis=( -0.654604 -0.371966  0.658130)
     O    6    sigma_22=    150.05    axis=(  0.755166 -0.361948  0.546552)
     O    6    sigma_33=    113.11    axis=(  0.034910  0.854772  0.517829)

     Atom  7  O   pos: (  0.194813  0.915677  0.265579)  Total sigma:         185.96
           162.6385        -10.9248          7.2844
            -6.7191        198.8398        -27.7127
             4.1933        -24.9237        196.4010

     O    7    anisotropy:     59.56    eta:   -0.2775
     O    7    sigma_11=    171.62    axis=( -0.173358  0.654907  0.735556)
     O    7    sigma_22=    160.60    axis=(  0.971424  0.236648  0.018247)
     O    7    sigma_33=    225.67    axis=(  0.162118 -0.717700  0.677218)

     Atom  8  O   pos: ( -0.199513  0.571533  1.131385)  Total sigma:         175.74
           168.7887        -21.0295         -1.8122
           -22.1994        196.1734          2.5958
            -2.6872          4.3710        162.2720

     O    8    anisotropy:     49.04    eta:   -0.1542
     O    8    sigma_11=    161.92    axis=(  0.007604  0.105914 -0.994346)
     O    8    sigma_22=    156.88    axis=(  0.876892  0.477232  0.057539)
     O    8    sigma_33=    208.44    axis=( -0.480628  0.872371  0.089246)

     Atom  9  O   pos: (  0.393395  0.616439  0.428578)  Total sigma:         187.08
           177.2426        -34.7985          0.6085
           -32.4774        206.0622         -5.2221
             0.4133         -2.3172        177.9283

     O    9    anisotropy:     62.10    eta:   -0.5525
     O    9    sigma_11=    177.81    axis=( -0.097433  0.016772  0.995101)
     O    9    sigma_22=    154.94    axis=(  0.830768  0.551937  0.072041)
     O    9    sigma_33=    228.48    axis=(  0.548025 -0.833717  0.067711)

     Atom 10  O   pos: ( -0.166970  0.950245  0.995701)  Total sigma:         105.60
            96.2751          3.0421         -7.4573
             7.9786        106.5783         -5.5438
            -3.5528         -2.4064        113.9374

     O   10    anisotropy:     18.83    eta:   -0.9700
     O   10    sigma_11=    105.41    axis=(  0.193858  0.835310  0.514467)
     O   10    sigma_22=     93.23    axis=(  0.926684 -0.328039  0.183431)
     O   10    sigma_33=    118.15    axis=( -0.321987 -0.441189  0.837662)

     Atom 11  O   pos: (  0.973691  0.009900  0.649256)  Total sigma:         116.67
           137.0308         -4.2198          0.0569
            -2.9109        144.4899         -6.7863
           -11.8020        -15.7841         68.4882

     O   11    anisotropy:    -75.58    eta:   -0.1999
     O   11    sigma_11=    136.83    axis=(  0.957213  0.260837 -0.125327)
     O   11    sigma_22=    146.90    axis=( -0.275310  0.954244 -0.116719)
     O   11    sigma_33=     66.28    axis=(  0.089148  0.146229  0.985226)

     Atom 12  O   pos: (  0.468717  0.773920  1.103649)  Total sigma:         117.11
           143.3338         -9.0617         21.2622
           -16.1280         93.8805         -2.5163
            31.0395          2.4769        114.1259

     O   12    anisotropy:     65.04    eta:   -0.3276
     O   12    sigma_11=    102.53    axis=( -0.349125  0.506297  0.788527)
     O   12    sigma_22=     88.33    axis=(  0.373770  0.846879 -0.378275)
     O   12    sigma_33=    160.47    axis=(  0.859307 -0.162663  0.484905)

     Atom 13  O   pos: (  0.050956  0.735358  0.614323)  Total sigma:         110.62
           135.8892         -5.7136         -0.5378
           -11.1815        103.7102          6.8756
             8.3072          5.8618         92.2532

     O   13    anisotropy:     41.20    eta:   -0.6219
     O   13    sigma_11=    105.42    axis=(  0.179527  0.863863  0.470650)
     O   13    sigma_22=     88.34    axis=( -0.151637 -0.448405  0.880874)
     O   13    sigma_33=    138.09    axis=( -0.971996  0.229508 -0.050493)

     Atom 14  O   pos: (  0.779855  0.190547  3.369758)  Total sigma:         154.91
           120.2496          5.2939        -20.5250
             5.4281        136.2870         10.7875
           -10.2991         11.6905        208.2013

     O   14    anisotropy:     85.93    eta:   -0.3909
     O   14    sigma_11=    137.47    axis=(  0.353988  0.932548 -0.071042)
     O   14    sigma_22=    115.07    axis=( -0.922110  0.335317 -0.193070)
     O   14    sigma_33=    212.20    axis=( -0.156225  0.133853  0.978610)

     Atom 15  O   pos: ( -0.256527  0.511731  1.606932)  Total sigma:         248.60
           242.2764         -3.4243        -10.4027
           -13.6843        280.9921         -9.7171
            -7.6789         -7.2137        222.5376

     O   15    anisotropy:     52.35    eta:   -0.8048
     O   15    sigma_11=    245.20    axis=(  0.905751  0.120349 -0.406364)
     O   15    sigma_22=    217.11    axis=(  0.384188  0.171650  0.907158)
     O   15    sigma_33=    283.50    axis=( -0.178928  0.977779 -0.109236)

     Atom 16  H   pos: ( -0.133178  0.453606  1.536766)  Total sigma:          23.25
            29.0819         -9.0310        -12.3280
            -8.6680         20.1297          3.9875
           -12.7980          4.5294         20.5490

     H   16    anisotropy:     28.60    eta:   -0.2814
     H   16    sigma_11=     16.40    axis=(  0.138965  0.870186 -0.472720)
     H   16    sigma_22=     11.04    axis=( -0.638099 -0.286363 -0.714720)
     H   16    sigma_33=     42.32    axis=( -0.757310  0.400964  0.515471)

     Atom 17  H   pos: ( -0.286173  0.631592  1.518737)  Total sigma:          24.44
            14.7661         -4.3097         -0.4214
            -5.2392         35.5762        -11.4871
             0.4459        -12.7618         22.9693

     H   17    anisotropy:     28.63    eta:   -0.2665
     H   17    sigma_11=     17.44    axis=( -0.593022  0.333717  0.732774)
     H   17    sigma_22=     12.35    axis=(  0.792608  0.402174  0.458288)
     H   17    sigma_33=     43.52    axis=(  0.141764 -0.852578  0.503005)

     Atom 18  O   pos: (  0.014332  0.298912  0.278076)  Total sigma:         151.28
           162.3648          9.6041         -1.0188
            12.3329        127.4305          6.8560
             1.6037          9.3261        164.0541

     O   18    anisotropy:    -42.68    eta:   -0.1741
     O   18    sigma_11=    163.03    axis=( -0.715108 -0.062083  0.696252)
     O   18    sigma_22=    167.99    axis=( -0.648253 -0.313737 -0.693785)
     O   18    sigma_33=    122.83    axis=(  0.261512 -0.947478  0.184110)

     Atom 19  O   pos: (  0.125063  0.738815  1.400665)  Total sigma:         204.83
           201.4358         30.8292          5.0443
            34.0377        225.5391         -0.8601
            10.5039          1.2553        187.5234

     O   19    anisotropy:     65.41    eta:   -0.3441
     O   19    sigma_11=    190.53    axis=( -0.348241  0.327597 -0.878298)
     O   19    sigma_22=    175.53    axis=( -0.740504  0.478370  0.472034)
     O   19    sigma_33=    248.44    axis=(  0.574788  0.814765  0.075999)

     Atom 20  H   pos: (  0.117765  0.582314  1.402188)  Total sigma:          18.92
             8.6719          6.1581          0.5596
             4.5590         42.3109          3.0387
             0.4717          2.1199          5.7668

     H   20    anisotropy:     36.62    eta:   -0.0929
     H   20    sigma_11=      7.84    axis=(  0.986330 -0.157074  0.049802)
     H   20    sigma_22=      5.58    axis=( -0.060052 -0.061198  0.996318)
     H   20    sigma_33=     43.33    axis=(  0.153448  0.985689  0.069794)

     Atom 21  H   pos: ( -0.017526  0.786508  1.419925)  Total sigma:          23.22
            37.7869         -7.4666         -1.1897
            -6.1725         18.9074          2.1900
            -1.0783          1.7759         12.9613

     H   21    anisotropy:     25.32    eta:   -0.2915
     H   21    sigma_11=     17.24    axis=(  0.313720  0.890462  0.329631)
     H   21    sigma_22=     12.32    axis=( -0.046998 -0.332169  0.942048)
     H   21    sigma_33=     40.10    axis=( -0.948352  0.311032  0.062358)

     Atom 22  O   pos: ( -0.298785  0.959286  0.302259)  Total sigma:         226.10
           228.5719         -7.6095          6.6782
            -1.4983        227.8525         11.3125
             9.1238         12.5917        221.8879

     O   22    anisotropy:    -26.43    eta:   -0.2908
     O   22    sigma_11=    232.35    axis=( -0.884757  0.432217 -0.174338)
     O   22    sigma_22=    237.48    axis=( -0.220016 -0.717120 -0.661310)
     O   22    sigma_33=    208.48    axis=( -0.410851 -0.546742  0.729572)

     Atom 23  H   pos: (  0.183997  0.107184  0.299679)  Total sigma:          20.70
            28.2307        -13.6103          1.1758
           -14.2299         24.5626         -1.6469
             1.0318         -1.9658          9.3171

     H   23    anisotropy:     29.80    eta:   -0.1717
     H   23    sigma_11=     12.48    axis=(  0.657754  0.729566 -0.187332)
     H   23    sigma_22=      9.07    axis=(  0.076354  0.182842  0.980173)
     H   23    sigma_33=     40.57    axis=( -0.749353  0.659016 -0.064560)

     Atom 24  H   pos: (  0.424011  0.085169  0.291809)  Total sigma:          24.19
            33.5742         10.4028         -0.6697
            11.4880         24.6135         -0.4978
            -1.2211         -0.8931         14.3719

     H   24    anisotropy:     25.18    eta:   -0.1757
     H   24    sigma_11=     17.27    axis=( -0.557925  0.829715 -0.017122)
     H   24    sigma_22=     14.32    axis=(  0.027005  0.038772  0.998883)
     H   24    sigma_33=     40.97    axis=( -0.829452 -0.556839  0.044038)

     Atom 25  O   pos: (  0.053844  0.355787  1.373746)  Total sigma:         117.23
            81.5748         18.7070        -25.3300
            13.7691        177.0242          4.5114
           -20.7345          5.3040         93.0945

     O   25    anisotropy:     93.74    eta:   -0.7863
     O   25    sigma_11=    110.55    axis=( -0.590349  0.084953  0.802665)
     O   25    sigma_22=     61.41    axis=( -0.791098  0.136426 -0.596281)
     O   25    sigma_33=    179.73    axis=( -0.160160 -0.987001 -0.013333)

     Atom 26  O   pos: (  0.601582  0.306748  0.306231)  Total sigma:         174.97
           179.8375        -15.2293        -18.9912
           -15.5398        164.4541         18.5005
           -16.8728         15.5762        180.6207

     O   26    anisotropy:     52.21    eta:   -0.2754
     O   26    sigma_11=    162.36    axis=(  0.744673  0.072665  0.663462)
     O   26    sigma_22=    152.77    axis=( -0.252886 -0.889219  0.381232)
     O   26    sigma_33=    209.78    axis=( -0.617666  0.451674  0.643801)

     Atom 27  O   pos: (  0.822432  0.189615  1.089531)  Total sigma:         113.16
           106.0259         -5.7555          1.3391
            -5.9389        115.9358          6.5368
             5.1329         12.5707        117.5176

     O   27    anisotropy:     19.94    eta:   -0.9783
     O   27    sigma_11=    113.02    axis=(  0.668791 -0.490016  0.559109)
     O   27    sigma_22=    100.01    axis=( -0.738431 -0.525068  0.423110)
     O   27    sigma_33=    126.45    axis=( -0.086240  0.695836  0.713004)

     Atom 28  O   pos: (  0.373544  0.264102  0.644465)  Total sigma:         104.55
           117.2794         -2.8010          1.3345
            -2.2710        128.6068          5.0594
             7.9769         12.5755         67.7671

     O   28    anisotropy:    -57.78    eta:   -0.3284
     O   28    sigma_11=    117.48    axis=(  0.984376  0.132715  0.115716)
     O   28    sigma_22=    130.14    axis=( -0.147245  0.980825  0.127675)
     O   28    sigma_33=     66.03    axis=( -0.096553 -0.142719  0.985043)

     Atom 29  O   pos: (  0.147994  0.442099  0.978188)  Total sigma:         117.10
           132.3398          0.2756        -18.2094
            -8.3973        100.4819         -2.0037
           -12.7878         -7.1311        118.4752

     O   29    anisotropy:     37.96    eta:   -0.5718
     O   29    sigma_11=    111.68    axis=(  0.466962 -0.473842  0.746606)
     O   29    sigma_22=     97.21    axis=( -0.272937 -0.880320 -0.387998)
     O   29    sigma_33=    142.41    axis=( -0.841102  0.022596  0.540405)

     Atom 30  O   pos: (  0.694070  0.496756  0.677000)  Total sigma:         118.68
           143.7088         -5.3932         -6.2098
           -11.1070        122.1607         -1.5478
           -12.8703         -4.2683         90.1698

     O   30    anisotropy:    -46.06    eta:   -0.8881
     O   30    sigma_11=    120.40    axis=(  0.264225  0.948518 -0.174640)
     O   30    sigma_22=    147.67    axis=( -0.946423  0.289854  0.142364)
     O   30    sigma_33=     87.97    axis=(  0.185655  0.127668  0.974286)

     Atom 31  Ca  pos: (  0.173856  0.827241  0.953911)  Total sigma:        1076.38
          1095.4424        -27.5703         28.0068
           -26.9762       1062.0772         20.8680
            26.7067         15.5799       1071.6091

     Ca  31    anisotropy:    -74.71    eta:   -0.6465
     Ca  31    sigma_11=   1085.18    axis=(  0.099221 -0.685835 -0.720962)
     Ca  31    sigma_22=   1117.38    axis=( -0.867226  0.295674 -0.400620)
     Ca  31    sigma_33=   1026.57    axis=( -0.487929 -0.664987  0.565436)

     Atom 32  Ca  pos: ( -0.276985  0.863018  0.660000)  Total sigma:        1087.04
          1098.8968        -22.3675         14.7818
           -20.8850       1084.9414          0.0853
            12.8646          1.4999       1077.2732

     Ca  32    anisotropy:     45.85    eta:   -0.5811
     Ca  32    sigma_11=   1080.64    axis=( -0.151671 -0.620079 -0.769739)
     Ca  32    sigma_22=   1062.87    axis=(  0.571185  0.580575 -0.580242)
     Ca  32    sigma_33=   1117.60    axis=( -0.806686  0.527670 -0.266123)

     Atom 33  Ca  pos: (  0.028274  0.368520  0.637261)  Total sigma:        1088.19
          1092.7234        -16.4767         15.7194
           -17.8198       1087.1657         19.6964
            16.3323         19.6455       1084.6873

     Ca  33    anisotropy:    -53.47    eta:   -0.0770
     Ca  33    sigma_11=   1104.64    axis=(  0.516974  0.364507  0.774514)
     Ca  33    sigma_22=   1107.39    axis=(  0.691901 -0.710669 -0.127371)
     Ca  33    sigma_33=   1052.55    axis=( -0.503995 -0.601734  0.619600)

     Atom 34  Ca  pos: (  0.495975  0.350519  0.985904)  Total sigma:        1126.88
          1151.3612        -27.3467          4.4278
           -24.5263       1117.5228        -15.5290
            -5.3123        -16.0999       1111.7556

     Ca  34    anisotropy:     59.28    eta:   -0.7323
     Ca  34    sigma_11=   1121.59    axis=(  0.402481  0.475312 -0.782360)
     Ca  34    sigma_22=   1092.65    axis=(  0.324798  0.724890  0.607487)
     Ca  34    sigma_33=   1166.40    axis=( -0.855871  0.498611 -0.137374)

     Atom 35  O   pos: (  0.279768  0.410777  0.016553)  Total sigma:         228.38
           237.1733         12.9761        -14.0985
            17.7726        219.5144         -4.4187
           -10.1929         -2.8641        228.4390

     O   35    anisotropy:     36.13    eta:   -0.5250
     O   35    sigma_11=    222.66    axis=(  0.288739  0.410606  0.864888)
     O   35    sigma_22=    210.01    axis=(  0.549182 -0.811001  0.201681)
     O   35    sigma_33=    252.46    axis=( -0.784237 -0.416748  0.459666)

     Atom 36  H   pos: (  0.407208  0.377931  0.089379)  Total sigma:          25.19
            33.3675         -2.3937          8.6308
            -2.5410         19.2982         -2.7877
             9.0594         -2.5805         22.9153

     H   36    anisotropy:     20.75    eta:   -0.1686
     H   36    sigma_11=     19.44    axis=(  0.410717  0.808747 -0.420999)
     H   36    sigma_22=     17.11    axis=( -0.327923  0.561872  0.759452)
     H   36    sigma_33=     39.03    axis=(  0.850752 -0.173864  0.495977)

     Atom 37  H   pos: (  0.164190  0.383142  0.122375)  Total sigma:          17.51
            25.1599          7.1611        -16.2333
             7.3701          7.4655         -6.6019
           -17.6901         -6.5932         19.8926

     H   37    anisotropy:     37.41    eta:   -0.0339
     H   37    sigma_11=      5.46    axis=(  0.682892 -0.329857  0.651807)
     H   37    sigma_22=      4.61    axis=( -0.031119 -0.904577 -0.425172)
     H   37    sigma_33=     42.44    axis=( -0.729856 -0.270063  0.627994)

     Atom 38  O   pos: (  0.565603  0.130415  2.929267)  Total sigma:         248.68
           249.9776        -16.2659          1.1890
           -13.4936        256.5304         -1.0018
             1.5264          0.0396        239.5318

     O   38    anisotropy:     29.79    eta:   -0.1059
     O   38    sigma_11=    239.80    axis=(  0.279716  0.275235  0.919785)
     O   38    sigma_22=    237.70    axis=( -0.727294 -0.564652  0.390143)
     O   38    sigma_33=    268.54    axis=(  0.626739 -0.778084  0.042234)

     Atom 39  H   pos: (  0.503837  0.015040  3.001601)  Total sigma:          26.84
            24.8427          4.4512         -4.1467
             3.3021         30.6511         -7.2712
            -3.6401         -7.3310         25.0405

     H   39    anisotropy:     16.60    eta:   -0.2892
     H   39    sigma_11=     22.91    axis=(  0.876238 -0.479918 -0.043429)
     H   39    sigma_22=     19.71    axis=(  0.292052  0.457213  0.840037)
     H   39    sigma_33=     37.91    axis=( -0.383293 -0.748755  0.540789)

     Atom 40  H   pos: (  0.466899  0.243239  2.968752)  Total sigma:          20.65
            24.0977        -16.3432         -5.4587
           -14.8692         26.7110          4.8329
            -5.7233          5.6699         11.1561

     H   40    anisotropy:     33.38    eta:   -0.0526
     H   40    sigma_11=     10.11    axis=(  0.517178  0.659054 -0.546054)
     H   40    sigma_22=      8.94    axis=( -0.543660 -0.239790 -0.804322)
     H   40    sigma_33=     42.91    axis=( -0.661030  0.712846  0.234287)

     Atom 41  O   pos: ( -0.382924  0.673938  3.447200)  Total sigma:         238.88
           234.8070         23.6383         12.3632
            25.5923        249.0331          6.6162
             0.2717         -0.6386        232.8125

     O   41    anisotropy:     44.60    eta:   -0.5626
     O   41    sigma_11=    232.38    axis=( -0.054006  0.253216 -0.965901)
     O   41    sigma_22=    215.65    axis=(  0.797726 -0.570873 -0.194261)
     O   41    sigma_33=    268.62    axis=(  0.600597  0.781015  0.171166)

     Atom 42  H   pos: ( -0.337242  0.772306  0.140282)  Total sigma:          21.62
            13.9869          7.1179          6.2443
             7.5950         24.8756         13.8349
             6.7062         14.2317         26.0090

     H   42    anisotropy:     31.76    eta:   -0.0808
     H   42    sigma_11=     11.89    axis=(  0.507753  0.483203 -0.713234)
     H   42    sigma_22=     10.18    axis=(  0.799382 -0.572934  0.180930)
     H   42    sigma_33=     42.80    axis=(  0.321210  0.662014  0.677172)

     Atom 43  H   pos: (  0.469573  0.656558  0.077915)  Total sigma:          26.52
            33.9527          7.8279         -3.7976
             6.8755         24.2882         -0.4178
            -5.0546         -1.3280         21.3125

     H   43    anisotropy:     18.69    eta:   -0.2079
     H   43    sigma_11=     21.58    axis=(  0.182247 -0.713760 -0.676263)
     H   43    sigma_22=     18.99    axis=(  0.471659 -0.540024  0.697074)
     H   43    sigma_33=     38.98    axis=(  0.862742  0.446005 -0.238234)

     Atom 44  Ca  pos: ( -0.064427  0.150607  3.048099)  Total sigma:        1139.67
          1139.0782        -21.4459          3.6821
           -23.6475       1092.8500          7.0266
             3.4328          5.4185       1187.0723

     Ca  44    anisotropy:    -84.72    eta:   -0.6967
     Ca  44    sigma_11=   1148.23    axis=(  0.924976 -0.379269 -0.023957)
     Ca  44    sigma_22=   1187.58    axis=(  0.048010  0.054088  0.997381)
     Ca  44    sigma_33=   1083.19    axis=(  0.376980  0.923704 -0.068238)

     Atom 45  O   pos: (  0.497197  0.730770  2.918451)  Total sigma:         245.83
           245.1418          0.9576          9.9206
            -0.4488        235.4903        -14.1270
             5.9898        -12.9599        256.8520

     O   45    anisotropy:     30.05    eta:   -0.7749
     O   45    sigma_11=    243.57    axis=(  0.916750  0.350352 -0.191891)
     O   45    sigma_22=    228.05    axis=( -0.229315  0.854911  0.465340)
     O   45    sigma_33=    265.86    axis=(  0.327083 -0.382597  0.864081)

     Atom 46  H   pos: ( -0.452245  0.728353  2.772981)  Total sigma:          23.78
            19.6417          0.1221         -9.9677
            -0.4030         13.2835         -1.8714
            -8.9488         -2.5284         38.4241

     H   46    anisotropy:     28.07    eta:   -0.1716
     H   46    sigma_11=     16.03    axis=(  0.883926 -0.318877  0.342042)
     H   46    sigma_22=     12.82    axis=( -0.270890 -0.945382 -0.181304)
     H   46    sigma_33=     42.50    axis=( -0.381174 -0.067603  0.922028)

     Atom 47  H   pos: ( -0.386429  0.664284  2.990055)  Total sigma:          24.11
            29.7699         -8.9229         10.9890
            -8.8712         19.8391         -6.4165
             9.2613         -5.6134         22.7219

     H   47    anisotropy:     27.04    eta:   -0.0537
     H   47    sigma_11=     15.58    axis=( -0.473853  0.215884  0.853732)
     H   47    sigma_22=     14.61    axis=(  0.482370  0.874731  0.046539)
     H   47    sigma_33=     42.14    axis=(  0.736738 -0.433867  0.518629)

     Atom 48  O   pos: (  0.274765  0.400754  3.015022)  Total sigma:         242.30
           229.5127          0.0808         -9.4491
             6.2771        251.1046        -14.1203
           -11.0868        -16.5884        246.2897

     O   48    anisotropy:     36.34    eta:   -0.5185
     O   48    sigma_11=    236.47    axis=( -0.493586  0.678270  0.544355)
     O   48    sigma_22=    223.91    axis=(  0.834653  0.193547  0.515649)
     O   48    sigma_33=    266.53    axis=( -0.244391 -0.708865  0.661652)

     Atom 49  H   pos: (  0.289320  0.418071  3.164517)  Total sigma:          24.33
            13.9603          0.4577          0.8302
             0.3527         18.1681          0.7377
             0.1733         -0.1459         40.8606

     H   49    anisotropy:     24.82    eta:   -0.2592
     H   49    sigma_11=     18.20    axis=( -0.093319 -0.995522  0.015067)
     H   49    sigma_22=     13.91    axis=(  0.995458 -0.093578 -0.017507)
     H   49    sigma_33=     40.87    axis=(  0.018838  0.013365  0.999733)

     Atom 50  H   pos: (  0.320952  0.534646  2.957011)  Total sigma:          21.83
            16.4943          9.7006         -4.2207
            10.2852         32.7492         -9.4914
            -4.2442         -8.2456         16.2605

     H   50    anisotropy:     29.27    eta:   -0.0344
     H   50    sigma_11=     12.41    axis=(  0.140766  0.336813  0.930990)
     H   50    sigma_22=     11.74    axis=(  0.905593 -0.423830  0.016407)
     H   50    sigma_33=     41.35    axis=( -0.400107 -0.840789  0.364677)

     Atom 51  O   pos: (  0.119408  0.780444  3.227846)  Total sigma:         249.95
           237.1790         -0.8100          6.8646
            -1.7262        287.3876          8.6789
             9.2609         14.1678        225.2712

     O   51    anisotropy:     59.21    eta:   -0.5437
     O   51    sigma_11=    240.94    axis=(  0.908157 -0.076432  0.411592)
     O   51    sigma_22=    219.48    axis=( -0.418616 -0.158240  0.894271)
     O   51    sigma_33=    289.42    axis=(  0.003220  0.984438  0.175703)

     Atom 52  H   pos: (  0.112758  0.915719  3.304155)  Total sigma:          20.23
             8.4973          2.0629          1.5522
             1.9141         37.5684         11.1871
             1.3360         13.0080         14.6214

     H   52    anisotropy:     34.06    eta:   -0.0676
     H   52    sigma_11=      9.64    axis=( -0.379382  0.390419 -0.838834)
     H   52    sigma_22=      8.11    axis=(  0.922629  0.091575 -0.374659)
     H   52    sigma_33=     42.93    axis=(  0.069458  0.916072  0.394954)

     Atom 53  H   pos: (  0.187042  0.688947  3.324709)  Total sigma:          26.96
            23.0395         -6.7439          6.0307
            -6.1189         32.0718         -6.1608
             5.9601         -7.3845         25.7742

     H   53    anisotropy:     20.56    eta:   -0.2840
     H   53    sigma_11=     22.06    axis=(  0.345174  0.667669  0.659601)
     H   53    sigma_22=     18.16    axis=(  0.827518  0.115068 -0.549521)
     H   53    sigma_33=     40.67    axis=(  0.442797 -0.735512  0.512790)

     Atom 54  O   pos: ( -0.275126  0.734889  2.565117)  Total sigma:         269.77
           256.0399         10.1717         -2.9756
             8.9697        290.8373         14.4320
            -2.8233          3.0197        262.4249

     O   54    anisotropy:     38.08    eta:   -0.4719
     O   54    sigma_11=    263.06    axis=( -0.494130 -0.101016  0.863500)
     O   54    sigma_22=    251.08    axis=( -0.842462  0.300912 -0.446889)
     O   54    sigma_33=    295.16    axis=( -0.214695 -0.948287 -0.233791)

     Atom 55  H   pos: ( -0.291036  0.635014  2.455479)  Total sigma:          26.56
            17.7916          1.7758          1.6510
             1.4809         30.5562         12.0879
             1.7511         13.6891         31.3468

     H   55    anisotropy:     26.24    eta:   -0.0273
     H   55    sigma_11=     18.06    axis=( -0.031727  0.719516 -0.693751)
     H   55    sigma_22=     17.58    axis=(  0.995500 -0.039262 -0.086247)
     H   55    sigma_33=     44.06    axis=(  0.089294  0.693365  0.715032)

     Atom 56  H   pos: ( -0.256903  0.873045  2.505790)  Total sigma:          23.86
            14.1739          4.7225         -0.2466
             4.8519         39.9614         -3.3214
            -0.7470         -5.8521         17.4365

     H   56    anisotropy:     26.76    eta:   -0.1856
     H   56    sigma_11=     16.59    axis=(  0.127343  0.165860  0.977893)
     H   56    sigma_22=     13.28    axis=(  0.976895 -0.191582 -0.094719)
     H   56    sigma_33=     41.69    axis=( -0.171637 -0.967361  0.186425)

     Atom 57  O   pos: ( -0.040291  0.147751  2.683119)  Total sigma:         266.28
           261.9109         12.1089         -5.7730
            18.8002        264.9438          2.7408
           -10.2274          4.2560        271.9825

     O   57    anisotropy:    -31.46    eta:   -0.3296
     O   57    sigma_11=    273.31    axis=(  0.077104  0.502604  0.861072)
     O   57    sigma_22=    280.22    axis=( -0.686135 -0.599856  0.411572)
     O   57    sigma_33=    245.31    axis=( -0.723377  0.622545 -0.298603)

     Atom 58  H   pos: (  0.093480  0.168323  2.619663)  Total sigma:          26.21
            36.7477          4.5419         -7.5778
             3.2647         19.1767         -1.2646
            -9.1042         -1.9002         22.7108

     H   58    anisotropy:     22.82    eta:   -0.0402
     H   58    sigma_11=     18.91    axis=(  0.329262  0.360378  0.872762)
     H   58    sigma_22=     18.30    axis=(  0.311008 -0.914117  0.260122)
     H   58    sigma_33=     41.43    axis=( -0.891549 -0.185788  0.413065)

     Atom 59  H   pos: (  0.900093  0.020716  2.636529)  Total sigma:          22.86
            20.1364         10.6535          2.6174
            12.5288         32.7659          5.7523
             3.6597          6.8044         15.6644

     H   59    anisotropy:     28.03    eta:   -0.0594
     H   59    sigma_11=     14.07    axis=( -0.558743  0.068852  0.826478)
     H   59    sigma_22=     12.96    axis=( -0.669899  0.550024 -0.498708)
     H   59    sigma_33=     41.55    axis=(  0.488919  0.832306  0.261198)

     Atom 60  O   pos: (  0.429405  0.718655  2.100773)  Total sigma:         249.97
           240.3926          5.6436         -3.8332
            -1.3828        276.3614        -11.7565
            -2.0686        -16.3967        233.1424

     O   60    anisotropy:     46.17    eta:   -0.3921
     O   60    sigma_11=    240.61    axis=(  0.979819 -0.121021 -0.159089)
     O   60    sigma_22=    228.54    axis=(  0.186698  0.269748  0.944659)
     O   60    sigma_33=    280.75    axis=(  0.071410  0.955296 -0.286898)

     Atom 61  H   pos: ( -0.510830  0.842599  2.152058)  Total sigma:          24.39
            18.6892         10.8486          2.1742
             9.8848         35.6722          2.9214
             2.6756          4.0335         18.8120

     H   61    anisotropy:     25.45    eta:   -0.2638
     H   61    sigma_11=     18.15    axis=( -0.063924  0.230470 -0.970978)
     H   61    sigma_22=     13.67    axis=(  0.902936 -0.400996 -0.154624)
     H   61    sigma_33=     41.36    axis=(  0.424995  0.886615  0.182466)

     Atom 62  H   pos: (  0.535781  0.612418  2.134792)  Total sigma:          21.29
            23.8631        -15.7289          5.5840
           -14.6417         27.0908         -5.9134
             6.0013         -6.4962         12.9235

     H   62    anisotropy:     32.76    eta:   -0.0206
     H   62    sigma_11=     10.60    axis=(  0.099827  0.429566  0.897501)
     H   62    sigma_22=     10.15    axis=(  0.757857  0.551652 -0.348329)
     H   62    sigma_33=     43.13    axis=(  0.644738 -0.714950  0.270480)

     Atom 63  Ca  pos: (  0.962870  0.026452  1.417329)  Total sigma:        1074.14
          1067.2694         33.3278         -4.4489
            34.3655       1124.0934        -25.3046
            -0.8298        -25.4279       1031.0615

     Ca  63    anisotropy:    106.30    eta:   -0.4270
     Ca  63    sigma_11=   1053.84    axis=( -0.901864  0.336791 -0.270579)
     Ca  63    sigma_22=   1023.58    axis=( -0.171807  0.295057  0.939906)
     Ca  63    sigma_33=   1145.01    axis=( -0.396389 -0.894155  0.208239)

     Atom 64  O   pos: (  0.404826  0.180008  2.544712)  Total sigma:         274.10
           256.6144          5.4129          9.2671
             8.5028        267.3836        -22.3463
             4.6989        -16.3876        298.3128

     O   64    anisotropy:     50.62    eta:   -0.5521
     O   64    sigma_11=    266.55    axis=(  0.672959  0.688037  0.271537)
     O   64    sigma_22=    247.92    axis=( -0.736727  0.590707  0.329086)
     O   64    sigma_33=    307.85    axis=(  0.066025 -0.421510  0.904417)

     Atom 65  H   pos: (  0.494224  0.262905  2.459141)  Total sigma:          27.67
            26.0052          7.0934         -7.2062
             6.6017         26.1303         -8.4775
            -5.6546         -7.3451         30.8777

     H   65    anisotropy:     21.66    eta:   -0.2013
     H   65    sigma_11=     21.90    axis=(  0.647839  0.277973  0.709250)
     H   65    sigma_22=     19.00    axis=(  0.574364 -0.789842 -0.215073)
     H   65    sigma_33=     42.11    axis=( -0.500410 -0.546700  0.671348)

     Atom 66  H   pos: (  0.479722  0.161472  2.676078)  Total sigma:          23.07
            17.4471         -1.6707         12.0039
            -1.0605         12.4664         -3.8243
            10.0350         -3.8146         39.2958

     H   66    anisotropy:     32.00    eta:   -0.0465
     H   66    sigma_11=     12.90    axis=( -0.912403 -0.211755  0.350258)
     H   66    sigma_22=     11.91    axis=( -0.149897  0.969187  0.195467)
     H   66    sigma_33=     44.40    axis=(  0.380857 -0.125842  0.916030)

     Atom 67  O   pos: (  0.112421  0.494350  2.255135)  Total sigma:         255.86
           256.9588         11.9965         -8.1186
             9.8778        277.6141          5.1162
            -6.9952          9.0803        233.0108

     O   67    anisotropy:    -40.69    eta:   -0.9712
     O   67    sigma_11=    256.25    axis=( -0.868550  0.318513  0.379697)
     O   67    sigma_22=    282.60    axis=( -0.372305 -0.925020 -0.075678)
     O   67    sigma_33=    228.74    axis=(  0.327123 -0.207093  0.922010)

     Atom 68  H   pos: (  0.160470  0.354934  2.215855)  Total sigma:          22.37
            14.2435         -8.5078         -3.0361
            -7.6642         38.6763          8.2626
            -2.7877          9.1250         14.1920

     H   68    anisotropy:     32.34    eta:   -0.0324
     H   68    sigma_11=     11.94    axis=(  0.828130  0.383391 -0.408915)
     H   68    sigma_22=     11.24    axis=( -0.486797  0.130232 -0.863753)
     H   68    sigma_33=     43.93    axis=( -0.277901  0.914358  0.294483)

     Atom 69  H   pos: (  0.210033  0.587549  2.186654)  Total sigma:          24.03
            28.4583         12.7063         -8.2349
            12.1092         25.3349         -6.6773
            -8.5697         -7.2748         18.2871

     H   69    anisotropy:     30.01    eta:   -0.0473
     H   69    sigma_11=     14.50    axis=(  0.521364 -0.795581 -0.308594)
     H   69    sigma_22=     13.55    axis=(  0.497540 -0.010393  0.867379)
     H   69    sigma_33=     44.03    axis=( -0.693277 -0.605759  0.390414)

     Atom 70  O   pos: ( -0.176336  0.515063  3.099258)  Total sigma:         241.84
           241.4304          0.2376         -3.2258
             9.6274        257.4168         -5.3286
            -0.5358         -5.4265        226.6667

     O   70    anisotropy:     26.93    eta:   -0.7996
     O   70    sigma_11=    240.04    axis=( -0.959892  0.279454  0.022630)
     O   70    sigma_22=    225.68    axis=(  0.068729  0.156285  0.985318)
     O   70    sigma_33=    259.79    axis=( -0.271814 -0.947355  0.169223)

     Atom 71  H   pos: ( -0.237048  0.477911  3.232389)  Total sigma:          24.54
            20.0506          1.5080         -7.5305
             1.0025         22.9580         -4.4063
            -8.5829         -5.3575         30.6243

     H   71    anisotropy:     18.27    eta:   -0.4911
     H   71    sigma_11=     21.45    axis=(  0.330062 -0.922342 -0.200859)
     H   71    sigma_22=     15.47    axis=(  0.840241  0.190098  0.507797)
     H   71    sigma_33=     36.72    axis=( -0.430180 -0.336374  0.837734)

     Atom 72  H   pos: ( -0.071358  0.618844  3.138129)  Total sigma:          22.36
            28.2192         12.8918          4.4446
            14.4002         25.9651          4.6167
             5.2125          5.1003         12.8943

     H   72    anisotropy:     30.02    eta:   -0.1087
     H   72    sigma_11=     13.44    axis=( -0.695470  0.706136  0.133018)
     H   72    sigma_22=     11.26    axis=( -0.071688 -0.252381  0.964969)
     H   72    sigma_33=     42.37    axis=( -0.714970 -0.661571 -0.226145)

     Atom 73  O   pos: (  0.625335  0.082078  2.020571)  Total sigma:         266.10
           257.0236        -10.3923          4.2031
            -7.9295        252.3132         -2.3702
             4.0449         -7.1325        288.9586

     O   73    anisotropy:     36.51    eta:   -0.7194
     O   73    sigma_11=    262.68    axis=( -0.779166  0.583927  0.227881)
     O   73    sigma_22=    245.17    axis=(  0.604934  0.795734  0.029372)
     O   73    sigma_33=    290.44    axis=(  0.164181 -0.160739  0.973246)

     Atom 74  H   pos: (  0.112117  0.920271  2.046886)  Total sigma:          28.03
            28.4949         -9.3429          3.2242
            -9.5310         31.2444         -5.3192
             2.3747         -4.0087         24.3593

     H   74    anisotropy:     19.64    eta:   -0.2231
     H   74    sigma_11=     22.95    axis=( -0.434937  0.011437  0.900388)
     H   74    sigma_22=     20.03    axis=(  0.660028  0.684234  0.310138)
     H   74    sigma_33=     41.12    axis=(  0.612530 -0.729172  0.305147)

     Atom 75  H   pos: (  0.620917  0.095679  1.865442)  Total sigma:          19.91
             7.8339         -0.8204          1.2554
            -0.7759          6.8248         -4.1878
             2.1752         -5.8916         45.0627

     H   75    anisotropy:     38.84    eta:   -0.0752
     H   75    sigma_11=      7.93    axis=( -0.950267  0.299731  0.084583)
     H   75    sigma_22=      5.99    axis=(  0.307799  0.945256  0.108400)
     H   75    sigma_33=     45.80    axis=(  0.047462 -0.129044  0.990502)

     Atom 76  O   pos: (  0.227709  0.125341  2.117580)  Total sigma:         249.45
           256.4148          0.4918          9.2438
            -0.8038        243.4335         15.7947
            13.1867         14.1328        248.5128

     O   76    anisotropy:    -31.17    eta:   -0.7980
     O   76    sigma_11=    251.55    axis=(  0.724761 -0.608749 -0.322716)
     O   76    sigma_22=    268.13    axis=( -0.631247 -0.398955 -0.665103)
     O   76    sigma_33=    228.68    axis=(  0.276132  0.685754 -0.673418)

     Atom 77  H   pos: (  0.183473  0.112718  1.973284)  Total sigma:          24.74
            18.2899          2.7311          7.2501
             2.7982         16.7221          6.1741
             8.8154          6.9688         39.2216

     H   77    anisotropy:     28.61    eta:   -0.0632
     H   77    sigma_11=     15.81    axis=(  0.804792  0.439073 -0.399405)
     H   77    sigma_22=     14.61    axis=(  0.502917 -0.861815  0.065956)
     H   77    sigma_33=     43.82    axis=(  0.315254  0.253949  0.914399)

     Atom 78  H   pos: (  0.377554  0.099630  2.106609)  Total sigma:          22.78
            41.4084         -2.8757         -2.9322
            -3.4230         11.1915          1.5420
            -3.9853          1.8074         15.7311

     H   78    anisotropy:     29.17    eta:   -0.2615
     H   78    sigma_11=     15.60    axis=( -0.158482 -0.249912 -0.955211)
     H   78    sigma_22=     10.51    axis=(  0.068624  0.962310 -0.263155)
     H   78    sigma_33=     42.23    axis=( -0.984974  0.107256  0.135359)

     Atom 79  O   pos: ( -0.295045  0.438664  2.221602)  Total sigma:         261.45
           274.1986          7.8917         10.7890
            10.6572        269.7466         14.4270
            12.7734         14.1878        240.4112

     O   79    anisotropy:    -42.52    eta:   -0.9032
     O   79    sigma_11=    262.82    axis=( -0.687726  0.719364  0.097715)
     O   79    sigma_22=    288.43    axis=( -0.699095 -0.619955 -0.356261)
     O   79    sigma_33=    233.11    axis=( -0.195702 -0.313322  0.929263)

     Atom 80  H   pos: (  0.688739  0.312647  2.148078)  Total sigma:          23.28
            14.5909          4.4679          2.0443
             5.4155         34.7031         13.5542
             2.7716         13.8646         20.5328

     H   80    anisotropy:     31.19    eta:   -0.0826
     H   80    sigma_11=     13.74    axis=(  0.934906  0.011581 -0.354706)
     H   80    sigma_22=     12.02    axis=( -0.304308  0.540437 -0.784426)
     H   80    sigma_33=     44.07    axis=(  0.182612  0.841305  0.508782)

     Atom 81  H   pos: ( -0.144716  0.469149  2.219351)  Total sigma:          21.90
            42.7796          5.7257          2.0734
             5.4842         11.6972          1.8931
             1.6553          1.9061         11.2316

     H   81    anisotropy:     33.00    eta:   -0.1416
     H   81    sigma_11=     12.46    axis=( -0.165099  0.644840  0.746273)
     H   81    sigma_22=      9.34    axis=( -0.087797  0.744044 -0.662337)
     H   81    sigma_33=     43.90    axis=( -0.982361 -0.174872 -0.066226)

     Atom 82  O   pos: (  0.612340  0.143319  1.621866)  Total sigma:         248.19
           232.9639         20.4178          8.6362
            29.7951        266.8870         10.0142
             7.8003          8.0785        244.7233

     O   82    anisotropy:     53.45    eta:   -0.6252
     O   82    sigma_11=    241.51    axis=(  0.020812  0.317421 -0.948056)
     O   82    sigma_22=    219.23    axis=(  0.887221 -0.442989 -0.128842)
     O   82    sigma_33=    283.83    axis=(  0.460876  0.838454  0.290841)

     Atom 83  H   pos: (  0.494371  0.092278  1.539585)  Total sigma:          23.05
            28.0016         10.5900         10.8014
             9.6591         19.6124          7.6820
            10.8428          8.2830         21.5242

     H   83    anisotropy:     30.12    eta:   -0.0553
     H   83    sigma_11=     13.56    axis=( -0.688129  0.255515  0.679111)
     H   83    sigma_22=     12.45    axis=( -0.191477  0.838820 -0.509625)
     H   83    sigma_33=     43.12    axis=(  0.699868  0.480722  0.528291)

     Atom 84  H   pos: (  0.622519  0.296753  1.609606)  Total sigma:          20.89
            10.9354          8.2628         -0.6502
            10.2899         41.5344         -1.9474
            -0.6098         -2.2199         10.1921

     H   84    anisotropy:     35.07    eta:   -0.0733
     H   84    sigma_11=     10.05    axis=( -0.008615  0.068570  0.997609)
     H   84    sigma_22=      8.34    axis=(  0.963186 -0.267505  0.026704)
     H   84    sigma_33=     44.27    axis=( -0.268696 -0.961114  0.063741)

     Atom 85  O   pos: ( -0.493343  0.914524  1.747530)  Total sigma:         249.17
           229.8258          2.1831         -8.1586
             4.8789        228.0830         -5.0208
           -18.8366        -11.3852        289.5946

     O   85    anisotropy:     66.76    eta:   -0.0768
     O   85    sigma_11=    228.62    axis=(  0.671643  0.699939  0.242861)
     O   85    sigma_22=    225.21    axis=(  0.709890 -0.701803  0.059403)
     O   85    sigma_33=    293.67    axis=( -0.212019 -0.132507  0.968241)

     Atom 86  H   pos: ( -0.366920  0.872506  1.677271)  Total sigma:          25.34
            28.8310         -3.6327        -11.4692
            -4.3748         16.9850          2.8956
           -10.4616          2.2694         30.2165

     H   86    anisotropy:     24.07    eta:   -0.2067
     H   86    sigma_11=     18.98    axis=( -0.625587  0.358512 -0.692900)
     H   86    sigma_22=     15.66    axis=(  0.383731  0.914695  0.126817)
     H   86    sigma_33=     41.39    axis=( -0.679258  0.186552  0.709794)

     Atom 87  H   pos: (  0.474360  0.810941  1.853724)  Total sigma:          22.78
            12.6866          3.2140         -5.5209
             4.3422         21.0256        -13.7614
            -5.9452        -12.4058         34.6346

     H   87    anisotropy:     31.94    eta:   -0.0920
     H   87    sigma_11=     13.11    axis=(  0.124571  0.832737  0.539474)
     H   87    sigma_22=     11.15    axis=(  0.968957 -0.219119  0.114491)
     H   87    sigma_33=     44.08    axis=( -0.213550 -0.508465  0.834182)

     Atom 88  O   pos: (  0.232338  0.041293  3.220449)  Total sigma:         224.13
           213.8865          3.4917         11.3754
            -0.4084        239.7927        -12.6070
             9.3238         -7.6973        218.7195

     O   88    anisotropy:    -30.21    eta:   -0.9842
     O   88    sigma_11=    224.29    axis=(  0.686263  0.349511  0.637876)
     O   88    sigma_22=    244.11    axis=(  0.090986 -0.911344  0.401464)
     O   88    sigma_33=    204.00    axis=(  0.721640 -0.217472 -0.657222)

     Atom 89  H   pos: ( -0.378558  0.867090  3.295368)  Total sigma:          20.36
             7.8485          1.8792         -0.9568
             2.1218         33.7900        -14.3023
            -1.3624        -15.2291         19.4375

     H   89    anisotropy:     34.24    eta:   -0.1097
     H   89    sigma_11=     10.20    axis=(  0.031151  0.528393  0.848428)
     H   89    sigma_22=      7.69    axis=(  0.997382 -0.071859  0.008133)
     H   89    sigma_33=     43.18    axis=( -0.065264 -0.845953  0.529248)

     Atom 90  H   pos: (  0.268855  0.148373  3.320140)  Total sigma:          24.23
            15.3094          4.7599          3.2242
             4.3562         32.7080         10.0419
             3.1587         11.7351         24.6594

     H   90    anisotropy:     25.87    eta:   -0.1710
     H   90    sigma_11=     17.08    axis=( -0.004414  0.572408 -0.819957)
     H   90    sigma_22=     14.13    axis=(  0.978119 -0.168084 -0.122605)
     H   90    sigma_33=     41.48    axis=(  0.208002  0.802556  0.559141)

     Atom 91  O   pos: (  0.165080  0.745381  2.603851)  Total sigma:         275.69
           287.2266         -1.5315         -5.7912
            -3.7505        271.5858         25.7454
            -6.6681         22.6793        268.2505

     O   91    anisotropy:    -45.34    eta:   -0.4658
     O   91    sigma_11=    283.76    axis=( -0.858549 -0.414354 -0.302000)
     O   91    sigma_22=    297.84    axis=(  0.508335 -0.610911 -0.606945)
     O   91    sigma_33=    245.46    axis=(  0.066995 -0.674610  0.735128)

     Atom 92  H   pos: (  0.016227  0.747509  2.622961)  Total sigma:          25.90
            42.6279         -1.9219         -2.0588
            -0.6485         16.8264          2.0562
            -1.0972          2.0016         18.2469

     H   92    anisotropy:     25.36    eta:   -0.2438
     H   92    sigma_11=     19.51    axis=( -0.087477 -0.574050 -0.814134)
     H   92    sigma_22=     15.39    axis=( -0.005143 -0.816996  0.576621)
     H   92    sigma_33=     42.81    axis=( -0.996153  0.054628  0.068516)

     Atom 93  H   pos: (  0.180862  0.635107  2.503032)  Total sigma:          25.76
            18.0599         -0.8291         -0.3963
            -2.2436         27.9443         14.2079
            -1.8645         13.5695         31.2824

     H   93    anisotropy:     26.96    eta:   -0.1354
     H   93    sigma_11=     17.99    axis=(  0.983537 -0.076582  0.163677)
     H   93    sigma_22=     15.56    axis=(  0.165542  0.745041 -0.646150)
     H   93    sigma_33=     43.74    axis=( -0.072463  0.662608  0.745453)

     Initialization:
     gipaw_setup  :      0.14s CPU      0.16s WALL (       1 calls)

     Linear response
     greenf       :    979.69s CPU   1003.94s WALL (      48 calls)
     cgsolve      :    975.03s CPU    999.04s WALL (      48 calls)
     ch_psi       :    943.51s CPU    967.12s WALL (    3261 calls)
     h_psiq       :    721.13s CPU    737.71s WALL (    3261 calls)

     Apply operators
     h_psi        :    613.80s CPU    625.13s WALL (    3601 calls)
     apply_vel    :     12.11s CPU     12.58s WALL (      42 calls)

     Induced current
     j_para       :     44.76s CPU     45.33s WALL (      54 calls)
     biot_savart  :      0.02s CPU      0.02s WALL (       1 calls)

     Other routines

     General routines
     calbec       :    263.42s CPU    281.21s WALL (   10529 calls)
     fft          :      0.06s CPU      0.06s WALL (      32 calls)
     fftw         :    471.45s CPU    476.49s WALL ( 1350788 calls)
     davcio       :      0.01s CPU      0.30s WALL (      32 calls)

     Parallel routines
     fft_scatter  :    180.57s CPU    182.64s WALL ( 1350820 calls)

     Plugins


     GIPAW        :  19m24.97s CPU  19m53.97s WALL


   This run was terminated on:  11: 4:32   4Oct2023            

=------------------------------------------------------------------------------=
   JOB DONE.
=------------------------------------------------------------------------------=
