# Supplementary material for: Is there a future for 43Ca nuclear magnetic resonance in cement science?
Source: Phys Chem Chem Phys. 2025 Apr 9;27(17):9159–68. doi: 10.1039/d5cp00491h (PMC11997747; doi:10.1039/d5cp00491h)
Supplement: CP-027-D5CP00491H-s001 [file CP-027-D5CP00491H-s001.zip › QE-Files/CSH-surface-structures/surf41.vc-relax.nmr.out]

     Program GIPAW v.7.2 starts on 25Feb2024 at 11:11:19 

     This program is part of the open-source Quantum ESPRESSO suite
     for quantum simulation of materials; please cite
         "P. Giannozzi et al., J. Phys.:Condens. Matter 21 395502 (2009);
         "P. Giannozzi et al., J. Phys.:Condens. Matter 29 465901 (2017);
         "P. Giannozzi et al., J. Chem. Phys. 152 154105 (2020);
          URL http://www.quantum-espresso.org", 
     in publications or presentations arising from this work. More details at
     http://www.quantum-espresso.org/quote

     Parallel version (MPI), running on   112 processors

     MPI processes distributed on     1 nodes
     R & G space division:  proc/nbgrp/npool/nimage =     112
     215169 MiB available memory on the printing compute node when the environment starts


     ***** This is GIPAW git revision                                          *****
     ***** you can cite: N. Varini et al., Comp. Phys. Comm. 184, 1827 (2013)  *****
     ***** in publications or presentations arising from this work.            *****

     Parallelizing q-star over 1 images
     Reading input from surf41.vc-relax.nmr.in

     ------------------- Input file: --------------------
&inputgipaw
	job = 'nmr'
	prefix = 'surf41.vc-relax_nmr'
	tmp_dir = './tmpSurf41/',
	verbosity = 'high'
	diagonalization = 'david'
/


     Reading xml data from directory:

     ./tmpSurf41/surf41.vc-relax_nmr.save/
     file Ca.pbe-spn-kjpaw_psl.1.0.0.UPF: wavefunction(s)  3S renormalized
     file O.pbe-n-kjpaw_psl.1.0.0.UPF: wavefunction(s)  2S 2P renormalized
     file Si.pbe-nl-kjpaw_psl.1.0.0.UPF: wavefunction(s)  3S 3P renormalized
     file H.pbe-kjpaw_psl.1.0.0.UPF: wavefunction(s)  1S renormalized

     IMPORTANT: XC functional enforced from input :
     Exchange-correlation= PBE
                           (   1   4   3   4   0   0   0)
     Any further DFT definition will be discarded
     Please, verify this is what you really want


     Parallelization info
     --------------------
     sticks:   dense  smooth     PW     G-vecs:    dense   smooth      PW
     Min         125     125     43                26562    26562    5320
     Max         126     126     44                26581    26581    5328
     Sum       14103   14103   4825              2976311  2976311  596369

     Using Slab Decomposition

     Reading collected, re-writing distributed wavefunctions
     Subspace diagonalization in iterative solution of the eigenvalue problem:
     a serial algorithm will be used

     GIPAW projectors -----------------------------------------------
     atom=  Ca   l=0  rc=    1.3000  rs=    0.8667
     atom=  Ca   l=0  rc=    1.3000  rs=    0.8667
     atom=  Ca   l=1  rc=    1.6000  rs=    1.0667
     atom=  Ca   l=1  rc=    1.6000  rs=    1.0667
     atom=  Ca   l=2  rc=    1.7000  rs=    1.1333
     atom=  Ca   l=2  rc=    1.7000  rs=    1.1333
     projs nearly linearly dependent: l=0  n1,n2= 1, 2  s=  0.99170013
     projs nearly linearly dependent: l=2  n1,n2= 1, 2  s=  0.99334936

     atom=  O    l=0  rc=    1.3000  rs=    0.8667
     atom=  O    l=0  rc=    1.3000  rs=    0.8667
     atom=  O    l=1  rc=    1.3500  rs=    0.9000
     atom=  O    l=1  rc=    1.3500  rs=    0.9000
     projs nearly linearly dependent: l=1  n1,n2= 1, 2  s=  0.99790099

     atom=  Si   l=0  rc=    1.8000  rs=    1.2000
     atom=  Si   l=0  rc=    1.8000  rs=    1.2000
     atom=  Si   l=1  rc=    1.8000  rs=    1.2000
     atom=  Si   l=1  rc=    1.8000  rs=    1.2000
     atom=  Si   l=2  rc=    1.8000  rs=    1.2000
     atom=  Si   l=2  rc=    1.8000  rs=    1.2000
     projs nearly linearly dependent: l=2  n1,n2= 1, 2  s=  0.99992180

     atom=  H    l=0  rc=    1.0000  rs=    0.6667
     atom=  H    l=0  rc=    1.0000  rs=    0.6667
     projs nearly linearly dependent: l=0  n1,n2= 1, 2  s=  0.99968852
     -----------------------------------------------------------------

     GIPAW integrals: -------------------------------------------
     Atom  i/j   nmr_para   nmr_dia   epr_rmc  epr_para   epr_dia
       Ca  1 1   0.25E+04 -0.66E+00  0.13E+02  0.81E+09  0.75E+03
       Ca  2 1   0.26E+04 -0.73E+00  0.13E+02  0.86E+09  0.79E+03
       Ca  2 2   0.28E+04 -0.80E+00  0.13E+02  0.92E+09  0.84E+03
       Ca  3 3   0.30E+02  0.22E+00  0.11E+02  0.47E+05  0.19E+03
       Ca  4 3   0.33E+02  0.20E+00  0.12E+02  0.54E+05  0.22E+03
       Ca  4 4   0.37E+02  0.17E+00  0.13E+02  0.60E+05  0.24E+03
       Ca  5 5   0.29E+01  0.74E+00  0.81E+01  0.47E+03  0.66E+02
       Ca  6 5   0.36E+01  0.91E+00  0.10E+02  0.59E+03  0.81E+02
       Ca  6 6   0.45E+01  0.11E+01  0.13E+02  0.74E+03  0.10E+03
       O   1 1   0.81E+03 -0.32E+00  0.65E+01  0.43E+08  0.24E+03
       O   2 1   0.91E+03 -0.39E+00  0.71E+01  0.48E+08  0.27E+03
       O   2 2   0.10E+04 -0.48E+00  0.78E+01  0.55E+08  0.31E+03
       O   3 3   0.99E+01  0.87E+00  0.58E+01  0.24E+04  0.75E+02
       O   4 3   0.11E+02  0.97E+00  0.67E+01  0.27E+04  0.83E+02
       O   4 4   0.12E+02  0.11E+01  0.76E+01  0.31E+04  0.93E+02
       Si  1 1   0.12E+04 -0.54E-01  0.93E+01  0.18E+09  0.37E+03
       Si  2 1   0.17E+04  0.68E-01  0.12E+02  0.26E+09  0.52E+03
       Si  2 2   0.24E+04  0.31E+00  0.19E+02  0.37E+09  0.74E+03
       Si  3 3   0.18E+02  0.34E+00  0.10E+02  0.13E+05  0.11E+03
       Si  4 3   0.21E+02  0.27E+00  0.11E+02  0.15E+05  0.13E+03
       Si  4 4   0.23E+02  0.18E+00  0.12E+02  0.18E+05  0.14E+03
       Si  5 5   0.26E+00  0.79E-01  0.58E+00  0.29E+02  0.79E+01
       Si  6 5   0.27E+00  0.84E-01  0.62E+00  0.30E+02  0.81E+01
       Si  6 6   0.29E+00  0.89E-01  0.66E+00  0.31E+02  0.84E+01
       H   1 1   0.39E+02  0.19E+00  0.29E+00  0.78E+05  0.13E+02
       H   2 1   0.41E+02  0.21E+00  0.32E+00  0.82E+05  0.14E+02
       H   2 2   0.43E+02  0.22E+00  0.36E+00  0.86E+05  0.15E+02
     ------------------------------------------------------------

     alpha_pv=     76.5877 eV

     Number of occupied bands for each k-point:
     k-point:     1    nbnd_occ= 360
     k-point:     2    nbnd_occ= 360
     k-point:     3    nbnd_occ= 360
     k-point:     4    nbnd_occ= 360


     q-space interpolation up to   240.00 Rydberg

     GIPAW job: nmr                                                                             
     NMR macroscopic correction: yes
             0.6667          0.0000          0.0000
             0.0000          0.6667          0.0000
             0.0000          0.0000          0.6667


     Largest allocated arrays     est. size (Mb)     dimensions
        KS wavefunctions at k          28.23 Mb     (    5139,  360)
        KS wavefunctions at k+q        28.23 Mb     (    5139,  360)
        First-order wavefunctions     282.29 Mb     (    5139,  360, 10)
        First-order wavefunct (US)    169.38 Mb     (    5139,  360,  6)
        Charge/spin density             0.55 Mb     (   72000,    1)
        Induced current                 4.94 Mb     (   72000,    3,3,1)
        Induced magnetic field          4.94 Mb     (   72000,    3,3,1)
        NL pseudopotentials            94.57 Mb     (    5139, 1206)
        GIPAW NL terms                 94.57 Mb     (    5139, 1206)

     Computing the magnetic susceptibility     isolve=0    ethr=  0.1000E-13
     k-point #    1 of     4      pool #  1    cpu time:      19.6
     compute_u_kq: q = (    0.0000,    0.0000,    0.0000)
     Rotating WFCS
     ethr =  1.00E-14,  avg # of iterations =  5.0
     eigenvalues at k:
 -36.2423 -36.0412 -36.0032 -35.8845 -35.8087 -35.7901 -35.7516 -35.6918
 -35.6615 -35.6389 -35.5817 -35.5213 -35.4981 -18.2073 -18.1496 -18.1000
 -18.0635 -18.0338 -18.0087 -17.9689 -17.9453 -17.8912 -17.8622 -17.8393
 -17.7812 -17.7393 -17.7166 -17.6920 -17.6676 -17.6435 -17.6014 -17.5740
 -17.5496 -17.5264 -17.4875 -17.4594 -17.4457 -17.4300 -17.3888 -17.3758
 -17.3636 -17.3560 -17.3346 -17.3077 -17.2795 -17.2542 -17.2325 -17.2056
 -17.1891 -17.1738 -17.1652 -17.1418 -17.1320 -17.1117 -17.0955 -17.0848
 -17.0647 -17.0491 -17.0385 -17.0224 -17.0033 -16.9908 -16.9806 -16.9733
 -16.9501 -16.9363 -16.9236 -16.9054 -16.8975 -16.8858 -16.8813 -16.8589
 -16.8436 -16.8282 -16.8215 -16.8052 -16.7984 -16.7779 -16.7640 -16.7509
 -16.7459 -16.7225 -16.6920 -16.6836 -16.6679 -16.6526 -16.6403 -16.6298
 -16.6170 -16.6020 -16.5893 -16.5599 -16.5564 -16.5068 -16.4927 -16.4812
 -16.4213 -16.3915 -16.2833 -16.1889 -16.1475 -16.1158 -16.0792 -15.6627
 -15.5965 -15.1513 -15.1251 -15.0899 -14.9723 -14.8697 -14.8445 -14.7574
 -14.7201 -14.6708 -14.6569 -14.6360 -14.4668 -14.3139 -14.2762 -14.2479
 -14.2252 -14.1950 -14.1607 -14.1249 -14.1099 -14.0119 -13.8803 -13.8463
 -13.7948  -6.7350  -6.2997  -6.1065  -5.9982  -5.9560  -5.9369  -5.8885
  -5.8630  -5.8303  -5.7602  -5.7221  -5.7153  -5.6838  -5.6720  -5.6446
  -5.6200  -5.5955  -5.5568  -5.4649  -5.4297  -5.3890  -5.3599  -5.2880
  -5.2314  -5.2123  -5.1981  -5.1653  -5.1179  -5.0958  -5.0788  -5.0586
  -5.0253  -5.0053  -4.9599  -4.9338  -4.8921  -4.8465  -4.8224  -4.7749
  -4.7661  -4.7103  -4.6767  -4.6605  -4.6409  -4.5672  -4.5347  -4.5172
  -4.4111  -4.3528  -3.6681  -3.5113  -3.3720  -3.2177  -3.1793  -3.1275
  -3.0307  -3.0028  -2.9519  -2.9014  -2.8412  -2.7784  -2.7495  -2.7390
  -2.6790  -2.6735  -2.6682  -2.6147  -2.5446  -2.5226  -2.4938  -2.4650
  -2.4045  -2.3953  -2.3470  -2.3216  -2.3033  -2.2832  -2.2363  -2.2096
  -2.2008  -2.1812  -2.1497  -2.1034  -2.0885  -2.0448  -2.0249  -1.9873
  -1.9235  -1.8986  -1.8952  -1.8607  -1.8464  -1.8023  -1.7780  -1.7661
  -1.7176  -1.6969  -1.6715  -1.6574  -1.6305  -1.6162  -1.5947  -1.5797
  -1.5517  -1.5440  -1.5117  -1.4708  -1.4377  -1.4276  -1.3611  -1.3430
  -1.3129  -1.2986  -1.1849  -1.1212  -1.0897  -1.0441  -1.0122  -0.9700
  -0.9362  -0.9136  -0.8627  -0.8070  -0.7902  -0.7473  -0.6224  -0.5192
  -0.4827  -0.4583  -0.4142  -0.3815  -0.3329  -0.3141  -0.2945  -0.2446
  -0.2320  -0.2007  -0.1844  -0.1660  -0.1582  -0.1290  -0.1056  -0.0931
  -0.0752  -0.0414  -0.0083   0.0085   0.0421   0.0562   0.0731   0.0982
   0.1148   0.1296   0.1512   0.1635   0.1799   0.1837   0.2059   0.2241
   0.2341   0.2605   0.2620   0.2732   0.2841   0.3108   0.3322   0.3408
   0.3597   0.3657   0.3903   0.4098   0.4307   0.4477   0.4532   0.4688
   0.4865   0.5090   0.5195   0.5322   0.5443   0.5576   0.5770   0.5877
   0.5986   0.6099   0.6318   0.6572   0.6716   0.6880   0.6999   0.7172
   0.7405   0.7522   0.7759   0.7959   0.8152   0.8283   0.8445   0.8538
   0.8692   0.8782   0.8938   0.9260   0.9529   0.9602   0.9820   1.0121
   1.0230   1.0686   1.0746   1.1194   1.1356   1.1736   1.1983   1.2321
   1.2718   1.3060   1.3297   1.3679   1.4457   1.4565   1.4977   1.5352
   1.5630   1.6271   1.6653   1.7437   1.7724   1.8009   1.8337   1.9296
     eigenvalues at k+q:
 -36.2423 -36.0412 -36.0032 -35.8845 -35.8086 -35.7901 -35.7516 -35.6918
 -35.6615 -35.6389 -35.5816 -35.5213 -35.4981 -18.2073 -18.1496 -18.1000
 -18.0635 -18.0338 -18.0087 -17.9689 -17.9454 -17.8912 -17.8622 -17.8393
 -17.7812 -17.7393 -17.7166 -17.6920 -17.6676 -17.6435 -17.6014 -17.5740
 -17.5496 -17.5264 -17.4876 -17.4594 -17.4457 -17.4300 -17.3888 -17.3758
 -17.3636 -17.3560 -17.3346 -17.3077 -17.2795 -17.2542 -17.2325 -17.2056
 -17.1891 -17.1738 -17.1652 -17.1418 -17.1320 -17.1117 -17.0955 -17.0848
 -17.0647 -17.0491 -17.0385 -17.0224 -17.0033 -16.9908 -16.9806 -16.9733
 -16.9501 -16.9363 -16.9236 -16.9054 -16.8975 -16.8858 -16.8813 -16.8589
 -16.8436 -16.8282 -16.8215 -16.8052 -16.7984 -16.7779 -16.7640 -16.7509
 -16.7458 -16.7225 -16.6920 -16.6836 -16.6679 -16.6525 -16.6403 -16.6298
 -16.6170 -16.6020 -16.5892 -16.5599 -16.5564 -16.5068 -16.4927 -16.4812
 -16.4213 -16.3916 -16.2833 -16.1889 -16.1475 -16.1158 -16.0792 -15.6627
 -15.5966 -15.1513 -15.1251 -15.0899 -14.9723 -14.8697 -14.8444 -14.7574
 -14.7201 -14.6708 -14.6569 -14.6360 -14.4668 -14.3139 -14.2762 -14.2479
 -14.2252 -14.1950 -14.1607 -14.1249 -14.1098 -14.0119 -13.8803 -13.8463
 -13.7948  -6.7350  -6.2997  -6.1065  -5.9982  -5.9560  -5.9369  -5.8885
  -5.8630  -5.8303  -5.7602  -5.7221  -5.7153  -5.6839  -5.6721  -5.6446
  -5.6200  -5.5955  -5.5569  -5.4649  -5.4297  -5.3890  -5.3599  -5.2880
  -5.2314  -5.2123  -5.1981  -5.1653  -5.1179  -5.0958  -5.0788  -5.0586
  -5.0253  -5.0053  -4.9599  -4.9338  -4.8921  -4.8465  -4.8224  -4.7749
  -4.7661  -4.7103  -4.6767  -4.6605  -4.6409  -4.5673  -4.5347  -4.5172
  -4.4111  -4.3529  -3.6681  -3.5113  -3.3720  -3.2177  -3.1793  -3.1275
  -3.0307  -3.0028  -2.9519  -2.9014  -2.8412  -2.7784  -2.7495  -2.7391
  -2.6790  -2.6735  -2.6682  -2.6147  -2.5446  -2.5226  -2.4938  -2.4650
  -2.4045  -2.3953  -2.3470  -2.3216  -2.3033  -2.2832  -2.2363  -2.2096
  -2.2008  -2.1812  -2.1497  -2.1034  -2.0886  -2.0448  -2.0249  -1.9873
  -1.9236  -1.8986  -1.8952  -1.8607  -1.8464  -1.8023  -1.7780  -1.7661
  -1.7177  -1.6969  -1.6715  -1.6574  -1.6305  -1.6162  -1.5947  -1.5797
  -1.5517  -1.5440  -1.5117  -1.4708  -1.4377  -1.4276  -1.3611  -1.3430
  -1.3129  -1.2986  -1.1849  -1.1212  -1.0897  -1.0441  -1.0122  -0.9700
  -0.9362  -0.9136  -0.8627  -0.8070  -0.7902  -0.7473  -0.6223  -0.5192
  -0.4827  -0.4583  -0.4142  -0.3815  -0.3329  -0.3141  -0.2945  -0.2446
  -0.2320  -0.2007  -0.1844  -0.1660  -0.1582  -0.1290  -0.1056  -0.0931
  -0.0752  -0.0414  -0.0083   0.0085   0.0421   0.0562   0.0731   0.0982
   0.1148   0.1296   0.1512   0.1635   0.1799   0.1836   0.2059   0.2241
   0.2341   0.2605   0.2620   0.2732   0.2841   0.3108   0.3322   0.3408
   0.3597   0.3657   0.3903   0.4098   0.4307   0.4477   0.4532   0.4688
   0.4865   0.5090   0.5195   0.5322   0.5443   0.5576   0.5770   0.5877
   0.5986   0.6099   0.6318   0.6572   0.6716   0.6880   0.6998   0.7172
   0.7405   0.7522   0.7759   0.7959   0.8152   0.8282   0.8445   0.8538
   0.8692   0.8782   0.8938   0.9260   0.9529   0.9602   0.9820   1.0121
   1.0230   1.0686   1.0746   1.1194   1.1356   1.1736   1.1983   1.2321
   1.2718   1.3060   1.3297   1.3679   1.4457   1.4565   1.4977   1.5352
   1.5629   1.6271   1.6653   1.7437   1.7724   1.8009   1.8337   1.9296
     cgsolve_all iterations  63    anorm=    0.70E-07
PARA_AUG  1      50.5727580        -0.2889605         0.5295960
     cgsolve_all iterations  63    anorm=    0.70E-07
PARA_AUG  2      -0.2125726        50.2154624         0.2095307
     cgsolve_all iterations  63    anorm=    0.70E-07
PARA_AUG  3       0.4566978         0.2479098        50.6206711
     cgsolve_all iterations  70    anorm=    0.73E-07
     cgsolve_all iterations  70    anorm=    0.72E-07
     cgsolve_all iterations  70    anorm=    0.72E-07
     compute_u_kq: q = (    0.0398,    0.0000,    0.0000)
     Rotating WFCS
     ethr =  1.00E-14,  avg # of iterations = 23.0
     eigenvalues at k:
 -36.2423 -36.0412 -36.0032 -35.8845 -35.8087 -35.7901 -35.7516 -35.6918
 -35.6615 -35.6389 -35.5817 -35.5213 -35.4981 -18.2073 -18.1496 -18.1000
 -18.0635 -18.0338 -18.0087 -17.9689 -17.9453 -17.8912 -17.8622 -17.8393
 -17.7812 -17.7393 -17.7166 -17.6920 -17.6676 -17.6435 -17.6014 -17.5740
 -17.5496 -17.5264 -17.4875 -17.4594 -17.4457 -17.4300 -17.3888 -17.3758
 -17.3636 -17.3560 -17.3346 -17.3077 -17.2795 -17.2542 -17.2325 -17.2056
 -17.1891 -17.1738 -17.1652 -17.1418 -17.1320 -17.1117 -17.0955 -17.0848
 -17.0647 -17.0491 -17.0385 -17.0224 -17.0033 -16.9908 -16.9806 -16.9733
 -16.9501 -16.9363 -16.9236 -16.9054 -16.8975 -16.8858 -16.8813 -16.8589
 -16.8436 -16.8282 -16.8215 -16.8052 -16.7984 -16.7779 -16.7640 -16.7509
 -16.7459 -16.7225 -16.6920 -16.6836 -16.6679 -16.6526 -16.6403 -16.6298
 -16.6170 -16.6020 -16.5893 -16.5599 -16.5564 -16.5068 -16.4927 -16.4812
 -16.4213 -16.3915 -16.2833 -16.1889 -16.1475 -16.1158 -16.0792 -15.6627
 -15.5965 -15.1513 -15.1251 -15.0899 -14.9723 -14.8697 -14.8445 -14.7574
 -14.7201 -14.6708 -14.6569 -14.6360 -14.4668 -14.3139 -14.2762 -14.2479
 -14.2252 -14.1950 -14.1607 -14.1249 -14.1099 -14.0119 -13.8803 -13.8463
 -13.7948  -6.7350  -6.2997  -6.1065  -5.9982  -5.9560  -5.9369  -5.8885
  -5.8630  -5.8303  -5.7602  -5.7221  -5.7153  -5.6838  -5.6720  -5.6446
  -5.6200  -5.5955  -5.5568  -5.4649  -5.4297  -5.3890  -5.3599  -5.2880
  -5.2314  -5.2123  -5.1981  -5.1653  -5.1179  -5.0958  -5.0788  -5.0586
  -5.0253  -5.0053  -4.9599  -4.9338  -4.8921  -4.8465  -4.8224  -4.7749
  -4.7661  -4.7103  -4.6767  -4.6605  -4.6409  -4.5672  -4.5347  -4.5172
  -4.4111  -4.3528  -3.6681  -3.5113  -3.3720  -3.2177  -3.1793  -3.1275
  -3.0307  -3.0028  -2.9519  -2.9014  -2.8412  -2.7784  -2.7495  -2.7390
  -2.6790  -2.6735  -2.6682  -2.6147  -2.5446  -2.5226  -2.4938  -2.4650
  -2.4045  -2.3953  -2.3470  -2.3216  -2.3033  -2.2832  -2.2363  -2.2096
  -2.2008  -2.1812  -2.1497  -2.1034  -2.0885  -2.0448  -2.0249  -1.9873
  -1.9235  -1.8986  -1.8952  -1.8607  -1.8464  -1.8023  -1.7780  -1.7661
  -1.7176  -1.6969  -1.6715  -1.6574  -1.6305  -1.6162  -1.5947  -1.5797
  -1.5517  -1.5440  -1.5117  -1.4708  -1.4377  -1.4276  -1.3611  -1.3430
  -1.3129  -1.2986  -1.1849  -1.1212  -1.0897  -1.0441  -1.0122  -0.9700
  -0.9362  -0.9136  -0.8627  -0.8070  -0.7902  -0.7473  -0.6224  -0.5192
  -0.4827  -0.4583  -0.4142  -0.3815  -0.3329  -0.3141  -0.2945  -0.2446
  -0.2320  -0.2007  -0.1844  -0.1660  -0.1582  -0.1290  -0.1056  -0.0931
  -0.0752  -0.0414  -0.0083   0.0085   0.0421   0.0562   0.0731   0.0982
   0.1148   0.1296   0.1512   0.1635   0.1799   0.1837   0.2059   0.2241
   0.2341   0.2605   0.2620   0.2732   0.2841   0.3108   0.3322   0.3408
   0.3597   0.3657   0.3903   0.4098   0.4307   0.4477   0.4532   0.4688
   0.4865   0.5090   0.5195   0.5322   0.5443   0.5576   0.5770   0.5877
   0.5986   0.6099   0.6318   0.6572   0.6716   0.6880   0.6999   0.7172
   0.7405   0.7522   0.7759   0.7959   0.8152   0.8283   0.8445   0.8538
   0.8692   0.8782   0.8938   0.9260   0.9529   0.9602   0.9820   1.0121
   1.0230   1.0686   1.0746   1.1194   1.1356   1.1736   1.1983   1.2321
   1.2718   1.3060   1.3297   1.3679   1.4457   1.4565   1.4977   1.5352
   1.5630   1.6271   1.6653   1.7437   1.7724   1.8009   1.8337   1.9296
     eigenvalues at k+q:
 -36.2423 -36.0412 -36.0032 -35.8845 -35.8086 -35.7901 -35.7516 -35.6918
 -35.6615 -35.6389 -35.5816 -35.5213 -35.4980 -18.2082 -18.1508 -18.1011
 -18.0658 -18.0339 -18.0065 -17.9690 -17.9458 -17.8892 -17.8624 -17.8388
 -17.7816 -17.7375 -17.7158 -17.6917 -17.6661 -17.6441 -17.6010 -17.5738
 -17.5504 -17.5267 -17.4897 -17.4590 -17.4501 -17.4290 -17.3891 -17.3769
 -17.3650 -17.3556 -17.3333 -17.3062 -17.2803 -17.2553 -17.2322 -17.2058
 -17.1888 -17.1741 -17.1656 -17.1435 -17.1334 -17.1122 -17.0977 -17.0860
 -17.0654 -17.0516 -17.0400 -17.0240 -17.0031 -16.9922 -16.9802 -16.9730
 -16.9505 -16.9350 -16.9209 -16.9049 -16.8956 -16.8875 -16.8831 -16.8576
 -16.8421 -16.8270 -16.8176 -16.8047 -16.7960 -16.7782 -16.7623 -16.7505
 -16.7434 -16.7194 -16.6898 -16.6809 -16.6648 -16.6502 -16.6366 -16.6275
 -16.6167 -16.6005 -16.5876 -16.5596 -16.5567 -16.5066 -16.4925 -16.4800
 -16.4221 -16.3911 -16.2834 -16.1907 -16.1575 -16.1241 -16.0798 -15.6628
 -15.5963 -15.1526 -15.1223 -15.0872 -14.9716 -14.8762 -14.8389 -14.7624
 -14.7239 -14.6716 -14.6574 -14.6372 -14.4685 -14.3149 -14.2784 -14.2505
 -14.2192 -14.1949 -14.1603 -14.1260 -14.1107 -14.0069 -13.8798 -13.8474
 -13.7914  -6.7232  -6.2819  -6.1049  -5.9992  -5.9572  -5.9397  -5.8890
  -5.8617  -5.8299  -5.7603  -5.7242  -5.7185  -5.6811  -5.6727  -5.6439
  -5.6217  -5.5944  -5.5516  -5.4642  -5.4299  -5.3892  -5.3597  -5.2896
  -5.2372  -5.2209  -5.2046  -5.1639  -5.1195  -5.0960  -5.0809  -5.0548
  -5.0254  -5.0121  -4.9626  -4.9385  -4.8942  -4.8577  -4.8270  -4.7774
  -4.7679  -4.7110  -4.6787  -4.6598  -4.6414  -4.5699  -4.5341  -4.5135
  -4.4083  -4.3509  -3.6534  -3.4917  -3.3764  -3.2151  -3.1811  -3.1294
  -3.0278  -3.0084  -2.9538  -2.9048  -2.8436  -2.7808  -2.7516  -2.7396
  -2.6822  -2.6765  -2.6688  -2.6156  -2.5438  -2.5245  -2.4918  -2.4651
  -2.4031  -2.3956  -2.3480  -2.3230  -2.2997  -2.2818  -2.2371  -2.2086
  -2.2006  -2.1791  -2.1456  -2.1009  -2.0864  -2.0404  -2.0248  -1.9863
  -1.9214  -1.8985  -1.8941  -1.8604  -1.8464  -1.8030  -1.7823  -1.7679
  -1.7169  -1.6983  -1.6717  -1.6578  -1.6298  -1.6158  -1.5954  -1.5804
  -1.5523  -1.5417  -1.5158  -1.4696  -1.4422  -1.4333  -1.3603  -1.3456
  -1.3103  -1.2981  -1.1842  -1.1203  -1.0882  -1.0425  -1.0136  -0.9682
  -0.9349  -0.9142  -0.8604  -0.8061  -0.7899  -0.7445  -0.6250  -0.5238
  -0.4833  -0.4572  -0.4143  -0.3776  -0.3329  -0.3124  -0.2935  -0.2454
  -0.2327  -0.2031  -0.1859  -0.1667  -0.1582  -0.1313  -0.1059  -0.0932
  -0.0774  -0.0399  -0.0013   0.0089   0.0413   0.0573   0.0716   0.0992
   0.1142   0.1288   0.1520   0.1645   0.1785   0.1825   0.2060   0.2209
   0.2332   0.2593   0.2640   0.2763   0.2849   0.3088   0.3313   0.3412
   0.3605   0.3652   0.3906   0.4107   0.4314   0.4459   0.4526   0.4686
   0.4874   0.5085   0.5180   0.5342   0.5435   0.5566   0.5770   0.5881
   0.5998   0.6129   0.6303   0.6554   0.6735   0.6885   0.7008   0.7178
   0.7406   0.7529   0.7752   0.7943   0.8140   0.8285   0.8480   0.8530
   0.8695   0.8775   0.8958   0.9291   0.9540   0.9598   0.9839   1.0146
   1.0252   1.0698   1.0741   1.1214   1.1367   1.1742   1.2007   1.2313
   1.2741   1.3111   1.3315   1.3713   1.4436   1.4511   1.5000   1.5378
   1.5634   1.6265   1.6622   1.7376   1.7679   1.8035   1.8349   1.9268
     cgsolve_all iterations  70    anorm=    0.74E-07
     cgsolve_all iterations  70    anorm=    0.72E-07
     cgsolve_all iterations  70    anorm=    0.72E-07
     compute_u_kq: q = (   -0.0398,    0.0000,    0.0000)
     Rotating WFCS
     ethr =  1.00E-14,  avg # of iterations = 24.0
     eigenvalues at k:
 -36.2423 -36.0412 -36.0032 -35.8845 -35.8087 -35.7901 -35.7516 -35.6918
 -35.6615 -35.6389 -35.5817 -35.5213 -35.4981 -18.2073 -18.1496 -18.1000
 -18.0635 -18.0338 -18.0087 -17.9689 -17.9453 -17.8912 -17.8622 -17.8393
 -17.7812 -17.7393 -17.7166 -17.6920 -17.6676 -17.6435 -17.6014 -17.5740
 -17.5496 -17.5264 -17.4875 -17.4594 -17.4457 -17.4300 -17.3888 -17.3758
 -17.3636 -17.3560 -17.3346 -17.3077 -17.2795 -17.2542 -17.2325 -17.2056
 -17.1891 -17.1738 -17.1652 -17.1418 -17.1320 -17.1117 -17.0955 -17.0848
 -17.0647 -17.0491 -17.0385 -17.0224 -17.0033 -16.9908 -16.9806 -16.9733
 -16.9501 -16.9363 -16.9236 -16.9054 -16.8975 -16.8858 -16.8813 -16.8589
 -16.8436 -16.8282 -16.8215 -16.8052 -16.7984 -16.7779 -16.7640 -16.7509
 -16.7459 -16.7225 -16.6920 -16.6836 -16.6679 -16.6526 -16.6403 -16.6298
 -16.6170 -16.6020 -16.5893 -16.5599 -16.5564 -16.5068 -16.4927 -16.4812
 -16.4213 -16.3915 -16.2833 -16.1889 -16.1475 -16.1158 -16.0792 -15.6627
 -15.5965 -15.1513 -15.1251 -15.0899 -14.9723 -14.8697 -14.8445 -14.7574
 -14.7201 -14.6708 -14.6569 -14.6360 -14.4668 -14.3139 -14.2762 -14.2479
 -14.2252 -14.1950 -14.1607 -14.1249 -14.1099 -14.0119 -13.8803 -13.8463
 -13.7948  -6.7350  -6.2997  -6.1065  -5.9982  -5.9560  -5.9369  -5.8885
  -5.8630  -5.8303  -5.7602  -5.7221  -5.7153  -5.6838  -5.6720  -5.6446
  -5.6200  -5.5955  -5.5568  -5.4649  -5.4297  -5.3890  -5.3599  -5.2880
  -5.2314  -5.2123  -5.1981  -5.1653  -5.1179  -5.0958  -5.0788  -5.0586
  -5.0253  -5.0053  -4.9599  -4.9338  -4.8921  -4.8465  -4.8224  -4.7749
  -4.7661  -4.7103  -4.6767  -4.6605  -4.6409  -4.5672  -4.5347  -4.5172
  -4.4111  -4.3528  -3.6681  -3.5113  -3.3720  -3.2177  -3.1793  -3.1275
  -3.0307  -3.0028  -2.9519  -2.9014  -2.8412  -2.7784  -2.7495  -2.7390
  -2.6790  -2.6735  -2.6682  -2.6147  -2.5446  -2.5226  -2.4938  -2.4650
  -2.4045  -2.3953  -2.3470  -2.3216  -2.3033  -2.2832  -2.2363  -2.2096
  -2.2008  -2.1812  -2.1497  -2.1034  -2.0885  -2.0448  -2.0249  -1.9873
  -1.9235  -1.8986  -1.8952  -1.8607  -1.8464  -1.8023  -1.7780  -1.7661
  -1.7176  -1.6969  -1.6715  -1.6574  -1.6305  -1.6162  -1.5947  -1.5797
  -1.5517  -1.5440  -1.5117  -1.4708  -1.4377  -1.4276  -1.3611  -1.3430
  -1.3129  -1.2986  -1.1849  -1.1212  -1.0897  -1.0441  -1.0122  -0.9700
  -0.9362  -0.9136  -0.8627  -0.8070  -0.7902  -0.7473  -0.6224  -0.5192
  -0.4827  -0.4583  -0.4142  -0.3815  -0.3329  -0.3141  -0.2945  -0.2446
  -0.2320  -0.2007  -0.1844  -0.1660  -0.1582  -0.1290  -0.1056  -0.0931
  -0.0752  -0.0414  -0.0083   0.0085   0.0421   0.0562   0.0731   0.0982
   0.1148   0.1296   0.1512   0.1635   0.1799   0.1837   0.2059   0.2241
   0.2341   0.2605   0.2620   0.2732   0.2841   0.3108   0.3322   0.3408
   0.3597   0.3657   0.3903   0.4098   0.4307   0.4477   0.4532   0.4688
   0.4865   0.5090   0.5195   0.5322   0.5443   0.5576   0.5770   0.5877
   0.5986   0.6099   0.6318   0.6572   0.6716   0.6880   0.6999   0.7172
   0.7405   0.7522   0.7759   0.7959   0.8152   0.8283   0.8445   0.8538
   0.8692   0.8782   0.8938   0.9260   0.9529   0.9602   0.9820   1.0121
   1.0230   1.0686   1.0746   1.1194   1.1356   1.1736   1.1983   1.2321
   1.2718   1.3060   1.3297   1.3679   1.4457   1.4565   1.4977   1.5352
   1.5630   1.6271   1.6653   1.7437   1.7724   1.8009   1.8337   1.9296
     eigenvalues at k+q:
 -36.2423 -36.0412 -36.0032 -35.8845 -35.8086 -35.7901 -35.7516 -35.6917
 -35.6616 -35.6388 -35.5816 -35.5213 -35.4981 -18.2064 -18.1484 -18.0988
 -18.0608 -18.0340 -18.0109 -17.9689 -17.9447 -17.8932 -17.8622 -17.8399
 -17.7808 -17.7411 -17.7174 -17.6922 -17.6691 -17.6429 -17.6019 -17.5741
 -17.5488 -17.5263 -17.4853 -17.4602 -17.4419 -17.4306 -17.3889 -17.3750
 -17.3623 -17.3555 -17.3358 -17.3090 -17.2784 -17.2532 -17.2329 -17.2060
 -17.1892 -17.1738 -17.1648 -17.1397 -17.1304 -17.1111 -17.0928 -17.0839
 -17.0638 -17.0465 -17.0368 -17.0210 -17.0036 -16.9894 -16.9812 -16.9733
 -16.9502 -16.9379 -16.9258 -16.9063 -16.8994 -16.8841 -16.8795 -16.8606
 -16.8447 -16.8316 -16.8233 -16.8059 -16.8003 -16.7773 -16.7653 -16.7524
 -16.7473 -16.7259 -16.6947 -16.6858 -16.6710 -16.6555 -16.6439 -16.6318
 -16.6171 -16.6035 -16.5906 -16.5604 -16.5561 -16.5070 -16.4929 -16.4821
 -16.4206 -16.3921 -16.2832 -16.1880 -16.1374 -16.1077 -16.0783 -15.6626
 -15.5969 -15.1505 -15.1278 -15.0925 -14.9727 -14.8661 -14.8464 -14.7550
 -14.7143 -14.6691 -14.6560 -14.6347 -14.4652 -14.3147 -14.2739 -14.2455
 -14.2318 -14.1947 -14.1611 -14.1244 -14.1067 -14.0176 -13.8836 -13.8444
 -13.7965  -6.7465  -6.3168  -6.1083  -5.9972  -5.9546  -5.9341  -5.8878
  -5.8643  -5.8305  -5.7605  -5.7204  -5.7122  -5.6868  -5.6717  -5.6451
  -5.6188  -5.5965  -5.5618  -5.4660  -5.4297  -5.3887  -5.3599  -5.2863
  -5.2271  -5.2039  -5.1929  -5.1659  -5.1168  -5.0958  -5.0764  -5.0624
  -5.0245  -4.9995  -4.9573  -4.9286  -4.8889  -4.8360  -4.8161  -4.7732
  -4.7632  -4.7097  -4.6750  -4.6609  -4.6403  -4.5644  -4.5364  -4.5197
  -4.4137  -4.3550  -3.6833  -3.5315  -3.3669  -3.2209  -3.1776  -3.1254
  -3.0353  -2.9975  -2.9493  -2.8979  -2.8391  -2.7763  -2.7474  -2.7386
  -2.6814  -2.6692  -2.6629  -2.6136  -2.5449  -2.5211  -2.4949  -2.4645
  -2.4059  -2.3948  -2.3460  -2.3213  -2.3064  -2.2833  -2.2361  -2.2125
  -2.1991  -2.1825  -2.1539  -2.1060  -2.0909  -2.0491  -2.0247  -1.9885
  -1.9261  -1.9018  -1.8930  -1.8610  -1.8464  -1.8022  -1.7759  -1.7624
  -1.7193  -1.6966  -1.6711  -1.6565  -1.6313  -1.6151  -1.5939  -1.5784
  -1.5523  -1.5450  -1.5071  -1.4716  -1.4364  -1.4182  -1.3621  -1.3414
  -1.3153  -1.2982  -1.1860  -1.1226  -1.0904  -1.0454  -1.0104  -0.9712
  -0.9377  -0.9131  -0.8656  -0.8081  -0.7901  -0.7499  -0.6208  -0.5160
  -0.4842  -0.4582  -0.4143  -0.3844  -0.3324  -0.3166  -0.2951  -0.2436
  -0.2319  -0.2004  -0.1836  -0.1653  -0.1571  -0.1270  -0.1052  -0.0947
  -0.0711  -0.0434  -0.0153   0.0093   0.0420   0.0556   0.0745   0.0966
   0.1158   0.1303   0.1508   0.1624   0.1788   0.1876   0.2057   0.2265
   0.2345   0.2595   0.2632   0.2704   0.2844   0.3130   0.3330   0.3409
   0.3583   0.3666   0.3896   0.4094   0.4298   0.4486   0.4539   0.4694
   0.4853   0.5092   0.5213   0.5296   0.5449   0.5583   0.5770   0.5876
   0.5979   0.6075   0.6324   0.6588   0.6693   0.6873   0.6998   0.7168
   0.7400   0.7514   0.7768   0.7968   0.8161   0.8276   0.8407   0.8552
   0.8687   0.8789   0.8917   0.9230   0.9511   0.9608   0.9796   1.0088
   1.0228   1.0675   1.0751   1.1171   1.1349   1.1722   1.1958   1.2329
   1.2695   1.2994   1.3272   1.3665   1.4461   1.4636   1.4961   1.5337
   1.5626   1.6278   1.6689   1.7480   1.7684   1.8034   1.8367   1.9342
     cgsolve_all iterations  70    anorm=    0.74E-07
     cgsolve_all iterations  70    anorm=    0.71E-07
     cgsolve_all iterations  70    anorm=    0.71E-07
     compute_u_kq: q = (    0.0000,    0.0398,    0.0000)
     Rotating WFCS
     ethr =  1.00E-14,  avg # of iterations = 23.0
     eigenvalues at k:
 -36.2423 -36.0412 -36.0032 -35.8845 -35.8087 -35.7901 -35.7516 -35.6918
 -35.6615 -35.6389 -35.5817 -35.5213 -35.4981 -18.2073 -18.1496 -18.1000
 -18.0635 -18.0338 -18.0087 -17.9689 -17.9453 -17.8912 -17.8622 -17.8393
 -17.7812 -17.7393 -17.7166 -17.6920 -17.6676 -17.6435 -17.6014 -17.5740
 -17.5496 -17.5264 -17.4875 -17.4594 -17.4457 -17.4300 -17.3888 -17.3758
 -17.3636 -17.3560 -17.3346 -17.3077 -17.2795 -17.2542 -17.2325 -17.2056
 -17.1891 -17.1738 -17.1652 -17.1418 -17.1320 -17.1117 -17.0955 -17.0848
 -17.0647 -17.0491 -17.0385 -17.0224 -17.0033 -16.9908 -16.9806 -16.9733
 -16.9501 -16.9363 -16.9236 -16.9054 -16.8975 -16.8858 -16.8813 -16.8589
 -16.8436 -16.8282 -16.8215 -16.8052 -16.7984 -16.7779 -16.7640 -16.7509
 -16.7459 -16.7225 -16.6920 -16.6836 -16.6679 -16.6526 -16.6403 -16.6298
 -16.6170 -16.6020 -16.5893 -16.5599 -16.5564 -16.5068 -16.4927 -16.4812
 -16.4213 -16.3915 -16.2833 -16.1889 -16.1475 -16.1158 -16.0792 -15.6627
 -15.5965 -15.1513 -15.1251 -15.0899 -14.9723 -14.8697 -14.8445 -14.7574
 -14.7201 -14.6708 -14.6569 -14.6360 -14.4668 -14.3139 -14.2762 -14.2479
 -14.2252 -14.1950 -14.1607 -14.1249 -14.1099 -14.0119 -13.8803 -13.8463
 -13.7948  -6.7350  -6.2997  -6.1065  -5.9982  -5.9560  -5.9369  -5.8885
  -5.8630  -5.8303  -5.7602  -5.7221  -5.7153  -5.6838  -5.6720  -5.6446
  -5.6200  -5.5955  -5.5568  -5.4649  -5.4297  -5.3890  -5.3599  -5.2880
  -5.2314  -5.2123  -5.1981  -5.1653  -5.1179  -5.0958  -5.0788  -5.0586
  -5.0253  -5.0053  -4.9599  -4.9338  -4.8921  -4.8465  -4.8224  -4.7749
  -4.7661  -4.7103  -4.6767  -4.6605  -4.6409  -4.5672  -4.5347  -4.5172
  -4.4111  -4.3528  -3.6681  -3.5113  -3.3720  -3.2177  -3.1793  -3.1275
  -3.0307  -3.0028  -2.9519  -2.9014  -2.8412  -2.7784  -2.7495  -2.7390
  -2.6790  -2.6735  -2.6682  -2.6147  -2.5446  -2.5226  -2.4938  -2.4650
  -2.4045  -2.3953  -2.3470  -2.3216  -2.3033  -2.2832  -2.2363  -2.2096
  -2.2008  -2.1812  -2.1497  -2.1034  -2.0885  -2.0448  -2.0249  -1.9873
  -1.9235  -1.8986  -1.8952  -1.8607  -1.8464  -1.8023  -1.7780  -1.7661
  -1.7176  -1.6969  -1.6715  -1.6574  -1.6305  -1.6162  -1.5947  -1.5797
  -1.5517  -1.5440  -1.5117  -1.4708  -1.4377  -1.4276  -1.3611  -1.3430
  -1.3129  -1.2986  -1.1849  -1.1212  -1.0897  -1.0441  -1.0122  -0.9700
  -0.9362  -0.9136  -0.8627  -0.8070  -0.7902  -0.7473  -0.6224  -0.5192
  -0.4827  -0.4583  -0.4142  -0.3815  -0.3329  -0.3141  -0.2945  -0.2446
  -0.2320  -0.2007  -0.1844  -0.1660  -0.1582  -0.1290  -0.1056  -0.0931
  -0.0752  -0.0414  -0.0083   0.0085   0.0421   0.0562   0.0731   0.0982
   0.1148   0.1296   0.1512   0.1635   0.1799   0.1837   0.2059   0.2241
   0.2341   0.2605   0.2620   0.2732   0.2841   0.3108   0.3322   0.3408
   0.3597   0.3657   0.3903   0.4098   0.4307   0.4477   0.4532   0.4688
   0.4865   0.5090   0.5195   0.5322   0.5443   0.5576   0.5770   0.5877
   0.5986   0.6099   0.6318   0.6572   0.6716   0.6880   0.6999   0.7172
   0.7405   0.7522   0.7759   0.7959   0.8152   0.8283   0.8445   0.8538
   0.8692   0.8782   0.8938   0.9260   0.9529   0.9602   0.9820   1.0121
   1.0230   1.0686   1.0746   1.1194   1.1356   1.1736   1.1983   1.2321
   1.2718   1.3060   1.3297   1.3679   1.4457   1.4565   1.4977   1.5352
   1.5630   1.6271   1.6653   1.7437   1.7724   1.8009   1.8337   1.9296
     eigenvalues at k+q:
 -36.2423 -36.0412 -36.0032 -35.8845 -35.8086 -35.7901 -35.7515 -35.6917
 -35.6616 -35.6388 -35.5816 -35.5213 -35.4981 -18.2058 -18.1464 -18.0991
 -18.0639 -18.0326 -18.0102 -17.9681 -17.9460 -17.8920 -17.8618 -17.8425
 -17.7802 -17.7394 -17.7184 -17.6925 -17.6682 -17.6435 -17.6015 -17.5746
 -17.5506 -17.5254 -17.4858 -17.4589 -17.4442 -17.4285 -17.3884 -17.3757
 -17.3632 -17.3530 -17.3345 -17.3081 -17.2791 -17.2548 -17.2337 -17.2039
 -17.1882 -17.1714 -17.1643 -17.1395 -17.1294 -17.1107 -17.0975 -17.0837
 -17.0630 -17.0480 -17.0355 -17.0198 -17.0035 -16.9908 -16.9805 -16.9720
 -16.9499 -16.9378 -16.9243 -16.9051 -16.8995 -16.8873 -16.8812 -16.8588
 -16.8446 -16.8316 -16.8230 -16.8065 -16.8005 -16.7781 -16.7675 -16.7534
 -16.7477 -16.7267 -16.6965 -16.6876 -16.6710 -16.6567 -16.6459 -16.6334
 -16.6169 -16.6046 -16.5911 -16.5601 -16.5565 -16.5072 -16.4932 -16.4808
 -16.4224 -16.3921 -16.2832 -16.1879 -16.1321 -16.1036 -16.0780 -15.6625
 -15.5970 -15.1482 -15.1289 -15.0938 -14.9747 -14.8695 -14.8398 -14.7517
 -14.7150 -14.6703 -14.6567 -14.6344 -14.4644 -14.3178 -14.2728 -14.2463
 -14.2239 -14.1958 -14.1602 -14.1241 -14.1140 -14.0126 -13.8822 -13.8484
 -13.7983  -6.7520  -6.3252  -6.1037  -5.9955  -5.9565  -5.9395  -5.8883
  -5.8656  -5.8301  -5.7598  -5.7231  -5.7142  -5.6833  -5.6679  -5.6443
  -5.6229  -5.5959  -5.5598  -5.4650  -5.4290  -5.3912  -5.3572  -5.2821
  -5.2266  -5.2064  -5.1948  -5.1621  -5.1150  -5.0957  -5.0756  -5.0607
  -5.0227  -4.9963  -4.9566  -4.9255  -4.8877  -4.8305  -4.8115  -4.7755
  -4.7659  -4.7100  -4.6767  -4.6604  -4.6389  -4.5600  -4.5374  -4.5201
  -4.4139  -4.3569  -3.6905  -3.5419  -3.3693  -3.2176  -3.1764  -3.1219
  -3.0360  -2.9958  -2.9474  -2.9000  -2.8349  -2.7759  -2.7443  -2.7365
  -2.6798  -2.6728  -2.6630  -2.6125  -2.5429  -2.5189  -2.4957  -2.4667
  -2.4080  -2.3956  -2.3432  -2.3231  -2.3042  -2.2861  -2.2390  -2.2153
  -2.2025  -2.1870  -2.1531  -2.1087  -2.0918  -2.0460  -2.0233  -1.9894
  -1.9238  -1.8976  -1.8922  -1.8608  -1.8477  -1.8044  -1.7831  -1.7654
  -1.7169  -1.6979  -1.6678  -1.6545  -1.6290  -1.6138  -1.5949  -1.5789
  -1.5517  -1.5416  -1.5063  -1.4665  -1.4384  -1.4237  -1.3585  -1.3420
  -1.3089  -1.2991  -1.1818  -1.1235  -1.0945  -1.0451  -1.0121  -0.9718
  -0.9365  -0.9187  -0.8645  -0.8105  -0.7951  -0.7493  -0.6196  -0.5083
  -0.4850  -0.4584  -0.4132  -0.3842  -0.3325  -0.3161  -0.2943  -0.2438
  -0.2331  -0.2033  -0.1840  -0.1651  -0.1566  -0.1292  -0.1079  -0.0928
  -0.0770  -0.0432  -0.0073   0.0097   0.0404   0.0577   0.0743   0.0977
   0.1161   0.1292   0.1511   0.1628   0.1792   0.1825   0.2045   0.2241
   0.2367   0.2606   0.2640   0.2742   0.2856   0.3133   0.3307   0.3402
   0.3614   0.3673   0.3893   0.4092   0.4318   0.4467   0.4520   0.4696
   0.4841   0.5092   0.5195   0.5318   0.5448   0.5578   0.5781   0.5876
   0.5967   0.6105   0.6313   0.6566   0.6714   0.6880   0.7008   0.7180
   0.7396   0.7514   0.7741   0.7953   0.8120   0.8273   0.8445   0.8521
   0.8705   0.8763   0.8929   0.9228   0.9494   0.9604   0.9753   1.0061
   1.0220   1.0669   1.0755   1.1203   1.1333   1.1741   1.1992   1.2265
   1.2678   1.3035   1.3315   1.3633   1.4448   1.4534   1.4998   1.5407
   1.5628   1.6267   1.6709   1.7409   1.7694   1.8054   1.8409   1.9347
     cgsolve_all iterations  70    anorm=    0.74E-07
     cgsolve_all iterations  70    anorm=    0.73E-07
     cgsolve_all iterations  70    anorm=    0.71E-07
     compute_u_kq: q = (    0.0000,   -0.0398,    0.0000)
     Rotating WFCS
     ethr =  1.00E-14,  avg # of iterations = 23.0
     eigenvalues at k:
 -36.2423 -36.0412 -36.0032 -35.8845 -35.8087 -35.7901 -35.7516 -35.6918
 -35.6615 -35.6389 -35.5817 -35.5213 -35.4981 -18.2073 -18.1496 -18.1000
 -18.0635 -18.0338 -18.0087 -17.9689 -17.9453 -17.8912 -17.8622 -17.8393
 -17.7812 -17.7393 -17.7166 -17.6920 -17.6676 -17.6435 -17.6014 -17.5740
 -17.5496 -17.5264 -17.4875 -17.4594 -17.4457 -17.4300 -17.3888 -17.3758
 -17.3636 -17.3560 -17.3346 -17.3077 -17.2795 -17.2542 -17.2325 -17.2056
 -17.1891 -17.1738 -17.1652 -17.1418 -17.1320 -17.1117 -17.0955 -17.0848
 -17.0647 -17.0491 -17.0385 -17.0224 -17.0033 -16.9908 -16.9806 -16.9733
 -16.9501 -16.9363 -16.9236 -16.9054 -16.8975 -16.8858 -16.8813 -16.8589
 -16.8436 -16.8282 -16.8215 -16.8052 -16.7984 -16.7779 -16.7640 -16.7509
 -16.7459 -16.7225 -16.6920 -16.6836 -16.6679 -16.6526 -16.6403 -16.6298
 -16.6170 -16.6020 -16.5893 -16.5599 -16.5564 -16.5068 -16.4927 -16.4812
 -16.4213 -16.3915 -16.2833 -16.1889 -16.1475 -16.1158 -16.0792 -15.6627
 -15.5965 -15.1513 -15.1251 -15.0899 -14.9723 -14.8697 -14.8445 -14.7574
 -14.7201 -14.6708 -14.6569 -14.6360 -14.4668 -14.3139 -14.2762 -14.2479
 -14.2252 -14.1950 -14.1607 -14.1249 -14.1099 -14.0119 -13.8803 -13.8463
 -13.7948  -6.7350  -6.2997  -6.1065  -5.9982  -5.9560  -5.9369  -5.8885
  -5.8630  -5.8303  -5.7602  -5.7221  -5.7153  -5.6838  -5.6720  -5.6446
  -5.6200  -5.5955  -5.5568  -5.4649  -5.4297  -5.3890  -5.3599  -5.2880
  -5.2314  -5.2123  -5.1981  -5.1653  -5.1179  -5.0958  -5.0788  -5.0586
  -5.0253  -5.0053  -4.9599  -4.9338  -4.8921  -4.8465  -4.8224  -4.7749
  -4.7661  -4.7103  -4.6767  -4.6605  -4.6409  -4.5672  -4.5347  -4.5172
  -4.4111  -4.3528  -3.6681  -3.5113  -3.3720  -3.2177  -3.1793  -3.1275
  -3.0307  -3.0028  -2.9519  -2.9014  -2.8412  -2.7784  -2.7495  -2.7390
  -2.6790  -2.6735  -2.6682  -2.6147  -2.5446  -2.5226  -2.4938  -2.4650
  -2.4045  -2.3953  -2.3470  -2.3216  -2.3033  -2.2832  -2.2363  -2.2096
  -2.2008  -2.1812  -2.1497  -2.1034  -2.0885  -2.0448  -2.0249  -1.9873
  -1.9235  -1.8986  -1.8952  -1.8607  -1.8464  -1.8023  -1.7780  -1.7661
  -1.7176  -1.6969  -1.6715  -1.6574  -1.6305  -1.6162  -1.5947  -1.5797
  -1.5517  -1.5440  -1.5117  -1.4708  -1.4377  -1.4276  -1.3611  -1.3430
  -1.3129  -1.2986  -1.1849  -1.1212  -1.0897  -1.0441  -1.0122  -0.9700
  -0.9362  -0.9136  -0.8627  -0.8070  -0.7902  -0.7473  -0.6224  -0.5192
  -0.4827  -0.4583  -0.4142  -0.3815  -0.3329  -0.3141  -0.2945  -0.2446
  -0.2320  -0.2007  -0.1844  -0.1660  -0.1582  -0.1290  -0.1056  -0.0931
  -0.0752  -0.0414  -0.0083   0.0085   0.0421   0.0562   0.0731   0.0982
   0.1148   0.1296   0.1512   0.1635   0.1799   0.1837   0.2059   0.2241
   0.2341   0.2605   0.2620   0.2732   0.2841   0.3108   0.3322   0.3408
   0.3597   0.3657   0.3903   0.4098   0.4307   0.4477   0.4532   0.4688
   0.4865   0.5090   0.5195   0.5322   0.5443   0.5576   0.5770   0.5877
   0.5986   0.6099   0.6318   0.6572   0.6716   0.6880   0.6999   0.7172
   0.7405   0.7522   0.7759   0.7959   0.8152   0.8283   0.8445   0.8538
   0.8692   0.8782   0.8938   0.9260   0.9529   0.9602   0.9820   1.0121
   1.0230   1.0686   1.0746   1.1194   1.1356   1.1736   1.1983   1.2321
   1.2718   1.3060   1.3297   1.3679   1.4457   1.4565   1.4977   1.5352
   1.5630   1.6271   1.6653   1.7437   1.7724   1.8009   1.8337   1.9296
     eigenvalues at k+q:
 -36.2423 -36.0412 -36.0032 -35.8845 -35.8086 -35.7901 -35.7516 -35.6918
 -35.6614 -35.6389 -35.5816 -35.5213 -35.4980 -18.2088 -18.1526 -18.1009
 -18.0632 -18.0351 -18.0071 -17.9698 -17.9448 -17.8901 -17.8627 -17.8362
 -17.7822 -17.7390 -17.7150 -17.6915 -17.6672 -17.6434 -17.6012 -17.5730
 -17.5488 -17.5275 -17.4895 -17.4604 -17.4469 -17.4312 -17.3896 -17.3772
 -17.3638 -17.3577 -17.3345 -17.3070 -17.2791 -17.2542 -17.2310 -17.2076
 -17.1907 -17.1762 -17.1656 -17.1442 -17.1345 -17.1126 -17.0933 -17.0859
 -17.0669 -17.0502 -17.0418 -17.0240 -17.0029 -16.9909 -16.9809 -16.9743
 -16.9501 -16.9353 -16.9226 -16.9063 -16.8957 -16.8842 -16.8813 -16.8591
 -16.8425 -16.8250 -16.8197 -16.8044 -16.7954 -16.7781 -16.7612 -16.7504
 -16.7411 -16.7184 -16.6882 -16.6793 -16.6640 -16.6495 -16.6345 -16.6260
 -16.6170 -16.5991 -16.5870 -16.5597 -16.5562 -16.5064 -16.4922 -16.4811
 -16.4203 -16.3910 -16.2834 -16.1908 -16.1629 -16.1285 -16.0802 -15.6629
 -15.5962 -15.1549 -15.1209 -15.0860 -14.9696 -14.8718 -14.8470 -14.7642
 -14.7245 -14.6706 -14.6570 -14.6376 -14.4692 -14.3111 -14.2793 -14.2495
 -14.2268 -14.1938 -14.1612 -14.1261 -14.1048 -14.0115 -13.8798 -13.8437
 -13.7905  -6.7174  -6.2725  -6.1092  -6.0008  -5.9557  -5.9346  -5.8886
  -5.8605  -5.8303  -5.7609  -5.7222  -5.7174  -5.6836  -5.6747  -5.6451
  -5.6174  -5.5953  -5.5538  -5.4649  -5.4303  -5.3874  -5.3629  -5.2943
  -5.2401  -5.2230  -5.1979  -5.1671  -5.1213  -5.0959  -5.0815  -5.0571
  -5.0270  -5.0158  -4.9627  -4.9420  -4.8948  -4.8641  -4.8291  -4.7747
  -4.7652  -4.7102  -4.6770  -4.6603  -4.6427  -4.5741  -4.5353  -4.5109
  -4.4082  -4.3489  -3.6467  -3.4818  -3.3744  -3.2181  -3.1822  -3.1328
  -3.0262  -3.0098  -2.9560  -2.9031  -2.8478  -2.7821  -2.7560  -2.7401
  -2.6808  -2.6739  -2.6707  -2.6172  -2.5463  -2.5263  -2.4912  -2.4623
  -2.4021  -2.3950  -2.3509  -2.3205  -2.3016  -2.2805  -2.2331  -2.2069
  -2.1958  -2.1745  -2.1459  -2.0990  -2.0845  -2.0442  -2.0258  -1.9855
  -1.9245  -1.9027  -1.8955  -1.8608  -1.8449  -1.8016  -1.7754  -1.7655
  -1.7173  -1.6964  -1.6743  -1.6599  -1.6329  -1.6186  -1.5945  -1.5796
  -1.5519  -1.5453  -1.5158  -1.4758  -1.4382  -1.4299  -1.3640  -1.3439
  -1.3173  -1.2974  -1.1887  -1.1187  -1.0844  -1.0430  -1.0120  -0.9685
  -0.9376  -0.9067  -0.8609  -0.8029  -0.7864  -0.7439  -0.6254  -0.5328
  -0.4841  -0.4554  -0.4149  -0.3777  -0.3332  -0.3125  -0.2939  -0.2458
  -0.2305  -0.1991  -0.1850  -0.1669  -0.1596  -0.1292  -0.1040  -0.0944
  -0.0734  -0.0388  -0.0088   0.0074   0.0438   0.0552   0.0718   0.0985
   0.1142   0.1302   0.1515   0.1644   0.1788   0.1853   0.2074   0.2234
   0.2327   0.2589   0.2621   0.2721   0.2824   0.3083   0.3338   0.3420
   0.3577   0.3650   0.3915   0.4106   0.4290   0.4477   0.4549   0.4678
   0.4889   0.5080   0.5186   0.5331   0.5435   0.5567   0.5766   0.5878
   0.6007   0.6093   0.6327   0.6580   0.6714   0.6880   0.6991   0.7160
   0.7409   0.7527   0.7786   0.7964   0.8183   0.8286   0.8440   0.8555
   0.8678   0.8795   0.8953   0.9291   0.9558   0.9601   0.9896   1.0146
   1.0286   1.0702   1.0739   1.1167   1.1388   1.1729   1.1971   1.2379
   1.2758   1.3050   1.3302   1.3736   1.4460   1.4601   1.4966   1.5302
   1.5631   1.6274   1.6603   1.7459   1.7689   1.8010   1.8275   1.9257
     cgsolve_all iterations  70    anorm=    0.72E-07
     cgsolve_all iterations  70    anorm=    0.72E-07
     cgsolve_all iterations  70    anorm=    0.72E-07
     compute_u_kq: q = (    0.0000,    0.0000,    0.0398)
     Rotating WFCS
     ethr =  1.00E-14,  avg # of iterations = 23.0
     eigenvalues at k:
 -36.2423 -36.0412 -36.0032 -35.8845 -35.8087 -35.7901 -35.7516 -35.6918
 -35.6615 -35.6389 -35.5817 -35.5213 -35.4981 -18.2073 -18.1496 -18.1000
 -18.0635 -18.0338 -18.0087 -17.9689 -17.9453 -17.8912 -17.8622 -17.8393
 -17.7812 -17.7393 -17.7166 -17.6920 -17.6676 -17.6435 -17.6014 -17.5740
 -17.5496 -17.5264 -17.4875 -17.4594 -17.4457 -17.4300 -17.3888 -17.3758
 -17.3636 -17.3560 -17.3346 -17.3077 -17.2795 -17.2542 -17.2325 -17.2056
 -17.1891 -17.1738 -17.1652 -17.1418 -17.1320 -17.1117 -17.0955 -17.0848
 -17.0647 -17.0491 -17.0385 -17.0224 -17.0033 -16.9908 -16.9806 -16.9733
 -16.9501 -16.9363 -16.9236 -16.9054 -16.8975 -16.8858 -16.8813 -16.8589
 -16.8436 -16.8282 -16.8215 -16.8052 -16.7984 -16.7779 -16.7640 -16.7509
 -16.7459 -16.7225 -16.6920 -16.6836 -16.6679 -16.6526 -16.6403 -16.6298
 -16.6170 -16.6020 -16.5893 -16.5599 -16.5564 -16.5068 -16.4927 -16.4812
 -16.4213 -16.3915 -16.2833 -16.1889 -16.1475 -16.1158 -16.0792 -15.6627
 -15.5965 -15.1513 -15.1251 -15.0899 -14.9723 -14.8697 -14.8445 -14.7574
 -14.7201 -14.6708 -14.6569 -14.6360 -14.4668 -14.3139 -14.2762 -14.2479
 -14.2252 -14.1950 -14.1607 -14.1249 -14.1099 -14.0119 -13.8803 -13.8463
 -13.7948  -6.7350  -6.2997  -6.1065  -5.9982  -5.9560  -5.9369  -5.8885
  -5.8630  -5.8303  -5.7602  -5.7221  -5.7153  -5.6838  -5.6720  -5.6446
  -5.6200  -5.5955  -5.5568  -5.4649  -5.4297  -5.3890  -5.3599  -5.2880
  -5.2314  -5.2123  -5.1981  -5.1653  -5.1179  -5.0958  -5.0788  -5.0586
  -5.0253  -5.0053  -4.9599  -4.9338  -4.8921  -4.8465  -4.8224  -4.7749
  -4.7661  -4.7103  -4.6767  -4.6605  -4.6409  -4.5672  -4.5347  -4.5172
  -4.4111  -4.3528  -3.6681  -3.5113  -3.3720  -3.2177  -3.1793  -3.1275
  -3.0307  -3.0028  -2.9519  -2.9014  -2.8412  -2.7784  -2.7495  -2.7390
  -2.6790  -2.6735  -2.6682  -2.6147  -2.5446  -2.5226  -2.4938  -2.4650
  -2.4045  -2.3953  -2.3470  -2.3216  -2.3033  -2.2832  -2.2363  -2.2096
  -2.2008  -2.1812  -2.1497  -2.1034  -2.0885  -2.0448  -2.0249  -1.9873
  -1.9235  -1.8986  -1.8952  -1.8607  -1.8464  -1.8023  -1.7780  -1.7661
  -1.7176  -1.6969  -1.6715  -1.6574  -1.6305  -1.6162  -1.5947  -1.5797
  -1.5517  -1.5440  -1.5117  -1.4708  -1.4377  -1.4276  -1.3611  -1.3430
  -1.3129  -1.2986  -1.1849  -1.1212  -1.0897  -1.0441  -1.0122  -0.9700
  -0.9362  -0.9136  -0.8627  -0.8070  -0.7902  -0.7473  -0.6224  -0.5192
  -0.4827  -0.4583  -0.4142  -0.3815  -0.3329  -0.3141  -0.2945  -0.2446
  -0.2320  -0.2007  -0.1844  -0.1660  -0.1582  -0.1290  -0.1056  -0.0931
  -0.0752  -0.0414  -0.0083   0.0085   0.0421   0.0562   0.0731   0.0982
   0.1148   0.1296   0.1512   0.1635   0.1799   0.1837   0.2059   0.2241
   0.2341   0.2605   0.2620   0.2732   0.2841   0.3108   0.3322   0.3408
   0.3597   0.3657   0.3903   0.4098   0.4307   0.4477   0.4532   0.4688
   0.4865   0.5090   0.5195   0.5322   0.5443   0.5576   0.5770   0.5877
   0.5986   0.6099   0.6318   0.6572   0.6716   0.6880   0.6999   0.7172
   0.7405   0.7522   0.7759   0.7959   0.8152   0.8283   0.8445   0.8538
   0.8692   0.8782   0.8938   0.9260   0.9529   0.9602   0.9820   1.0121
   1.0230   1.0686   1.0746   1.1194   1.1356   1.1736   1.1983   1.2321
   1.2718   1.3060   1.3297   1.3679   1.4457   1.4565   1.4977   1.5352
   1.5630   1.6271   1.6653   1.7437   1.7724   1.8009   1.8337   1.9296
     eigenvalues at k+q:
 -36.2423 -36.0412 -36.0032 -35.8845 -35.8086 -35.7901 -35.7516 -35.6918
 -35.6615 -35.6389 -35.5816 -35.5213 -35.4981 -18.2073 -18.1495 -18.1001
 -18.0636 -18.0336 -18.0087 -17.9689 -17.9454 -17.8912 -17.8622 -17.8393
 -17.7812 -17.7393 -17.7166 -17.6920 -17.6679 -17.6433 -17.6014 -17.5742
 -17.5492 -17.5265 -17.4874 -17.4599 -17.4460 -17.4287 -17.3910 -17.3747
 -17.3638 -17.3553 -17.3350 -17.3073 -17.2806 -17.2547 -17.2294 -17.2056
 -17.1903 -17.1743 -17.1645 -17.1426 -17.1319 -17.1124 -17.0942 -17.0854
 -17.0641 -17.0503 -17.0379 -17.0227 -17.0033 -16.9911 -16.9803 -16.9721
 -16.9513 -16.9352 -16.9237 -16.9061 -16.8979 -16.8859 -16.8807 -16.8588
 -16.8434 -16.8283 -16.8215 -16.8052 -16.7983 -16.7779 -16.7637 -16.7517
 -16.7456 -16.7224 -16.6920 -16.6836 -16.6679 -16.6525 -16.6403 -16.6298
 -16.6170 -16.6021 -16.5892 -16.5600 -16.5563 -16.5068 -16.4926 -16.4813
 -16.4213 -16.3915 -16.2833 -16.1889 -16.1475 -16.1158 -16.0792 -15.6627
 -15.5966 -15.1513 -15.1251 -15.0899 -14.9723 -14.8697 -14.8443 -14.7574
 -14.7201 -14.6708 -14.6569 -14.6360 -14.4668 -14.3139 -14.2762 -14.2479
 -14.2251 -14.1950 -14.1607 -14.1249 -14.1099 -14.0118 -13.8803 -13.8463
 -13.7948  -6.7350  -6.2997  -6.1065  -5.9982  -5.9560  -5.9370  -5.8885
  -5.8630  -5.8303  -5.7602  -5.7221  -5.7154  -5.6838  -5.6720  -5.6446
  -5.6201  -5.5955  -5.5568  -5.4649  -5.4297  -5.3890  -5.3599  -5.2880
  -5.2313  -5.2123  -5.1985  -5.1652  -5.1183  -5.0949  -5.0791  -5.0586
  -5.0258  -5.0050  -4.9600  -4.9337  -4.8921  -4.8462  -4.8225  -4.7750
  -4.7663  -4.7101  -4.6768  -4.6605  -4.6408  -4.5672  -4.5345  -4.5174
  -4.4111  -4.3529  -3.6681  -3.5114  -3.3720  -3.2177  -3.1793  -3.1275
  -3.0308  -3.0027  -2.9523  -2.9008  -2.8416  -2.7782  -2.7495  -2.7386
  -2.6796  -2.6736  -2.6682  -2.6148  -2.5454  -2.5213  -2.4938  -2.4657
  -2.4047  -2.3949  -2.3477  -2.3212  -2.3013  -2.2845  -2.2362  -2.2102
  -2.1996  -2.1815  -2.1509  -2.1025  -2.0888  -2.0444  -2.0233  -1.9899
  -1.9241  -1.8991  -1.8944  -1.8599  -1.8460  -1.8015  -1.7790  -1.7691
  -1.7154  -1.6981  -1.6710  -1.6578  -1.6304  -1.6145  -1.5935  -1.5784
  -1.5541  -1.5438  -1.5119  -1.4693  -1.4410  -1.4253  -1.3620  -1.3428
  -1.3139  -1.2979  -1.1852  -1.1221  -1.0893  -1.0401  -1.0145  -0.9707
  -0.9358  -0.9142  -0.8623  -0.8074  -0.7903  -0.7471  -0.6224  -0.5192
  -0.4826  -0.4586  -0.4143  -0.3814  -0.3327  -0.3147  -0.2945  -0.2437
  -0.2304  -0.2005  -0.1878  -0.1659  -0.1577  -0.1269  -0.1066  -0.0954
  -0.0750  -0.0404  -0.0075   0.0093   0.0403   0.0567   0.0731   0.0988
   0.1151   0.1304   0.1501   0.1616   0.1798   0.1850   0.2073   0.2234
   0.2365   0.2588   0.2611   0.2731   0.2835   0.3106   0.3310   0.3410
   0.3592   0.3682   0.3897   0.4105   0.4307   0.4464   0.4542   0.4679
   0.4867   0.5087   0.5208   0.5328   0.5444   0.5587   0.5753   0.5877
   0.5979   0.6110   0.6303   0.6570   0.6721   0.6871   0.7000   0.7175
   0.7421   0.7519   0.7765   0.7938   0.8165   0.8272   0.8453   0.8534
   0.8687   0.8776   0.8956   0.9256   0.9532   0.9601   0.9818   1.0124
   1.0225   1.0685   1.0748   1.1195   1.1355   1.1735   1.1984   1.2320
   1.2718   1.3061   1.3297   1.3679   1.4455   1.4564   1.4977   1.5353
   1.5629   1.6271   1.6654   1.7436   1.7724   1.8009   1.8338   1.9296
     cgsolve_all iterations  70    anorm=    0.73E-07
     cgsolve_all iterations  70    anorm=    0.72E-07
     cgsolve_all iterations  70    anorm=    0.71E-07
     compute_u_kq: q = (    0.0000,    0.0000,   -0.0398)
     Rotating WFCS
     ethr =  1.00E-14,  avg # of iterations = 23.0
     eigenvalues at k:
 -36.2423 -36.0412 -36.0032 -35.8845 -35.8087 -35.7901 -35.7516 -35.6918
 -35.6615 -35.6389 -35.5817 -35.5213 -35.4981 -18.2073 -18.1496 -18.1000
 -18.0635 -18.0338 -18.0087 -17.9689 -17.9453 -17.8912 -17.8622 -17.8393
 -17.7812 -17.7393 -17.7166 -17.6920 -17.6676 -17.6435 -17.6014 -17.5740
 -17.5496 -17.5264 -17.4875 -17.4594 -17.4457 -17.4300 -17.3888 -17.3758
 -17.3636 -17.3560 -17.3346 -17.3077 -17.2795 -17.2542 -17.2325 -17.2056
 -17.1891 -17.1738 -17.1652 -17.1418 -17.1320 -17.1117 -17.0955 -17.0848
 -17.0647 -17.0491 -17.0385 -17.0224 -17.0033 -16.9908 -16.9806 -16.9733
 -16.9501 -16.9363 -16.9236 -16.9054 -16.8975 -16.8858 -16.8813 -16.8589
 -16.8436 -16.8282 -16.8215 -16.8052 -16.7984 -16.7779 -16.7640 -16.7509
 -16.7459 -16.7225 -16.6920 -16.6836 -16.6679 -16.6526 -16.6403 -16.6298
 -16.6170 -16.6020 -16.5893 -16.5599 -16.5564 -16.5068 -16.4927 -16.4812
 -16.4213 -16.3915 -16.2833 -16.1889 -16.1475 -16.1158 -16.0792 -15.6627
 -15.5965 -15.1513 -15.1251 -15.0899 -14.9723 -14.8697 -14.8445 -14.7574
 -14.7201 -14.6708 -14.6569 -14.6360 -14.4668 -14.3139 -14.2762 -14.2479
 -14.2252 -14.1950 -14.1607 -14.1249 -14.1099 -14.0119 -13.8803 -13.8463
 -13.7948  -6.7350  -6.2997  -6.1065  -5.9982  -5.9560  -5.9369  -5.8885
  -5.8630  -5.8303  -5.7602  -5.7221  -5.7153  -5.6838  -5.6720  -5.6446
  -5.6200  -5.5955  -5.5568  -5.4649  -5.4297  -5.3890  -5.3599  -5.2880
  -5.2314  -5.2123  -5.1981  -5.1653  -5.1179  -5.0958  -5.0788  -5.0586
  -5.0253  -5.0053  -4.9599  -4.9338  -4.8921  -4.8465  -4.8224  -4.7749
  -4.7661  -4.7103  -4.6767  -4.6605  -4.6409  -4.5672  -4.5347  -4.5172
  -4.4111  -4.3528  -3.6681  -3.5113  -3.3720  -3.2177  -3.1793  -3.1275
  -3.0307  -3.0028  -2.9519  -2.9014  -2.8412  -2.7784  -2.7495  -2.7390
  -2.6790  -2.6735  -2.6682  -2.6147  -2.5446  -2.5226  -2.4938  -2.4650
  -2.4045  -2.3953  -2.3470  -2.3216  -2.3033  -2.2832  -2.2363  -2.2096
  -2.2008  -2.1812  -2.1497  -2.1034  -2.0885  -2.0448  -2.0249  -1.9873
  -1.9235  -1.8986  -1.8952  -1.8607  -1.8464  -1.8023  -1.7780  -1.7661
  -1.7176  -1.6969  -1.6715  -1.6574  -1.6305  -1.6162  -1.5947  -1.5797
  -1.5517  -1.5440  -1.5117  -1.4708  -1.4377  -1.4276  -1.3611  -1.3430
  -1.3129  -1.2986  -1.1849  -1.1212  -1.0897  -1.0441  -1.0122  -0.9700
  -0.9362  -0.9136  -0.8627  -0.8070  -0.7902  -0.7473  -0.6224  -0.5192
  -0.4827  -0.4583  -0.4142  -0.3815  -0.3329  -0.3141  -0.2945  -0.2446
  -0.2320  -0.2007  -0.1844  -0.1660  -0.1582  -0.1290  -0.1056  -0.0931
  -0.0752  -0.0414  -0.0083   0.0085   0.0421   0.0562   0.0731   0.0982
   0.1148   0.1296   0.1512   0.1635   0.1799   0.1837   0.2059   0.2241
   0.2341   0.2605   0.2620   0.2732   0.2841   0.3108   0.3322   0.3408
   0.3597   0.3657   0.3903   0.4098   0.4307   0.4477   0.4532   0.4688
   0.4865   0.5090   0.5195   0.5322   0.5443   0.5576   0.5770   0.5877
   0.5986   0.6099   0.6318   0.6572   0.6716   0.6880   0.6999   0.7172
   0.7405   0.7522   0.7759   0.7959   0.8152   0.8283   0.8445   0.8538
   0.8692   0.8782   0.8938   0.9260   0.9529   0.9602   0.9820   1.0121
   1.0230   1.0686   1.0746   1.1194   1.1356   1.1736   1.1983   1.2321
   1.2718   1.3060   1.3297   1.3679   1.4457   1.4565   1.4977   1.5352
   1.5630   1.6271   1.6653   1.7437   1.7724   1.8009   1.8337   1.9296
     eigenvalues at k+q:
 -36.2423 -36.0412 -36.0032 -35.8845 -35.8086 -35.7901 -35.7516 -35.6918
 -35.6615 -35.6389 -35.5816 -35.5213 -35.4981 -18.2073 -18.1496 -18.0998
 -18.0636 -18.0339 -18.0087 -17.9689 -17.9454 -17.8912 -17.8622 -17.8393
 -17.7812 -17.7393 -17.7166 -17.6919 -17.6675 -17.6436 -17.6014 -17.5738
 -17.5499 -17.5267 -17.4876 -17.4587 -17.4458 -17.4305 -17.3870 -17.3767
 -17.3640 -17.3570 -17.3341 -17.3077 -17.2779 -17.2542 -17.2347 -17.2057
 -17.1886 -17.1741 -17.1653 -17.1412 -17.1322 -17.1106 -17.0965 -17.0844
 -17.0651 -17.0479 -17.0389 -17.0225 -17.0031 -16.9903 -16.9813 -16.9740
 -16.9490 -16.9374 -16.9236 -16.9051 -16.8971 -16.8860 -16.8814 -16.8589
 -16.8437 -16.8283 -16.8214 -16.8051 -16.7985 -16.7778 -16.7641 -16.7502
 -16.7461 -16.7227 -16.6919 -16.6836 -16.6679 -16.6526 -16.6402 -16.6299
 -16.6170 -16.6019 -16.5893 -16.5598 -16.5565 -16.5068 -16.4929 -16.4809
 -16.4214 -16.3915 -16.2833 -16.1889 -16.1475 -16.1159 -16.0792 -15.6627
 -15.5966 -15.1513 -15.1251 -15.0899 -14.9723 -14.8696 -14.8445 -14.7574
 -14.7201 -14.6707 -14.6569 -14.6360 -14.4668 -14.3138 -14.2762 -14.2479
 -14.2253 -14.1950 -14.1607 -14.1249 -14.1098 -14.0120 -13.8803 -13.8462
 -13.7947  -6.7350  -6.2997  -6.1066  -5.9982  -5.9560  -5.9369  -5.8885
  -5.8630  -5.8303  -5.7602  -5.7221  -5.7152  -5.6839  -5.6721  -5.6447
  -5.6199  -5.5955  -5.5569  -5.4649  -5.4298  -5.3890  -5.3600  -5.2881
  -5.2315  -5.2122  -5.1978  -5.1654  -5.1173  -5.0968  -5.0786  -5.0587
  -5.0251  -5.0054  -4.9597  -4.9339  -4.8922  -4.8467  -4.8224  -4.7748
  -4.7660  -4.7104  -4.6767  -4.6604  -4.6409  -4.5674  -4.5348  -4.5171
  -4.4111  -4.3529  -3.6681  -3.5113  -3.3719  -3.2178  -3.1793  -3.1275
  -3.0306  -3.0029  -2.9515  -2.9019  -2.8411  -2.7786  -2.7502  -2.7386
  -2.6789  -2.6750  -2.6661  -2.6147  -2.5438  -2.5241  -2.4940  -2.4641
  -2.4041  -2.3959  -2.3460  -2.3223  -2.3057  -2.2816  -2.2361  -2.2086
  -2.2018  -2.1807  -2.1492  -2.1046  -2.0882  -2.0454  -2.0260  -1.9852
  -1.9229  -1.8997  -1.8954  -1.8615  -1.8452  -1.8037  -1.7772  -1.7629
  -1.7202  -1.6947  -1.6716  -1.6573  -1.6311  -1.6177  -1.5961  -1.5807
  -1.5507  -1.5431  -1.5114  -1.4733  -1.4347  -1.4285  -1.3606  -1.3426
  -1.3131  -1.2984  -1.1848  -1.1207  -1.0896  -1.0488  -1.0095  -0.9693
  -0.9362  -0.9134  -0.8630  -0.8067  -0.7903  -0.7472  -0.6223  -0.5193
  -0.4829  -0.4580  -0.4140  -0.3816  -0.3329  -0.3136  -0.2940  -0.2459
  -0.2330  -0.2010  -0.1817  -0.1661  -0.1584  -0.1315  -0.1046  -0.0907
  -0.0751  -0.0425  -0.0097   0.0085   0.0434   0.0556   0.0735   0.0975
   0.1149   0.1286   0.1515   0.1656   0.1770   0.1856   0.2045   0.2249
   0.2316   0.2613   0.2642   0.2731   0.2849   0.3106   0.3324   0.3414
   0.3592   0.3645   0.3911   0.4085   0.4306   0.4477   0.4536   0.4702
   0.4859   0.5100   0.5182   0.5313   0.5436   0.5568   0.5784   0.5878
   0.5992   0.6087   0.6335   0.6576   0.6711   0.6888   0.6995   0.7173
   0.7388   0.7527   0.7756   0.7972   0.8143   0.8297   0.8436   0.8541
   0.8692   0.8789   0.8916   0.9266   0.9526   0.9607   0.9820   1.0119
   1.0235   1.0687   1.0744   1.1194   1.1356   1.1736   1.1981   1.2321
   1.2718   1.3059   1.3297   1.3679   1.4458   1.4566   1.4977   1.5351
   1.5629   1.6271   1.6653   1.7438   1.7724   1.8009   1.8337   1.9296
     cgsolve_all iterations  70    anorm=    0.73E-07
     cgsolve_all iterations  70    anorm=    0.71E-07
     cgsolve_all iterations  70    anorm=    0.71E-07

     k-point #    2 of     4      pool #  1    cpu time:   12137.2
     compute_u_kq: q = (    0.0000,    0.0000,    0.0000)
     Rotating WFCS
     ethr =  1.00E-14,  avg # of iterations =  5.0
     eigenvalues at k:
 -36.2423 -36.0412 -36.0032 -35.8845 -35.8087 -35.7901 -35.7516 -35.6918
 -35.6615 -35.6389 -35.5817 -35.5213 -35.4981 -18.2072 -18.1498 -18.0988
 -18.0657 -18.0319 -18.0094 -17.9686 -17.9456 -17.8911 -17.8623 -17.8392
 -17.7812 -17.7397 -17.7162 -17.6914 -17.6683 -17.6435 -17.6008 -17.5745
 -17.5480 -17.5302 -17.4864 -17.4573 -17.4483 -17.4196 -17.3978 -17.3728
 -17.3672 -17.3614 -17.3330 -17.3054 -17.2731 -17.2598 -17.2216 -17.2054
 -17.1955 -17.1843 -17.1580 -17.1431 -17.1353 -17.1093 -17.0934 -17.0841
 -17.0646 -17.0488 -17.0346 -17.0291 -17.0019 -16.9895 -16.9826 -16.9686
 -16.9535 -16.9348 -16.9247 -16.9086 -16.8974 -16.8874 -16.8767 -16.8592
 -16.8417 -16.8308 -16.8207 -16.8055 -16.7985 -16.7776 -16.7631 -16.7522
 -16.7448 -16.7234 -16.6917 -16.6836 -16.6678 -16.6526 -16.6402 -16.6301
 -16.6170 -16.6022 -16.5892 -16.5599 -16.5561 -16.5059 -16.4943 -16.4798
 -16.4223 -16.3911 -16.2833 -16.1890 -16.1474 -16.1158 -16.0792 -15.6627
 -15.5965 -15.1513 -15.1251 -15.0899 -14.9723 -14.8697 -14.8445 -14.7574
 -14.7201 -14.6708 -14.6569 -14.6360 -14.4668 -14.3139 -14.2762 -14.2479
 -14.2252 -14.1950 -14.1607 -14.1249 -14.1099 -14.0119 -13.8803 -13.8463
 -13.7948  -6.7350  -6.2997  -6.1065  -5.9982  -5.9560  -5.9369  -5.8884
  -5.8630  -5.8303  -5.7603  -5.7223  -5.7150  -5.6839  -5.6720  -5.6447
  -5.6198  -5.5956  -5.5569  -5.4648  -5.4301  -5.3887  -5.3600  -5.2880
  -5.2317  -5.2115  -5.1993  -5.1651  -5.1158  -5.0956  -5.0794  -5.0591
  -5.0285  -5.0034  -4.9599  -4.9327  -4.8927  -4.8447  -4.8243  -4.7748
  -4.7660  -4.7103  -4.6773  -4.6602  -4.6404  -4.5674  -4.5346  -4.5173
  -4.4111  -4.3528  -3.6681  -3.5113  -3.3719  -3.2178  -3.1794  -3.1275
  -3.0315  -3.0015  -2.9525  -2.8987  -2.8437  -2.7785  -2.7549  -2.7323
  -2.6830  -2.6809  -2.6559  -2.6157  -2.5454  -2.5243  -2.4954  -2.4631
  -2.4025  -2.3958  -2.3452  -2.3262  -2.3095  -2.2773  -2.2336  -2.2074
  -2.1945  -2.1753  -2.1604  -2.1085  -2.0863  -2.0470  -2.0220  -1.9903
  -1.9215  -1.9092  -1.8930  -1.8616  -1.8245  -1.8141  -1.7841  -1.7619
  -1.7223  -1.6839  -1.6692  -1.6577  -1.6397  -1.6119  -1.6015  -1.5796
  -1.5577  -1.5346  -1.5136  -1.4830  -1.4372  -1.4123  -1.3649  -1.3344
  -1.3249  -1.2908  -1.1867  -1.1248  -1.0841  -1.0564  -1.0025  -0.9710
  -0.9303  -0.9198  -0.8617  -0.8095  -0.7912  -0.7453  -0.6217  -0.5194
  -0.4840  -0.4580  -0.4136  -0.3819  -0.3314  -0.3162  -0.2884  -0.2498
  -0.2248  -0.2024  -0.1908  -0.1662  -0.1547  -0.1358  -0.1040  -0.0913
  -0.0728  -0.0409  -0.0128   0.0142   0.0354   0.0571   0.0782   0.0993
   0.1195   0.1301   0.1368   0.1637   0.1719   0.1984   0.2066   0.2250
   0.2312   0.2559   0.2694   0.2788   0.2885   0.2996   0.3263   0.3431
   0.3567   0.3753   0.3907   0.4028   0.4314   0.4424   0.4580   0.4757
   0.4837   0.5151   0.5201   0.5282   0.5432   0.5539   0.5748   0.5867
   0.5995   0.6077   0.6338   0.6565   0.6753   0.6849   0.7007   0.7223
   0.7377   0.7570   0.7776   0.7886   0.8157   0.8344   0.8454   0.8529
   0.8623   0.8766   0.8920   0.9271   0.9538   0.9657   0.9789   1.0127
   1.0229   1.0687   1.0741   1.1202   1.1350   1.1734   1.1983   1.2321
   1.2718   1.3060   1.3297   1.3678   1.4455   1.4568   1.4978   1.5351
   1.5628   1.6272   1.6653   1.7437   1.7724   1.8009   1.8337   1.9296
     eigenvalues at k+q:
 -36.2423 -36.0412 -36.0032 -35.8845 -35.8086 -35.7901 -35.7516 -35.6918
 -35.6615 -35.6389 -35.5816 -35.5213 -35.4981 -18.2073 -18.1498 -18.0988
 -18.0657 -18.0319 -18.0094 -17.9686 -17.9456 -17.8911 -17.8623 -17.8392
 -17.7812 -17.7397 -17.7162 -17.6914 -17.6683 -17.6436 -17.6009 -17.5745
 -17.5481 -17.5302 -17.4864 -17.4573 -17.4483 -17.4196 -17.3978 -17.3728
 -17.3673 -17.3614 -17.3330 -17.3054 -17.2731 -17.2598 -17.2216 -17.2054
 -17.1955 -17.1842 -17.1580 -17.1431 -17.1352 -17.1093 -17.0934 -17.0841
 -17.0646 -17.0488 -17.0346 -17.0291 -17.0019 -16.9895 -16.9826 -16.9687
 -16.9535 -16.9348 -16.9247 -16.9086 -16.8974 -16.8874 -16.8767 -16.8592
 -16.8417 -16.8308 -16.8207 -16.8055 -16.7985 -16.7776 -16.7631 -16.7522
 -16.7448 -16.7234 -16.6917 -16.6836 -16.6678 -16.6526 -16.6402 -16.6301
 -16.6170 -16.6022 -16.5892 -16.5599 -16.5561 -16.5060 -16.4943 -16.4798
 -16.4223 -16.3911 -16.2833 -16.1889 -16.1475 -16.1158 -16.0792 -15.6627
 -15.5966 -15.1513 -15.1251 -15.0899 -14.9723 -14.8697 -14.8444 -14.7574
 -14.7201 -14.6708 -14.6569 -14.6360 -14.4668 -14.3139 -14.2762 -14.2479
 -14.2252 -14.1950 -14.1607 -14.1249 -14.1098 -14.0119 -13.8803 -13.8463
 -13.7948  -6.7350  -6.2997  -6.1065  -5.9982  -5.9560  -5.9369  -5.8885
  -5.8630  -5.8303  -5.7603  -5.7223  -5.7150  -5.6839  -5.6720  -5.6448
  -5.6198  -5.5956  -5.5569  -5.4648  -5.4301  -5.3887  -5.3600  -5.2881
  -5.2317  -5.2115  -5.1993  -5.1651  -5.1158  -5.0956  -5.0795  -5.0591
  -5.0285  -5.0034  -4.9599  -4.9327  -4.8927  -4.8447  -4.8243  -4.7748
  -4.7660  -4.7103  -4.6773  -4.6603  -4.6404  -4.5674  -4.5346  -4.5173
  -4.4111  -4.3529  -3.6681  -3.5113  -3.3719  -3.2178  -3.1794  -3.1275
  -3.0315  -3.0015  -2.9525  -2.8987  -2.8437  -2.7785  -2.7549  -2.7323
  -2.6830  -2.6809  -2.6559  -2.6157  -2.5454  -2.5243  -2.4954  -2.4631
  -2.4025  -2.3958  -2.3452  -2.3263  -2.3095  -2.2773  -2.2336  -2.2075
  -2.1945  -2.1753  -2.1604  -2.1085  -2.0863  -2.0470  -2.0220  -1.9903
  -1.9215  -1.9092  -1.8930  -1.8616  -1.8245  -1.8141  -1.7841  -1.7619
  -1.7223  -1.6839  -1.6692  -1.6577  -1.6397  -1.6119  -1.6015  -1.5796
  -1.5577  -1.5346  -1.5136  -1.4830  -1.4372  -1.4123  -1.3649  -1.3345
  -1.3249  -1.2908  -1.1868  -1.1248  -1.0841  -1.0564  -1.0025  -0.9710
  -0.9303  -0.9198  -0.8617  -0.8095  -0.7912  -0.7453  -0.6217  -0.5194
  -0.4840  -0.4580  -0.4136  -0.3819  -0.3314  -0.3162  -0.2884  -0.2498
  -0.2248  -0.2024  -0.1908  -0.1662  -0.1547  -0.1358  -0.1040  -0.0913
  -0.0728  -0.0409  -0.0128   0.0142   0.0354   0.0571   0.0782   0.0993
   0.1195   0.1301   0.1368   0.1637   0.1719   0.1984   0.2066   0.2250
   0.2312   0.2558   0.2694   0.2788   0.2885   0.2996   0.3263   0.3431
   0.3567   0.3753   0.3907   0.4028   0.4314   0.4424   0.4579   0.4757
   0.4837   0.5151   0.5201   0.5282   0.5431   0.5539   0.5748   0.5867
   0.5995   0.6077   0.6338   0.6565   0.6753   0.6849   0.7007   0.7223
   0.7377   0.7570   0.7776   0.7886   0.8157   0.8344   0.8454   0.8529
   0.8623   0.8766   0.8920   0.9271   0.9538   0.9657   0.9789   1.0127
   1.0229   1.0687   1.0741   1.1202   1.1350   1.1734   1.1983   1.2321
   1.2718   1.3060   1.3297   1.3678   1.4454   1.4568   1.4978   1.5351
   1.5628   1.6272   1.6654   1.7437   1.7724   1.8009   1.8337   1.9296
     cgsolve_all iterations  63    anorm=    0.71E-07
PARA_AUG  1      50.5727677        -0.2889625         0.5296001
     cgsolve_all iterations  63    anorm=    0.70E-07
PARA_AUG  2      -0.2125722        50.2154607         0.2095264
     cgsolve_all iterations  63    anorm=    0.69E-07
PARA_AUG  3       0.4566933         0.2479018        50.6206694
     cgsolve_all iterations  70    anorm=    0.73E-07
     cgsolve_all iterations  70    anorm=    0.72E-07
     cgsolve_all iterations  70    anorm=    0.70E-07
     compute_u_kq: q = (    0.0398,    0.0000,    0.0000)
     Rotating WFCS
     ethr =  1.00E-14,  avg # of iterations = 23.0
     eigenvalues at k:
 -36.2423 -36.0412 -36.0032 -35.8845 -35.8087 -35.7901 -35.7516 -35.6918
 -35.6615 -35.6389 -35.5817 -35.5213 -35.4981 -18.2072 -18.1498 -18.0988
 -18.0657 -18.0319 -18.0094 -17.9686 -17.9456 -17.8911 -17.8623 -17.8392
 -17.7812 -17.7397 -17.7162 -17.6914 -17.6683 -17.6435 -17.6008 -17.5745
 -17.5480 -17.5302 -17.4864 -17.4573 -17.4483 -17.4196 -17.3978 -17.3728
 -17.3672 -17.3614 -17.3330 -17.3054 -17.2731 -17.2598 -17.2216 -17.2054
 -17.1955 -17.1843 -17.1580 -17.1431 -17.1353 -17.1093 -17.0934 -17.0841
 -17.0646 -17.0488 -17.0346 -17.0291 -17.0019 -16.9895 -16.9826 -16.9686
 -16.9535 -16.9348 -16.9247 -16.9086 -16.8974 -16.8874 -16.8767 -16.8592
 -16.8417 -16.8308 -16.8207 -16.8055 -16.7985 -16.7776 -16.7631 -16.7522
 -16.7448 -16.7234 -16.6917 -16.6836 -16.6678 -16.6526 -16.6402 -16.6301
 -16.6170 -16.6022 -16.5892 -16.5599 -16.5561 -16.5059 -16.4943 -16.4798
 -16.4223 -16.3911 -16.2833 -16.1890 -16.1474 -16.1158 -16.0792 -15.6627
 -15.5965 -15.1513 -15.1251 -15.0899 -14.9723 -14.8697 -14.8445 -14.7574
 -14.7201 -14.6708 -14.6569 -14.6360 -14.4668 -14.3139 -14.2762 -14.2479
 -14.2252 -14.1950 -14.1607 -14.1249 -14.1099 -14.0119 -13.8803 -13.8463
 -13.7948  -6.7350  -6.2997  -6.1065  -5.9982  -5.9560  -5.9369  -5.8884
  -5.8630  -5.8303  -5.7603  -5.7223  -5.7150  -5.6839  -5.6720  -5.6447
  -5.6198  -5.5956  -5.5569  -5.4648  -5.4301  -5.3887  -5.3600  -5.2880
  -5.2317  -5.2115  -5.1993  -5.1651  -5.1158  -5.0956  -5.0794  -5.0591
  -5.0285  -5.0034  -4.9599  -4.9327  -4.8927  -4.8447  -4.8243  -4.7748
  -4.7660  -4.7103  -4.6773  -4.6602  -4.6404  -4.5674  -4.5346  -4.5173
  -4.4111  -4.3528  -3.6681  -3.5113  -3.3719  -3.2178  -3.1794  -3.1275
  -3.0315  -3.0015  -2.9525  -2.8987  -2.8437  -2.7785  -2.7549  -2.7323
  -2.6830  -2.6809  -2.6559  -2.6157  -2.5454  -2.5243  -2.4954  -2.4631
  -2.4025  -2.3958  -2.3452  -2.3262  -2.3095  -2.2773  -2.2336  -2.2074
  -2.1945  -2.1753  -2.1604  -2.1085  -2.0863  -2.0470  -2.0220  -1.9903
  -1.9215  -1.9092  -1.8930  -1.8616  -1.8245  -1.8141  -1.7841  -1.7619
  -1.7223  -1.6839  -1.6692  -1.6577  -1.6397  -1.6119  -1.6015  -1.5796
  -1.5577  -1.5346  -1.5136  -1.4830  -1.4372  -1.4123  -1.3649  -1.3344
  -1.3249  -1.2908  -1.1867  -1.1248  -1.0841  -1.0564  -1.0025  -0.9710
  -0.9303  -0.9198  -0.8617  -0.8095  -0.7912  -0.7453  -0.6217  -0.5194
  -0.4840  -0.4580  -0.4136  -0.3819  -0.3314  -0.3162  -0.2884  -0.2498
  -0.2248  -0.2024  -0.1908  -0.1662  -0.1547  -0.1358  -0.1040  -0.0913
  -0.0728  -0.0409  -0.0128   0.0142   0.0354   0.0571   0.0782   0.0993
   0.1195   0.1301   0.1368   0.1637   0.1719   0.1984   0.2066   0.2250
   0.2312   0.2559   0.2694   0.2788   0.2885   0.2996   0.3263   0.3431
   0.3567   0.3753   0.3907   0.4028   0.4314   0.4424   0.4580   0.4757
   0.4837   0.5151   0.5201   0.5282   0.5432   0.5539   0.5748   0.5867
   0.5995   0.6077   0.6338   0.6565   0.6753   0.6849   0.7007   0.7223
   0.7377   0.7570   0.7776   0.7886   0.8157   0.8344   0.8454   0.8529
   0.8623   0.8766   0.8920   0.9271   0.9538   0.9657   0.9789   1.0127
   1.0229   1.0687   1.0741   1.1202   1.1350   1.1734   1.1983   1.2321
   1.2718   1.3060   1.3297   1.3678   1.4455   1.4568   1.4978   1.5351
   1.5628   1.6272   1.6653   1.7437   1.7724   1.8009   1.8337   1.9296
     eigenvalues at k+q:
 -36.2423 -36.0412 -36.0032 -35.8845 -35.8086 -35.7901 -35.7516 -35.6918
 -35.6615 -35.6389 -35.5816 -35.5213 -35.4980 -18.2082 -18.1510 -18.0999
 -18.0681 -18.0320 -18.0073 -17.9687 -17.9460 -17.8892 -17.8625 -17.8387
 -17.7816 -17.7379 -17.7155 -17.6911 -17.6668 -17.6442 -17.6003 -17.5745
 -17.5487 -17.5304 -17.4886 -17.4579 -17.4508 -17.4187 -17.3984 -17.3745
 -17.3686 -17.3613 -17.3311 -17.3035 -17.2750 -17.2609 -17.2208 -17.2040
 -17.1967 -17.1842 -17.1573 -17.1468 -17.1364 -17.1096 -17.0960 -17.0849
 -17.0659 -17.0512 -17.0354 -17.0312 -17.0020 -16.9900 -16.9818 -16.9684
 -16.9535 -16.9358 -16.9209 -16.9081 -16.8959 -16.8884 -16.8788 -16.8581
 -16.8400 -16.8297 -16.8166 -16.8050 -16.7964 -16.7778 -16.7615 -16.7514
 -16.7426 -16.7202 -16.6894 -16.6810 -16.6647 -16.6503 -16.6365 -16.6278
 -16.6167 -16.6008 -16.5876 -16.5597 -16.5562 -16.5057 -16.4939 -16.4790
 -16.4230 -16.3906 -16.2833 -16.1907 -16.1574 -16.1241 -16.0798 -15.6628
 -15.5963 -15.1527 -15.1222 -15.0872 -14.9716 -14.8762 -14.8389 -14.7624
 -14.7239 -14.6716 -14.6574 -14.6372 -14.4685 -14.3149 -14.2784 -14.2505
 -14.2192 -14.1949 -14.1603 -14.1260 -14.1107 -14.0069 -13.8798 -13.8474
 -13.7914  -6.7232  -6.2819  -6.1049  -5.9992  -5.9572  -5.9397  -5.8890
  -5.8617  -5.8299  -5.7603  -5.7245  -5.7181  -5.6811  -5.6726  -5.6440
  -5.6215  -5.5945  -5.5516  -5.4640  -5.4303  -5.3888  -5.3598  -5.2897
  -5.2376  -5.2202  -5.2057  -5.1634  -5.1178  -5.0956  -5.0815  -5.0555
  -5.0294  -5.0092  -4.9627  -4.9374  -4.8946  -4.8566  -4.8283  -4.7773
  -4.7677  -4.7111  -4.6793  -4.6597  -4.6409  -4.5701  -4.5340  -4.5136
  -4.4083  -4.3509  -3.6534  -3.4917  -3.3763  -3.2153  -3.1811  -3.1294
  -3.0285  -3.0074  -2.9544  -2.9018  -2.8462  -2.7802  -2.7575  -2.7327
  -2.6886  -2.6797  -2.6590  -2.6166  -2.5454  -2.5248  -2.4940  -2.4630
  -2.4018  -2.3956  -2.3456  -2.3285  -2.3037  -2.2776  -2.2354  -2.2064
  -2.1931  -2.1737  -2.1576  -2.1056  -2.0832  -2.0432  -2.0215  -1.9891
  -1.9214  -1.9043  -1.8953  -1.8603  -1.8244  -1.8157  -1.7881  -1.7635
  -1.7210  -1.6862  -1.6696  -1.6578  -1.6366  -1.6134  -1.6022  -1.5808
  -1.5554  -1.5362  -1.5160  -1.4844  -1.4430  -1.4151  -1.3642  -1.3375
  -1.3234  -1.2879  -1.1858  -1.1243  -1.0829  -1.0551  -1.0026  -0.9708
  -0.9293  -0.9193  -0.8592  -0.8080  -0.7915  -0.7426  -0.6242  -0.5240
  -0.4844  -0.4572  -0.4135  -0.3784  -0.3313  -0.3148  -0.2869  -0.2504
  -0.2261  -0.2060  -0.1908  -0.1653  -0.1563  -0.1366  -0.1044  -0.0934
  -0.0733  -0.0388  -0.0082   0.0148   0.0362   0.0568   0.0771   0.1029
   0.1188   0.1270   0.1351   0.1631   0.1741   0.1966   0.2067   0.2247
   0.2300   0.2559   0.2733   0.2775   0.2859   0.3007   0.3254   0.3427
   0.3566   0.3759   0.3921   0.4028   0.4318   0.4417   0.4568   0.4762
   0.4844   0.5146   0.5212   0.5274   0.5424   0.5531   0.5736   0.5865
   0.6003   0.6110   0.6353   0.6537   0.6776   0.6847   0.7006   0.7237
   0.7377   0.7578   0.7771   0.7864   0.8155   0.8326   0.8477   0.8530
   0.8644   0.8761   0.8944   0.9292   0.9549   0.9653   0.9811   1.0143
   1.0258   1.0701   1.0734   1.1222   1.1361   1.1740   1.2008   1.2313
   1.2741   1.3110   1.3314   1.3713   1.4434   1.4514   1.5001   1.5378
   1.5632   1.6266   1.6622   1.7376   1.7679   1.8036   1.8349   1.9268
     cgsolve_all iterations  70    anorm=    0.72E-07
     cgsolve_all iterations  70    anorm=    0.72E-07
     cgsolve_all iterations  70    anorm=    0.71E-07
     compute_u_kq: q = (   -0.0398,    0.0000,    0.0000)
     Rotating WFCS
     ethr =  1.00E-14,  avg # of iterations = 24.0
     eigenvalues at k:
 -36.2423 -36.0412 -36.0032 -35.8845 -35.8087 -35.7901 -35.7516 -35.6918
 -35.6615 -35.6389 -35.5817 -35.5213 -35.4981 -18.2072 -18.1498 -18.0988
 -18.0657 -18.0319 -18.0094 -17.9686 -17.9456 -17.8911 -17.8623 -17.8392
 -17.7812 -17.7397 -17.7162 -17.6914 -17.6683 -17.6435 -17.6008 -17.5745
 -17.5480 -17.5302 -17.4864 -17.4573 -17.4483 -17.4196 -17.3978 -17.3728
 -17.3672 -17.3614 -17.3330 -17.3054 -17.2731 -17.2598 -17.2216 -17.2054
 -17.1955 -17.1843 -17.1580 -17.1431 -17.1353 -17.1093 -17.0934 -17.0841
 -17.0646 -17.0488 -17.0346 -17.0291 -17.0019 -16.9895 -16.9826 -16.9686
 -16.9535 -16.9348 -16.9247 -16.9086 -16.8974 -16.8874 -16.8767 -16.8592
 -16.8417 -16.8308 -16.8207 -16.8055 -16.7985 -16.7776 -16.7631 -16.7522
 -16.7448 -16.7234 -16.6917 -16.6836 -16.6678 -16.6526 -16.6402 -16.6301
 -16.6170 -16.6022 -16.5892 -16.5599 -16.5561 -16.5059 -16.4943 -16.4798
 -16.4223 -16.3911 -16.2833 -16.1890 -16.1474 -16.1158 -16.0792 -15.6627
 -15.5965 -15.1513 -15.1251 -15.0899 -14.9723 -14.8697 -14.8445 -14.7574
 -14.7201 -14.6708 -14.6569 -14.6360 -14.4668 -14.3139 -14.2762 -14.2479
 -14.2252 -14.1950 -14.1607 -14.1249 -14.1099 -14.0119 -13.8803 -13.8463
 -13.7948  -6.7350  -6.2997  -6.1065  -5.9982  -5.9560  -5.9369  -5.8884
  -5.8630  -5.8303  -5.7603  -5.7223  -5.7150  -5.6839  -5.6720  -5.6447
  -5.6198  -5.5956  -5.5569  -5.4648  -5.4301  -5.3887  -5.3600  -5.2880
  -5.2317  -5.2115  -5.1993  -5.1651  -5.1158  -5.0956  -5.0794  -5.0591
  -5.0285  -5.0034  -4.9599  -4.9327  -4.8927  -4.8447  -4.8243  -4.7748
  -4.7660  -4.7103  -4.6773  -4.6602  -4.6404  -4.5674  -4.5346  -4.5173
  -4.4111  -4.3528  -3.6681  -3.5113  -3.3719  -3.2178  -3.1794  -3.1275
  -3.0315  -3.0015  -2.9525  -2.8987  -2.8437  -2.7785  -2.7549  -2.7323
  -2.6830  -2.6809  -2.6559  -2.6157  -2.5454  -2.5243  -2.4954  -2.4631
  -2.4025  -2.3958  -2.3452  -2.3262  -2.3095  -2.2773  -2.2336  -2.2074
  -2.1945  -2.1753  -2.1604  -2.1085  -2.0863  -2.0470  -2.0220  -1.9903
  -1.9215  -1.9092  -1.8930  -1.8616  -1.8245  -1.8141  -1.7841  -1.7619
  -1.7223  -1.6839  -1.6692  -1.6577  -1.6397  -1.6119  -1.6015  -1.5796
  -1.5577  -1.5346  -1.5136  -1.4830  -1.4372  -1.4123  -1.3649  -1.3344
  -1.3249  -1.2908  -1.1867  -1.1248  -1.0841  -1.0564  -1.0025  -0.9710
  -0.9303  -0.9198  -0.8617  -0.8095  -0.7912  -0.7453  -0.6217  -0.5194
  -0.4840  -0.4580  -0.4136  -0.3819  -0.3314  -0.3162  -0.2884  -0.2498
  -0.2248  -0.2024  -0.1908  -0.1662  -0.1547  -0.1358  -0.1040  -0.0913
  -0.0728  -0.0409  -0.0128   0.0142   0.0354   0.0571   0.0782   0.0993
   0.1195   0.1301   0.1368   0.1637   0.1719   0.1984   0.2066   0.2250
   0.2312   0.2559   0.2694   0.2788   0.2885   0.2996   0.3263   0.3431
   0.3567   0.3753   0.3907   0.4028   0.4314   0.4424   0.4580   0.4757
   0.4837   0.5151   0.5201   0.5282   0.5432   0.5539   0.5748   0.5867
   0.5995   0.6077   0.6338   0.6565   0.6753   0.6849   0.7007   0.7223
   0.7377   0.7570   0.7776   0.7886   0.8157   0.8344   0.8454   0.8529
   0.8623   0.8766   0.8920   0.9271   0.9538   0.9657   0.9789   1.0127
   1.0229   1.0687   1.0741   1.1202   1.1350   1.1734   1.1983   1.2321
   1.2718   1.3060   1.3297   1.3678   1.4455   1.4568   1.4978   1.5351
   1.5628   1.6272   1.6653   1.7437   1.7724   1.8009   1.8337   1.9296
     eigenvalues at k+q:
 -36.2423 -36.0412 -36.0032 -35.8845 -35.8086 -35.7901 -35.7516 -35.6917
 -35.6616 -35.6388 -35.5816 -35.5213 -35.4981 -18.2063 -18.1488 -18.0976
 -18.0629 -18.0322 -18.0116 -17.9686 -17.9449 -17.8931 -17.8623 -17.8397
 -17.7808 -17.7414 -17.7170 -17.6917 -17.6697 -17.6430 -17.6014 -17.5743
 -17.5475 -17.5299 -17.4842 -17.4573 -17.4461 -17.4201 -17.3973 -17.3715
 -17.3664 -17.3601 -17.3348 -17.3071 -17.2711 -17.2589 -17.2228 -17.2069
 -17.1943 -17.1843 -17.1589 -17.1390 -17.1338 -17.1089 -17.0906 -17.0834
 -17.0635 -17.0462 -17.0336 -17.0273 -17.0022 -16.9889 -16.9832 -16.9689
 -16.9532 -16.9348 -16.9274 -16.9096 -16.8992 -16.8862 -16.8747 -16.8605
 -16.8431 -16.8337 -16.8232 -16.8064 -16.8000 -16.7771 -16.7642 -16.7537
 -16.7463 -16.7269 -16.6945 -16.6858 -16.6709 -16.6555 -16.6438 -16.6320
 -16.6171 -16.6036 -16.5906 -16.5603 -16.5560 -16.5062 -16.4947 -16.4805
 -16.4216 -16.3916 -16.2831 -16.1880 -16.1374 -16.1077 -16.0783 -15.6626
 -15.5969 -15.1505 -15.1278 -15.0925 -14.9727 -14.8661 -14.8464 -14.7550
 -14.7143 -14.6691 -14.6560 -14.6347 -14.4652 -14.3147 -14.2739 -14.2455
 -14.2318 -14.1947 -14.1611 -14.1244 -14.1067 -14.0176 -13.8836 -13.8444
 -13.7965  -6.7465  -6.3168  -6.1083  -5.9972  -5.9546  -5.9341  -5.8878
  -5.8643  -5.8306  -5.7606  -5.7205  -5.7120  -5.6868  -5.6715  -5.6453
  -5.6186  -5.5965  -5.5618  -5.4659  -5.4300  -5.3884  -5.3599  -5.2863
  -5.2274  -5.2031  -5.1939  -5.1660  -5.1145  -5.0955  -5.0774  -5.0625
  -5.0271  -4.9982  -4.9574  -4.9275  -4.8895  -4.8332  -4.8189  -4.7731
  -4.7631  -4.7097  -4.6756  -4.6606  -4.6399  -4.5645  -4.5363  -4.5198
  -4.4137  -4.3550  -3.6833  -3.5315  -3.3669  -3.2211  -3.1777  -3.1254
  -3.0360  -2.9960  -2.9499  -2.8956  -2.8415  -2.7768  -2.7525  -2.7323
  -2.6824  -2.6782  -2.6513  -2.6146  -2.5450  -2.5241  -2.4953  -2.4634
  -2.4036  -2.3956  -2.3448  -2.3249  -2.3138  -2.2765  -2.2324  -2.2107
  -2.1947  -2.1761  -2.1628  -2.1114  -2.0894  -2.0511  -2.0221  -1.9915
  -1.9229  -1.9139  -1.8899  -1.8626  -1.8250  -1.8138  -1.7795  -1.7602
  -1.7247  -1.6854  -1.6657  -1.6573  -1.6419  -1.6101  -1.6000  -1.5786
  -1.5606  -1.5326  -1.5107  -1.4808  -1.4335  -1.4072  -1.3657  -1.3319
  -1.3262  -1.2931  -1.1880  -1.1253  -1.0851  -1.0573  -1.0022  -0.9704
  -0.9315  -0.9202  -0.8649  -0.8111  -0.7906  -0.7479  -0.6202  -0.5162
  -0.4855  -0.4577  -0.4140  -0.3844  -0.3311  -0.3181  -0.2898  -0.2489
  -0.2241  -0.2020  -0.1893  -0.1672  -0.1530  -0.1352  -0.1036  -0.0899
  -0.0709  -0.0434  -0.0169   0.0141   0.0345   0.0576   0.0793   0.0959
   0.1198   0.1324   0.1392   0.1644   0.1697   0.1992   0.2069   0.2249
   0.2330   0.2558   0.2656   0.2799   0.2912   0.2997   0.3277   0.3433
   0.3567   0.3743   0.3893   0.4038   0.4307   0.4429   0.4585   0.4746
   0.4836   0.5143   0.5190   0.5299   0.5434   0.5546   0.5755   0.5879
   0.5981   0.6057   0.6314   0.6588   0.6718   0.6861   0.7016   0.7209
   0.7376   0.7562   0.7777   0.7905   0.8158   0.8345   0.8433   0.8530
   0.8610   0.8770   0.8893   0.9251   0.9518   0.9665   0.9763   1.0098
   1.0223   1.0676   1.0747   1.1178   1.1345   1.1721   1.1958   1.2329
   1.2694   1.2994   1.3272   1.3664   1.4459   1.4640   1.4962   1.5337
   1.5625   1.6279   1.6689   1.7480   1.7684   1.8034   1.8367   1.9342
     cgsolve_all iterations  70    anorm=    0.73E-07
     cgsolve_all iterations  70    anorm=    0.72E-07
     cgsolve_all iterations  70    anorm=    0.71E-07
     compute_u_kq: q = (    0.0000,    0.0398,    0.0000)
     Rotating WFCS
     ethr =  1.00E-14,  avg # of iterations = 23.0
     eigenvalues at k:
 -36.2423 -36.0412 -36.0032 -35.8845 -35.8087 -35.7901 -35.7516 -35.6918
 -35.6615 -35.6389 -35.5817 -35.5213 -35.4981 -18.2072 -18.1498 -18.0988
 -18.0657 -18.0319 -18.0094 -17.9686 -17.9456 -17.8911 -17.8623 -17.8392
 -17.7812 -17.7397 -17.7162 -17.6914 -17.6683 -17.6435 -17.6008 -17.5745
 -17.5480 -17.5302 -17.4864 -17.4573 -17.4483 -17.4196 -17.3978 -17.3728
 -17.3672 -17.3614 -17.3330 -17.3054 -17.2731 -17.2598 -17.2216 -17.2054
 -17.1955 -17.1843 -17.1580 -17.1431 -17.1353 -17.1093 -17.0934 -17.0841
 -17.0646 -17.0488 -17.0346 -17.0291 -17.0019 -16.9895 -16.9826 -16.9686
 -16.9535 -16.9348 -16.9247 -16.9086 -16.8974 -16.8874 -16.8767 -16.8592
 -16.8417 -16.8308 -16.8207 -16.8055 -16.7985 -16.7776 -16.7631 -16.7522
 -16.7448 -16.7234 -16.6917 -16.6836 -16.6678 -16.6526 -16.6402 -16.6301
 -16.6170 -16.6022 -16.5892 -16.5599 -16.5561 -16.5059 -16.4943 -16.4798
 -16.4223 -16.3911 -16.2833 -16.1890 -16.1474 -16.1158 -16.0792 -15.6627
 -15.5965 -15.1513 -15.1251 -15.0899 -14.9723 -14.8697 -14.8445 -14.7574
 -14.7201 -14.6708 -14.6569 -14.6360 -14.4668 -14.3139 -14.2762 -14.2479
 -14.2252 -14.1950 -14.1607 -14.1249 -14.1099 -14.0119 -13.8803 -13.8463
 -13.7948  -6.7350  -6.2997  -6.1065  -5.9982  -5.9560  -5.9369  -5.8884
  -5.8630  -5.8303  -5.7603  -5.7223  -5.7150  -5.6839  -5.6720  -5.6447
  -5.6198  -5.5956  -5.5569  -5.4648  -5.4301  -5.3887  -5.3600  -5.2880
  -5.2317  -5.2115  -5.1993  -5.1651  -5.1158  -5.0956  -5.0794  -5.0591
  -5.0285  -5.0034  -4.9599  -4.9327  -4.8927  -4.8447  -4.8243  -4.7748
  -4.7660  -4.7103  -4.6773  -4.6602  -4.6404  -4.5674  -4.5346  -4.5173
  -4.4111  -4.3528  -3.6681  -3.5113  -3.3719  -3.2178  -3.1794  -3.1275
  -3.0315  -3.0015  -2.9525  -2.8987  -2.8437  -2.7785  -2.7549  -2.7323
  -2.6830  -2.6809  -2.6559  -2.6157  -2.5454  -2.5243  -2.4954  -2.4631
  -2.4025  -2.3958  -2.3452  -2.3262  -2.3095  -2.2773  -2.2336  -2.2074
  -2.1945  -2.1753  -2.1604  -2.1085  -2.0863  -2.0470  -2.0220  -1.9903
  -1.9215  -1.9092  -1.8930  -1.8616  -1.8245  -1.8141  -1.7841  -1.7619
  -1.7223  -1.6839  -1.6692  -1.6577  -1.6397  -1.6119  -1.6015  -1.5796
  -1.5577  -1.5346  -1.5136  -1.4830  -1.4372  -1.4123  -1.3649  -1.3344
  -1.3249  -1.2908  -1.1867  -1.1248  -1.0841  -1.0564  -1.0025  -0.9710
  -0.9303  -0.9198  -0.8617  -0.8095  -0.7912  -0.7453  -0.6217  -0.5194
  -0.4840  -0.4580  -0.4136  -0.3819  -0.3314  -0.3162  -0.2884  -0.2498
  -0.2248  -0.2024  -0.1908  -0.1662  -0.1547  -0.1358  -0.1040  -0.0913
  -0.0728  -0.0409  -0.0128   0.0142   0.0354   0.0571   0.0782   0.0993
   0.1195   0.1301   0.1368   0.1637   0.1719   0.1984   0.2066   0.2250
   0.2312   0.2559   0.2694   0.2788   0.2885   0.2996   0.3263   0.3431
   0.3567   0.3753   0.3907   0.4028   0.4314   0.4424   0.4580   0.4757
   0.4837   0.5151   0.5201   0.5282   0.5432   0.5539   0.5748   0.5867
   0.5995   0.6077   0.6338   0.6565   0.6753   0.6849   0.7007   0.7223
   0.7377   0.7570   0.7776   0.7886   0.8157   0.8344   0.8454   0.8529
   0.8623   0.8766   0.8920   0.9271   0.9538   0.9657   0.9789   1.0127
   1.0229   1.0687   1.0741   1.1202   1.1350   1.1734   1.1983   1.2321
   1.2718   1.3060   1.3297   1.3678   1.4455   1.4568   1.4978   1.5351
   1.5628   1.6272   1.6653   1.7437   1.7724   1.8009   1.8337   1.9296
     eigenvalues at k+q:
 -36.2423 -36.0412 -36.0032 -35.8845 -35.8086 -35.7901 -35.7515 -35.6917
 -35.6616 -35.6388 -35.5816 -35.5213 -35.4981 -18.2058 -18.1466 -18.0980
 -18.0659 -18.0307 -18.0110 -17.9678 -17.9463 -17.8919 -17.8619 -17.8424
 -17.7803 -17.7398 -17.7180 -17.6919 -17.6688 -17.6437 -17.6009 -17.5752
 -17.5490 -17.5290 -17.4849 -17.4574 -17.4454 -17.4192 -17.3982 -17.3717
 -17.3631 -17.3611 -17.3330 -17.3081 -17.2725 -17.2602 -17.2205 -17.2048
 -17.1934 -17.1836 -17.1568 -17.1415 -17.1330 -17.1084 -17.0932 -17.0836
 -17.0643 -17.0461 -17.0343 -17.0244 -17.0027 -16.9900 -16.9814 -16.9673
 -16.9537 -16.9359 -16.9257 -16.9081 -16.8999 -16.8881 -16.8772 -16.8592
 -16.8427 -16.8344 -16.8220 -16.8066 -16.8010 -16.7776 -16.7672 -16.7541
 -16.7465 -16.7277 -16.6962 -16.6875 -16.6709 -16.6568 -16.6458 -16.6336
 -16.6169 -16.6047 -16.5912 -16.5602 -16.5562 -16.5064 -16.4950 -16.4793
 -16.4233 -16.3917 -16.2832 -16.1880 -16.1321 -16.1036 -16.0780 -15.6625
 -15.5970 -15.1482 -15.1289 -15.0938 -14.9747 -14.8695 -14.8398 -14.7517
 -14.7150 -14.6703 -14.6567 -14.6344 -14.4644 -14.3178 -14.2728 -14.2463
 -14.2239 -14.1958 -14.1602 -14.1241 -14.1140 -14.0126 -13.8822 -13.8484
 -13.7983  -6.7520  -6.3252  -6.1037  -5.9955  -5.9565  -5.9395  -5.8883
  -5.8656  -5.8302  -5.7598  -5.7232  -5.7141  -5.6833  -5.6677  -5.6444
  -5.6228  -5.5960  -5.5599  -5.4648  -5.4294  -5.3909  -5.3573  -5.2820
  -5.2269  -5.2056  -5.1960  -5.1619  -5.1133  -5.0953  -5.0758  -5.0610
  -5.0254  -4.9952  -4.9566  -4.9243  -4.8883  -4.8278  -4.8147  -4.7751
  -4.7658  -4.7101  -4.6772  -4.6602  -4.6384  -4.5602  -4.5373  -4.5202
  -4.4140  -4.3568  -3.6905  -3.5419  -3.3693  -3.2177  -3.1765  -3.1219
  -3.0367  -2.9945  -2.9481  -2.8974  -2.8376  -2.7765  -2.7488  -2.7290
  -2.6839  -2.6788  -2.6527  -2.6140  -2.5435  -2.5218  -2.4952  -2.4656
  -2.4057  -2.3954  -2.3428  -2.3272  -2.3109  -2.2802  -2.2357  -2.2132
  -2.1969  -2.1804  -2.1639  -2.1137  -2.0893  -2.0475  -2.0215  -1.9930
  -1.9212  -1.9054  -1.8909  -1.8629  -1.8297  -1.8159  -1.7837  -1.7611
  -1.7247  -1.6838  -1.6659  -1.6552  -1.6385  -1.6118  -1.5972  -1.5790
  -1.5568  -1.5346  -1.5083  -1.4793  -1.4361  -1.4096  -1.3623  -1.3333
  -1.3196  -1.2930  -1.1834  -1.1267  -1.0892  -1.0573  -1.0035  -0.9716
  -0.9301  -0.9254  -0.8627  -0.8139  -0.7959  -0.7476  -0.6190  -0.5084
  -0.4862  -0.4581  -0.4125  -0.3848  -0.3313  -0.3174  -0.2886  -0.2501
  -0.2260  -0.2043  -0.1891  -0.1672  -0.1521  -0.1351  -0.1063  -0.0915
  -0.0748  -0.0428  -0.0116   0.0135   0.0369   0.0564   0.0812   0.0992
   0.1190   0.1300   0.1369   0.1642   0.1700   0.1953   0.2057   0.2251
   0.2351   0.2566   0.2705   0.2789   0.2905   0.3016   0.3256   0.3433
   0.3592   0.3751   0.3896   0.4027   0.4313   0.4416   0.4580   0.4744
   0.4832   0.5143   0.5189   0.5295   0.5434   0.5540   0.5755   0.5878
   0.5978   0.6078   0.6342   0.6560   0.6737   0.6864   0.7013   0.7229
   0.7358   0.7560   0.7761   0.7876   0.8138   0.8333   0.8441   0.8532
   0.8622   0.8740   0.8925   0.9241   0.9514   0.9648   0.9718   1.0079
   1.0208   1.0670   1.0750   1.1209   1.1330   1.1739   1.1992   1.2265
   1.2678   1.3035   1.3315   1.3632   1.4444   1.4538   1.4998   1.5406
   1.5626   1.6268   1.6709   1.7409   1.7694   1.8054   1.8409   1.9346
     cgsolve_all iterations  70    anorm=    0.74E-07
     cgsolve_all iterations  70    anorm=    0.72E-07
     cgsolve_all iterations  70    anorm=    0.71E-07
     compute_u_kq: q = (    0.0000,   -0.0398,    0.0000)
     Rotating WFCS
     ethr =  1.00E-14,  avg # of iterations = 24.0
     eigenvalues at k:
 -36.2423 -36.0412 -36.0032 -35.8845 -35.8087 -35.7901 -35.7516 -35.6918
 -35.6615 -35.6389 -35.5817 -35.5213 -35.4981 -18.2072 -18.1498 -18.0988
 -18.0657 -18.0319 -18.0094 -17.9686 -17.9456 -17.8911 -17.8623 -17.8392
 -17.7812 -17.7397 -17.7162 -17.6914 -17.6683 -17.6435 -17.6008 -17.5745
 -17.5480 -17.5302 -17.4864 -17.4573 -17.4483 -17.4196 -17.3978 -17.3728
 -17.3672 -17.3614 -17.3330 -17.3054 -17.2731 -17.2598 -17.2216 -17.2054
 -17.1955 -17.1843 -17.1580 -17.1431 -17.1353 -17.1093 -17.0934 -17.0841
 -17.0646 -17.0488 -17.0346 -17.0291 -17.0019 -16.9895 -16.9826 -16.9686
 -16.9535 -16.9348 -16.9247 -16.9086 -16.8974 -16.8874 -16.8767 -16.8592
 -16.8417 -16.8308 -16.8207 -16.8055 -16.7985 -16.7776 -16.7631 -16.7522
 -16.7448 -16.7234 -16.6917 -16.6836 -16.6678 -16.6526 -16.6402 -16.6301
 -16.6170 -16.6022 -16.5892 -16.5599 -16.5561 -16.5059 -16.4943 -16.4798
 -16.4223 -16.3911 -16.2833 -16.1890 -16.1474 -16.1158 -16.0792 -15.6627
 -15.5965 -15.1513 -15.1251 -15.0899 -14.9723 -14.8697 -14.8445 -14.7574
 -14.7201 -14.6708 -14.6569 -14.6360 -14.4668 -14.3139 -14.2762 -14.2479
 -14.2252 -14.1950 -14.1607 -14.1249 -14.1099 -14.0119 -13.8803 -13.8463
 -13.7948  -6.7350  -6.2997  -6.1065  -5.9982  -5.9560  -5.9369  -5.8884
  -5.8630  -5.8303  -5.7603  -5.7223  -5.7150  -5.6839  -5.6720  -5.6447
  -5.6198  -5.5956  -5.5569  -5.4648  -5.4301  -5.3887  -5.3600  -5.2880
  -5.2317  -5.2115  -5.1993  -5.1651  -5.1158  -5.0956  -5.0794  -5.0591
  -5.0285  -5.0034  -4.9599  -4.9327  -4.8927  -4.8447  -4.8243  -4.7748
  -4.7660  -4.7103  -4.6773  -4.6602  -4.6404  -4.5674  -4.5346  -4.5173
  -4.4111  -4.3528  -3.6681  -3.5113  -3.3719  -3.2178  -3.1794  -3.1275
  -3.0315  -3.0015  -2.9525  -2.8987  -2.8437  -2.7785  -2.7549  -2.7323
  -2.6830  -2.6809  -2.6559  -2.6157  -2.5454  -2.5243  -2.4954  -2.4631
  -2.4025  -2.3958  -2.3452  -2.3262  -2.3095  -2.2773  -2.2336  -2.2074
  -2.1945  -2.1753  -2.1604  -2.1085  -2.0863  -2.0470  -2.0220  -1.9903
  -1.9215  -1.9092  -1.8930  -1.8616  -1.8245  -1.8141  -1.7841  -1.7619
  -1.7223  -1.6839  -1.6692  -1.6577  -1.6397  -1.6119  -1.6015  -1.5796
  -1.5577  -1.5346  -1.5136  -1.4830  -1.4372  -1.4123  -1.3649  -1.3344
  -1.3249  -1.2908  -1.1867  -1.1248  -1.0841  -1.0564  -1.0025  -0.9710
  -0.9303  -0.9198  -0.8617  -0.8095  -0.7912  -0.7453  -0.6217  -0.5194
  -0.4840  -0.4580  -0.4136  -0.3819  -0.3314  -0.3162  -0.2884  -0.2498
  -0.2248  -0.2024  -0.1908  -0.1662  -0.1547  -0.1358  -0.1040  -0.0913
  -0.0728  -0.0409  -0.0128   0.0142   0.0354   0.0571   0.0782   0.0993
   0.1195   0.1301   0.1368   0.1637   0.1719   0.1984   0.2066   0.2250
   0.2312   0.2559   0.2694   0.2788   0.2885   0.2996   0.3263   0.3431
   0.3567   0.3753   0.3907   0.4028   0.4314   0.4424   0.4580   0.4757
   0.4837   0.5151   0.5201   0.5282   0.5432   0.5539   0.5748   0.5867
   0.5995   0.6077   0.6338   0.6565   0.6753   0.6849   0.7007   0.7223
   0.7377   0.7570   0.7776   0.7886   0.8157   0.8344   0.8454   0.8529
   0.8623   0.8766   0.8920   0.9271   0.9538   0.9657   0.9789   1.0127
   1.0229   1.0687   1.0741   1.1202   1.1350   1.1734   1.1983   1.2321
   1.2718   1.3060   1.3297   1.3678   1.4455   1.4568   1.4978   1.5351
   1.5628   1.6272   1.6653   1.7437   1.7724   1.8009   1.8337   1.9296
     eigenvalues at k+q:
 -36.2423 -36.0412 -36.0032 -35.8845 -35.8086 -35.7901 -35.7516 -35.6918
 -35.6614 -35.6389 -35.5816 -35.5213 -35.4980 -18.2087 -18.1529 -18.0996
 -18.0655 -18.0333 -18.0077 -17.9695 -17.9450 -17.8901 -17.8627 -17.8360
 -17.7822 -17.7394 -17.7147 -17.6910 -17.6678 -17.6434 -17.6006 -17.5735
 -17.5474 -17.5314 -17.4880 -17.4574 -17.4512 -17.4197 -17.3980 -17.3746
 -17.3712 -17.3612 -17.3325 -17.3023 -17.2736 -17.2597 -17.2230 -17.2068
 -17.1973 -17.1848 -17.1594 -17.1445 -17.1372 -17.1099 -17.0938 -17.0843
 -17.0655 -17.0517 -17.0349 -17.0330 -17.0010 -16.9892 -16.9838 -16.9699
 -16.9529 -16.9344 -16.9232 -16.9094 -16.8953 -16.8867 -16.8763 -16.8594
 -16.8408 -16.8272 -16.8191 -16.8048 -16.7954 -16.7779 -16.7595 -16.7519
 -16.7404 -16.7192 -16.6879 -16.6794 -16.6640 -16.6495 -16.6345 -16.6261
 -16.6170 -16.5995 -16.5868 -16.5595 -16.5561 -16.5056 -16.4936 -16.4800
 -16.4213 -16.3905 -16.2834 -16.1908 -16.1629 -16.1285 -16.0802 -15.6629
 -15.5962 -15.1549 -15.1209 -15.0860 -14.9696 -14.8718 -14.8470 -14.7642
 -14.7245 -14.6706 -14.6570 -14.6376 -14.4692 -14.3111 -14.2793 -14.2495
 -14.2268 -14.1938 -14.1612 -14.1261 -14.1048 -14.0115 -13.8798 -13.8437
 -13.7905  -6.7174  -6.2725  -6.1092  -6.0008  -5.9557  -5.9346  -5.8886
  -5.8605  -5.8303  -5.7610  -5.7226  -5.7169  -5.6835  -5.6748  -5.6453
  -5.6172  -5.5953  -5.5538  -5.4647  -5.4307  -5.3870  -5.3630  -5.2943
  -5.2404  -5.2227  -5.1986  -5.1667  -5.1191  -5.0958  -5.0828  -5.0577
  -5.0311  -5.0124  -4.9629  -4.9411  -4.8953  -4.8630  -4.8302  -4.7746
  -4.7649  -4.7102  -4.6778  -4.6600  -4.6422  -4.5743  -4.5352  -4.5110
  -4.4082  -4.3489  -3.6467  -3.4818  -3.3743  -3.2182  -3.1823  -3.1328
  -3.0272  -3.0082  -2.9566  -2.9003  -2.8501  -2.7817  -2.7615  -2.7347
  -2.6862  -2.6797  -2.6580  -2.6177  -2.5474  -2.5271  -2.4939  -2.4601
  -2.4004  -2.3962  -2.3482  -2.3258  -2.3064  -2.2751  -2.2312  -2.2035
  -2.1901  -2.1699  -2.1557  -2.1036  -2.0830  -2.0473  -2.0214  -1.9878
  -1.9232  -1.9130  -1.8952  -1.8600  -1.8214  -1.8112  -1.7876  -1.7605
  -1.7203  -1.6847  -1.6716  -1.6598  -1.6402  -1.6138  -1.6059  -1.5785
  -1.5582  -1.5340  -1.5181  -1.4869  -1.4396  -1.4133  -1.3675  -1.3363
  -1.3299  -1.2884  -1.1906  -1.1225  -1.0792  -1.0549  -1.0013  -0.9706
  -0.9327  -0.9123  -0.8606  -0.8047  -0.7875  -0.7419  -0.6246  -0.5330
  -0.4851  -0.4556  -0.4143  -0.3780  -0.3316  -0.3150  -0.2876  -0.2497
  -0.2238  -0.2009  -0.1928  -0.1650  -0.1575  -0.1370  -0.1026  -0.0908
  -0.0715  -0.0384  -0.0131   0.0150   0.0345   0.0573   0.0759   0.0987
   0.1199   0.1312   0.1371   0.1626   0.1736   0.2009   0.2073   0.2244
   0.2289   0.2554   0.2682   0.2784   0.2859   0.2977   0.3282   0.3430
   0.3542   0.3755   0.3918   0.4034   0.4301   0.4446   0.4577   0.4761
   0.4836   0.5145   0.5206   0.5278   0.5428   0.5540   0.5741   0.5858
   0.6013   0.6079   0.6334   0.6570   0.6766   0.6839   0.7003   0.7211
   0.7393   0.7575   0.7802   0.7900   0.8174   0.8341   0.8462   0.8531
   0.8624   0.8796   0.8917   0.9297   0.9555   0.9662   0.9874   1.0140
   1.0295   1.0704   1.0733   1.1175   1.1382   1.1727   1.1972   1.2379
   1.2758   1.3050   1.3302   1.3735   1.4460   1.4603   1.4966   1.5302
   1.5629   1.6275   1.6603   1.7459   1.7689   1.8010   1.8275   1.9257
     cgsolve_all iterations  70    anorm=    0.73E-07
     cgsolve_all iterations  70    anorm=    0.72E-07
     cgsolve_all iterations  70    anorm=    0.70E-07
     compute_u_kq: q = (    0.0000,    0.0000,    0.0398)
     Rotating WFCS
     ethr =  1.00E-14,  avg # of iterations = 23.0
     eigenvalues at k:
 -36.2423 -36.0412 -36.0032 -35.8845 -35.8087 -35.7901 -35.7516 -35.6918
 -35.6615 -35.6389 -35.5817 -35.5213 -35.4981 -18.2072 -18.1498 -18.0988
 -18.0657 -18.0319 -18.0094 -17.9686 -17.9456 -17.8911 -17.8623 -17.8392
 -17.7812 -17.7397 -17.7162 -17.6914 -17.6683 -17.6435 -17.6008 -17.5745
 -17.5480 -17.5302 -17.4864 -17.4573 -17.4483 -17.4196 -17.3978 -17.3728
 -17.3672 -17.3614 -17.3330 -17.3054 -17.2731 -17.2598 -17.2216 -17.2054
 -17.1955 -17.1843 -17.1580 -17.1431 -17.1353 -17.1093 -17.0934 -17.0841
 -17.0646 -17.0488 -17.0346 -17.0291 -17.0019 -16.9895 -16.9826 -16.9686
 -16.9535 -16.9348 -16.9247 -16.9086 -16.8974 -16.8874 -16.8767 -16.8592
 -16.8417 -16.8308 -16.8207 -16.8055 -16.7985 -16.7776 -16.7631 -16.7522
 -16.7448 -16.7234 -16.6917 -16.6836 -16.6678 -16.6526 -16.6402 -16.6301
 -16.6170 -16.6022 -16.5892 -16.5599 -16.5561 -16.5059 -16.4943 -16.4798
 -16.4223 -16.3911 -16.2833 -16.1890 -16.1474 -16.1158 -16.0792 -15.6627
 -15.5965 -15.1513 -15.1251 -15.0899 -14.9723 -14.8697 -14.8445 -14.7574
 -14.7201 -14.6708 -14.6569 -14.6360 -14.4668 -14.3139 -14.2762 -14.2479
 -14.2252 -14.1950 -14.1607 -14.1249 -14.1099 -14.0119 -13.8803 -13.8463
 -13.7948  -6.7350  -6.2997  -6.1065  -5.9982  -5.9560  -5.9369  -5.8884
  -5.8630  -5.8303  -5.7603  -5.7223  -5.7150  -5.6839  -5.6720  -5.6447
  -5.6198  -5.5956  -5.5569  -5.4648  -5.4301  -5.3887  -5.3600  -5.2880
  -5.2317  -5.2115  -5.1993  -5.1651  -5.1158  -5.0956  -5.0794  -5.0591
  -5.0285  -5.0034  -4.9599  -4.9327  -4.8927  -4.8447  -4.8243  -4.7748
  -4.7660  -4.7103  -4.6773  -4.6602  -4.6404  -4.5674  -4.5346  -4.5173
  -4.4111  -4.3528  -3.6681  -3.5113  -3.3719  -3.2178  -3.1794  -3.1275
  -3.0315  -3.0015  -2.9525  -2.8987  -2.8437  -2.7785  -2.7549  -2.7323
  -2.6830  -2.6809  -2.6559  -2.6157  -2.5454  -2.5243  -2.4954  -2.4631
  -2.4025  -2.3958  -2.3452  -2.3262  -2.3095  -2.2773  -2.2336  -2.2074
  -2.1945  -2.1753  -2.1604  -2.1085  -2.0863  -2.0470  -2.0220  -1.9903
  -1.9215  -1.9092  -1.8930  -1.8616  -1.8245  -1.8141  -1.7841  -1.7619
  -1.7223  -1.6839  -1.6692  -1.6577  -1.6397  -1.6119  -1.6015  -1.5796
  -1.5577  -1.5346  -1.5136  -1.4830  -1.4372  -1.4123  -1.3649  -1.3344
  -1.3249  -1.2908  -1.1867  -1.1248  -1.0841  -1.0564  -1.0025  -0.9710
  -0.9303  -0.9198  -0.8617  -0.8095  -0.7912  -0.7453  -0.6217  -0.5194
  -0.4840  -0.4580  -0.4136  -0.3819  -0.3314  -0.3162  -0.2884  -0.2498
  -0.2248  -0.2024  -0.1908  -0.1662  -0.1547  -0.1358  -0.1040  -0.0913
  -0.0728  -0.0409  -0.0128   0.0142   0.0354   0.0571   0.0782   0.0993
   0.1195   0.1301   0.1368   0.1637   0.1719   0.1984   0.2066   0.2250
   0.2312   0.2559   0.2694   0.2788   0.2885   0.2996   0.3263   0.3431
   0.3567   0.3753   0.3907   0.4028   0.4314   0.4424   0.4580   0.4757
   0.4837   0.5151   0.5201   0.5282   0.5432   0.5539   0.5748   0.5867
   0.5995   0.6077   0.6338   0.6565   0.6753   0.6849   0.7007   0.7223
   0.7377   0.7570   0.7776   0.7886   0.8157   0.8344   0.8454   0.8529
   0.8623   0.8766   0.8920   0.9271   0.9538   0.9657   0.9789   1.0127
   1.0229   1.0687   1.0741   1.1202   1.1350   1.1734   1.1983   1.2321
   1.2718   1.3060   1.3297   1.3678   1.4455   1.4568   1.4978   1.5351
   1.5628   1.6272   1.6653   1.7437   1.7724   1.8009   1.8337   1.9296
     eigenvalues at k+q:
 -36.2423 -36.0412 -36.0032 -35.8845 -35.8086 -35.7901 -35.7516 -35.6918
 -35.6615 -35.6389 -35.5816 -35.5213 -35.4981 -18.2072 -18.1498 -18.0987
 -18.0657 -18.0321 -18.0093 -17.9686 -17.9456 -17.8911 -17.8623 -17.8392
 -17.7812 -17.7396 -17.7163 -17.6914 -17.6680 -17.6437 -17.6009 -17.5742
 -17.5485 -17.5301 -17.4865 -17.4567 -17.4483 -17.4214 -17.3948 -17.3742
 -17.3678 -17.3609 -17.3328 -17.3058 -17.2711 -17.2606 -17.2250 -17.2053
 -17.1947 -17.1825 -17.1593 -17.1418 -17.1356 -17.1084 -17.0948 -17.0836
 -17.0652 -17.0474 -17.0359 -17.0283 -17.0019 -16.9891 -16.9828 -16.9701
 -16.9520 -16.9361 -16.9244 -16.9079 -16.8971 -16.8877 -16.8771 -16.8593
 -16.8419 -16.8307 -16.8206 -16.8054 -16.7986 -16.7775 -16.7634 -16.7515
 -16.7450 -16.7235 -16.6917 -16.6836 -16.6678 -16.6527 -16.6402 -16.6302
 -16.6170 -16.6022 -16.5893 -16.5598 -16.5563 -16.5060 -16.4944 -16.4797
 -16.4223 -16.3911 -16.2833 -16.1889 -16.1474 -16.1158 -16.0792 -15.6627
 -15.5966 -15.1513 -15.1251 -15.0899 -14.9723 -14.8697 -14.8443 -14.7574
 -14.7201 -14.6708 -14.6569 -14.6360 -14.4668 -14.3139 -14.2762 -14.2479
 -14.2251 -14.1950 -14.1607 -14.1249 -14.1099 -14.0118 -13.8803 -13.8463
 -13.7948  -6.7350  -6.2997  -6.1065  -5.9982  -5.9560  -5.9370  -5.8885
  -5.8630  -5.8303  -5.7603  -5.7224  -5.7150  -5.6838  -5.6720  -5.6448
  -5.6199  -5.5955  -5.5568  -5.4647  -5.4301  -5.3887  -5.3600  -5.2881
  -5.2318  -5.2116  -5.1991  -5.1651  -5.1153  -5.0967  -5.0792  -5.0591
  -5.0280  -5.0036  -4.9598  -4.9328  -4.8927  -4.8450  -4.8241  -4.7748
  -4.7659  -4.7105  -4.6773  -4.6602  -4.6405  -4.5674  -4.5347  -4.5172
  -4.4111  -4.3529  -3.6681  -3.5114  -3.3720  -3.2178  -3.1794  -3.1274
  -3.0314  -3.0016  -2.9521  -2.8994  -2.8433  -2.7787  -2.7548  -2.7326
  -2.6835  -2.6800  -2.6558  -2.6156  -2.5444  -2.5257  -2.4955  -2.4624
  -2.4023  -2.3963  -2.3442  -2.3268  -2.3108  -2.2768  -2.2339  -2.2069
  -2.1957  -2.1763  -2.1581  -2.1094  -2.0863  -2.0472  -2.0234  -1.9879
  -1.9203  -1.9100  -1.8928  -1.8628  -1.8233  -1.8163  -1.7819  -1.7600
  -1.7241  -1.6824  -1.6697  -1.6579  -1.6396  -1.6148  -1.6019  -1.5803
  -1.5559  -1.5351  -1.5126  -1.4841  -1.4366  -1.4126  -1.3646  -1.3342
  -1.3242  -1.2911  -1.1864  -1.1241  -1.0840  -1.0594  -1.0019  -0.9700
  -0.9307  -0.9192  -0.8621  -0.8090  -0.7915  -0.7454  -0.6216  -0.5193
  -0.4840  -0.4577  -0.4134  -0.3820  -0.3315  -0.3155  -0.2882  -0.2505
  -0.2275  -0.2022  -0.1876  -0.1660  -0.1550  -0.1374  -0.1038  -0.0891
  -0.0730  -0.0420  -0.0135   0.0135   0.0371   0.0565   0.0786   0.0983
   0.1202   0.1275   0.1388   0.1640   0.1724   0.1987   0.2056   0.2232
   0.2309   0.2569   0.2698   0.2788   0.2925   0.2965   0.3279   0.3429
   0.3569   0.3722   0.3928   0.4020   0.4311   0.4425   0.4584   0.4762
   0.4833   0.5151   0.5204   0.5269   0.5413   0.5543   0.5768   0.5863
   0.6000   0.6071   0.6351   0.6563   0.6754   0.6855   0.7003   0.7226
   0.7360   0.7568   0.7775   0.7897   0.8154   0.8359   0.8442   0.8526
   0.8632   0.8769   0.8906   0.9275   0.9535   0.9656   0.9790   1.0124
   1.0234   1.0689   1.0739   1.1202   1.1351   1.1735   1.1982   1.2320
   1.2718   1.3060   1.3297   1.3678   1.4455   1.4566   1.4978   1.5352
   1.5628   1.6272   1.6654   1.7436   1.7724   1.8009   1.8338   1.9296
     cgsolve_all iterations  70    anorm=    0.72E-07
     cgsolve_all iterations  70    anorm=    0.71E-07
     cgsolve_all iterations  70    anorm=    0.70E-07
     compute_u_kq: q = (    0.0000,    0.0000,   -0.0398)
     Rotating WFCS
     ethr =  1.00E-14,  avg # of iterations = 23.0
     eigenvalues at k:
 -36.2423 -36.0412 -36.0032 -35.8845 -35.8087 -35.7901 -35.7516 -35.6918
 -35.6615 -35.6389 -35.5817 -35.5213 -35.4981 -18.2072 -18.1498 -18.0988
 -18.0657 -18.0319 -18.0094 -17.9686 -17.9456 -17.8911 -17.8623 -17.8392
 -17.7812 -17.7397 -17.7162 -17.6914 -17.6683 -17.6435 -17.6008 -17.5745
 -17.5480 -17.5302 -17.4864 -17.4573 -17.4483 -17.4196 -17.3978 -17.3728
 -17.3672 -17.3614 -17.3330 -17.3054 -17.2731 -17.2598 -17.2216 -17.2054
 -17.1955 -17.1843 -17.1580 -17.1431 -17.1353 -17.1093 -17.0934 -17.0841
 -17.0646 -17.0488 -17.0346 -17.0291 -17.0019 -16.9895 -16.9826 -16.9686
 -16.9535 -16.9348 -16.9247 -16.9086 -16.8974 -16.8874 -16.8767 -16.8592
 -16.8417 -16.8308 -16.8207 -16.8055 -16.7985 -16.7776 -16.7631 -16.7522
 -16.7448 -16.7234 -16.6917 -16.6836 -16.6678 -16.6526 -16.6402 -16.6301
 -16.6170 -16.6022 -16.5892 -16.5599 -16.5561 -16.5059 -16.4943 -16.4798
 -16.4223 -16.3911 -16.2833 -16.1890 -16.1474 -16.1158 -16.0792 -15.6627
 -15.5965 -15.1513 -15.1251 -15.0899 -14.9723 -14.8697 -14.8445 -14.7574
 -14.7201 -14.6708 -14.6569 -14.6360 -14.4668 -14.3139 -14.2762 -14.2479
 -14.2252 -14.1950 -14.1607 -14.1249 -14.1099 -14.0119 -13.8803 -13.8463
 -13.7948  -6.7350  -6.2997  -6.1065  -5.9982  -5.9560  -5.9369  -5.8884
  -5.8630  -5.8303  -5.7603  -5.7223  -5.7150  -5.6839  -5.6720  -5.6447
  -5.6198  -5.5956  -5.5569  -5.4648  -5.4301  -5.3887  -5.3600  -5.2880
  -5.2317  -5.2115  -5.1993  -5.1651  -5.1158  -5.0956  -5.0794  -5.0591
  -5.0285  -5.0034  -4.9599  -4.9327  -4.8927  -4.8447  -4.8243  -4.7748
  -4.7660  -4.7103  -4.6773  -4.6602  -4.6404  -4.5674  -4.5346  -4.5173
  -4.4111  -4.3528  -3.6681  -3.5113  -3.3719  -3.2178  -3.1794  -3.1275
  -3.0315  -3.0015  -2.9525  -2.8987  -2.8437  -2.7785  -2.7549  -2.7323
  -2.6830  -2.6809  -2.6559  -2.6157  -2.5454  -2.5243  -2.4954  -2.4631
  -2.4025  -2.3958  -2.3452  -2.3262  -2.3095  -2.2773  -2.2336  -2.2074
  -2.1945  -2.1753  -2.1604  -2.1085  -2.0863  -2.0470  -2.0220  -1.9903
  -1.9215  -1.9092  -1.8930  -1.8616  -1.8245  -1.8141  -1.7841  -1.7619
  -1.7223  -1.6839  -1.6692  -1.6577  -1.6397  -1.6119  -1.6015  -1.5796
  -1.5577  -1.5346  -1.5136  -1.4830  -1.4372  -1.4123  -1.3649  -1.3344
  -1.3249  -1.2908  -1.1867  -1.1248  -1.0841  -1.0564  -1.0025  -0.9710
  -0.9303  -0.9198  -0.8617  -0.8095  -0.7912  -0.7453  -0.6217  -0.5194
  -0.4840  -0.4580  -0.4136  -0.3819  -0.3314  -0.3162  -0.2884  -0.2498
  -0.2248  -0.2024  -0.1908  -0.1662  -0.1547  -0.1358  -0.1040  -0.0913
  -0.0728  -0.0409  -0.0128   0.0142   0.0354   0.0571   0.0782   0.0993
   0.1195   0.1301   0.1368   0.1637   0.1719   0.1984   0.2066   0.2250
   0.2312   0.2559   0.2694   0.2788   0.2885   0.2996   0.3263   0.3431
   0.3567   0.3753   0.3907   0.4028   0.4314   0.4424   0.4580   0.4757
   0.4837   0.5151   0.5201   0.5282   0.5432   0.5539   0.5748   0.5867
   0.5995   0.6077   0.6338   0.6565   0.6753   0.6849   0.7007   0.7223
   0.7377   0.7570   0.7776   0.7886   0.8157   0.8344   0.8454   0.8529
   0.8623   0.8766   0.8920   0.9271   0.9538   0.9657   0.9789   1.0127
   1.0229   1.0687   1.0741   1.1202   1.1350   1.1734   1.1983   1.2321
   1.2718   1.3060   1.3297   1.3678   1.4455   1.4568   1.4978   1.5351
   1.5628   1.6272   1.6653   1.7437   1.7724   1.8009   1.8337   1.9296
     eigenvalues at k+q:
 -36.2423 -36.0412 -36.0032 -35.8845 -35.8086 -35.7901 -35.7516 -35.6918
 -35.6615 -35.6389 -35.5816 -35.5213 -35.4981 -18.2073 -18.1498 -18.0990
 -18.0655 -18.0319 -18.0095 -17.9687 -17.9455 -17.8912 -17.8623 -17.8391
 -17.7812 -17.7397 -17.7162 -17.6915 -17.6685 -17.6434 -17.6009 -17.5746
 -17.5478 -17.5300 -17.4863 -17.4580 -17.4481 -17.4186 -17.3999 -17.3716
 -17.3668 -17.3615 -17.3333 -17.3051 -17.2753 -17.2590 -17.2189 -17.2054
 -17.1962 -17.1850 -17.1572 -17.1443 -17.1347 -17.1102 -17.0921 -17.0849
 -17.0639 -17.0503 -17.0338 -17.0294 -17.0018 -16.9900 -16.9822 -16.9674
 -16.9547 -16.9336 -16.9250 -16.9091 -16.8978 -16.8871 -16.8766 -16.8592
 -16.8416 -16.8308 -16.8209 -16.8055 -16.7985 -16.7776 -16.7628 -16.7528
 -16.7447 -16.7233 -16.6917 -16.6837 -16.6678 -16.6526 -16.6403 -16.6300
 -16.6171 -16.6022 -16.5891 -16.5600 -16.5560 -16.5060 -16.4941 -16.4801
 -16.4222 -16.3911 -16.2833 -16.1889 -16.1475 -16.1159 -16.0792 -15.6627
 -15.5966 -15.1513 -15.1251 -15.0899 -14.9723 -14.8696 -14.8445 -14.7575
 -14.7201 -14.6708 -14.6569 -14.6360 -14.4668 -14.3138 -14.2762 -14.2479
 -14.2253 -14.1950 -14.1607 -14.1249 -14.1098 -14.0120 -13.8803 -13.8462
 -13.7947  -6.7350  -6.2997  -6.1066  -5.9982  -5.9560  -5.9369  -5.8885
  -5.8630  -5.8303  -5.7603  -5.7223  -5.7150  -5.6839  -5.6720  -5.6447
  -5.6198  -5.5956  -5.5569  -5.4648  -5.4300  -5.3887  -5.3600  -5.2881
  -5.2316  -5.2116  -5.1994  -5.1651  -5.1165  -5.0945  -5.0797  -5.0591
  -5.0287  -5.0034  -4.9600  -4.9327  -4.8926  -4.8446  -4.8243  -4.7749
  -4.7661  -4.7102  -4.6773  -4.6603  -4.6404  -4.5674  -4.5345  -4.5174
  -4.4111  -4.3528  -3.6681  -3.5113  -3.3719  -3.2179  -3.1794  -3.1276
  -3.0315  -3.0014  -2.9529  -2.8982  -2.8439  -2.7783  -2.7546  -2.7324
  -2.6824  -2.6815  -2.6566  -2.6158  -2.5462  -2.5228  -2.4952  -2.4640
  -2.4029  -2.3952  -2.3464  -2.3253  -2.3077  -2.2783  -2.2336  -2.2081
  -2.1940  -2.1752  -2.1615  -2.1071  -2.0866  -2.0467  -2.0205  -1.9927
  -1.9226  -1.9079  -1.8933  -1.8602  -1.8278  -1.8103  -1.7859  -1.7641
  -1.7202  -1.6861  -1.6688  -1.6582  -1.6388  -1.6096  -1.6002  -1.5788
  -1.5595  -1.5350  -1.5141  -1.4811  -1.4382  -1.4128  -1.3649  -1.3356
  -1.3245  -1.2910  -1.1870  -1.1252  -1.0846  -1.0525  -1.0039  -0.9718
  -0.9304  -0.9198  -0.8614  -0.8098  -0.7909  -0.7454  -0.6217  -0.5195
  -0.4838  -0.4583  -0.4137  -0.3818  -0.3313  -0.3166  -0.2891  -0.2487
  -0.2222  -0.2027  -0.1938  -0.1662  -0.1547  -0.1336  -0.1041  -0.0938
  -0.0728  -0.0399  -0.0120   0.0147   0.0342   0.0575   0.0775   0.1000
   0.1188   0.1316   0.1368   0.1631   0.1717   0.1975   0.2073   0.2262
   0.2323   0.2552   0.2689   0.2772   0.2855   0.3027   0.3248   0.3436
   0.3562   0.3783   0.3884   0.4038   0.4316   0.4426   0.4574   0.4747
   0.4841   0.5142   0.5206   0.5296   0.5446   0.5544   0.5728   0.5873
   0.5987   0.6086   0.6323   0.6569   0.6747   0.6847   0.7008   0.7219
   0.7395   0.7567   0.7778   0.7880   0.8161   0.8327   0.8460   0.8533
   0.8622   0.8766   0.8935   0.9267   0.9540   0.9651   0.9791   1.0130
   1.0224   1.0686   1.0743   1.1201   1.1351   1.1733   1.1983   1.2322
   1.2718   1.3059   1.3296   1.3679   1.4454   1.4570   1.4977   1.5351
   1.5628   1.6272   1.6653   1.7438   1.7724   1.8009   1.8337   1.9296
     cgsolve_all iterations  70    anorm=    0.73E-07
     cgsolve_all iterations  70    anorm=    0.72E-07
     cgsolve_all iterations  70    anorm=    0.71E-07

     k-point #    3 of     4      pool #  1    cpu time:   23968.8
     compute_u_kq: q = (    0.0000,    0.0000,    0.0000)
     Rotating WFCS
     ethr =  1.00E-14,  avg # of iterations =  5.0
     eigenvalues at k:
 -36.2423 -36.0412 -36.0032 -35.8845 -35.8087 -35.7901 -35.7516 -35.6918
 -35.6615 -35.6389 -35.5817 -35.5213 -35.4981 -18.2083 -18.1562 -18.0906
 -18.0637 -18.0459 -17.9876 -17.9753 -17.9226 -17.9058 -17.8750 -17.8412
 -17.7808 -17.7373 -17.7178 -17.6874 -17.6575 -17.6472 -17.6029 -17.5741
 -17.5454 -17.5277 -17.5081 -17.4778 -17.4669 -17.4188 -17.3877 -17.3783
 -17.3638 -17.3509 -17.3108 -17.2996 -17.2757 -17.2567 -17.2234 -17.2009
 -17.1932 -17.1815 -17.1690 -17.1428 -17.1251 -17.0994 -17.0892 -17.0781
 -17.0688 -17.0551 -17.0272 -17.0202 -17.0035 -16.9965 -16.9817 -16.9707
 -16.9588 -16.9434 -16.9351 -16.9199 -16.9073 -16.8902 -16.8820 -16.8647
 -16.8390 -16.8222 -16.8020 -16.7929 -16.7768 -16.7687 -16.7626 -16.7520
 -16.7398 -16.7267 -16.6932 -16.6871 -16.6793 -16.6528 -16.6405 -16.6345
 -16.6145 -16.6015 -16.5905 -16.5785 -16.5593 -16.5071 -16.4973 -16.4806
 -16.4225 -16.3929 -16.2754 -16.2048 -16.1486 -16.1125 -16.0678 -15.6630
 -15.5967 -15.1699 -15.1339 -15.0863 -14.9610 -14.9243 -14.8302 -14.7090
 -14.6849 -14.6589 -14.6359 -14.5778 -14.4720 -14.4252 -14.3272 -14.2703
 -14.2361 -14.1478 -14.1352 -14.1085 -14.0569 -14.0332 -14.0027 -13.8240
 -13.7337  -6.7353  -6.2995  -6.1158  -5.9987  -5.9579  -5.9273  -5.8745
  -5.8522  -5.8162  -5.7842  -5.7472  -5.7205  -5.6786  -5.6602  -5.6497
  -5.6359  -5.5971  -5.5476  -5.4662  -5.4334  -5.3828  -5.3505  -5.2783
  -5.2435  -5.2259  -5.2120  -5.1608  -5.1111  -5.0968  -5.0725  -5.0447
  -5.0213  -5.0023  -4.9697  -4.9192  -4.8850  -4.8580  -4.8160  -4.7874
  -4.7514  -4.7244  -4.6812  -4.6593  -4.6411  -4.5643  -4.5371  -4.5134
  -4.3961  -4.3635  -3.6682  -3.5169  -3.3397  -3.2554  -3.1918  -3.1077
  -3.0736  -3.0519  -2.9546  -2.8995  -2.8410  -2.8024  -2.7543  -2.7318
  -2.7123  -2.6439  -2.6242  -2.6002  -2.5442  -2.5024  -2.4682  -2.4286
  -2.3986  -2.3765  -2.3563  -2.3183  -2.3121  -2.2655  -2.2616  -2.2294
  -2.2117  -2.1588  -2.1260  -2.1081  -2.0830  -2.0534  -2.0015  -1.9796
  -1.9593  -1.9488  -1.8697  -1.8479  -1.8410  -1.8071  -1.7851  -1.7438
  -1.7246  -1.7112  -1.6842  -1.6610  -1.6319  -1.6123  -1.5882  -1.5667
  -1.5321  -1.5078  -1.4878  -1.4776  -1.4435  -1.4200  -1.3753  -1.3463
  -1.2967  -1.2474  -1.1815  -1.1111  -1.0616  -1.0370  -1.0115  -0.9578
  -0.9498  -0.9095  -0.8666  -0.7994  -0.7710  -0.7327  -0.7177  -0.6105
  -0.4877  -0.4606  -0.4358  -0.4008  -0.3730  -0.3217  -0.2890  -0.2674
  -0.2377  -0.2067  -0.1865  -0.1676  -0.1500  -0.1275  -0.1115  -0.0894
  -0.0702  -0.0450  -0.0268   0.0075   0.0457   0.0587   0.0674   0.0884
   0.1208   0.1315   0.1503   0.1782   0.1832   0.1965   0.2091   0.2203
   0.2404   0.2473   0.2748   0.2908   0.2967   0.3103   0.3271   0.3509
   0.3679   0.3848   0.4051   0.4168   0.4339   0.4416   0.4569   0.4792
   0.4824   0.4951   0.5034   0.5198   0.5326   0.5483   0.5603   0.5830
   0.5918   0.6054   0.6244   0.6447   0.6678   0.6938   0.7059   0.7149
   0.7252   0.7439   0.7675   0.7869   0.7926   0.8121   0.8308   0.8492
   0.8723   0.8789   0.9211   0.9377   0.9550   0.9633   0.9893   1.0164
   1.0318   1.0622   1.0724   1.0970   1.1450   1.1585   1.1843   1.2094
   1.2582   1.2732   1.3414   1.3852   1.4412   1.4801   1.5119   1.5570
   1.5674   1.6031   1.6769   1.7325   1.7431   1.8351   1.9200   2.0516
     eigenvalues at k+q:
 -36.2423 -36.0412 -36.0032 -35.8845 -35.8086 -35.7901 -35.7516 -35.6918
 -35.6615 -35.6389 -35.5816 -35.5213 -35.4981 -18.2083 -18.1562 -18.0906
 -18.0637 -18.0459 -17.9876 -17.9753 -17.9226 -17.9058 -17.8750 -17.8412
 -17.7808 -17.7374 -17.7178 -17.6874 -17.6575 -17.6472 -17.6029 -17.5741
 -17.5454 -17.5277 -17.5081 -17.4778 -17.4669 -17.4188 -17.3877 -17.3783
 -17.3638 -17.3509 -17.3108 -17.2997 -17.2757 -17.2567 -17.2234 -17.2009
 -17.1932 -17.1815 -17.1690 -17.1428 -17.1251 -17.0994 -17.0892 -17.0781
 -17.0688 -17.0550 -17.0272 -17.0202 -17.0035 -16.9965 -16.9817 -16.9707
 -16.9588 -16.9434 -16.9351 -16.9199 -16.9073 -16.8902 -16.8820 -16.8647
 -16.8390 -16.8222 -16.8020 -16.7929 -16.7768 -16.7687 -16.7626 -16.7519
 -16.7398 -16.7267 -16.6932 -16.6871 -16.6793 -16.6528 -16.6405 -16.6345
 -16.6145 -16.6015 -16.5905 -16.5785 -16.5593 -16.5071 -16.4973 -16.4806
 -16.4225 -16.3929 -16.2754 -16.2047 -16.1486 -16.1125 -16.0678 -15.6630
 -15.5967 -15.1699 -15.1339 -15.0863 -14.9610 -14.9243 -14.8302 -14.7090
 -14.6849 -14.6588 -14.6359 -14.5778 -14.4720 -14.4252 -14.3272 -14.2703
 -14.2361 -14.1478 -14.1352 -14.1085 -14.0569 -14.0332 -14.0027 -13.8240
 -13.7337  -6.7353  -6.2995  -6.1158  -5.9988  -5.9579  -5.9273  -5.8746
  -5.8522  -5.8162  -5.7842  -5.7472  -5.7205  -5.6786  -5.6603  -5.6497
  -5.6359  -5.5971  -5.5476  -5.4663  -5.4334  -5.3828  -5.3505  -5.2783
  -5.2435  -5.2259  -5.2121  -5.1608  -5.1111  -5.0968  -5.0725  -5.0447
  -5.0213  -5.0023  -4.9697  -4.9192  -4.8850  -4.8580  -4.8160  -4.7874
  -4.7514  -4.7244  -4.6812  -4.6593  -4.6411  -4.5643  -4.5371  -4.5134
  -4.3961  -4.3636  -3.6682  -3.5169  -3.3397  -3.2554  -3.1918  -3.1077
  -3.0736  -3.0519  -2.9546  -2.8995  -2.8410  -2.8024  -2.7543  -2.7318
  -2.7123  -2.6439  -2.6242  -2.6002  -2.5442  -2.5024  -2.4682  -2.4286
  -2.3986  -2.3765  -2.3563  -2.3183  -2.3121  -2.2655  -2.2616  -2.2294
  -2.2117  -2.1589  -2.1260  -2.1081  -2.0830  -2.0534  -2.0015  -1.9796
  -1.9593  -1.9488  -1.8697  -1.8479  -1.8411  -1.8071  -1.7851  -1.7438
  -1.7246  -1.7112  -1.6842  -1.6610  -1.6319  -1.6123  -1.5882  -1.5667
  -1.5321  -1.5078  -1.4878  -1.4776  -1.4435  -1.4200  -1.3753  -1.3463
  -1.2967  -1.2474  -1.1815  -1.1111  -1.0616  -1.0370  -1.0115  -0.9578
  -0.9498  -0.9095  -0.8666  -0.7994  -0.7710  -0.7327  -0.7177  -0.6105
  -0.4877  -0.4606  -0.4358  -0.4008  -0.3730  -0.3217  -0.2890  -0.2674
  -0.2377  -0.2067  -0.1865  -0.1676  -0.1500  -0.1275  -0.1115  -0.0894
  -0.0702  -0.0450  -0.0268   0.0075   0.0457   0.0587   0.0674   0.0884
   0.1208   0.1315   0.1503   0.1782   0.1832   0.1965   0.2091   0.2203
   0.2403   0.2473   0.2748   0.2908   0.2967   0.3103   0.3271   0.3509
   0.3679   0.3847   0.4051   0.4168   0.4339   0.4416   0.4569   0.4792
   0.4824   0.4951   0.5034   0.5198   0.5326   0.5483   0.5603   0.5830
   0.5918   0.6054   0.6244   0.6447   0.6677   0.6938   0.7059   0.7149
   0.7252   0.7439   0.7675   0.7869   0.7926   0.8121   0.8308   0.8492
   0.8723   0.8789   0.9211   0.9377   0.9549   0.9633   0.9893   1.0164
   1.0318   1.0622   1.0724   1.0971   1.1450   1.1585   1.1843   1.2094
   1.2582   1.2732   1.3414   1.3852   1.4412   1.4801   1.5119   1.5570
   1.5674   1.6031   1.6769   1.7325   1.7431   1.8351   1.9200   2.0516
     cgsolve_all iterations  65    anorm=    0.72E-07
PARA_AUG  1      50.5658118        -0.2869932         0.5222341
     cgsolve_all iterations  67    anorm=    0.73E-07
PARA_AUG  2      -0.2020928        50.2098908         0.2175175
     cgsolve_all iterations  65    anorm=    0.72E-07
PARA_AUG  3       0.4533343         0.2546235        50.6409146
     cgsolve_all iterations  74    anorm=    0.71E-07
     cgsolve_all iterations  72    anorm=    0.71E-07
     cgsolve_all iterations  72    anorm=    0.71E-07
     compute_u_kq: q = (    0.0398,    0.0000,    0.0000)
     Rotating WFCS
     ethr =  1.00E-14,  avg # of iterations = 24.0
     eigenvalues at k:
 -36.2423 -36.0412 -36.0032 -35.8845 -35.8087 -35.7901 -35.7516 -35.6918
 -35.6615 -35.6389 -35.5817 -35.5213 -35.4981 -18.2083 -18.1562 -18.0906
 -18.0637 -18.0459 -17.9876 -17.9753 -17.9226 -17.9058 -17.8750 -17.8412
 -17.7808 -17.7373 -17.7178 -17.6874 -17.6575 -17.6472 -17.6029 -17.5741
 -17.5454 -17.5277 -17.5081 -17.4778 -17.4669 -17.4188 -17.3877 -17.3783
 -17.3638 -17.3509 -17.3108 -17.2996 -17.2757 -17.2567 -17.2234 -17.2009
 -17.1932 -17.1815 -17.1690 -17.1428 -17.1251 -17.0994 -17.0892 -17.0781
 -17.0688 -17.0551 -17.0272 -17.0202 -17.0035 -16.9965 -16.9817 -16.9707
 -16.9588 -16.9434 -16.9351 -16.9199 -16.9073 -16.8902 -16.8820 -16.8647
 -16.8390 -16.8222 -16.8020 -16.7929 -16.7768 -16.7687 -16.7626 -16.7520
 -16.7398 -16.7267 -16.6932 -16.6871 -16.6793 -16.6528 -16.6405 -16.6345
 -16.6145 -16.6015 -16.5905 -16.5785 -16.5593 -16.5071 -16.4973 -16.4806
 -16.4225 -16.3929 -16.2754 -16.2048 -16.1486 -16.1125 -16.0678 -15.6630
 -15.5967 -15.1699 -15.1339 -15.0863 -14.9610 -14.9243 -14.8302 -14.7090
 -14.6849 -14.6589 -14.6359 -14.5778 -14.4720 -14.4252 -14.3272 -14.2703
 -14.2361 -14.1478 -14.1352 -14.1085 -14.0569 -14.0332 -14.0027 -13.8240
 -13.7337  -6.7353  -6.2995  -6.1158  -5.9987  -5.9579  -5.9273  -5.8745
  -5.8522  -5.8162  -5.7842  -5.7472  -5.7205  -5.6786  -5.6602  -5.6497
  -5.6359  -5.5971  -5.5476  -5.4662  -5.4334  -5.3828  -5.3505  -5.2783
  -5.2435  -5.2259  -5.2120  -5.1608  -5.1111  -5.0968  -5.0725  -5.0447
  -5.0213  -5.0023  -4.9697  -4.9192  -4.8850  -4.8580  -4.8160  -4.7874
  -4.7514  -4.7244  -4.6812  -4.6593  -4.6411  -4.5643  -4.5371  -4.5134
  -4.3961  -4.3635  -3.6682  -3.5169  -3.3397  -3.2554  -3.1918  -3.1077
  -3.0736  -3.0519  -2.9546  -2.8995  -2.8410  -2.8024  -2.7543  -2.7318
  -2.7123  -2.6439  -2.6242  -2.6002  -2.5442  -2.5024  -2.4682  -2.4286
  -2.3986  -2.3765  -2.3563  -2.3183  -2.3121  -2.2655  -2.2616  -2.2294
  -2.2117  -2.1588  -2.1260  -2.1081  -2.0830  -2.0534  -2.0015  -1.9796
  -1.9593  -1.9488  -1.8697  -1.8479  -1.8410  -1.8071  -1.7851  -1.7438
  -1.7246  -1.7112  -1.6842  -1.6610  -1.6319  -1.6123  -1.5882  -1.5667
  -1.5321  -1.5078  -1.4878  -1.4776  -1.4435  -1.4200  -1.3753  -1.3463
  -1.2967  -1.2474  -1.1815  -1.1111  -1.0616  -1.0370  -1.0115  -0.9578
  -0.9498  -0.9095  -0.8666  -0.7994  -0.7710  -0.7327  -0.7177  -0.6105
  -0.4877  -0.4606  -0.4358  -0.4008  -0.3730  -0.3217  -0.2890  -0.2674
  -0.2377  -0.2067  -0.1865  -0.1676  -0.1500  -0.1275  -0.1115  -0.0894
  -0.0702  -0.0450  -0.0268   0.0075   0.0457   0.0587   0.0674   0.0884
   0.1208   0.1315   0.1503   0.1782   0.1832   0.1965   0.2091   0.2203
   0.2404   0.2473   0.2748   0.2908   0.2967   0.3103   0.3271   0.3509
   0.3679   0.3848   0.4051   0.4168   0.4339   0.4416   0.4569   0.4792
   0.4824   0.4951   0.5034   0.5198   0.5326   0.5483   0.5603   0.5830
   0.5918   0.6054   0.6244   0.6447   0.6678   0.6938   0.7059   0.7149
   0.7252   0.7439   0.7675   0.7869   0.7926   0.8121   0.8308   0.8492
   0.8723   0.8789   0.9211   0.9377   0.9550   0.9633   0.9893   1.0164
   1.0318   1.0622   1.0724   1.0970   1.1450   1.1585   1.1843   1.2094
   1.2582   1.2732   1.3414   1.3852   1.4412   1.4801   1.5119   1.5570
   1.5674   1.6031   1.6769   1.7325   1.7431   1.8351   1.9200   2.0516
     eigenvalues at k+q:
 -36.2423 -36.0412 -36.0032 -35.8845 -35.8086 -35.7901 -35.7516 -35.6917
 -35.6616 -35.6388 -35.5816 -35.5213 -35.4981 -18.2072 -18.1536 -18.0903
 -18.0656 -18.0446 -17.9869 -17.9755 -17.9248 -17.9046 -17.8744 -17.8441
 -17.7807 -17.7372 -17.7186 -17.6875 -17.6567 -17.6488 -17.6036 -17.5746
 -17.5457 -17.5255 -17.5091 -17.4761 -17.4642 -17.4186 -17.3878 -17.3762
 -17.3631 -17.3512 -17.3123 -17.3001 -17.2758 -17.2552 -17.2216 -17.1989
 -17.1924 -17.1828 -17.1678 -17.1418 -17.1257 -17.0984 -17.0934 -17.0772
 -17.0680 -17.0510 -17.0258 -17.0202 -17.0035 -16.9945 -16.9833 -16.9709
 -16.9579 -16.9427 -16.9351 -16.9217 -16.9075 -16.8907 -16.8821 -16.8648
 -16.8414 -16.8223 -16.8047 -16.7937 -16.7753 -16.7697 -16.7618 -16.7559
 -16.7426 -16.7280 -16.6972 -16.6918 -16.6802 -16.6562 -16.6418 -16.6381
 -16.6152 -16.6029 -16.5919 -16.5789 -16.5591 -16.5073 -16.4976 -16.4802
 -16.4230 -16.3932 -16.2754 -16.2021 -16.1387 -16.1046 -16.0680 -15.6629
 -15.5970 -15.1666 -15.1361 -15.0887 -14.9620 -14.9222 -14.8233 -14.7144
 -14.6865 -14.6588 -14.6349 -14.5829 -14.4699 -14.4203 -14.3190 -14.2685
 -14.2351 -14.1518 -14.1387 -14.1071 -14.0594 -14.0337 -13.9965 -13.8275
 -13.7386  -6.7467  -6.3169  -6.1145  -5.9965  -5.9585  -5.9278  -5.8756
  -5.8543  -5.8169  -5.7829  -5.7442  -5.7195  -5.6810  -5.6589  -5.6496
  -5.6364  -5.5993  -5.5484  -5.4668  -5.4340  -5.3819  -5.3477  -5.2726
  -5.2474  -5.2210  -5.2060  -5.1611  -5.1106  -5.0950  -5.0711  -5.0415
  -5.0181  -4.9992  -4.9674  -4.9164  -4.8788  -4.8445  -4.8133  -4.7889
  -4.7510  -4.7234  -4.6811  -4.6586  -4.6396  -4.5601  -4.5379  -4.5165
  -4.3973  -4.3672  -3.6831  -3.5371  -3.3429  -3.2497  -3.1886  -3.1022
  -3.0756  -3.0477  -2.9506  -2.9005  -2.8350  -2.8003  -2.7514  -2.7303
  -2.7128  -2.6419  -2.6238  -2.5977  -2.5416  -2.5022  -2.4685  -2.4311
  -2.3993  -2.3808  -2.3563  -2.3209  -2.3145  -2.2683  -2.2635  -2.2320
  -2.2117  -2.1637  -2.1316  -2.1093  -2.0850  -2.0509  -2.0002  -1.9796
  -1.9608  -1.9458  -1.8687  -1.8510  -1.8402  -1.8112  -1.7853  -1.7427
  -1.7243  -1.7104  -1.6810  -1.6607  -1.6302  -1.6121  -1.5884  -1.5655
  -1.5301  -1.5086  -1.4877  -1.4769  -1.4445  -1.4208  -1.3693  -1.3448
  -1.2940  -1.2468  -1.1767  -1.1157  -1.0634  -1.0411  -1.0120  -0.9598
  -0.9473  -0.9045  -0.8692  -0.8048  -0.7783  -0.7316  -0.7132  -0.6095
  -0.4850  -0.4594  -0.4341  -0.4058  -0.3724  -0.3221  -0.2866  -0.2674
  -0.2374  -0.2072  -0.1865  -0.1691  -0.1501  -0.1305  -0.1098  -0.0898
  -0.0675  -0.0438  -0.0249   0.0102   0.0446   0.0592   0.0678   0.0912
   0.1194   0.1316   0.1481   0.1789   0.1821   0.1985   0.2075   0.2222
   0.2424   0.2482   0.2757   0.2900   0.2951   0.3077   0.3276   0.3514
   0.3652   0.3841   0.4063   0.4156   0.4345   0.4414   0.4576   0.4781
   0.4837   0.4938   0.5035   0.5195   0.5343   0.5473   0.5636   0.5824
   0.5888   0.6068   0.6241   0.6427   0.6688   0.6936   0.7072   0.7156
   0.7269   0.7459   0.7678   0.7834   0.7900   0.8122   0.8291   0.8492
   0.8714   0.8761   0.9184   0.9362   0.9517   0.9591   0.9902   1.0168
   1.0315   1.0593   1.0723   1.0975   1.1424   1.1585   1.1841   1.2089
   1.2572   1.2728   1.3352   1.3786   1.4410   1.4796   1.5134   1.5565
   1.5672   1.6055   1.6782   1.7303   1.7468   1.8406   1.9241   2.0517
     cgsolve_all iterations  74    anorm=    0.71E-07
     cgsolve_all iterations  72    anorm=    0.71E-07
     cgsolve_all iterations  70    anorm=    0.71E-07
     compute_u_kq: q = (   -0.0398,    0.0000,    0.0000)
     Rotating WFCS
     ethr =  1.00E-14,  avg # of iterations = 24.0
     eigenvalues at k:
 -36.2423 -36.0412 -36.0032 -35.8845 -35.8087 -35.7901 -35.7516 -35.6918
 -35.6615 -35.6389 -35.5817 -35.5213 -35.4981 -18.2083 -18.1562 -18.0906
 -18.0637 -18.0459 -17.9876 -17.9753 -17.9226 -17.9058 -17.8750 -17.8412
 -17.7808 -17.7373 -17.7178 -17.6874 -17.6575 -17.6472 -17.6029 -17.5741
 -17.5454 -17.5277 -17.5081 -17.4778 -17.4669 -17.4188 -17.3877 -17.3783
 -17.3638 -17.3509 -17.3108 -17.2996 -17.2757 -17.2567 -17.2234 -17.2009
 -17.1932 -17.1815 -17.1690 -17.1428 -17.1251 -17.0994 -17.0892 -17.0781
 -17.0688 -17.0551 -17.0272 -17.0202 -17.0035 -16.9965 -16.9817 -16.9707
 -16.9588 -16.9434 -16.9351 -16.9199 -16.9073 -16.8902 -16.8820 -16.8647
 -16.8390 -16.8222 -16.8020 -16.7929 -16.7768 -16.7687 -16.7626 -16.7520
 -16.7398 -16.7267 -16.6932 -16.6871 -16.6793 -16.6528 -16.6405 -16.6345
 -16.6145 -16.6015 -16.5905 -16.5785 -16.5593 -16.5071 -16.4973 -16.4806
 -16.4225 -16.3929 -16.2754 -16.2048 -16.1486 -16.1125 -16.0678 -15.6630
 -15.5967 -15.1699 -15.1339 -15.0863 -14.9610 -14.9243 -14.8302 -14.7090
 -14.6849 -14.6589 -14.6359 -14.5778 -14.4720 -14.4252 -14.3272 -14.2703
 -14.2361 -14.1478 -14.1352 -14.1085 -14.0569 -14.0332 -14.0027 -13.8240
 -13.7337  -6.7353  -6.2995  -6.1158  -5.9987  -5.9579  -5.9273  -5.8745
  -5.8522  -5.8162  -5.7842  -5.7472  -5.7205  -5.6786  -5.6602  -5.6497
  -5.6359  -5.5971  -5.5476  -5.4662  -5.4334  -5.3828  -5.3505  -5.2783
  -5.2435  -5.2259  -5.2120  -5.1608  -5.1111  -5.0968  -5.0725  -5.0447
  -5.0213  -5.0023  -4.9697  -4.9192  -4.8850  -4.8580  -4.8160  -4.7874
  -4.7514  -4.7244  -4.6812  -4.6593  -4.6411  -4.5643  -4.5371  -4.5134
  -4.3961  -4.3635  -3.6682  -3.5169  -3.3397  -3.2554  -3.1918  -3.1077
  -3.0736  -3.0519  -2.9546  -2.8995  -2.8410  -2.8024  -2.7543  -2.7318
  -2.7123  -2.6439  -2.6242  -2.6002  -2.5442  -2.5024  -2.4682  -2.4286
  -2.3986  -2.3765  -2.3563  -2.3183  -2.3121  -2.2655  -2.2616  -2.2294
  -2.2117  -2.1588  -2.1260  -2.1081  -2.0830  -2.0534  -2.0015  -1.9796
  -1.9593  -1.9488  -1.8697  -1.8479  -1.8410  -1.8071  -1.7851  -1.7438
  -1.7246  -1.7112  -1.6842  -1.6610  -1.6319  -1.6123  -1.5882  -1.5667
  -1.5321  -1.5078  -1.4878  -1.4776  -1.4435  -1.4200  -1.3753  -1.3463
  -1.2967  -1.2474  -1.1815  -1.1111  -1.0616  -1.0370  -1.0115  -0.9578
  -0.9498  -0.9095  -0.8666  -0.7994  -0.7710  -0.7327  -0.7177  -0.6105
  -0.4877  -0.4606  -0.4358  -0.4008  -0.3730  -0.3217  -0.2890  -0.2674
  -0.2377  -0.2067  -0.1865  -0.1676  -0.1500  -0.1275  -0.1115  -0.0894
  -0.0702  -0.0450  -0.0268   0.0075   0.0457   0.0587   0.0674   0.0884
   0.1208   0.1315   0.1503   0.1782   0.1832   0.1965   0.2091   0.2203
   0.2404   0.2473   0.2748   0.2908   0.2967   0.3103   0.3271   0.3509
   0.3679   0.3848   0.4051   0.4168   0.4339   0.4416   0.4569   0.4792
   0.4824   0.4951   0.5034   0.5198   0.5326   0.5483   0.5603   0.5830
   0.5918   0.6054   0.6244   0.6447   0.6678   0.6938   0.7059   0.7149
   0.7252   0.7439   0.7675   0.7869   0.7926   0.8121   0.8308   0.8492
   0.8723   0.8789   0.9211   0.9377   0.9550   0.9633   0.9893   1.0164
   1.0318   1.0622   1.0724   1.0970   1.1450   1.1585   1.1843   1.2094
   1.2582   1.2732   1.3414   1.3852   1.4412   1.4801   1.5119   1.5570
   1.5674   1.6031   1.6769   1.7325   1.7431   1.8351   1.9200   2.0516
     eigenvalues at k+q:
 -36.2423 -36.0412 -36.0032 -35.8845 -35.8086 -35.7901 -35.7516 -35.6918
 -35.6615 -35.6389 -35.5816 -35.5213 -35.4980 -18.2094 -18.1586 -18.0911
 -18.0619 -18.0468 -17.9891 -17.9747 -17.9210 -17.9063 -17.8754 -17.8383
 -17.7810 -17.7375 -17.7171 -17.6874 -17.6585 -17.6457 -17.6022 -17.5736
 -17.5453 -17.5297 -17.5068 -17.4797 -17.4689 -17.4189 -17.3880 -17.3804
 -17.3648 -17.3504 -17.3095 -17.2993 -17.2754 -17.2584 -17.2254 -17.2031
 -17.1937 -17.1807 -17.1698 -17.1439 -17.1245 -17.1009 -17.0851 -17.0792
 -17.0693 -17.0587 -17.0288 -17.0205 -17.0042 -16.9975 -16.9803 -16.9702
 -16.9593 -16.9439 -16.9347 -16.9181 -16.9070 -16.8897 -16.8818 -16.8645
 -16.8368 -16.8224 -16.7994 -16.7927 -16.7785 -16.7697 -16.7622 -16.7474
 -16.7369 -16.7251 -16.6900 -16.6816 -16.6782 -16.6496 -16.6396 -16.6308
 -16.6135 -16.6001 -16.5887 -16.5779 -16.5595 -16.5068 -16.4969 -16.4808
 -16.4220 -16.3925 -16.2755 -16.2077 -16.1584 -16.1207 -16.0677 -15.6630
 -15.5965 -15.1730 -15.1314 -15.0839 -14.9604 -14.9258 -14.8366 -14.7051
 -14.6836 -14.6589 -14.6371 -14.5743 -14.4740 -14.4283 -14.3337 -14.2721
 -14.2371 -14.1443 -14.1314 -14.1116 -14.0566 -14.0310 -14.0066 -13.8209
 -13.7295  -6.7236  -6.2813  -6.1169  -6.0010  -5.9573  -5.9269  -5.8738
  -5.8506  -5.8157  -5.7851  -5.7498  -5.7218  -5.6762  -5.6617  -5.6499
  -5.6352  -5.5948  -5.5469  -5.4656  -5.4327  -5.3843  -5.3533  -5.2849
  -5.2421  -5.2306  -5.2166  -5.1601  -5.1118  -5.0987  -5.0741  -5.0483
  -5.0248  -5.0056  -4.9718  -4.9231  -4.8894  -4.8707  -4.8185  -4.7854
  -4.7520  -4.7249  -4.6815  -4.6599  -4.6423  -4.5685  -4.5374  -4.5091
  -4.3951  -4.3597  -3.6536  -3.4971  -3.3367  -3.2608  -3.1949  -3.1131
  -3.0713  -3.0553  -2.9583  -2.8987  -2.8471  -2.8048  -2.7575  -2.7326
  -2.7118  -2.6464  -2.6255  -2.6025  -2.5461  -2.5027  -2.4683  -2.4267
  -2.3987  -2.3722  -2.3558  -2.3169  -2.3093  -2.2628  -2.2581  -2.2274
  -2.2106  -2.1544  -2.1202  -2.1070  -2.0812  -2.0559  -2.0026  -1.9805
  -1.9582  -1.9503  -1.8711  -1.8453  -1.8418  -1.8030  -1.7864  -1.7443
  -1.7250  -1.7122  -1.6868  -1.6605  -1.6331  -1.6126  -1.5885  -1.5679
  -1.5346  -1.5075  -1.4890  -1.4782  -1.4427  -1.4182  -1.3808  -1.3479
  -1.3003  -1.2485  -1.1860  -1.1063  -1.0608  -1.0323  -1.0119  -0.9556
  -0.9514  -0.9152  -0.8653  -0.7942  -0.7635  -0.7342  -0.7193  -0.6101
  -0.4904  -0.4630  -0.4349  -0.3956  -0.3725  -0.3212  -0.2924  -0.2669
  -0.2379  -0.2065  -0.1874  -0.1661  -0.1496  -0.1249  -0.1133  -0.0889
  -0.0727  -0.0457  -0.0284   0.0046   0.0463   0.0573   0.0677   0.0856
   0.1227   0.1325   0.1524   0.1769   0.1844   0.1943   0.2095   0.2193
   0.2381   0.2468   0.2739   0.2896   0.3005   0.3132   0.3266   0.3491
   0.3708   0.3837   0.4051   0.4186   0.4316   0.4427   0.4552   0.4798
   0.4821   0.4954   0.5054   0.5215   0.5306   0.5494   0.5570   0.5832
   0.5952   0.6036   0.6250   0.6468   0.6672   0.6933   0.7054   0.7139
   0.7239   0.7420   0.7679   0.7904   0.7955   0.8115   0.8321   0.8496
   0.8722   0.8825   0.9230   0.9393   0.9580   0.9674   0.9886   1.0158
   1.0325   1.0641   1.0730   1.0980   1.1473   1.1584   1.1847   1.2111
   1.2593   1.2731   1.3474   1.3919   1.4414   1.4802   1.5107   1.5583
   1.5676   1.6009   1.6748   1.7326   1.7405   1.8294   1.9149   2.0499
     cgsolve_all iterations  74    anorm=    0.71E-07
     cgsolve_all iterations  72    anorm=    0.71E-07
     cgsolve_all iterations  72    anorm=    0.71E-07
     compute_u_kq: q = (    0.0000,    0.0398,    0.0000)
     Rotating WFCS
     ethr =  1.00E-14,  avg # of iterations = 23.0
     eigenvalues at k:
 -36.2423 -36.0412 -36.0032 -35.8845 -35.8087 -35.7901 -35.7516 -35.6918
 -35.6615 -35.6389 -35.5817 -35.5213 -35.4981 -18.2083 -18.1562 -18.0906
 -18.0637 -18.0459 -17.9876 -17.9753 -17.9226 -17.9058 -17.8750 -17.8412
 -17.7808 -17.7373 -17.7178 -17.6874 -17.6575 -17.6472 -17.6029 -17.5741
 -17.5454 -17.5277 -17.5081 -17.4778 -17.4669 -17.4188 -17.3877 -17.3783
 -17.3638 -17.3509 -17.3108 -17.2996 -17.2757 -17.2567 -17.2234 -17.2009
 -17.1932 -17.1815 -17.1690 -17.1428 -17.1251 -17.0994 -17.0892 -17.0781
 -17.0688 -17.0551 -17.0272 -17.0202 -17.0035 -16.9965 -16.9817 -16.9707
 -16.9588 -16.9434 -16.9351 -16.9199 -16.9073 -16.8902 -16.8820 -16.8647
 -16.8390 -16.8222 -16.8020 -16.7929 -16.7768 -16.7687 -16.7626 -16.7520
 -16.7398 -16.7267 -16.6932 -16.6871 -16.6793 -16.6528 -16.6405 -16.6345
 -16.6145 -16.6015 -16.5905 -16.5785 -16.5593 -16.5071 -16.4973 -16.4806
 -16.4225 -16.3929 -16.2754 -16.2048 -16.1486 -16.1125 -16.0678 -15.6630
 -15.5967 -15.1699 -15.1339 -15.0863 -14.9610 -14.9243 -14.8302 -14.7090
 -14.6849 -14.6589 -14.6359 -14.5778 -14.4720 -14.4252 -14.3272 -14.2703
 -14.2361 -14.1478 -14.1352 -14.1085 -14.0569 -14.0332 -14.0027 -13.8240
 -13.7337  -6.7353  -6.2995  -6.1158  -5.9987  -5.9579  -5.9273  -5.8745
  -5.8522  -5.8162  -5.7842  -5.7472  -5.7205  -5.6786  -5.6602  -5.6497
  -5.6359  -5.5971  -5.5476  -5.4662  -5.4334  -5.3828  -5.3505  -5.2783
  -5.2435  -5.2259  -5.2120  -5.1608  -5.1111  -5.0968  -5.0725  -5.0447
  -5.0213  -5.0023  -4.9697  -4.9192  -4.8850  -4.8580  -4.8160  -4.7874
  -4.7514  -4.7244  -4.6812  -4.6593  -4.6411  -4.5643  -4.5371  -4.5134
  -4.3961  -4.3635  -3.6682  -3.5169  -3.3397  -3.2554  -3.1918  -3.1077
  -3.0736  -3.0519  -2.9546  -2.8995  -2.8410  -2.8024  -2.7543  -2.7318
  -2.7123  -2.6439  -2.6242  -2.6002  -2.5442  -2.5024  -2.4682  -2.4286
  -2.3986  -2.3765  -2.3563  -2.3183  -2.3121  -2.2655  -2.2616  -2.2294
  -2.2117  -2.1588  -2.1260  -2.1081  -2.0830  -2.0534  -2.0015  -1.9796
  -1.9593  -1.9488  -1.8697  -1.8479  -1.8410  -1.8071  -1.7851  -1.7438
  -1.7246  -1.7112  -1.6842  -1.6610  -1.6319  -1.6123  -1.5882  -1.5667
  -1.5321  -1.5078  -1.4878  -1.4776  -1.4435  -1.4200  -1.3753  -1.3463
  -1.2967  -1.2474  -1.1815  -1.1111  -1.0616  -1.0370  -1.0115  -0.9578
  -0.9498  -0.9095  -0.8666  -0.7994  -0.7710  -0.7327  -0.7177  -0.6105
  -0.4877  -0.4606  -0.4358  -0.4008  -0.3730  -0.3217  -0.2890  -0.2674
  -0.2377  -0.2067  -0.1865  -0.1676  -0.1500  -0.1275  -0.1115  -0.0894
  -0.0702  -0.0450  -0.0268   0.0075   0.0457   0.0587   0.0674   0.0884
   0.1208   0.1315   0.1503   0.1782   0.1832   0.1965   0.2091   0.2203
   0.2404   0.2473   0.2748   0.2908   0.2967   0.3103   0.3271   0.3509
   0.3679   0.3848   0.4051   0.4168   0.4339   0.4416   0.4569   0.4792
   0.4824   0.4951   0.5034   0.5198   0.5326   0.5483   0.5603   0.5830
   0.5918   0.6054   0.6244   0.6447   0.6678   0.6938   0.7059   0.7149
   0.7252   0.7439   0.7675   0.7869   0.7926   0.8121   0.8308   0.8492
   0.8723   0.8789   0.9211   0.9377   0.9550   0.9633   0.9893   1.0164
   1.0318   1.0622   1.0724   1.0970   1.1450   1.1585   1.1843   1.2094
   1.2582   1.2732   1.3414   1.3852   1.4412   1.4801   1.5119   1.5570
   1.5674   1.6031   1.6769   1.7325   1.7431   1.8351   1.9200   2.0516
     eigenvalues at k+q:
 -36.2423 -36.0412 -36.0032 -35.8845 -35.8086 -35.7901 -35.7516 -35.6918
 -35.6614 -35.6389 -35.5816 -35.5213 -35.4980 -18.2098 -18.1587 -18.0923
 -18.0639 -18.0464 -17.9881 -17.9741 -17.9237 -17.9023 -17.8753 -17.8394
 -17.7805 -17.7345 -17.7180 -17.6872 -17.6565 -17.6471 -17.6012 -17.5741
 -17.5476 -17.5289 -17.5081 -17.4796 -17.4717 -17.4185 -17.3872 -17.3792
 -17.3655 -17.3511 -17.3103 -17.2988 -17.2768 -17.2575 -17.2257 -17.2033
 -17.1925 -17.1805 -17.1679 -17.1461 -17.1250 -17.1004 -17.0903 -17.0794
 -17.0699 -17.0589 -17.0297 -17.0206 -17.0030 -16.9962 -16.9837 -16.9705
 -16.9592 -16.9419 -16.9333 -16.9191 -16.9073 -16.8889 -16.8820 -16.8620
 -16.8364 -16.8241 -16.7989 -16.7922 -16.7733 -16.7677 -16.7619 -16.7497
 -16.7384 -16.7217 -16.6897 -16.6786 -16.6772 -16.6473 -16.6398 -16.6288
 -16.6128 -16.5999 -16.5878 -16.5786 -16.5589 -16.5065 -16.4966 -16.4798
 -16.4238 -16.3922 -16.2756 -16.2101 -16.1626 -16.1245 -16.0676 -15.6631
 -15.5963 -15.1732 -15.1301 -15.0826 -14.9615 -14.9272 -14.8382 -14.7030
 -14.6817 -14.6587 -14.6373 -14.5767 -14.4751 -14.4342 -14.3303 -14.2730
 -14.2383 -14.1457 -14.1328 -14.1063 -14.0590 -14.0301 -14.0037 -13.8222
 -13.7272  -6.7177  -6.2724  -6.1128  -6.0007  -5.9613  -5.9296  -5.8743
  -5.8520  -5.8143  -5.7857  -5.7492  -5.7240  -5.6762  -5.6628  -5.6490
  -5.6368  -5.5926  -5.5415  -5.4648  -5.4317  -5.3865  -5.3511  -5.2841
  -5.2468  -5.2372  -5.2194  -5.1585  -5.1123  -5.1002  -5.0752  -5.0464
  -5.0260  -5.0055  -4.9727  -4.9238  -4.8934  -4.8747  -4.8194  -4.7888
  -4.7546  -4.7268  -4.6834  -4.6604  -4.6415  -4.5678  -4.5365  -4.5074
  -4.3925  -4.3597  -3.6462  -3.4880  -3.3433  -3.2553  -3.1951  -3.1142
  -3.0701  -3.0592  -2.9586  -2.8996  -2.8499  -2.8040  -2.7566  -2.7354
  -2.7151  -2.6449  -2.6288  -2.6023  -2.5436  -2.5017  -2.4697  -2.4274
  -2.3964  -2.3704  -2.3537  -2.3177  -2.3101  -2.2661  -2.2606  -2.2252
  -2.2093  -2.1558  -2.1231  -2.1075  -2.0782  -2.0501  -2.0005  -1.9795
  -1.9621  -1.9414  -1.8735  -1.8486  -1.8397  -1.8044  -1.7860  -1.7479
  -1.7250  -1.7105  -1.6874  -1.6617  -1.6349  -1.6103  -1.5873  -1.5666
  -1.5322  -1.5086  -1.4912  -1.4798  -1.4434  -1.4228  -1.3810  -1.3458
  -1.2975  -1.2457  -1.1866  -1.1038  -1.0602  -1.0378  -1.0088  -0.9604
  -0.9512  -0.9095  -0.8668  -0.8026  -0.7656  -0.7326  -0.7156  -0.6050
  -0.4882  -0.4615  -0.4400  -0.3945  -0.3730  -0.3210  -0.2887  -0.2684
  -0.2384  -0.2061  -0.1901  -0.1689  -0.1495  -0.1293  -0.1087  -0.0904
  -0.0719  -0.0442  -0.0266   0.0011   0.0471   0.0569   0.0678   0.0874
   0.1208   0.1320   0.1488   0.1779   0.1838   0.1954   0.2059   0.2201
   0.2386   0.2474   0.2740   0.2913   0.2991   0.3106   0.3285   0.3526
   0.3698   0.3838   0.4066   0.4158   0.4334   0.4411   0.4580   0.4786
   0.4839   0.4960   0.5040   0.5185   0.5339   0.5488   0.5605   0.5828
   0.5938   0.6052   0.6252   0.6446   0.6692   0.6930   0.7044   0.7145
   0.7254   0.7450   0.7668   0.7858   0.7920   0.8135   0.8331   0.8498
   0.8723   0.8826   0.9250   0.9399   0.9571   0.9677   0.9905   1.0148
   1.0327   1.0647   1.0732   1.1029   1.1475   1.1573   1.1874   1.2140
   1.2590   1.2729   1.3533   1.3931   1.4414   1.4786   1.5121   1.5567
   1.5679   1.6016   1.6752   1.7254   1.7383   1.8303   1.9151   2.0487
     cgsolve_all iterations  74    anorm=    0.71E-07
     cgsolve_all iterations  72    anorm=    0.71E-07
     cgsolve_all iterations  72    anorm=    0.71E-07
     compute_u_kq: q = (    0.0000,   -0.0398,    0.0000)
     Rotating WFCS
     ethr =  1.00E-14,  avg # of iterations = 23.0
     eigenvalues at k:
 -36.2423 -36.0412 -36.0032 -35.8845 -35.8087 -35.7901 -35.7516 -35.6918
 -35.6615 -35.6389 -35.5817 -35.5213 -35.4981 -18.2083 -18.1562 -18.0906
 -18.0637 -18.0459 -17.9876 -17.9753 -17.9226 -17.9058 -17.8750 -17.8412
 -17.7808 -17.7373 -17.7178 -17.6874 -17.6575 -17.6472 -17.6029 -17.5741
 -17.5454 -17.5277 -17.5081 -17.4778 -17.4669 -17.4188 -17.3877 -17.3783
 -17.3638 -17.3509 -17.3108 -17.2996 -17.2757 -17.2567 -17.2234 -17.2009
 -17.1932 -17.1815 -17.1690 -17.1428 -17.1251 -17.0994 -17.0892 -17.0781
 -17.0688 -17.0551 -17.0272 -17.0202 -17.0035 -16.9965 -16.9817 -16.9707
 -16.9588 -16.9434 -16.9351 -16.9199 -16.9073 -16.8902 -16.8820 -16.8647
 -16.8390 -16.8222 -16.8020 -16.7929 -16.7768 -16.7687 -16.7626 -16.7520
 -16.7398 -16.7267 -16.6932 -16.6871 -16.6793 -16.6528 -16.6405 -16.6345
 -16.6145 -16.6015 -16.5905 -16.5785 -16.5593 -16.5071 -16.4973 -16.4806
 -16.4225 -16.3929 -16.2754 -16.2048 -16.1486 -16.1125 -16.0678 -15.6630
 -15.5967 -15.1699 -15.1339 -15.0863 -14.9610 -14.9243 -14.8302 -14.7090
 -14.6849 -14.6589 -14.6359 -14.5778 -14.4720 -14.4252 -14.3272 -14.2703
 -14.2361 -14.1478 -14.1352 -14.1085 -14.0569 -14.0332 -14.0027 -13.8240
 -13.7337  -6.7353  -6.2995  -6.1158  -5.9987  -5.9579  -5.9273  -5.8745
  -5.8522  -5.8162  -5.7842  -5.7472  -5.7205  -5.6786  -5.6602  -5.6497
  -5.6359  -5.5971  -5.5476  -5.4662  -5.4334  -5.3828  -5.3505  -5.2783
  -5.2435  -5.2259  -5.2120  -5.1608  -5.1111  -5.0968  -5.0725  -5.0447
  -5.0213  -5.0023  -4.9697  -4.9192  -4.8850  -4.8580  -4.8160  -4.7874
  -4.7514  -4.7244  -4.6812  -4.6593  -4.6411  -4.5643  -4.5371  -4.5134
  -4.3961  -4.3635  -3.6682  -3.5169  -3.3397  -3.2554  -3.1918  -3.1077
  -3.0736  -3.0519  -2.9546  -2.8995  -2.8410  -2.8024  -2.7543  -2.7318
  -2.7123  -2.6439  -2.6242  -2.6002  -2.5442  -2.5024  -2.4682  -2.4286
  -2.3986  -2.3765  -2.3563  -2.3183  -2.3121  -2.2655  -2.2616  -2.2294
  -2.2117  -2.1588  -2.1260  -2.1081  -2.0830  -2.0534  -2.0015  -1.9796
  -1.9593  -1.9488  -1.8697  -1.8479  -1.8410  -1.8071  -1.7851  -1.7438
  -1.7246  -1.7112  -1.6842  -1.6610  -1.6319  -1.6123  -1.5882  -1.5667
  -1.5321  -1.5078  -1.4878  -1.4776  -1.4435  -1.4200  -1.3753  -1.3463
  -1.2967  -1.2474  -1.1815  -1.1111  -1.0616  -1.0370  -1.0115  -0.9578
  -0.9498  -0.9095  -0.8666  -0.7994  -0.7710  -0.7327  -0.7177  -0.6105
  -0.4877  -0.4606  -0.4358  -0.4008  -0.3730  -0.3217  -0.2890  -0.2674
  -0.2377  -0.2067  -0.1865  -0.1676  -0.1500  -0.1275  -0.1115  -0.0894
  -0.0702  -0.0450  -0.0268   0.0075   0.0457   0.0587   0.0674   0.0884
   0.1208   0.1315   0.1503   0.1782   0.1832   0.1965   0.2091   0.2203
   0.2404   0.2473   0.2748   0.2908   0.2967   0.3103   0.3271   0.3509
   0.3679   0.3848   0.4051   0.4168   0.4339   0.4416   0.4569   0.4792
   0.4824   0.4951   0.5034   0.5198   0.5326   0.5483   0.5603   0.5830
   0.5918   0.6054   0.6244   0.6447   0.6678   0.6938   0.7059   0.7149
   0.7252   0.7439   0.7675   0.7869   0.7926   0.8121   0.8308   0.8492
   0.8723   0.8789   0.9211   0.9377   0.9550   0.9633   0.9893   1.0164
   1.0318   1.0622   1.0724   1.0970   1.1450   1.1585   1.1843   1.2094
   1.2582   1.2732   1.3414   1.3852   1.4412   1.4801   1.5119   1.5570
   1.5674   1.6031   1.6769   1.7325   1.7431   1.8351   1.9200   2.0516
     eigenvalues at k+q:
 -36.2423 -36.0412 -36.0032 -35.8845 -35.8086 -35.7901 -35.7515 -35.6917
 -35.6616 -35.6388 -35.5816 -35.5213 -35.4981 -18.2068 -18.1536 -18.0889
 -18.0636 -18.0452 -17.9876 -17.9763 -17.9217 -17.9091 -17.8745 -17.8430
 -17.7812 -17.7401 -17.7177 -17.6876 -17.6587 -17.6474 -17.6047 -17.5742
 -17.5431 -17.5264 -17.5077 -17.4756 -17.4617 -17.4194 -17.3878 -17.3774
 -17.3631 -17.3498 -17.3122 -17.3000 -17.2748 -17.2557 -17.2219 -17.1992
 -17.1940 -17.1821 -17.1692 -17.1395 -17.1253 -17.0986 -17.0895 -17.0765
 -17.0672 -17.0507 -17.0247 -17.0198 -17.0046 -16.9959 -16.9795 -16.9703
 -16.9584 -16.9445 -16.9364 -16.9207 -16.9078 -16.8913 -16.8819 -16.8673
 -16.8417 -16.8205 -16.8061 -16.7936 -16.7805 -16.7693 -16.7635 -16.7543
 -16.7413 -16.7310 -16.6979 -16.6948 -16.6810 -16.6588 -16.6421 -16.6392
 -16.6156 -16.6032 -16.5924 -16.5783 -16.5596 -16.5076 -16.4978 -16.4811
 -16.4212 -16.3935 -16.2754 -16.2006 -16.1342 -16.1009 -16.0679 -15.6628
 -15.5971 -15.1668 -15.1370 -15.0900 -14.9612 -14.9204 -14.8221 -14.7160
 -14.6877 -14.6589 -14.6345 -14.5802 -14.4689 -14.4149 -14.3232 -14.2676
 -14.2339 -14.1509 -14.1377 -14.1109 -14.0573 -14.0347 -13.9996 -13.8259
 -13.7408  -6.7523  -6.3249  -6.1186  -5.9967  -5.9546  -5.9247  -5.8752
  -5.8523  -5.8180  -5.7826  -5.7450  -5.7171  -5.6812  -5.6591  -5.6507
  -5.6346  -5.6016  -5.5530  -5.4682  -5.4351  -5.3792  -5.3503  -5.2736
  -5.2418  -5.2170  -5.2040  -5.1620  -5.1105  -5.0936  -5.0697  -5.0433
  -5.0180  -4.9993  -4.9663  -4.9157  -4.8730  -4.8388  -4.8127  -4.7858
  -4.7479  -4.7212  -4.6792  -4.6584  -4.6397  -4.5607  -4.5396  -4.5175
  -4.3998  -4.3673  -3.6909  -3.5468  -3.3363  -3.2550  -3.1883  -3.1017
  -3.0780  -3.0430  -2.9500  -2.8998  -2.8327  -2.8002  -2.7523  -2.7293
  -2.7093  -2.6430  -2.6193  -2.5984  -2.5440  -2.5031  -2.4668  -2.4302
  -2.4012  -2.3831  -2.3581  -2.3198  -2.3127  -2.2680  -2.2594  -2.2332
  -2.2139  -2.1620  -2.1300  -2.1083  -2.0887  -2.0557  -2.0027  -1.9793
  -1.9591  -1.9530  -1.8668  -1.8474  -1.8421  -1.8106  -1.7846  -1.7408
  -1.7251  -1.7123  -1.6800  -1.6587  -1.6282  -1.6135  -1.5896  -1.5665
  -1.5328  -1.5082  -1.4843  -1.4746  -1.4437  -1.4171  -1.3682  -1.3474
  -1.2965  -1.2494  -1.1769  -1.1184  -1.0625  -1.0372  -1.0135  -0.9584
  -0.9451  -0.9093  -0.8677  -0.7972  -0.7743  -0.7345  -0.7179  -0.6135
  -0.4891  -0.4601  -0.4315  -0.4064  -0.3722  -0.3223  -0.2894  -0.2670
  -0.2360  -0.2080  -0.1830  -0.1669  -0.1510  -0.1260  -0.1141  -0.0895
  -0.0664  -0.0459  -0.0267   0.0135   0.0443   0.0595   0.0684   0.0892
   0.1210   0.1312   0.1514   0.1784   0.1831   0.1960   0.2115   0.2227
   0.2421   0.2473   0.2758   0.2903   0.2937   0.3109   0.3254   0.3492
   0.3660   0.3862   0.4036   0.4159   0.4340   0.4422   0.4557   0.4784
   0.4817   0.4942   0.5041   0.5215   0.5316   0.5483   0.5601   0.5829
   0.5901   0.6061   0.6241   0.6449   0.6661   0.6942   0.7073   0.7151
   0.7262   0.7426   0.7685   0.7873   0.7940   0.8107   0.8282   0.8480
   0.8717   0.8759   0.9154   0.9359   0.9521   0.9590   0.9883   1.0176
   1.0314   1.0596   1.0726   1.0917   1.1422   1.1599   1.1808   1.2057
   1.2573   1.2745   1.3291   1.3782   1.4409   1.4813   1.5119   1.5575
   1.5668   1.6043   1.6782   1.7394   1.7474   1.8396   1.9242   2.0540
     cgsolve_all iterations  74    anorm=    0.71E-07
     cgsolve_all iterations  72    anorm=    0.72E-07
     cgsolve_all iterations  70    anorm=    0.71E-07
     compute_u_kq: q = (    0.0000,    0.0000,    0.0398)
     Rotating WFCS
     ethr =  1.00E-14,  avg # of iterations = 23.0
     eigenvalues at k:
 -36.2423 -36.0412 -36.0032 -35.8845 -35.8087 -35.7901 -35.7516 -35.6918
 -35.6615 -35.6389 -35.5817 -35.5213 -35.4981 -18.2083 -18.1562 -18.0906
 -18.0637 -18.0459 -17.9876 -17.9753 -17.9226 -17.9058 -17.8750 -17.8412
 -17.7808 -17.7373 -17.7178 -17.6874 -17.6575 -17.6472 -17.6029 -17.5741
 -17.5454 -17.5277 -17.5081 -17.4778 -17.4669 -17.4188 -17.3877 -17.3783
 -17.3638 -17.3509 -17.3108 -17.2996 -17.2757 -17.2567 -17.2234 -17.2009
 -17.1932 -17.1815 -17.1690 -17.1428 -17.1251 -17.0994 -17.0892 -17.0781
 -17.0688 -17.0551 -17.0272 -17.0202 -17.0035 -16.9965 -16.9817 -16.9707
 -16.9588 -16.9434 -16.9351 -16.9199 -16.9073 -16.8902 -16.8820 -16.8647
 -16.8390 -16.8222 -16.8020 -16.7929 -16.7768 -16.7687 -16.7626 -16.7520
 -16.7398 -16.7267 -16.6932 -16.6871 -16.6793 -16.6528 -16.6405 -16.6345
 -16.6145 -16.6015 -16.5905 -16.5785 -16.5593 -16.5071 -16.4973 -16.4806
 -16.4225 -16.3929 -16.2754 -16.2048 -16.1486 -16.1125 -16.0678 -15.6630
 -15.5967 -15.1699 -15.1339 -15.0863 -14.9610 -14.9243 -14.8302 -14.7090
 -14.6849 -14.6589 -14.6359 -14.5778 -14.4720 -14.4252 -14.3272 -14.2703
 -14.2361 -14.1478 -14.1352 -14.1085 -14.0569 -14.0332 -14.0027 -13.8240
 -13.7337  -6.7353  -6.2995  -6.1158  -5.9987  -5.9579  -5.9273  -5.8745
  -5.8522  -5.8162  -5.7842  -5.7472  -5.7205  -5.6786  -5.6602  -5.6497
  -5.6359  -5.5971  -5.5476  -5.4662  -5.4334  -5.3828  -5.3505  -5.2783
  -5.2435  -5.2259  -5.2120  -5.1608  -5.1111  -5.0968  -5.0725  -5.0447
  -5.0213  -5.0023  -4.9697  -4.9192  -4.8850  -4.8580  -4.8160  -4.7874
  -4.7514  -4.7244  -4.6812  -4.6593  -4.6411  -4.5643  -4.5371  -4.5134
  -4.3961  -4.3635  -3.6682  -3.5169  -3.3397  -3.2554  -3.1918  -3.1077
  -3.0736  -3.0519  -2.9546  -2.8995  -2.8410  -2.8024  -2.7543  -2.7318
  -2.7123  -2.6439  -2.6242  -2.6002  -2.5442  -2.5024  -2.4682  -2.4286
  -2.3986  -2.3765  -2.3563  -2.3183  -2.3121  -2.2655  -2.2616  -2.2294
  -2.2117  -2.1588  -2.1260  -2.1081  -2.0830  -2.0534  -2.0015  -1.9796
  -1.9593  -1.9488  -1.8697  -1.8479  -1.8410  -1.8071  -1.7851  -1.7438
  -1.7246  -1.7112  -1.6842  -1.6610  -1.6319  -1.6123  -1.5882  -1.5667
  -1.5321  -1.5078  -1.4878  -1.4776  -1.4435  -1.4200  -1.3753  -1.3463
  -1.2967  -1.2474  -1.1815  -1.1111  -1.0616  -1.0370  -1.0115  -0.9578
  -0.9498  -0.9095  -0.8666  -0.7994  -0.7710  -0.7327  -0.7177  -0.6105
  -0.4877  -0.4606  -0.4358  -0.4008  -0.3730  -0.3217  -0.2890  -0.2674
  -0.2377  -0.2067  -0.1865  -0.1676  -0.1500  -0.1275  -0.1115  -0.0894
  -0.0702  -0.0450  -0.0268   0.0075   0.0457   0.0587   0.0674   0.0884
   0.1208   0.1315   0.1503   0.1782   0.1832   0.1965   0.2091   0.2203
   0.2404   0.2473   0.2748   0.2908   0.2967   0.3103   0.3271   0.3509
   0.3679   0.3848   0.4051   0.4168   0.4339   0.4416   0.4569   0.4792
   0.4824   0.4951   0.5034   0.5198   0.5326   0.5483   0.5603   0.5830
   0.5918   0.6054   0.6244   0.6447   0.6678   0.6938   0.7059   0.7149
   0.7252   0.7439   0.7675   0.7869   0.7926   0.8121   0.8308   0.8492
   0.8723   0.8789   0.9211   0.9377   0.9550   0.9633   0.9893   1.0164
   1.0318   1.0622   1.0724   1.0970   1.1450   1.1585   1.1843   1.2094
   1.2582   1.2732   1.3414   1.3852   1.4412   1.4801   1.5119   1.5570
   1.5674   1.6031   1.6769   1.7325   1.7431   1.8351   1.9200   2.0516
     eigenvalues at k+q:
 -36.2423 -36.0412 -36.0032 -35.8845 -35.8086 -35.7901 -35.7516 -35.6918
 -35.6615 -35.6389 -35.5816 -35.5213 -35.4981 -18.2083 -18.1564 -18.0904
 -18.0635 -18.0461 -17.9876 -17.9753 -17.9226 -17.9057 -17.8750 -17.8412
 -17.7808 -17.7374 -17.7178 -17.6874 -17.6575 -17.6472 -17.6030 -17.5741
 -17.5455 -17.5275 -17.5081 -17.4773 -17.4684 -17.4166 -17.3893 -17.3780
 -17.3651 -17.3502 -17.3102 -17.2994 -17.2756 -17.2564 -17.2225 -17.2044
 -17.1935 -17.1806 -17.1682 -17.1425 -17.1252 -17.0994 -17.0888 -17.0790
 -17.0687 -17.0548 -17.0269 -17.0198 -17.0037 -16.9969 -16.9826 -16.9700
 -16.9590 -16.9437 -16.9335 -16.9200 -16.9076 -16.8909 -16.8817 -16.8645
 -16.8389 -16.8225 -16.8020 -16.7930 -16.7766 -16.7688 -16.7625 -16.7521
 -16.7397 -16.7266 -16.6932 -16.6871 -16.6793 -16.6528 -16.6406 -16.6345
 -16.6145 -16.6015 -16.5905 -16.5786 -16.5593 -16.5069 -16.4973 -16.4808
 -16.4224 -16.3929 -16.2754 -16.2048 -16.1486 -16.1125 -16.0678 -15.6630
 -15.5967 -15.1699 -15.1339 -15.0863 -14.9610 -14.9243 -14.8302 -14.7090
 -14.6849 -14.6588 -14.6359 -14.5779 -14.4720 -14.4252 -14.3271 -14.2703
 -14.2361 -14.1478 -14.1352 -14.1085 -14.0569 -14.0332 -14.0026 -13.8240
 -13.7337  -6.7353  -6.2995  -6.1157  -5.9987  -5.9580  -5.9273  -5.8746
  -5.8522  -5.8162  -5.7842  -5.7472  -5.7205  -5.6786  -5.6602  -5.6497
  -5.6359  -5.5971  -5.5475  -5.4663  -5.4334  -5.3828  -5.3505  -5.2783
  -5.2439  -5.2260  -5.2118  -5.1608  -5.1105  -5.0975  -5.0726  -5.0443
  -5.0217  -5.0018  -4.9699  -4.9192  -4.8851  -4.8580  -4.8158  -4.7874
  -4.7517  -4.7243  -4.6813  -4.6593  -4.6411  -4.5643  -4.5370  -4.5135
  -4.3961  -4.3636  -3.6681  -3.5169  -3.3398  -3.2553  -3.1918  -3.1078
  -3.0739  -3.0515  -2.9546  -2.8996  -2.8409  -2.8026  -2.7545  -2.7324
  -2.7110  -2.6437  -2.6247  -2.6003  -2.5440  -2.5028  -2.4683  -2.4283
  -2.3998  -2.3753  -2.3570  -2.3181  -2.3104  -2.2659  -2.2616  -2.2290
  -2.2119  -2.1600  -2.1253  -2.1077  -2.0844  -2.0529  -2.0025  -1.9780
  -1.9585  -1.9487  -1.8687  -1.8483  -1.8440  -1.8060  -1.7851  -1.7443
  -1.7258  -1.7111  -1.6827  -1.6616  -1.6312  -1.6118  -1.5905  -1.5665
  -1.5288  -1.5038  -1.4919  -1.4793  -1.4435  -1.4199  -1.3762  -1.3462
  -1.2955  -1.2476  -1.1820  -1.1120  -1.0593  -1.0379  -1.0114  -0.9591
  -0.9483  -0.9096  -0.8666  -0.7995  -0.7707  -0.7328  -0.7179  -0.6104
  -0.4876  -0.4606  -0.4359  -0.4007  -0.3732  -0.3215  -0.2873  -0.2686
  -0.2388  -0.2057  -0.1882  -0.1665  -0.1507  -0.1282  -0.1109  -0.0904
  -0.0710  -0.0444  -0.0256   0.0073   0.0465   0.0584   0.0667   0.0894
   0.1202   0.1316   0.1528   0.1782   0.1826   0.1956   0.2099   0.2193
   0.2402   0.2490   0.2729   0.2898   0.2974   0.3089   0.3274   0.3521
   0.3705   0.3829   0.4046   0.4173   0.4333   0.4415   0.4568   0.4799
   0.4820   0.4955   0.5040   0.5205   0.5298   0.5483   0.5614   0.5825
   0.5916   0.6062   0.6249   0.6440   0.6690   0.6930   0.7050   0.7136
   0.7271   0.7434   0.7684   0.7865   0.7923   0.8129   0.8305   0.8498
   0.8707   0.8796   0.9209   0.9383   0.9551   0.9629   0.9893   1.0166
   1.0315   1.0622   1.0725   1.0971   1.1451   1.1584   1.1843   1.2094
   1.2582   1.2731   1.3414   1.3852   1.4412   1.4801   1.5119   1.5570
   1.5673   1.6031   1.6769   1.7324   1.7431   1.8351   1.9200   2.0516
     cgsolve_all iterations  74    anorm=    0.70E-07
     cgsolve_all iterations  72    anorm=    0.71E-07
     cgsolve_all iterations  70    anorm=    0.71E-07
     compute_u_kq: q = (    0.0000,    0.0000,   -0.0398)
     Rotating WFCS
     ethr =  1.00E-14,  avg # of iterations = 23.0
     eigenvalues at k:
 -36.2423 -36.0412 -36.0032 -35.8845 -35.8087 -35.7901 -35.7516 -35.6918
 -35.6615 -35.6389 -35.5817 -35.5213 -35.4981 -18.2083 -18.1562 -18.0906
 -18.0637 -18.0459 -17.9876 -17.9753 -17.9226 -17.9058 -17.8750 -17.8412
 -17.7808 -17.7373 -17.7178 -17.6874 -17.6575 -17.6472 -17.6029 -17.5741
 -17.5454 -17.5277 -17.5081 -17.4778 -17.4669 -17.4188 -17.3877 -17.3783
 -17.3638 -17.3509 -17.3108 -17.2996 -17.2757 -17.2567 -17.2234 -17.2009
 -17.1932 -17.1815 -17.1690 -17.1428 -17.1251 -17.0994 -17.0892 -17.0781
 -17.0688 -17.0551 -17.0272 -17.0202 -17.0035 -16.9965 -16.9817 -16.9707
 -16.9588 -16.9434 -16.9351 -16.9199 -16.9073 -16.8902 -16.8820 -16.8647
 -16.8390 -16.8222 -16.8020 -16.7929 -16.7768 -16.7687 -16.7626 -16.7520
 -16.7398 -16.7267 -16.6932 -16.6871 -16.6793 -16.6528 -16.6405 -16.6345
 -16.6145 -16.6015 -16.5905 -16.5785 -16.5593 -16.5071 -16.4973 -16.4806
 -16.4225 -16.3929 -16.2754 -16.2048 -16.1486 -16.1125 -16.0678 -15.6630
 -15.5967 -15.1699 -15.1339 -15.0863 -14.9610 -14.9243 -14.8302 -14.7090
 -14.6849 -14.6589 -14.6359 -14.5778 -14.4720 -14.4252 -14.3272 -14.2703
 -14.2361 -14.1478 -14.1352 -14.1085 -14.0569 -14.0332 -14.0027 -13.8240
 -13.7337  -6.7353  -6.2995  -6.1158  -5.9987  -5.9579  -5.9273  -5.8745
  -5.8522  -5.8162  -5.7842  -5.7472  -5.7205  -5.6786  -5.6602  -5.6497
  -5.6359  -5.5971  -5.5476  -5.4662  -5.4334  -5.3828  -5.3505  -5.2783
  -5.2435  -5.2259  -5.2120  -5.1608  -5.1111  -5.0968  -5.0725  -5.0447
  -5.0213  -5.0023  -4.9697  -4.9192  -4.8850  -4.8580  -4.8160  -4.7874
  -4.7514  -4.7244  -4.6812  -4.6593  -4.6411  -4.5643  -4.5371  -4.5134
  -4.3961  -4.3635  -3.6682  -3.5169  -3.3397  -3.2554  -3.1918  -3.1077
  -3.0736  -3.0519  -2.9546  -2.8995  -2.8410  -2.8024  -2.7543  -2.7318
  -2.7123  -2.6439  -2.6242  -2.6002  -2.5442  -2.5024  -2.4682  -2.4286
  -2.3986  -2.3765  -2.3563  -2.3183  -2.3121  -2.2655  -2.2616  -2.2294
  -2.2117  -2.1588  -2.1260  -2.1081  -2.0830  -2.0534  -2.0015  -1.9796
  -1.9593  -1.9488  -1.8697  -1.8479  -1.8410  -1.8071  -1.7851  -1.7438
  -1.7246  -1.7112  -1.6842  -1.6610  -1.6319  -1.6123  -1.5882  -1.5667
  -1.5321  -1.5078  -1.4878  -1.4776  -1.4435  -1.4200  -1.3753  -1.3463
  -1.2967  -1.2474  -1.1815  -1.1111  -1.0616  -1.0370  -1.0115  -0.9578
  -0.9498  -0.9095  -0.8666  -0.7994  -0.7710  -0.7327  -0.7177  -0.6105
  -0.4877  -0.4606  -0.4358  -0.4008  -0.3730  -0.3217  -0.2890  -0.2674
  -0.2377  -0.2067  -0.1865  -0.1676  -0.1500  -0.1275  -0.1115  -0.0894
  -0.0702  -0.0450  -0.0268   0.0075   0.0457   0.0587   0.0674   0.0884
   0.1208   0.1315   0.1503   0.1782   0.1832   0.1965   0.2091   0.2203
   0.2404   0.2473   0.2748   0.2908   0.2967   0.3103   0.3271   0.3509
   0.3679   0.3848   0.4051   0.4168   0.4339   0.4416   0.4569   0.4792
   0.4824   0.4951   0.5034   0.5198   0.5326   0.5483   0.5603   0.5830
   0.5918   0.6054   0.6244   0.6447   0.6678   0.6938   0.7059   0.7149
   0.7252   0.7439   0.7675   0.7869   0.7926   0.8121   0.8308   0.8492
   0.8723   0.8789   0.9211   0.9377   0.9550   0.9633   0.9893   1.0164
   1.0318   1.0622   1.0724   1.0970   1.1450   1.1585   1.1843   1.2094
   1.2582   1.2732   1.3414   1.3852   1.4412   1.4801   1.5119   1.5570
   1.5674   1.6031   1.6769   1.7325   1.7431   1.8351   1.9200   2.0516
     eigenvalues at k+q:
 -36.2423 -36.0412 -36.0032 -35.8845 -35.8086 -35.7901 -35.7516 -35.6918
 -35.6615 -35.6389 -35.5816 -35.5213 -35.4981 -18.2084 -18.1561 -18.0908
 -18.0637 -18.0457 -17.9876 -17.9753 -17.9226 -17.9058 -17.8750 -17.8412
 -17.7809 -17.7374 -17.7179 -17.6874 -17.6576 -17.6472 -17.6027 -17.5741
 -17.5455 -17.5280 -17.5081 -17.4782 -17.4654 -17.4203 -17.3865 -17.3787
 -17.3630 -17.3515 -17.3115 -17.3000 -17.2755 -17.2564 -17.2247 -17.1980
 -17.1920 -17.1828 -17.1702 -17.1431 -17.1248 -17.0993 -17.0897 -17.0775
 -17.0686 -17.0554 -17.0278 -17.0201 -17.0036 -16.9959 -16.9808 -16.9711
 -16.9586 -16.9432 -16.9368 -16.9202 -16.9069 -16.8894 -16.8823 -16.8648
 -16.8391 -16.8220 -16.8018 -16.7929 -16.7769 -16.7685 -16.7629 -16.7518
 -16.7399 -16.7266 -16.6932 -16.6871 -16.6793 -16.6529 -16.6405 -16.6345
 -16.6145 -16.6015 -16.5904 -16.5785 -16.5594 -16.5073 -16.4971 -16.4805
 -16.4225 -16.3929 -16.2754 -16.2047 -16.1486 -16.1125 -16.0678 -15.6630
 -15.5967 -15.1699 -15.1339 -15.0863 -14.9610 -14.9243 -14.8302 -14.7090
 -14.6849 -14.6588 -14.6359 -14.5778 -14.4720 -14.4251 -14.3273 -14.2703
 -14.2361 -14.1477 -14.1352 -14.1086 -14.0569 -14.0332 -14.0027 -13.8240
 -13.7337  -6.7353  -6.2995  -6.1158  -5.9988  -5.9579  -5.9272  -5.8745
  -5.8522  -5.8162  -5.7842  -5.7473  -5.7204  -5.6786  -5.6603  -5.6498
  -5.6358  -5.5971  -5.5476  -5.4663  -5.4334  -5.3829  -5.3506  -5.2784
  -5.2432  -5.2259  -5.2122  -5.1607  -5.1117  -5.0961  -5.0724  -5.0451
  -5.0207  -5.0031  -4.9694  -4.9192  -4.8849  -4.8580  -4.8161  -4.7873
  -4.7512  -4.7245  -4.6811  -4.6594  -4.6410  -4.5644  -4.5372  -4.5133
  -4.3961  -4.3635  -3.6682  -3.5169  -3.3396  -3.2555  -3.1919  -3.1077
  -3.0733  -3.0522  -2.9547  -2.8993  -2.8415  -2.8019  -2.7539  -2.7318
  -2.7129  -2.6440  -2.6239  -2.6001  -2.5442  -2.5021  -2.4686  -2.4289
  -2.3969  -2.3776  -2.3560  -2.3190  -2.3130  -2.2655  -2.2607  -2.2299
  -2.2113  -2.1585  -2.1265  -2.1082  -2.0812  -2.0541  -2.0005  -1.9809
  -1.9598  -1.9491  -1.8706  -1.8480  -1.8377  -1.8091  -1.7845  -1.7432
  -1.7237  -1.7116  -1.6854  -1.6603  -1.6332  -1.6127  -1.5855  -1.5667
  -1.5351  -1.5117  -1.4844  -1.4758  -1.4437  -1.4202  -1.3744  -1.3464
  -1.2979  -1.2475  -1.1810  -1.1099  -1.0634  -1.0365  -1.0122  -0.9565
  -0.9506  -0.9094  -0.8666  -0.7993  -0.7710  -0.7327  -0.7175  -0.6105
  -0.4877  -0.4605  -0.4355  -0.4010  -0.3728  -0.3219  -0.2908  -0.2666
  -0.2363  -0.2076  -0.1854  -0.1681  -0.1496  -0.1280  -0.1107  -0.0885
  -0.0695  -0.0458  -0.0278   0.0073   0.0449   0.0582   0.0691   0.0873
   0.1212   0.1320   0.1477   0.1775   0.1844   0.1978   0.2075   0.2212
   0.2390   0.2474   0.2767   0.2915   0.2965   0.3114   0.3270   0.3495
   0.3654   0.3865   0.4055   0.4161   0.4343   0.4420   0.4568   0.4787
   0.4826   0.4942   0.5036   0.5191   0.5355   0.5486   0.5595   0.5832
   0.5917   0.6047   0.6242   0.6447   0.6676   0.6943   0.7067   0.7159
   0.7237   0.7445   0.7663   0.7864   0.7935   0.8114   0.8311   0.8490
   0.8733   0.8788   0.9212   0.9377   0.9549   0.9635   0.9890   1.0162
   1.0320   1.0622   1.0723   1.0969   1.1449   1.1588   1.1843   1.2093
   1.2582   1.2732   1.3414   1.3852   1.4411   1.4801   1.5119   1.5570
   1.5674   1.6031   1.6769   1.7326   1.7431   1.8351   1.9200   2.0516
     cgsolve_all iterations  74    anorm=    0.71E-07
     cgsolve_all iterations  72    anorm=    0.70E-07
     cgsolve_all iterations  72    anorm=    0.72E-07

     k-point #    4 of     4      pool #  1    cpu time:   36032.2
     compute_u_kq: q = (    0.0000,    0.0000,    0.0000)
     Rotating WFCS
     ethr =  1.00E-14,  avg # of iterations =  5.0
     eigenvalues at k:
 -36.2423 -36.0412 -36.0032 -35.8845 -35.8087 -35.7901 -35.7516 -35.6918
 -35.6615 -35.6389 -35.5817 -35.5213 -35.4981 -18.2083 -18.1564 -18.0902
 -18.0629 -18.0470 -17.9876 -17.9754 -17.9226 -17.9055 -17.8748 -17.8415
 -17.7809 -17.7376 -17.7175 -17.6874 -17.6579 -17.6467 -17.6014 -17.5756
 -17.5466 -17.5268 -17.5096 -17.4771 -17.4664 -17.4123 -17.3892 -17.3829
 -17.3701 -17.3468 -17.3121 -17.2989 -17.2728 -17.2471 -17.2317 -17.2061
 -17.1872 -17.1814 -17.1736 -17.1428 -17.1218 -17.0977 -17.0921 -17.0801
 -17.0665 -17.0559 -17.0296 -17.0132 -17.0091 -16.9951 -16.9822 -16.9679
 -16.9580 -16.9444 -16.9342 -16.9236 -16.9063 -16.8898 -16.8823 -16.8647
 -16.8391 -16.8235 -16.8010 -16.7925 -16.7765 -16.7678 -16.7639 -16.7517
 -16.7402 -16.7257 -16.6931 -16.6871 -16.6794 -16.6528 -16.6409 -16.6346
 -16.6147 -16.6017 -16.5904 -16.5785 -16.5593 -16.5075 -16.4956 -16.4817
 -16.4226 -16.3926 -16.2754 -16.2048 -16.1486 -16.1125 -16.0678 -15.6630
 -15.5967 -15.1699 -15.1339 -15.0863 -14.9610 -14.9243 -14.8302 -14.7090
 -14.6849 -14.6589 -14.6359 -14.5778 -14.4720 -14.4252 -14.3272 -14.2703
 -14.2361 -14.1478 -14.1352 -14.1085 -14.0569 -14.0332 -14.0027 -13.8240
 -13.7337  -6.7353  -6.2995  -6.1158  -5.9988  -5.9579  -5.9272  -5.8745
  -5.8522  -5.8161  -5.7842  -5.7472  -5.7205  -5.6786  -5.6603  -5.6498
  -5.6359  -5.5971  -5.5475  -5.4665  -5.4329  -5.3831  -5.3504  -5.2784
  -5.2438  -5.2267  -5.2115  -5.1602  -5.1120  -5.0962  -5.0723  -5.0443
  -5.0174  -5.0075  -4.9681  -4.9199  -4.8859  -4.8577  -4.8151  -4.7873
  -4.7516  -4.7244  -4.6816  -4.6591  -4.6408  -4.5646  -4.5370  -4.5133
  -4.3961  -4.3635  -3.6682  -3.5169  -3.3397  -3.2554  -3.1916  -3.1083
  -3.0737  -3.0507  -2.9565  -2.8979  -2.8443  -2.7990  -2.7501  -2.7407
  -2.7060  -2.6440  -2.6259  -2.6007  -2.5421  -2.5037  -2.4720  -2.4286
  -2.3931  -2.3751  -2.3610  -2.3237  -2.3062  -2.2675  -2.2552  -2.2323
  -2.2093  -2.1680  -2.1258  -2.1053  -2.0779  -2.0554  -2.0016  -1.9751
  -1.9573  -1.9511  -1.8687  -1.8575  -1.8329  -1.8152  -1.7802  -1.7409
  -1.7291  -1.7157  -1.6796  -1.6582  -1.6413  -1.6121  -1.5804  -1.5645
  -1.5272  -1.5227  -1.4838  -1.4708  -1.4450  -1.4209  -1.3761  -1.3446
  -1.2979  -1.2499  -1.1810  -1.1094  -1.0571  -1.0378  -1.0208  -0.9592
  -0.9406  -0.9117  -0.8669  -0.8005  -0.7688  -0.7328  -0.7184  -0.6102
  -0.4873  -0.4605  -0.4341  -0.4020  -0.3716  -0.3223  -0.2938  -0.2674
  -0.2346  -0.2055  -0.1924  -0.1614  -0.1497  -0.1378  -0.1000  -0.0902
  -0.0719  -0.0460  -0.0255   0.0039   0.0447   0.0541   0.0733   0.0902
   0.1202   0.1326   0.1530   0.1744   0.1833   0.1987   0.2066   0.2193
   0.2301   0.2580   0.2774   0.2885   0.3010   0.3082   0.3283   0.3466
   0.3675   0.3875   0.4053   0.4136   0.4335   0.4464   0.4530   0.4771
   0.4858   0.4911   0.5050   0.5231   0.5315   0.5542   0.5641   0.5771
   0.5881   0.6073   0.6246   0.6410   0.6792   0.6936   0.6995   0.7104
   0.7299   0.7456   0.7639   0.7799   0.7957   0.8122   0.8316   0.8538
   0.8657   0.8839   0.9195   0.9464   0.9529   0.9603   0.9863   1.0174
   1.0307   1.0630   1.0725   1.0967   1.1447   1.1593   1.1841   1.2094
   1.2582   1.2733   1.3414   1.3852   1.4410   1.4802   1.5119   1.5568
   1.5675   1.6031   1.6769   1.7325   1.7431   1.8351   1.9200   2.0516
     eigenvalues at k+q:
 -36.2423 -36.0412 -36.0032 -35.8845 -35.8086 -35.7901 -35.7516 -35.6918
 -35.6615 -35.6389 -35.5816 -35.5213 -35.4981 -18.2083 -18.1564 -18.0903
 -18.0629 -18.0470 -17.9876 -17.9754 -17.9226 -17.9056 -17.8748 -17.8415
 -17.7809 -17.7376 -17.7175 -17.6874 -17.6579 -17.6467 -17.6014 -17.5756
 -17.5466 -17.5268 -17.5096 -17.4771 -17.4664 -17.4123 -17.3892 -17.3829
 -17.3701 -17.3469 -17.3121 -17.2989 -17.2728 -17.2471 -17.2317 -17.2061
 -17.1872 -17.1814 -17.1736 -17.1428 -17.1218 -17.0977 -17.0921 -17.0802
 -17.0665 -17.0559 -17.0296 -17.0132 -17.0091 -16.9951 -16.9823 -16.9679
 -16.9580 -16.9444 -16.9342 -16.9236 -16.9063 -16.8898 -16.8823 -16.8647
 -16.8391 -16.8235 -16.8010 -16.7925 -16.7764 -16.7678 -16.7639 -16.7516
 -16.7402 -16.7257 -16.6930 -16.6871 -16.6794 -16.6528 -16.6409 -16.6346
 -16.6147 -16.6017 -16.5904 -16.5786 -16.5593 -16.5075 -16.4956 -16.4817
 -16.4226 -16.3926 -16.2754 -16.2048 -16.1486 -16.1125 -16.0678 -15.6630
 -15.5967 -15.1699 -15.1339 -15.0863 -14.9610 -14.9243 -14.8302 -14.7090
 -14.6849 -14.6588 -14.6359 -14.5778 -14.4720 -14.4252 -14.3272 -14.2703
 -14.2361 -14.1478 -14.1352 -14.1085 -14.0569 -14.0332 -14.0027 -13.8240
 -13.7337  -6.7353  -6.2995  -6.1158  -5.9988  -5.9579  -5.9273  -5.8745
  -5.8522  -5.8161  -5.7842  -5.7472  -5.7205  -5.6786  -5.6603  -5.6498
  -5.6359  -5.5971  -5.5476  -5.4665  -5.4329  -5.3831  -5.3504  -5.2784
  -5.2438  -5.2267  -5.2115  -5.1603  -5.1120  -5.0962  -5.0723  -5.0443
  -5.0174  -5.0075  -4.9681  -4.9199  -4.8859  -4.8577  -4.8152  -4.7873
  -4.7516  -4.7244  -4.6816  -4.6591  -4.6408  -4.5646  -4.5370  -4.5133
  -4.3961  -4.3635  -3.6682  -3.5169  -3.3397  -3.2554  -3.1916  -3.1083
  -3.0737  -3.0507  -2.9565  -2.8979  -2.8443  -2.7990  -2.7501  -2.7407
  -2.7060  -2.6440  -2.6259  -2.6007  -2.5421  -2.5037  -2.4720  -2.4286
  -2.3931  -2.3751  -2.3610  -2.3237  -2.3062  -2.2675  -2.2552  -2.2323
  -2.2093  -2.1680  -2.1258  -2.1053  -2.0779  -2.0554  -2.0016  -1.9751
  -1.9574  -1.9511  -1.8687  -1.8575  -1.8330  -1.8152  -1.7802  -1.7410
  -1.7291  -1.7157  -1.6796  -1.6582  -1.6413  -1.6121  -1.5805  -1.5645
  -1.5272  -1.5227  -1.4838  -1.4708  -1.4450  -1.4209  -1.3761  -1.3446
  -1.2979  -1.2499  -1.1810  -1.1094  -1.0571  -1.0378  -1.0208  -0.9592
  -0.9406  -0.9117  -0.8669  -0.8005  -0.7688  -0.7328  -0.7184  -0.6102
  -0.4873  -0.4605  -0.4341  -0.4020  -0.3716  -0.3223  -0.2938  -0.2674
  -0.2346  -0.2055  -0.1924  -0.1614  -0.1497  -0.1378  -0.1001  -0.0902
  -0.0719  -0.0460  -0.0255   0.0039   0.0447   0.0541   0.0733   0.0902
   0.1202   0.1326   0.1530   0.1744   0.1833   0.1987   0.2066   0.2193
   0.2301   0.2580   0.2774   0.2885   0.3010   0.3082   0.3283   0.3466
   0.3675   0.3875   0.4053   0.4136   0.4335   0.4464   0.4530   0.4771
   0.4858   0.4911   0.5050   0.5231   0.5315   0.5542   0.5641   0.5771
   0.5881   0.6073   0.6246   0.6410   0.6792   0.6936   0.6995   0.7104
   0.7299   0.7456   0.7639   0.7799   0.7957   0.8122   0.8316   0.8538
   0.8657   0.8839   0.9195   0.9464   0.9528   0.9603   0.9863   1.0174
   1.0307   1.0630   1.0725   1.0967   1.1447   1.1593   1.1841   1.2094
   1.2582   1.2733   1.3414   1.3852   1.4410   1.4802   1.5120   1.5568
   1.5675   1.6031   1.6770   1.7325   1.7431   1.8351   1.9200   2.0516
     cgsolve_all iterations  65    anorm=    0.72E-07
PARA_AUG  1      50.5657947        -0.2869933         0.5222270
     cgsolve_all iterations  67    anorm=    0.72E-07
PARA_AUG  2      -0.2020928        50.2098767         0.2175280
     cgsolve_all iterations  65    anorm=    0.72E-07
PARA_AUG  3       0.4533332         0.2546366        50.6409160
     cgsolve_all iterations  74    anorm=    0.71E-07
     cgsolve_all iterations  72    anorm=    0.71E-07
     cgsolve_all iterations  70    anorm=    0.70E-07
     compute_u_kq: q = (    0.0398,    0.0000,    0.0000)
     Rotating WFCS
     ethr =  1.00E-14,  avg # of iterations = 24.0
     eigenvalues at k:
 -36.2423 -36.0412 -36.0032 -35.8845 -35.8087 -35.7901 -35.7516 -35.6918
 -35.6615 -35.6389 -35.5817 -35.5213 -35.4981 -18.2083 -18.1564 -18.0902
 -18.0629 -18.0470 -17.9876 -17.9754 -17.9226 -17.9055 -17.8748 -17.8415
 -17.7809 -17.7376 -17.7175 -17.6874 -17.6579 -17.6467 -17.6014 -17.5756
 -17.5466 -17.5268 -17.5096 -17.4771 -17.4664 -17.4123 -17.3892 -17.3829
 -17.3701 -17.3468 -17.3121 -17.2989 -17.2728 -17.2471 -17.2317 -17.2061
 -17.1872 -17.1814 -17.1736 -17.1428 -17.1218 -17.0977 -17.0921 -17.0801
 -17.0665 -17.0559 -17.0296 -17.0132 -17.0091 -16.9951 -16.9822 -16.9679
 -16.9580 -16.9444 -16.9342 -16.9236 -16.9063 -16.8898 -16.8823 -16.8647
 -16.8391 -16.8235 -16.8010 -16.7925 -16.7765 -16.7678 -16.7639 -16.7517
 -16.7402 -16.7257 -16.6931 -16.6871 -16.6794 -16.6528 -16.6409 -16.6346
 -16.6147 -16.6017 -16.5904 -16.5785 -16.5593 -16.5075 -16.4956 -16.4817
 -16.4226 -16.3926 -16.2754 -16.2048 -16.1486 -16.1125 -16.0678 -15.6630
 -15.5967 -15.1699 -15.1339 -15.0863 -14.9610 -14.9243 -14.8302 -14.7090
 -14.6849 -14.6589 -14.6359 -14.5778 -14.4720 -14.4252 -14.3272 -14.2703
 -14.2361 -14.1478 -14.1352 -14.1085 -14.0569 -14.0332 -14.0027 -13.8240
 -13.7337  -6.7353  -6.2995  -6.1158  -5.9988  -5.9579  -5.9272  -5.8745
  -5.8522  -5.8161  -5.7842  -5.7472  -5.7205  -5.6786  -5.6603  -5.6498
  -5.6359  -5.5971  -5.5475  -5.4665  -5.4329  -5.3831  -5.3504  -5.2784
  -5.2438  -5.2267  -5.2115  -5.1602  -5.1120  -5.0962  -5.0723  -5.0443
  -5.0174  -5.0075  -4.9681  -4.9199  -4.8859  -4.8577  -4.8151  -4.7873
  -4.7516  -4.7244  -4.6816  -4.6591  -4.6408  -4.5646  -4.5370  -4.5133
  -4.3961  -4.3635  -3.6682  -3.5169  -3.3397  -3.2554  -3.1916  -3.1083
  -3.0737  -3.0507  -2.9565  -2.8979  -2.8443  -2.7990  -2.7501  -2.7407
  -2.7060  -2.6440  -2.6259  -2.6007  -2.5421  -2.5037  -2.4720  -2.4286
  -2.3931  -2.3751  -2.3610  -2.3237  -2.3062  -2.2675  -2.2552  -2.2323
  -2.2093  -2.1680  -2.1258  -2.1053  -2.0779  -2.0554  -2.0016  -1.9751
  -1.9573  -1.9511  -1.8687  -1.8575  -1.8329  -1.8152  -1.7802  -1.7409
  -1.7291  -1.7157  -1.6796  -1.6582  -1.6413  -1.6121  -1.5804  -1.5645
  -1.5272  -1.5227  -1.4838  -1.4708  -1.4450  -1.4209  -1.3761  -1.3446
  -1.2979  -1.2499  -1.1810  -1.1094  -1.0571  -1.0378  -1.0208  -0.9592
  -0.9406  -0.9117  -0.8669  -0.8005  -0.7688  -0.7328  -0.7184  -0.6102
  -0.4873  -0.4605  -0.4341  -0.4020  -0.3716  -0.3223  -0.2938  -0.2674
  -0.2346  -0.2055  -0.1924  -0.1614  -0.1497  -0.1378  -0.1000  -0.0902
  -0.0719  -0.0460  -0.0255   0.0039   0.0447   0.0541   0.0733   0.0902
   0.1202   0.1326   0.1530   0.1744   0.1833   0.1987   0.2066   0.2193
   0.2301   0.2580   0.2774   0.2885   0.3010   0.3082   0.3283   0.3466
   0.3675   0.3875   0.4053   0.4136   0.4335   0.4464   0.4530   0.4771
   0.4858   0.4911   0.5050   0.5231   0.5315   0.5542   0.5641   0.5771
   0.5881   0.6073   0.6246   0.6410   0.6792   0.6936   0.6995   0.7104
   0.7299   0.7456   0.7639   0.7799   0.7957   0.8122   0.8316   0.8538
   0.8657   0.8839   0.9195   0.9464   0.9529   0.9603   0.9863   1.0174
   1.0307   1.0630   1.0725   1.0967   1.1447   1.1593   1.1841   1.2094
   1.2582   1.2733   1.3414   1.3852   1.4410   1.4802   1.5119   1.5568
   1.5675   1.6031   1.6769   1.7325   1.7431   1.8351   1.9200   2.0516
     eigenvalues at k+q:
 -36.2423 -36.0412 -36.0032 -35.8845 -35.8086 -35.7901 -35.7516 -35.6917
 -35.6616 -35.6388 -35.5816 -35.5213 -35.4981 -18.2072 -18.1539 -18.0899
 -18.0648 -18.0458 -17.9869 -17.9755 -17.9249 -17.9044 -17.8741 -17.8444
 -17.7807 -17.7375 -17.7183 -17.6876 -17.6570 -17.6481 -17.6021 -17.5762
 -17.5463 -17.5248 -17.5106 -17.4755 -17.4641 -17.4102 -17.3902 -17.3830
 -17.3695 -17.3457 -17.3116 -17.3000 -17.2732 -17.2461 -17.2309 -17.2055
 -17.1856 -17.1822 -17.1718 -17.1410 -17.1229 -17.0987 -17.0931 -17.0807
 -17.0655 -17.0520 -17.0281 -17.0131 -17.0079 -16.9948 -16.9841 -16.9674
 -16.9565 -16.9446 -16.9347 -16.9245 -16.9068 -16.8901 -16.8826 -16.8648
 -16.8413 -16.8239 -16.8035 -16.7930 -16.7754 -16.7686 -16.7633 -16.7553
 -16.7432 -16.7271 -16.6970 -16.6918 -16.6803 -16.6562 -16.6421 -16.6381
 -16.6154 -16.6031 -16.5919 -16.5789 -16.5592 -16.5078 -16.4958 -16.4814
 -16.4231 -16.3929 -16.2754 -16.2021 -16.1387 -16.1046 -16.0680 -15.6629
 -15.5970 -15.1666 -15.1361 -15.0887 -14.9620 -14.9222 -14.8232 -14.7144
 -14.6865 -14.6588 -14.6349 -14.5829 -14.4699 -14.4203 -14.3190 -14.2685
 -14.2351 -14.1518 -14.1387 -14.1071 -14.0594 -14.0337 -13.9965 -13.8275
 -13.7386  -6.7467  -6.3169  -6.1145  -5.9965  -5.9585  -5.9278  -5.8755
  -5.8543  -5.8169  -5.7829  -5.7441  -5.7196  -5.6810  -5.6590  -5.6496
  -5.6364  -5.5993  -5.5484  -5.4670  -5.4335  -5.3821  -5.3476  -5.2725
  -5.2481  -5.2214  -5.2055  -5.1606  -5.1113  -5.0949  -5.0710  -5.0411
  -5.0137  -5.0046  -4.9657  -4.9170  -4.8799  -4.8443  -4.8125  -4.7887
  -4.7512  -4.7234  -4.6814  -4.6584  -4.6393  -4.5605  -4.5377  -4.5164
  -4.3974  -4.3672  -3.6831  -3.5371  -3.3429  -3.2497  -3.1884  -3.1028
  -3.0757  -3.0464  -2.9525  -2.8989  -2.8386  -2.7968  -2.7467  -2.7403
  -2.7059  -2.6424  -2.6246  -2.5981  -2.5397  -2.5029  -2.4723  -2.4314
  -2.3949  -2.3773  -2.3639  -2.3267  -2.3075  -2.2693  -2.2573  -2.2343
  -2.2101  -2.1732  -2.1306  -2.1068  -2.0790  -2.0531  -2.0009  -1.9766
  -1.9575  -1.9482  -1.8674  -1.8597  -1.8343  -1.8158  -1.7820  -1.7409
  -1.7302  -1.7131  -1.6756  -1.6569  -1.6422  -1.6114  -1.5791  -1.5649
  -1.5262  -1.5238  -1.4808  -1.4695  -1.4446  -1.4251  -1.3701  -1.3425
  -1.2959  -1.2488  -1.1761  -1.1140  -1.0612  -1.0388  -1.0219  -0.9580
  -0.9426  -0.9064  -0.8696  -0.8055  -0.7763  -0.7315  -0.7138  -0.6092
  -0.4847  -0.4598  -0.4319  -0.4069  -0.3711  -0.3230  -0.2929  -0.2644
  -0.2352  -0.2061  -0.1935  -0.1612  -0.1509  -0.1393  -0.0995  -0.0906
  -0.0694  -0.0456  -0.0233   0.0078   0.0436   0.0541   0.0727   0.0910
   0.1220   0.1322   0.1519   0.1732   0.1815   0.1985   0.2105   0.2200
   0.2344   0.2599   0.2752   0.2880   0.2979   0.3055   0.3282   0.3465
   0.3683   0.3836   0.4051   0.4153   0.4355   0.4462   0.4525   0.4774
   0.4847   0.4915   0.5044   0.5235   0.5319   0.5529   0.5673   0.5762
   0.5856   0.6102   0.6237   0.6388   0.6794   0.6928   0.7006   0.7120
   0.7309   0.7483   0.7636   0.7771   0.7937   0.8130   0.8301   0.8517
   0.8635   0.8826   0.9169   0.9440   0.9507   0.9558   0.9873   1.0182
   1.0301   1.0594   1.0730   1.0973   1.1420   1.1593   1.1838   1.2089
   1.2572   1.2729   1.3352   1.3786   1.4408   1.4796   1.5135   1.5564
   1.5672   1.6055   1.6783   1.7303   1.7468   1.8406   1.9241   2.0517
     cgsolve_all iterations  74    anorm=    0.71E-07
     cgsolve_all iterations  72    anorm=    0.71E-07
     cgsolve_all iterations  70    anorm=    0.71E-07
     compute_u_kq: q = (   -0.0398,    0.0000,    0.0000)
     Rotating WFCS
     ethr =  1.00E-14,  avg # of iterations = 23.0
     eigenvalues at k:
 -36.2423 -36.0412 -36.0032 -35.8845 -35.8087 -35.7901 -35.7516 -35.6918
 -35.6615 -35.6389 -35.5817 -35.5213 -35.4981 -18.2083 -18.1564 -18.0902
 -18.0629 -18.0470 -17.9876 -17.9754 -17.9226 -17.9055 -17.8748 -17.8415
 -17.7809 -17.7376 -17.7175 -17.6874 -17.6579 -17.6467 -17.6014 -17.5756
 -17.5466 -17.5268 -17.5096 -17.4771 -17.4664 -17.4123 -17.3892 -17.3829
 -17.3701 -17.3468 -17.3121 -17.2989 -17.2728 -17.2471 -17.2317 -17.2061
 -17.1872 -17.1814 -17.1736 -17.1428 -17.1218 -17.0977 -17.0921 -17.0801
 -17.0665 -17.0559 -17.0296 -17.0132 -17.0091 -16.9951 -16.9822 -16.9679
 -16.9580 -16.9444 -16.9342 -16.9236 -16.9063 -16.8898 -16.8823 -16.8647
 -16.8391 -16.8235 -16.8010 -16.7925 -16.7765 -16.7678 -16.7639 -16.7517
 -16.7402 -16.7257 -16.6931 -16.6871 -16.6794 -16.6528 -16.6409 -16.6346
 -16.6147 -16.6017 -16.5904 -16.5785 -16.5593 -16.5075 -16.4956 -16.4817
 -16.4226 -16.3926 -16.2754 -16.2048 -16.1486 -16.1125 -16.0678 -15.6630
 -15.5967 -15.1699 -15.1339 -15.0863 -14.9610 -14.9243 -14.8302 -14.7090
 -14.6849 -14.6589 -14.6359 -14.5778 -14.4720 -14.4252 -14.3272 -14.2703
 -14.2361 -14.1478 -14.1352 -14.1085 -14.0569 -14.0332 -14.0027 -13.8240
 -13.7337  -6.7353  -6.2995  -6.1158  -5.9988  -5.9579  -5.9272  -5.8745
  -5.8522  -5.8161  -5.7842  -5.7472  -5.7205  -5.6786  -5.6603  -5.6498
  -5.6359  -5.5971  -5.5475  -5.4665  -5.4329  -5.3831  -5.3504  -5.2784
  -5.2438  -5.2267  -5.2115  -5.1602  -5.1120  -5.0962  -5.0723  -5.0443
  -5.0174  -5.0075  -4.9681  -4.9199  -4.8859  -4.8577  -4.8151  -4.7873
  -4.7516  -4.7244  -4.6816  -4.6591  -4.6408  -4.5646  -4.5370  -4.5133
  -4.3961  -4.3635  -3.6682  -3.5169  -3.3397  -3.2554  -3.1916  -3.1083
  -3.0737  -3.0507  -2.9565  -2.8979  -2.8443  -2.7990  -2.7501  -2.7407
  -2.7060  -2.6440  -2.6259  -2.6007  -2.5421  -2.5037  -2.4720  -2.4286
  -2.3931  -2.3751  -2.3610  -2.3237  -2.3062  -2.2675  -2.2552  -2.2323
  -2.2093  -2.1680  -2.1258  -2.1053  -2.0779  -2.0554  -2.0016  -1.9751
  -1.9573  -1.9511  -1.8687  -1.8575  -1.8329  -1.8152  -1.7802  -1.7409
  -1.7291  -1.7157  -1.6796  -1.6582  -1.6413  -1.6121  -1.5804  -1.5645
  -1.5272  -1.5227  -1.4838  -1.4708  -1.4450  -1.4209  -1.3761  -1.3446
  -1.2979  -1.2499  -1.1810  -1.1094  -1.0571  -1.0378  -1.0208  -0.9592
  -0.9406  -0.9117  -0.8669  -0.8005  -0.7688  -0.7328  -0.7184  -0.6102
  -0.4873  -0.4605  -0.4341  -0.4020  -0.3716  -0.3223  -0.2938  -0.2674
  -0.2346  -0.2055  -0.1924  -0.1614  -0.1497  -0.1378  -0.1000  -0.0902
  -0.0719  -0.0460  -0.0255   0.0039   0.0447   0.0541   0.0733   0.0902
   0.1202   0.1326   0.1530   0.1744   0.1833   0.1987   0.2066   0.2193
   0.2301   0.2580   0.2774   0.2885   0.3010   0.3082   0.3283   0.3466
   0.3675   0.3875   0.4053   0.4136   0.4335   0.4464   0.4530   0.4771
   0.4858   0.4911   0.5050   0.5231   0.5315   0.5542   0.5641   0.5771
   0.5881   0.6073   0.6246   0.6410   0.6792   0.6936   0.6995   0.7104
   0.7299   0.7456   0.7639   0.7799   0.7957   0.8122   0.8316   0.8538
   0.8657   0.8839   0.9195   0.9464   0.9529   0.9603   0.9863   1.0174
   1.0307   1.0630   1.0725   1.0967   1.1447   1.1593   1.1841   1.2094
   1.2582   1.2733   1.3414   1.3852   1.4410   1.4802   1.5119   1.5568
   1.5675   1.6031   1.6769   1.7325   1.7431   1.8351   1.9200   2.0516
     eigenvalues at k+q:
 -36.2423 -36.0412 -36.0032 -35.8845 -35.8086 -35.7901 -35.7516 -35.6918
 -35.6615 -35.6389 -35.5816 -35.5213 -35.4980 -18.2094 -18.1588 -18.0908
 -18.0611 -18.0479 -17.9890 -17.9748 -17.9209 -17.9062 -17.8752 -17.8386
 -17.7811 -17.7377 -17.7168 -17.6873 -17.6588 -17.6454 -17.6005 -17.5749
 -17.5470 -17.5288 -17.5083 -17.4785 -17.4683 -17.4143 -17.3886 -17.3827
 -17.3707 -17.3477 -17.3129 -17.2981 -17.2722 -17.2480 -17.2329 -17.2070
 -17.1890 -17.1803 -17.1750 -17.1446 -17.1209 -17.0988 -17.0903 -17.0792
 -17.0672 -17.0594 -17.0310 -17.0148 -17.0097 -16.9952 -16.9803 -16.9682
 -16.9590 -16.9443 -16.9335 -16.9223 -16.9058 -16.8894 -16.8819 -16.8645
 -16.8372 -16.8233 -16.7987 -16.7925 -16.7777 -16.7695 -16.7631 -16.7473
 -16.7371 -16.7241 -16.6899 -16.6816 -16.6783 -16.6495 -16.6400 -16.6309
 -16.6137 -16.6003 -16.5886 -16.5780 -16.5594 -16.5072 -16.4954 -16.4819
 -16.4221 -16.3922 -16.2755 -16.2077 -16.1584 -16.1206 -16.0677 -15.6630
 -15.5965 -15.1730 -15.1314 -15.0839 -14.9604 -14.9258 -14.8366 -14.7051
 -14.6836 -14.6589 -14.6371 -14.5743 -14.4740 -14.4283 -14.3337 -14.2721
 -14.2371 -14.1443 -14.1314 -14.1116 -14.0566 -14.0310 -14.0066 -13.8209
 -13.7295  -6.7236  -6.2813  -6.1169  -6.0010  -5.9573  -5.9269  -5.8737
  -5.8506  -5.8156  -5.7851  -5.7498  -5.7218  -5.6762  -5.6617  -5.6499
  -5.6352  -5.5948  -5.5469  -5.4659  -5.4322  -5.3845  -5.3532  -5.2850
  -5.2415  -5.2322  -5.2161  -5.1596  -5.1130  -5.0975  -5.0739  -5.0479
  -5.0215  -5.0104  -4.9703  -4.9239  -4.8901  -4.8703  -4.8177  -4.7855
  -4.7521  -4.7249  -4.6820  -4.6596  -4.6420  -4.5687  -4.5373  -4.5091
  -4.3952  -4.3597  -3.6536  -3.4971  -3.3367  -3.2608  -3.1947  -3.1136
  -3.0713  -3.0543  -2.9602  -2.8972  -2.8500  -2.8016  -2.7538  -2.7404
  -2.7059  -2.6465  -2.6277  -2.6030  -2.5439  -2.5047  -2.4719  -2.4261
  -2.3926  -2.3736  -2.3571  -2.3211  -2.3054  -2.2651  -2.2520  -2.2310
  -2.2076  -2.1628  -2.1211  -2.1037  -2.0769  -2.0582  -2.0021  -1.9737
  -1.9604  -1.9502  -1.8700  -1.8560  -1.8328  -1.8139  -1.7790  -1.7413
  -1.7271  -1.7188  -1.6832  -1.6587  -1.6398  -1.6130  -1.5815  -1.5645
  -1.5303  -1.5205  -1.4879  -1.4722  -1.4446  -1.4170  -1.3811  -1.3468
  -1.3011  -1.2514  -1.1857  -1.1046  -1.0539  -1.0362  -1.0204  -0.9606
  -0.9377  -0.9176  -0.8658  -0.7958  -0.7612  -0.7343  -0.7201  -0.6099
  -0.4901  -0.4621  -0.4341  -0.3970  -0.3708  -0.3216  -0.2955  -0.2699
  -0.2341  -0.2053  -0.1921  -0.1617  -0.1483  -0.1358  -0.1016  -0.0898
  -0.0742  -0.0457  -0.0278   0.0003   0.0453   0.0541   0.0740   0.0886
   0.1198   0.1337   0.1536   0.1740   0.1867   0.1987   0.2028   0.2177
   0.2265   0.2565   0.2791   0.2893   0.3038   0.3107   0.3286   0.3457
   0.3665   0.3908   0.4064   0.4117   0.4309   0.4465   0.4527   0.4770
   0.4857   0.4927   0.5061   0.5231   0.5313   0.5557   0.5613   0.5781
   0.5902   0.6044   0.6256   0.6433   0.6790   0.6929   0.6995   0.7092
   0.7289   0.7429   0.7648   0.7828   0.7975   0.8110   0.8332   0.8555
   0.8682   0.8850   0.9215   0.9488   0.9549   0.9642   0.9859   1.0164
   1.0317   1.0658   1.0722   1.0976   1.1470   1.1591   1.1845   1.2111
   1.2593   1.2732   1.3474   1.3919   1.4412   1.4803   1.5108   1.5581
   1.5677   1.6009   1.6748   1.7326   1.7405   1.8294   1.9149   2.0499
     cgsolve_all iterations  74    anorm=    0.72E-07
     cgsolve_all iterations  72    anorm=    0.71E-07
     cgsolve_all iterations  70    anorm=    0.71E-07
     compute_u_kq: q = (    0.0000,    0.0398,    0.0000)
     Rotating WFCS
     ethr =  1.00E-14,  avg # of iterations = 23.0
     eigenvalues at k:
 -36.2423 -36.0412 -36.0032 -35.8845 -35.8087 -35.7901 -35.7516 -35.6918
 -35.6615 -35.6389 -35.5817 -35.5213 -35.4981 -18.2083 -18.1564 -18.0902
 -18.0629 -18.0470 -17.9876 -17.9754 -17.9226 -17.9055 -17.8748 -17.8415
 -17.7809 -17.7376 -17.7175 -17.6874 -17.6579 -17.6467 -17.6014 -17.5756
 -17.5466 -17.5268 -17.5096 -17.4771 -17.4664 -17.4123 -17.3892 -17.3829
 -17.3701 -17.3468 -17.3121 -17.2989 -17.2728 -17.2471 -17.2317 -17.2061
 -17.1872 -17.1814 -17.1736 -17.1428 -17.1218 -17.0977 -17.0921 -17.0801
 -17.0665 -17.0559 -17.0296 -17.0132 -17.0091 -16.9951 -16.9822 -16.9679
 -16.9580 -16.9444 -16.9342 -16.9236 -16.9063 -16.8898 -16.8823 -16.8647
 -16.8391 -16.8235 -16.8010 -16.7925 -16.7765 -16.7678 -16.7639 -16.7517
 -16.7402 -16.7257 -16.6931 -16.6871 -16.6794 -16.6528 -16.6409 -16.6346
 -16.6147 -16.6017 -16.5904 -16.5785 -16.5593 -16.5075 -16.4956 -16.4817
 -16.4226 -16.3926 -16.2754 -16.2048 -16.1486 -16.1125 -16.0678 -15.6630
 -15.5967 -15.1699 -15.1339 -15.0863 -14.9610 -14.9243 -14.8302 -14.7090
 -14.6849 -14.6589 -14.6359 -14.5778 -14.4720 -14.4252 -14.3272 -14.2703
 -14.2361 -14.1478 -14.1352 -14.1085 -14.0569 -14.0332 -14.0027 -13.8240
 -13.7337  -6.7353  -6.2995  -6.1158  -5.9988  -5.9579  -5.9272  -5.8745
  -5.8522  -5.8161  -5.7842  -5.7472  -5.7205  -5.6786  -5.6603  -5.6498
  -5.6359  -5.5971  -5.5475  -5.4665  -5.4329  -5.3831  -5.3504  -5.2784
  -5.2438  -5.2267  -5.2115  -5.1602  -5.1120  -5.0962  -5.0723  -5.0443
  -5.0174  -5.0075  -4.9681  -4.9199  -4.8859  -4.8577  -4.8151  -4.7873
  -4.7516  -4.7244  -4.6816  -4.6591  -4.6408  -4.5646  -4.5370  -4.5133
  -4.3961  -4.3635  -3.6682  -3.5169  -3.3397  -3.2554  -3.1916  -3.1083
  -3.0737  -3.0507  -2.9565  -2.8979  -2.8443  -2.7990  -2.7501  -2.7407
  -2.7060  -2.6440  -2.6259  -2.6007  -2.5421  -2.5037  -2.4720  -2.4286
  -2.3931  -2.3751  -2.3610  -2.3237  -2.3062  -2.2675  -2.2552  -2.2323
  -2.2093  -2.1680  -2.1258  -2.1053  -2.0779  -2.0554  -2.0016  -1.9751
  -1.9573  -1.9511  -1.8687  -1.8575  -1.8329  -1.8152  -1.7802  -1.7409
  -1.7291  -1.7157  -1.6796  -1.6582  -1.6413  -1.6121  -1.5804  -1.5645
  -1.5272  -1.5227  -1.4838  -1.4708  -1.4450  -1.4209  -1.3761  -1.3446
  -1.2979  -1.2499  -1.1810  -1.1094  -1.0571  -1.0378  -1.0208  -0.9592
  -0.9406  -0.9117  -0.8669  -0.8005  -0.7688  -0.7328  -0.7184  -0.6102
  -0.4873  -0.4605  -0.4341  -0.4020  -0.3716  -0.3223  -0.2938  -0.2674
  -0.2346  -0.2055  -0.1924  -0.1614  -0.1497  -0.1378  -0.1000  -0.0902
  -0.0719  -0.0460  -0.0255   0.0039   0.0447   0.0541   0.0733   0.0902
   0.1202   0.1326   0.1530   0.1744   0.1833   0.1987   0.2066   0.2193
   0.2301   0.2580   0.2774   0.2885   0.3010   0.3082   0.3283   0.3466
   0.3675   0.3875   0.4053   0.4136   0.4335   0.4464   0.4530   0.4771
   0.4858   0.4911   0.5050   0.5231   0.5315   0.5542   0.5641   0.5771
   0.5881   0.6073   0.6246   0.6410   0.6792   0.6936   0.6995   0.7104
   0.7299   0.7456   0.7639   0.7799   0.7957   0.8122   0.8316   0.8538
   0.8657   0.8839   0.9195   0.9464   0.9529   0.9603   0.9863   1.0174
   1.0307   1.0630   1.0725   1.0967   1.1447   1.1593   1.1841   1.2094
   1.2582   1.2733   1.3414   1.3852   1.4410   1.4802   1.5119   1.5568
   1.5675   1.6031   1.6769   1.7325   1.7431   1.8351   1.9200   2.0516
     eigenvalues at k+q:
 -36.2423 -36.0412 -36.0032 -35.8845 -35.8086 -35.7901 -35.7516 -35.6918
 -35.6614 -35.6389 -35.5816 -35.5213 -35.4980 -18.2098 -18.1590 -18.0918
 -18.0632 -18.0476 -17.9881 -17.9741 -17.9237 -17.9021 -17.8751 -17.8396
 -17.7805 -17.7348 -17.7177 -17.6872 -17.6569 -17.6466 -17.5996 -17.5756
 -17.5489 -17.5284 -17.5094 -17.4803 -17.4697 -17.4105 -17.3911 -17.3829
 -17.3720 -17.3465 -17.3124 -17.2976 -17.2734 -17.2494 -17.2320 -17.2103
 -17.1874 -17.1779 -17.1730 -17.1463 -17.1223 -17.0994 -17.0921 -17.0810
 -17.0672 -17.0602 -17.0320 -17.0144 -17.0086 -16.9956 -16.9840 -16.9672
 -16.9585 -16.9429 -16.9330 -16.9229 -16.9056 -16.8888 -16.8817 -16.8621
 -16.8367 -16.8253 -16.7972 -16.7924 -16.7726 -16.7676 -16.7629 -16.7493
 -16.7388 -16.7210 -16.6896 -16.6786 -16.6773 -16.6472 -16.6403 -16.6289
 -16.6130 -16.6001 -16.5876 -16.5786 -16.5589 -16.5071 -16.4953 -16.4805
 -16.4241 -16.3919 -16.2756 -16.2102 -16.1626 -16.1245 -16.0676 -15.6631
 -15.5963 -15.1732 -15.1301 -15.0826 -14.9615 -14.9272 -14.8382 -14.7030
 -14.6817 -14.6587 -14.6373 -14.5767 -14.4751 -14.4342 -14.3303 -14.2730
 -14.2383 -14.1457 -14.1328 -14.1063 -14.0590 -14.0301 -14.0037 -13.8222
 -13.7272  -6.7177  -6.2724  -6.1128  -6.0008  -5.9613  -5.9296  -5.8743
  -5.8520  -5.8143  -5.7857  -5.7492  -5.7241  -5.6762  -5.6628  -5.6490
  -5.6368  -5.5926  -5.5415  -5.4650  -5.4312  -5.3868  -5.3509  -5.2842
  -5.2463  -5.2388  -5.2188  -5.1579  -5.1129  -5.1001  -5.0749  -5.0456
  -5.0238  -5.0094  -4.9712  -4.9248  -4.8939  -4.8743  -4.8187  -4.7889
  -4.7546  -4.7268  -4.6839  -4.6601  -4.6413  -4.5680  -4.5365  -4.5073
  -4.3926  -4.3597  -3.6462  -3.4880  -3.3433  -3.2553  -3.1950  -3.1147
  -3.0705  -3.0577  -2.9604  -2.8982  -2.8524  -2.8014  -2.7535  -2.7422
  -2.7098  -2.6456  -2.6300  -2.6024  -2.5422  -2.5023  -2.4728  -2.4282
  -2.3900  -2.3705  -2.3594  -2.3218  -2.3034  -2.2665  -2.2561  -2.2287
  -2.2061  -2.1664  -2.1239  -2.1032  -2.0742  -2.0509  -1.9986  -1.9761
  -1.9596  -1.9451  -1.8712  -1.8575  -1.8329  -1.8144  -1.7811  -1.7418
  -1.7325  -1.7152  -1.6824  -1.6585  -1.6413  -1.6125  -1.5800  -1.5652
  -1.5276  -1.5223  -1.4874  -1.4722  -1.4436  -1.4245  -1.3825  -1.3454
  -1.2969  -1.2489  -1.1859  -1.0999  -1.0586  -1.0391  -1.0182  -0.9582
  -0.9438  -0.9123  -0.8670  -0.8038  -0.7633  -0.7326  -0.7165  -0.6049
  -0.4881  -0.4616  -0.4382  -0.3953  -0.3716  -0.3214  -0.2929  -0.2693
  -0.2352  -0.2061  -0.1948  -0.1615  -0.1516  -0.1370  -0.0979  -0.0912
  -0.0735  -0.0453  -0.0259  -0.0021   0.0441   0.0547   0.0734   0.0905
   0.1171   0.1332   0.1524   0.1747   0.1842   0.1985   0.2026   0.2198
   0.2278   0.2569   0.2790   0.2866   0.3025   0.3112   0.3289   0.3477
   0.3675   0.3876   0.4049   0.4154   0.4338   0.4456   0.4544   0.4787
   0.4857   0.4928   0.5024   0.5229   0.5321   0.5550   0.5629   0.5781
   0.5905   0.6071   0.6254   0.6412   0.6816   0.6917   0.6977   0.7099
   0.7298   0.7480   0.7622   0.7786   0.7963   0.8138   0.8321   0.8556
   0.8673   0.8848   0.9234   0.9494   0.9552   0.9631   0.9886   1.0157
   1.0316   1.0663   1.0725   1.1027   1.1470   1.1582   1.1872   1.2140
   1.2590   1.2729   1.3533   1.3931   1.4413   1.4787   1.5121   1.5566
   1.5680   1.6016   1.6752   1.7254   1.7383   1.8303   1.9151   2.0487
     cgsolve_all iterations  74    anorm=    0.72E-07
     cgsolve_all iterations  72    anorm=    0.72E-07
     cgsolve_all iterations  70    anorm=    0.71E-07
     compute_u_kq: q = (    0.0000,   -0.0398,    0.0000)
     Rotating WFCS
     ethr =  1.00E-14,  avg # of iterations = 23.0
     eigenvalues at k:
 -36.2423 -36.0412 -36.0032 -35.8845 -35.8087 -35.7901 -35.7516 -35.6918
 -35.6615 -35.6389 -35.5817 -35.5213 -35.4981 -18.2083 -18.1564 -18.0902
 -18.0629 -18.0470 -17.9876 -17.9754 -17.9226 -17.9055 -17.8748 -17.8415
 -17.7809 -17.7376 -17.7175 -17.6874 -17.6579 -17.6467 -17.6014 -17.5756
 -17.5466 -17.5268 -17.5096 -17.4771 -17.4664 -17.4123 -17.3892 -17.3829
 -17.3701 -17.3468 -17.3121 -17.2989 -17.2728 -17.2471 -17.2317 -17.2061
 -17.1872 -17.1814 -17.1736 -17.1428 -17.1218 -17.0977 -17.0921 -17.0801
 -17.0665 -17.0559 -17.0296 -17.0132 -17.0091 -16.9951 -16.9822 -16.9679
 -16.9580 -16.9444 -16.9342 -16.9236 -16.9063 -16.8898 -16.8823 -16.8647
 -16.8391 -16.8235 -16.8010 -16.7925 -16.7765 -16.7678 -16.7639 -16.7517
 -16.7402 -16.7257 -16.6931 -16.6871 -16.6794 -16.6528 -16.6409 -16.6346
 -16.6147 -16.6017 -16.5904 -16.5785 -16.5593 -16.5075 -16.4956 -16.4817
 -16.4226 -16.3926 -16.2754 -16.2048 -16.1486 -16.1125 -16.0678 -15.6630
 -15.5967 -15.1699 -15.1339 -15.0863 -14.9610 -14.9243 -14.8302 -14.7090
 -14.6849 -14.6589 -14.6359 -14.5778 -14.4720 -14.4252 -14.3272 -14.2703
 -14.2361 -14.1478 -14.1352 -14.1085 -14.0569 -14.0332 -14.0027 -13.8240
 -13.7337  -6.7353  -6.2995  -6.1158  -5.9988  -5.9579  -5.9272  -5.8745
  -5.8522  -5.8161  -5.7842  -5.7472  -5.7205  -5.6786  -5.6603  -5.6498
  -5.6359  -5.5971  -5.5475  -5.4665  -5.4329  -5.3831  -5.3504  -5.2784
  -5.2438  -5.2267  -5.2115  -5.1602  -5.1120  -5.0962  -5.0723  -5.0443
  -5.0174  -5.0075  -4.9681  -4.9199  -4.8859  -4.8577  -4.8151  -4.7873
  -4.7516  -4.7244  -4.6816  -4.6591  -4.6408  -4.5646  -4.5370  -4.5133
  -4.3961  -4.3635  -3.6682  -3.5169  -3.3397  -3.2554  -3.1916  -3.1083
  -3.0737  -3.0507  -2.9565  -2.8979  -2.8443  -2.7990  -2.7501  -2.7407
  -2.7060  -2.6440  -2.6259  -2.6007  -2.5421  -2.5037  -2.4720  -2.4286
  -2.3931  -2.3751  -2.3610  -2.3237  -2.3062  -2.2675  -2.2552  -2.2323
  -2.2093  -2.1680  -2.1258  -2.1053  -2.0779  -2.0554  -2.0016  -1.9751
  -1.9573  -1.9511  -1.8687  -1.8575  -1.8329  -1.8152  -1.7802  -1.7409
  -1.7291  -1.7157  -1.6796  -1.6582  -1.6413  -1.6121  -1.5804  -1.5645
  -1.5272  -1.5227  -1.4838  -1.4708  -1.4450  -1.4209  -1.3761  -1.3446
  -1.2979  -1.2499  -1.1810  -1.1094  -1.0571  -1.0378  -1.0208  -0.9592
  -0.9406  -0.9117  -0.8669  -0.8005  -0.7688  -0.7328  -0.7184  -0.6102
  -0.4873  -0.4605  -0.4341  -0.4020  -0.3716  -0.3223  -0.2938  -0.2674
  -0.2346  -0.2055  -0.1924  -0.1614  -0.1497  -0.1378  -0.1000  -0.0902
  -0.0719  -0.0460  -0.0255   0.0039   0.0447   0.0541   0.0733   0.0902
   0.1202   0.1326   0.1530   0.1744   0.1833   0.1987   0.2066   0.2193
   0.2301   0.2580   0.2774   0.2885   0.3010   0.3082   0.3283   0.3466
   0.3675   0.3875   0.4053   0.4136   0.4335   0.4464   0.4530   0.4771
   0.4858   0.4911   0.5050   0.5231   0.5315   0.5542   0.5641   0.5771
   0.5881   0.6073   0.6246   0.6410   0.6792   0.6936   0.6995   0.7104
   0.7299   0.7456   0.7639   0.7799   0.7957   0.8122   0.8316   0.8538
   0.8657   0.8839   0.9195   0.9464   0.9529   0.9603   0.9863   1.0174
   1.0307   1.0630   1.0725   1.0967   1.1447   1.1593   1.1841   1.2094
   1.2582   1.2733   1.3414   1.3852   1.4410   1.4802   1.5119   1.5568
   1.5675   1.6031   1.6769   1.7325   1.7431   1.8351   1.9200   2.0516
     eigenvalues at k+q:
 -36.2423 -36.0412 -36.0032 -35.8845 -35.8086 -35.7901 -35.7515 -35.6917
 -35.6616 -35.6388 -35.5816 -35.5213 -35.4981 -18.2068 -18.1537 -18.0887
 -18.0628 -18.0461 -17.9875 -17.9763 -17.9218 -17.9088 -17.8743 -17.8433
 -17.7813 -17.7404 -17.7174 -17.6876 -17.6590 -17.6469 -17.6032 -17.5757
 -17.5442 -17.5254 -17.5092 -17.4740 -17.4621 -17.4145 -17.3876 -17.3826
 -17.3682 -17.3467 -17.3123 -17.3005 -17.2722 -17.2448 -17.2316 -17.2023
 -17.1883 -17.1838 -17.1735 -17.1395 -17.1211 -17.0972 -17.0929 -17.0784
 -17.0655 -17.0512 -17.0272 -17.0127 -17.0094 -16.9944 -16.9803 -16.9685
 -16.9573 -16.9453 -16.9350 -16.9242 -16.9078 -16.8905 -16.8827 -16.8671
 -16.8417 -16.8219 -16.8056 -16.7927 -16.7804 -16.7683 -16.7646 -16.7542
 -16.7417 -16.7299 -16.6977 -16.6948 -16.6811 -16.6589 -16.6421 -16.6396
 -16.6158 -16.6033 -16.5925 -16.5783 -16.5596 -16.5079 -16.4959 -16.4827
 -16.4212 -16.3933 -16.2753 -16.2007 -16.1342 -16.1009 -16.0679 -15.6628
 -15.5971 -15.1668 -15.1370 -15.0900 -14.9612 -14.9204 -14.8221 -14.7160
 -14.6877 -14.6589 -14.6345 -14.5802 -14.4689 -14.4149 -14.3232 -14.2676
 -14.2339 -14.1509 -14.1377 -14.1109 -14.0573 -14.0347 -13.9996 -13.8259
 -13.7408  -6.7523  -6.3249  -6.1186  -5.9967  -5.9546  -5.9247  -5.8752
  -5.8523  -5.8179  -5.7826  -5.7450  -5.7172  -5.6812  -5.6591  -5.6507
  -5.6346  -5.6016  -5.5530  -5.4684  -5.4346  -5.3794  -5.3502  -5.2736
  -5.2424  -5.2171  -5.2037  -5.1616  -5.1117  -5.0926  -5.0696  -5.0430
  -5.0135  -5.0047  -4.9649  -4.9162  -4.8743  -4.8386  -4.8117  -4.7856
  -4.7481  -4.7213  -4.6796  -4.6583  -4.6394  -4.5611  -4.5393  -4.5175
  -4.3998  -4.3673  -3.6909  -3.5468  -3.3363  -3.2551  -3.1880  -3.1025
  -3.0778  -3.0420  -2.9520  -2.8981  -2.8367  -2.7960  -2.7474  -2.7391
  -2.7028  -2.6428  -2.6210  -2.5994  -2.5413  -2.5052  -2.4709  -2.4294
  -2.3974  -2.3802  -2.3614  -2.3257  -2.3084  -2.2694  -2.2540  -2.2349
  -2.2125  -2.1692  -2.1291  -2.1076  -2.0809  -2.0603  -2.0044  -1.9743
  -1.9578  -1.9531  -1.8674  -1.8576  -1.8335  -1.8161  -1.7794  -1.7420
  -1.7283  -1.7135  -1.6761  -1.6570  -1.6403  -1.6108  -1.5812  -1.5637
  -1.5285  -1.5221  -1.4814  -1.4692  -1.4454  -1.4171  -1.3693  -1.3439
  -1.2993  -1.2512  -1.1767  -1.1184  -1.0573  -1.0347  -1.0235  -0.9613
  -0.9369  -0.9109  -0.8680  -0.7977  -0.7729  -0.7345  -0.7185  -0.6132
  -0.4883  -0.4599  -0.4301  -0.4078  -0.3708  -0.3231  -0.2943  -0.2661
  -0.2334  -0.2059  -0.1895  -0.1621  -0.1495  -0.1371  -0.1029  -0.0900
  -0.0681  -0.0466  -0.0250   0.0095   0.0445   0.0550   0.0732   0.0898
   0.1229   0.1321   0.1536   0.1745   0.1825   0.1984   0.2093   0.2196
   0.2341   0.2593   0.2749   0.2902   0.3006   0.3055   0.3274   0.3451
   0.3676   0.3871   0.4042   0.4130   0.4325   0.4460   0.4530   0.4752
   0.4836   0.4917   0.5077   0.5235   0.5318   0.5532   0.5651   0.5763
   0.5863   0.6073   0.6242   0.6411   0.6762   0.6953   0.7011   0.7117
   0.7301   0.7432   0.7658   0.7812   0.7948   0.8108   0.8307   0.8510
   0.8645   0.8831   0.9139   0.9430   0.9508   0.9569   0.9844   1.0192
   1.0299   1.0599   1.0732   1.0913   1.1420   1.1606   1.1805   1.2057
   1.2573   1.2746   1.3290   1.3782   1.4407   1.4813   1.5120   1.5573
   1.5669   1.6043   1.6782   1.7393   1.7475   1.8396   1.9242   2.0540
     cgsolve_all iterations  74    anorm=    0.71E-07
     cgsolve_all iterations  72    anorm=    0.72E-07
     cgsolve_all iterations  70    anorm=    0.71E-07
     compute_u_kq: q = (    0.0000,    0.0000,    0.0398)
     Rotating WFCS
     ethr =  1.00E-14,  avg # of iterations = 23.0
     eigenvalues at k:
 -36.2423 -36.0412 -36.0032 -35.8845 -35.8087 -35.7901 -35.7516 -35.6918
 -35.6615 -35.6389 -35.5817 -35.5213 -35.4981 -18.2083 -18.1564 -18.0902
 -18.0629 -18.0470 -17.9876 -17.9754 -17.9226 -17.9055 -17.8748 -17.8415
 -17.7809 -17.7376 -17.7175 -17.6874 -17.6579 -17.6467 -17.6014 -17.5756
 -17.5466 -17.5268 -17.5096 -17.4771 -17.4664 -17.4123 -17.3892 -17.3829
 -17.3701 -17.3468 -17.3121 -17.2989 -17.2728 -17.2471 -17.2317 -17.2061
 -17.1872 -17.1814 -17.1736 -17.1428 -17.1218 -17.0977 -17.0921 -17.0801
 -17.0665 -17.0559 -17.0296 -17.0132 -17.0091 -16.9951 -16.9822 -16.9679
 -16.9580 -16.9444 -16.9342 -16.9236 -16.9063 -16.8898 -16.8823 -16.8647
 -16.8391 -16.8235 -16.8010 -16.7925 -16.7765 -16.7678 -16.7639 -16.7517
 -16.7402 -16.7257 -16.6931 -16.6871 -16.6794 -16.6528 -16.6409 -16.6346
 -16.6147 -16.6017 -16.5904 -16.5785 -16.5593 -16.5075 -16.4956 -16.4817
 -16.4226 -16.3926 -16.2754 -16.2048 -16.1486 -16.1125 -16.0678 -15.6630
 -15.5967 -15.1699 -15.1339 -15.0863 -14.9610 -14.9243 -14.8302 -14.7090
 -14.6849 -14.6589 -14.6359 -14.5778 -14.4720 -14.4252 -14.3272 -14.2703
 -14.2361 -14.1478 -14.1352 -14.1085 -14.0569 -14.0332 -14.0027 -13.8240
 -13.7337  -6.7353  -6.2995  -6.1158  -5.9988  -5.9579  -5.9272  -5.8745
  -5.8522  -5.8161  -5.7842  -5.7472  -5.7205  -5.6786  -5.6603  -5.6498
  -5.6359  -5.5971  -5.5475  -5.4665  -5.4329  -5.3831  -5.3504  -5.2784
  -5.2438  -5.2267  -5.2115  -5.1602  -5.1120  -5.0962  -5.0723  -5.0443
  -5.0174  -5.0075  -4.9681  -4.9199  -4.8859  -4.8577  -4.8151  -4.7873
  -4.7516  -4.7244  -4.6816  -4.6591  -4.6408  -4.5646  -4.5370  -4.5133
  -4.3961  -4.3635  -3.6682  -3.5169  -3.3397  -3.2554  -3.1916  -3.1083
  -3.0737  -3.0507  -2.9565  -2.8979  -2.8443  -2.7990  -2.7501  -2.7407
  -2.7060  -2.6440  -2.6259  -2.6007  -2.5421  -2.5037  -2.4720  -2.4286
  -2.3931  -2.3751  -2.3610  -2.3237  -2.3062  -2.2675  -2.2552  -2.2323
  -2.2093  -2.1680  -2.1258  -2.1053  -2.0779  -2.0554  -2.0016  -1.9751
  -1.9573  -1.9511  -1.8687  -1.8575  -1.8329  -1.8152  -1.7802  -1.7409
  -1.7291  -1.7157  -1.6796  -1.6582  -1.6413  -1.6121  -1.5804  -1.5645
  -1.5272  -1.5227  -1.4838  -1.4708  -1.4450  -1.4209  -1.3761  -1.3446
  -1.2979  -1.2499  -1.1810  -1.1094  -1.0571  -1.0378  -1.0208  -0.9592
  -0.9406  -0.9117  -0.8669  -0.8005  -0.7688  -0.7328  -0.7184  -0.6102
  -0.4873  -0.4605  -0.4341  -0.4020  -0.3716  -0.3223  -0.2938  -0.2674
  -0.2346  -0.2055  -0.1924  -0.1614  -0.1497  -0.1378  -0.1000  -0.0902
  -0.0719  -0.0460  -0.0255   0.0039   0.0447   0.0541   0.0733   0.0902
   0.1202   0.1326   0.1530   0.1744   0.1833   0.1987   0.2066   0.2193
   0.2301   0.2580   0.2774   0.2885   0.3010   0.3082   0.3283   0.3466
   0.3675   0.3875   0.4053   0.4136   0.4335   0.4464   0.4530   0.4771
   0.4858   0.4911   0.5050   0.5231   0.5315   0.5542   0.5641   0.5771
   0.5881   0.6073   0.6246   0.6410   0.6792   0.6936   0.6995   0.7104
   0.7299   0.7456   0.7639   0.7799   0.7957   0.8122   0.8316   0.8538
   0.8657   0.8839   0.9195   0.9464   0.9529   0.9603   0.9863   1.0174
   1.0307   1.0630   1.0725   1.0967   1.1447   1.1593   1.1841   1.2094
   1.2582   1.2733   1.3414   1.3852   1.4410   1.4802   1.5119   1.5568
   1.5675   1.6031   1.6769   1.7325   1.7431   1.8351   1.9200   2.0516
     eigenvalues at k+q:
 -36.2423 -36.0412 -36.0032 -35.8845 -35.8086 -35.7901 -35.7516 -35.6918
 -35.6615 -35.6389 -35.5816 -35.5213 -35.4981 -18.2083 -18.1563 -18.0904
 -18.0631 -18.0467 -17.9876 -17.9754 -17.9227 -17.9055 -17.8748 -17.8415
 -17.7809 -17.7376 -17.7176 -17.6874 -17.6579 -17.6468 -17.6013 -17.5755
 -17.5466 -17.5271 -17.5096 -17.4776 -17.4649 -17.4148 -17.3865 -17.3837
 -17.3694 -17.3473 -17.3124 -17.2995 -17.2727 -17.2480 -17.2322 -17.2026
 -17.1871 -17.1815 -17.1751 -17.1431 -17.1218 -17.0981 -17.0920 -17.0798
 -17.0663 -17.0562 -17.0298 -17.0144 -17.0081 -16.9948 -16.9816 -16.9681
 -16.9578 -16.9443 -16.9360 -16.9233 -16.9061 -16.8890 -16.8827 -16.8647
 -16.8392 -16.8232 -16.8009 -16.7925 -16.7764 -16.7676 -16.7642 -16.7516
 -16.7403 -16.7257 -16.6931 -16.6871 -16.6794 -16.6528 -16.6408 -16.6346
 -16.6147 -16.6017 -16.5903 -16.5785 -16.5594 -16.5077 -16.4957 -16.4815
 -16.4227 -16.3926 -16.2754 -16.2048 -16.1486 -16.1125 -16.0678 -15.6630
 -15.5967 -15.1699 -15.1339 -15.0863 -14.9610 -14.9243 -14.8302 -14.7090
 -14.6849 -14.6588 -14.6359 -14.5779 -14.4720 -14.4252 -14.3271 -14.2703
 -14.2361 -14.1478 -14.1352 -14.1085 -14.0569 -14.0332 -14.0026 -13.8240
 -13.7337  -6.7353  -6.2995  -6.1157  -5.9988  -5.9580  -5.9273  -5.8745
  -5.8523  -5.8161  -5.7842  -5.7472  -5.7205  -5.6786  -5.6603  -5.6497
  -5.6359  -5.5971  -5.5475  -5.4665  -5.4330  -5.3831  -5.3504  -5.2784
  -5.2436  -5.2267  -5.2117  -5.1602  -5.1125  -5.0956  -5.0722  -5.0446
  -5.0166  -5.0083  -4.9680  -4.9198  -4.8859  -4.8577  -4.8153  -4.7874
  -4.7514  -4.7245  -4.6816  -4.6592  -4.6407  -4.5646  -4.5371  -4.5132
  -4.3961  -4.3636  -3.6681  -3.5169  -3.3397  -3.2554  -3.1917  -3.1082
  -3.0734  -3.0511  -2.9565  -2.8979  -2.8445  -2.7988  -2.7496  -2.7406
  -2.7070  -2.6441  -2.6255  -2.6006  -2.5422  -2.5033  -2.4720  -2.4289
  -2.3913  -2.3770  -2.3601  -2.3243  -2.3074  -2.2675  -2.2549  -2.2326
  -2.2092  -2.1671  -2.1260  -2.1059  -2.0763  -2.0559  -2.0008  -1.9765
  -1.9577  -1.9515  -1.8696  -1.8564  -1.8303  -1.8165  -1.7805  -1.7404
  -1.7281  -1.7161  -1.6806  -1.6569  -1.6428  -1.6125  -1.5779  -1.5653
  -1.5308  -1.5235  -1.4819  -1.4704  -1.4446  -1.4209  -1.3754  -1.3445
  -1.2991  -1.2496  -1.1806  -1.1083  -1.0596  -1.0372  -1.0205  -0.9587
  -0.9416  -0.9113  -0.8669  -0.8006  -0.7692  -0.7326  -0.7180  -0.6102
  -0.4873  -0.4605  -0.4340  -0.4021  -0.3715  -0.3224  -0.2949  -0.2666
  -0.2336  -0.2066  -0.1908  -0.1628  -0.1483  -0.1380  -0.1000  -0.0892
  -0.0712  -0.0466  -0.0268   0.0042   0.0437   0.0547   0.0742   0.0887
   0.1209   0.1328   0.1499   0.1749   0.1840   0.1991   0.2072   0.2189
   0.2301   0.2568   0.2796   0.2882   0.3022   0.3083   0.3286   0.3450
   0.3655   0.3890   0.4052   0.4136   0.4340   0.4466   0.4529   0.4774
   0.4857   0.4905   0.5044   0.5228   0.5331   0.5553   0.5627   0.5780
   0.5878   0.6065   0.6246   0.6410   0.6779   0.6955   0.6989   0.7117
   0.7290   0.7464   0.7622   0.7807   0.7957   0.8117   0.8317   0.8529
   0.8672   0.8836   0.9196   0.9457   0.9527   0.9609   0.9863   1.0172
   1.0310   1.0629   1.0724   1.0968   1.1446   1.1594   1.1841   1.2094
   1.2582   1.2733   1.3414   1.3852   1.4409   1.4801   1.5120   1.5568
   1.5675   1.6031   1.6770   1.7324   1.7431   1.8351   1.9200   2.0516
     cgsolve_all iterations  74    anorm=    0.71E-07
     cgsolve_all iterations  72    anorm=    0.71E-07
     cgsolve_all iterations  70    anorm=    0.71E-07
     compute_u_kq: q = (    0.0000,    0.0000,   -0.0398)
     Rotating WFCS
     ethr =  1.00E-14,  avg # of iterations = 23.0
     eigenvalues at k:
 -36.2423 -36.0412 -36.0032 -35.8845 -35.8087 -35.7901 -35.7516 -35.6918
 -35.6615 -35.6389 -35.5817 -35.5213 -35.4981 -18.2083 -18.1564 -18.0902
 -18.0629 -18.0470 -17.9876 -17.9754 -17.9226 -17.9055 -17.8748 -17.8415
 -17.7809 -17.7376 -17.7175 -17.6874 -17.6579 -17.6467 -17.6014 -17.5756
 -17.5466 -17.5268 -17.5096 -17.4771 -17.4664 -17.4123 -17.3892 -17.3829
 -17.3701 -17.3468 -17.3121 -17.2989 -17.2728 -17.2471 -17.2317 -17.2061
 -17.1872 -17.1814 -17.1736 -17.1428 -17.1218 -17.0977 -17.0921 -17.0801
 -17.0665 -17.0559 -17.0296 -17.0132 -17.0091 -16.9951 -16.9822 -16.9679
 -16.9580 -16.9444 -16.9342 -16.9236 -16.9063 -16.8898 -16.8823 -16.8647
 -16.8391 -16.8235 -16.8010 -16.7925 -16.7765 -16.7678 -16.7639 -16.7517
 -16.7402 -16.7257 -16.6931 -16.6871 -16.6794 -16.6528 -16.6409 -16.6346
 -16.6147 -16.6017 -16.5904 -16.5785 -16.5593 -16.5075 -16.4956 -16.4817
 -16.4226 -16.3926 -16.2754 -16.2048 -16.1486 -16.1125 -16.0678 -15.6630
 -15.5967 -15.1699 -15.1339 -15.0863 -14.9610 -14.9243 -14.8302 -14.7090
 -14.6849 -14.6589 -14.6359 -14.5778 -14.4720 -14.4252 -14.3272 -14.2703
 -14.2361 -14.1478 -14.1352 -14.1085 -14.0569 -14.0332 -14.0027 -13.8240
 -13.7337  -6.7353  -6.2995  -6.1158  -5.9988  -5.9579  -5.9272  -5.8745
  -5.8522  -5.8161  -5.7842  -5.7472  -5.7205  -5.6786  -5.6603  -5.6498
  -5.6359  -5.5971  -5.5475  -5.4665  -5.4329  -5.3831  -5.3504  -5.2784
  -5.2438  -5.2267  -5.2115  -5.1602  -5.1120  -5.0962  -5.0723  -5.0443
  -5.0174  -5.0075  -4.9681  -4.9199  -4.8859  -4.8577  -4.8151  -4.7873
  -4.7516  -4.7244  -4.6816  -4.6591  -4.6408  -4.5646  -4.5370  -4.5133
  -4.3961  -4.3635  -3.6682  -3.5169  -3.3397  -3.2554  -3.1916  -3.1083
  -3.0737  -3.0507  -2.9565  -2.8979  -2.8443  -2.7990  -2.7501  -2.7407
  -2.7060  -2.6440  -2.6259  -2.6007  -2.5421  -2.5037  -2.4720  -2.4286
  -2.3931  -2.3751  -2.3610  -2.3237  -2.3062  -2.2675  -2.2552  -2.2323
  -2.2093  -2.1680  -2.1258  -2.1053  -2.0779  -2.0554  -2.0016  -1.9751
  -1.9573  -1.9511  -1.8687  -1.8575  -1.8329  -1.8152  -1.7802  -1.7409
  -1.7291  -1.7157  -1.6796  -1.6582  -1.6413  -1.6121  -1.5804  -1.5645
  -1.5272  -1.5227  -1.4838  -1.4708  -1.4450  -1.4209  -1.3761  -1.3446
  -1.2979  -1.2499  -1.1810  -1.1094  -1.0571  -1.0378  -1.0208  -0.9592
  -0.9406  -0.9117  -0.8669  -0.8005  -0.7688  -0.7328  -0.7184  -0.6102
  -0.4873  -0.4605  -0.4341  -0.4020  -0.3716  -0.3223  -0.2938  -0.2674
  -0.2346  -0.2055  -0.1924  -0.1614  -0.1497  -0.1378  -0.1000  -0.0902
  -0.0719  -0.0460  -0.0255   0.0039   0.0447   0.0541   0.0733   0.0902
   0.1202   0.1326   0.1530   0.1744   0.1833   0.1987   0.2066   0.2193
   0.2301   0.2580   0.2774   0.2885   0.3010   0.3082   0.3283   0.3466
   0.3675   0.3875   0.4053   0.4136   0.4335   0.4464   0.4530   0.4771
   0.4858   0.4911   0.5050   0.5231   0.5315   0.5542   0.5641   0.5771
   0.5881   0.6073   0.6246   0.6410   0.6792   0.6936   0.6995   0.7104
   0.7299   0.7456   0.7639   0.7799   0.7957   0.8122   0.8316   0.8538
   0.8657   0.8839   0.9195   0.9464   0.9529   0.9603   0.9863   1.0174
   1.0307   1.0630   1.0725   1.0967   1.1447   1.1593   1.1841   1.2094
   1.2582   1.2733   1.3414   1.3852   1.4410   1.4802   1.5119   1.5568
   1.5675   1.6031   1.6769   1.7325   1.7431   1.8351   1.9200   2.0516
     eigenvalues at k+q:
 -36.2423 -36.0412 -36.0032 -35.8845 -35.8086 -35.7901 -35.7516 -35.6918
 -35.6615 -35.6389 -35.5816 -35.5213 -35.4981 -18.2083 -18.1566 -18.0901
 -18.0627 -18.0472 -17.9876 -17.9754 -17.9225 -17.9056 -17.8748 -17.8414
 -17.7809 -17.7377 -17.7174 -17.6874 -17.6579 -17.6467 -17.6016 -17.5755
 -17.5465 -17.5267 -17.5095 -17.4765 -17.4679 -17.4099 -17.3921 -17.3818
 -17.3703 -17.3468 -17.3116 -17.2985 -17.2731 -17.2473 -17.2301 -17.2091
 -17.1880 -17.1809 -17.1722 -17.1426 -17.1220 -17.0976 -17.0919 -17.0804
 -17.0668 -17.0556 -17.0291 -17.0127 -17.0096 -16.9955 -16.9829 -16.9678
 -16.9582 -16.9444 -16.9325 -16.9238 -16.9067 -16.8906 -16.8819 -16.8646
 -16.8390 -16.8236 -16.8012 -16.7925 -16.7765 -16.7681 -16.7636 -16.7517
 -16.7400 -16.7258 -16.6930 -16.6871 -16.6794 -16.6528 -16.6409 -16.6346
 -16.6147 -16.6017 -16.5904 -16.5786 -16.5593 -16.5073 -16.4958 -16.4818
 -16.4225 -16.3926 -16.2754 -16.2048 -16.1486 -16.1125 -16.0678 -15.6630
 -15.5967 -15.1699 -15.1339 -15.0863 -14.9609 -14.9243 -14.8302 -14.7090
 -14.6849 -14.6588 -14.6359 -14.5778 -14.4720 -14.4251 -14.3273 -14.2703
 -14.2361 -14.1477 -14.1352 -14.1086 -14.0569 -14.0332 -14.0027 -13.8240
 -13.7337  -6.7353  -6.2995  -6.1158  -5.9988  -5.9579  -5.9272  -5.8745
  -5.8522  -5.8162  -5.7842  -5.7472  -5.7205  -5.6786  -5.6603  -5.6498
  -5.6359  -5.5971  -5.5476  -5.4665  -5.4330  -5.3830  -5.3504  -5.2784
  -5.2440  -5.2266  -5.2113  -5.1603  -5.1114  -5.0969  -5.0724  -5.0440
  -5.0185  -5.0063  -4.9684  -4.9199  -4.8859  -4.8577  -4.8150  -4.7873
  -4.7518  -4.7243  -4.6816  -4.6591  -4.6408  -4.5646  -4.5369  -4.5135
  -4.3962  -4.3635  -3.6682  -3.5169  -3.3396  -3.2555  -3.1916  -3.1083
  -3.0740  -3.0504  -2.9564  -2.8981  -2.8439  -2.7995  -2.7510  -2.7400
  -2.7054  -2.6439  -2.6262  -2.6008  -2.5421  -2.5041  -2.4717  -2.4283
  -2.3951  -2.3734  -2.3617  -2.3228  -2.3054  -2.2674  -2.2560  -2.2317
  -2.2097  -2.1681  -2.1255  -2.1049  -2.0800  -2.0547  -2.0024  -1.9740
  -1.9571  -1.9506  -1.8677  -1.8580  -1.8360  -1.8136  -1.7802  -1.7419
  -1.7294  -1.7150  -1.6789  -1.6596  -1.6392  -1.6118  -1.5835  -1.5641
  -1.5242  -1.5204  -1.4859  -1.4722  -1.4451  -1.4208  -1.3768  -1.3448
  -1.2965  -1.2501  -1.1815  -1.1105  -1.0548  -1.0388  -1.0200  -0.9598
  -0.9404  -0.9119  -0.8669  -0.8004  -0.7686  -0.7329  -0.7187  -0.6103
  -0.4874  -0.4606  -0.4343  -0.4018  -0.3718  -0.3221  -0.2921  -0.2684
  -0.2358  -0.2042  -0.1939  -0.1601  -0.1516  -0.1368  -0.1008  -0.0910
  -0.0726  -0.0454  -0.0241   0.0038   0.0460   0.0535   0.0723   0.0914
   0.1195   0.1326   0.1559   0.1738   0.1832   0.1980   0.2059   0.2197
   0.2309   0.2589   0.2747   0.2888   0.2998   0.3079   0.3280   0.3486
   0.3696   0.3857   0.4051   0.4141   0.4331   0.4457   0.4535   0.4771
   0.4852   0.4922   0.5060   0.5223   0.5305   0.5528   0.5651   0.5768
   0.5885   0.6077   0.6248   0.6410   0.6796   0.6918   0.7004   0.7094
   0.7306   0.7446   0.7660   0.7794   0.7956   0.8127   0.8315   0.8544
   0.8645   0.8838   0.9194   0.9458   0.9538   0.9598   0.9865   1.0176
   1.0305   1.0630   1.0725   1.0967   1.1448   1.1591   1.1840   1.2094
   1.2582   1.2732   1.3413   1.3852   1.4410   1.4802   1.5119   1.5569
   1.5674   1.6031   1.6769   1.7326   1.7431   1.8351   1.9200   2.0516
     cgsolve_all iterations  74    anorm=    0.71E-07
     cgsolve_all iterations  72    anorm=    0.71E-07
     cgsolve_all iterations  70    anorm=    0.71E-07

     End of magnetic susceptibility calculation

     f-sum rule (1st term):
          -688.1003         -0.0688          0.0609
            -0.0693       -688.0613          0.0740
             0.0608          0.0745       -688.0181

     f-sum rule (2nd term):
           -16.3988          0.0249         -0.0612
             0.0254        -16.4020         -0.0738
            -0.0609         -0.0745        -16.5053

     f-sum rule (should be  -704.5222):
          -704.4991         -0.0439         -0.0003
            -0.0439       -704.4633          0.0002
            -0.0001         -0.0000       -704.5234

     chi_bare pGv (HH) in paratec units:
      -197.555303      1.115753     -0.505988
         1.086125   -198.346970     -0.213006
        -0.546843     -0.220925   -193.654594

      -197.555303      1.115753     -0.505988
         1.086125   -198.346970     -0.213006
        -0.546843     -0.220925   -193.654594

     chi_bare vGv (VV) in paratec units:
      -198.837803      0.973529     -0.517251
         0.973557   -199.299258     -0.104503
        -0.517238     -0.104617   -195.967597

      -198.837803      0.973529     -0.517251
         0.973557   -199.299258     -0.104503
        -0.517238     -0.104617   -195.967597

     chi_bare pGv (HH) in 10^{-6} cm^3/mol:
          -938.8014          5.3022         -2.4045
             5.1614       -942.5635         -1.0122
            -2.5986         -1.0499       -920.2649

     chi_bare vGv (VV) in 10^{-6} cm^3/mol:
          -944.8960          4.6263         -2.4580
             4.6264       -947.0889         -0.4966
            -2.4580         -0.4971       -931.2565

     Contributions to the NMR chemical shifts: -------------------------------

     Macroscopic shape contribution in ppm:                    7.31
             7.3488         -0.0000          0.0000
            -0.0000          7.3782          0.0000
             0.0000          0.0000          7.2037


     Core contribution in ppm:

     Atom  1  Ca  pos: (  0.445595  0.057129  0.542032)  core sigma:        1265.05
     Atom  2  Ca  pos: (  0.209414  0.056360  0.401596)  core sigma:        1265.05
     Atom  3  Ca  pos: (  0.051370  0.285811  0.393087)  core sigma:        1265.05
     Atom  4  Ca  pos: (  0.301347  0.288708  0.528015)  core sigma:        1265.05
     Atom  5  Ca  pos: (  1.054721 -0.006543  1.266861)  core sigma:        1265.05
     Atom  6  Ca  pos: (  0.063701  0.135187  0.822739)  core sigma:        1265.05
     Atom  7  Ca  pos: (  0.534326  0.075096  1.283914)  core sigma:        1265.05
     Atom  8  Ca  pos: (  0.955359  0.061370  0.540115)  core sigma:        1265.05
     Atom  9  Ca  pos: (  0.716495  0.069242  0.386391)  core sigma:        1265.05
     Atom 10  Ca  pos: (  0.547832  0.290059  0.376568)  core sigma:        1265.05
     Atom 11  Ca  pos: (  0.792600  0.294388  0.550167)  core sigma:        1265.05
     Atom 12  Ca  pos: (  0.567324  0.105953  0.810006)  core sigma:        1265.05
     Atom 13  Ca  pos: (  0.072958  0.312640  1.584696)  core sigma:        1265.05
     Atom 14  Si  pos: ( -0.052082  0.214798  0.146538)  core sigma:         837.79
     Atom 15  Si  pos: (  0.524678  0.305279  0.610477)  core sigma:         837.79
     Atom 16  Si  pos: (  0.796459  0.319499  0.318154)  core sigma:         837.79
     Atom 17  Si  pos: (  0.431407  0.205937  0.151052)  core sigma:         837.79
     Atom 18  Si  pos: (  0.041301  0.305193  0.622623)  core sigma:         837.79
     Atom 19  Si  pos: (  0.287917  0.318113  0.298845)  core sigma:         837.79
     Atom 20  Si  pos: (  0.215421  0.039082  0.628916)  core sigma:         837.79
     Atom 21  Si  pos: (  0.467630  0.036129  0.309294)  core sigma:         837.79
     Atom 22  Si  pos: (  0.716381  0.042659  0.639671)  core sigma:         837.79
     Atom 23  Si  pos: (  0.978461  0.042970  0.305288)  core sigma:         837.79
     Atom 24  O   pos: (  0.209137  0.407062  0.256829)  core sigma:         271.07
     Atom 25  O   pos: (  0.273687  0.124308  0.559920)  core sigma:         271.07
     Atom 26  O   pos: (  0.545967  0.105698  0.371070)  core sigma:         271.07
     Atom 27  O   pos: (  0.117286 -0.000128  0.565477)  core sigma:         271.07
     Atom 28  O   pos: (  0.061825  0.468819  0.383159)  core sigma:         271.07
     Atom 29  O   pos: (  0.664424  0.154949  1.660751)  core sigma:         271.07
     Atom 30  O   pos: (  0.038401  0.284026  0.202007)  core sigma:         271.07
     Atom 31  H   pos: (  0.097326  0.304010  0.162754)  core sigma:           0.00
     Atom 32  O   pos: (  0.068393  0.275570  0.739533)  core sigma:         271.07
     Atom 33  O   pos: (  0.332806  0.275314  0.189410)  core sigma:         271.07
     Atom 34  O   pos: (  0.737912  0.081413  0.756946)  core sigma:         271.07
     Atom 35  O   pos: (  0.961549  0.103562  0.195598)  core sigma:         271.07
     Atom 36  O   pos: (  0.432726  0.390714  0.629963)  core sigma:         271.07
     Atom 37  O   pos: (  0.731994  0.414922  0.271183)  core sigma:         271.07
     Atom 38  O   pos: (  0.779706  0.105244  0.554273)  core sigma:         271.07
     Atom 39  O   pos: (  0.039048  0.106706  0.371200)  core sigma:         271.07
     Atom 40  O   pos: (  0.594636  0.039866  0.621119)  core sigma:         271.07
     Atom 41  O   pos: (  0.559216  0.473179  0.355189)  core sigma:         271.07
     Atom 42  O   pos: (  0.194280  0.201684  1.655685)  core sigma:         271.07
     Atom 43  O   pos: (  0.536051  0.257896  0.188306)  core sigma:         271.07
     Atom 44  O   pos: (  0.553374  0.262023  0.722912)  core sigma:         271.07
     Atom 45  O   pos: (  0.842802  0.261274  0.215984)  core sigma:         271.07
     Atom 46  O   pos: (  0.467804  0.225680  0.535951)  core sigma:         271.07
     Atom 47  O   pos: (  0.720962  0.244643  0.378725)  core sigma:         271.07
     Atom 48  O   pos: (  0.619911  0.356309  0.552276)  core sigma:         271.07
     Atom 49  O   pos: ( -0.115515  0.348964  0.379911)  core sigma:         271.07
     Atom 50  O   pos: ( -0.032548  0.226312  0.562541)  core sigma:         271.07
     Atom 51  O   pos: (  0.223339  0.232993  0.359221)  core sigma:         271.07
     Atom 52  O   pos: (  0.138363  0.332123  0.550424)  core sigma:         271.07
     Atom 53  O   pos: (  0.373324  0.363045  0.374680)  core sigma:         271.07
     Atom 54  O   pos: (  0.199143  0.068337  0.747998)  core sigma:         271.07
     Atom 55  O   pos: (  0.416207  0.093499  0.208960)  core sigma:         271.07
     Atom 56  O   pos: ( -0.015694  0.416501  0.629080)  core sigma:         271.07
     Atom 57  O   pos: (  0.226483  0.395717  0.777637)  core sigma:         271.07
     Atom 58  H   pos: (  0.242995  0.417192  0.707123)  core sigma:           0.00
     Atom 59  H   pos: (  0.166277  0.350632  0.769071)  core sigma:           0.00
     Atom 60  O   pos: (  0.746005  0.280808  0.724912)  core sigma:         271.07
     Atom 61  H   pos: (  0.759417  0.208339  0.742326)  core sigma:           0.00
     Atom 62  H   pos: (  0.667960  0.275795  0.721636)  core sigma:           0.00
     Atom 63  O   pos: (  0.884634  0.179137  0.883907)  core sigma:         271.07
     Atom 64  H   pos: (  0.835386  0.142317  0.840607)  core sigma:           0.00
     Atom 65  H   pos: (  0.876973  0.251980  0.869270)  core sigma:           0.00
     Atom 66  O   pos: (  0.697878  0.109388  0.198501)  core sigma:         271.07
     Atom 67  H   pos: (  0.750028  0.162691  0.193325)  core sigma:           0.00
     Atom 68  H   pos: (  0.634079  0.148723  0.194046)  core sigma:           0.00
     Atom 69  O   pos: (  0.507918  0.242523  1.367673)  core sigma:         271.07
     Atom 70  H   pos: (  0.491782  0.242018  1.440340)  core sigma:           0.00
     Atom 71  H   pos: (  0.496329  0.310072  1.340213)  core sigma:           0.00
     Atom 72  O   pos: (  0.008130  0.320101  1.060575)  core sigma:         271.07
     Atom 73  H   pos: (  0.054379  0.268138  1.030248)  core sigma:           0.00
     Atom 74  H   pos: ( -0.018686  0.353806  0.999907)  core sigma:           0.00
     Atom 75  O   pos: (  0.210855  0.075648  1.248773)  core sigma:         271.07
     Atom 76  H   pos: (  0.270416  0.071305  1.294785)  core sigma:           0.00
     Atom 77  H   pos: (  0.226400  0.135690  1.207130)  core sigma:           0.00
     Atom 78  O   pos: (  0.267907  0.275201  1.483853)  core sigma:         271.07
     Atom 79  H   pos: (  0.295417  0.341323  1.501699)  core sigma:           0.00
     Atom 80  H   pos: (  0.259112  0.241559  1.551234)  core sigma:           0.00
     Atom 81  O   pos: (  0.435689  0.013555  1.130379)  core sigma:         271.07
     Atom 82  H   pos: (  0.094344  0.413759  1.129405)  core sigma:           0.00
     Atom 83  H   pos: (  0.382540  0.047913  1.089963)  core sigma:           0.00
     Atom 84  O   pos: (  0.217015  0.075537  0.213964)  core sigma:         271.07
     Atom 85  H   pos: (  0.292360  0.082129  0.211179)  core sigma:           0.00
     Atom 86  H   pos: (  0.194433  0.145614  0.222389)  core sigma:           0.00
     Atom 87  O   pos: (  0.331396  0.423286  1.212993)  core sigma:         271.07
     Atom 88  H   pos: (  0.294240  0.362859  1.187647)  core sigma:           0.00
     Atom 89  H   pos: (  0.390782  0.429069  1.169439)  core sigma:           0.00
     Atom 90  O   pos: (  0.817488  0.345034  1.159223)  core sigma:         271.07
     Atom 91  H   pos: (  0.784982  0.283268  1.132227)  core sigma:           0.00
     Atom 92  H   pos: (  0.889030  0.339045  1.139575)  core sigma:           0.00
     Atom 93  O   pos: (  0.483201  0.196118  1.576959)  core sigma:         271.07
     Atom 94  H   pos: (  0.470741  0.266980  1.597296)  core sigma:           0.00
     Atom 95  H   pos: (  0.544938  0.180375  1.617987)  core sigma:           0.00
     Atom 96  O   pos: ( -0.054080  0.381309  0.860372)  core sigma:         271.07
     Atom 97  H   pos: ( -0.083026  0.435479  0.814806)  core sigma:           0.00
     Atom 98  H   pos: ( -0.003339  0.347117  0.814644)  core sigma:           0.00
     Atom 99  O   pos: (  0.821849 -0.008912  1.054761)  core sigma:         271.07
     Atom100  H   pos: (  0.498527  0.433199  0.986379)  core sigma:           0.00
     Atom101  H   pos: (  0.786557  0.060136  1.059433)  core sigma:           0.00
     Atom102  O   pos: (  0.943674 -0.009413  1.414256)  core sigma:         271.07
     Atom103  H   pos: (  0.877463  0.022841  1.415356)  core sigma:           0.00
     Atom104  H   pos: (  0.628740  0.402997  1.462606)  core sigma:           0.00
     Atom105  O   pos: (  0.390107  0.134055  0.778811)  core sigma:         271.07
     Atom106  H   pos: (  0.317285  0.111053  0.774180)  core sigma:           0.00
     Atom107  H   pos: (  0.391300  0.203304  0.753658)  core sigma:           0.00
     Atom108  O   pos: (  0.669063  0.465590  0.791307)  core sigma:         271.07
     Atom109  H   pos: (  0.602970  0.439793  0.816769)  core sigma:           0.00
     Atom110  H   pos: (  0.709109  0.408343  0.765405)  core sigma:           0.00
     Atom111  O   pos: (  0.373624  0.081476  1.373232)  core sigma:         271.07
     Atom112  H   pos: (  0.358704  0.140700  1.414596)  core sigma:           0.00
     Atom113  H   pos: (  0.350346  0.015979  1.414008)  core sigma:           0.00
     Atom114  O   pos: (  0.488204  0.386590  1.663049)  core sigma:         271.07
     Atom115  H   pos: (  0.741360 -0.058252  1.693643)  core sigma:           0.00
     Atom116  H   pos: (  0.278452  0.389367  0.091131)  core sigma:           0.00
     Atom117  O   pos: (  0.919804  0.258579  1.666784)  core sigma:         271.07
     Atom118  H   pos: (  0.626144  0.283209  0.100875)  core sigma:           0.00
     Atom119  H   pos: (  0.890992  0.202130  1.627171)  core sigma:           0.00
     Atom120  O   pos: (  1.162478  0.037468  1.572093)  core sigma:         271.07
     Atom121  H   pos: (  0.187920  0.091380  1.594606)  core sigma:           0.00
     Atom122  H   pos: (  1.125752  0.000710  1.626460)  core sigma:           0.00
     Atom123  O   pos: (  0.684001  0.320985  1.546436)  core sigma:         271.07
     Atom124  H   pos: (  0.700842  0.362564  1.606797)  core sigma:           0.00
     Atom125  H   pos: (  0.670859  0.254613  1.580180)  core sigma:           0.00
     Atom126  O   pos: (  0.262957  0.421434  1.655474)  core sigma:         271.07
     Atom127  H   pos: ( -0.000202  0.438333  0.099109)  core sigma:           0.00
     Atom128  H   pos: (  0.600848  0.022451  1.649251)  core sigma:           0.00
     Atom129  O   pos: (  1.035147  0.171265  1.496771)  core sigma:         271.07
     Atom130  H   pos: (  0.968105  0.141211  1.507071)  core sigma:           0.00
     Atom131  H   pos: (  1.082387  0.113978  1.514360)  core sigma:           0.00
     Atom132  O   pos: (  1.018651  0.070195  1.100841)  core sigma:         271.07
     Atom133  H   pos: (  0.057098  0.112838  1.047434)  core sigma:           0.00
     Atom134  H   pos: (  0.952725  0.058876  1.068705)  core sigma:           0.00
     Atom135  O   pos: (  0.483810  0.441298  0.089249)  core sigma:         271.07
     Atom136  H   pos: (  0.508300  0.386880  0.134795)  core sigma:           0.00
     Atom137  H   pos: (  0.755347  0.018108  0.127950)  core sigma:           0.00
     Atom138  O   pos: (  0.721035  0.152887  1.289185)  core sigma:         271.07
     Atom139  H   pos: (  0.752320  0.150236  1.221924)  core sigma:           0.00
     Atom140  H   pos: (  0.752612  0.212118  1.321958)  core sigma:           0.00
     Atom141  O   pos: (  0.260703  0.248221  1.133970)  core sigma:         271.07
     Atom142  H   pos: (  0.321831  0.247449  1.089771)  core sigma:           0.00
     Atom143  H   pos: (  0.206070  0.238738  1.083737)  core sigma:           0.00
     Atom144  O   pos: (  0.628166  0.235526  0.923028)  core sigma:         271.07
     Atom145  H   pos: (  0.655725  0.297581  0.895136)  core sigma:           0.00
     Atom146  H   pos: (  0.675020  0.214968  0.979550)  core sigma:           0.00
     Atom147  O   pos: (  0.154229  0.362968  1.319500)  core sigma:         271.07
     Atom148  H   pos: (  0.199140  0.323102  1.363178)  core sigma:           0.00
     Atom149  H   pos: (  0.091080  0.368149  1.359002)  core sigma:           0.00
     Atom150  O   pos: (  0.558221  0.192810  1.144774)  core sigma:         271.07
     Atom151  H   pos: (  0.626864  0.188196  1.115161)  core sigma:           0.00
     Atom152  H   pos: (  0.511618  0.207714  1.087230)  core sigma:           0.00
     Atom153  O   pos: (  0.305428  0.076267  0.982851)  core sigma:         271.07
     Atom154  H   pos: (  0.239605  0.113754  0.980317)  core sigma:           0.00
     Atom155  H   pos: (  0.300453  0.019867  0.934018)  core sigma:           0.00
     Atom156  O   pos: (  0.596636  0.054930  1.455067)  core sigma:         271.07
     Atom157  H   pos: (  0.550045  0.099015  1.492984)  core sigma:           0.00
     Atom158  H   pos: (  0.663077  0.086239  1.462839)  core sigma:           0.00
     Atom159  O   pos: (  0.807012  0.332983  1.385894)  core sigma:         271.07
     Atom160  H   pos: (  0.879140  0.342446  1.405045)  core sigma:           0.00
     Atom161  H   pos: (  0.769829  0.327852  1.451388)  core sigma:           0.00
     Atom162  O   pos: (  0.417210  0.237581  1.001570)  core sigma:         271.07
     Atom163  H   pos: (  0.385171  0.178477  0.967353)  core sigma:           0.00
     Atom164  H   pos: (  0.435258  0.289003  0.950829)  core sigma:           0.00
     Atom165  O   pos: (  0.588319  0.380081  1.215549)  core sigma:         271.07
     Atom166  H   pos: (  0.583359  0.306487  1.201814)  core sigma:           0.00
     Atom167  H   pos: (  0.560202  0.409289  1.151979)  core sigma:           0.00
     Atom168  O   pos: (  0.488555  0.390677  0.858974)  core sigma:         271.07
     Atom169  H   pos: (  0.505870  0.336474  0.806626)  core sigma:           0.00
     Atom170  H   pos: (  0.451607  0.445985  0.821327)  core sigma:           0.00
     Atom171  O   pos: (  0.582630  0.031187  0.978420)  core sigma:         271.07
     Atom172  H   pos: (  0.638337  0.063555  1.014694)  core sigma:           0.00
     Atom173  H   pos: (  0.530559  0.020338  1.031487)  core sigma:           0.00
     Atom174  O   pos: (  0.823889  0.102069  1.557875)  core sigma:         271.07
     Atom175  H   pos: (  0.837097  0.035747  1.589495)  core sigma:           0.00
     Atom176  H   pos: (  0.761075  0.125225  1.596548)  core sigma:           0.00
     Atom177  O   pos: (  0.990163  0.164452  1.298974)  core sigma:         271.07
     Atom178  H   pos: (  1.011788  0.223531  1.260822)  core sigma:           0.00
     Atom179  H   pos: (  1.014059  0.175626  1.369479)  core sigma:           0.00
     Atom180  O   pos: (  0.358086 -0.015213  1.679893)  core sigma:         271.07
     Atom181  H   pos: (  0.153160  0.030662  0.106299)  core sigma:           0.00
     Atom182  H   pos: ( -0.275863  0.494079  0.080384)  core sigma:           0.00
     Atom183  O   pos: (  0.139128  0.195879  0.968498)  core sigma:         271.07
     Atom184  H   pos: (  0.175070  0.251351  0.935574)  core sigma:           0.00
     Atom185  O   pos: (  0.747933  0.168672  1.068015)  core sigma:         271.07
     Atom186  H   pos: (  0.803031  0.186898  1.021749)  core sigma:           0.00
     Atom187  O   pos: ( -0.004449  0.392222  1.453890)  core sigma:         271.07
     Atom188  H   pos: ( -0.058727  0.427805  1.491371)  core sigma:           0.00

     Bare contribution in ppm:

     Atom  1  Ca  pos: (  0.445595  0.057129  0.542032)  bare sigma:         105.20
           108.1539         -1.6461          9.0779
            -1.0192        106.5297          2.5185
             8.7285          2.4268        100.9092

     Atom  2  Ca  pos: (  0.209414  0.056360  0.401596)  bare sigma:         104.10
           105.3114         -3.1847          1.9357
            -3.2020        105.3341          0.3069
             1.4100          0.3384        101.6589

     Atom  3  Ca  pos: (  0.051370  0.285811  0.393087)  bare sigma:         106.31
           107.9900         -3.7616          1.6676
            -3.7499        109.2354          2.6688
             2.0491          2.4808        101.7047

     Atom  4  Ca  pos: (  0.301347  0.288708  0.528015)  bare sigma:         102.34
           112.1117         -3.4199         -2.6304
            -2.8660        100.6262         -4.9031
            -3.7580         -5.0673         94.2738

     Atom  5  Ca  pos: (  1.054721 -0.006543  1.266861)  bare sigma:         113.18
           113.5769          1.7598         -0.8458
             1.7395        114.7020          2.8529
            -0.1483          2.1505        111.2632

     Atom  6  Ca  pos: (  0.063701  0.135187  0.822739)  bare sigma:          95.49
            91.0591          0.2034          0.9180
             0.3495        100.9308          1.0356
            -0.1535         -0.0292         94.4943

     Atom  7  Ca  pos: (  0.534326  0.075096  1.283914)  bare sigma:         115.70
           112.6419         -1.5112         -2.7764
            -0.6236        112.4547          0.5649
            -3.3215          0.9283        121.9935

     Atom  8  Ca  pos: (  0.955359  0.061370  0.540115)  bare sigma:         102.76
           105.8653         -3.0390         -2.0024
            -3.2730        110.7544         -0.9644
            -2.1363         -1.3110         91.6747

     Atom  9  Ca  pos: (  0.716495  0.069242  0.386391)  bare sigma:         103.52
           107.4304         -4.2392          3.3612
            -4.0215        107.2184          1.3615
             3.4768          1.6610         95.9062

     Atom 10  Ca  pos: (  0.547832  0.290059  0.376568)  bare sigma:         108.48
           109.3519         -3.2517         -0.0399
            -3.4520        110.0867          0.6608
            -0.1883          0.3972        105.9999

     Atom 11  Ca  pos: (  0.792600  0.294388  0.550167)  bare sigma:         106.88
           106.8666         -3.0315         -2.7002
            -2.7905        106.9459         -1.1671
            -3.1034         -1.0143        106.8367

     Atom 12  Ca  pos: (  0.567324  0.105953  0.810006)  bare sigma:         108.28
           109.8290         -2.3882         -0.8065
            -2.3328        109.5794          0.1545
            -1.6825         -1.4141        105.4297

     Atom 13  Ca  pos: (  0.072958  0.312640  1.584696)  bare sigma:         104.63
           101.1047         -8.9550          9.3813
            -9.2514        107.0880         -5.6986
             8.9944         -6.3449        105.6975

     Atom 14  Si  pos: ( -0.052082  0.214798  0.146538)  bare sigma:         -27.47
           -31.5452         -0.0395          1.0986
            -0.6469        -29.2280         -1.5575
             0.0312         -2.2064        -21.6386

     Atom 15  Si  pos: (  0.524678  0.305279  0.610477)  bare sigma:         -27.91
           -27.9957          3.9950          0.7337
             3.6126        -30.5416         -1.4520
             0.9498         -1.0794        -25.1946

     Atom 16  Si  pos: (  0.796459  0.319499  0.318154)  bare sigma:         -27.56
           -25.8870          2.8297          1.1016
             3.1582        -28.1121         -0.7588
             1.1478         -0.1139        -28.6739

     Atom 17  Si  pos: (  0.431407  0.205937  0.151052)  bare sigma:         -27.66
           -26.2174          3.2467          3.4835
             3.5857        -31.3743          2.7096
             2.6505          2.9525        -25.3793

     Atom 18  Si  pos: (  0.041301  0.305193  0.622623)  bare sigma:         -27.52
           -28.0402          3.3693          0.4838
             3.2895        -30.1433         -0.2931
             0.7478          0.2426        -24.3840

     Atom 19  Si  pos: (  0.287917  0.318113  0.298845)  bare sigma:         -27.68
           -27.0082          3.2801          0.2441
             3.2692        -28.0624          0.0212
             0.5519         -0.1369        -27.9563

     Atom 20  Si  pos: (  0.215421  0.039082  0.628916)  bare sigma:         -27.72
           -28.0347          3.4903          0.2201
             3.1291        -31.4779          1.0656
             0.7279          0.8776        -23.6459

     Atom 21  Si  pos: (  0.467630  0.036129  0.309294)  bare sigma:         -27.68
           -25.5779          4.2450         -0.1982
             3.6728        -28.6818          0.9546
            -0.2647          0.5122        -28.7945

     Atom 22  Si  pos: (  0.716381  0.042659  0.639671)  bare sigma:         -27.78
           -25.7728          2.0086         -1.7630
             1.9692        -31.0980         -0.2740
            -1.1362         -0.3756        -26.4805

     Atom 23  Si  pos: (  0.978461  0.042970  0.305288)  bare sigma:         -27.49
           -24.9006          3.3331         -1.3195
             2.9059        -28.5494          0.3346
            -1.1903          0.1177        -29.0151

     Atom 24  O   pos: (  0.209137  0.407062  0.256829)  bare sigma:          52.34
            50.8176         -9.5388         -0.3599
            -9.1533         56.7600          1.5224
            -0.3799          1.2617         49.4550

     Atom 25  O   pos: (  0.273687  0.124308  0.559920)  bare sigma:          27.01
            17.7241          1.3994          4.3684
             3.7761         37.4944         -1.0628
             4.8245          2.2221         25.8228

     Atom 26  O   pos: (  0.545967  0.105698  0.371070)  bare sigma:          36.20
            48.2152         -0.7478          3.3759
            -2.0206         37.0281         -0.0894
            -0.3731         -1.0878         23.3581

     Atom 27  O   pos: (  0.117286 -0.000128  0.565477)  bare sigma:          33.75
            43.9468         -1.8974          6.1262
            -3.3923         31.1136          0.2733
             3.6888         -0.0908         26.1779

     Atom 28  O   pos: (  0.061825  0.468819  0.383159)  bare sigma:          33.18
            39.7685         -0.5049         -1.1760
            -2.1394         31.5033         -0.2563
             0.2128         -0.3843         28.2721

     Atom 29  O   pos: (  0.664424  0.154949  1.660751)  bare sigma:          45.95
            43.1829         -1.6090          1.2649
            -0.5162         41.5875         -0.8239
             0.2368         -0.9817         53.0676

     Atom 30  O   pos: (  0.038401  0.284026  0.202007)  bare sigma:          66.16
            69.4691          7.6531          6.2321
             8.5848         62.9379          2.4919
             9.0240          5.0576         66.0654

     Atom 31  H   pos: (  0.097326  0.304010  0.162754)  bare sigma:          18.73
            25.6593          6.5079         -3.8534
             5.7728         15.2272         -2.1491
            -5.5855         -3.4069         15.2917

     Atom 32  O   pos: (  0.068393  0.275570  0.739533)  bare sigma:          32.88
            20.3984          2.4731          0.9761
             1.9110         44.3188        -20.6433
             0.5500        -14.7509         33.9119

     Atom 33  O   pos: (  0.332806  0.275314  0.189410)  bare sigma:          52.35
            53.4021         -6.1942         -7.5962
            -7.0629         49.5643          4.8783
            -6.8046          3.9957         54.0850

     Atom 34  O   pos: (  0.737912  0.081413  0.756946)  bare sigma:          37.68
            41.4161         -1.2306          0.8724
            -2.6609         40.5714         -4.4102
             1.3533         -3.8518         31.0547

     Atom 35  O   pos: (  0.961549  0.103562  0.195598)  bare sigma:          54.41
            48.4081         -4.6957          1.5267
            -4.3229         58.8894         -6.0762
             0.3804         -4.9378         55.9453

     Atom 36  O   pos: (  0.432726  0.390714  0.629963)  bare sigma:          48.83
            45.3545         -4.4292         -0.1358
            -6.1533         56.4505          0.9515
            -0.1663          0.3067         44.6908

     Atom 37  O   pos: (  0.731994  0.414922  0.271183)  bare sigma:          55.39
            53.1210         -9.2735         -0.5324
            -9.8470         62.0084         -2.0750
            -0.7201         -2.2265         51.0332

     Atom 38  O   pos: (  0.779706  0.105244  0.554273)  bare sigma:          34.13
            36.5107          1.7788         -1.7154
             1.5952         28.9820         -2.4412
            -0.5878         -1.1028         36.9083

     Atom 39  O   pos: (  0.039048  0.106706  0.371200)  bare sigma:          31.31
            32.7195         -0.0421          1.2100
             0.6303         37.2577          0.7673
            -0.4876         -1.8388         23.9558

     Atom 40  O   pos: (  0.594636  0.039866  0.621119)  bare sigma:          36.03
            48.0817         -0.6000          8.4134
            -1.6283         24.7710         -4.5795
            11.1680         -3.1218         35.2270

     Atom 41  O   pos: (  0.559216  0.473179  0.355189)  bare sigma:          37.03
            49.9794         -1.8551         -5.0369
            -3.5795         35.6450         -1.1235
            -2.3045         -1.4815         25.4612

     Atom 42  O   pos: (  0.194280  0.201684  1.655685)  bare sigma:          47.98
            39.1633         -2.3334          3.4982
            -2.1313         47.8840         -3.5525
             4.7467         -2.9145         56.8962

     Atom 43  O   pos: (  0.536051  0.257896  0.188306)  bare sigma:          44.26
            47.7372          2.0002         -0.9774
             1.6342         39.5193         -1.2709
             1.6113          0.4730         45.5198

     Atom 44  O   pos: (  0.553374  0.262023  0.722912)  bare sigma:          38.78
            38.5212          0.1567         -1.3014
            -1.8840         41.5949         -7.6400
            -1.2168         -4.3620         36.2135

     Atom 45  O   pos: (  0.842802  0.261274  0.215984)  bare sigma:          55.18
            57.2897         -4.0118         -7.1112
            -4.1511         52.7232          7.0498
            -6.9576          5.7932         55.5383

     Atom 46  O   pos: (  0.467804  0.225680  0.535951)  bare sigma:          27.01
            25.2004         -1.6242         -2.1303
             0.4066         34.0795         -0.5155
            -2.2166         -3.1666         21.7542

     Atom 47  O   pos: (  0.720962  0.244643  0.378725)  bare sigma:          31.91
            35.0879         -0.6061         -0.9888
             0.7915         41.1746          0.0684
             1.4211          2.5955         19.4632

     Atom 48  O   pos: (  0.619911  0.356309  0.552276)  bare sigma:          34.75
            35.6419          2.0190         -2.9062
             3.3994         43.9833         -3.2850
            -1.6510         -1.0023         24.6313

     Atom 49  O   pos: ( -0.115515  0.348964  0.379911)  bare sigma:          33.94
            41.2392         -0.5951          3.5011
            -2.2766         36.9279          2.1730
             0.0923          1.2729         23.6443

     Atom 50  O   pos: ( -0.032548  0.226312  0.562541)  bare sigma:          35.26
            32.4860          2.7281          3.1402
             3.9791         45.4357          5.5771
             1.6656          2.9361         27.8722

     Atom 51  O   pos: (  0.223339  0.232993  0.359221)  bare sigma:          35.08
            37.0906         -0.0039         -1.2614
             0.0052         41.2886          0.7733
            -0.3498          3.0462         26.8748

     Atom 52  O   pos: (  0.138363  0.332123  0.550424)  bare sigma:          30.13
            45.3536         -5.6530         -3.8487
            -9.3866         21.6113          4.4757
             1.0978          3.3435         23.4345

     Atom 53  O   pos: (  0.373324  0.363045  0.374680)  bare sigma:          35.21
            33.1756          2.9202         -0.8466
             3.4400         43.0468          0.4354
            -1.9068         -1.0918         29.4072

     Atom 54  O   pos: (  0.199143  0.068337  0.747998)  bare sigma:          37.14
            45.6067         -8.1209        -11.2204
            -8.9950         28.9002          7.1688
            -7.8044          5.0453         36.9063

     Atom 55  O   pos: (  0.416207  0.093499  0.208960)  bare sigma:          50.12
            48.4424         -1.0445          3.1357
             0.1394         50.9000         -7.4212
             2.2880         -7.2671         51.0167

     Atom 56  O   pos: ( -0.015694  0.416501  0.629080)  bare sigma:          52.60
            50.7631         -7.2893          0.6866
            -7.7094         56.2203          1.4324
             1.1581          0.8713         50.8212

     Atom 57  O   pos: (  0.226483  0.395717  0.777637)  bare sigma:          69.16
            68.8341          9.4512         -1.5710
            11.6673         73.6723         -3.0404
            -1.3694         -1.7522         64.9619

     Atom 58  H   pos: (  0.242995  0.417192  0.707123)  bare sigma:          15.12
             8.3120          6.0113         -6.1716
             6.0390         11.8142         -8.9870
            -6.9619        -10.3588         25.2328

     Atom 59  H   pos: (  0.166277  0.350632  0.769071)  bare sigma:          13.68
            22.7250         16.7972          2.2252
            17.1908         14.4806          1.3093
             3.4811          2.0984          3.8353

     Atom 60  O   pos: (  0.746005  0.280808  0.724912)  bare sigma:          60.30
            61.4816         -1.5628          0.1877
            -1.0616         61.7812         -0.9444
            -0.1497         -1.8413         57.6376

     Atom 61  H   pos: (  0.759417  0.208339  0.742326)  bare sigma:          14.44
             6.2867         -2.0361          1.4507
            -3.1602         31.8040         -5.6682
             1.6673         -5.8051          5.2369

     Atom 62  H   pos: (  0.667960  0.275795  0.721636)  bare sigma:          10.63
            33.7649          1.2425          1.1845
             1.8803          0.2780         -0.7798
             0.7478         -0.8689         -2.1639

     Atom 63  O   pos: (  0.884634  0.179137  0.883907)  bare sigma:          74.19
            76.5189          3.7961          3.9067
             4.4490         75.2635          2.4896
             2.3765          1.6259         70.8020

     Atom 64  H   pos: (  0.835386  0.142317  0.840607)  bare sigma:          15.84
            18.0852          8.8681         10.8351
             7.5968         14.7545          6.7025
            10.6902          8.0349         14.6698

     Atom 65  H   pos: (  0.876973  0.251980  0.869270)  bare sigma:          17.08
            11.0620          1.7900          1.5689
             3.5446         30.8263         -2.5701
             1.4031         -3.4312          9.3414

     Atom 66  O   pos: (  0.697878  0.109388  0.198501)  bare sigma:          71.05
            75.5919         -1.3256         -0.2720
            -1.1318         72.0371          1.8399
            -1.8022          1.6021         65.5081

     Atom 67  H   pos: (  0.750028  0.162691  0.193325)  bare sigma:          15.91
            21.9060         11.9870          0.2981
            13.1868         20.0421          0.4943
            -0.4379          0.0829          5.7952

     Atom 68  H   pos: (  0.634079  0.148723  0.194046)  bare sigma:          15.88
            25.8261        -10.2999          0.5241
           -11.5232         15.2122         -1.5625
             0.7159         -1.6001          6.5909

     Atom 69  O   pos: (  0.507918  0.242523  1.367673)  bare sigma:          76.28
            68.3775          0.9158         -4.5443
             0.6955         78.6766         -3.9277
            -3.7221         -3.0965         81.7984

     Atom 70  H   pos: (  0.491782  0.242018  1.440340)  bare sigma:          16.47
             7.0714          0.7274         -4.2468
             0.2919          8.9187         -2.3108
            -3.7663         -4.1730         33.4166

     Atom 71  H   pos: (  0.496329  0.310072  1.340213)  bare sigma:          18.40
            10.9495         -0.9790         -0.0334
            -0.1905         25.9072         -9.5098
            -1.1195         -7.1901         18.3289

     Atom 72  O   pos: (  0.008130  0.320101  1.060575)  bare sigma:          72.87
            73.6139         -6.0816         -0.6677
            -7.8972         74.1857          0.9572
            -2.2731          2.6550         70.8171

     Atom 73  H   pos: (  0.054379  0.268138  1.030248)  bare sigma:          13.69
            15.6008        -14.5245         -7.4257
           -15.0955         17.0936          7.8289
            -8.6270          8.9557          8.3865

     Atom 74  H   pos: ( -0.018686  0.353806  0.999907)  bare sigma:          17.68
            11.3039         -3.6654          6.5906
            -3.8868         15.1398         -7.7059
             7.1472         -8.0865         26.5979

     Atom 75  O   pos: (  0.210855  0.075648  1.248773)  bare sigma:          73.91
            80.1598          6.0572          4.3205
             5.5189         69.6850         -4.5788
             3.8767         -4.6615         71.8919

     Atom 76  H   pos: (  0.270416  0.071305  1.294785)  bare sigma:          13.92
            23.0021         -0.9807         16.6464
             0.0863          2.1286         -1.6576
            15.2238         -2.3624         16.6316

     Atom 77  H   pos: (  0.226400  0.135690  1.207130)  bare sigma:          15.82
             7.8995          5.4378         -3.6936
             4.3820         22.9808        -14.0300
            -2.2714        -13.0573         16.5817

     Atom 78  O   pos: (  0.267907  0.275201  1.483853)  bare sigma:          77.58
            72.0622          2.7419         -1.8307
             2.5958         78.4976         -4.1223
            -2.6190         -6.3707         82.1857

     Atom 79  H   pos: (  0.295417  0.341323  1.501699)  bare sigma:          19.39
            13.8252          5.5746          0.9598
             5.4838         28.5149          2.2953
             1.6111          3.5739         15.8182

     Atom 80  H   pos: (  0.259112  0.241559  1.551234)  bare sigma:          14.39
             6.2906          3.6956         -6.4245
             3.7306         10.4376        -10.2206
            -7.4354        -12.4656         26.4429

     Atom 81  O   pos: (  0.435689  0.013555  1.130379)  bare sigma:          70.79
            70.2715          2.0725          5.9734
             2.9065         71.2391         -1.0927
             5.9967         -1.6729         70.8540

     Atom 82  H   pos: (  0.094344  0.413759  1.129405)  bare sigma:          16.15
            11.5481          9.2250          3.5560
             8.2068         27.1055          1.3625
             3.5827          2.4639          9.7982

     Atom 83  H   pos: (  0.382540  0.047913  1.089963)  bare sigma:          15.33
            18.1041         -7.3781         11.9884
            -6.0416         11.4242         -7.2157
            11.7546         -7.5444         16.4675

     Atom 84  O   pos: (  0.217015  0.075537  0.213964)  bare sigma:          68.61
            73.5952         -2.0091          1.3901
             0.3146         66.1302          4.3385
             1.7764          4.1107         66.1170

     Atom 85  H   pos: (  0.292360  0.082129  0.211179)  bare sigma:          13.45
            34.3918          1.1920         -1.4132
             2.7699          3.9797          0.3989
            -1.6297          0.2261          1.9664

     Atom 86  H   pos: (  0.194433  0.145614  0.222389)  bare sigma:          18.47
            16.0081         -3.7414         -1.0785
            -4.7760         27.6554          4.5723
            -1.2656          3.5674         11.7359

     Atom 87  O   pos: (  0.331396  0.423286  1.212993)  bare sigma:          74.01
            75.5619          2.9606         -5.0922
            -0.8269         74.8778          6.1379
            -4.9532          5.3757         71.5922

     Atom 88  H   pos: (  0.294240  0.362859  1.187647)  bare sigma:          14.15
            10.1488         10.5361          1.9727
            11.0002         24.3156          8.8894
             3.2287         10.1056          7.9829

     Atom 89  H   pos: (  0.390782  0.429069  1.169439)  bare sigma:          18.53
            25.7304          2.3755         -9.7701
             1.0621         11.8657         -0.6701
           -10.5507         -1.6815         17.9807

     Atom 90  O   pos: (  0.817488  0.345034  1.159223)  bare sigma:          72.95
            73.4348          1.2033         -4.6586
             0.0434         75.1765          8.7531
            -4.9827          8.1872         70.2269

     Atom 91  H   pos: (  0.784982  0.283268  1.132227)  bare sigma:          15.66
            11.2115          9.8882          2.8596
            11.2252         25.2396         10.7570
             3.7767         10.8416         10.5155

     Atom 92  H   pos: (  0.889030  0.339045  1.139575)  bare sigma:          15.94
            31.8048          0.3824         -9.5576
            -1.8799          6.1924          2.0545
            -9.8414          1.3235          9.8340

     Atom 93  O   pos: (  0.483201  0.196118  1.576959)  bare sigma:          73.24
            74.4850         -7.3738          4.2750
            -5.2317         73.5150          2.1597
             4.2177          0.8052         71.7053

     Atom 94  H   pos: (  0.470741  0.266980  1.597296)  bare sigma:          16.25
             8.9308         -3.6719          0.1776
            -4.7421         29.6356          9.3100
            -0.0425          9.2127         10.1891

     Atom 95  H   pos: (  0.544938  0.180375  1.617987)  bare sigma:          14.70
            25.5287         -7.1116         12.8127
            -6.0575          6.9987         -2.3288
            13.2396         -3.2679         11.5601

     Atom 96  O   pos: ( -0.054080  0.381309  0.860372)  bare sigma:          68.59
            63.4387         -4.5014          2.0701
            -5.3377         74.2749          1.9548
             1.4434          0.7057         68.0439

     Atom 97  H   pos: ( -0.083026  0.435479  0.814806)  bare sigma:          12.97
             5.5175         -8.5661          6.5176
            -8.9521         20.2097        -12.3190
             6.8852        -13.2220         13.1921

     Atom 98  H   pos: ( -0.003339  0.347117  0.814644)  bare sigma:          12.90
            13.6626        -10.7591        -11.5043
           -10.4508         11.2651          8.2670
           -12.1892          9.1008         13.7596

     Atom 99  O   pos: (  0.821849 -0.008912  1.054761)  bare sigma:          68.28
            63.7863         -7.0150          2.7504
            -5.5615         73.5927          1.8604
             2.4382          0.5795         67.4688

     Atom100  H   pos: (  0.498527  0.433199  0.986379)  bare sigma:          15.08
             4.2383          0.5356          1.8670
             0.2483         11.1499         10.1005
             1.6965         10.9020         29.8456

     Atom101  H   pos: (  0.786557  0.060136  1.059433)  bare sigma:          10.00
             3.0974        -15.6550         -1.4617
           -14.3731         29.3488          2.7908
            -0.9816          2.6890         -2.4533

     Atom102  O   pos: (  0.943674 -0.009413  1.414256)  bare sigma:          72.56
            70.4855         -2.2450         -3.5266
            -5.1334         72.0927         -0.5276
            -1.4236         -2.1689         75.0973

     Atom103  H   pos: (  0.877463  0.022841  1.415356)  bare sigma:          19.00
            24.6055         -8.9061         -0.9958
            -7.0726         16.9898          0.4307
            -1.6522          0.8887         15.4105

     Atom104  H   pos: (  0.628740  0.402997  1.462606)  bare sigma:          14.29
             5.7220         -3.3904          1.7399
            -5.2446         19.9600        -14.2535
             3.5046        -14.3879         17.2009

     Atom105  O   pos: (  0.390107  0.134055  0.778811)  bare sigma:          70.28
            81.9798          8.3788          0.7284
             5.6761         64.3834          0.0656
             0.5125         -0.3854         64.4756

     Atom106  H   pos: (  0.317285  0.111053  0.774180)  bare sigma:          12.62
            29.7799         12.9356          3.2199
            10.4285          5.0204          0.8054
             3.5200          1.2416          3.0456

     Atom107  H   pos: (  0.391300  0.203304  0.753658)  bare sigma:          19.75
            16.7456          3.2108         -0.3276
             4.2907         27.5417         -5.6622
            -0.7090         -5.6549         14.9622

     Atom108  O   pos: (  0.669063  0.465590  0.791307)  bare sigma:          69.77
            69.4669          6.9571         -1.8561
             7.9631         76.9798          1.4541
            -1.9372          2.2493         62.8614

     Atom109  H   pos: (  0.602970  0.439793  0.816769)  bare sigma:          14.03
            27.5767          7.5074         -9.3966
             9.5474          9.1022         -2.5669
            -9.6271         -2.0207          5.4192

     Atom110  H   pos: (  0.709109  0.408343  0.765405)  bare sigma:          15.77
            14.2232         -7.2417         -5.3044
            -8.7636         24.5465          8.0749
            -5.3776          6.7092          8.5402

     Atom111  O   pos: (  0.373624  0.081476  1.373232)  bare sigma:          62.90
            64.5936          6.2007         -1.9764
             7.1970         64.2854         -4.9478
            -2.6166         -6.9632         59.8301

     Atom112  H   pos: (  0.358704  0.140700  1.414596)  bare sigma:          18.19
            14.0281         -2.0516         -2.1649
            -1.4960         24.0891          7.7300
            -2.1755          8.2931         16.4423

     Atom113  H   pos: (  0.350346  0.015979  1.414008)  bare sigma:           7.21
            -2.7949         11.0299         -7.1910
            11.1174         22.9360        -14.5010
            -7.7771        -15.9967          1.4775

     Atom114  O   pos: (  0.488204  0.386590  1.663049)  bare sigma:          73.52
            77.4302         -4.7978          1.5048
            -7.2797         71.1651         -0.8194
            -0.2892         -0.5812         71.9549

     Atom115  H   pos: (  0.741360 -0.058252  1.693643)  bare sigma:          18.64
            27.9704         -7.1026         -3.7939
            -7.1337         13.7004          1.0763
            -5.5566          1.9290         14.2403

     Atom116  H   pos: (  0.278452  0.389367  0.091131)  bare sigma:          17.60
            17.8370         -5.7133          6.8132
            -5.9026         13.0427         -5.0675
             8.2893         -6.0766         21.9180

     Atom117  O   pos: (  0.919804  0.258579  1.666784)  bare sigma:          68.32
            72.8821          5.5048         -8.3905
             6.0185         62.8988         -1.2092
            -7.8990         -0.3981         69.1816

     Atom118  H   pos: (  0.626144  0.283209  0.100875)  bare sigma:          13.80
            15.6247          1.0699        -15.4192
             1.8487          3.8265         -2.2407
           -14.5050         -0.7964         21.9553

     Atom119  H   pos: (  0.890992  0.202130  1.627171)  bare sigma:          16.14
            12.6109          8.6316          3.8731
             8.4697         20.5194         11.4603
             3.2357         10.6633         15.2866

     Atom120  O   pos: (  1.162478  0.037468  1.572093)  bare sigma:          69.60
            68.1606          0.5936         -1.9097
             0.6590         74.4756          1.2313
            -1.4928          0.3365         66.1633

     Atom121  H   pos: (  0.187920  0.091380  1.594606)  bare sigma:          13.56
             4.2448          6.3301          3.7578
             6.6295         25.8294         11.8435
             4.2751         12.6569         10.6036

     Atom122  H   pos: (  1.125752  0.000710  1.626460)  bare sigma:          14.56
            11.9270          9.0107         -9.8247
             8.7913         12.7702         -9.0293
           -10.3216        -10.0593         18.9845

     Atom123  O   pos: (  0.684001  0.320985  1.546436)  bare sigma:          68.95
            60.7984          2.4721         -0.0366
             3.4055         72.6496         -3.8950
            -0.2140         -4.8229         73.4023

     Atom124  H   pos: (  0.700842  0.362564  1.606797)  bare sigma:          14.24
             4.6546          4.9165          5.4263
             4.9443         12.8839         11.7979
             6.0324         12.1272         25.1672

     Atom125  H   pos: (  0.670859  0.254613  1.580180)  bare sigma:          13.82
             3.4385          4.1452         -1.5478
             4.4586         26.1065        -12.4766
            -1.7083        -14.0668         11.9076

     Atom126  O   pos: (  0.262957  0.421434  1.655474)  bare sigma:          74.80
            68.3681          4.3581         -3.5616
             4.8607         78.8578         -3.3081
            -2.0763         -3.3689         77.1756

     Atom127  H   pos: ( -0.000202  0.438333  0.099109)  bare sigma:          20.39
            14.2329          1.5835         -2.4861
             1.0781         17.7567         -1.7046
            -3.3075         -3.7158         29.1683

     Atom128  H   pos: (  0.600848  0.022451  1.649251)  bare sigma:          16.66
             9.3913          8.2093         -0.8990
             8.6405         30.2872         -4.0196
            -0.3497         -1.9119         10.3122

     Atom129  O   pos: (  1.035147  0.171265  1.496771)  bare sigma:          67.57
            68.2274         -1.4368          2.5102
            -1.9504         67.5485          1.2095
             3.3465          3.3912         66.9483

     Atom130  H   pos: (  0.968105  0.141211  1.507071)  bare sigma:          17.61
            27.4418          6.2872         -3.4178
             7.2728         13.6712          0.7074
            -3.4343          0.4395         11.7260

     Atom131  H   pos: (  1.082387  0.113978  1.514360)  bare sigma:          12.30
            15.2034        -13.2356          8.1315
           -14.7895         16.9461         -6.9646
             8.0837         -6.3741          4.7543

     Atom132  O   pos: (  1.018651  0.070195  1.100841)  bare sigma:          79.40
            82.2435          7.1196          1.1999
             6.9576         76.7795         -7.2797
             1.8731         -5.6733         79.1707

     Atom133  H   pos: (  0.057098  0.112838  1.047434)  bare sigma:          17.67
            17.8666         10.0625         -6.3131
            11.5222         19.4588         -9.4876
            -7.8962        -10.1221         15.6920

     Atom134  H   pos: (  0.952725  0.058876  1.068705)  bare sigma:          17.10
            29.5575          7.7177          7.1528
             6.5348          9.7554         -0.8066
             9.0515          0.3648         11.9743

     Atom135  O   pos: (  0.483810  0.441298  0.089249)  bare sigma:          69.90
            63.7164         -1.5886         -0.8820
            -2.7693         74.9961          0.3094
            -1.0618          0.1417         70.9820

     Atom136  H   pos: (  0.508300  0.386880  0.134795)  bare sigma:          15.14
             8.1867         -6.2324          3.3634
            -6.4795         24.1805         -9.8606
             4.0767        -10.9579         13.0450

     Atom137  H   pos: (  0.755347  0.018108  0.127950)  bare sigma:          13.77
            12.0413        -11.6813         -8.1101
           -10.7795         18.6235         10.1268
            -8.6711         11.1884         10.6409

     Atom138  O   pos: (  0.721035  0.152887  1.289185)  bare sigma:          78.94
            76.2264          4.9522         -1.1026
             3.6546         75.5998          4.7673
            -1.0238          4.9177         85.0084

     Atom139  H   pos: (  0.752320  0.150236  1.221924)  bare sigma:          18.17
            12.4201          0.3027         -7.1759
             0.8937         10.2974          1.0883
            -5.4436          2.3817         31.7878

     Atom140  H   pos: (  0.752612  0.212118  1.321958)  bare sigma:          16.42
            10.8489          9.3663          5.5819
             8.3740         22.6656         10.9700
             4.1897          9.4115         15.7552

     Atom141  O   pos: (  0.260703  0.248221  1.133970)  bare sigma:          72.10
            75.3215          3.1098         -0.4452
             4.8775         68.1316          3.5439
            -0.2320          3.7048         72.8389

     Atom142  H   pos: (  0.321831  0.247449  1.089771)  bare sigma:          14.91
            24.5124         -0.3938        -13.7570
             0.0791          4.4691          1.8570
           -14.6072          2.5743         15.7410

     Atom143  H   pos: (  0.206070  0.238738  1.083737)  bare sigma:          16.40
            21.0198          2.8910         12.0930
             3.2015          7.1967          4.5852
            13.4443          4.7373         20.9896

     Atom144  O   pos: (  0.628166  0.235526  0.923028)  bare sigma:          68.78
            66.8547         -1.5534          5.4707
            -1.0297         66.5803         -4.1104
             6.1217         -4.1862         72.9037

     Atom145  H   pos: (  0.655725  0.297581  0.895136)  bare sigma:          20.30
            15.9060          3.5207         -2.3352
             2.0781         25.6058         -8.0722
            -0.9923         -6.7037         19.3749

     Atom146  H   pos: (  0.675020  0.214968  0.979550)  bare sigma:          12.60
            12.9476         -6.8562         15.2436
            -5.7713          3.4912         -9.3942
            14.7644        -10.2130         21.3528

     Atom147  O   pos: (  0.154229  0.362968  1.319500)  bare sigma:          77.74
            80.3375         -2.7472         -1.9666
            -3.4470         73.9601         -3.9166
            -1.6687         -3.1255         78.9272

     Atom148  H   pos: (  0.199140  0.323102  1.363178)  bare sigma:          17.57
            17.4319         -6.9138          7.1368
            -8.1168         14.5576         -8.0441
             9.2015         -8.0800         20.7338

     Atom149  H   pos: (  0.091080  0.368149  1.359002)  bare sigma:          16.35
            25.0541         -3.2853        -12.0984
            -2.4493          8.3652          0.7462
           -13.5138          1.7100         15.6453

     Atom150  O   pos: (  0.558221  0.192810  1.144774)  bare sigma:          67.83
            67.1533         -0.6627          1.6737
            -1.1914         66.6088         -0.5296
             2.9287          1.0620         69.7219

     Atom151  H   pos: (  0.626864  0.188196  1.115161)  bare sigma:          15.01
            29.0191         -2.6648         -8.3007
            -2.2514          3.9633          0.8853
            -9.3747          1.6753         12.0391

     Atom152  H   pos: (  0.511618  0.207714  1.087230)  bare sigma:          13.62
            17.1939         -3.9467         13.2859
            -4.2995          4.1408         -4.2304
            14.8136         -3.9105         19.5240

     Atom153  O   pos: (  0.305428  0.076267  0.982851)  bare sigma:          69.34
            68.3410         -2.9158          3.1470
            -2.0512         74.0446          5.2742
             3.7880          3.1675         65.6228

     Atom154  H   pos: (  0.239605  0.113754  0.980317)  bare sigma:          13.69
            24.2969        -15.7340          0.8195
           -13.9229         12.9120          1.4272
             1.8515          1.1431          3.8678

     Atom155  H   pos: (  0.300453  0.019867  0.934018)  bare sigma:          15.45
             5.0611          2.5217          2.9429
             1.9011         23.7606         13.1253
             2.5280         13.4516         17.5323

     Atom156  O   pos: (  0.596636  0.054930  1.455067)  bare sigma:          75.78
            76.5580          0.4929          0.8416
             0.0886         70.9762          2.0475
             1.8540          2.4741         79.8202

     Atom157  H   pos: (  0.550045  0.099015  1.492984)  bare sigma:          17.05
            17.2486         -7.7045         -5.7066
            -9.2633         16.4947          8.1955
            -6.5706          7.4163         17.4184

     Atom158  H   pos: (  0.663077  0.086239  1.462839)  bare sigma:          18.99
            28.0762          4.9142          1.5909
             6.6966         12.9349          0.8956
             2.7245          0.8745         15.9679

     Atom159  O   pos: (  0.807012  0.332983  1.385894)  bare sigma:          71.85
            75.9030          3.0667          1.7149
             2.0676         65.9216          0.4027
            -0.0871          0.3226         73.7108

     Atom160  H   pos: (  0.879140  0.342446  1.405045)  bare sigma:          15.45
            30.2211          5.2116          6.4214
             4.5105          6.5516          1.9766
             7.6197          2.3152          9.5829

     Atom161  H   pos: (  0.769829  0.327852  1.451388)  bare sigma:          13.81
            14.1843          0.8056        -13.2719
             1.1026          2.1707         -1.8409
           -14.8922         -2.1139         25.0690

     Atom162  O   pos: (  0.417210  0.237581  1.001570)  bare sigma:          71.26
            70.9205          7.4660         -2.7187
             6.9763         73.0418         -2.4352
            -1.0945         -0.2231         69.8194

     Atom163  H   pos: (  0.385171  0.178477  0.967353)  bare sigma:          13.95
            11.2124         12.5798          2.2490
            13.1183         22.1107          5.1156
             3.2943          6.7736          8.5391

     Atom164  H   pos: (  0.435258  0.289003  0.950829)  bare sigma:          16.03
             8.8753          5.8726         -4.9514
             6.3063         20.9563        -10.7818
            -5.4300        -11.5201         18.2625

     Atom165  O   pos: (  0.588319  0.380081  1.215549)  bare sigma:          69.33
            66.2529          3.0901          6.5861
             2.4818         73.0987          0.2088
             6.1766         -1.9685         68.6234

     Atom166  H   pos: (  0.583359  0.306487  1.201814)  bare sigma:          14.81
             3.5069          3.4953          1.5703
             2.5559         32.4459          6.0198
             1.3787          6.9895          8.4643

     Atom167  H   pos: (  0.560202  0.409289  1.151979)  bare sigma:          13.41
             7.5005         -5.4002         11.9203
            -4.6274          8.9789        -11.5648
            12.1449        -13.0886         23.7463

     Atom168  O   pos: (  0.488555  0.390677  0.858974)  bare sigma:          64.33
            60.4111         -4.0675         -3.3307
            -3.2176         68.0235         -0.6428
            -2.3877         -0.3501         64.5520

     Atom169  H   pos: (  0.505870  0.336474  0.806626)  bare sigma:          11.49
             2.2181         -7.6061         -5.8062
            -7.4954         16.3402         13.9138
            -6.2577         14.5984         15.8974

     Atom170  H   pos: (  0.451607  0.445985  0.821327)  bare sigma:          12.64
             6.7675        -11.5989          6.1994
           -11.0561         20.8558        -10.8274
             6.4532        -11.5451         10.2936

     Atom171  O   pos: (  0.582630  0.031187  0.978420)  bare sigma:          74.84
            77.3755          3.2969         -1.0896
             3.1094         68.2289         -1.8199
            -2.2931         -1.2919         78.9106

     Atom172  H   pos: (  0.638337  0.063555  1.014694)  bare sigma:          18.86
            24.4735          7.4896          5.4223
             7.5180         15.4479          3.4111
             7.0992          4.2482         16.6562

     Atom173  H   pos: (  0.530559  0.020338  1.031487)  bare sigma:          15.12
            20.4954          4.0861        -12.8299
             3.7276          5.2349         -2.6389
           -14.7046         -3.0304         19.6192

     Atom174  O   pos: (  0.823889  0.102069  1.557875)  bare sigma:          70.12
            74.4332         -5.8708         -6.6213
            -5.1215         69.3497          1.7855
            -8.5954          2.9683         66.5654

     Atom175  H   pos: (  0.837097  0.035747  1.589495)  bare sigma:          17.22
            10.0690         -3.2165         -1.3121
            -3.3044         28.3897         -8.8530
            -1.1844         -9.4677         13.2126

     Atom176  H   pos: (  0.761075  0.125225  1.596548)  bare sigma:          11.89
            23.3903        -10.0323        -14.4621
            -8.8451          3.7928          4.7171
           -15.3257          5.6200          8.4775

     Atom177  O   pos: (  0.990163  0.164452  1.298974)  bare sigma:          75.04
            67.4409         -1.2636          2.8322
             0.6751         75.3191          0.0176
             0.6124         -1.3364         82.3716

     Atom178  H   pos: (  1.011788  0.223531  1.260822)  bare sigma:          19.94
            13.9509          3.6118         -2.1496
             3.2391         23.9470         -8.1653
            -1.4263         -6.4260         21.9292

     Atom179  H   pos: (  1.014059  0.175626  1.369479)  bare sigma:          14.27
             3.4359          1.1125          7.8270
             1.8761          5.1256          2.5838
             6.1195          0.2594         34.2630

     Atom180  O   pos: (  0.358086 -0.015213  1.679893)  bare sigma:          67.86
            67.2616         -1.2821         -0.3791
            -1.8944         65.6043          9.0266
            -1.0837          8.3938         70.7116

     Atom181  H   pos: (  0.153160  0.030662  0.106299)  bare sigma:          14.91
            17.4607          4.8997         10.7432
             4.9102          6.6257          7.0786
            11.9740          7.0211         20.6554

     Atom182  H   pos: ( -0.275863  0.494079  0.080384)  bare sigma:          16.99
            25.6522         -5.0207         -6.0430
            -5.6615         10.2436          3.5383
            -7.7508          3.7147         15.0726

     Atom183  O   pos: (  0.139128  0.195879  0.968498)  bare sigma:          54.70
            58.0077         -7.1311          7.8014
            -7.5215         44.1576         12.3106
             8.9421         12.9294         61.9357

     Atom184  H   pos: (  0.175070  0.251351  0.935574)  bare sigma:          21.04
            19.9565          3.8052         -2.0899
             3.7763         22.5944         -4.2826
            -1.3827         -3.8061         20.5546

     Atom185  O   pos: (  0.747933  0.168672  1.068015)  bare sigma:          56.45
            54.4402         -3.2079          2.7746
            -4.6198         60.8966          3.7742
             3.2951          3.1008         54.0047

     Atom186  H   pos: (  0.803031  0.186898  1.021749)  bare sigma:          19.71
            22.9478          2.1642         -8.8398
             2.4673         13.6269         -1.5265
            -8.5123         -1.3585         22.5504

     Atom187  O   pos: ( -0.004449  0.392222  1.453890)  bare sigma:          48.06
            45.9792          3.8623          7.8317
             5.3972         46.8290        -17.6676
             8.4057        -16.6155         51.3858

     Atom188  H   pos: ( -0.058727  0.427805  1.491371)  bare sigma:          15.84
            20.5895         -7.9685         -8.7426
            -7.9943         12.3779          5.4915
            -8.1021          5.0479         14.5541

     Diamagnetic contribution in ppm:

     Atom  1  Ca  pos: (  0.445595  0.057129  0.542032)  dia sigma:          -4.20
            -4.2142         -0.0019         -0.0223
            -0.0019         -4.2161         -0.0040
            -0.0223         -0.0040         -4.1673

     Atom  2  Ca  pos: (  0.209414  0.056360  0.401596)  dia sigma:          -4.21
            -4.2151          0.0039         -0.0023
             0.0039         -4.2158         -0.0034
            -0.0023         -0.0034         -4.2062

     Atom  3  Ca  pos: (  0.051370  0.285811  0.393087)  dia sigma:          -4.22
            -4.2290          0.0075         -0.0053
             0.0075         -4.2278         -0.0056
            -0.0053         -0.0056         -4.2099

     Atom  4  Ca  pos: (  0.301347  0.288708  0.528015)  dia sigma:          -4.19
            -4.2287          0.0028          0.0069
             0.0028         -4.1878          0.0120
             0.0069          0.0120         -4.1532

     Atom  5  Ca  pos: (  1.054721 -0.006543  1.266861)  dia sigma:          -4.27
            -4.2732         -0.0012          0.0079
            -0.0012         -4.2747         -0.0068
             0.0079         -0.0068         -4.2647

     Atom  6  Ca  pos: (  0.063701  0.135187  0.822739)  dia sigma:          -4.21
            -4.2032          0.0008          0.0086
             0.0008         -4.2274         -0.0002
             0.0086         -0.0002         -4.1929

     Atom  7  Ca  pos: (  0.534326  0.075096  1.283914)  dia sigma:          -4.27
            -4.2606          0.0014          0.0101
             0.0014         -4.2645         -0.0028
             0.0101         -0.0028         -4.2783

     Atom  8  Ca  pos: (  0.955359  0.061370  0.540115)  dia sigma:          -4.22
            -4.2318          0.0013          0.0010
             0.0013         -4.2400          0.0019
             0.0010          0.0019         -4.1787

     Atom  9  Ca  pos: (  0.716495  0.069242  0.386391)  dia sigma:          -4.22
            -4.2388          0.0139         -0.0110
             0.0139         -4.2374         -0.0062
            -0.0110         -0.0062         -4.1975

     Atom 10  Ca  pos: (  0.547832  0.290059  0.376568)  dia sigma:          -4.24
            -4.2396          0.0074          0.0032
             0.0074         -4.2484          0.0017
             0.0032          0.0017         -4.2313

     Atom 11  Ca  pos: (  0.792600  0.294388  0.550167)  dia sigma:          -4.23
            -4.2353          0.0061          0.0074
             0.0061         -4.2312          0.0012
             0.0074          0.0012         -4.2374

     Atom 12  Ca  pos: (  0.567324  0.105953  0.810006)  dia sigma:          -4.23
            -4.2304         -0.0018         -0.0020
            -0.0018         -4.2402          0.0032
            -0.0020          0.0032         -4.2278

     Atom 13  Ca  pos: (  0.072958  0.312640  1.584696)  dia sigma:          -4.24
            -4.2213          0.0227         -0.0246
             0.0227         -4.2500          0.0098
            -0.0246          0.0098         -4.2389

     Atom 14  Si  pos: ( -0.052082  0.214798  0.146538)  dia sigma:           1.93
             1.9618          0.0006          0.0007
             0.0006          1.9451          0.0184
             0.0007          0.0184          1.8775

     Atom 15  Si  pos: (  0.524678  0.305279  0.610477)  dia sigma:           1.96
             1.9597         -0.0407         -0.0067
            -0.0407          1.9813          0.0078
            -0.0067          0.0078          1.9276

     Atom 16  Si  pos: (  0.796459  0.319499  0.318154)  dia sigma:           1.94
             1.9255         -0.0321         -0.0136
            -0.0321          1.9532          0.0130
            -0.0136          0.0130          1.9514

     Atom 17  Si  pos: (  0.431407  0.205937  0.151052)  dia sigma:           1.91
             1.8949         -0.0286         -0.0296
            -0.0286          1.9406         -0.0289
            -0.0296         -0.0289          1.8808

     Atom 18  Si  pos: (  0.041301  0.305193  0.622623)  dia sigma:           1.94
             1.9437         -0.0314         -0.0047
            -0.0314          1.9657          0.0011
            -0.0047          0.0011          1.9040

     Atom 19  Si  pos: (  0.287917  0.318113  0.298845)  dia sigma:           1.93
             1.9307         -0.0361         -0.0088
            -0.0361          1.9408          0.0054
            -0.0088          0.0054          1.9314

     Atom 20  Si  pos: (  0.215421  0.039082  0.628916)  dia sigma:           1.94
             1.9488         -0.0311         -0.0054
            -0.0311          1.9726         -0.0045
            -0.0054         -0.0045          1.9026

     Atom 21  Si  pos: (  0.467630  0.036129  0.309294)  dia sigma:           1.95
             1.9258         -0.0401          0.0062
            -0.0401          1.9615         -0.0109
             0.0062         -0.0109          1.9510

     Atom 22  Si  pos: (  0.716381  0.042659  0.639671)  dia sigma:           1.93
             1.9070         -0.0220          0.0100
            -0.0220          1.9678          0.0057
             0.0100          0.0057          1.9139

     Atom 23  Si  pos: (  0.978461  0.042970  0.305288)  dia sigma:           1.93
             1.9097         -0.0332          0.0115
            -0.0332          1.9425         -0.0098
             0.0115         -0.0098          1.9430

     Atom 24  O   pos: (  0.209137  0.407062  0.256829)  dia sigma:          18.27
            18.2367         -0.3299          0.0211
            -0.3299         18.4430          0.0458
             0.0211          0.0458         18.1407

     Atom 25  O   pos: (  0.273687  0.124308  0.559920)  dia sigma:          17.85
            17.8035          0.1097         -0.1229
             0.1097         17.8286         -0.1054
            -0.1229         -0.1054         17.9048

     Atom 26  O   pos: (  0.545967  0.105698  0.371070)  dia sigma:          17.76
            17.7430          0.0895          0.1451
             0.0895         17.7770          0.0628
             0.1451          0.0628         17.7487

     Atom 27  O   pos: (  0.117286 -0.000128  0.565477)  dia sigma:          17.75
            17.7872          0.0656          0.1403
             0.0656         17.6759          0.0939
             0.1403          0.0939         17.7827

     Atom 28  O   pos: (  0.061825  0.468819  0.383159)  dia sigma:          17.82
            17.8711          0.0257         -0.1638
             0.0257         17.7587         -0.0611
            -0.1638         -0.0611         17.8410

     Atom 29  O   pos: (  0.664424  0.154949  1.660751)  dia sigma:          17.68
            17.6084          0.0237          0.0645
             0.0237         17.5404          0.0910
             0.0645          0.0910         17.8871

     Atom 30  O   pos: (  0.038401  0.284026  0.202007)  dia sigma:          18.22
            18.6103          0.4253         -0.3103
             0.4253         17.8998         -0.0249
            -0.3103         -0.0249         18.1453

     Atom 31  H   pos: (  0.097326  0.304010  0.162754)  dia sigma:           1.02
             1.0224         -0.0000         -0.0000
            -0.0000          1.0224         -0.0000
            -0.0000         -0.0000          1.0224

     Atom 32  O   pos: (  0.068393  0.275570  0.739533)  dia sigma:          17.83
            17.7265          0.0143          0.0617
             0.0143         17.6893          0.0098
             0.0617          0.0098         18.0756

     Atom 33  O   pos: (  0.332806  0.275314  0.189410)  dia sigma:          18.26
            18.2732         -0.2402         -0.2173
            -0.2402         18.1395          0.1624
            -0.2173          0.1624         18.3674

     Atom 34  O   pos: (  0.737912  0.081413  0.756946)  dia sigma:          17.63
            17.4699          0.0502          0.0808
             0.0502         17.6027          0.0825
             0.0808          0.0825         17.8267

     Atom 35  O   pos: (  0.961549  0.103562  0.195598)  dia sigma:          18.34
            18.0267         -0.0716          0.0385
            -0.0716         18.5378         -0.2765
             0.0385         -0.2765         18.4411

     Atom 36  O   pos: (  0.432726  0.390714  0.629963)  dia sigma:          18.35
            18.3523         -0.2182         -0.0178
            -0.2182         18.6255          0.0849
            -0.0178          0.0849         18.0812

     Atom 37  O   pos: (  0.731994  0.414922  0.271183)  dia sigma:          18.42
            18.3715         -0.3459          0.0457
            -0.3459         18.6436         -0.0095
             0.0457         -0.0095         18.2419

     Atom 38  O   pos: (  0.779706  0.105244  0.554273)  dia sigma:          17.75
            17.7223          0.0791         -0.1230
             0.0791         17.7036         -0.1242
            -0.1230         -0.1242         17.8142

     Atom 39  O   pos: (  0.039048  0.106706  0.371200)  dia sigma:          17.80
            17.7346          0.0565          0.1300
             0.0565         17.8198          0.1292
             0.1300          0.1292         17.8425

     Atom 40  O   pos: (  0.594636  0.039866  0.621119)  dia sigma:          17.74
            17.9314          0.0580          0.0040
             0.0580         17.6142          0.0299
             0.0040          0.0299         17.6867

     Atom 41  O   pos: (  0.559216  0.473179  0.355189)  dia sigma:          17.75
            17.8289          0.0770         -0.1115
             0.0770         17.7025         -0.0656
            -0.1115         -0.0656         17.7276

     Atom 42  O   pos: (  0.194280  0.201684  1.655685)  dia sigma:          17.80
            17.6474         -0.0139         -0.0058
            -0.0139         17.6900         -0.0229
            -0.0058         -0.0229         18.0612

     Atom 43  O   pos: (  0.536051  0.257896  0.188306)  dia sigma:          17.55
            17.6724          0.1174          0.0874
             0.1174         17.5095          0.0409
             0.0874          0.0409         17.4613

     Atom 44  O   pos: (  0.553374  0.262023  0.722912)  dia sigma:          17.80
            17.7636         -0.0429          0.0303
            -0.0429         17.6556         -0.0829
             0.0303         -0.0829         17.9697

     Atom 45  O   pos: (  0.842802  0.261274  0.215984)  dia sigma:          18.41
            18.5046         -0.1282         -0.2597
            -0.1282         18.2529          0.2355
            -0.2597          0.2355         18.4755

     Atom 46  O   pos: (  0.467804  0.225680  0.535951)  dia sigma:          17.88
            17.8364          0.1224          0.1013
             0.1224         17.8436          0.0957
             0.1013          0.0957         17.9548

     Atom 47  O   pos: (  0.720962  0.244643  0.378725)  dia sigma:          17.84
            17.8451          0.0908         -0.1189
             0.0908         17.8340         -0.1048
            -0.1189         -0.1048         17.8323

     Atom 48  O   pos: (  0.619911  0.356309  0.552276)  dia sigma:          17.75
            17.8235          0.0800         -0.1413
             0.0800         17.7096         -0.0635
            -0.1413         -0.0635         17.7306

     Atom 49  O   pos: ( -0.115515  0.348964  0.379911)  dia sigma:          17.80
            17.8241          0.0086          0.1505
             0.0086         17.7156          0.0849
             0.1505          0.0849         17.8473

     Atom 50  O   pos: ( -0.032548  0.226312  0.562541)  dia sigma:          17.71
            17.7108          0.1086          0.1172
             0.1086         17.7026          0.0941
             0.1172          0.0941         17.7201

     Atom 51  O   pos: (  0.223339  0.232993  0.359221)  dia sigma:          17.75
            17.7097          0.0945         -0.0935
             0.0945         17.7805         -0.1123
            -0.0935         -0.1123         17.7480

     Atom 52  O   pos: (  0.138363  0.332123  0.550424)  dia sigma:          17.81
            17.8450          0.1118         -0.1407
             0.1118         17.7130         -0.0766
            -0.1407         -0.0766         17.8595

     Atom 53  O   pos: (  0.373324  0.363045  0.374680)  dia sigma:          17.73
            17.7593          0.0172          0.1399
             0.0172         17.6506          0.1175
             0.1399          0.1175         17.7860

     Atom 54  O   pos: (  0.199143  0.068337  0.747998)  dia sigma:          17.74
            17.6321          0.0309          0.0276
             0.0309         17.6179          0.0269
             0.0276          0.0269         17.9830

     Atom 55  O   pos: (  0.416207  0.093499  0.208960)  dia sigma:          18.29
            18.1659         -0.0044          0.1241
            -0.0044         18.3939         -0.3121
             0.1241         -0.3121         18.3043

     Atom 56  O   pos: ( -0.015694  0.416501  0.629080)  dia sigma:          18.56
            18.5857         -0.2689         -0.0118
            -0.2689         18.8043          0.0163
            -0.0118          0.0163         18.2762

     Atom 57  O   pos: (  0.226483  0.395717  0.777637)  dia sigma:          18.03
            18.0006          0.5166         -0.1887
             0.5166         17.8236         -0.1839
            -0.1887         -0.1839         18.2572

     Atom 58  H   pos: (  0.242995  0.417192  0.707123)  dia sigma:           0.98
             0.9810         -0.0000         -0.0000
            -0.0000          0.9810         -0.0000
            -0.0000         -0.0000          0.9810

     Atom 59  H   pos: (  0.166277  0.350632  0.769071)  dia sigma:           0.96
             0.9571         -0.0000         -0.0000
            -0.0000          0.9571         -0.0000
            -0.0000         -0.0000          0.9571

     Atom 60  O   pos: (  0.746005  0.280808  0.724912)  dia sigma:          18.04
            18.3067         -0.2197          0.0844
            -0.2197         18.3121         -0.1978
             0.0844         -0.1978         17.5094

     Atom 61  H   pos: (  0.759417  0.208339  0.742326)  dia sigma:           0.97
             0.9669         -0.0000         -0.0000
            -0.0000          0.9669         -0.0000
            -0.0000         -0.0000          0.9669

     Atom 62  H   pos: (  0.667960  0.275795  0.721636)  dia sigma:           0.90
             0.9028         -0.0000         -0.0000
            -0.0000          0.9028         -0.0000
            -0.0000         -0.0000          0.9028

     Atom 63  O   pos: (  0.884634  0.179137  0.883907)  dia sigma:          18.09
            17.8557          0.2105          0.4114
             0.2105         18.6730          0.1034
             0.4114          0.1034         17.7384

     Atom 64  H   pos: (  0.835386  0.142317  0.840607)  dia sigma:           0.97
             0.9740         -0.0000         -0.0000
            -0.0000          0.9740         -0.0000
            -0.0000         -0.0000          0.9740

     Atom 65  H   pos: (  0.876973  0.251980  0.869270)  dia sigma:           0.99
             0.9935         -0.0000         -0.0000
            -0.0000          0.9935         -0.0000
            -0.0000         -0.0000          0.9935

     Atom 66  O   pos: (  0.697878  0.109388  0.198501)  dia sigma:          18.12
            18.7573          0.0496         -0.0024
             0.0496         18.2003         -0.0793
            -0.0024         -0.0793         17.4064

     Atom 67  H   pos: (  0.750028  0.162691  0.193325)  dia sigma:           1.00
             0.9982         -0.0000         -0.0000
            -0.0000          0.9982         -0.0000
            -0.0000         -0.0000          0.9982

     Atom 68  H   pos: (  0.634079  0.148723  0.194046)  dia sigma:           0.98
             0.9793         -0.0000         -0.0000
            -0.0000          0.9793         -0.0000
            -0.0000         -0.0000          0.9793

     Atom 69  O   pos: (  0.507918  0.242523  1.367673)  dia sigma:          18.19
            17.4371         -0.2321         -0.1915
            -0.2321         18.4805         -0.3594
            -0.1915         -0.3594         18.6674

     Atom 70  H   pos: (  0.491782  0.242018  1.440340)  dia sigma:           1.00
             1.0013         -0.0000         -0.0000
            -0.0000          1.0013         -0.0000
            -0.0000         -0.0000          1.0013

     Atom 71  H   pos: (  0.496329  0.310072  1.340213)  dia sigma:           1.03
             1.0256         -0.0000         -0.0000
            -0.0000          1.0256         -0.0000
            -0.0000         -0.0000          1.0256

     Atom 72  O   pos: (  0.008130  0.320101  1.060575)  dia sigma:          18.04
            17.8762         -0.6273          0.1114
            -0.6273         18.0454         -0.1632
             0.1114         -0.1632         18.2070

     Atom 73  H   pos: (  0.054379  0.268138  1.030248)  dia sigma:           0.96
             0.9589         -0.0000         -0.0000
            -0.0000          0.9589         -0.0000
            -0.0000         -0.0000          0.9589

     Atom 74  H   pos: ( -0.018686  0.353806  0.999907)  dia sigma:           1.01
             1.0144         -0.0000         -0.0000
            -0.0000          1.0144         -0.0000
            -0.0000         -0.0000          1.0144

     Atom 75  O   pos: (  0.210855  0.075648  1.248773)  dia sigma:          18.24
            18.2162          0.1301          0.3834
             0.1301         18.2318         -0.5774
             0.3834         -0.5774         18.2620

     Atom 76  H   pos: (  0.270416  0.071305  1.294785)  dia sigma:           0.97
             0.9656         -0.0000         -0.0000
            -0.0000          0.9656         -0.0000
            -0.0000         -0.0000          0.9656

     Atom 77  H   pos: (  0.226400  0.135690  1.207130)  dia sigma:           0.99
             0.9938         -0.0000         -0.0000
            -0.0000          0.9938         -0.0000
            -0.0000         -0.0000          0.9938

     Atom 78  O   pos: (  0.267907  0.275201  1.483853)  dia sigma:          17.96
            17.4356          0.4601          0.0229
             0.4601         18.4017         -0.1959
             0.0229         -0.1959         18.0424

     Atom 79  H   pos: (  0.295417  0.341323  1.501699)  dia sigma:           1.04
             1.0417         -0.0000         -0.0000
            -0.0000          1.0417         -0.0000
            -0.0000         -0.0000          1.0417

     Atom 80  H   pos: (  0.259112  0.241559  1.551234)  dia sigma:           0.95
             0.9548         -0.0000         -0.0000
            -0.0000          0.9548         -0.0000
            -0.0000         -0.0000          0.9548

     Atom 81  O   pos: (  0.435689  0.013555  1.130379)  dia sigma:          18.10
            18.0073         -0.0460          0.3535
            -0.0460         18.6100         -0.2797
             0.3535         -0.2797         17.6861

     Atom 82  H   pos: (  0.094344  0.413759  1.129405)  dia sigma:           1.00
             0.9985         -0.0000         -0.0000
            -0.0000          0.9985         -0.0000
            -0.0000         -0.0000          0.9985

     Atom 83  H   pos: (  0.382540  0.047913  1.089963)  dia sigma:           0.98
             0.9819         -0.0000         -0.0000
            -0.0000          0.9819         -0.0000
            -0.0000         -0.0000          0.9819

     Atom 84  O   pos: (  0.217015  0.075537  0.213964)  dia sigma:          18.06
            18.4309         -0.3236         -0.0576
            -0.3236         18.3571          0.1150
            -0.0576          0.1150         17.4013

     Atom 85  H   pos: (  0.292360  0.082129  0.211179)  dia sigma:           0.97
             0.9663         -0.0000         -0.0000
            -0.0000          0.9663         -0.0000
            -0.0000         -0.0000          0.9663

     Atom 86  H   pos: (  0.194433  0.145614  0.222389)  dia sigma:           1.03
             1.0276         -0.0000         -0.0000
            -0.0000          1.0276         -0.0000
            -0.0000         -0.0000          1.0276

     Atom 87  O   pos: (  0.331396  0.423286  1.212993)  dia sigma:          18.17
            18.4799          0.4777         -0.4268
             0.4777         18.1207          0.2261
            -0.4268          0.2261         17.9190

     Atom 88  H   pos: (  0.294240  0.362859  1.187647)  dia sigma:           0.97
             0.9662         -0.0000         -0.0000
            -0.0000          0.9662         -0.0000
            -0.0000         -0.0000          0.9662

     Atom 89  H   pos: (  0.390782  0.429069  1.169439)  dia sigma:           1.03
             1.0321         -0.0000         -0.0000
            -0.0000          1.0321         -0.0000
            -0.0000         -0.0000          1.0321

     Atom 90  O   pos: (  0.817488  0.345034  1.159223)  dia sigma:          18.26
            18.7798          0.3283         -0.1157
             0.3283         18.2652          0.3762
            -0.1157          0.3762         17.7219

     Atom 91  H   pos: (  0.784982  0.283268  1.132227)  dia sigma:           0.99
             0.9908         -0.0000         -0.0000
            -0.0000          0.9908         -0.0000
            -0.0000         -0.0000          0.9908

     Atom 92  H   pos: (  0.889030  0.339045  1.139575)  dia sigma:           1.00
             0.9993         -0.0000         -0.0000
            -0.0000          0.9993         -0.0000
            -0.0000         -0.0000          0.9993

     Atom 93  O   pos: (  0.483201  0.196118  1.576959)  dia sigma:          17.98
            17.9260         -0.4591          0.3893
            -0.4591         18.2940          0.1371
             0.3893          0.1371         17.7319

     Atom 94  H   pos: (  0.470741  0.266980  1.597296)  dia sigma:           1.00
             0.9978         -0.0000         -0.0000
            -0.0000          0.9978         -0.0000
            -0.0000         -0.0000          0.9978

     Atom 95  H   pos: (  0.544938  0.180375  1.617987)  dia sigma:           0.97
             0.9692         -0.0000         -0.0000
            -0.0000          0.9692         -0.0000
            -0.0000         -0.0000          0.9692

     Atom 96  O   pos: ( -0.054080  0.381309  0.860372)  dia sigma:          18.01
            17.9468         -0.5229         -0.1070
            -0.5229         18.0705         -0.1036
            -0.1070         -0.1036         18.0178

     Atom 97  H   pos: ( -0.083026  0.435479  0.814806)  dia sigma:           0.94
             0.9363         -0.0000         -0.0000
            -0.0000          0.9363         -0.0000
            -0.0000         -0.0000          0.9363

     Atom 98  H   pos: ( -0.003339  0.347117  0.814644)  dia sigma:           0.94
             0.9412         -0.0000         -0.0000
            -0.0000          0.9412         -0.0000
            -0.0000         -0.0000          0.9412

     Atom 99  O   pos: (  0.821849 -0.008912  1.054761)  dia sigma:          18.19
            17.7853         -0.2913          0.0915
            -0.2913         18.3321          0.3712
             0.0915          0.3712         18.4472

     Atom100  H   pos: (  0.498527  0.433199  0.986379)  dia sigma:           0.99
             0.9858         -0.0000         -0.0000
            -0.0000          0.9858         -0.0000
            -0.0000         -0.0000          0.9858

     Atom101  H   pos: (  0.786557  0.060136  1.059433)  dia sigma:           0.90
             0.9011         -0.0000         -0.0000
            -0.0000          0.9011         -0.0000
            -0.0000         -0.0000          0.9011

     Atom102  O   pos: (  0.943674 -0.009413  1.414256)  dia sigma:          18.24
            18.5135         -0.4636         -0.0638
            -0.4636         18.3010         -0.5378
            -0.0638         -0.5378         17.8936

     Atom103  H   pos: (  0.877463  0.022841  1.415356)  dia sigma:           1.04
             1.0377         -0.0000         -0.0000
            -0.0000          1.0377         -0.0000
            -0.0000         -0.0000          1.0377

     Atom104  H   pos: (  0.628740  0.402997  1.462606)  dia sigma:           0.97
             0.9704         -0.0000         -0.0000
            -0.0000          0.9704         -0.0000
            -0.0000         -0.0000          0.9704

     Atom105  O   pos: (  0.390107  0.134055  0.778811)  dia sigma:          18.11
            18.2711          0.2698          0.0516
             0.2698         18.5707         -0.3789
             0.0516         -0.3789         17.5022

     Atom106  H   pos: (  0.317285  0.111053  0.774180)  dia sigma:           0.92
             0.9221         -0.0000         -0.0000
            -0.0000          0.9221         -0.0000
            -0.0000         -0.0000          0.9221

     Atom107  H   pos: (  0.391300  0.203304  0.753658)  dia sigma:           1.05
             1.0468         -0.0000         -0.0000
            -0.0000          1.0468         -0.0000
            -0.0000         -0.0000          1.0468

     Atom108  O   pos: (  0.669063  0.465590  0.791307)  dia sigma:          18.28
            18.6596         -0.1348         -0.4877
            -0.1348         18.3473          0.1572
            -0.4877          0.1572         17.8452

     Atom109  H   pos: (  0.602970  0.439793  0.816769)  dia sigma:           0.96
             0.9649         -0.0000         -0.0000
            -0.0000          0.9649         -0.0000
            -0.0000         -0.0000          0.9649

     Atom110  H   pos: (  0.709109  0.408343  0.765405)  dia sigma:           0.99
             0.9881         -0.0000         -0.0000
            -0.0000          0.9881         -0.0000
            -0.0000         -0.0000          0.9881

     Atom111  O   pos: (  0.373624  0.081476  1.373232)  dia sigma:          18.10
            17.6108         -0.0326         -0.2173
            -0.0326         18.6471          0.2265
            -0.2173          0.2265         18.0439

     Atom112  H   pos: (  0.358704  0.140700  1.414596)  dia sigma:           1.03
             1.0349         -0.0000         -0.0000
            -0.0000          1.0349         -0.0000
            -0.0000         -0.0000          1.0349

     Atom113  H   pos: (  0.350346  0.015979  1.414008)  dia sigma:           0.84
             0.8423         -0.0000         -0.0000
            -0.0000          0.8423         -0.0000
            -0.0000         -0.0000          0.8423

     Atom114  O   pos: (  0.488204  0.386590  1.663049)  dia sigma:          17.99
            18.4300         -0.5369          0.0862
            -0.5369         17.4917         -0.0969
             0.0862         -0.0969         18.0614

     Atom115  H   pos: (  0.741360 -0.058252  1.693643)  dia sigma:           1.03
             1.0301         -0.0000         -0.0000
            -0.0000          1.0301         -0.0000
            -0.0000         -0.0000          1.0301

     Atom116  H   pos: (  0.278452  0.389367  0.091131)  dia sigma:           1.01
             1.0118         -0.0000         -0.0000
            -0.0000          1.0118         -0.0000
            -0.0000         -0.0000          1.0118

     Atom117  O   pos: (  0.919804  0.258579  1.666784)  dia sigma:          18.20
            17.9584          0.3277         -0.2491
             0.3277         18.1037          0.4674
            -0.2491          0.4674         18.5339

     Atom118  H   pos: (  0.626144  0.283209  0.100875)  dia sigma:           0.95
             0.9526         -0.0000         -0.0000
            -0.0000          0.9526         -0.0000
            -0.0000         -0.0000          0.9526

     Atom119  H   pos: (  0.890992  0.202130  1.627171)  dia sigma:           1.00
             1.0025         -0.0000         -0.0000
            -0.0000          1.0025         -0.0000
            -0.0000         -0.0000          1.0025

     Atom120  O   pos: (  1.162478  0.037468  1.572093)  dia sigma:          18.06
            17.7806          0.5081         -0.1538
             0.5081         18.2819         -0.0344
            -0.1538         -0.0344         18.1058

     Atom121  H   pos: (  0.187920  0.091380  1.594606)  dia sigma:           0.96
             0.9552         -0.0000         -0.0000
            -0.0000          0.9552         -0.0000
            -0.0000         -0.0000          0.9552

     Atom122  H   pos: (  1.125752  0.000710  1.626460)  dia sigma:           0.98
             0.9788         -0.0000         -0.0000
            -0.0000          0.9788         -0.0000
            -0.0000         -0.0000          0.9788

     Atom123  O   pos: (  0.684001  0.320985  1.546436)  dia sigma:          18.17
            17.5762          0.2876          0.0884
             0.2876         18.6301          0.0838
             0.0884          0.0838         18.2953

     Atom124  H   pos: (  0.700842  0.362564  1.606797)  dia sigma:           0.98
             0.9801         -0.0000         -0.0000
            -0.0000          0.9801         -0.0000
            -0.0000         -0.0000          0.9801

     Atom125  H   pos: (  0.670859  0.254613  1.580180)  dia sigma:           0.96
             0.9624         -0.0000         -0.0000
            -0.0000          0.9624         -0.0000
            -0.0000         -0.0000          0.9624

     Atom126  O   pos: (  0.262957  0.421434  1.655474)  dia sigma:          17.89
            17.2438          0.3634         -0.2228
             0.3634         18.1102         -0.2812
            -0.2228         -0.2812         18.3257

     Atom127  H   pos: ( -0.000202  0.438333  0.099109)  dia sigma:           1.05
             1.0520         -0.0000         -0.0000
            -0.0000          1.0520         -0.0000
            -0.0000         -0.0000          1.0520

     Atom128  H   pos: (  0.600848  0.022451  1.649251)  dia sigma:           0.99
             0.9938         -0.0000         -0.0000
            -0.0000          0.9938         -0.0000
            -0.0000         -0.0000          0.9938

     Atom129  O   pos: (  1.035147  0.171265  1.496771)  dia sigma:          18.14
            18.7701         -0.0420         -0.0221
            -0.0420         18.1082         -0.2046
            -0.0221         -0.2046         17.5426

     Atom130  H   pos: (  0.968105  0.141211  1.507071)  dia sigma:           1.02
             1.0185         -0.0000         -0.0000
            -0.0000          1.0185         -0.0000
            -0.0000         -0.0000          1.0185

     Atom131  H   pos: (  1.082387  0.113978  1.514360)  dia sigma:           0.94
             0.9389         -0.0000         -0.0000
            -0.0000          0.9389         -0.0000
            -0.0000         -0.0000          0.9389

     Atom132  O   pos: (  1.018651  0.070195  1.100841)  dia sigma:          18.22
            18.6447          0.5693          0.1636
             0.5693         17.9604         -0.3929
             0.1636         -0.3929         18.0557

     Atom133  H   pos: (  0.057098  0.112838  1.047434)  dia sigma:           1.02
             1.0239         -0.0000         -0.0000
            -0.0000          1.0239         -0.0000
            -0.0000         -0.0000          1.0239

     Atom134  H   pos: (  0.952725  0.058876  1.068705)  dia sigma:           1.01
             1.0074         -0.0000         -0.0000
            -0.0000          1.0074         -0.0000
            -0.0000         -0.0000          1.0074

     Atom135  O   pos: (  0.483810  0.441298  0.089249)  dia sigma:          18.24
            17.9856         -0.6182         -0.1056
            -0.6182         18.4512         -0.1504
            -0.1056         -0.1504         18.2916

     Atom136  H   pos: (  0.508300  0.386880  0.134795)  dia sigma:           0.97
             0.9739         -0.0000         -0.0000
            -0.0000          0.9739         -0.0000
            -0.0000         -0.0000          0.9739

     Atom137  H   pos: (  0.755347  0.018108  0.127950)  dia sigma:           0.96
             0.9647         -0.0000         -0.0000
            -0.0000          0.9647         -0.0000
            -0.0000         -0.0000          0.9647

     Atom138  O   pos: (  0.721035  0.152887  1.289185)  dia sigma:          18.07
            17.7275          0.3780         -0.2613
             0.3780         17.9858          0.4746
            -0.2613          0.4746         18.5093

     Atom139  H   pos: (  0.752320  0.150236  1.221924)  dia sigma:           1.02
             1.0240         -0.0000         -0.0000
            -0.0000          1.0240         -0.0000
            -0.0000         -0.0000          1.0240

     Atom140  H   pos: (  0.752612  0.212118  1.321958)  dia sigma:           0.99
             0.9923         -0.0000         -0.0000
            -0.0000          0.9923         -0.0000
            -0.0000         -0.0000          0.9923

     Atom141  O   pos: (  0.260703  0.248221  1.133970)  dia sigma:          18.01
            18.6135          0.1049          0.0573
             0.1049         17.3593          0.0794
             0.0573          0.0794         18.0457

     Atom142  H   pos: (  0.321831  0.247449  1.089771)  dia sigma:           0.98
             0.9765         -0.0000         -0.0000
            -0.0000          0.9765         -0.0000
            -0.0000         -0.0000          0.9765

     Atom143  H   pos: (  0.206070  0.238738  1.083737)  dia sigma:           1.00
             1.0013         -0.0000         -0.0000
            -0.0000          1.0013         -0.0000
            -0.0000         -0.0000          1.0013

     Atom144  O   pos: (  0.628166  0.235526  0.923028)  dia sigma:          18.12
            17.8849          0.2747          0.2930
             0.2747         18.3900         -0.5722
             0.2930         -0.5722         18.1001

     Atom145  H   pos: (  0.655725  0.297581  0.895136)  dia sigma:           1.06
             1.0600         -0.0000         -0.0000
            -0.0000          1.0600         -0.0000
            -0.0000         -0.0000          1.0600

     Atom146  H   pos: (  0.675020  0.214968  0.979550)  dia sigma:           0.95
             0.9460         -0.0000         -0.0000
            -0.0000          0.9460         -0.0000
            -0.0000         -0.0000          0.9460

     Atom147  O   pos: (  0.154229  0.362968  1.319500)  dia sigma:          18.05
            18.5643         -0.4258         -0.0807
            -0.4258         17.6753         -0.3506
            -0.0807         -0.3506         17.9200

     Atom148  H   pos: (  0.199140  0.323102  1.363178)  dia sigma:           1.02
             1.0167         -0.0000         -0.0000
            -0.0000          1.0167         -0.0000
            -0.0000         -0.0000          1.0167

     Atom149  H   pos: (  0.091080  0.368149  1.359002)  dia sigma:           1.00
             1.0010         -0.0000         -0.0000
            -0.0000          1.0010         -0.0000
            -0.0000         -0.0000          1.0010

     Atom150  O   pos: (  0.558221  0.192810  1.144774)  dia sigma:          18.25
            18.8172         -0.1825          0.0929
            -0.1825         17.6174         -0.1194
             0.0929         -0.1194         18.3015

     Atom151  H   pos: (  0.626864  0.188196  1.115161)  dia sigma:           0.98
             0.9846         -0.0000         -0.0000
            -0.0000          0.9846         -0.0000
            -0.0000         -0.0000          0.9846

     Atom152  H   pos: (  0.511618  0.207714  1.087230)  dia sigma:           0.96
             0.9559         -0.0000         -0.0000
            -0.0000          0.9559         -0.0000
            -0.0000         -0.0000          0.9559

     Atom153  O   pos: (  0.305428  0.076267  0.982851)  dia sigma:          18.17
            18.2708         -0.3620          0.0843
            -0.3620         18.3219          0.5107
             0.0843          0.5107         17.9243

     Atom154  H   pos: (  0.239605  0.113754  0.980317)  dia sigma:           0.95
             0.9547         -0.0000         -0.0000
            -0.0000          0.9547         -0.0000
            -0.0000         -0.0000          0.9547

     Atom155  H   pos: (  0.300453  0.019867  0.934018)  dia sigma:           0.99
             0.9919         -0.0000         -0.0000
            -0.0000          0.9919         -0.0000
            -0.0000         -0.0000          0.9919

     Atom156  O   pos: (  0.596636  0.054930  1.455067)  dia sigma:          18.07
            18.7545          0.0369         -0.2399
             0.0369         17.8522          0.4155
            -0.2399          0.4155         17.6101

     Atom157  H   pos: (  0.550045  0.099015  1.492984)  dia sigma:           1.01
             1.0051         -0.0000         -0.0000
            -0.0000          1.0051         -0.0000
            -0.0000         -0.0000          1.0051

     Atom158  H   pos: (  0.663077  0.086239  1.462839)  dia sigma:           1.03
             1.0348         -0.0000         -0.0000
            -0.0000          1.0348         -0.0000
            -0.0000         -0.0000          1.0348

     Atom159  O   pos: (  0.807012  0.332983  1.385894)  dia sigma:          18.12
            18.6547          0.1567         -0.1653
             0.1567         17.4758         -0.0532
            -0.1653         -0.0532         18.2231

     Atom160  H   pos: (  0.879140  0.342446  1.405045)  dia sigma:           0.97
             0.9731         -0.0000         -0.0000
            -0.0000          0.9731         -0.0000
            -0.0000         -0.0000          0.9731

     Atom161  H   pos: (  0.769829  0.327852  1.451388)  dia sigma:           0.97
             0.9671         -0.0000         -0.0000
            -0.0000          0.9671         -0.0000
            -0.0000         -0.0000          0.9671

     Atom162  O   pos: (  0.417210  0.237581  1.001570)  dia sigma:          18.19
            17.7178          0.4850          0.0277
             0.4850         18.5874         -0.1421
             0.0277         -0.1421         18.2741

     Atom163  H   pos: (  0.385171  0.178477  0.967353)  dia sigma:           0.96
             0.9598         -0.0000         -0.0000
            -0.0000          0.9598         -0.0000
            -0.0000         -0.0000          0.9598

     Atom164  H   pos: (  0.435258  0.289003  0.950829)  dia sigma:           0.99
             0.9940         -0.0000         -0.0000
            -0.0000          0.9940         -0.0000
            -0.0000         -0.0000          0.9940

     Atom165  O   pos: (  0.588319  0.380081  1.215549)  dia sigma:          18.18
            17.6898         -0.0791          0.3121
            -0.0791         18.6690         -0.1975
             0.3121         -0.1975         18.1717

     Atom166  H   pos: (  0.583359  0.306487  1.201814)  dia sigma:           0.99
             0.9856         -0.0000         -0.0000
            -0.0000          0.9856         -0.0000
            -0.0000         -0.0000          0.9856

     Atom167  H   pos: (  0.560202  0.409289  1.151979)  dia sigma:           0.97
             0.9716         -0.0000         -0.0000
            -0.0000          0.9716         -0.0000
            -0.0000         -0.0000          0.9716

     Atom168  O   pos: (  0.488555  0.390677  0.858974)  dia sigma:          18.07
            17.7590         -0.4138          0.0639
            -0.4138         18.3861          0.0951
             0.0639          0.0951         18.0732

     Atom169  H   pos: (  0.505870  0.336474  0.806626)  dia sigma:           0.91
             0.9089         -0.0000         -0.0000
            -0.0000          0.9089         -0.0000
            -0.0000         -0.0000          0.9089

     Atom170  H   pos: (  0.451607  0.445985  0.821327)  dia sigma:           0.93
             0.9342         -0.0000         -0.0000
            -0.0000          0.9342         -0.0000
            -0.0000         -0.0000          0.9342

     Atom171  O   pos: (  0.582630  0.031187  0.978420)  dia sigma:          18.11
            18.5970          0.5343         -0.0584
             0.5343         17.5466          0.0901
            -0.0584          0.0901         18.1844

     Atom172  H   pos: (  0.638337  0.063555  1.014694)  dia sigma:           1.04
             1.0395         -0.0000         -0.0000
            -0.0000          1.0395         -0.0000
            -0.0000         -0.0000          1.0395

     Atom173  H   pos: (  0.530559  0.020338  1.031487)  dia sigma:           0.98
             0.9758         -0.0000         -0.0000
            -0.0000          0.9758         -0.0000
            -0.0000         -0.0000          0.9758

     Atom174  O   pos: (  0.823889  0.102069  1.557875)  dia sigma:          17.94
            17.9479         -0.4064         -0.2240
            -0.4064         18.2400         -0.2300
            -0.2240         -0.2300         17.6231

     Atom175  H   pos: (  0.837097  0.035747  1.589495)  dia sigma:           1.01
             1.0095         -0.0000         -0.0000
            -0.0000          1.0095         -0.0000
            -0.0000         -0.0000          1.0095

     Atom176  H   pos: (  0.761075  0.125225  1.596548)  dia sigma:           0.92
             0.9161         -0.0000         -0.0000
            -0.0000          0.9161         -0.0000
            -0.0000         -0.0000          0.9161

     Atom177  O   pos: (  0.990163  0.164452  1.298974)  dia sigma:          18.06
            17.4517          0.3313          0.1157
             0.3313         18.1814         -0.3831
             0.1157         -0.3831         18.5420

     Atom178  H   pos: (  1.011788  0.223531  1.260822)  dia sigma:           1.05
             1.0524         -0.0000         -0.0000
            -0.0000          1.0524         -0.0000
            -0.0000         -0.0000          1.0524

     Atom179  H   pos: (  1.014059  0.175626  1.369479)  dia sigma:           0.98
             0.9769         -0.0000         -0.0000
            -0.0000          0.9769         -0.0000
            -0.0000         -0.0000          0.9769

     Atom180  O   pos: (  0.358086 -0.015213  1.679893)  dia sigma:          18.24
            18.9086         -0.0154          0.1162
            -0.0154         17.6298          0.3204
             0.1162          0.3204         18.1765

     Atom181  H   pos: (  0.153160  0.030662  0.106299)  dia sigma:           0.99
             0.9872         -0.0000         -0.0000
            -0.0000          0.9872         -0.0000
            -0.0000         -0.0000          0.9872

     Atom182  H   pos: ( -0.275863  0.494079  0.080384)  dia sigma:           1.02
             1.0166         -0.0000         -0.0000
            -0.0000          1.0166         -0.0000
            -0.0000         -0.0000          1.0166

     Atom183  O   pos: (  0.139128  0.195879  0.968498)  dia sigma:          17.68
            17.5804          0.3809         -0.2800
             0.3809         17.9351         -0.3630
            -0.2800         -0.3630         17.5320

     Atom184  H   pos: (  0.175070  0.251351  0.935574)  dia sigma:           1.06
             1.0554         -0.0000         -0.0000
            -0.0000          1.0554         -0.0000
            -0.0000         -0.0000          1.0554

     Atom185  O   pos: (  0.747933  0.168672  1.068015)  dia sigma:          17.64
            17.8716          0.1730         -0.4502
             0.1730         17.4275         -0.1636
            -0.4502         -0.1636         17.6322

     Atom186  H   pos: (  0.803031  0.186898  1.021749)  dia sigma:           1.03
             1.0344         -0.0000         -0.0000
            -0.0000          1.0344         -0.0000
            -0.0000         -0.0000          1.0344

     Atom187  O   pos: ( -0.004449  0.392222  1.453890)  dia sigma:          17.78
            17.9779         -0.2243         -0.3825
            -0.2243         17.7099          0.1819
            -0.3825          0.1819         17.6635

     Atom188  H   pos: ( -0.058727  0.427805  1.491371)  dia sigma:           1.00
             0.9959         -0.0000         -0.0000
            -0.0000          0.9959         -0.0000
            -0.0000         -0.0000          0.9959

     Paramagnetic contribution in ppm:

     Atom  1  Ca  pos: (  0.445595  0.057129  0.542032)  para sigma:        -474.49
          -467.2542        -10.2755         33.9806
            -7.0562       -481.5805         11.7515
            33.9344          8.9718       -474.6268

     Atom  2  Ca  pos: (  0.209414  0.056360  0.401596)  para sigma:        -481.64
          -482.7424        -15.7245          9.9228
           -16.6532       -475.6593          2.0115
             7.8717          3.1007       -486.5229

     Atom  3  Ca  pos: (  0.051370  0.285811  0.393087)  para sigma:        -470.08
          -466.5929        -16.6949          6.2092
           -15.8435       -460.6122          9.5954
             9.0375          8.4542       -483.0359

     Atom  4  Ca  pos: (  0.301347  0.288708  0.528015)  para sigma:        -484.40
          -458.4151        -16.3331        -17.7282
           -13.9126       -496.8642        -23.3627
           -19.4983        -20.3943       -497.9189

     Atom  5  Ca  pos: (  1.054721 -0.006543  1.266861)  para sigma:        -453.95
          -447.8482          9.2292          0.4444
             8.8906       -445.7467          5.5942
             2.6117          2.8434       -468.2426

     Atom  6  Ca  pos: (  0.063701  0.135187  0.822739)  para sigma:        -524.01
          -550.7639         14.7936         19.1519
            14.3760       -506.7219          8.0815
            14.0282          4.6193       -514.5345

     Atom  7  Ca  pos: (  0.534326  0.075096  1.283914)  para sigma:        -438.30
          -443.6039        -11.2401         -7.8749
            -9.2186       -449.2459         -1.1104
            -9.9116          0.1255       -422.0424

     Atom  8  Ca  pos: (  0.955359  0.061370  0.540115)  para sigma:        -487.81
          -485.2226        -17.3551         -9.6749
           -18.8875       -463.3956         -4.4356
           -10.3056         -5.0670       -514.8082

     Atom  9  Ca  pos: (  0.716495  0.069242  0.386391)  para sigma:        -490.80
          -480.6850        -12.0022          9.8781
           -10.7034       -484.0326          6.5701
            10.7436          7.7881       -507.6955

     Atom 10  Ca  pos: (  0.547832  0.290059  0.376568)  para sigma:        -458.65
          -456.7216        -10.3754          0.4900
           -11.7375       -456.5909          1.5968
             0.4352          0.7239       -462.6521

     Atom 11  Ca  pos: (  0.792600  0.294388  0.550167)  para sigma:        -466.09
          -468.7408        -12.7367         -7.5759
           -10.8537       -468.5502         -4.2492
            -9.6757         -3.6669       -460.9749

     Atom 12  Ca  pos: (  0.567324  0.105953  0.810006)  para sigma:        -465.19
          -456.6465         -8.9352         -1.2739
            -8.9382       -462.1312         -4.7521
            -3.8321         -9.7071       -476.8062

     Atom 13  Ca  pos: (  0.072958  0.312640  1.584696)  para sigma:        -479.59
          -484.9097        -40.4312         28.4643
           -39.1010       -477.6630        -16.8002
            27.8019        -17.6233       -476.1840

     Atom 14  Si  pos: ( -0.052082  0.214798  0.146538)  para sigma:        -399.85
          -424.2737         -0.4064         11.7596
            -7.0825       -420.0967         -7.7838
             0.5398        -17.8882       -355.1814

     Atom 15  Si  pos: (  0.524678  0.305279  0.610477)  para sigma:        -405.86
          -411.3739         32.6218          3.2632
            26.7611       -417.8620         -9.4231
             4.0703         -7.0349       -388.3501

     Atom 16  Si  pos: (  0.796459  0.319499  0.318154)  para sigma:        -397.33
          -385.2051         24.9025         10.7932
            27.9208       -401.8825        -10.0217
             9.7284         -0.8114       -404.8895

     Atom 17  Si  pos: (  0.431407  0.205937  0.151052)  para sigma:        -410.14
          -401.0930         24.4534         30.2584
            26.0978       -437.2689         22.8657
            21.2614         24.6145       -392.0515

     Atom 18  Si  pos: (  0.041301  0.305193  0.622623)  para sigma:        -401.26
          -397.3405         22.4113          3.6474
            25.0439       -425.0475         -1.7828
             5.4772         -0.2087       -381.3906

     Atom 19  Si  pos: (  0.287917  0.318113  0.298845)  para sigma:        -403.44
          -396.4263         26.9031          4.4011
            27.5723       -403.2149         -0.7614
             6.6527         -0.1687       -410.6748

     Atom 20  Si  pos: (  0.215421  0.039082  0.628916)  para sigma:        -403.25
          -409.7453         28.3383          1.7265
            24.8130       -422.4433          6.6232
             3.2380          5.9023       -377.5525

     Atom 21  Si  pos: (  0.467630  0.036129  0.309294)  para sigma:        -402.70
          -386.1482         32.9984         -5.9089
            28.7673       -410.6757          9.3015
            -0.7282          4.0469       -411.2616

     Atom 22  Si  pos: (  0.716381  0.042659  0.639671)  para sigma:        -407.86
          -394.5581         14.4509         -4.2411
            19.5219       -433.3809         -8.8015
            -2.9054         -9.7190       -395.6503

     Atom 23  Si  pos: (  0.978461  0.042970  0.305288)  para sigma:        -399.63
          -376.2631         26.9060         -6.3976
            23.0775       -411.9236          7.8361
            -2.1871          5.1591       -410.7005

     Atom 24  O   pos: (  0.209137  0.407062  0.256829)  para sigma:         -63.28
           -66.3585        -24.2682         -0.5468
           -23.0016        -52.1318          3.3724
            -0.6439          3.1584        -71.3543

     Atom 25  O   pos: (  0.273687  0.124308  0.559920)  para sigma:        -115.10
          -137.1053          4.0768          7.9580
             9.6302        -92.0350         -4.4739
             8.7838          4.6204       -116.1640

     Atom 26  O   pos: (  0.545967  0.105698  0.371070)  para sigma:         -94.27
           -67.0333          0.9788         11.3465
            -1.6698        -93.8123          2.2660
             3.3078          0.4530       -121.9598

     Atom 27  O   pos: (  0.117286 -0.000128  0.565477)  para sigma:         -98.64
           -74.4981         -3.4826         17.4217
            -7.0617       -106.3227          1.6879
            11.2967          1.2028       -115.1007

     Atom 28  O   pos: (  0.061825  0.468819  0.383159)  para sigma:        -102.55
           -87.8948         -0.3938         -6.2380
            -3.6669       -108.9830         -1.3639
            -2.1656         -1.6032       -110.7782

     Atom 29  O   pos: (  0.664424  0.154949  1.660751)  para sigma:         -70.72
           -79.9838         -2.7841          2.3266
            -1.0301        -82.5920         -0.0389
             1.7806          0.0525        -49.5974

     Atom 30  O   pos: (  0.038401  0.284026  0.202007)  para sigma:         -31.14
           -21.9969         19.4729         11.4592
            21.8121        -40.3848          6.5435
            19.0434         12.9936        -31.0286

     Atom 31  H   pos: (  0.097326  0.304010  0.162754)  para sigma:           0.00
             0.0000          0.0000          0.0000
             0.0000          0.0000          0.0000
             0.0000          0.0000          0.0000

     Atom 32  O   pos: (  0.068393  0.275570  0.739533)  para sigma:        -101.83
          -131.1179          5.3691          4.1861
             3.3970        -79.5044        -48.5964
             3.3386        -34.6486        -94.8534

     Atom 33  O   pos: (  0.332806  0.275314  0.189410)  para sigma:         -62.87
           -60.5017        -14.4018        -17.6641
           -16.3794        -70.5126         13.3606
           -15.7359         11.6693        -57.6076

     Atom 34  O   pos: (  0.737912  0.081413  0.756946)  para sigma:         -88.32
           -81.0924         -1.7263          1.2980
            -3.6554        -85.3557         -7.6390
             1.4501         -6.9395        -98.5003

     Atom 35  O   pos: (  0.961549  0.103562  0.195598)  para sigma:         -59.50
           -75.4691        -10.1591          3.5989
            -7.9973        -47.8829        -16.1332
             1.5503        -13.3190        -55.1538

     Atom 36  O   pos: (  0.432726  0.390714  0.629963)  para sigma:         -70.91
           -79.7187         -9.6745         -1.2673
           -14.2047        -52.1310          1.3842
            -1.5743          0.5619        -80.8822

     Atom 37  O   pos: (  0.731994  0.414922  0.271183)  para sigma:         -57.28
           -62.5727        -24.7623         -0.3066
           -25.9308        -40.6758         -4.0801
            -0.2573         -4.2057        -68.5788

     Atom 38  O   pos: (  0.779706  0.105244  0.554273)  para sigma:         -98.64
           -93.4260          5.7470         -5.0379
             5.5931       -112.0405         -7.7850
            -2.8002         -4.8469        -90.4413

     Atom 39  O   pos: (  0.039048  0.106706  0.371200)  para sigma:        -105.91
          -104.6864          0.6743          5.2009
             2.3332        -93.7856          5.2988
             1.8669         -0.7635       -119.2621

     Atom 40  O   pos: (  0.594636  0.039866  0.621119)  para sigma:         -93.41
           -61.4343         -1.2352         19.8694
            -3.4777       -121.4153         -9.7001
            26.2211         -6.8847        -97.3697

     Atom 41  O   pos: (  0.559216  0.473179  0.355189)  para sigma:         -92.39
           -62.0756         -1.8913        -14.5664
            -6.5056        -98.7087         -2.6511
            -8.2166         -3.8583       -116.3970

     Atom 42  O   pos: (  0.194280  0.201684  1.655685)  para sigma:         -67.96
           -87.6888         -6.0352          8.0608
            -5.6267        -72.4989         -8.7357
            10.2041         -5.9208        -43.6979

     Atom 43  O   pos: (  0.536051  0.257896  0.188306)  para sigma:         -72.47
           -61.8604          8.7352          0.3653
             8.1364        -84.5339          0.6992
             5.9452          3.5805        -71.0307

     Atom 44  O   pos: (  0.553374  0.262023  0.722912)  para sigma:         -89.31
           -92.4652          0.2266         -0.7052
            -4.8373        -83.7513        -19.7997
            -1.0608        -12.3904        -91.7170

     Atom 45  O   pos: (  0.842802  0.261274  0.215984)  para sigma:         -57.35
           -53.1332        -11.5908        -18.5925
           -12.3046        -64.6380         17.1353
           -17.0386         13.9997        -54.2688

     Atom 46  O   pos: (  0.467804  0.225680  0.535951)  para sigma:        -116.65
          -121.0503         -1.8006         -3.0961
             2.1210       -102.3161          1.1661
            -2.6999         -5.1785       -126.5778

     Atom 47  O   pos: (  0.720962  0.244643  0.378725)  para sigma:        -105.61
           -98.8493          0.5005         -4.4420
             3.7870        -85.6714         -3.5413
             0.6759          2.7301       -132.3049

     Atom 48  O   pos: (  0.619911  0.356309  0.552276)  para sigma:         -97.18
           -93.5835          6.5360         -9.5333
            10.0656        -77.1236         -8.1663
            -6.9613         -2.9241       -120.8419

     Atom 49  O   pos: ( -0.115515  0.348964  0.379911)  para sigma:        -100.13
           -84.3688         -0.4153         11.5196
            -3.9449        -95.8487          5.9781
             3.7435          4.1867       -120.1839

     Atom 50  O   pos: ( -0.032548  0.226312  0.562541)  para sigma:         -94.83
          -102.0653          8.2745          9.2388
            11.6086        -72.2575         14.9612
             6.1420          8.5864       -110.1805

     Atom 51  O   pos: (  0.223339  0.232993  0.359221)  para sigma:         -96.20
           -92.6978          2.1163         -5.1119
             2.4187        -83.0326         -2.3487
            -2.6197          3.0762       -112.8586

     Atom 52  O   pos: (  0.138363  0.332123  0.550424)  para sigma:        -108.13
           -73.0160        -11.6987        -12.1572
           -20.1469       -129.2627          8.5181
             0.5399          5.3232       -122.1097

     Atom 53  O   pos: (  0.373324  0.363045  0.374680)  para sigma:         -96.50
          -101.9145          7.5939          1.4528
             8.7749        -81.2569          3.2195
            -1.3917         -0.7355       -106.3404

     Atom 54  O   pos: (  0.199143  0.068337  0.747998)  para sigma:         -91.51
           -76.5322        -18.1607        -27.9161
           -18.7260       -110.5333         17.3930
           -19.6681         12.6263        -87.4655

     Atom 55  O   pos: (  0.416207  0.093499  0.208960)  para sigma:         -68.49
           -75.2910         -3.0730          7.2219
            -0.6803        -65.1190        -18.1867
             5.9218        -17.4927        -65.0741

     Atom 56  O   pos: ( -0.015694  0.416501  0.629080)  para sigma:         -63.88
           -68.0752        -19.1026          2.4869
           -19.8351        -53.6397          3.4465
             3.2766          2.1321        -69.9274

     Atom 57  O   pos: (  0.226483  0.395717  0.777637)  para sigma:         -25.36
           -25.4291         22.8446         -4.9642
            27.9557        -17.0968         -8.9436
            -4.5688         -5.3525        -33.5630

     Atom 58  H   pos: (  0.242995  0.417192  0.707123)  para sigma:           0.00
             0.0000          0.0000          0.0000
             0.0000          0.0000          0.0000
             0.0000          0.0000          0.0000

     Atom 59  H   pos: (  0.166277  0.350632  0.769071)  para sigma:           0.00
             0.0000          0.0000          0.0000
             0.0000          0.0000          0.0000
             0.0000          0.0000          0.0000

     Atom 60  O   pos: (  0.746005  0.280808  0.724912)  para sigma:         -47.14
           -42.4695         -4.6845          1.5924
            -2.2846        -44.0038         -2.3263
             0.6579         -4.4857        -54.9423

     Atom 61  H   pos: (  0.759417  0.208339  0.742326)  para sigma:           0.00
             0.0000          0.0000          0.0000
             0.0000          0.0000          0.0000
             0.0000          0.0000          0.0000

     Atom 62  H   pos: (  0.667960  0.275795  0.721636)  para sigma:           0.00
             0.0000          0.0000          0.0000
             0.0000          0.0000          0.0000
             0.0000          0.0000          0.0000

     Atom 63  O   pos: (  0.884634  0.179137  0.883907)  para sigma:         -13.84
           -11.1288          9.4981         11.8383
            10.1423         -6.0714          6.9589
             8.4519          4.4201        -24.3224

     Atom 64  H   pos: (  0.835386  0.142317  0.840607)  para sigma:           0.00
             0.0000          0.0000          0.0000
             0.0000          0.0000          0.0000
             0.0000          0.0000          0.0000

     Atom 65  H   pos: (  0.876973  0.251980  0.869270)  para sigma:           0.00
             0.0000          0.0000          0.0000
             0.0000          0.0000          0.0000
             0.0000          0.0000          0.0000

     Atom 66  O   pos: (  0.697878  0.109388  0.198501)  para sigma:         -21.55
            -8.0134         -1.2210          0.4728
            -0.9044        -19.7541          2.2257
            -2.7503          1.7579        -36.8767

     Atom 67  H   pos: (  0.750028  0.162691  0.193325)  para sigma:           0.00
             0.0000          0.0000          0.0000
             0.0000          0.0000          0.0000
             0.0000          0.0000          0.0000

     Atom 68  H   pos: (  0.634079  0.148723  0.194046)  para sigma:           0.00
             0.0000          0.0000          0.0000
             0.0000          0.0000          0.0000
             0.0000          0.0000          0.0000

     Atom 69  O   pos: (  0.507918  0.242523  1.367673)  para sigma:          -6.73
           -26.8718         -0.8817        -10.4146
            -1.8348         -0.8939        -11.2455
            -7.7464         -9.6707          7.5673

     Atom 70  H   pos: (  0.491782  0.242018  1.440340)  para sigma:           0.00
             0.0000          0.0000          0.0000
             0.0000          0.0000          0.0000
             0.0000          0.0000          0.0000

     Atom 71  H   pos: (  0.496329  0.310072  1.340213)  para sigma:           0.00
             0.0000          0.0000          0.0000
             0.0000          0.0000          0.0000
             0.0000          0.0000          0.0000

     Atom 72  O   pos: (  0.008130  0.320101  1.060575)  para sigma:         -15.83
           -15.3585        -19.8646         -0.7695
           -23.3974        -12.2441          0.9395
            -4.1827          4.0007        -19.8983

     Atom 73  H   pos: (  0.054379  0.268138  1.030248)  para sigma:           0.00
             0.0000          0.0000          0.0000
             0.0000          0.0000          0.0000
             0.0000          0.0000          0.0000

     Atom 74  H   pos: ( -0.018686  0.353806  0.999907)  para sigma:           0.00
             0.0000          0.0000          0.0000
             0.0000          0.0000          0.0000
             0.0000          0.0000          0.0000

     Atom 75  O   pos: (  0.210855  0.075648  1.248773)  para sigma:         -14.90
            -2.4716         12.8651         12.6117
            11.4764        -22.0311        -12.4533
            11.2225        -12.7932        -20.1899

     Atom 76  H   pos: (  0.270416  0.071305  1.294785)  para sigma:           0.00
             0.0000          0.0000          0.0000
             0.0000          0.0000          0.0000
             0.0000          0.0000          0.0000

     Atom 77  H   pos: (  0.226400  0.135690  1.207130)  para sigma:           0.00
             0.0000          0.0000          0.0000
             0.0000          0.0000          0.0000
             0.0000          0.0000          0.0000

     Atom 78  O   pos: (  0.267907  0.275201  1.483853)  para sigma:          -3.41
           -20.1051         10.2511         -4.0649
            10.2221          2.5401        -11.8742
            -6.7064        -16.6707          7.3328

     Atom 79  H   pos: (  0.295417  0.341323  1.501699)  para sigma:           0.00
             0.0000          0.0000          0.0000
             0.0000          0.0000          0.0000
             0.0000          0.0000          0.0000

     Atom 80  H   pos: (  0.259112  0.241559  1.551234)  para sigma:           0.00
             0.0000          0.0000          0.0000
             0.0000          0.0000          0.0000
             0.0000          0.0000          0.0000

     Atom 81  O   pos: (  0.435689  0.013555  1.130379)  para sigma:         -21.80
           -23.1307          2.6156         14.9036
             4.2785        -15.2152         -2.3566
            15.0068         -4.8237        -27.0498

     Atom 82  H   pos: (  0.094344  0.413759  1.129405)  para sigma:           0.00
             0.0000          0.0000          0.0000
             0.0000          0.0000          0.0000
             0.0000          0.0000          0.0000

     Atom 83  H   pos: (  0.382540  0.047913  1.089963)  para sigma:           0.00
             0.0000          0.0000          0.0000
             0.0000          0.0000          0.0000
             0.0000          0.0000          0.0000

     Atom 84  O   pos: (  0.217015  0.075537  0.213964)  para sigma:         -27.08
           -14.1361         -8.4608          2.7628
            -2.6132        -31.3210          8.1323
             3.9968          8.5275        -35.7806

     Atom 85  H   pos: (  0.292360  0.082129  0.211179)  para sigma:           0.00
             0.0000          0.0000          0.0000
             0.0000          0.0000          0.0000
             0.0000          0.0000          0.0000

     Atom 86  H   pos: (  0.194433  0.145614  0.222389)  para sigma:           0.00
             0.0000          0.0000          0.0000
             0.0000          0.0000          0.0000
             0.0000          0.0000          0.0000

     Atom 87  O   pos: (  0.331396  0.423286  1.212993)  para sigma:         -13.53
            -8.5229         10.9731        -10.7295
             2.4371        -10.9069         15.1253
           -10.9518         12.6755        -21.1663

     Atom 88  H   pos: (  0.294240  0.362859  1.187647)  para sigma:           0.00
             0.0000          0.0000          0.0000
             0.0000          0.0000          0.0000
             0.0000          0.0000          0.0000

     Atom 89  H   pos: (  0.390782  0.429069  1.169439)  para sigma:           0.00
             0.0000          0.0000          0.0000
             0.0000          0.0000          0.0000
             0.0000          0.0000          0.0000

     Atom 90  O   pos: (  0.817488  0.345034  1.159223)  para sigma:         -16.83
           -11.5005          4.1754         -8.5261
             2.4055        -12.0078         19.1495
            -9.9988         18.0428        -26.9934

     Atom 91  H   pos: (  0.784982  0.283268  1.132227)  para sigma:           0.00
             0.0000          0.0000          0.0000
             0.0000          0.0000          0.0000
             0.0000          0.0000          0.0000

     Atom 92  H   pos: (  0.889030  0.339045  1.139575)  para sigma:           0.00
             0.0000          0.0000          0.0000
             0.0000          0.0000          0.0000
             0.0000          0.0000          0.0000

     Atom 93  O   pos: (  0.483201  0.196118  1.576959)  para sigma:         -14.45
           -11.8738        -19.5291         11.9964
           -13.9945         -9.5498          4.8487
            11.9230          1.7669        -21.9156

     Atom 94  H   pos: (  0.470741  0.266980  1.597296)  para sigma:           0.00
             0.0000          0.0000          0.0000
             0.0000          0.0000          0.0000
             0.0000          0.0000          0.0000

     Atom 95  H   pos: (  0.544938  0.180375  1.617987)  para sigma:           0.00
             0.0000          0.0000          0.0000
             0.0000          0.0000          0.0000
             0.0000          0.0000          0.0000

     Atom 96  O   pos: ( -0.054080  0.381309  0.860372)  para sigma:         -26.06
           -32.9582        -16.3299          2.1196
           -17.4461        -15.5108          3.3590
             0.6322          0.3683        -29.7155

     Atom 97  H   pos: ( -0.083026  0.435479  0.814806)  para sigma:           0.00
             0.0000          0.0000          0.0000
             0.0000          0.0000          0.0000
             0.0000          0.0000          0.0000

     Atom 98  H   pos: ( -0.003339  0.347117  0.814644)  para sigma:           0.00
             0.0000          0.0000          0.0000
             0.0000          0.0000          0.0000
             0.0000          0.0000          0.0000

     Atom 99  O   pos: (  0.821849 -0.008912  1.054761)  para sigma:         -26.85
           -38.7717        -16.2976          4.0810
           -13.7351        -12.4855          8.5281
             3.3435          4.9243        -29.2993

     Atom100  H   pos: (  0.498527  0.433199  0.986379)  para sigma:           0.00
             0.0000          0.0000          0.0000
             0.0000          0.0000          0.0000
             0.0000          0.0000          0.0000

     Atom101  H   pos: (  0.786557  0.060136  1.059433)  para sigma:           0.00
             0.0000          0.0000          0.0000
             0.0000          0.0000          0.0000
             0.0000          0.0000          0.0000

     Atom102  O   pos: (  0.943674 -0.009413  1.414256)  para sigma:         -16.62
           -18.2813         -6.8644         -6.3109
           -14.4639        -16.1497         -6.4366
            -1.7332        -10.3854        -15.4272

     Atom103  H   pos: (  0.877463  0.022841  1.415356)  para sigma:           0.00
             0.0000          0.0000          0.0000
             0.0000          0.0000          0.0000
             0.0000          0.0000          0.0000

     Atom104  H   pos: (  0.628740  0.402997  1.462606)  para sigma:           0.00
             0.0000          0.0000          0.0000
             0.0000          0.0000          0.0000
             0.0000          0.0000          0.0000

     Atom105  O   pos: (  0.390107  0.134055  0.778811)  para sigma:         -22.07
             5.7464         18.7761          1.5360
            12.1135        -32.2166         -1.6563
             1.4551         -3.1473        -39.7374

     Atom106  H   pos: (  0.317285  0.111053  0.774180)  para sigma:           0.00
             0.0000          0.0000          0.0000
             0.0000          0.0000          0.0000
             0.0000          0.0000          0.0000

     Atom107  H   pos: (  0.391300  0.203304  0.753658)  para sigma:           0.00
             0.0000          0.0000          0.0000
             0.0000          0.0000          0.0000
             0.0000          0.0000          0.0000

     Atom108  O   pos: (  0.669063  0.465590  0.791307)  para sigma:         -26.12
           -25.3890         13.1970         -5.4323
            15.8677        -12.2901          1.2258
            -5.3403          4.2681        -40.6685

     Atom109  H   pos: (  0.602970  0.439793  0.816769)  para sigma:           0.00
             0.0000          0.0000          0.0000
             0.0000          0.0000          0.0000
             0.0000          0.0000          0.0000

     Atom110  H   pos: (  0.709109  0.408343  0.765405)  para sigma:           0.00
             0.0000          0.0000          0.0000
             0.0000          0.0000          0.0000
             0.0000          0.0000          0.0000

     Atom111  O   pos: (  0.373624  0.081476  1.373232)  para sigma:         -38.30
           -39.2612         13.1085         -5.8508
            14.3511        -29.9287        -12.1630
            -6.6119        -16.6082        -45.7122

     Atom112  H   pos: (  0.358704  0.140700  1.414596)  para sigma:           0.00
             0.0000          0.0000          0.0000
             0.0000          0.0000          0.0000
             0.0000          0.0000          0.0000

     Atom113  H   pos: (  0.350346  0.015979  1.414008)  para sigma:           0.00
             0.0000          0.0000          0.0000
             0.0000          0.0000          0.0000
             0.0000          0.0000          0.0000

     Atom114  O   pos: (  0.488204  0.386590  1.663049)  para sigma:         -13.08
            -0.2314        -13.2442          5.8523
           -18.2665        -24.6932         -2.8421
             1.6177         -2.1921        -14.3098

     Atom115  H   pos: (  0.741360 -0.058252  1.693643)  para sigma:           0.00
             0.0000          0.0000          0.0000
             0.0000          0.0000          0.0000
             0.0000          0.0000          0.0000

     Atom116  H   pos: (  0.278452  0.389367  0.091131)  para sigma:           0.00
             0.0000          0.0000          0.0000
             0.0000          0.0000          0.0000
             0.0000          0.0000          0.0000

     Atom117  O   pos: (  0.919804  0.258579  1.666784)  para sigma:         -28.03
           -20.6802         13.2802        -18.8281
            13.9541        -40.3711          0.1079
           -17.5520          2.0000        -23.0258

     Atom118  H   pos: (  0.626144  0.283209  0.100875)  para sigma:           0.00
             0.0000          0.0000          0.0000
             0.0000          0.0000          0.0000
             0.0000          0.0000          0.0000

     Atom119  H   pos: (  0.890992  0.202130  1.627171)  para sigma:           0.00
             0.0000          0.0000          0.0000
             0.0000          0.0000          0.0000
             0.0000          0.0000          0.0000

     Atom120  O   pos: (  1.162478  0.037468  1.572093)  para sigma:         -24.70
           -30.0294          7.2387         -5.8204
             7.4599        -12.3362          1.1016
            -5.0094         -0.5696        -31.7274

     Atom121  H   pos: (  0.187920  0.091380  1.594606)  para sigma:           0.00
             0.0000          0.0000          0.0000
             0.0000          0.0000          0.0000
             0.0000          0.0000          0.0000

     Atom122  H   pos: (  1.125752  0.000710  1.626460)  para sigma:           0.00
             0.0000          0.0000          0.0000
             0.0000          0.0000          0.0000
             0.0000          0.0000          0.0000

     Atom123  O   pos: (  0.684001  0.320985  1.546436)  para sigma:         -26.94
           -46.7777          6.5954          2.1196
             8.0370        -15.2425         -5.4798
             0.9372         -6.9785        -18.8119

     Atom124  H   pos: (  0.700842  0.362564  1.606797)  para sigma:           0.00
             0.0000          0.0000          0.0000
             0.0000          0.0000          0.0000
             0.0000          0.0000          0.0000

     Atom125  H   pos: (  0.670859  0.254613  1.580180)  para sigma:           0.00
             0.0000          0.0000          0.0000
             0.0000          0.0000          0.0000
             0.0000          0.0000          0.0000

     Atom126  O   pos: (  0.262957  0.421434  1.655474)  para sigma:          -9.03
           -27.3791         11.1410         -9.6499
            12.6328          2.1644        -10.4212
            -6.3211        -10.2678         -1.8841

     Atom127  H   pos: ( -0.000202  0.438333  0.099109)  para sigma:           0.00
             0.0000          0.0000          0.0000
             0.0000          0.0000          0.0000
             0.0000          0.0000          0.0000

     Atom128  H   pos: (  0.600848  0.022451  1.649251)  para sigma:           0.00
             0.0000          0.0000          0.0000
             0.0000          0.0000          0.0000
             0.0000          0.0000          0.0000

     Atom129  O   pos: (  1.035147  0.171265  1.496771)  para sigma:         -30.16
           -23.2184         -4.8436          4.7454
            -6.5441        -28.7701         -0.8402
             6.5316          4.8287        -38.4827

     Atom130  H   pos: (  0.968105  0.141211  1.507071)  para sigma:           0.00
             0.0000          0.0000          0.0000
             0.0000          0.0000          0.0000
             0.0000          0.0000          0.0000

     Atom131  H   pos: (  1.082387  0.113978  1.514360)  para sigma:           0.00
             0.0000          0.0000          0.0000
             0.0000          0.0000          0.0000
             0.0000          0.0000          0.0000

     Atom132  O   pos: (  1.018651  0.070195  1.100841)  para sigma:           0.00
            11.1858         18.9581          3.1576
            18.2184         -6.5917        -15.0641
             4.4632        -12.0426         -4.5923

     Atom133  H   pos: (  0.057098  0.112838  1.047434)  para sigma:           0.00
             0.0000          0.0000          0.0000
             0.0000          0.0000          0.0000
             0.0000          0.0000          0.0000

     Atom134  H   pos: (  0.952725  0.058876  1.068705)  para sigma:           0.00
             0.0000          0.0000          0.0000
             0.0000          0.0000          0.0000
             0.0000          0.0000          0.0000

     Atom135  O   pos: (  0.483810  0.441298  0.089249)  para sigma:         -23.44
           -37.0174         -8.8867         -1.5736
           -12.1513        -11.4721         -0.5392
            -2.3972         -0.8619        -21.8325

     Atom136  H   pos: (  0.508300  0.386880  0.134795)  para sigma:           0.00
             0.0000          0.0000          0.0000
             0.0000          0.0000          0.0000
             0.0000          0.0000          0.0000

     Atom137  H   pos: (  0.755347  0.018108  0.127950)  para sigma:           0.00
             0.0000          0.0000          0.0000
             0.0000          0.0000          0.0000
             0.0000          0.0000          0.0000

     Atom138  O   pos: (  0.721035  0.152887  1.289185)  para sigma:          -0.16
            -8.3113         12.3379         -4.5499
             9.4469         -5.3370         14.0509
            -4.4276         14.4094         13.1755

     Atom139  H   pos: (  0.752320  0.150236  1.221924)  para sigma:           0.00
             0.0000          0.0000          0.0000
             0.0000          0.0000          0.0000
             0.0000          0.0000          0.0000

     Atom140  H   pos: (  0.752612  0.212118  1.321958)  para sigma:           0.00
             0.0000          0.0000          0.0000
             0.0000          0.0000          0.0000
             0.0000          0.0000          0.0000

     Atom141  O   pos: (  0.260703  0.248221  1.133970)  para sigma:         -18.18
            -3.6022          7.2777         -0.0767
            10.8737        -33.8263          6.7473
            -0.9261          6.0350        -17.1011

     Atom142  H   pos: (  0.321831  0.247449  1.089771)  para sigma:           0.00
             0.0000          0.0000          0.0000
             0.0000          0.0000          0.0000
             0.0000          0.0000          0.0000

     Atom143  H   pos: (  0.206070  0.238738  1.083737)  para sigma:           0.00
             0.0000          0.0000          0.0000
             0.0000          0.0000          0.0000
             0.0000          0.0000          0.0000

     Atom144  O   pos: (  0.628166  0.235526  0.923028)  para sigma:         -26.07
           -29.9082         -1.7732         15.3545
            -0.1615        -29.3809         -9.2263
            15.9322        -10.4034        -18.9295

     Atom145  H   pos: (  0.655725  0.297581  0.895136)  para sigma:           0.00
             0.0000          0.0000          0.0000
             0.0000          0.0000          0.0000
             0.0000          0.0000          0.0000

     Atom146  H   pos: (  0.675020  0.214968  0.979550)  para sigma:           0.00
             0.0000          0.0000          0.0000
             0.0000          0.0000          0.0000
             0.0000          0.0000          0.0000

     Atom147  O   pos: (  0.154229  0.362968  1.319500)  para sigma:          -3.65
             9.0802        -10.6351         -2.3395
           -11.9766        -14.8065         -9.9347
            -2.2623         -8.6751         -5.2255

     Atom148  H   pos: (  0.199140  0.323102  1.363178)  para sigma:           0.00
             0.0000          0.0000          0.0000
             0.0000          0.0000          0.0000
             0.0000          0.0000          0.0000

     Atom149  H   pos: (  0.091080  0.368149  1.359002)  para sigma:           0.00
             0.0000          0.0000          0.0000
             0.0000          0.0000          0.0000
             0.0000          0.0000          0.0000

     Atom150  O   pos: (  0.558221  0.192810  1.144774)  para sigma:         -29.96
           -25.3946         -3.5344          4.1081
            -5.0577        -36.3273         -2.7777
             7.1447         -0.4818        -28.1656

     Atom151  H   pos: (  0.626864  0.188196  1.115161)  para sigma:           0.00
             0.0000          0.0000          0.0000
             0.0000          0.0000          0.0000
             0.0000          0.0000          0.0000

     Atom152  H   pos: (  0.511618  0.207714  1.087230)  para sigma:           0.00
             0.0000          0.0000          0.0000
             0.0000          0.0000          0.0000
             0.0000          0.0000          0.0000

     Atom153  O   pos: (  0.305428  0.076267  0.982851)  para sigma:         -25.07
           -25.3256         -9.3348          5.2401
            -8.4291        -13.7676         14.1026
             6.3252          9.3597        -36.1133

     Atom154  H   pos: (  0.239605  0.113754  0.980317)  para sigma:           0.00
             0.0000          0.0000          0.0000
             0.0000          0.0000          0.0000
             0.0000          0.0000          0.0000

     Atom155  H   pos: (  0.300453  0.019867  0.934018)  para sigma:           0.00
             0.0000          0.0000          0.0000
             0.0000          0.0000          0.0000
             0.0000          0.0000          0.0000

     Atom156  O   pos: (  0.596636  0.054930  1.455067)  para sigma:          -8.46
             1.5609          0.1513         -2.4390
            -1.0137        -19.0003          7.9649
            -0.5078         10.0177         -7.9302

     Atom157  H   pos: (  0.550045  0.099015  1.492984)  para sigma:           0.00
             0.0000          0.0000          0.0000
             0.0000          0.0000          0.0000
             0.0000          0.0000          0.0000

     Atom158  H   pos: (  0.663077  0.086239  1.462839)  para sigma:           0.00
             0.0000          0.0000          0.0000
             0.0000          0.0000          0.0000
             0.0000          0.0000          0.0000

     Atom159  O   pos: (  0.807012  0.332983  1.385894)  para sigma:         -18.89
            -5.3274          8.1995          0.5770
             6.4034        -35.0213         -0.4271
            -3.7916         -0.3093        -16.3359

     Atom160  H   pos: (  0.879140  0.342446  1.405045)  para sigma:           0.00
             0.0000          0.0000          0.0000
             0.0000          0.0000          0.0000
             0.0000          0.0000          0.0000

     Atom161  H   pos: (  0.769829  0.327852  1.451388)  para sigma:           0.00
             0.0000          0.0000          0.0000
             0.0000          0.0000          0.0000
             0.0000          0.0000          0.0000

     Atom162  O   pos: (  0.417210  0.237581  1.001570)  para sigma:         -20.52
           -25.4782         19.9685         -4.6897
            17.6712        -11.7103         -5.0986
            -0.9350         -0.6062        -24.3603

     Atom163  H   pos: (  0.385171  0.178477  0.967353)  para sigma:           0.00
             0.0000          0.0000          0.0000
             0.0000          0.0000          0.0000
             0.0000          0.0000          0.0000

     Atom164  H   pos: (  0.435258  0.289003  0.950829)  para sigma:           0.00
             0.0000          0.0000          0.0000
             0.0000          0.0000          0.0000
             0.0000          0.0000          0.0000

     Atom165  O   pos: (  0.588319  0.380081  1.215549)  para sigma:         -26.60
           -36.2058          3.9467         15.2424
             2.9101        -13.7626          0.0469
            14.2994         -4.7532        -29.8260

     Atom166  H   pos: (  0.583359  0.306487  1.201814)  para sigma:           0.00
             0.0000          0.0000          0.0000
             0.0000          0.0000          0.0000
             0.0000          0.0000          0.0000

     Atom167  H   pos: (  0.560202  0.409289  1.151979)  para sigma:           0.00
             0.0000          0.0000          0.0000
             0.0000          0.0000          0.0000
             0.0000          0.0000          0.0000

     Atom168  O   pos: (  0.488555  0.390677  0.858974)  para sigma:         -36.22
           -44.3306        -10.3622         -5.7224
            -8.8273        -25.5297          0.4583
            -3.7355          0.7761        -38.8114

     Atom169  H   pos: (  0.505870  0.336474  0.806626)  para sigma:           0.00
             0.0000          0.0000          0.0000
             0.0000          0.0000          0.0000
             0.0000          0.0000          0.0000

     Atom170  H   pos: (  0.451607  0.445985  0.821327)  para sigma:           0.00
             0.0000          0.0000          0.0000
             0.0000          0.0000          0.0000
             0.0000          0.0000          0.0000

     Atom171  O   pos: (  0.582630  0.031187  0.978420)  para sigma:         -11.63
            -0.9359         10.3363         -3.8264
             9.9520        -29.1223         -3.7334
            -7.2748         -3.0706         -4.8449

     Atom172  H   pos: (  0.638337  0.063555  1.014694)  para sigma:           0.00
             0.0000          0.0000          0.0000
             0.0000          0.0000          0.0000
             0.0000          0.0000          0.0000

     Atom173  H   pos: (  0.530559  0.020338  1.031487)  para sigma:           0.00
             0.0000          0.0000          0.0000
             0.0000          0.0000          0.0000
             0.0000          0.0000          0.0000

     Atom174  O   pos: (  0.823889  0.102069  1.557875)  para sigma:         -21.54
           -12.3834        -15.8238        -15.1356
           -14.4451        -20.9657          0.9581
           -19.1013          3.8590        -31.2762

     Atom175  H   pos: (  0.837097  0.035747  1.589495)  para sigma:           0.00
             0.0000          0.0000          0.0000
             0.0000          0.0000          0.0000
             0.0000          0.0000          0.0000

     Atom176  H   pos: (  0.761075  0.125225  1.596548)  para sigma:           0.00
             0.0000          0.0000          0.0000
             0.0000          0.0000          0.0000
             0.0000          0.0000          0.0000

     Atom177  O   pos: (  0.990163  0.164452  1.298974)  para sigma:          -9.70
           -27.7329         -0.3402          8.8690
             4.0349        -10.5105         -1.2778
             3.8246         -4.8771          9.1326

     Atom178  H   pos: (  1.011788  0.223531  1.260822)  para sigma:           0.00
             0.0000          0.0000          0.0000
             0.0000          0.0000          0.0000
             0.0000          0.0000          0.0000

     Atom179  H   pos: (  1.014059  0.175626  1.369479)  para sigma:           0.00
             0.0000          0.0000          0.0000
             0.0000          0.0000          0.0000
             0.0000          0.0000          0.0000

     Atom180  O   pos: (  0.358086 -0.015213  1.679893)  para sigma:         -29.25
           -28.3842         -2.7251         -0.0892
            -3.1370        -36.5583         20.5851
            -0.8836         19.0818        -22.8188

     Atom181  H   pos: (  0.153160  0.030662  0.106299)  para sigma:           0.00
             0.0000          0.0000          0.0000
             0.0000          0.0000          0.0000
             0.0000          0.0000          0.0000

     Atom182  H   pos: ( -0.275863  0.494079  0.080384)  para sigma:           0.00
             0.0000          0.0000          0.0000
             0.0000          0.0000          0.0000
             0.0000          0.0000          0.0000

     Atom183  O   pos: (  0.139128  0.195879  0.968498)  para sigma:         -48.07
           -42.6260        -12.1135         16.9200
           -13.5787        -68.7366         25.8760
            18.1836         26.4858        -32.8511

     Atom184  H   pos: (  0.175070  0.251351  0.935574)  para sigma:           0.00
             0.0000          0.0000          0.0000
             0.0000          0.0000          0.0000
             0.0000          0.0000          0.0000

     Atom185  O   pos: (  0.747933  0.168672  1.068015)  para sigma:         -44.28
           -47.3146         -4.8530          3.2519
            -8.5391        -34.8636          6.4051
             3.7937          3.8194        -50.6503

     Atom186  H   pos: (  0.803031  0.186898  1.021749)  para sigma:           0.00
             0.0000          0.0000          0.0000
             0.0000          0.0000          0.0000
             0.0000          0.0000          0.0000

     Atom187  O   pos: ( -0.004449  0.392222  1.453890)  para sigma:         -65.90
           -69.4215          5.5179         15.3746
             9.3178        -68.0731        -35.3929
            16.7364        -33.1589        -60.2011

     Atom188  H   pos: ( -0.058727  0.427805  1.491371)  para sigma:           0.00
             0.0000          0.0000          0.0000
             0.0000          0.0000          0.0000
             0.0000          0.0000          0.0000

     Paramagnetic US occ-occ contribution in ppm:

     Atom  1  Ca  pos: (  0.445595  0.057129  0.542032)  para_oo sigma:          -3.15
            -2.9422         -0.3043          0.7999
            -0.2731         -3.1744          0.1943
             0.7609          0.2590         -3.3310

     Atom  2  Ca  pos: (  0.209414  0.056360  0.401596)  para_oo sigma:          -3.07
            -2.8947         -0.4088          0.0497
            -0.4060         -2.7767          0.0412
             0.0088          0.0021         -3.5381

     Atom  3  Ca  pos: (  0.051370  0.285811  0.393087)  para_oo sigma:          -2.88
            -2.8711         -0.4875          0.1867
            -0.5011         -2.4478          0.1622
             0.2218          0.1498         -3.3100

     Atom  4  Ca  pos: (  0.301347  0.288708  0.528015)  para_oo sigma:          -3.34
            -2.8871         -0.3300         -0.3160
            -0.3657         -3.2814         -0.3613
            -0.3314         -0.3603         -3.8624

     Atom  5  Ca  pos: (  1.054721 -0.006543  1.266861)  para_oo sigma:          -3.02
            -3.0183          0.0935         -0.2910
             0.0510         -2.9717          0.5494
            -0.2222          0.6114         -3.0593

     Atom  6  Ca  pos: (  0.063701  0.135187  0.822739)  para_oo sigma:          -4.18
            -4.6988          0.0851          0.3009
             0.0437         -3.6701         -0.2807
             0.3666         -0.2138         -4.1649

     Atom  7  Ca  pos: (  0.534326  0.075096  1.283914)  para_oo sigma:          -2.49
            -2.6438         -0.4059         -0.0035
            -0.3383         -2.7027          0.0794
             0.0517          0.1220         -2.1218

     Atom  8  Ca  pos: (  0.955359  0.061370  0.540115)  para_oo sigma:          -3.35
            -3.3608         -0.4380         -0.0852
            -0.4392         -2.7593         -0.0643
            -0.0184         -0.0375         -3.9322

     Atom  9  Ca  pos: (  0.716495  0.069242  0.386391)  para_oo sigma:          -3.50
            -3.2246         -0.4469          0.1207
            -0.4383         -3.2001          0.1574
             0.0239          0.1548         -4.0733

     Atom 10  Ca  pos: (  0.547832  0.290059  0.376568)  para_oo sigma:          -2.61
            -2.5451         -0.4073         -0.0306
            -0.4148         -2.3830         -0.0651
             0.0478         -0.0290         -2.8872

     Atom 11  Ca  pos: (  0.792600  0.294388  0.550167)  para_oo sigma:          -2.61
            -2.6214         -0.3026         -0.0812
            -0.3141         -2.4568          0.0387
            -0.1575         -0.0260         -2.7572

     Atom 12  Ca  pos: (  0.567324  0.105953  0.810006)  para_oo sigma:          -2.91
            -2.5498         -0.4301         -0.1077
            -0.3774         -2.9262          0.1690
             0.0046          0.0751         -3.2574

     Atom 13  Ca  pos: (  0.072958  0.312640  1.584696)  para_oo sigma:          -3.15
            -3.5508         -0.3097          0.3781
            -0.3812         -2.7245         -0.5710
             0.4031         -0.6797         -3.1673

     Atom 14  Si  pos: ( -0.052082  0.214798  0.146538)  para_oo sigma:          -6.23
            -6.7096         -0.3377          0.1243
            -0.3400         -6.3788         -0.3264
             0.3504         -0.2492         -5.5964

     Atom 15  Si  pos: (  0.524678  0.305279  0.610477)  para_oo sigma:          -6.00
            -6.0556          0.5514         -0.0317
             0.5089         -6.1702         -0.1173
             0.0048         -0.1042         -5.7625

     Atom 16  Si  pos: (  0.796459  0.319499  0.318154)  para_oo sigma:          -6.23
            -6.1841          0.5115          0.2873
             0.4892         -6.2760         -0.2200
             0.2815         -0.2689         -6.2221

     Atom 17  Si  pos: (  0.431407  0.205937  0.151052)  para_oo sigma:          -5.80
            -5.5308          0.4900          0.3779
             0.4549         -6.1148          0.4642
             0.3615          0.4504         -5.7422

     Atom 18  Si  pos: (  0.041301  0.305193  0.622623)  para_oo sigma:          -6.16
            -6.2245          0.3111          0.2406
             0.3605         -6.4227         -0.0012
             0.1618         -0.0358         -5.8388

     Atom 19  Si  pos: (  0.287917  0.318113  0.298845)  para_oo sigma:          -5.98
            -5.8919          0.8001          0.1909
             0.8046         -6.0809         -0.1090
             0.1630         -0.1102         -5.9725

     Atom 20  Si  pos: (  0.215421  0.039082  0.628916)  para_oo sigma:          -6.12
            -6.1486          0.3289          0.1404
             0.2998         -6.4805          0.1978
             0.0976          0.1685         -5.7279

     Atom 21  Si  pos: (  0.467630  0.036129  0.309294)  para_oo sigma:          -6.04
            -5.6843          0.6637         -0.0872
             0.7292         -6.3444          0.3761
            -0.0888          0.3622         -6.0998

     Atom 22  Si  pos: (  0.716381  0.042659  0.639671)  para_oo sigma:          -5.93
            -5.7215          0.3165         -0.0785
             0.3326         -6.3195         -0.2317
            -0.1357         -0.2505         -5.7572

     Atom 23  Si  pos: (  0.978461  0.042970  0.305288)  para_oo sigma:          -6.14
            -5.5591          0.5315         -0.1729
             0.5637         -6.5715          0.2295
            -0.2258          0.2419         -6.3019

     Atom 24  O   pos: (  0.209137  0.407062  0.256829)  para_oo sigma:          -4.05
            -4.1180         -1.4864         -0.0667
            -1.4534         -3.1585          0.1756
            -0.0591          0.1875         -4.8683

     Atom 25  O   pos: (  0.273687  0.124308  0.559920)  para_oo sigma:          -1.26
            -1.4560          1.0670         -1.0660
             0.9153         -1.1204         -1.1869
            -1.1019         -1.3945         -1.1927

     Atom 26  O   pos: (  0.545967  0.105698  0.371070)  para_oo sigma:          -2.12
            -2.1518          1.5161          1.2329
             1.5379         -2.0981          1.1749
             1.2940          1.2327         -2.1055

     Atom 27  O   pos: (  0.117286 -0.000128  0.565477)  para_oo sigma:          -1.69
            -0.8612          1.0213          1.3120
             1.1435         -2.5069          0.7021
             1.4444          0.7824         -1.7088

     Atom 28  O   pos: (  0.061825  0.468819  0.383159)  para_oo sigma:          -1.79
            -1.0284          0.9864         -1.6969
             0.9884         -2.7014         -1.0074
            -1.8142         -0.9632         -1.6511

     Atom 29  O   pos: (  0.664424  0.154949  1.660751)  para_oo sigma:          -3.75
            -4.6500         -0.0199          0.4508
             0.0313         -4.7303          0.5749
             0.3182          0.5252         -1.8607

     Atom 30  O   pos: (  0.038401  0.284026  0.202007)  para_oo sigma:          -1.92
            -1.4122          0.6121          0.7870
             0.6615         -1.6950          0.3408
             1.0026          0.4686         -2.6677

     Atom 31  H   pos: (  0.097326  0.304010  0.162754)  para_oo sigma:           0.00
             0.0000          0.0000          0.0000
             0.0000          0.0000          0.0000
             0.0000          0.0000          0.0000

     Atom 32  O   pos: (  0.068393  0.275570  0.739533)  para_oo sigma:          -2.20
            -2.4988         -0.1553          0.6945
            -0.1657         -3.6173          0.2400
             0.7171          0.1666         -0.4783

     Atom 33  O   pos: (  0.332806  0.275314  0.189410)  para_oo sigma:          -3.94
            -3.8294         -0.9589         -1.1970
            -0.9491         -4.2911          0.8830
            -1.2160          0.9221         -3.6924

     Atom 34  O   pos: (  0.737912  0.081413  0.756946)  para_oo sigma:          -2.61
            -3.9985          0.2529          0.7999
             0.1990         -2.8748          0.6191
             0.9666          0.6568         -0.9513

     Atom 35  O   pos: (  0.961549  0.103562  0.195598)  para_oo sigma:          -4.14
            -5.1550         -0.4034          0.3253
            -0.4274         -3.0357         -1.5014
             0.3464         -1.4729         -4.2297

     Atom 36  O   pos: (  0.432726  0.390714  0.629963)  para_oo sigma:          -3.48
            -3.8229         -1.6054         -0.3256
            -1.4825         -2.1203          0.2177
            -0.3087          0.2022         -4.4903

     Atom 37  O   pos: (  0.731994  0.414922  0.271183)  para_oo sigma:          -4.23
            -4.4068         -1.7832          0.1284
            -1.7730         -3.0887         -0.1849
             0.1297         -0.1874         -5.1812

     Atom 38  O   pos: (  0.779706  0.105244  0.554273)  para_oo sigma:          -1.64
            -2.0223          1.0773         -1.3891
             0.9965         -1.8796         -1.3849
            -1.4042         -1.4046         -1.0135

     Atom 39  O   pos: (  0.039048  0.106706  0.371200)  para_oo sigma:          -1.54
            -1.9196          1.0836          1.3306
             1.0342         -1.6110          1.3663
             1.3482          1.4376         -1.0766

     Atom 40  O   pos: (  0.594636  0.039866  0.621119)  para_oo sigma:          -2.28
            -0.7000          0.1930          0.0347
             0.2522         -2.7811         -0.2129
            -0.1406         -0.1577         -3.3514

     Atom 41  O   pos: (  0.559216  0.473179  0.355189)  para_oo sigma:          -2.09
            -0.6827          1.3483         -1.1415
             1.4600         -3.1327         -0.6852
            -1.2250         -0.6823         -2.4678

     Atom 42  O   pos: (  0.194280  0.201684  1.655685)  para_oo sigma:          -3.35
            -4.8101          0.3124         -0.2212
             0.3623         -4.7812         -0.2799
            -0.1481         -0.2609         -0.4449

     Atom 43  O   pos: (  0.536051  0.257896  0.188306)  para_oo sigma:          -3.27
            -1.6649          1.2246          0.7469
             1.1812         -3.6233          0.1578
             0.8721          0.2195         -4.5118

     Atom 44  O   pos: (  0.553374  0.262023  0.722912)  para_oo sigma:          -2.85
            -3.2984         -0.1158          0.4556
            -0.0088         -3.8757         -0.2353
             0.4855         -0.3954         -1.3889

     Atom 45  O   pos: (  0.842802  0.261274  0.215984)  para_oo sigma:          -4.01
            -3.5970         -0.9064         -1.3268
            -0.8734         -4.5900          0.8803
            -1.3487          0.8747         -3.8283

     Atom 46  O   pos: (  0.467804  0.225680  0.535951)  para_oo sigma:          -1.42
            -1.9265          1.1510          1.1817
             1.0468         -1.3789          1.5410
             1.1604          1.6436         -0.9619

     Atom 47  O   pos: (  0.720962  0.244643  0.378725)  para_oo sigma:          -1.76
            -1.6860          1.5360         -1.3572
             1.4912         -1.7792         -1.0409
            -1.4351         -1.1733         -1.8002

     Atom 48  O   pos: (  0.619911  0.356309  0.552276)  para_oo sigma:          -1.80
            -0.8562          1.1842         -1.3866
             1.2279         -2.6099         -0.7461
            -1.4130         -0.8287         -1.9319

     Atom 49  O   pos: ( -0.115515  0.348964  0.379911)  para_oo sigma:          -1.83
            -1.1820          0.9564          1.7774
             0.9641         -2.9276          0.8502
             1.8979          0.8721         -1.3928

     Atom 50  O   pos: ( -0.032548  0.226312  0.562541)  para_oo sigma:          -1.66
            -1.4580          1.4238          1.1113
             1.3193         -1.7144          0.9531
             1.2151          1.0361         -1.7931

     Atom 51  O   pos: (  0.223339  0.232993  0.359221)  para_oo sigma:          -2.07
            -2.3517          1.4536         -0.9949
             1.3543         -1.5786         -1.0494
            -1.0554         -1.1525         -2.2861

     Atom 52  O   pos: (  0.138363  0.332123  0.550424)  para_oo sigma:          -1.43
            -0.9424          0.6704         -1.5279
             0.7629         -2.1360         -0.6786
            -1.7143         -0.6703         -1.2109

     Atom 53  O   pos: (  0.373324  0.363045  0.374680)  para_oo sigma:          -1.81
            -1.0356          0.9319          1.7574
             0.9397         -2.7622          0.9539
             1.7979          1.0588         -1.6372

     Atom 54  O   pos: (  0.199143  0.068337  0.747998)  para_oo sigma:          -2.40
            -3.6883          0.3134          0.2753
             0.3134         -3.1005          0.3958
             0.2207          0.4530         -0.4063

     Atom 55  O   pos: (  0.416207  0.093499  0.208960)  para_oo sigma:          -3.75
            -4.5712         -0.3475          0.2522
            -0.3333         -3.3135         -1.2172
             0.3071         -1.2720         -3.3687

     Atom 56  O   pos: ( -0.015694  0.416501  0.629080)  para_oo sigma:          -3.77
            -3.8140         -1.8511          0.0397
            -1.8329         -2.4680          0.1571
            -0.0006          0.1602         -5.0251

     Atom 57  O   pos: (  0.226483  0.395717  0.777637)  para_oo sigma:          -0.60
            -0.5456          0.1922         -0.1380
             0.1227         -0.8277         -0.1679
            -0.2481         -0.3495         -0.4265

     Atom 58  H   pos: (  0.242995  0.417192  0.707123)  para_oo sigma:           0.00
             0.0000          0.0000          0.0000
             0.0000          0.0000          0.0000
             0.0000          0.0000          0.0000

     Atom 59  H   pos: (  0.166277  0.350632  0.769071)  para_oo sigma:           0.00
             0.0000          0.0000          0.0000
             0.0000          0.0000          0.0000
             0.0000          0.0000          0.0000

     Atom 60  O   pos: (  0.746005  0.280808  0.724912)  para_oo sigma:          -0.72
            -0.5035         -0.1512          0.1587
            -0.1754         -0.3977          0.0445
             0.1468          0.1043         -1.2626

     Atom 61  H   pos: (  0.759417  0.208339  0.742326)  para_oo sigma:           0.00
             0.0000          0.0000          0.0000
             0.0000          0.0000          0.0000
             0.0000          0.0000          0.0000

     Atom 62  H   pos: (  0.667960  0.275795  0.721636)  para_oo sigma:           0.00
             0.0000          0.0000          0.0000
             0.0000          0.0000          0.0000
             0.0000          0.0000          0.0000

     Atom 63  O   pos: (  0.884634  0.179137  0.883907)  para_oo sigma:          -0.49
            -0.7141          0.1518          0.0900
             0.2152         -0.2340          0.0948
             0.1224          0.0974         -0.5316

     Atom 64  H   pos: (  0.835386  0.142317  0.840607)  para_oo sigma:           0.00
             0.0000          0.0000          0.0000
             0.0000          0.0000          0.0000
             0.0000          0.0000          0.0000

     Atom 65  H   pos: (  0.876973  0.251980  0.869270)  para_oo sigma:           0.00
             0.0000          0.0000          0.0000
             0.0000          0.0000          0.0000
             0.0000          0.0000          0.0000

     Atom 66  O   pos: (  0.697878  0.109388  0.198501)  para_oo sigma:          -0.65
            -0.4866         -0.0220         -0.0407
            -0.0357         -0.6048          0.1005
            -0.0771          0.0932         -0.8650

     Atom 67  H   pos: (  0.750028  0.162691  0.193325)  para_oo sigma:           0.00
             0.0000          0.0000          0.0000
             0.0000          0.0000          0.0000
             0.0000          0.0000          0.0000

     Atom 68  H   pos: (  0.634079  0.148723  0.194046)  para_oo sigma:           0.00
             0.0000          0.0000          0.0000
             0.0000          0.0000          0.0000
             0.0000          0.0000          0.0000

     Atom 69  O   pos: (  0.507918  0.242523  1.367673)  para_oo sigma:          -0.48
            -0.5938          0.1203         -0.1313
             0.1172         -0.6015         -0.3163
            -0.0514         -0.3477         -0.2448

     Atom 70  H   pos: (  0.491782  0.242018  1.440340)  para_oo sigma:           0.00
             0.0000          0.0000          0.0000
             0.0000          0.0000          0.0000
             0.0000          0.0000          0.0000

     Atom 71  H   pos: (  0.496329  0.310072  1.340213)  para_oo sigma:           0.00
             0.0000          0.0000          0.0000
             0.0000          0.0000          0.0000
             0.0000          0.0000          0.0000

     Atom 72  O   pos: (  0.008130  0.320101  1.060575)  para_oo sigma:          -1.00
            -0.9019         -0.0386         -0.0291
            -0.0515         -1.1053          0.0763
            -0.0688          0.0912         -1.0060

     Atom 73  H   pos: (  0.054379  0.268138  1.030248)  para_oo sigma:           0.00
             0.0000          0.0000          0.0000
             0.0000          0.0000          0.0000
             0.0000          0.0000          0.0000

     Atom 74  H   pos: ( -0.018686  0.353806  0.999907)  para_oo sigma:           0.00
             0.0000          0.0000          0.0000
             0.0000          0.0000          0.0000
             0.0000          0.0000          0.0000

     Atom 75  O   pos: (  0.210855  0.075648  1.248773)  para_oo sigma:          -0.31
            -0.5668         -0.2520          0.2411
            -0.2659         -0.3275         -0.3101
             0.2381         -0.2954         -0.0441

     Atom 76  H   pos: (  0.270416  0.071305  1.294785)  para_oo sigma:           0.00
             0.0000          0.0000          0.0000
             0.0000          0.0000          0.0000
             0.0000          0.0000          0.0000

     Atom 77  H   pos: (  0.226400  0.135690  1.207130)  para_oo sigma:           0.00
             0.0000          0.0000          0.0000
             0.0000          0.0000          0.0000
             0.0000          0.0000          0.0000

     Atom 78  O   pos: (  0.267907  0.275201  1.483853)  para_oo sigma:          -0.77
            -0.8417         -0.0631          0.0401
            -0.0117         -0.8269         -0.0957
            -0.0324         -0.1353         -0.6458

     Atom 79  H   pos: (  0.295417  0.341323  1.501699)  para_oo sigma:           0.00
             0.0000          0.0000          0.0000
             0.0000          0.0000          0.0000
             0.0000          0.0000          0.0000

     Atom 80  H   pos: (  0.259112  0.241559  1.551234)  para_oo sigma:           0.00
             0.0000          0.0000          0.0000
             0.0000          0.0000          0.0000
             0.0000          0.0000          0.0000

     Atom 81  O   pos: (  0.435689  0.013555  1.130379)  para_oo sigma:          -0.68
            -0.7265          0.0150         -0.0245
            -0.0287         -0.5557         -0.1886
            -0.0610         -0.2112         -0.7473

     Atom 82  H   pos: (  0.094344  0.413759  1.129405)  para_oo sigma:           0.00
             0.0000          0.0000          0.0000
             0.0000          0.0000          0.0000
             0.0000          0.0000          0.0000

     Atom 83  H   pos: (  0.382540  0.047913  1.089963)  para_oo sigma:           0.00
             0.0000          0.0000          0.0000
             0.0000          0.0000          0.0000
             0.0000          0.0000          0.0000

     Atom 84  O   pos: (  0.217015  0.075537  0.213964)  para_oo sigma:          -0.66
            -0.5098         -0.0519          0.0804
            -0.0668         -0.6226          0.1786
             0.0995          0.1478         -0.8622

     Atom 85  H   pos: (  0.292360  0.082129  0.211179)  para_oo sigma:           0.00
             0.0000          0.0000          0.0000
             0.0000          0.0000          0.0000
             0.0000          0.0000          0.0000

     Atom 86  H   pos: (  0.194433  0.145614  0.222389)  para_oo sigma:           0.00
             0.0000          0.0000          0.0000
             0.0000          0.0000          0.0000
             0.0000          0.0000          0.0000

     Atom 87  O   pos: (  0.331396  0.423286  1.212993)  para_oo sigma:          -0.36
            -0.2839          0.4874          0.0416
             0.5495         -0.2801         -0.0832
             0.0672         -0.0362         -0.5258

     Atom 88  H   pos: (  0.294240  0.362859  1.187647)  para_oo sigma:           0.00
             0.0000          0.0000          0.0000
             0.0000          0.0000          0.0000
             0.0000          0.0000          0.0000

     Atom 89  H   pos: (  0.390782  0.429069  1.169439)  para_oo sigma:           0.00
             0.0000          0.0000          0.0000
             0.0000          0.0000          0.0000
             0.0000          0.0000          0.0000

     Atom 90  O   pos: (  0.817488  0.345034  1.159223)  para_oo sigma:          -0.42
            -0.0614          0.4014          0.0986
             0.3889         -0.5197         -0.0430
             0.1131         -0.0417         -0.6671

     Atom 91  H   pos: (  0.784982  0.283268  1.132227)  para_oo sigma:           0.00
             0.0000          0.0000          0.0000
             0.0000          0.0000          0.0000
             0.0000          0.0000          0.0000

     Atom 92  H   pos: (  0.889030  0.339045  1.139575)  para_oo sigma:           0.00
             0.0000          0.0000          0.0000
             0.0000          0.0000          0.0000
             0.0000          0.0000          0.0000

     Atom 93  O   pos: (  0.483201  0.196118  1.576959)  para_oo sigma:          -0.95
            -0.9622         -0.0505          0.0205
            -0.0349         -0.9537          0.0131
             0.0045         -0.0041         -0.9338

     Atom 94  H   pos: (  0.470741  0.266980  1.597296)  para_oo sigma:           0.00
             0.0000          0.0000          0.0000
             0.0000          0.0000          0.0000
             0.0000          0.0000          0.0000

     Atom 95  H   pos: (  0.544938  0.180375  1.617987)  para_oo sigma:           0.00
             0.0000          0.0000          0.0000
             0.0000          0.0000          0.0000
             0.0000          0.0000          0.0000

     Atom 96  O   pos: ( -0.054080  0.381309  0.860372)  para_oo sigma:          -1.09
            -1.1797          0.1137          0.0108
             0.0350         -0.9278          0.0252
             0.0273          0.0219         -1.1680

     Atom 97  H   pos: ( -0.083026  0.435479  0.814806)  para_oo sigma:           0.00
             0.0000          0.0000          0.0000
             0.0000          0.0000          0.0000
             0.0000          0.0000          0.0000

     Atom 98  H   pos: ( -0.003339  0.347117  0.814644)  para_oo sigma:           0.00
             0.0000          0.0000          0.0000
             0.0000          0.0000          0.0000
             0.0000          0.0000          0.0000

     Atom 99  O   pos: (  0.821849 -0.008912  1.054761)  para_oo sigma:          -1.19
            -1.1276         -0.0816          0.0363
            -0.0255         -1.1905         -0.0021
             0.0411          0.0046         -1.2389

     Atom100  H   pos: (  0.498527  0.433199  0.986379)  para_oo sigma:           0.00
             0.0000          0.0000          0.0000
             0.0000          0.0000          0.0000
             0.0000          0.0000          0.0000

     Atom101  H   pos: (  0.786557  0.060136  1.059433)  para_oo sigma:           0.00
             0.0000          0.0000          0.0000
             0.0000          0.0000          0.0000
             0.0000          0.0000          0.0000

     Atom102  O   pos: (  0.943674 -0.009413  1.414256)  para_oo sigma:          -0.63
            -0.6641         -0.2393          0.2092
            -0.2712         -0.4514         -0.1271
             0.2402         -0.1622         -0.7622

     Atom103  H   pos: (  0.877463  0.022841  1.415356)  para_oo sigma:           0.00
             0.0000          0.0000          0.0000
             0.0000          0.0000          0.0000
             0.0000          0.0000          0.0000

     Atom104  H   pos: (  0.628740  0.402997  1.462606)  para_oo sigma:           0.00
             0.0000          0.0000          0.0000
             0.0000          0.0000          0.0000
             0.0000          0.0000          0.0000

     Atom105  O   pos: (  0.390107  0.134055  0.778811)  para_oo sigma:          -0.39
            -0.4775          0.2675         -0.0715
             0.4153         -0.1094         -0.1007
            -0.1367         -0.1291         -0.5845

     Atom106  H   pos: (  0.317285  0.111053  0.774180)  para_oo sigma:           0.00
             0.0000          0.0000          0.0000
             0.0000          0.0000          0.0000
             0.0000          0.0000          0.0000

     Atom107  H   pos: (  0.391300  0.203304  0.753658)  para_oo sigma:           0.00
             0.0000          0.0000          0.0000
             0.0000          0.0000          0.0000
             0.0000          0.0000          0.0000

     Atom108  O   pos: (  0.669063  0.465590  0.791307)  para_oo sigma:          -0.28
             0.0483         -0.3764         -0.3727
            -0.3648         -0.5525          0.0353
            -0.3773         -0.0039         -0.3387

     Atom109  H   pos: (  0.602970  0.439793  0.816769)  para_oo sigma:           0.00
             0.0000          0.0000          0.0000
             0.0000          0.0000          0.0000
             0.0000          0.0000          0.0000

     Atom110  H   pos: (  0.709109  0.408343  0.765405)  para_oo sigma:           0.00
             0.0000          0.0000          0.0000
             0.0000          0.0000          0.0000
             0.0000          0.0000          0.0000

     Atom111  O   pos: (  0.373624  0.081476  1.373232)  para_oo sigma:          -0.71
            -0.9691          0.2673          0.2954
             0.2185         -0.2391         -0.0952
             0.2623         -0.0654         -0.9186

     Atom112  H   pos: (  0.358704  0.140700  1.414596)  para_oo sigma:           0.00
             0.0000          0.0000          0.0000
             0.0000          0.0000          0.0000
             0.0000          0.0000          0.0000

     Atom113  H   pos: (  0.350346  0.015979  1.414008)  para_oo sigma:           0.00
             0.0000          0.0000          0.0000
             0.0000          0.0000          0.0000
             0.0000          0.0000          0.0000

     Atom114  O   pos: (  0.488204  0.386590  1.663049)  para_oo sigma:          -0.76
            -0.8412          0.0767          0.0191
             0.0188         -0.7116         -0.0254
             0.0202         -0.0270         -0.7248

     Atom115  H   pos: (  0.741360 -0.058252  1.693643)  para_oo sigma:           0.00
             0.0000          0.0000          0.0000
             0.0000          0.0000          0.0000
             0.0000          0.0000          0.0000

     Atom116  H   pos: (  0.278452  0.389367  0.091131)  para_oo sigma:           0.00
             0.0000          0.0000          0.0000
             0.0000          0.0000          0.0000
             0.0000          0.0000          0.0000

     Atom117  O   pos: (  0.919804  0.258579  1.666784)  para_oo sigma:          -0.40
            -0.7725         -0.0539          0.0299
            -0.0914         -0.3751          0.3643
            -0.0317          0.2964         -0.0607

     Atom118  H   pos: (  0.626144  0.283209  0.100875)  para_oo sigma:           0.00
             0.0000          0.0000          0.0000
             0.0000          0.0000          0.0000
             0.0000          0.0000          0.0000

     Atom119  H   pos: (  0.890992  0.202130  1.627171)  para_oo sigma:           0.00
             0.0000          0.0000          0.0000
             0.0000          0.0000          0.0000
             0.0000          0.0000          0.0000

     Atom120  O   pos: (  1.162478  0.037468  1.572093)  para_oo sigma:          -1.12
            -1.1137         -0.0772          0.0377
            -0.0817         -1.0823          0.0626
             0.0337          0.0648         -1.1530

     Atom121  H   pos: (  0.187920  0.091380  1.594606)  para_oo sigma:           0.00
             0.0000          0.0000          0.0000
             0.0000          0.0000          0.0000
             0.0000          0.0000          0.0000

     Atom122  H   pos: (  1.125752  0.000710  1.626460)  para_oo sigma:           0.00
             0.0000          0.0000          0.0000
             0.0000          0.0000          0.0000
             0.0000          0.0000          0.0000

     Atom123  O   pos: (  0.684001  0.320985  1.546436)  para_oo sigma:          -1.10
            -1.1952          0.0128         -0.0768
             0.0418         -1.0853         -0.0943
            -0.0448         -0.1465         -1.0075

     Atom124  H   pos: (  0.700842  0.362564  1.606797)  para_oo sigma:           0.00
             0.0000          0.0000          0.0000
             0.0000          0.0000          0.0000
             0.0000          0.0000          0.0000

     Atom125  H   pos: (  0.670859  0.254613  1.580180)  para_oo sigma:           0.00
             0.0000          0.0000          0.0000
             0.0000          0.0000          0.0000
             0.0000          0.0000          0.0000

     Atom126  O   pos: (  0.262957  0.421434  1.655474)  para_oo sigma:          -0.76
            -0.7293         -0.0277         -0.0553
             0.0009         -0.7260         -0.0062
            -0.0413         -0.0530         -0.8395

     Atom127  H   pos: ( -0.000202  0.438333  0.099109)  para_oo sigma:           0.00
             0.0000          0.0000          0.0000
             0.0000          0.0000          0.0000
             0.0000          0.0000          0.0000

     Atom128  H   pos: (  0.600848  0.022451  1.649251)  para_oo sigma:           0.00
             0.0000          0.0000          0.0000
             0.0000          0.0000          0.0000
             0.0000          0.0000          0.0000

     Atom129  O   pos: (  1.035147  0.171265  1.496771)  para_oo sigma:          -0.64
            -0.3646         -0.1988          0.0476
            -0.2497         -0.9196         -0.1385
             0.0549         -0.1384         -0.6228

     Atom130  H   pos: (  0.968105  0.141211  1.507071)  para_oo sigma:           0.00
             0.0000          0.0000          0.0000
             0.0000          0.0000          0.0000
             0.0000          0.0000          0.0000

     Atom131  H   pos: (  1.082387  0.113978  1.514360)  para_oo sigma:           0.00
             0.0000          0.0000          0.0000
             0.0000          0.0000          0.0000
             0.0000          0.0000          0.0000

     Atom132  O   pos: (  1.018651  0.070195  1.100841)  para_oo sigma:          -0.52
            -0.2821          0.3256         -0.1655
             0.3455         -0.5110         -0.0089
            -0.1368          0.0142         -0.7785

     Atom133  H   pos: (  0.057098  0.112838  1.047434)  para_oo sigma:           0.00
             0.0000          0.0000          0.0000
             0.0000          0.0000          0.0000
             0.0000          0.0000          0.0000

     Atom134  H   pos: (  0.952725  0.058876  1.068705)  para_oo sigma:           0.00
             0.0000          0.0000          0.0000
             0.0000          0.0000          0.0000
             0.0000          0.0000          0.0000

     Atom135  O   pos: (  0.483810  0.441298  0.089249)  para_oo sigma:          -0.98
            -1.0374         -0.0274         -0.0449
            -0.0238         -0.9740          0.0474
            -0.0401          0.0747         -0.9358

     Atom136  H   pos: (  0.508300  0.386880  0.134795)  para_oo sigma:           0.00
             0.0000          0.0000          0.0000
             0.0000          0.0000          0.0000
             0.0000          0.0000          0.0000

     Atom137  H   pos: (  0.755347  0.018108  0.127950)  para_oo sigma:           0.00
             0.0000          0.0000          0.0000
             0.0000          0.0000          0.0000
             0.0000          0.0000          0.0000

     Atom138  O   pos: (  0.721035  0.152887  1.289185)  para_oo sigma:          -0.59
            -0.7918         -0.0446          0.0344
            -0.0315         -0.5945          0.0926
             0.0385          0.1330         -0.3815

     Atom139  H   pos: (  0.752320  0.150236  1.221924)  para_oo sigma:           0.00
             0.0000          0.0000          0.0000
             0.0000          0.0000          0.0000
             0.0000          0.0000          0.0000

     Atom140  H   pos: (  0.752612  0.212118  1.321958)  para_oo sigma:           0.00
             0.0000          0.0000          0.0000
             0.0000          0.0000          0.0000
             0.0000          0.0000          0.0000

     Atom141  O   pos: (  0.260703  0.248221  1.133970)  para_oo sigma:          -0.99
            -1.0641          0.0075         -0.0023
             0.0644         -0.9799          0.0679
             0.0079          0.0449         -0.9217

     Atom142  H   pos: (  0.321831  0.247449  1.089771)  para_oo sigma:           0.00
             0.0000          0.0000          0.0000
             0.0000          0.0000          0.0000
             0.0000          0.0000          0.0000

     Atom143  H   pos: (  0.206070  0.238738  1.083737)  para_oo sigma:           0.00
             0.0000          0.0000          0.0000
             0.0000          0.0000          0.0000
             0.0000          0.0000          0.0000

     Atom144  O   pos: (  0.628166  0.235526  0.923028)  para_oo sigma:          -0.49
            -0.6069         -0.1801          0.1274
            -0.1937         -0.5091         -0.4191
             0.0971         -0.4431         -0.3688

     Atom145  H   pos: (  0.655725  0.297581  0.895136)  para_oo sigma:           0.00
             0.0000          0.0000          0.0000
             0.0000          0.0000          0.0000
             0.0000          0.0000          0.0000

     Atom146  H   pos: (  0.675020  0.214968  0.979550)  para_oo sigma:           0.00
             0.0000          0.0000          0.0000
             0.0000          0.0000          0.0000
             0.0000          0.0000          0.0000

     Atom147  O   pos: (  0.154229  0.362968  1.319500)  para_oo sigma:          -0.70
            -0.4554         -0.2049         -0.0281
            -0.1937         -1.0357          0.0506
            -0.0529          0.0325         -0.6143

     Atom148  H   pos: (  0.199140  0.323102  1.363178)  para_oo sigma:           0.00
             0.0000          0.0000          0.0000
             0.0000          0.0000          0.0000
             0.0000          0.0000          0.0000

     Atom149  H   pos: (  0.091080  0.368149  1.359002)  para_oo sigma:           0.00
             0.0000          0.0000          0.0000
             0.0000          0.0000          0.0000
             0.0000          0.0000          0.0000

     Atom150  O   pos: (  0.558221  0.192810  1.144774)  para_oo sigma:          -0.73
            -0.3116         -0.0724          0.0565
            -0.0459         -0.8763          0.2826
             0.0129          0.2554         -1.0149

     Atom151  H   pos: (  0.626864  0.188196  1.115161)  para_oo sigma:           0.00
             0.0000          0.0000          0.0000
             0.0000          0.0000          0.0000
             0.0000          0.0000          0.0000

     Atom152  H   pos: (  0.511618  0.207714  1.087230)  para_oo sigma:           0.00
             0.0000          0.0000          0.0000
             0.0000          0.0000          0.0000
             0.0000          0.0000          0.0000

     Atom153  O   pos: (  0.305428  0.076267  0.982851)  para_oo sigma:          -1.05
            -1.0083          0.0107          0.0603
             0.0412         -1.0271          0.0402
             0.0244          0.0012         -1.1074

     Atom154  H   pos: (  0.239605  0.113754  0.980317)  para_oo sigma:           0.00
             0.0000          0.0000          0.0000
             0.0000          0.0000          0.0000
             0.0000          0.0000          0.0000

     Atom155  H   pos: (  0.300453  0.019867  0.934018)  para_oo sigma:           0.00
             0.0000          0.0000          0.0000
             0.0000          0.0000          0.0000
             0.0000          0.0000          0.0000

     Atom156  O   pos: (  0.596636  0.054930  1.455067)  para_oo sigma:          -0.43
            -0.1625         -0.0484         -0.2483
            -0.0405         -0.4587          0.0123
            -0.2334          0.0273         -0.6581

     Atom157  H   pos: (  0.550045  0.099015  1.492984)  para_oo sigma:           0.00
             0.0000          0.0000          0.0000
             0.0000          0.0000          0.0000
             0.0000          0.0000          0.0000

     Atom158  H   pos: (  0.663077  0.086239  1.462839)  para_oo sigma:           0.00
             0.0000          0.0000          0.0000
             0.0000          0.0000          0.0000
             0.0000          0.0000          0.0000

     Atom159  O   pos: (  0.807012  0.332983  1.385894)  para_oo sigma:          -0.58
            -0.2803          0.1193         -0.1345
             0.0825         -0.8131          0.1503
            -0.1712          0.0903         -0.6565

     Atom160  H   pos: (  0.879140  0.342446  1.405045)  para_oo sigma:           0.00
             0.0000          0.0000          0.0000
             0.0000          0.0000          0.0000
             0.0000          0.0000          0.0000

     Atom161  H   pos: (  0.769829  0.327852  1.451388)  para_oo sigma:           0.00
             0.0000          0.0000          0.0000
             0.0000          0.0000          0.0000
             0.0000          0.0000          0.0000

     Atom162  O   pos: (  0.417210  0.237581  1.001570)  para_oo sigma:          -0.93
            -0.9251          0.1037         -0.0000
             0.1211         -0.9142         -0.0331
            -0.0049          0.0039         -0.9635

     Atom163  H   pos: (  0.385171  0.178477  0.967353)  para_oo sigma:           0.00
             0.0000          0.0000          0.0000
             0.0000          0.0000          0.0000
             0.0000          0.0000          0.0000

     Atom164  H   pos: (  0.435258  0.289003  0.950829)  para_oo sigma:           0.00
             0.0000          0.0000          0.0000
             0.0000          0.0000          0.0000
             0.0000          0.0000          0.0000

     Atom165  O   pos: (  0.588319  0.380081  1.215549)  para_oo sigma:          -0.62
            -0.9179         -0.1940         -0.0562
            -0.2096         -0.4300         -0.3437
            -0.0499         -0.4407         -0.5014

     Atom166  H   pos: (  0.583359  0.306487  1.201814)  para_oo sigma:           0.00
             0.0000          0.0000          0.0000
             0.0000          0.0000          0.0000
             0.0000          0.0000          0.0000

     Atom167  H   pos: (  0.560202  0.409289  1.151979)  para_oo sigma:           0.00
             0.0000          0.0000          0.0000
             0.0000          0.0000          0.0000
             0.0000          0.0000          0.0000

     Atom168  O   pos: (  0.488555  0.390677  0.858974)  para_oo sigma:          -1.21
            -1.1246          0.1011         -0.1153
             0.1150         -1.2370         -0.0605
            -0.0991         -0.0229         -1.2672

     Atom169  H   pos: (  0.505870  0.336474  0.806626)  para_oo sigma:           0.00
             0.0000          0.0000          0.0000
             0.0000          0.0000          0.0000
             0.0000          0.0000          0.0000

     Atom170  H   pos: (  0.451607  0.445985  0.821327)  para_oo sigma:           0.00
             0.0000          0.0000          0.0000
             0.0000          0.0000          0.0000
             0.0000          0.0000          0.0000

     Atom171  O   pos: (  0.582630  0.031187  0.978420)  para_oo sigma:          -0.37
            -0.0712          0.1743         -0.1143
             0.1744         -0.4332          0.1105
            -0.0575          0.1084         -0.6182

     Atom172  H   pos: (  0.638337  0.063555  1.014694)  para_oo sigma:           0.00
             0.0000          0.0000          0.0000
             0.0000          0.0000          0.0000
             0.0000          0.0000          0.0000

     Atom173  H   pos: (  0.530559  0.020338  1.031487)  para_oo sigma:           0.00
             0.0000          0.0000          0.0000
             0.0000          0.0000          0.0000
             0.0000          0.0000          0.0000

     Atom174  O   pos: (  0.823889  0.102069  1.557875)  para_oo sigma:          -1.01
            -0.9254         -0.0483         -0.0859
            -0.0141         -1.0602          0.0818
            -0.1211          0.1160         -1.0337

     Atom175  H   pos: (  0.837097  0.035747  1.589495)  para_oo sigma:           0.00
             0.0000          0.0000          0.0000
             0.0000          0.0000          0.0000
             0.0000          0.0000          0.0000

     Atom176  H   pos: (  0.761075  0.125225  1.596548)  para_oo sigma:           0.00
             0.0000          0.0000          0.0000
             0.0000          0.0000          0.0000
             0.0000          0.0000          0.0000

     Atom177  O   pos: (  0.990163  0.164452  1.298974)  para_oo sigma:          -0.40
            -0.5559          0.1107          0.0418
             0.0696         -0.7173         -0.1011
             0.0523         -0.2162          0.0632

     Atom178  H   pos: (  1.011788  0.223531  1.260822)  para_oo sigma:           0.00
             0.0000          0.0000          0.0000
             0.0000          0.0000          0.0000
             0.0000          0.0000          0.0000

     Atom179  H   pos: (  1.014059  0.175626  1.369479)  para_oo sigma:           0.00
             0.0000          0.0000          0.0000
             0.0000          0.0000          0.0000
             0.0000          0.0000          0.0000

     Atom180  O   pos: (  0.358086 -0.015213  1.679893)  para_oo sigma:          -0.25
             0.3459          0.1534          0.2558
             0.1563         -0.6974         -0.1328
[truncated: 148,393 more chars]
