# Supplementary material for: Is there a future for 43Ca nuclear magnetic resonance in cement science?
Source: Phys Chem Chem Phys. 2025 Apr 9;27(17):9159–68. doi: 10.1039/d5cp00491h (PMC11997747; doi:10.1039/d5cp00491h)
Supplement: CP-027-D5CP00491H-s001 [file CP-027-D5CP00491H-s001.zip › QE-Files/CSH-surface-structures/surf24.vc-relax.nmr.out]

     Program GIPAW v.7.2 starts on 25Feb2024 at  1:38:40 

     This program is part of the open-source Quantum ESPRESSO suite
     for quantum simulation of materials; please cite
         "P. Giannozzi et al., J. Phys.:Condens. Matter 21 395502 (2009);
         "P. Giannozzi et al., J. Phys.:Condens. Matter 29 465901 (2017);
         "P. Giannozzi et al., J. Chem. Phys. 152 154105 (2020);
          URL http://www.quantum-espresso.org", 
     in publications or presentations arising from this work. More details at
     http://www.quantum-espresso.org/quote

     Parallel version (MPI), running on   112 processors

     MPI processes distributed on     1 nodes
     R & G space division:  proc/nbgrp/npool/nimage =     112
     202215 MiB available memory on the printing compute node when the environment starts


     ***** This is GIPAW git revision                                          *****
     ***** you can cite: N. Varini et al., Comp. Phys. Comm. 184, 1827 (2013)  *****
     ***** in publications or presentations arising from this work.            *****

     Parallelizing q-star over 1 images
     Reading input from surf24.vc-relax.nmr.in

     ------------------- Input file: --------------------
&inputgipaw
	job = 'nmr'
	prefix = 'surf24.vc-relax_nmr'
	tmp_dir = './tmpSurf24/',
	verbosity = 'high'
	diagonalization = 'david'
/


     Reading xml data from directory:

     ./tmpSurf24/surf24.vc-relax_nmr.save/
     file Ca.pbe-spn-kjpaw_psl.1.0.0.UPF: wavefunction(s)  3S renormalized
     file O.pbe-n-kjpaw_psl.1.0.0.UPF: wavefunction(s)  2S 2P renormalized
     file Si.pbe-nl-kjpaw_psl.1.0.0.UPF: wavefunction(s)  3S 3P renormalized
     file H.pbe-kjpaw_psl.1.0.0.UPF: wavefunction(s)  1S renormalized

     IMPORTANT: XC functional enforced from input :
     Exchange-correlation= PBE
                           (   1   4   3   4   0   0   0)
     Any further DFT definition will be discarded
     Please, verify this is what you really want


     Parallelization info
     --------------------
     sticks:   dense  smooth     PW     G-vecs:    dense   smooth      PW
     Min         124     124     42                28004    28004    5609
     Max         125     125     43                28019    28019    5623
     Sum       13925   13925   4775              3137121  3137121  629061

     Using Slab Decomposition

     Reading collected, re-writing distributed wavefunctions
     Subspace diagonalization in iterative solution of the eigenvalue problem:
     a serial algorithm will be used

     GIPAW projectors -----------------------------------------------
     atom=  Ca   l=0  rc=    1.3000  rs=    0.8667
     atom=  Ca   l=0  rc=    1.3000  rs=    0.8667
     atom=  Ca   l=1  rc=    1.6000  rs=    1.0667
     atom=  Ca   l=1  rc=    1.6000  rs=    1.0667
     atom=  Ca   l=2  rc=    1.7000  rs=    1.1333
     atom=  Ca   l=2  rc=    1.7000  rs=    1.1333
     projs nearly linearly dependent: l=0  n1,n2= 1, 2  s=  0.99170013
     projs nearly linearly dependent: l=2  n1,n2= 1, 2  s=  0.99334936

     atom=  O    l=0  rc=    1.3000  rs=    0.8667
     atom=  O    l=0  rc=    1.3000  rs=    0.8667
     atom=  O    l=1  rc=    1.3500  rs=    0.9000
     atom=  O    l=1  rc=    1.3500  rs=    0.9000
     projs nearly linearly dependent: l=1  n1,n2= 1, 2  s=  0.99790099

     atom=  Si   l=0  rc=    1.8000  rs=    1.2000
     atom=  Si   l=0  rc=    1.8000  rs=    1.2000
     atom=  Si   l=1  rc=    1.8000  rs=    1.2000
     atom=  Si   l=1  rc=    1.8000  rs=    1.2000
     atom=  Si   l=2  rc=    1.8000  rs=    1.2000
     atom=  Si   l=2  rc=    1.8000  rs=    1.2000
     projs nearly linearly dependent: l=2  n1,n2= 1, 2  s=  0.99992180

     atom=  H    l=0  rc=    1.0000  rs=    0.6667
     atom=  H    l=0  rc=    1.0000  rs=    0.6667
     projs nearly linearly dependent: l=0  n1,n2= 1, 2  s=  0.99968852
     -----------------------------------------------------------------

     GIPAW integrals: -------------------------------------------
     Atom  i/j   nmr_para   nmr_dia   epr_rmc  epr_para   epr_dia
       Ca  1 1   0.25E+04 -0.66E+00  0.13E+02  0.81E+09  0.75E+03
       Ca  2 1   0.26E+04 -0.73E+00  0.13E+02  0.86E+09  0.79E+03
       Ca  2 2   0.28E+04 -0.80E+00  0.13E+02  0.92E+09  0.84E+03
       Ca  3 3   0.30E+02  0.22E+00  0.11E+02  0.47E+05  0.19E+03
       Ca  4 3   0.33E+02  0.20E+00  0.12E+02  0.54E+05  0.22E+03
       Ca  4 4   0.37E+02  0.17E+00  0.13E+02  0.60E+05  0.24E+03
       Ca  5 5   0.29E+01  0.74E+00  0.81E+01  0.47E+03  0.66E+02
       Ca  6 5   0.36E+01  0.91E+00  0.10E+02  0.59E+03  0.81E+02
       Ca  6 6   0.45E+01  0.11E+01  0.13E+02  0.74E+03  0.10E+03
       O   1 1   0.81E+03 -0.32E+00  0.65E+01  0.43E+08  0.24E+03
       O   2 1   0.91E+03 -0.39E+00  0.71E+01  0.48E+08  0.27E+03
       O   2 2   0.10E+04 -0.48E+00  0.78E+01  0.55E+08  0.31E+03
       O   3 3   0.99E+01  0.87E+00  0.58E+01  0.24E+04  0.75E+02
       O   4 3   0.11E+02  0.97E+00  0.67E+01  0.27E+04  0.83E+02
       O   4 4   0.12E+02  0.11E+01  0.76E+01  0.31E+04  0.93E+02
       Si  1 1   0.12E+04 -0.54E-01  0.93E+01  0.18E+09  0.37E+03
       Si  2 1   0.17E+04  0.68E-01  0.12E+02  0.26E+09  0.52E+03
       Si  2 2   0.24E+04  0.31E+00  0.19E+02  0.37E+09  0.74E+03
       Si  3 3   0.18E+02  0.34E+00  0.10E+02  0.13E+05  0.11E+03
       Si  4 3   0.21E+02  0.27E+00  0.11E+02  0.15E+05  0.13E+03
       Si  4 4   0.23E+02  0.18E+00  0.12E+02  0.18E+05  0.14E+03
       Si  5 5   0.26E+00  0.79E-01  0.58E+00  0.29E+02  0.79E+01
       Si  6 5   0.27E+00  0.84E-01  0.62E+00  0.30E+02  0.81E+01
       Si  6 6   0.29E+00  0.89E-01  0.66E+00  0.31E+02  0.84E+01
       H   1 1   0.39E+02  0.19E+00  0.29E+00  0.78E+05  0.13E+02
       H   2 1   0.41E+02  0.21E+00  0.32E+00  0.82E+05  0.14E+02
       H   2 2   0.43E+02  0.22E+00  0.36E+00  0.86E+05  0.15E+02
     ------------------------------------------------------------

     alpha_pv=     86.1111 eV

     Number of occupied bands for each k-point:
     k-point:     1    nbnd_occ= 345
     k-point:     2    nbnd_occ= 345
     k-point:     3    nbnd_occ= 345
     k-point:     4    nbnd_occ= 345


     q-space interpolation up to   240.00 Rydberg

     GIPAW job: nmr                                                                             
     NMR macroscopic correction: yes
             0.6667          0.0000          0.0000
             0.0000          0.6667          0.0000
             0.0000          0.0000          0.6667


     Largest allocated arrays     est. size (Mb)     dimensions
        KS wavefunctions at k          28.50 Mb     (    5413,  345)
        KS wavefunctions at k+q        28.50 Mb     (    5413,  345)
        First-order wavefunctions     284.96 Mb     (    5413,  345, 10)
        First-order wavefunct (US)    170.97 Mb     (    5413,  345,  6)
        Charge/spin density             0.73 Mb     (   96000,    1)
        Induced current                 6.59 Mb     (   96000,    3,3,1)
        Induced magnetic field          6.59 Mb     (   96000,    3,3,1)
        NL pseudopotentials            95.81 Mb     (    5413, 1160)
        GIPAW NL terms                 95.81 Mb     (    5413, 1160)

     Computing the magnetic susceptibility     isolve=0    ethr=  0.1000E-13
     k-point #    1 of     4      pool #  1    cpu time:      21.7
     compute_u_kq: q = (    0.0000,    0.0000,    0.0000)
     Rotating WFCS
     ethr =  1.00E-14,  avg # of iterations = 54.0
     eigenvalues at k:
 -37.4562 -37.2997 -37.2601 -36.8754 -36.8501 -36.7212 -36.5935 -36.5818
 -36.5234 -36.4892 -36.3596 -36.2156 -19.2368 -19.1458 -19.0678 -18.9608
 -18.8996 -18.8058 -18.7737 -18.7496 -18.7420 -18.6781 -18.6591 -18.6516
 -18.6194 -18.6167 -18.4745 -18.4605 -18.4226 -18.3647 -18.3273 -18.3130
 -18.2913 -18.2815 -18.2573 -18.2303 -18.2083 -18.1850 -18.1758 -18.1627
 -18.1554 -18.1321 -18.1179 -18.0791 -18.0631 -18.0494 -18.0342 -18.0158
 -18.0024 -17.9991 -17.9812 -17.9673 -17.9550 -17.9356 -17.9263 -17.8913
 -17.8793 -17.8655 -17.8521 -17.8328 -17.8213 -17.8010 -17.7856 -17.7640
 -17.7503 -17.7457 -17.7170 -17.7065 -17.6858 -17.6744 -17.6654 -17.6473
 -17.6298 -17.6186 -17.6086 -17.6031 -17.5834 -17.5774 -17.5441 -17.5279
 -17.5219 -17.5119 -17.4890 -17.4709 -17.4624 -17.4529 -17.4199 -17.3941
 -17.3650 -17.3115 -17.2991 -17.2720 -17.1578 -17.0447 -17.0409 -16.9614
 -16.8858 -16.8621 -16.8195 -16.6734 -16.0055 -15.9774 -15.8578 -15.8190
 -15.7763 -15.6859 -15.6041 -15.5675 -15.3957 -15.3569 -15.2693 -15.2536
 -15.2420 -15.2108 -15.1567 -15.1190 -15.0786 -15.0163 -14.8612 -14.7958
 -14.6925 -14.6137  -7.6406  -7.1840  -6.9939  -6.8256  -6.7910  -6.6498
  -6.5024  -6.4678  -6.4043  -6.3895  -6.3771  -6.3463  -6.2828  -6.2771
  -6.2663  -6.2109  -6.1784  -6.1530  -6.1300  -6.1166  -6.0864  -6.0663
  -6.0583  -5.9828  -5.9605  -5.9451  -5.9337  -5.8826  -5.8446  -5.8192
  -5.7619  -5.7490  -5.7019  -5.6965  -5.6862  -5.6250  -5.6127  -5.5993
  -5.5512  -5.4948  -5.3585  -5.3300  -5.2981  -5.2788  -5.2307  -5.1848
  -5.1205  -5.0808  -5.0302  -4.9793  -4.4981  -4.4570  -4.0979  -3.9887
  -3.9016  -3.8741  -3.7992  -3.7718  -3.6509  -3.5919  -3.5419  -3.5210
  -3.4738  -3.4350  -3.4158  -3.3935  -3.3292  -3.2866  -3.2396  -3.2063
  -3.1804  -3.1628  -3.1293  -3.0879  -3.0859  -3.0183  -2.9794  -2.9392
  -2.9272  -2.9084  -2.8794  -2.8667  -2.8399  -2.7892  -2.7592  -2.7163
  -2.6994  -2.6237  -2.6059  -2.5841  -2.5374  -2.5145  -2.4856  -2.4648
  -2.4371  -2.4100  -2.3981  -2.3656  -2.3360  -2.3031  -2.2811  -2.2669
  -2.1835  -2.1657  -2.1517  -2.0785  -2.0499  -2.0081  -1.9855  -1.8944
  -1.8694  -1.8510  -1.8202  -1.7935  -1.7671  -1.7576  -1.7363  -1.6966
  -1.6658  -1.6118  -1.5744  -1.5255  -1.5034  -1.4584  -1.4190  -1.3750
  -1.3311  -1.3110  -1.2748  -1.2049  -1.1973  -1.1566  -1.1397  -1.1254
  -1.0783  -1.0597  -1.0466  -0.9978  -0.9781  -0.9549  -0.9413  -0.9040
  -0.8914  -0.8438  -0.8185  -0.7824  -0.7552  -0.7247  -0.7144  -0.6936
  -0.6709  -0.6484  -0.6344  -0.6029  -0.5873  -0.5762  -0.5542  -0.5286
  -0.5196  -0.4760  -0.4579  -0.4358  -0.4291  -0.4207  -0.4066  -0.3922
  -0.3688  -0.3524  -0.3439  -0.3313  -0.3012  -0.2919  -0.2764  -0.2619
  -0.2352  -0.1981  -0.1812  -0.1733  -0.1566  -0.1358  -0.1183  -0.0894
  -0.0737  -0.0571  -0.0276  -0.0125  -0.0031   0.0101   0.0284   0.0386
   0.0615   0.0965   0.1117   0.1351   0.1500   0.1639   0.1785   0.2031
   0.2182   0.2337   0.2551   0.2784   0.3190   0.3546   0.3652   0.3978
   0.4085   0.4653   0.4943   0.5280   0.5445   0.5662   0.5894   0.7072
   0.7134   0.7888   0.8062   0.8469   0.8814   0.9414   1.0236   1.1420
   5.5930
     eigenvalues at k+q:
 -37.4563 -37.2998 -37.2600 -36.8754 -36.8501 -36.7213 -36.5935 -36.5818
 -36.5234 -36.4892 -36.3596 -36.2156 -19.2368 -19.1458 -19.0678 -18.9608
 -18.8995 -18.8058 -18.7737 -18.7495 -18.7420 -18.6782 -18.6591 -18.6516
 -18.6194 -18.6167 -18.4746 -18.4604 -18.4226 -18.3648 -18.3273 -18.3130
 -18.2912 -18.2815 -18.2572 -18.2303 -18.2083 -18.1850 -18.1758 -18.1627
 -18.1554 -18.1321 -18.1179 -18.0791 -18.0631 -18.0494 -18.0343 -18.0158
 -18.0024 -17.9991 -17.9812 -17.9673 -17.9551 -17.9356 -17.9263 -17.8913
 -17.8793 -17.8655 -17.8521 -17.8328 -17.8213 -17.8009 -17.7856 -17.7640
 -17.7503 -17.7457 -17.7170 -17.7065 -17.6858 -17.6744 -17.6654 -17.6473
 -17.6298 -17.6185 -17.6086 -17.6031 -17.5834 -17.5774 -17.5441 -17.5279
 -17.5219 -17.5119 -17.4890 -17.4710 -17.4624 -17.4529 -17.4199 -17.3941
 -17.3650 -17.3115 -17.2991 -17.2721 -17.1578 -17.0447 -17.0409 -16.9615
 -16.8858 -16.8621 -16.8195 -16.6734 -16.0054 -15.9774 -15.8578 -15.8191
 -15.7763 -15.6860 -15.6041 -15.5674 -15.3956 -15.3569 -15.2693 -15.2536
 -15.2420 -15.2108 -15.1567 -15.1190 -15.0786 -15.0163 -14.8612 -14.7958
 -14.6925 -14.6137  -7.6407  -7.1840  -6.9938  -6.8256  -6.7910  -6.6498
  -6.5025  -6.4677  -6.4042  -6.3894  -6.3772  -6.3463  -6.2828  -6.2771
  -6.2663  -6.2109  -6.1783  -6.1530  -6.1300  -6.1165  -6.0864  -6.0664
  -6.0583  -5.9828  -5.9604  -5.9451  -5.9336  -5.8827  -5.8445  -5.8192
  -5.7619  -5.7490  -5.7019  -5.6965  -5.6862  -5.6250  -5.6127  -5.5993
  -5.5512  -5.4949  -5.3585  -5.3300  -5.2981  -5.2788  -5.2307  -5.1849
  -5.1206  -5.0807  -5.0302  -4.9793  -4.4981  -4.4571  -4.0979  -3.9886
  -3.9016  -3.8741  -3.7992  -3.7718  -3.6510  -3.5919  -3.5418  -3.5211
  -3.4738  -3.4350  -3.4158  -3.3935  -3.3292  -3.2866  -3.2396  -3.2063
  -3.1804  -3.1628  -3.1293  -3.0879  -3.0860  -3.0183  -2.9795  -2.9392
  -2.9273  -2.9084  -2.8794  -2.8668  -2.8399  -2.7892  -2.7592  -2.7163
  -2.6993  -2.6237  -2.6059  -2.5842  -2.5374  -2.5145  -2.4856  -2.4648
  -2.4371  -2.4100  -2.3981  -2.3656  -2.3360  -2.3031  -2.2810  -2.2669
  -2.1836  -2.1657  -2.1516  -2.0785  -2.0499  -2.0081  -1.9855  -1.8944
  -1.8695  -1.8510  -1.8202  -1.7935  -1.7671  -1.7576  -1.7363  -1.6966
  -1.6658  -1.6118  -1.5744  -1.5255  -1.5034  -1.4584  -1.4191  -1.3750
  -1.3311  -1.3110  -1.2748  -1.2049  -1.1973  -1.1566  -1.1397  -1.1254
  -1.0784  -1.0597  -1.0466  -0.9978  -0.9781  -0.9549  -0.9412  -0.9040
  -0.8914  -0.8438  -0.8185  -0.7824  -0.7552  -0.7247  -0.7144  -0.6936
  -0.6710  -0.6484  -0.6344  -0.6029  -0.5873  -0.5762  -0.5542  -0.5286
  -0.5196  -0.4760  -0.4579  -0.4358  -0.4291  -0.4207  -0.4067  -0.3922
  -0.3688  -0.3523  -0.3439  -0.3312  -0.3012  -0.2919  -0.2764  -0.2619
  -0.2352  -0.1981  -0.1812  -0.1733  -0.1565  -0.1358  -0.1183  -0.0894
  -0.0736  -0.0571  -0.0276  -0.0125  -0.0031   0.0101   0.0284   0.0386
   0.0614   0.0965   0.1117   0.1350   0.1500   0.1639   0.1785   0.2031
   0.2182   0.2337   0.2551   0.2784   0.3190   0.3546   0.3652   0.3978
   0.4085   0.4653   0.4943   0.5280   0.5445   0.5662   0.5894   0.7072
   0.7134   0.7887   0.8062   0.8469   0.8814   0.9414   1.0236   1.1420
   5.5930
     cgsolve_all iterations 156    anorm=    0.76E-07
PARA_AUG  1      50.5940177        -0.1890361        -0.0305746
     cgsolve_all iterations 156    anorm=    0.76E-07
PARA_AUG  2      -0.1261910        50.6434381        -0.0681331
     cgsolve_all iterations 156    anorm=    0.78E-07
PARA_AUG  3      -0.0801921        -0.1150067        50.4508300
     cgsolve_all iterations 174    anorm=    0.77E-07
     cgsolve_all iterations 175    anorm=    0.76E-07
     cgsolve_all iterations 171    anorm=    0.75E-07
     compute_u_kq: q = (    0.0399,    0.0000,    0.0000)
     Rotating WFCS
     c_bands:  1 eigenvalues not converged
     ethr =  1.00E-14,  avg # of iterations =121.0
     eigenvalues at k:
 -37.4562 -37.2997 -37.2601 -36.8754 -36.8501 -36.7212 -36.5935 -36.5818
 -36.5234 -36.4892 -36.3596 -36.2156 -19.2368 -19.1458 -19.0678 -18.9608
 -18.8996 -18.8058 -18.7737 -18.7496 -18.7420 -18.6781 -18.6591 -18.6516
 -18.6194 -18.6167 -18.4745 -18.4605 -18.4226 -18.3647 -18.3273 -18.3130
 -18.2913 -18.2815 -18.2573 -18.2303 -18.2083 -18.1850 -18.1758 -18.1627
 -18.1554 -18.1321 -18.1179 -18.0791 -18.0631 -18.0494 -18.0342 -18.0158
 -18.0024 -17.9991 -17.9812 -17.9673 -17.9550 -17.9356 -17.9263 -17.8913
 -17.8793 -17.8655 -17.8521 -17.8328 -17.8213 -17.8010 -17.7856 -17.7640
 -17.7503 -17.7457 -17.7170 -17.7065 -17.6858 -17.6744 -17.6654 -17.6473
 -17.6298 -17.6186 -17.6086 -17.6031 -17.5834 -17.5774 -17.5441 -17.5279
 -17.5219 -17.5119 -17.4890 -17.4709 -17.4624 -17.4529 -17.4199 -17.3941
 -17.3650 -17.3115 -17.2991 -17.2720 -17.1578 -17.0447 -17.0409 -16.9614
 -16.8858 -16.8621 -16.8195 -16.6734 -16.0055 -15.9774 -15.8578 -15.8190
 -15.7763 -15.6859 -15.6041 -15.5675 -15.3957 -15.3569 -15.2693 -15.2536
 -15.2420 -15.2108 -15.1567 -15.1190 -15.0786 -15.0163 -14.8612 -14.7958
 -14.6925 -14.6137  -7.6406  -7.1840  -6.9939  -6.8256  -6.7910  -6.6498
  -6.5024  -6.4678  -6.4043  -6.3895  -6.3771  -6.3463  -6.2828  -6.2771
  -6.2663  -6.2109  -6.1784  -6.1530  -6.1300  -6.1166  -6.0864  -6.0663
  -6.0583  -5.9828  -5.9605  -5.9451  -5.9337  -5.8826  -5.8446  -5.8192
  -5.7619  -5.7490  -5.7019  -5.6965  -5.6862  -5.6250  -5.6127  -5.5993
  -5.5512  -5.4948  -5.3585  -5.3300  -5.2981  -5.2788  -5.2307  -5.1848
  -5.1205  -5.0808  -5.0302  -4.9793  -4.4981  -4.4570  -4.0979  -3.9887
  -3.9016  -3.8741  -3.7992  -3.7718  -3.6509  -3.5919  -3.5419  -3.5210
  -3.4738  -3.4350  -3.4158  -3.3935  -3.3292  -3.2866  -3.2396  -3.2063
  -3.1804  -3.1628  -3.1293  -3.0879  -3.0859  -3.0183  -2.9794  -2.9392
  -2.9272  -2.9084  -2.8794  -2.8667  -2.8399  -2.7892  -2.7592  -2.7163
  -2.6994  -2.6237  -2.6059  -2.5841  -2.5374  -2.5145  -2.4856  -2.4648
  -2.4371  -2.4100  -2.3981  -2.3656  -2.3360  -2.3031  -2.2811  -2.2669
  -2.1835  -2.1657  -2.1517  -2.0785  -2.0499  -2.0081  -1.9855  -1.8944
  -1.8694  -1.8510  -1.8202  -1.7935  -1.7671  -1.7576  -1.7363  -1.6966
  -1.6658  -1.6118  -1.5744  -1.5255  -1.5034  -1.4584  -1.4190  -1.3750
  -1.3311  -1.3110  -1.2748  -1.2049  -1.1973  -1.1566  -1.1397  -1.1254
  -1.0783  -1.0597  -1.0466  -0.9978  -0.9781  -0.9549  -0.9413  -0.9040
  -0.8914  -0.8438  -0.8185  -0.7824  -0.7552  -0.7247  -0.7144  -0.6936
  -0.6709  -0.6484  -0.6344  -0.6029  -0.5873  -0.5762  -0.5542  -0.5286
  -0.5196  -0.4760  -0.4579  -0.4358  -0.4291  -0.4207  -0.4066  -0.3922
  -0.3688  -0.3524  -0.3439  -0.3313  -0.3012  -0.2919  -0.2764  -0.2619
  -0.2352  -0.1981  -0.1812  -0.1733  -0.1566  -0.1358  -0.1183  -0.0894
  -0.0737  -0.0571  -0.0276  -0.0125  -0.0031   0.0101   0.0284   0.0386
   0.0615   0.0965   0.1117   0.1351   0.1500   0.1639   0.1785   0.2031
   0.2182   0.2337   0.2551   0.2784   0.3190   0.3546   0.3652   0.3978
   0.4085   0.4653   0.4943   0.5280   0.5445   0.5662   0.5894   0.7072
   0.7134   0.7888   0.8062   0.8469   0.8814   0.9414   1.0236   1.1420
   5.5930
     eigenvalues at k+q:
 -37.4563 -37.2998 -37.2600 -36.8754 -36.8501 -36.7212 -36.5935 -36.5818
 -36.5234 -36.4891 -36.3596 -36.2156 -19.2370 -19.1458 -19.0684 -18.9609
 -18.8990 -18.8056 -18.7741 -18.7494 -18.7425 -18.6771 -18.6579 -18.6509
 -18.6209 -18.6179 -18.4762 -18.4608 -18.4239 -18.3648 -18.3264 -18.3126
 -18.2905 -18.2831 -18.2583 -18.2283 -18.2112 -18.1858 -18.1753 -18.1638
 -18.1574 -18.1338 -18.1197 -18.0805 -18.0642 -18.0529 -18.0341 -18.0156
 -18.0013 -17.9997 -17.9812 -17.9667 -17.9542 -17.9358 -17.9243 -17.8900
 -17.8785 -17.8669 -17.8514 -17.8317 -17.8190 -17.7982 -17.7863 -17.7637
 -17.7509 -17.7440 -17.7190 -17.7057 -17.6870 -17.6749 -17.6660 -17.6474
 -17.6284 -17.6173 -17.6090 -17.6026 -17.5821 -17.5763 -17.5424 -17.5271
 -17.5176 -17.5101 -17.4882 -17.4685 -17.4591 -17.4531 -17.4210 -17.3873
 -17.3611 -17.3076 -17.2991 -17.2735 -17.1578 -17.0448 -17.0425 -16.9679
 -16.8863 -16.8618 -16.8316 -16.6735 -16.0047 -15.9769 -15.8596 -15.8214
 -15.7771 -15.6868 -15.6104 -15.5659 -15.3952 -15.3570 -15.2692 -15.2533
 -15.2374 -15.2097 -15.1594 -15.1194 -15.0811 -15.0193 -14.8594 -14.7918
 -14.6913 -14.6125  -7.6295  -7.1675  -6.9919  -6.8249  -6.7913  -6.6525
  -6.5157  -6.4679  -6.4078  -6.3892  -6.3785  -6.3494  -6.2838  -6.2797
  -6.2662  -6.2199  -6.1788  -6.1519  -6.1315  -6.1155  -6.0868  -6.0693
  -6.0585  -5.9820  -5.9623  -5.9463  -5.9355  -5.8830  -5.8444  -5.8203
  -5.7674  -5.7475  -5.7037  -5.6986  -5.6866  -5.6242  -5.6088  -5.5973
  -5.5525  -5.4987  -5.3581  -5.3260  -5.2968  -5.2787  -5.2312  -5.1839
  -5.1203  -5.0703  -5.0313  -4.9788  -4.4897  -4.4387  -4.0985  -3.9978
  -3.9132  -3.8775  -3.8020  -3.7748  -3.6497  -3.5917  -3.5478  -3.5264
  -3.4726  -3.4367  -3.4177  -3.3978  -3.3343  -3.2924  -3.2392  -3.2058
  -3.1783  -3.1635  -3.1287  -3.0863  -3.0743  -3.0150  -2.9773  -2.9390
  -2.9265  -2.9039  -2.8752  -2.8609  -2.8381  -2.7898  -2.7585  -2.7145
  -2.7000  -2.6237  -2.6056  -2.5878  -2.5358  -2.5194  -2.4840  -2.4664
  -2.4379  -2.4112  -2.4036  -2.3677  -2.3371  -2.3018  -2.2760  -2.2666
  -2.1778  -2.1710  -2.1487  -2.0809  -2.0519  -2.0043  -1.9843  -1.8975
  -1.8678  -1.8487  -1.8182  -1.7934  -1.7703  -1.7603  -1.7380  -1.6995
  -1.6632  -1.6133  -1.5741  -1.5258  -1.5029  -1.4576  -1.4173  -1.3783
  -1.3354  -1.3083  -1.2739  -1.2069  -1.1939  -1.1556  -1.1387  -1.1268
  -1.0782  -1.0577  -1.0442  -0.9956  -0.9780  -0.9535  -0.9387  -0.9022
  -0.8883  -0.8441  -0.8186  -0.7811  -0.7557  -0.7245  -0.7165  -0.6904
  -0.6674  -0.6513  -0.6356  -0.6049  -0.5883  -0.5768  -0.5552  -0.5293
  -0.5197  -0.4766  -0.4580  -0.4368  -0.4288  -0.4209  -0.4050  -0.3954
  -0.3676  -0.3521  -0.3431  -0.3293  -0.3012  -0.2906  -0.2775  -0.2609
  -0.2363  -0.1990  -0.1823  -0.1727  -0.1560  -0.1354  -0.1179  -0.0878
  -0.0766  -0.0551  -0.0286  -0.0131  -0.0033   0.0130   0.0288   0.0394
   0.0622   0.0985   0.1126   0.1334   0.1492   0.1654   0.1804   0.2034
   0.2190   0.2339   0.2529   0.2764   0.3208   0.3554   0.3676   0.4005
   0.4098   0.4645   0.5023   0.5262   0.5444   0.5683   0.5914   0.7068
   0.7129   0.7865   0.8034   0.8445   0.8812   0.9403   1.0258   1.1331
   5.5703
     cgsolve_all iterations 175    anorm=    0.76E-07
     cgsolve_all iterations 177    anorm=    0.77E-07
     cgsolve_all iterations 174    anorm=    0.76E-07
     compute_u_kq: q = (   -0.0399,    0.0000,    0.0000)
     Rotating WFCS
     c_bands:  1 eigenvalues not converged
     ethr =  1.00E-14,  avg # of iterations =121.0
     eigenvalues at k:
 -37.4562 -37.2997 -37.2601 -36.8754 -36.8501 -36.7212 -36.5935 -36.5818
 -36.5234 -36.4892 -36.3596 -36.2156 -19.2368 -19.1458 -19.0678 -18.9608
 -18.8996 -18.8058 -18.7737 -18.7496 -18.7420 -18.6781 -18.6591 -18.6516
 -18.6194 -18.6167 -18.4745 -18.4605 -18.4226 -18.3647 -18.3273 -18.3130
 -18.2913 -18.2815 -18.2573 -18.2303 -18.2083 -18.1850 -18.1758 -18.1627
 -18.1554 -18.1321 -18.1179 -18.0791 -18.0631 -18.0494 -18.0342 -18.0158
 -18.0024 -17.9991 -17.9812 -17.9673 -17.9550 -17.9356 -17.9263 -17.8913
 -17.8793 -17.8655 -17.8521 -17.8328 -17.8213 -17.8010 -17.7856 -17.7640
 -17.7503 -17.7457 -17.7170 -17.7065 -17.6858 -17.6744 -17.6654 -17.6473
 -17.6298 -17.6186 -17.6086 -17.6031 -17.5834 -17.5774 -17.5441 -17.5279
 -17.5219 -17.5119 -17.4890 -17.4709 -17.4624 -17.4529 -17.4199 -17.3941
 -17.3650 -17.3115 -17.2991 -17.2720 -17.1578 -17.0447 -17.0409 -16.9614
 -16.8858 -16.8621 -16.8195 -16.6734 -16.0055 -15.9774 -15.8578 -15.8190
 -15.7763 -15.6859 -15.6041 -15.5675 -15.3957 -15.3569 -15.2693 -15.2536
 -15.2420 -15.2108 -15.1567 -15.1190 -15.0786 -15.0163 -14.8612 -14.7958
 -14.6925 -14.6137  -7.6406  -7.1840  -6.9939  -6.8256  -6.7910  -6.6498
  -6.5024  -6.4678  -6.4043  -6.3895  -6.3771  -6.3463  -6.2828  -6.2771
  -6.2663  -6.2109  -6.1784  -6.1530  -6.1300  -6.1166  -6.0864  -6.0663
  -6.0583  -5.9828  -5.9605  -5.9451  -5.9337  -5.8826  -5.8446  -5.8192
  -5.7619  -5.7490  -5.7019  -5.6965  -5.6862  -5.6250  -5.6127  -5.5993
  -5.5512  -5.4948  -5.3585  -5.3300  -5.2981  -5.2788  -5.2307  -5.1848
  -5.1205  -5.0808  -5.0302  -4.9793  -4.4981  -4.4570  -4.0979  -3.9887
  -3.9016  -3.8741  -3.7992  -3.7718  -3.6509  -3.5919  -3.5419  -3.5210
  -3.4738  -3.4350  -3.4158  -3.3935  -3.3292  -3.2866  -3.2396  -3.2063
  -3.1804  -3.1628  -3.1293  -3.0879  -3.0859  -3.0183  -2.9794  -2.9392
  -2.9272  -2.9084  -2.8794  -2.8667  -2.8399  -2.7892  -2.7592  -2.7163
  -2.6994  -2.6237  -2.6059  -2.5841  -2.5374  -2.5145  -2.4856  -2.4648
  -2.4371  -2.4100  -2.3981  -2.3656  -2.3360  -2.3031  -2.2811  -2.2669
  -2.1835  -2.1657  -2.1517  -2.0785  -2.0499  -2.0081  -1.9855  -1.8944
  -1.8694  -1.8510  -1.8202  -1.7935  -1.7671  -1.7576  -1.7363  -1.6966
  -1.6658  -1.6118  -1.5744  -1.5255  -1.5034  -1.4584  -1.4190  -1.3750
  -1.3311  -1.3110  -1.2748  -1.2049  -1.1973  -1.1566  -1.1397  -1.1254
  -1.0783  -1.0597  -1.0466  -0.9978  -0.9781  -0.9549  -0.9413  -0.9040
  -0.8914  -0.8438  -0.8185  -0.7824  -0.7552  -0.7247  -0.7144  -0.6936
  -0.6709  -0.6484  -0.6344  -0.6029  -0.5873  -0.5762  -0.5542  -0.5286
  -0.5196  -0.4760  -0.4579  -0.4358  -0.4291  -0.4207  -0.4066  -0.3922
  -0.3688  -0.3524  -0.3439  -0.3313  -0.3012  -0.2919  -0.2764  -0.2619
  -0.2352  -0.1981  -0.1812  -0.1733  -0.1566  -0.1358  -0.1183  -0.0894
  -0.0737  -0.0571  -0.0276  -0.0125  -0.0031   0.0101   0.0284   0.0386
   0.0615   0.0965   0.1117   0.1351   0.1500   0.1639   0.1785   0.2031
   0.2182   0.2337   0.2551   0.2784   0.3190   0.3546   0.3652   0.3978
   0.4085   0.4653   0.4943   0.5280   0.5445   0.5662   0.5894   0.7072
   0.7134   0.7888   0.8062   0.8469   0.8814   0.9414   1.0236   1.1420
   5.5930
     eigenvalues at k+q:
 -37.4563 -37.2998 -37.2600 -36.8754 -36.8501 -36.7213 -36.5935 -36.5818
 -36.5234 -36.4892 -36.3596 -36.2156 -19.2365 -19.1458 -19.0673 -18.9608
 -18.9000 -18.8059 -18.7736 -18.7497 -18.7417 -18.6787 -18.6603 -18.6526
 -18.6186 -18.6150 -18.4725 -18.4600 -18.4212 -18.3648 -18.3283 -18.3134
 -18.2921 -18.2799 -18.2562 -18.2323 -18.2055 -18.1843 -18.1760 -18.1628
 -18.1521 -18.1300 -18.1157 -18.0781 -18.0626 -18.0459 -18.0343 -18.0164
 -18.0040 -17.9977 -17.9807 -17.9678 -17.9560 -17.9353 -17.9284 -17.8930
 -17.8803 -17.8642 -17.8526 -17.8342 -17.8234 -17.8035 -17.7848 -17.7642
 -17.7504 -17.7471 -17.7153 -17.7073 -17.6841 -17.6738 -17.6646 -17.6474
 -17.6313 -17.6198 -17.6084 -17.6033 -17.5847 -17.5785 -17.5457 -17.5296
 -17.5259 -17.5136 -17.4902 -17.4736 -17.4655 -17.4526 -17.4193 -17.4005
 -17.3685 -17.3153 -17.2990 -17.2705 -17.1578 -17.0446 -17.0396 -16.9551
 -16.8850 -16.8626 -16.8076 -16.6733 -16.0078 -15.9773 -15.8554 -15.8165
 -15.7752 -15.6851 -15.5970 -15.5687 -15.3963 -15.3581 -15.2697 -15.2550
 -15.2457 -15.2121 -15.1540 -15.1181 -15.0754 -15.0128 -14.8643 -14.8012
 -14.6928 -14.6142  -7.6517  -7.1999  -6.9958  -6.8263  -6.7905  -6.6471
  -6.4897  -6.4676  -6.4011  -6.3890  -6.3759  -6.3431  -6.2818  -6.2752
  -6.2665  -6.2034  -6.1780  -6.1540  -6.1283  -6.1175  -6.0860  -6.0631
  -6.0579  -5.9833  -5.9584  -5.9438  -5.9315  -5.8823  -5.8449  -5.8182
  -5.7575  -5.7497  -5.7033  -5.6930  -5.6829  -5.6258  -5.6163  -5.6011
  -5.5501  -5.4909  -5.3591  -5.3343  -5.2990  -5.2787  -5.2302  -5.1858
  -5.1210  -5.0909  -5.0291  -4.9798  -4.5069  -4.4754  -4.0980  -3.9789
  -3.8899  -3.8716  -3.7968  -3.7685  -3.6523  -3.5921  -3.5356  -3.5147
  -3.4746  -3.4337  -3.4143  -3.3883  -3.3239  -3.2816  -3.2393  -3.2073
  -3.1828  -3.1627  -3.1301  -3.0967  -3.0881  -3.0214  -2.9818  -2.9415
  -2.9280  -2.9126  -2.8831  -2.8719  -2.8410  -2.7884  -2.7597  -2.7182
  -2.6981  -2.6237  -2.6070  -2.5813  -2.5397  -2.5084  -2.4892  -2.4629
  -2.4364  -2.4088  -2.3917  -2.3629  -2.3345  -2.3040  -2.2863  -2.2672
  -2.1899  -2.1603  -2.1535  -2.0757  -2.0482  -2.0121  -1.9862  -1.8935
  -1.8706  -1.8524  -1.8214  -1.7945  -1.7650  -1.7542  -1.7342  -1.6943
  -1.6683  -1.6093  -1.5752  -1.5255  -1.5029  -1.4599  -1.4212  -1.3720
  -1.3284  -1.3133  -1.2764  -1.2063  -1.1981  -1.1594  -1.1407  -1.1228
  -1.0803  -1.0599  -1.0475  -1.0005  -0.9785  -0.9567  -0.9429  -0.9057
  -0.8940  -0.8434  -0.8181  -0.7846  -0.7542  -0.7254  -0.7125  -0.6963
  -0.6733  -0.6454  -0.6332  -0.6009  -0.5862  -0.5754  -0.5536  -0.5288
  -0.5194  -0.4756  -0.4577  -0.4352  -0.4295  -0.4208  -0.4084  -0.3883
  -0.3701  -0.3523  -0.3445  -0.3336  -0.3024  -0.2930  -0.2754  -0.2621
  -0.2345  -0.1974  -0.1805  -0.1742  -0.1575  -0.1358  -0.1186  -0.0906
  -0.0709  -0.0587  -0.0272  -0.0125  -0.0026   0.0069   0.0279   0.0383
   0.0610   0.0945   0.1110   0.1368   0.1508   0.1615   0.1776   0.2026
   0.2171   0.2336   0.2570   0.2804   0.3172   0.3538   0.3628   0.3942
   0.4079   0.4660   0.4867   0.5301   0.5445   0.5646   0.5883   0.7068
   0.7136   0.7904   0.8090   0.8480   0.8822   0.9440   1.0233   1.1511
   5.6099
     cgsolve_all iterations 171    anorm=    0.76E-07
     cgsolve_all iterations 174    anorm=    0.77E-07
     cgsolve_all iterations 171    anorm=    0.75E-07
     compute_u_kq: q = (    0.0000,    0.0399,    0.0000)
     Rotating WFCS
     c_bands:  1 eigenvalues not converged
     ethr =  1.00E-14,  avg # of iterations =121.0
     eigenvalues at k:
 -37.4562 -37.2997 -37.2601 -36.8754 -36.8501 -36.7212 -36.5935 -36.5818
 -36.5234 -36.4892 -36.3596 -36.2156 -19.2368 -19.1458 -19.0678 -18.9608
 -18.8996 -18.8058 -18.7737 -18.7496 -18.7420 -18.6781 -18.6591 -18.6516
 -18.6194 -18.6167 -18.4745 -18.4605 -18.4226 -18.3647 -18.3273 -18.3130
 -18.2913 -18.2815 -18.2573 -18.2303 -18.2083 -18.1850 -18.1758 -18.1627
 -18.1554 -18.1321 -18.1179 -18.0791 -18.0631 -18.0494 -18.0342 -18.0158
 -18.0024 -17.9991 -17.9812 -17.9673 -17.9550 -17.9356 -17.9263 -17.8913
 -17.8793 -17.8655 -17.8521 -17.8328 -17.8213 -17.8010 -17.7856 -17.7640
 -17.7503 -17.7457 -17.7170 -17.7065 -17.6858 -17.6744 -17.6654 -17.6473
 -17.6298 -17.6186 -17.6086 -17.6031 -17.5834 -17.5774 -17.5441 -17.5279
 -17.5219 -17.5119 -17.4890 -17.4709 -17.4624 -17.4529 -17.4199 -17.3941
 -17.3650 -17.3115 -17.2991 -17.2720 -17.1578 -17.0447 -17.0409 -16.9614
 -16.8858 -16.8621 -16.8195 -16.6734 -16.0055 -15.9774 -15.8578 -15.8190
 -15.7763 -15.6859 -15.6041 -15.5675 -15.3957 -15.3569 -15.2693 -15.2536
 -15.2420 -15.2108 -15.1567 -15.1190 -15.0786 -15.0163 -14.8612 -14.7958
 -14.6925 -14.6137  -7.6406  -7.1840  -6.9939  -6.8256  -6.7910  -6.6498
  -6.5024  -6.4678  -6.4043  -6.3895  -6.3771  -6.3463  -6.2828  -6.2771
  -6.2663  -6.2109  -6.1784  -6.1530  -6.1300  -6.1166  -6.0864  -6.0663
  -6.0583  -5.9828  -5.9605  -5.9451  -5.9337  -5.8826  -5.8446  -5.8192
  -5.7619  -5.7490  -5.7019  -5.6965  -5.6862  -5.6250  -5.6127  -5.5993
  -5.5512  -5.4948  -5.3585  -5.3300  -5.2981  -5.2788  -5.2307  -5.1848
  -5.1205  -5.0808  -5.0302  -4.9793  -4.4981  -4.4570  -4.0979  -3.9887
  -3.9016  -3.8741  -3.7992  -3.7718  -3.6509  -3.5919  -3.5419  -3.5210
  -3.4738  -3.4350  -3.4158  -3.3935  -3.3292  -3.2866  -3.2396  -3.2063
  -3.1804  -3.1628  -3.1293  -3.0879  -3.0859  -3.0183  -2.9794  -2.9392
  -2.9272  -2.9084  -2.8794  -2.8667  -2.8399  -2.7892  -2.7592  -2.7163
  -2.6994  -2.6237  -2.6059  -2.5841  -2.5374  -2.5145  -2.4856  -2.4648
  -2.4371  -2.4100  -2.3981  -2.3656  -2.3360  -2.3031  -2.2811  -2.2669
  -2.1835  -2.1657  -2.1517  -2.0785  -2.0499  -2.0081  -1.9855  -1.8944
  -1.8694  -1.8510  -1.8202  -1.7935  -1.7671  -1.7576  -1.7363  -1.6966
  -1.6658  -1.6118  -1.5744  -1.5255  -1.5034  -1.4584  -1.4190  -1.3750
  -1.3311  -1.3110  -1.2748  -1.2049  -1.1973  -1.1566  -1.1397  -1.1254
  -1.0783  -1.0597  -1.0466  -0.9978  -0.9781  -0.9549  -0.9413  -0.9040
  -0.8914  -0.8438  -0.8185  -0.7824  -0.7552  -0.7247  -0.7144  -0.6936
  -0.6709  -0.6484  -0.6344  -0.6029  -0.5873  -0.5762  -0.5542  -0.5286
  -0.5196  -0.4760  -0.4579  -0.4358  -0.4291  -0.4207  -0.4066  -0.3922
  -0.3688  -0.3524  -0.3439  -0.3313  -0.3012  -0.2919  -0.2764  -0.2619
  -0.2352  -0.1981  -0.1812  -0.1733  -0.1566  -0.1358  -0.1183  -0.0894
  -0.0737  -0.0571  -0.0276  -0.0125  -0.0031   0.0101   0.0284   0.0386
   0.0615   0.0965   0.1117   0.1351   0.1500   0.1639   0.1785   0.2031
   0.2182   0.2337   0.2551   0.2784   0.3190   0.3546   0.3652   0.3978
   0.4085   0.4653   0.4943   0.5280   0.5445   0.5662   0.5894   0.7072
   0.7134   0.7888   0.8062   0.8469   0.8814   0.9414   1.0236   1.1420
   5.5930
     eigenvalues at k+q:
 -37.4563 -37.2998 -37.2600 -36.8754 -36.8501 -36.7213 -36.5935 -36.5818
 -36.5234 -36.4892 -36.3596 -36.2157 -19.2365 -19.1456 -19.0663 -18.9611
 -18.9000 -18.8081 -18.7745 -18.7495 -18.7426 -18.6757 -18.6585 -18.6521
 -18.6197 -18.6155 -18.4737 -18.4600 -18.4211 -18.3623 -18.3274 -18.3135
 -18.2902 -18.2803 -18.2563 -18.2312 -18.2079 -18.1823 -18.1754 -18.1631
 -18.1545 -18.1301 -18.1121 -18.0788 -18.0593 -18.0475 -18.0345 -18.0156
 -18.0036 -17.9982 -17.9799 -17.9681 -17.9560 -17.9368 -17.9297 -17.8937
 -17.8815 -17.8664 -17.8523 -17.8361 -17.8214 -17.7997 -17.7834 -17.7637
 -17.7495 -17.7448 -17.7191 -17.7069 -17.6881 -17.6761 -17.6664 -17.6489
 -17.6309 -17.6192 -17.6086 -17.6019 -17.5844 -17.5761 -17.5452 -17.5317
 -17.5272 -17.5147 -17.4916 -17.4762 -17.4652 -17.4535 -17.4199 -17.4033
 -17.3697 -17.3169 -17.2985 -17.2697 -17.1579 -17.0446 -17.0389 -16.9521
 -16.8850 -16.8629 -16.8020 -16.6733 -16.0042 -15.9805 -15.8576 -15.8161
 -15.7691 -15.6843 -15.5992 -15.5698 -15.3964 -15.3611 -15.2693 -15.2529
 -15.2422 -15.2112 -15.1538 -15.1212 -15.0742 -15.0129 -14.8656 -14.7993
 -14.6938 -14.6166  -7.6569  -7.2074  -6.9962  -6.8267  -6.7897  -6.6469
  -6.4833  -6.4677  -6.3987  -6.3875  -6.3752  -6.3457  -6.2816  -6.2748
  -6.2651  -6.2010  -6.1802  -6.1523  -6.1271  -6.1159  -6.0874  -6.0581
  -6.0548  -5.9833  -5.9607  -5.9461  -5.9313  -5.8825  -5.8466  -5.8180
  -5.7558  -5.7481  -5.7028  -5.6915  -5.6797  -5.6265  -5.6178  -5.6004
  -5.5525  -5.4874  -5.3591  -5.3357  -5.2997  -5.2790  -5.2303  -5.1861
  -5.1211  -5.0960  -5.0285  -4.9802  -4.5117  -4.4848  -4.0989  -3.9723
  -3.8866  -3.8675  -3.7946  -3.7685  -3.6418  -3.5927  -3.5394  -3.5190
  -3.4718  -3.4319  -3.4096  -3.3897  -3.3269  -3.2855  -3.2336  -3.2019
  -3.1833  -3.1637  -3.1331  -3.1012  -3.0913  -3.0221  -2.9827  -2.9382
  -2.9289  -2.9091  -2.8821  -2.8689  -2.8434  -2.7891  -2.7610  -2.7184
  -2.6959  -2.6302  -2.6090  -2.5890  -2.5362  -2.5171  -2.4842  -2.4634
  -2.4401  -2.4122  -2.3942  -2.3600  -2.3364  -2.2994  -2.2822  -2.2653
  -2.1861  -2.1589  -2.1511  -2.0771  -2.0498  -2.0127  -1.9828  -1.8924
  -1.8693  -1.8513  -1.8208  -1.7934  -1.7692  -1.7552  -1.7338  -1.6933
  -1.6670  -1.6130  -1.5764  -1.5283  -1.5029  -1.4589  -1.4283  -1.3685
  -1.3299  -1.3128  -1.2720  -1.2033  -1.1979  -1.1580  -1.1452  -1.1276
  -1.0812  -1.0588  -1.0474  -0.9996  -0.9762  -0.9579  -0.9420  -0.9038
  -0.8949  -0.8453  -0.8207  -0.7807  -0.7571  -0.7245  -0.7131  -0.6901
  -0.6697  -0.6497  -0.6344  -0.6039  -0.5871  -0.5781  -0.5512  -0.5277
  -0.5186  -0.4729  -0.4585  -0.4377  -0.4306  -0.4217  -0.4059  -0.3903
  -0.3661  -0.3517  -0.3420  -0.3302  -0.3057  -0.2940  -0.2772  -0.2635
  -0.2360  -0.1955  -0.1798  -0.1721  -0.1554  -0.1352  -0.1193  -0.0926
  -0.0735  -0.0612  -0.0270  -0.0135  -0.0019   0.0095   0.0275   0.0375
   0.0586   0.0957   0.1114   0.1348   0.1496   0.1632   0.1805   0.2033
   0.2176   0.2332   0.2539   0.2805   0.3130   0.3524   0.3599   0.3923
   0.4083   0.4653   0.4929   0.5249   0.5445   0.5671   0.5891   0.7061
   0.7132   0.7878   0.8062   0.8495   0.8797   0.9451   1.0285   1.1556
   5.6206
     cgsolve_all iterations 171    anorm=    0.77E-07
     cgsolve_all iterations 173    anorm=    0.76E-07
     cgsolve_all iterations 171    anorm=    0.75E-07
     compute_u_kq: q = (    0.0000,   -0.0399,    0.0000)
     Rotating WFCS
     c_bands:  1 eigenvalues not converged
     ethr =  1.00E-14,  avg # of iterations =121.0
     eigenvalues at k:
 -37.4562 -37.2997 -37.2601 -36.8754 -36.8501 -36.7212 -36.5935 -36.5818
 -36.5234 -36.4892 -36.3596 -36.2156 -19.2368 -19.1458 -19.0678 -18.9608
 -18.8996 -18.8058 -18.7737 -18.7496 -18.7420 -18.6781 -18.6591 -18.6516
 -18.6194 -18.6167 -18.4745 -18.4605 -18.4226 -18.3647 -18.3273 -18.3130
 -18.2913 -18.2815 -18.2573 -18.2303 -18.2083 -18.1850 -18.1758 -18.1627
 -18.1554 -18.1321 -18.1179 -18.0791 -18.0631 -18.0494 -18.0342 -18.0158
 -18.0024 -17.9991 -17.9812 -17.9673 -17.9550 -17.9356 -17.9263 -17.8913
 -17.8793 -17.8655 -17.8521 -17.8328 -17.8213 -17.8010 -17.7856 -17.7640
 -17.7503 -17.7457 -17.7170 -17.7065 -17.6858 -17.6744 -17.6654 -17.6473
 -17.6298 -17.6186 -17.6086 -17.6031 -17.5834 -17.5774 -17.5441 -17.5279
 -17.5219 -17.5119 -17.4890 -17.4709 -17.4624 -17.4529 -17.4199 -17.3941
 -17.3650 -17.3115 -17.2991 -17.2720 -17.1578 -17.0447 -17.0409 -16.9614
 -16.8858 -16.8621 -16.8195 -16.6734 -16.0055 -15.9774 -15.8578 -15.8190
 -15.7763 -15.6859 -15.6041 -15.5675 -15.3957 -15.3569 -15.2693 -15.2536
 -15.2420 -15.2108 -15.1567 -15.1190 -15.0786 -15.0163 -14.8612 -14.7958
 -14.6925 -14.6137  -7.6406  -7.1840  -6.9939  -6.8256  -6.7910  -6.6498
  -6.5024  -6.4678  -6.4043  -6.3895  -6.3771  -6.3463  -6.2828  -6.2771
  -6.2663  -6.2109  -6.1784  -6.1530  -6.1300  -6.1166  -6.0864  -6.0663
  -6.0583  -5.9828  -5.9605  -5.9451  -5.9337  -5.8826  -5.8446  -5.8192
  -5.7619  -5.7490  -5.7019  -5.6965  -5.6862  -5.6250  -5.6127  -5.5993
  -5.5512  -5.4948  -5.3585  -5.3300  -5.2981  -5.2788  -5.2307  -5.1848
  -5.1205  -5.0808  -5.0302  -4.9793  -4.4981  -4.4570  -4.0979  -3.9887
  -3.9016  -3.8741  -3.7992  -3.7718  -3.6509  -3.5919  -3.5419  -3.5210
  -3.4738  -3.4350  -3.4158  -3.3935  -3.3292  -3.2866  -3.2396  -3.2063
  -3.1804  -3.1628  -3.1293  -3.0879  -3.0859  -3.0183  -2.9794  -2.9392
  -2.9272  -2.9084  -2.8794  -2.8667  -2.8399  -2.7892  -2.7592  -2.7163
  -2.6994  -2.6237  -2.6059  -2.5841  -2.5374  -2.5145  -2.4856  -2.4648
  -2.4371  -2.4100  -2.3981  -2.3656  -2.3360  -2.3031  -2.2811  -2.2669
  -2.1835  -2.1657  -2.1517  -2.0785  -2.0499  -2.0081  -1.9855  -1.8944
  -1.8694  -1.8510  -1.8202  -1.7935  -1.7671  -1.7576  -1.7363  -1.6966
  -1.6658  -1.6118  -1.5744  -1.5255  -1.5034  -1.4584  -1.4190  -1.3750
  -1.3311  -1.3110  -1.2748  -1.2049  -1.1973  -1.1566  -1.1397  -1.1254
  -1.0783  -1.0597  -1.0466  -0.9978  -0.9781  -0.9549  -0.9413  -0.9040
  -0.8914  -0.8438  -0.8185  -0.7824  -0.7552  -0.7247  -0.7144  -0.6936
  -0.6709  -0.6484  -0.6344  -0.6029  -0.5873  -0.5762  -0.5542  -0.5286
  -0.5196  -0.4760  -0.4579  -0.4358  -0.4291  -0.4207  -0.4066  -0.3922
  -0.3688  -0.3524  -0.3439  -0.3313  -0.3012  -0.2919  -0.2764  -0.2619
  -0.2352  -0.1981  -0.1812  -0.1733  -0.1566  -0.1358  -0.1183  -0.0894
  -0.0737  -0.0571  -0.0276  -0.0125  -0.0031   0.0101   0.0284   0.0386
   0.0615   0.0965   0.1117   0.1351   0.1500   0.1639   0.1785   0.2031
   0.2182   0.2337   0.2551   0.2784   0.3190   0.3546   0.3652   0.3978
   0.4085   0.4653   0.4943   0.5280   0.5445   0.5662   0.5894   0.7072
   0.7134   0.7888   0.8062   0.8469   0.8814   0.9414   1.0236   1.1420
   5.5930
     eigenvalues at k+q:
 -37.4563 -37.2998 -37.2600 -36.8754 -36.8501 -36.7212 -36.5935 -36.5819
 -36.5234 -36.4891 -36.3596 -36.2156 -19.2370 -19.1460 -19.0693 -18.9606
 -18.8991 -18.8034 -18.7731 -18.7496 -18.7415 -18.6810 -18.6597 -18.6510
 -18.6203 -18.6167 -18.4753 -18.4608 -18.4242 -18.3674 -18.3273 -18.3123
 -18.2922 -18.2827 -18.2583 -18.2296 -18.2086 -18.1884 -18.1754 -18.1619
 -18.1563 -18.1340 -18.1233 -18.0795 -18.0669 -18.0514 -18.0340 -18.0165
 -18.0020 -17.9989 -17.9824 -17.9666 -17.9542 -17.9352 -17.9218 -17.8896
 -17.8778 -17.8641 -17.8518 -17.8298 -17.8207 -17.8018 -17.7878 -17.7645
 -17.7510 -17.7463 -17.7148 -17.7065 -17.6834 -17.6727 -17.6645 -17.6456
 -17.6288 -17.6180 -17.6087 -17.6039 -17.5827 -17.5785 -17.5431 -17.5263
 -17.5151 -17.5092 -17.4867 -17.4668 -17.4597 -17.4517 -17.4203 -17.3835
 -17.3600 -17.3058 -17.2995 -17.2740 -17.1577 -17.0449 -17.0431 -16.9711
 -16.8864 -16.8617 -16.8375 -16.6735 -16.0085 -15.9729 -15.8577 -15.8217
 -15.7837 -15.6876 -15.6086 -15.5652 -15.3950 -15.3534 -15.2694 -15.2542
 -15.2419 -15.2103 -15.1598 -15.1166 -15.0825 -15.0195 -14.8575 -14.7930
 -14.6907 -14.6106  -7.6239  -7.1592  -6.9914  -6.8244  -6.7921  -6.6527
  -6.5227  -6.4677  -6.4099  -6.3914  -6.3795  -6.3467  -6.2840  -6.2806
  -6.2670  -6.2242  -6.1767  -6.1537  -6.1325  -6.1172  -6.0853  -6.0736
  -6.0602  -5.9820  -5.9600  -5.9445  -5.9358  -5.8829  -5.8426  -5.8205
  -5.7704  -5.7493  -5.7065  -5.7001  -5.6863  -5.6238  -5.6069  -5.5975
  -5.5500  -5.5020  -5.3581  -5.3246  -5.2958  -5.2784  -5.2312  -5.1837
  -5.1202  -5.0648  -5.0319  -4.9785  -4.4853  -4.4293  -4.0978  -4.0054
  -3.9154  -3.8810  -3.8038  -3.7756  -3.6588  -3.5918  -3.5435  -3.5227
  -3.4755  -3.4386  -3.4226  -3.3962  -3.3316  -3.2879  -3.2457  -3.2116
  -3.1786  -3.1619  -3.1255  -3.0815  -3.0723  -3.0147  -2.9763  -2.9403
  -2.9255  -2.9074  -2.8770  -2.8638  -2.8355  -2.7892  -2.7570  -2.7144
  -2.7024  -2.6186  -2.6039  -2.5776  -2.5393  -2.5116  -2.4883  -2.4667
  -2.4353  -2.4090  -2.4009  -2.3722  -2.3359  -2.3071  -2.2773  -2.2676
  -2.1800  -2.1743  -2.1506  -2.0789  -2.0503  -2.0059  -1.9854  -1.8969
  -1.8703  -1.8506  -1.8197  -1.7942  -1.7652  -1.7595  -1.7380  -1.6998
  -1.6644  -1.6107  -1.5721  -1.5245  -1.5031  -1.4582  -1.4093  -1.3821
  -1.3331  -1.3090  -1.2773  -1.2079  -1.1957  -1.1573  -1.1341  -1.1227
  -1.0752  -1.0619  -1.0480  -0.9928  -0.9811  -0.9514  -0.9388  -0.9030
  -0.8877  -0.8424  -0.8165  -0.7845  -0.7531  -0.7265  -0.7156  -0.6958
  -0.6722  -0.6483  -0.6328  -0.6024  -0.5870  -0.5742  -0.5574  -0.5297
  -0.5208  -0.4807  -0.4567  -0.4342  -0.4283  -0.4185  -0.4069  -0.3937
  -0.3711  -0.3529  -0.3460  -0.3319  -0.2986  -0.2886  -0.2755  -0.2603
  -0.2346  -0.2013  -0.1833  -0.1748  -0.1565  -0.1365  -0.1175  -0.0857
  -0.0739  -0.0531  -0.0282  -0.0112  -0.0043   0.0100   0.0295   0.0399
   0.0642   0.0977   0.1120   0.1352   0.1500   0.1650   0.1767   0.2030
   0.2185   0.2347   0.2563   0.2756   0.3245   0.3567   0.3706   0.4014
   0.4107   0.4652   0.4943   0.5317   0.5445   0.5665   0.5912   0.7079
   0.7135   0.7892   0.8056   0.8437   0.8836   0.9387   1.0191   1.1282
   5.5639
     cgsolve_all iterations 178    anorm=    0.76E-07
     cgsolve_all iterations 178    anorm=    0.75E-07
     cgsolve_all iterations 178    anorm=    0.75E-07
     compute_u_kq: q = (    0.0000,    0.0000,    0.0399)
     Rotating WFCS
     c_bands:  1 eigenvalues not converged
     ethr =  1.00E-14,  avg # of iterations =121.0
     eigenvalues at k:
 -37.4562 -37.2997 -37.2601 -36.8754 -36.8501 -36.7212 -36.5935 -36.5818
 -36.5234 -36.4892 -36.3596 -36.2156 -19.2368 -19.1458 -19.0678 -18.9608
 -18.8996 -18.8058 -18.7737 -18.7496 -18.7420 -18.6781 -18.6591 -18.6516
 -18.6194 -18.6167 -18.4745 -18.4605 -18.4226 -18.3647 -18.3273 -18.3130
 -18.2913 -18.2815 -18.2573 -18.2303 -18.2083 -18.1850 -18.1758 -18.1627
 -18.1554 -18.1321 -18.1179 -18.0791 -18.0631 -18.0494 -18.0342 -18.0158
 -18.0024 -17.9991 -17.9812 -17.9673 -17.9550 -17.9356 -17.9263 -17.8913
 -17.8793 -17.8655 -17.8521 -17.8328 -17.8213 -17.8010 -17.7856 -17.7640
 -17.7503 -17.7457 -17.7170 -17.7065 -17.6858 -17.6744 -17.6654 -17.6473
 -17.6298 -17.6186 -17.6086 -17.6031 -17.5834 -17.5774 -17.5441 -17.5279
 -17.5219 -17.5119 -17.4890 -17.4709 -17.4624 -17.4529 -17.4199 -17.3941
 -17.3650 -17.3115 -17.2991 -17.2720 -17.1578 -17.0447 -17.0409 -16.9614
 -16.8858 -16.8621 -16.8195 -16.6734 -16.0055 -15.9774 -15.8578 -15.8190
 -15.7763 -15.6859 -15.6041 -15.5675 -15.3957 -15.3569 -15.2693 -15.2536
 -15.2420 -15.2108 -15.1567 -15.1190 -15.0786 -15.0163 -14.8612 -14.7958
 -14.6925 -14.6137  -7.6406  -7.1840  -6.9939  -6.8256  -6.7910  -6.6498
  -6.5024  -6.4678  -6.4043  -6.3895  -6.3771  -6.3463  -6.2828  -6.2771
  -6.2663  -6.2109  -6.1784  -6.1530  -6.1300  -6.1166  -6.0864  -6.0663
  -6.0583  -5.9828  -5.9605  -5.9451  -5.9337  -5.8826  -5.8446  -5.8192
  -5.7619  -5.7490  -5.7019  -5.6965  -5.6862  -5.6250  -5.6127  -5.5993
  -5.5512  -5.4948  -5.3585  -5.3300  -5.2981  -5.2788  -5.2307  -5.1848
  -5.1205  -5.0808  -5.0302  -4.9793  -4.4981  -4.4570  -4.0979  -3.9887
  -3.9016  -3.8741  -3.7992  -3.7718  -3.6509  -3.5919  -3.5419  -3.5210
  -3.4738  -3.4350  -3.4158  -3.3935  -3.3292  -3.2866  -3.2396  -3.2063
  -3.1804  -3.1628  -3.1293  -3.0879  -3.0859  -3.0183  -2.9794  -2.9392
  -2.9272  -2.9084  -2.8794  -2.8667  -2.8399  -2.7892  -2.7592  -2.7163
  -2.6994  -2.6237  -2.6059  -2.5841  -2.5374  -2.5145  -2.4856  -2.4648
  -2.4371  -2.4100  -2.3981  -2.3656  -2.3360  -2.3031  -2.2811  -2.2669
  -2.1835  -2.1657  -2.1517  -2.0785  -2.0499  -2.0081  -1.9855  -1.8944
  -1.8694  -1.8510  -1.8202  -1.7935  -1.7671  -1.7576  -1.7363  -1.6966
  -1.6658  -1.6118  -1.5744  -1.5255  -1.5034  -1.4584  -1.4190  -1.3750
  -1.3311  -1.3110  -1.2748  -1.2049  -1.1973  -1.1566  -1.1397  -1.1254
  -1.0783  -1.0597  -1.0466  -0.9978  -0.9781  -0.9549  -0.9413  -0.9040
  -0.8914  -0.8438  -0.8185  -0.7824  -0.7552  -0.7247  -0.7144  -0.6936
  -0.6709  -0.6484  -0.6344  -0.6029  -0.5873  -0.5762  -0.5542  -0.5286
  -0.5196  -0.4760  -0.4579  -0.4358  -0.4291  -0.4207  -0.4066  -0.3922
  -0.3688  -0.3524  -0.3439  -0.3313  -0.3012  -0.2919  -0.2764  -0.2619
  -0.2352  -0.1981  -0.1812  -0.1733  -0.1566  -0.1358  -0.1183  -0.0894
  -0.0737  -0.0571  -0.0276  -0.0125  -0.0031   0.0101   0.0284   0.0386
   0.0615   0.0965   0.1117   0.1351   0.1500   0.1639   0.1785   0.2031
   0.2182   0.2337   0.2551   0.2784   0.3190   0.3546   0.3652   0.3978
   0.4085   0.4653   0.4943   0.5280   0.5445   0.5662   0.5894   0.7072
   0.7134   0.7888   0.8062   0.8469   0.8814   0.9414   1.0236   1.1420
   5.5930
     eigenvalues at k+q:
 -37.4563 -37.2998 -37.2600 -36.8754 -36.8501 -36.7213 -36.5935 -36.5818
 -36.5234 -36.4892 -36.3596 -36.2156 -19.2368 -19.1458 -19.0677 -18.9608
 -18.8995 -18.8058 -18.7737 -18.7495 -18.7420 -18.6782 -18.6591 -18.6517
 -18.6194 -18.6167 -18.4745 -18.4604 -18.4226 -18.3649 -18.3270 -18.3127
 -18.2912 -18.2823 -18.2569 -18.2304 -18.2083 -18.1854 -18.1747 -18.1641
 -18.1552 -18.1308 -18.1180 -18.0795 -18.0632 -18.0492 -18.0342 -18.0154
 -18.0037 -17.9990 -17.9810 -17.9671 -17.9545 -17.9353 -17.9266 -17.8910
 -17.8801 -17.8656 -17.8519 -17.8330 -17.8211 -17.8014 -17.7850 -17.7644
 -17.7503 -17.7460 -17.7168 -17.7060 -17.6858 -17.6746 -17.6650 -17.6481
 -17.6298 -17.6180 -17.6085 -17.6035 -17.5834 -17.5775 -17.5442 -17.5276
 -17.5218 -17.5122 -17.4892 -17.4711 -17.4621 -17.4529 -17.4202 -17.3941
 -17.3650 -17.3116 -17.2990 -17.2721 -17.1578 -17.0447 -17.0409 -16.9613
 -16.8858 -16.8621 -16.8193 -16.6734 -16.0055 -15.9774 -15.8577 -15.8190
 -15.7763 -15.6860 -15.6040 -15.5675 -15.3956 -15.3569 -15.2693 -15.2536
 -15.2421 -15.2108 -15.1567 -15.1190 -15.0786 -15.0163 -14.8612 -14.7959
 -14.6925 -14.6137  -7.6409  -7.1843  -6.9938  -6.8257  -6.7910  -6.6497
  -6.5022  -6.4677  -6.4042  -6.3894  -6.3772  -6.3463  -6.2827  -6.2772
  -6.2662  -6.2108  -6.1783  -6.1529  -6.1300  -6.1167  -6.0864  -6.0662
  -6.0583  -5.9828  -5.9603  -5.9452  -5.9335  -5.8827  -5.8446  -5.8192
  -5.7618  -5.7490  -5.7016  -5.6968  -5.6861  -5.6251  -5.6127  -5.5993
  -5.5512  -5.4948  -5.3586  -5.3301  -5.2979  -5.2789  -5.2307  -5.1849
  -5.1205  -5.0809  -5.0302  -4.9793  -4.4982  -4.4574  -4.0979  -3.9884
  -3.9014  -3.8740  -3.7990  -3.7718  -3.6511  -3.5919  -3.5414  -3.5208
  -3.4744  -3.4342  -3.4166  -3.3930  -3.3291  -3.2868  -3.2392  -3.2092
  -3.1776  -3.1622  -3.1287  -3.0898  -3.0866  -3.0161  -2.9808  -2.9400
  -2.9277  -2.9082  -2.8790  -2.8646  -2.8425  -2.7876  -2.7601  -2.7157
  -2.7001  -2.6226  -2.6067  -2.5845  -2.5375  -2.5161  -2.4834  -2.4626
  -2.4393  -2.4098  -2.3984  -2.3633  -2.3370  -2.3038  -2.2823  -2.2680
  -2.1841  -2.1639  -2.1513  -2.0777  -2.0497  -2.0081  -1.9876  -1.8929
  -1.8687  -1.8521  -1.8197  -1.7932  -1.7691  -1.7570  -1.7338  -1.6992
  -1.6646  -1.6134  -1.5739  -1.5283  -1.4999  -1.4564  -1.4192  -1.3769
  -1.3323  -1.3099  -1.2750  -1.2046  -1.1968  -1.1572  -1.1411  -1.1254
  -1.0775  -1.0595  -1.0461  -0.9981  -0.9780  -0.9543  -0.9419  -0.9039
  -0.8918  -0.8445  -0.8182  -0.7823  -0.7551  -0.7247  -0.7140  -0.6936
  -0.6710  -0.6485  -0.6341  -0.6028  -0.5875  -0.5764  -0.5542  -0.5287
  -0.5194  -0.4761  -0.4575  -0.4358  -0.4292  -0.4207  -0.4063  -0.3926
  -0.3698  -0.3510  -0.3431  -0.3326  -0.3008  -0.2916  -0.2756  -0.2630
  -0.2351  -0.1985  -0.1809  -0.1737  -0.1571  -0.1347  -0.1187  -0.0892
  -0.0739  -0.0575  -0.0278  -0.0124  -0.0027   0.0106   0.0292   0.0376
   0.0615   0.0962   0.1119   0.1350   0.1499   0.1639   0.1786   0.2034
   0.2171   0.2347   0.2546   0.2787   0.3190   0.3547   0.3649   0.3975
   0.4088   0.4652   0.4942   0.5280   0.5445   0.5662   0.5894   0.7071
   0.7135   0.7888   0.8062   0.8469   0.8814   0.9414   1.0236   1.1422
   5.5949
     cgsolve_all iterations 174    anorm=    0.77E-07
     cgsolve_all iterations 175    anorm=    0.77E-07
     cgsolve_all iterations 171    anorm=    0.75E-07
     compute_u_kq: q = (    0.0000,    0.0000,   -0.0399)
     Rotating WFCS
     c_bands:  1 eigenvalues not converged
     ethr =  1.00E-14,  avg # of iterations =121.0
     eigenvalues at k:
 -37.4562 -37.2997 -37.2601 -36.8754 -36.8501 -36.7212 -36.5935 -36.5818
 -36.5234 -36.4892 -36.3596 -36.2156 -19.2368 -19.1458 -19.0678 -18.9608
 -18.8996 -18.8058 -18.7737 -18.7496 -18.7420 -18.6781 -18.6591 -18.6516
 -18.6194 -18.6167 -18.4745 -18.4605 -18.4226 -18.3647 -18.3273 -18.3130
 -18.2913 -18.2815 -18.2573 -18.2303 -18.2083 -18.1850 -18.1758 -18.1627
 -18.1554 -18.1321 -18.1179 -18.0791 -18.0631 -18.0494 -18.0342 -18.0158
 -18.0024 -17.9991 -17.9812 -17.9673 -17.9550 -17.9356 -17.9263 -17.8913
 -17.8793 -17.8655 -17.8521 -17.8328 -17.8213 -17.8010 -17.7856 -17.7640
 -17.7503 -17.7457 -17.7170 -17.7065 -17.6858 -17.6744 -17.6654 -17.6473
 -17.6298 -17.6186 -17.6086 -17.6031 -17.5834 -17.5774 -17.5441 -17.5279
 -17.5219 -17.5119 -17.4890 -17.4709 -17.4624 -17.4529 -17.4199 -17.3941
 -17.3650 -17.3115 -17.2991 -17.2720 -17.1578 -17.0447 -17.0409 -16.9614
 -16.8858 -16.8621 -16.8195 -16.6734 -16.0055 -15.9774 -15.8578 -15.8190
 -15.7763 -15.6859 -15.6041 -15.5675 -15.3957 -15.3569 -15.2693 -15.2536
 -15.2420 -15.2108 -15.1567 -15.1190 -15.0786 -15.0163 -14.8612 -14.7958
 -14.6925 -14.6137  -7.6406  -7.1840  -6.9939  -6.8256  -6.7910  -6.6498
  -6.5024  -6.4678  -6.4043  -6.3895  -6.3771  -6.3463  -6.2828  -6.2771
  -6.2663  -6.2109  -6.1784  -6.1530  -6.1300  -6.1166  -6.0864  -6.0663
  -6.0583  -5.9828  -5.9605  -5.9451  -5.9337  -5.8826  -5.8446  -5.8192
  -5.7619  -5.7490  -5.7019  -5.6965  -5.6862  -5.6250  -5.6127  -5.5993
  -5.5512  -5.4948  -5.3585  -5.3300  -5.2981  -5.2788  -5.2307  -5.1848
  -5.1205  -5.0808  -5.0302  -4.9793  -4.4981  -4.4570  -4.0979  -3.9887
  -3.9016  -3.8741  -3.7992  -3.7718  -3.6509  -3.5919  -3.5419  -3.5210
  -3.4738  -3.4350  -3.4158  -3.3935  -3.3292  -3.2866  -3.2396  -3.2063
  -3.1804  -3.1628  -3.1293  -3.0879  -3.0859  -3.0183  -2.9794  -2.9392
  -2.9272  -2.9084  -2.8794  -2.8667  -2.8399  -2.7892  -2.7592  -2.7163
  -2.6994  -2.6237  -2.6059  -2.5841  -2.5374  -2.5145  -2.4856  -2.4648
  -2.4371  -2.4100  -2.3981  -2.3656  -2.3360  -2.3031  -2.2811  -2.2669
  -2.1835  -2.1657  -2.1517  -2.0785  -2.0499  -2.0081  -1.9855  -1.8944
  -1.8694  -1.8510  -1.8202  -1.7935  -1.7671  -1.7576  -1.7363  -1.6966
  -1.6658  -1.6118  -1.5744  -1.5255  -1.5034  -1.4584  -1.4190  -1.3750
  -1.3311  -1.3110  -1.2748  -1.2049  -1.1973  -1.1566  -1.1397  -1.1254
  -1.0783  -1.0597  -1.0466  -0.9978  -0.9781  -0.9549  -0.9413  -0.9040
  -0.8914  -0.8438  -0.8185  -0.7824  -0.7552  -0.7247  -0.7144  -0.6936
  -0.6709  -0.6484  -0.6344  -0.6029  -0.5873  -0.5762  -0.5542  -0.5286
  -0.5196  -0.4760  -0.4579  -0.4358  -0.4291  -0.4207  -0.4066  -0.3922
  -0.3688  -0.3524  -0.3439  -0.3313  -0.3012  -0.2919  -0.2764  -0.2619
  -0.2352  -0.1981  -0.1812  -0.1733  -0.1566  -0.1358  -0.1183  -0.0894
  -0.0737  -0.0571  -0.0276  -0.0125  -0.0031   0.0101   0.0284   0.0386
   0.0615   0.0965   0.1117   0.1351   0.1500   0.1639   0.1785   0.2031
   0.2182   0.2337   0.2551   0.2784   0.3190   0.3546   0.3652   0.3978
   0.4085   0.4653   0.4943   0.5280   0.5445   0.5662   0.5894   0.7072
   0.7134   0.7888   0.8062   0.8469   0.8814   0.9414   1.0236   1.1420
   5.5930
     eigenvalues at k+q:
 -37.4563 -37.2998 -37.2600 -36.8754 -36.8501 -36.7213 -36.5935 -36.5818
 -36.5234 -36.4892 -36.3596 -36.2156 -19.2368 -19.1458 -19.0678 -18.9608
 -18.8995 -18.8058 -18.7737 -18.7495 -18.7421 -18.6781 -18.6590 -18.6516
 -18.6194 -18.6168 -18.4746 -18.4604 -18.4226 -18.3646 -18.3277 -18.3132
 -18.2913 -18.2807 -18.2576 -18.2304 -18.2083 -18.1846 -18.1766 -18.1611
 -18.1556 -18.1336 -18.1178 -18.0788 -18.0629 -18.0496 -18.0341 -18.0165
 -18.0027 -17.9977 -17.9815 -17.9678 -17.9551 -17.9357 -17.9261 -17.8917
 -17.8784 -17.8654 -17.8523 -17.8328 -17.8216 -17.8004 -17.7860 -17.7638
 -17.7503 -17.7456 -17.7171 -17.7068 -17.6859 -17.6744 -17.6658 -17.6465
 -17.6298 -17.6190 -17.6087 -17.6028 -17.5833 -17.5773 -17.5443 -17.5282
 -17.5219 -17.5115 -17.4889 -17.4710 -17.4625 -17.4528 -17.4197 -17.3942
 -17.3649 -17.3114 -17.2991 -17.2721 -17.1578 -17.0447 -17.0409 -16.9616
 -16.8858 -16.8621 -16.8197 -16.6734 -16.0054 -15.9774 -15.8578 -15.8191
 -15.7763 -15.6860 -15.6042 -15.5674 -15.3956 -15.3569 -15.2693 -15.2535
 -15.2420 -15.2108 -15.1568 -15.1190 -15.0787 -15.0164 -14.8611 -14.7957
 -14.6924 -14.6137  -7.6405  -7.1837  -6.9938  -6.8256  -6.7910  -6.6498
  -6.5027  -6.4677  -6.4043  -6.3894  -6.3772  -6.3464  -6.2828  -6.2770
  -6.2663  -6.2111  -6.1783  -6.1531  -6.1299  -6.1164  -6.0864  -6.0665
  -6.0583  -5.9827  -5.9606  -5.9450  -5.9337  -5.8827  -5.8445  -5.8192
  -5.7620  -5.7490  -5.7021  -5.6962  -5.6862  -5.6250  -5.6126  -5.5993
  -5.5513  -5.4950  -5.3584  -5.3299  -5.2983  -5.2787  -5.2307  -5.1848
  -5.1206  -5.0805  -5.0302  -4.9793  -4.4979  -4.4567  -4.0979  -3.9888
  -3.9018  -3.8742  -3.7993  -3.7718  -3.6509  -3.5919  -3.5424  -3.5211
  -3.4728  -3.4365  -3.4146  -3.3939  -3.3295  -3.2863  -3.2399  -3.2044
  -3.1827  -3.1634  -3.1292  -3.0889  -3.0827  -3.0205  -2.9777  -2.9392
  -2.9267  -2.9085  -2.8811  -2.8677  -2.8368  -2.7905  -2.7590  -2.7168
  -2.6984  -2.6247  -2.6054  -2.5839  -2.5374  -2.5129  -2.4875  -2.4666
  -2.4360  -2.4104  -2.3971  -2.3666  -2.3350  -2.3031  -2.2795  -2.2663
  -2.1831  -2.1690  -2.1509  -2.0794  -2.0501  -2.0083  -1.9838  -1.8948
  -1.8699  -1.8500  -1.8208  -1.7937  -1.7675  -1.7557  -1.7385  -1.6949
  -1.6672  -1.6100  -1.5753  -1.5222  -1.5066  -1.4605  -1.4190  -1.3730
  -1.3333  -1.3089  -1.2747  -1.2056  -1.1975  -1.1560  -1.1388  -1.1252
  -1.0795  -1.0595  -1.0470  -0.9977  -0.9782  -0.9558  -0.9407  -0.9040
  -0.8908  -0.8432  -0.8187  -0.7824  -0.7553  -0.7247  -0.7148  -0.6935
  -0.6710  -0.6484  -0.6346  -0.6031  -0.5871  -0.5760  -0.5542  -0.5285
  -0.5193  -0.4761  -0.4580  -0.4362  -0.4291  -0.4205  -0.4067  -0.3917
  -0.3678  -0.3541  -0.3443  -0.3297  -0.3021  -0.2918  -0.2775  -0.2606
  -0.2354  -0.1979  -0.1816  -0.1728  -0.1559  -0.1368  -0.1180  -0.0897
  -0.0733  -0.0568  -0.0272  -0.0125  -0.0034   0.0095   0.0277   0.0398
   0.0614   0.0965   0.1116   0.1352   0.1500   0.1638   0.1783   0.2028
   0.2197   0.2325   0.2554   0.2783   0.3189   0.3545   0.3655   0.3981
   0.4081   0.4654   0.4945   0.5280   0.5444   0.5662   0.5894   0.7073
   0.7133   0.7887   0.8061   0.8468   0.8814   0.9414   1.0236   1.1419
   5.5916
     cgsolve_all iterations 174    anorm=    0.77E-07
     cgsolve_all iterations 175    anorm=    0.77E-07
     cgsolve_all iterations 171    anorm=    0.75E-07

     k-point #    2 of     4      pool #  1    cpu time:   29047.0
     compute_u_kq: q = (    0.0000,    0.0000,    0.0000)
     Rotating WFCS
     ethr =  1.00E-14,  avg # of iterations = 50.0
     eigenvalues at k:
 -37.4562 -37.2997 -37.2601 -36.8754 -36.8501 -36.7212 -36.5935 -36.5818
 -36.5234 -36.4892 -36.3596 -36.2156 -19.2368 -19.1458 -19.0678 -18.9608
 -18.8996 -18.8058 -18.7737 -18.7496 -18.7420 -18.6781 -18.6591 -18.6516
 -18.6194 -18.6167 -18.4743 -18.4606 -18.4226 -18.3643 -18.3288 -18.3118
 -18.2921 -18.2805 -18.2575 -18.2323 -18.2077 -18.1857 -18.1746 -18.1594
 -18.1551 -18.1339 -18.1181 -18.0800 -18.0627 -18.0498 -18.0310 -18.0189
 -18.0097 -17.9901 -17.9844 -17.9696 -17.9498 -17.9341 -17.9285 -17.8926
 -17.8773 -17.8659 -17.8527 -17.8342 -17.8223 -17.8002 -17.7820 -17.7656
 -17.7506 -17.7470 -17.7169 -17.7037 -17.6868 -17.6765 -17.6656 -17.6465
 -17.6302 -17.6172 -17.6081 -17.6040 -17.5821 -17.5782 -17.5456 -17.5277
 -17.5214 -17.5113 -17.4900 -17.4721 -17.4597 -17.4531 -17.4212 -17.3935
 -17.3650 -17.3116 -17.2992 -17.2719 -17.1578 -17.0447 -17.0409 -16.9614
 -16.8858 -16.8621 -16.8195 -16.6734 -16.0055 -15.9774 -15.8578 -15.8190
 -15.7763 -15.6859 -15.6041 -15.5675 -15.3957 -15.3569 -15.2693 -15.2536
 -15.2420 -15.2108 -15.1567 -15.1190 -15.0786 -15.0163 -14.8612 -14.7958
 -14.6925 -14.6137  -7.6406  -7.1840  -6.9939  -6.8256  -6.7910  -6.6498
  -6.5024  -6.4678  -6.4043  -6.3895  -6.3771  -6.3464  -6.2832  -6.2766
  -6.2663  -6.2108  -6.1785  -6.1537  -6.1284  -6.1175  -6.0864  -6.0662
  -6.0586  -5.9828  -5.9604  -5.9451  -5.9336  -5.8828  -5.8444  -5.8193
  -5.7616  -5.7494  -5.7017  -5.6962  -5.6864  -5.6254  -5.6119  -5.5996
  -5.5514  -5.4947  -5.3587  -5.3296  -5.2984  -5.2786  -5.2308  -5.1848
  -5.1208  -5.0806  -5.0302  -4.9793  -4.4981  -4.4570  -4.0979  -3.9886
  -3.9014  -3.8743  -3.7987  -3.7724  -3.6511  -3.5921  -3.5428  -3.5192
  -3.4703  -3.4422  -3.4117  -3.3923  -3.3319  -3.2851  -3.2386  -3.2180
  -3.1735  -3.1620  -3.1203  -3.1014  -3.0780  -3.0189  -2.9736  -2.9452
  -2.9281  -2.9075  -2.8882  -2.8633  -2.8325  -2.7843  -2.7665  -2.7158
  -2.6981  -2.6248  -2.6076  -2.5850  -2.5390  -2.5172  -2.4788  -2.4663
  -2.4415  -2.4174  -2.3854  -2.3512  -2.3340  -2.3156  -2.2813  -2.2683
  -2.1874  -2.1740  -2.1434  -2.0786  -2.0503  -2.0122  -1.9858  -1.8804
  -1.8687  -1.8501  -1.8239  -1.7916  -1.7789  -1.7465  -1.7311  -1.7084
  -1.6676  -1.6096  -1.5794  -1.5280  -1.4889  -1.4623  -1.4199  -1.3692
  -1.3568  -1.2904  -1.2761  -1.2081  -1.1944  -1.1562  -1.1431  -1.1255
  -1.0800  -1.0560  -1.0451  -0.9984  -0.9780  -0.9579  -0.9415  -0.9036
  -0.8886  -0.8459  -0.8174  -0.7820  -0.7557  -0.7250  -0.7149  -0.6930
  -0.6719  -0.6491  -0.6326  -0.6047  -0.5878  -0.5756  -0.5546  -0.5285
  -0.5146  -0.4800  -0.4550  -0.4387  -0.4309  -0.4192  -0.4020  -0.3934
  -0.3725  -0.3541  -0.3428  -0.3269  -0.3047  -0.2897  -0.2788  -0.2597
  -0.2367  -0.1991  -0.1821  -0.1720  -0.1561  -0.1346  -0.1186  -0.0907
  -0.0731  -0.0579  -0.0255  -0.0128  -0.0017   0.0089   0.0271   0.0419
   0.0620   0.0924   0.1121   0.1364   0.1493   0.1631   0.1782   0.2017
   0.2216   0.2333   0.2528   0.2799   0.3190   0.3546   0.3655   0.3991
   0.4067   0.4652   0.4946   0.5278   0.5444   0.5662   0.5894   0.7071
   0.7135   0.7888   0.8062   0.8469   0.8814   0.9414   1.0236   1.1420
   5.5993
     eigenvalues at k+q:
 -37.4563 -37.2998 -37.2600 -36.8754 -36.8501 -36.7213 -36.5935 -36.5818
 -36.5234 -36.4892 -36.3596 -36.2156 -19.2368 -19.1458 -19.0678 -18.9608
 -18.8995 -18.8058 -18.7737 -18.7495 -18.7420 -18.6781 -18.6591 -18.6517
 -18.6194 -18.6167 -18.4744 -18.4605 -18.4225 -18.3643 -18.3288 -18.3118
 -18.2921 -18.2805 -18.2575 -18.2323 -18.2077 -18.1857 -18.1746 -18.1594
 -18.1551 -18.1339 -18.1181 -18.0800 -18.0627 -18.0497 -18.0311 -18.0189
 -18.0097 -17.9901 -17.9844 -17.9696 -17.9498 -17.9341 -17.9285 -17.8927
 -17.8773 -17.8659 -17.8526 -17.8342 -17.8223 -17.8002 -17.7821 -17.7656
 -17.7507 -17.7470 -17.7169 -17.7038 -17.6868 -17.6765 -17.6656 -17.6465
 -17.6302 -17.6172 -17.6081 -17.6040 -17.5821 -17.5782 -17.5456 -17.5277
 -17.5214 -17.5113 -17.4901 -17.4722 -17.4597 -17.4531 -17.4212 -17.3935
 -17.3650 -17.3116 -17.2992 -17.2719 -17.1578 -17.0447 -17.0409 -16.9615
 -16.8857 -16.8621 -16.8195 -16.6734 -16.0054 -15.9774 -15.8578 -15.8191
 -15.7763 -15.6860 -15.6041 -15.5674 -15.3956 -15.3569 -15.2693 -15.2536
 -15.2420 -15.2108 -15.1567 -15.1190 -15.0786 -15.0163 -14.8612 -14.7958
 -14.6925 -14.6137  -7.6407  -7.1840  -6.9938  -6.8256  -6.7910  -6.6498
  -6.5025  -6.4677  -6.4043  -6.3894  -6.3772  -6.3463  -6.2832  -6.2766
  -6.2663  -6.2108  -6.1785  -6.1536  -6.1285  -6.1175  -6.0863  -6.0662
  -6.0586  -5.9828  -5.9603  -5.9451  -5.9336  -5.8829  -5.8444  -5.8194
  -5.7616  -5.7493  -5.7017  -5.6963  -5.6864  -5.6255  -5.6119  -5.5996
  -5.5514  -5.4948  -5.3587  -5.3296  -5.2984  -5.2786  -5.2308  -5.1848
  -5.1208  -5.0806  -5.0302  -4.9793  -4.4981  -4.4571  -4.0979  -3.9886
  -3.9014  -3.8743  -3.7987  -3.7725  -3.6512  -3.5921  -3.5428  -3.5192
  -3.4702  -3.4422  -3.4117  -3.3922  -3.3320  -3.2850  -3.2385  -3.2180
  -3.1735  -3.1620  -3.1203  -3.1014  -3.0780  -3.0189  -2.9737  -2.9452
  -2.9281  -2.9075  -2.8882  -2.8633  -2.8325  -2.7843  -2.7665  -2.7159
  -2.6981  -2.6248  -2.6076  -2.5850  -2.5390  -2.5171  -2.4788  -2.4663
  -2.4415  -2.4174  -2.3854  -2.3512  -2.3340  -2.3156  -2.2813  -2.2683
  -2.1874  -2.1740  -2.1434  -2.0786  -2.0503  -2.0122  -1.9858  -1.8804
  -1.8687  -1.8501  -1.8239  -1.7915  -1.7789  -1.7465  -1.7311  -1.7084
  -1.6676  -1.6096  -1.5794  -1.5280  -1.4889  -1.4623  -1.4199  -1.3692
  -1.3568  -1.2904  -1.2761  -1.2081  -1.1944  -1.1562  -1.1431  -1.1255
  -1.0800  -1.0560  -1.0451  -0.9984  -0.9780  -0.9579  -0.9415  -0.9036
  -0.8886  -0.8459  -0.8174  -0.7819  -0.7557  -0.7250  -0.7150  -0.6930
  -0.6719  -0.6491  -0.6326  -0.6047  -0.5877  -0.5756  -0.5546  -0.5285
  -0.5147  -0.4800  -0.4550  -0.4387  -0.4309  -0.4192  -0.4020  -0.3934
  -0.3724  -0.3541  -0.3427  -0.3268  -0.3047  -0.2897  -0.2788  -0.2597
  -0.2367  -0.1991  -0.1821  -0.1720  -0.1561  -0.1346  -0.1186  -0.0907
  -0.0731  -0.0579  -0.0255  -0.0128  -0.0017   0.0090   0.0271   0.0419
   0.0620   0.0924   0.1121   0.1364   0.1493   0.1631   0.1782   0.2017
   0.2216   0.2334   0.2528   0.2799   0.3190   0.3546   0.3655   0.3991
   0.4068   0.4652   0.4946   0.5278   0.5444   0.5662   0.5894   0.7071
   0.7135   0.7888   0.8062   0.8469   0.8814   0.9414   1.0236   1.1420
   5.5993
     cgsolve_all iterations 156    anorm=    0.76E-07
PARA_AUG  1      50.5969067        -0.1880711        -0.0308506
     cgsolve_all iterations 156    anorm=    0.75E-07
PARA_AUG  2      -0.1248383        50.6437722        -0.0666986
     cgsolve_all iterations 156    anorm=    0.77E-07
PARA_AUG  3      -0.0816173        -0.1138311        50.4503344
     cgsolve_all iterations 171    anorm=    0.76E-07
     cgsolve_all iterations 174    anorm=    0.77E-07
     cgsolve_all iterations 171    anorm=    0.76E-07
     compute_u_kq: q = (    0.0399,    0.0000,    0.0000)
     Rotating WFCS
     c_bands:  1 eigenvalues not converged
     ethr =  1.00E-14,  avg # of iterations =121.0
     eigenvalues at k:
 -37.4562 -37.2997 -37.2601 -36.8754 -36.8501 -36.7212 -36.5935 -36.5818
 -36.5234 -36.4892 -36.3596 -36.2156 -19.2368 -19.1458 -19.0678 -18.9608
 -18.8996 -18.8058 -18.7737 -18.7496 -18.7420 -18.6781 -18.6591 -18.6516
 -18.6194 -18.6167 -18.4743 -18.4606 -18.4226 -18.3643 -18.3288 -18.3118
 -18.2921 -18.2805 -18.2575 -18.2323 -18.2077 -18.1857 -18.1746 -18.1594
 -18.1551 -18.1339 -18.1181 -18.0800 -18.0627 -18.0498 -18.0310 -18.0189
 -18.0097 -17.9901 -17.9844 -17.9696 -17.9498 -17.9341 -17.9285 -17.8926
 -17.8773 -17.8659 -17.8527 -17.8342 -17.8223 -17.8002 -17.7820 -17.7656
 -17.7506 -17.7470 -17.7169 -17.7037 -17.6868 -17.6765 -17.6656 -17.6465
 -17.6302 -17.6172 -17.6081 -17.6040 -17.5821 -17.5782 -17.5456 -17.5277
 -17.5214 -17.5113 -17.4900 -17.4721 -17.4597 -17.4531 -17.4212 -17.3935
 -17.3650 -17.3116 -17.2992 -17.2719 -17.1578 -17.0447 -17.0409 -16.9614
 -16.8858 -16.8621 -16.8195 -16.6734 -16.0055 -15.9774 -15.8578 -15.8190
 -15.7763 -15.6859 -15.6041 -15.5675 -15.3957 -15.3569 -15.2693 -15.2536
 -15.2420 -15.2108 -15.1567 -15.1190 -15.0786 -15.0163 -14.8612 -14.7958
 -14.6925 -14.6137  -7.6406  -7.1840  -6.9939  -6.8256  -6.7910  -6.6498
  -6.5024  -6.4678  -6.4043  -6.3895  -6.3771  -6.3464  -6.2832  -6.2766
  -6.2663  -6.2108  -6.1785  -6.1537  -6.1284  -6.1175  -6.0864  -6.0662
  -6.0586  -5.9828  -5.9604  -5.9451  -5.9336  -5.8828  -5.8444  -5.8193
  -5.7616  -5.7494  -5.7017  -5.6962  -5.6864  -5.6254  -5.6119  -5.5996
  -5.5514  -5.4947  -5.3587  -5.3296  -5.2984  -5.2786  -5.2308  -5.1848
  -5.1208  -5.0806  -5.0302  -4.9793  -4.4981  -4.4570  -4.0979  -3.9886
  -3.9014  -3.8743  -3.7987  -3.7724  -3.6511  -3.5921  -3.5428  -3.5192
  -3.4703  -3.4422  -3.4117  -3.3923  -3.3319  -3.2851  -3.2386  -3.2180
  -3.1735  -3.1620  -3.1203  -3.1014  -3.0780  -3.0189  -2.9736  -2.9452
  -2.9281  -2.9075  -2.8882  -2.8633  -2.8325  -2.7843  -2.7665  -2.7158
  -2.6981  -2.6248  -2.6076  -2.5850  -2.5390  -2.5172  -2.4788  -2.4663
  -2.4415  -2.4174  -2.3854  -2.3512  -2.3340  -2.3156  -2.2813  -2.2683
  -2.1874  -2.1740  -2.1434  -2.0786  -2.0503  -2.0122  -1.9858  -1.8804
  -1.8687  -1.8501  -1.8239  -1.7916  -1.7789  -1.7465  -1.7311  -1.7084
  -1.6676  -1.6096  -1.5794  -1.5280  -1.4889  -1.4623  -1.4199  -1.3692
  -1.3568  -1.2904  -1.2761  -1.2081  -1.1944  -1.1562  -1.1431  -1.1255
  -1.0800  -1.0560  -1.0451  -0.9984  -0.9780  -0.9579  -0.9415  -0.9036
  -0.8886  -0.8459  -0.8174  -0.7820  -0.7557  -0.7250  -0.7149  -0.6930
  -0.6719  -0.6491  -0.6326  -0.6047  -0.5878  -0.5756  -0.5546  -0.5285
  -0.5146  -0.4800  -0.4550  -0.4387  -0.4309  -0.4192  -0.4020  -0.3934
  -0.3725  -0.3541  -0.3428  -0.3269  -0.3047  -0.2897  -0.2788  -0.2597
  -0.2367  -0.1991  -0.1821  -0.1720  -0.1561  -0.1346  -0.1186  -0.0907
  -0.0731  -0.0579  -0.0255  -0.0128  -0.0017   0.0089   0.0271   0.0419
   0.0620   0.0924   0.1121   0.1364   0.1493   0.1631   0.1782   0.2017
   0.2216   0.2333   0.2528   0.2799   0.3190   0.3546   0.3655   0.3991
   0.4067   0.4652   0.4946   0.5278   0.5444   0.5662   0.5894   0.7071
   0.7135   0.7888   0.8062   0.8469   0.8814   0.9414   1.0236   1.1420
   5.5993
     eigenvalues at k+q:
 -37.4563 -37.2998 -37.2600 -36.8754 -36.8501 -36.7212 -36.5935 -36.5818
 -36.5234 -36.4891 -36.3596 -36.2156 -19.2370 -19.1458 -19.0684 -18.9609
 -18.8990 -18.8056 -18.7741 -18.7494 -18.7425 -18.6771 -18.6579 -18.6509
 -18.6209 -18.6179 -18.4760 -18.4609 -18.4239 -18.3643 -18.3282 -18.3116
 -18.2912 -18.2816 -18.2588 -18.2300 -18.2106 -18.1869 -18.1743 -18.1606
 -18.1564 -18.1360 -18.1199 -18.0812 -18.0637 -18.0530 -18.0308 -18.0199
 -18.0086 -17.9904 -17.9833 -17.9696 -17.9489 -17.9338 -17.9273 -17.8908
 -17.8759 -17.8686 -17.8516 -17.8332 -17.8202 -17.7981 -17.7819 -17.7650
 -17.7507 -17.7454 -17.7192 -17.7033 -17.6878 -17.6773 -17.6660 -17.6460
 -17.6289 -17.6167 -17.6069 -17.6043 -17.5808 -17.5772 -17.5437 -17.5272
 -17.5169 -17.5098 -17.4888 -17.4697 -17.4571 -17.4530 -17.4219 -17.3870
 -17.3611 -17.3076 -17.2993 -17.2733 -17.1578 -17.0447 -17.0426 -16.9679
 -16.8863 -16.8618 -16.8316 -16.6735 -16.0047 -15.9769 -15.8596 -15.8214
 -15.7771 -15.6868 -15.6104 -15.5659 -15.3952 -15.3570 -15.2692 -15.2533
 -15.2374 -15.2097 -15.1594 -15.1194 -15.0811 -15.0193 -14.8594 -14.7918
 -14.6913 -14.6125  -7.6295  -7.1675  -6.9919  -6.8249  -6.7913  -6.6525
  -6.5157  -6.4679  -6.4078  -6.3892  -6.3785  -6.3494  -6.2842  -6.2793
  -6.2661  -6.2198  -6.1789  -6.1527  -6.1300  -6.1163  -6.0867  -6.0692
  -6.0587  -5.9820  -5.9622  -5.9462  -5.9354  -5.8832  -5.8443  -5.8205
  -5.7672  -5.7478  -5.7034  -5.6985  -5.6868  -5.6245  -5.6082  -5.5977
  -5.5526  -5.4986  -5.3583  -5.3256  -5.2970  -5.2785  -5.2313  -5.1838
  -5.1204  -5.0702  -5.0313  -4.9788  -4.4897  -4.4387  -4.0985  -3.9977
  -3.9131  -3.8776  -3.8014  -3.7756  -3.6499  -3.5921  -3.5488  -3.5239
  -3.4697  -3.4423  -3.4156  -3.3965  -3.3364  -3.2909  -3.2389  -3.2151
  -3.1738  -3.1627  -3.1198  -3.0968  -3.0683  -3.0159  -2.9722  -2.9430
  -2.9272  -2.9053  -2.8831  -2.8584  -2.8297  -2.7841  -2.7665  -2.7132
  -2.6999  -2.6241  -2.6081  -2.5878  -2.5431  -2.5151  -2.4808  -2.4661
  -2.4407  -2.4231  -2.3892  -2.3520  -2.3351  -2.3139  -2.2802  -2.2658
  -2.1829  -2.1729  -2.1448  -2.0800  -2.0538  -2.0090  -1.9842  -1.8800
  -1.8685  -1.8486  -1.8221  -1.7944  -1.7790  -1.7499  -1.7346  -1.7081
  -1.6684  -1.6054  -1.5834  -1.5257  -1.4892  -1.4627  -1.4183  -1.3719
  -1.3593  -1.2892  -1.2761  -1.2088  -1.1910  -1.1569  -1.1418  -1.1272
  -1.0796  -1.0532  -1.0429  -0.9963  -0.9778  -0.9553  -0.9393  -0.9023
  -0.8863  -0.8457  -0.8178  -0.7806  -0.7562  -0.7247  -0.7173  -0.6898
  -0.6682  -0.6519  -0.6336  -0.6066  -0.5887  -0.5770  -0.5554  -0.5291
  -0.5151  -0.4805  -0.4549  -0.4394  -0.4310  -0.4194  -0.4009  -0.3961
  -0.3708  -0.3531  -0.3422  -0.3256  -0.3039  -0.2910  -0.2782  -0.2586
  -0.2382  -0.1998  -0.1834  -0.1714  -0.1555  -0.1337  -0.1188  -0.0895
  -0.0755  -0.0556  -0.0267  -0.0137  -0.0008   0.0108   0.0277   0.0422
   0.0631   0.0943   0.1127   0.1355   0.1485   0.1654   0.1793   0.2021
   0.2213   0.2338   0.2512   0.2779   0.3206   0.3556   0.3678   0.4031
   0.4068   0.4645   0.5025   0.5260   0.5444   0.5684   0.5914   0.7067
   0.7130   0.7865   0.8034   0.8445   0.8812   0.9403   1.0258   1.1331
   5.5771
     cgsolve_all iterations 171    anorm=    0.76E-07
     cgsolve_all iterations 174    anorm=    0.76E-07
     cgsolve_all iterations 174    anorm=    0.77E-07
     compute_u_kq: q = (   -0.0399,    0.0000,    0.0000)
     Rotating WFCS
     c_bands:  1 eigenvalues not converged
     ethr =  1.00E-14,  avg # of iterations =121.0
     eigenvalues at k:
 -37.4562 -37.2997 -37.2601 -36.8754 -36.8501 -36.7212 -36.5935 -36.5818
 -36.5234 -36.4892 -36.3596 -36.2156 -19.2368 -19.1458 -19.0678 -18.9608
 -18.8996 -18.8058 -18.7737 -18.7496 -18.7420 -18.6781 -18.6591 -18.6516
 -18.6194 -18.6167 -18.4743 -18.4606 -18.4226 -18.3643 -18.3288 -18.3118
 -18.2921 -18.2805 -18.2575 -18.2323 -18.2077 -18.1857 -18.1746 -18.1594
 -18.1551 -18.1339 -18.1181 -18.0800 -18.0627 -18.0498 -18.0310 -18.0189
 -18.0097 -17.9901 -17.9844 -17.9696 -17.9498 -17.9341 -17.9285 -17.8926
 -17.8773 -17.8659 -17.8527 -17.8342 -17.8223 -17.8002 -17.7820 -17.7656
 -17.7506 -17.7470 -17.7169 -17.7037 -17.6868 -17.6765 -17.6656 -17.6465
 -17.6302 -17.6172 -17.6081 -17.6040 -17.5821 -17.5782 -17.5456 -17.5277
 -17.5214 -17.5113 -17.4900 -17.4721 -17.4597 -17.4531 -17.4212 -17.3935
 -17.3650 -17.3116 -17.2992 -17.2719 -17.1578 -17.0447 -17.0409 -16.9614
 -16.8858 -16.8621 -16.8195 -16.6734 -16.0055 -15.9774 -15.8578 -15.8190
 -15.7763 -15.6859 -15.6041 -15.5675 -15.3957 -15.3569 -15.2693 -15.2536
 -15.2420 -15.2108 -15.1567 -15.1190 -15.0786 -15.0163 -14.8612 -14.7958
 -14.6925 -14.6137  -7.6406  -7.1840  -6.9939  -6.8256  -6.7910  -6.6498
  -6.5024  -6.4678  -6.4043  -6.3895  -6.3771  -6.3464  -6.2832  -6.2766
  -6.2663  -6.2108  -6.1785  -6.1537  -6.1284  -6.1175  -6.0864  -6.0662
  -6.0586  -5.9828  -5.9604  -5.9451  -5.9336  -5.8828  -5.8444  -5.8193
  -5.7616  -5.7494  -5.7017  -5.6962  -5.6864  -5.6254  -5.6119  -5.5996
  -5.5514  -5.4947  -5.3587  -5.3296  -5.2984  -5.2786  -5.2308  -5.1848
  -5.1208  -5.0806  -5.0302  -4.9793  -4.4981  -4.4570  -4.0979  -3.9886
  -3.9014  -3.8743  -3.7987  -3.7724  -3.6511  -3.5921  -3.5428  -3.5192
  -3.4703  -3.4422  -3.4117  -3.3923  -3.3319  -3.2851  -3.2386  -3.2180
  -3.1735  -3.1620  -3.1203  -3.1014  -3.0780  -3.0189  -2.9736  -2.9452
  -2.9281  -2.9075  -2.8882  -2.8633  -2.8325  -2.7843  -2.7665  -2.7158
  -2.6981  -2.6248  -2.6076  -2.5850  -2.5390  -2.5172  -2.4788  -2.4663
  -2.4415  -2.4174  -2.3854  -2.3512  -2.3340  -2.3156  -2.2813  -2.2683
  -2.1874  -2.1740  -2.1434  -2.0786  -2.0503  -2.0122  -1.9858  -1.8804
  -1.8687  -1.8501  -1.8239  -1.7916  -1.7789  -1.7465  -1.7311  -1.7084
  -1.6676  -1.6096  -1.5794  -1.5280  -1.4889  -1.4623  -1.4199  -1.3692
  -1.3568  -1.2904  -1.2761  -1.2081  -1.1944  -1.1562  -1.1431  -1.1255
  -1.0800  -1.0560  -1.0451  -0.9984  -0.9780  -0.9579  -0.9415  -0.9036
  -0.8886  -0.8459  -0.8174  -0.7820  -0.7557  -0.7250  -0.7149  -0.6930
  -0.6719  -0.6491  -0.6326  -0.6047  -0.5878  -0.5756  -0.5546  -0.5285
  -0.5146  -0.4800  -0.4550  -0.4387  -0.4309  -0.4192  -0.4020  -0.3934
  -0.3725  -0.3541  -0.3428  -0.3269  -0.3047  -0.2897  -0.2788  -0.2597
  -0.2367  -0.1991  -0.1821  -0.1720  -0.1561  -0.1346  -0.1186  -0.0907
  -0.0731  -0.0579  -0.0255  -0.0128  -0.0017   0.0089   0.0271   0.0419
   0.0620   0.0924   0.1121   0.1364   0.1493   0.1631   0.1782   0.2017
   0.2216   0.2333   0.2528   0.2799   0.3190   0.3546   0.3655   0.3991
   0.4067   0.4652   0.4946   0.5278   0.5444   0.5662   0.5894   0.7071
   0.7135   0.7888   0.8062   0.8469   0.8814   0.9414   1.0236   1.1420
   5.5993
     eigenvalues at k+q:
 -37.4563 -37.2998 -37.2600 -36.8754 -36.8501 -36.7213 -36.5935 -36.5818
 -36.5234 -36.4892 -36.3596 -36.2156 -19.2365 -19.1458 -19.0673 -18.9608
 -18.9000 -18.8059 -18.7736 -18.7497 -18.7417 -18.6787 -18.6603 -18.6526
 -18.6186 -18.6150 -18.4723 -18.4601 -18.4212 -18.3645 -18.3294 -18.3119
 -18.2930 -18.2795 -18.2563 -18.2346 -18.2047 -18.1845 -18.1751 -18.1597
 -18.1521 -18.1313 -18.1159 -18.0792 -18.0623 -18.0463 -18.0314 -18.0180
 -18.0107 -17.9898 -17.9850 -17.9693 -17.9509 -17.9343 -17.9299 -17.8945
 -17.8790 -17.8635 -17.8536 -17.8354 -17.8242 -17.8023 -17.7816 -17.7661
 -17.7518 -17.7476 -17.7149 -17.7046 -17.6850 -17.6754 -17.6648 -17.6472
 -17.6316 -17.6177 -17.6093 -17.6035 -17.5836 -17.5791 -17.5473 -17.5294
 -17.5253 -17.5130 -17.4915 -17.4747 -17.4624 -17.4529 -17.4212 -17.3995
 -17.3685 -17.3154 -17.2990 -17.2704 -17.1578 -17.0445 -17.0396 -16.9552
 -16.8850 -16.8626 -16.8076 -16.6733 -16.0078 -15.9773 -15.8554 -15.8165
 -15.7752 -15.6851 -15.5970 -15.5687 -15.3963 -15.3581 -15.2697 -15.2550
 -15.2457 -15.2121 -15.1540 -15.1181 -15.0754 -15.0128 -14.8643 -14.8012
 -14.6928 -14.6142  -7.6517  -7.1999  -6.9958  -6.8263  -6.7905  -6.6471
  -6.4897  -6.4676  -6.4011  -6.3890  -6.3759  -6.3431  -6.2823  -6.2745
  -6.2667  -6.2032  -6.1783  -6.1546  -6.1266  -6.1186  -6.0860  -6.0628
  -6.0584  -5.9833  -5.9583  -5.9438  -5.9315  -5.8825  -5.8448  -5.8183
  -5.7570  -5.7502  -5.7031  -5.6927  -5.6831  -5.6265  -5.6154  -5.6013
  -5.5503  -5.4908  -5.3594  -5.3338  -5.2993  -5.2785  -5.2303  -5.1857
  -5.1213  -5.0906  -5.0291  -4.9799  -4.5070  -4.4754  -4.0980  -3.9789
  -3.8896  -3.8718  -3.7964  -3.7690  -3.6525  -3.5921  -3.5365  -3.5136
  -3.4705  -3.4421  -3.4086  -3.3869  -3.3274  -3.2800  -3.2375  -3.2209
  -3.1748  -3.1608  -3.1213  -3.1072  -3.0844  -3.0218  -2.9757  -2.9486
  -2.9289  -2.9100  -2.8928  -2.8675  -2.8348  -2.7840  -2.7662  -2.7185
  -2.6960  -2.6263  -2.6069  -2.5830  -2.5353  -2.5204  -2.4771  -2.4665
  -2.4416  -2.4120  -2.3812  -2.3496  -2.3328  -2.3170  -2.2830  -2.2702
  -2.1930  -2.1751  -2.1402  -2.0772  -2.0467  -2.0161  -1.9866  -1.8829
  -1.8690  -1.8504  -1.8252  -1.7899  -1.7781  -1.7435  -1.7279  -1.7086
  -1.6665  -1.6134  -1.5755  -1.5295  -1.4890  -1.4623  -1.4219  -1.3679
  -1.3535  -1.2932  -1.2763  -1.2090  -1.1967  -1.1557  -1.1455  -1.1234
  -1.0813  -1.0576  -1.0461  -1.0009  -0.9785  -0.9605  -0.9429  -0.9047
  -0.8907  -0.8459  -0.8170  -0.7843  -0.7548  -0.7257  -0.7128  -0.6958
  -0.6743  -0.6461  -0.6315  -0.6029  -0.5869  -0.5739  -0.5543  -0.5287
  -0.5145  -0.4796  -0.4552  -0.4382  -0.4308  -0.4190  -0.4038  -0.3899
  -0.3739  -0.3546  -0.3433  -0.3290  -0.3053  -0.2896  -0.2788  -0.2600
  -0.2357  -0.1987  -0.1810  -0.1735  -0.1567  -0.1353  -0.1184  -0.0917
  -0.0705  -0.0598  -0.0250  -0.0117  -0.0029   0.0067   0.0264   0.0419
   0.0613   0.0908   0.1113   0.1376   0.1500   0.1602   0.1779   0.2014
   0.2206   0.2339   0.2542   0.2817   0.3172   0.3537   0.3632   0.3950
   0.4067   0.4659   0.4870   0.5299   0.5446   0.5647   0.5884   0.7066
   0.7138   0.7905   0.8090   0.8480   0.8822   0.9440   1.0233   1.1511
   5.6164
     cgsolve_all iterations 171    anorm=    0.76E-07
     cgsolve_all iterations 171    anorm=    0.76E-07
     cgsolve_all iterations 167    anorm=    0.76E-07
     compute_u_kq: q = (    0.0000,    0.0399,    0.0000)
     Rotating WFCS
     c_bands:  1 eigenvalues not converged
     ethr =  1.00E-14,  avg # of iterations =121.0
     eigenvalues at k:
 -37.4562 -37.2997 -37.2601 -36.8754 -36.8501 -36.7212 -36.5935 -36.5818
 -36.5234 -36.4892 -36.3596 -36.2156 -19.2368 -19.1458 -19.0678 -18.9608
 -18.8996 -18.8058 -18.7737 -18.7496 -18.7420 -18.6781 -18.6591 -18.6516
 -18.6194 -18.6167 -18.4743 -18.4606 -18.4226 -18.3643 -18.3288 -18.3118
 -18.2921 -18.2805 -18.2575 -18.2323 -18.2077 -18.1857 -18.1746 -18.1594
 -18.1551 -18.1339 -18.1181 -18.0800 -18.0627 -18.0498 -18.0310 -18.0189
 -18.0097 -17.9901 -17.9844 -17.9696 -17.9498 -17.9341 -17.9285 -17.8926
 -17.8773 -17.8659 -17.8527 -17.8342 -17.8223 -17.8002 -17.7820 -17.7656
 -17.7506 -17.7470 -17.7169 -17.7037 -17.6868 -17.6765 -17.6656 -17.6465
 -17.6302 -17.6172 -17.6081 -17.6040 -17.5821 -17.5782 -17.5456 -17.5277
 -17.5214 -17.5113 -17.4900 -17.4721 -17.4597 -17.4531 -17.4212 -17.3935
 -17.3650 -17.3116 -17.2992 -17.2719 -17.1578 -17.0447 -17.0409 -16.9614
 -16.8858 -16.8621 -16.8195 -16.6734 -16.0055 -15.9774 -15.8578 -15.8190
 -15.7763 -15.6859 -15.6041 -15.5675 -15.3957 -15.3569 -15.2693 -15.2536
 -15.2420 -15.2108 -15.1567 -15.1190 -15.0786 -15.0163 -14.8612 -14.7958
 -14.6925 -14.6137  -7.6406  -7.1840  -6.9939  -6.8256  -6.7910  -6.6498
  -6.5024  -6.4678  -6.4043  -6.3895  -6.3771  -6.3464  -6.2832  -6.2766
  -6.2663  -6.2108  -6.1785  -6.1537  -6.1284  -6.1175  -6.0864  -6.0662
  -6.0586  -5.9828  -5.9604  -5.9451  -5.9336  -5.8828  -5.8444  -5.8193
  -5.7616  -5.7494  -5.7017  -5.6962  -5.6864  -5.6254  -5.6119  -5.5996
  -5.5514  -5.4947  -5.3587  -5.3296  -5.2984  -5.2786  -5.2308  -5.1848
  -5.1208  -5.0806  -5.0302  -4.9793  -4.4981  -4.4570  -4.0979  -3.9886
  -3.9014  -3.8743  -3.7987  -3.7724  -3.6511  -3.5921  -3.5428  -3.5192
  -3.4703  -3.4422  -3.4117  -3.3923  -3.3319  -3.2851  -3.2386  -3.2180
  -3.1735  -3.1620  -3.1203  -3.1014  -3.0780  -3.0189  -2.9736  -2.9452
  -2.9281  -2.9075  -2.8882  -2.8633  -2.8325  -2.7843  -2.7665  -2.7158
  -2.6981  -2.6248  -2.6076  -2.5850  -2.5390  -2.5172  -2.4788  -2.4663
  -2.4415  -2.4174  -2.3854  -2.3512  -2.3340  -2.3156  -2.2813  -2.2683
  -2.1874  -2.1740  -2.1434  -2.0786  -2.0503  -2.0122  -1.9858  -1.8804
  -1.8687  -1.8501  -1.8239  -1.7916  -1.7789  -1.7465  -1.7311  -1.7084
  -1.6676  -1.6096  -1.5794  -1.5280  -1.4889  -1.4623  -1.4199  -1.3692
  -1.3568  -1.2904  -1.2761  -1.2081  -1.1944  -1.1562  -1.1431  -1.1255
  -1.0800  -1.0560  -1.0451  -0.9984  -0.9780  -0.9579  -0.9415  -0.9036
  -0.8886  -0.8459  -0.8174  -0.7820  -0.7557  -0.7250  -0.7149  -0.6930
  -0.6719  -0.6491  -0.6326  -0.6047  -0.5878  -0.5756  -0.5546  -0.5285
  -0.5146  -0.4800  -0.4550  -0.4387  -0.4309  -0.4192  -0.4020  -0.3934
  -0.3725  -0.3541  -0.3428  -0.3269  -0.3047  -0.2897  -0.2788  -0.2597
  -0.2367  -0.1991  -0.1821  -0.1720  -0.1561  -0.1346  -0.1186  -0.0907
  -0.0731  -0.0579  -0.0255  -0.0128  -0.0017   0.0089   0.0271   0.0419
   0.0620   0.0924   0.1121   0.1364   0.1493   0.1631   0.1782   0.2017
   0.2216   0.2333   0.2528   0.2799   0.3190   0.3546   0.3655   0.3991
   0.4067   0.4652   0.4946   0.5278   0.5444   0.5662   0.5894   0.7071
   0.7135   0.7888   0.8062   0.8469   0.8814   0.9414   1.0236   1.1420
   5.5993
     eigenvalues at k+q:
 -37.4563 -37.2998 -37.2600 -36.8754 -36.8501 -36.7213 -36.5935 -36.5818
 -36.5234 -36.4892 -36.3596 -36.2157 -19.2365 -19.1456 -19.0663 -18.9611
 -18.9000 -18.8081 -18.7745 -18.7495 -18.7426 -18.6756 -18.6585 -18.6521
 -18.6197 -18.6155 -18.4735 -18.4601 -18.4210 -18.3618 -18.3290 -18.3123
 -18.2909 -18.2794 -18.2566 -18.2332 -18.2071 -18.1836 -18.1748 -18.1583
 -18.1542 -18.1324 -18.1122 -18.0799 -18.0587 -18.0479 -18.0314 -18.0202
 -18.0088 -17.9893 -17.9840 -17.9697 -17.9509 -17.9346 -17.9327 -17.8952
 -17.8799 -17.8661 -17.8531 -17.8374 -17.8225 -17.7987 -17.7803 -17.7653
 -17.7493 -17.7463 -17.7190 -17.7048 -17.6888 -17.6783 -17.6663 -17.6480
 -17.6314 -17.6172 -17.6091 -17.6027 -17.5830 -17.5766 -17.5466 -17.5317
 -17.5266 -17.5142 -17.4923 -17.4774 -17.4625 -17.4538 -17.4216 -17.4024
 -17.3697 -17.3170 -17.2986 -17.2695 -17.1579 -17.0446 -17.0389 -16.9521
 -16.8850 -16.8629 -16.8020 -16.6733 -16.0042 -15.9805 -15.8576 -15.8161
 -15.7691 -15.6843 -15.5992 -15.5698 -15.3964 -15.3611 -15.2693 -15.2529
 -15.2422 -15.2112 -15.1538 -15.1212 -15.0742 -15.0129 -14.8656 -14.7993
 -14.6938 -14.6166  -7.6569  -7.2074  -6.9962  -6.8267  -6.7897  -6.6469
  -6.4833  -6.4677  -6.3987  -6.3875  -6.3752  -6.3457  -6.2818  -6.2744
  -6.2651  -6.2008  -6.1804  -6.1528  -6.1256  -6.1169  -6.0874  -6.0572
  -6.0559  -5.9833  -5.9605  -5.9462  -5.9311  -5.8827  -5.8465  -5.8181
  -5.7553  -5.7487  -5.7024  -5.6917  -5.6797  -5.6267  -5.6174  -5.6005
  -5.5526  -5.4872  -5.3595  -5.3352  -5.2999  -5.2789  -5.2303  -5.1860
  -5.1215  -5.0957  -5.0285  -4.9802  -4.5117  -4.4848  -4.0990  -3.9723
  -3.8863  -3.8678  -3.7941  -3.7692  -3.6419  -3.5929  -3.5399  -3.5180
  -3.4679  -3.4385  -3.4056  -3.3878  -3.3312  -3.2832  -3.2331  -3.2150
  -3.1748  -3.1621  -3.1233  -3.1114  -3.0886  -3.0221  -2.9762  -2.9467
  -2.9273  -2.9089  -2.8892  -2.8691  -2.8345  -2.7824  -2.7693  -2.7181
  -2.6950  -2.6297  -2.6123  -2.5891  -2.5400  -2.5173  -2.4805  -2.4673
  -2.4415  -2.4143  -2.3821  -2.3538  -2.3285  -2.3126  -2.2791  -2.2696
  -2.1893  -2.1741  -2.1367  -2.0778  -2.0503  -2.0157  -1.9833  -1.8792
  -1.8703  -1.8510  -1.8233  -1.7892  -1.7800  -1.7464  -1.7266  -1.7062
  -1.6684  -1.6125  -1.5834  -1.5297  -1.4869  -1.4608  -1.4294  -1.3683
  -1.3523  -1.2923  -1.2731  -1.2054  -1.1947  -1.1592  -1.1476  -1.1284
  -1.0821  -1.0554  -1.0463  -0.9999  -0.9762  -0.9602  -0.9430  -0.9033
  -0.8920  -0.8472  -0.8197  -0.7809  -0.7571  -0.7252  -0.7134  -0.6896
  -0.6707  -0.6501  -0.6324  -0.6061  -0.5874  -0.5777  -0.5515  -0.5277
  -0.5134  -0.4776  -0.4552  -0.4404  -0.4321  -0.4205  -0.4011  -0.3920
  -0.3702  -0.3526  -0.3416  -0.3260  -0.3067  -0.2937  -0.2795  -0.2608
  -0.2375  -0.1969  -0.1804  -0.1711  -0.1548  -0.1348  -0.1185  -0.0941
  -0.0731  -0.0620  -0.0242  -0.0136  -0.0017   0.0081   0.0266   0.0409
   0.0588   0.0917   0.1125   0.1356   0.1494   0.1620   0.1800   0.2014
   0.2207   0.2336   0.2524   0.2815   0.3128   0.3524   0.3603   0.3928
   0.4076   0.4652   0.4932   0.5247   0.5445   0.5671   0.5892   0.7060
   0.7133   0.7879   0.8061   0.8495   0.8797   0.9451   1.0285   1.1556
   5.6267
     cgsolve_all iterations 167    anorm=    0.77E-07
     cgsolve_all iterations 171    anorm=    0.76E-07
     cgsolve_all iterations 167    anorm=    0.76E-07
     compute_u_kq: q = (    0.0000,   -0.0399,    0.0000)
     Rotating WFCS
     c_bands:  1 eigenvalues not converged
     ethr =  1.00E-14,  avg # of iterations =121.0
     eigenvalues at k:
 -37.4562 -37.2997 -37.2601 -36.8754 -36.8501 -36.7212 -36.5935 -36.5818
 -36.5234 -36.4892 -36.3596 -36.2156 -19.2368 -19.1458 -19.0678 -18.9608
 -18.8996 -18.8058 -18.7737 -18.7496 -18.7420 -18.6781 -18.6591 -18.6516
 -18.6194 -18.6167 -18.4743 -18.4606 -18.4226 -18.3643 -18.3288 -18.3118
 -18.2921 -18.2805 -18.2575 -18.2323 -18.2077 -18.1857 -18.1746 -18.1594
 -18.1551 -18.1339 -18.1181 -18.0800 -18.0627 -18.0498 -18.0310 -18.0189
 -18.0097 -17.9901 -17.9844 -17.9696 -17.9498 -17.9341 -17.9285 -17.8926
 -17.8773 -17.8659 -17.8527 -17.8342 -17.8223 -17.8002 -17.7820 -17.7656
 -17.7506 -17.7470 -17.7169 -17.7037 -17.6868 -17.6765 -17.6656 -17.6465
 -17.6302 -17.6172 -17.6081 -17.6040 -17.5821 -17.5782 -17.5456 -17.5277
 -17.5214 -17.5113 -17.4900 -17.4721 -17.4597 -17.4531 -17.4212 -17.3935
 -17.3650 -17.3116 -17.2992 -17.2719 -17.1578 -17.0447 -17.0409 -16.9614
 -16.8858 -16.8621 -16.8195 -16.6734 -16.0055 -15.9774 -15.8578 -15.8190
 -15.7763 -15.6859 -15.6041 -15.5675 -15.3957 -15.3569 -15.2693 -15.2536
 -15.2420 -15.2108 -15.1567 -15.1190 -15.0786 -15.0163 -14.8612 -14.7958
 -14.6925 -14.6137  -7.6406  -7.1840  -6.9939  -6.8256  -6.7910  -6.6498
  -6.5024  -6.4678  -6.4043  -6.3895  -6.3771  -6.3464  -6.2832  -6.2766
  -6.2663  -6.2108  -6.1785  -6.1537  -6.1284  -6.1175  -6.0864  -6.0662
  -6.0586  -5.9828  -5.9604  -5.9451  -5.9336  -5.8828  -5.8444  -5.8193
  -5.7616  -5.7494  -5.7017  -5.6962  -5.6864  -5.6254  -5.6119  -5.5996
  -5.5514  -5.4947  -5.3587  -5.3296  -5.2984  -5.2786  -5.2308  -5.1848
  -5.1208  -5.0806  -5.0302  -4.9793  -4.4981  -4.4570  -4.0979  -3.9886
  -3.9014  -3.8743  -3.7987  -3.7724  -3.6511  -3.5921  -3.5428  -3.5192
  -3.4703  -3.4422  -3.4117  -3.3923  -3.3319  -3.2851  -3.2386  -3.2180
  -3.1735  -3.1620  -3.1203  -3.1014  -3.0780  -3.0189  -2.9736  -2.9452
  -2.9281  -2.9075  -2.8882  -2.8633  -2.8325  -2.7843  -2.7665  -2.7158
  -2.6981  -2.6248  -2.6076  -2.5850  -2.5390  -2.5172  -2.4788  -2.4663
  -2.4415  -2.4174  -2.3854  -2.3512  -2.3340  -2.3156  -2.2813  -2.2683
  -2.1874  -2.1740  -2.1434  -2.0786  -2.0503  -2.0122  -1.9858  -1.8804
  -1.8687  -1.8501  -1.8239  -1.7916  -1.7789  -1.7465  -1.7311  -1.7084
  -1.6676  -1.6096  -1.5794  -1.5280  -1.4889  -1.4623  -1.4199  -1.3692
  -1.3568  -1.2904  -1.2761  -1.2081  -1.1944  -1.1562  -1.1431  -1.1255
  -1.0800  -1.0560  -1.0451  -0.9984  -0.9780  -0.9579  -0.9415  -0.9036
  -0.8886  -0.8459  -0.8174  -0.7820  -0.7557  -0.7250  -0.7149  -0.6930
  -0.6719  -0.6491  -0.6326  -0.6047  -0.5878  -0.5756  -0.5546  -0.5285
  -0.5146  -0.4800  -0.4550  -0.4387  -0.4309  -0.4192  -0.4020  -0.3934
  -0.3725  -0.3541  -0.3428  -0.3269  -0.3047  -0.2897  -0.2788  -0.2597
  -0.2367  -0.1991  -0.1821  -0.1720  -0.1561  -0.1346  -0.1186  -0.0907
  -0.0731  -0.0579  -0.0255  -0.0128  -0.0017   0.0089   0.0271   0.0419
   0.0620   0.0924   0.1121   0.1364   0.1493   0.1631   0.1782   0.2017
   0.2216   0.2333   0.2528   0.2799   0.3190   0.3546   0.3655   0.3991
   0.4067   0.4652   0.4946   0.5278   0.5444   0.5662   0.5894   0.7071
   0.7135   0.7888   0.8062   0.8469   0.8814   0.9414   1.0236   1.1420
   5.5993
     eigenvalues at k+q:
 -37.4563 -37.2998 -37.2600 -36.8754 -36.8501 -36.7212 -36.5935 -36.5819
 -36.5234 -36.4891 -36.3596 -36.2156 -19.2370 -19.1460 -19.0693 -18.9606
 -18.8991 -18.8034 -18.7731 -18.7496 -18.7414 -18.6810 -18.6597 -18.6510
 -18.6202 -18.6167 -18.4751 -18.4609 -18.4242 -18.3670 -18.3287 -18.3110
 -18.2932 -18.2816 -18.2585 -18.2316 -18.2081 -18.1887 -18.1733 -18.1606
 -18.1559 -18.1353 -18.1236 -18.0803 -18.0667 -18.0518 -18.0308 -18.0180
 -18.0102 -17.9909 -17.9849 -17.9695 -17.9489 -17.9342 -17.9234 -17.8908
 -17.8752 -17.8654 -17.8522 -17.8313 -17.8216 -17.8013 -17.7839 -17.7659
 -17.7517 -17.7474 -17.7150 -17.7033 -17.6845 -17.6745 -17.6648 -17.6449
 -17.6290 -17.6171 -17.6075 -17.6047 -17.5813 -17.5798 -17.5446 -17.5259
 -17.5145 -17.5089 -17.4879 -17.4678 -17.4572 -17.4517 -17.4214 -17.3831
 -17.3600 -17.3059 -17.2996 -17.2738 -17.1577 -17.0448 -17.0432 -16.9711
 -16.8864 -16.8617 -16.8375 -16.6735 -16.0085 -15.9729 -15.8577 -15.8217
 -15.7837 -15.6876 -15.6086 -15.5652 -15.3950 -15.3534 -15.2694 -15.2542
 -15.2419 -15.2103 -15.1598 -15.1166 -15.0825 -15.0195 -14.8575 -14.7930
 -14.6907 -14.6106  -7.6239  -7.1592  -6.9914  -6.8244  -6.7921  -6.6527
  -6.5227  -6.4677  -6.4099  -6.3914  -6.3795  -6.3467  -6.2848  -6.2796
  -6.2670  -6.2242  -6.1768  -6.1544  -6.1309  -6.1180  -6.0853  -6.0736
  -6.0604  -5.9820  -5.9599  -5.9443  -5.9360  -5.8831  -5.8425  -5.8207
  -5.7703  -5.7495  -5.7064  -5.6997  -5.6865  -5.6243  -5.6057  -5.5982
  -5.5502  -5.5019  -5.3583  -5.3243  -5.2962  -5.2782  -5.2312  -5.1836
  -5.1204  -5.0647  -5.0319  -4.9785  -4.4853  -4.4293  -4.0979  -4.0054
  -3.9153  -3.8812  -3.8033  -3.7763  -3.6590  -3.5920  -3.5448  -3.5200
  -3.4723  -3.4463  -3.4181  -3.3959  -3.3329  -3.2870  -3.2441  -3.2221
  -3.1729  -3.1620  -3.1182  -3.0910  -3.0654  -3.0162  -2.9713  -2.9438
  -2.9284  -2.9058  -2.8873  -2.8571  -2.8301  -2.7859  -2.7632  -2.7145
  -2.7004  -2.6219  -2.6030  -2.5800  -2.5392  -2.5162  -2.4800  -2.4636
  -2.4439  -2.4202  -2.3878  -2.3504  -2.3416  -2.3162  -2.2831  -2.2648
  -2.1854  -2.1756  -2.1471  -2.0790  -2.0509  -2.0112  -1.9850  -1.8826
  -1.8671  -1.8497  -1.8239  -1.7945  -1.7779  -1.7475  -1.7348  -1.7092
  -1.6666  -1.6072  -1.5757  -1.5269  -1.4907  -1.4639  -1.4102  -1.3736
  -1.3581  -1.2896  -1.2786  -1.2120  -1.1935  -1.1542  -1.1396  -1.1219
  -1.0776  -1.0585  -1.0459  -0.9937  -0.9807  -0.9545  -0.9388  -0.9026
  -0.8849  -0.8448  -0.8155  -0.7836  -0.7540  -0.7262  -0.7167  -0.6950
  -0.6732  -0.6490  -0.6314  -0.6038  -0.5876  -0.5735  -0.5580  -0.5295
  -0.5163  -0.4839  -0.4543  -0.4380  -0.4293  -0.4168  -0.4027  -0.3947
  -0.3740  -0.3555  -0.3439  -0.3278  -0.3032  -0.2857  -0.2777  -0.2587
  -0.2362  -0.2019  -0.1840  -0.1736  -0.1565  -0.1343  -0.1186  -0.0871
  -0.0733  -0.0536  -0.0266  -0.0126  -0.0017   0.0095   0.0277   0.0432
   0.0651   0.0934   0.1115   0.1371   0.1491   0.1642   0.1768   0.2021
   0.2229   0.2325   0.2537   0.2775   0.3246   0.3568   0.3709   0.4046
   0.4070   0.4652   0.4945   0.5316   0.5445   0.5666   0.5912   0.7078
   0.7136   0.7892   0.8056   0.8436   0.8836   0.9387   1.0191   1.1282
   5.5708
     cgsolve_all iterations 174    anorm=    0.76E-07
     cgsolve_all iterations 174    anorm=    0.75E-07
     cgsolve_all iterations 171    anorm=    0.76E-07
     compute_u_kq: q = (    0.0000,    0.0000,    0.0399)
     Rotating WFCS
     c_bands:  1 eigenvalues not converged
     ethr =  1.00E-14,  avg # of iterations =121.0
     eigenvalues at k:
 -37.4562 -37.2997 -37.2601 -36.8754 -36.8501 -36.7212 -36.5935 -36.5818
 -36.5234 -36.4892 -36.3596 -36.2156 -19.2368 -19.1458 -19.0678 -18.9608
 -18.8996 -18.8058 -18.7737 -18.7496 -18.7420 -18.6781 -18.6591 -18.6516
 -18.6194 -18.6167 -18.4743 -18.4606 -18.4226 -18.3643 -18.3288 -18.3118
 -18.2921 -18.2805 -18.2575 -18.2323 -18.2077 -18.1857 -18.1746 -18.1594
 -18.1551 -18.1339 -18.1181 -18.0800 -18.0627 -18.0498 -18.0310 -18.0189
 -18.0097 -17.9901 -17.9844 -17.9696 -17.9498 -17.9341 -17.9285 -17.8926
 -17.8773 -17.8659 -17.8527 -17.8342 -17.8223 -17.8002 -17.7820 -17.7656
 -17.7506 -17.7470 -17.7169 -17.7037 -17.6868 -17.6765 -17.6656 -17.6465
 -17.6302 -17.6172 -17.6081 -17.6040 -17.5821 -17.5782 -17.5456 -17.5277
 -17.5214 -17.5113 -17.4900 -17.4721 -17.4597 -17.4531 -17.4212 -17.3935
 -17.3650 -17.3116 -17.2992 -17.2719 -17.1578 -17.0447 -17.0409 -16.9614
 -16.8858 -16.8621 -16.8195 -16.6734 -16.0055 -15.9774 -15.8578 -15.8190
 -15.7763 -15.6859 -15.6041 -15.5675 -15.3957 -15.3569 -15.2693 -15.2536
 -15.2420 -15.2108 -15.1567 -15.1190 -15.0786 -15.0163 -14.8612 -14.7958
 -14.6925 -14.6137  -7.6406  -7.1840  -6.9939  -6.8256  -6.7910  -6.6498
  -6.5024  -6.4678  -6.4043  -6.3895  -6.3771  -6.3464  -6.2832  -6.2766
  -6.2663  -6.2108  -6.1785  -6.1537  -6.1284  -6.1175  -6.0864  -6.0662
  -6.0586  -5.9828  -5.9604  -5.9451  -5.9336  -5.8828  -5.8444  -5.8193
  -5.7616  -5.7494  -5.7017  -5.6962  -5.6864  -5.6254  -5.6119  -5.5996
  -5.5514  -5.4947  -5.3587  -5.3296  -5.2984  -5.2786  -5.2308  -5.1848
  -5.1208  -5.0806  -5.0302  -4.9793  -4.4981  -4.4570  -4.0979  -3.9886
  -3.9014  -3.8743  -3.7987  -3.7724  -3.6511  -3.5921  -3.5428  -3.5192
  -3.4703  -3.4422  -3.4117  -3.3923  -3.3319  -3.2851  -3.2386  -3.2180
  -3.1735  -3.1620  -3.1203  -3.1014  -3.0780  -3.0189  -2.9736  -2.9452
  -2.9281  -2.9075  -2.8882  -2.8633  -2.8325  -2.7843  -2.7665  -2.7158
  -2.6981  -2.6248  -2.6076  -2.5850  -2.5390  -2.5172  -2.4788  -2.4663
  -2.4415  -2.4174  -2.3854  -2.3512  -2.3340  -2.3156  -2.2813  -2.2683
  -2.1874  -2.1740  -2.1434  -2.0786  -2.0503  -2.0122  -1.9858  -1.8804
  -1.8687  -1.8501  -1.8239  -1.7916  -1.7789  -1.7465  -1.7311  -1.7084
  -1.6676  -1.6096  -1.5794  -1.5280  -1.4889  -1.4623  -1.4199  -1.3692
  -1.3568  -1.2904  -1.2761  -1.2081  -1.1944  -1.1562  -1.1431  -1.1255
  -1.0800  -1.0560  -1.0451  -0.9984  -0.9780  -0.9579  -0.9415  -0.9036
  -0.8886  -0.8459  -0.8174  -0.7820  -0.7557  -0.7250  -0.7149  -0.6930
  -0.6719  -0.6491  -0.6326  -0.6047  -0.5878  -0.5756  -0.5546  -0.5285
  -0.5146  -0.4800  -0.4550  -0.4387  -0.4309  -0.4192  -0.4020  -0.3934
  -0.3725  -0.3541  -0.3428  -0.3269  -0.3047  -0.2897  -0.2788  -0.2597
  -0.2367  -0.1991  -0.1821  -0.1720  -0.1561  -0.1346  -0.1186  -0.0907
  -0.0731  -0.0579  -0.0255  -0.0128  -0.0017   0.0089   0.0271   0.0419
   0.0620   0.0924   0.1121   0.1364   0.1493   0.1631   0.1782   0.2017
   0.2216   0.2333   0.2528   0.2799   0.3190   0.3546   0.3655   0.3991
   0.4067   0.4652   0.4946   0.5278   0.5444   0.5662   0.5894   0.7071
   0.7135   0.7888   0.8062   0.8469   0.8814   0.9414   1.0236   1.1420
   5.5993
     eigenvalues at k+q:
 -37.4563 -37.2998 -37.2600 -36.8754 -36.8501 -36.7213 -36.5935 -36.5818
 -36.5234 -36.4892 -36.3596 -36.2156 -19.2368 -19.1458 -19.0677 -18.9608
 -18.8995 -18.8058 -18.7737 -18.7495 -18.7420 -18.6782 -18.6591 -18.6517
 -18.6194 -18.6167 -18.4744 -18.4605 -18.4225 -18.3642 -18.3291 -18.3121
 -18.2920 -18.2797 -18.2578 -18.2324 -18.2076 -18.1854 -18.1753 -18.1585
 -18.1547 -18.1355 -18.1179 -18.0795 -18.0625 -18.0498 -18.0311 -18.0193
 -18.0090 -17.9895 -17.9846 -17.9700 -17.9504 -17.9345 -17.9280 -17.8929
 -17.8767 -17.8657 -17.8529 -17.8341 -17.8226 -17.7999 -17.7828 -17.7651
 -17.7507 -17.7468 -17.7170 -17.7043 -17.6868 -17.6763 -17.6658 -17.6458
 -17.6303 -17.6177 -17.6083 -17.6035 -17.5822 -17.5781 -17.5456 -17.5280
 -17.5217 -17.5110 -17.4899 -17.4722 -17.4601 -17.4530 -17.4209 -17.3939
 -17.3651 -17.3116 -17.2992 -17.2719 -17.1578 -17.0446 -17.0409 -16.9613
 -16.8857 -16.8621 -16.8193 -16.6734 -16.0055 -15.9774 -15.8577 -15.8190
 -15.7763 -15.6860 -15.6040 -15.5675 -15.3956 -15.3569 -15.2693 -15.2536
 -15.2421 -15.2108 -15.1567 -15.1190 -15.0786 -15.0163 -14.8612 -14.7959
 -14.6925 -14.6137  -7.6409  -7.1843  -6.9938  -6.8257  -6.7909  -6.6497
  -6.5022  -6.4677  -6.4042  -6.3894  -6.3772  -6.3462  -6.2832  -6.2765
  -6.2664  -6.2107  -6.1785  -6.1537  -6.1284  -6.1173  -6.0864  -6.0662
  -6.0586  -5.9828  -5.9604  -5.9450  -5.9336  -5.8828  -5.8444  -5.8194
  -5.7615  -5.7494  -5.7020  -5.6958  -5.6865  -5.6254  -5.6120  -5.5997
  -5.5514  -5.4947  -5.3586  -5.3297  -5.2986  -5.2785  -5.2308  -5.1847
  -5.1208  -5.0807  -5.0302  -4.9793  -4.4983  -4.4574  -4.0979  -3.9884
  -3.9011  -3.8742  -3.7987  -3.7723  -3.6511  -3.5921  -3.5429  -3.5193
  -3.4694  -3.4429  -3.4110  -3.3926  -3.3319  -3.2847  -3.2391  -3.2161
  -3.1748  -3.1631  -3.1217  -3.0995  -3.0771  -3.0210  -2.9725  -2.9454
  -2.9272  -2.9074  -2.8895  -2.8644  -2.8306  -2.7866  -2.7650  -2.7166
  -2.6972  -2.6259  -2.6068  -2.5847  -2.5392  -2.5153  -2.4802  -2.4692
  -2.4395  -2.4167  -2.3860  -2.3540  -2.3322  -2.3143  -2.2802  -2.2675
  -2.1874  -2.1752  -2.1440  -2.0794  -2.0506  -2.0117  -1.9844  -1.8826
  -1.8682  -1.8498  -1.8247  -1.7909  -1.7778  -1.7461  -1.7353  -1.7044
  -1.6686  -1.6079  -1.5801  -1.5262  -1.4913  -1.4645  -1.4199  -1.3655
  -1.3580  -1.2912  -1.2755  -1.2084  -1.1951  -1.1554  -1.1421  -1.1254
  -1.0808  -1.0562  -1.0458  -0.9983  -0.9781  -0.9584  -0.9410  -0.9037
  -0.8884  -0.8452  -0.8177  -0.7821  -0.7558  -0.7250  -0.7152  -0.6931
  -0.6719  -0.6490  -0.6328  -0.6046  -0.5875  -0.5754  -0.5546  -0.5284
  -0.5148  -0.4798  -0.4553  -0.4389  -0.4307  -0.4191  -0.4027  -0.3927
  -0.3713  -0.3554  -0.3431  -0.3258  -0.3055  -0.2900  -0.2793  -0.2589
  -0.2367  -0.1987  -0.1823  -0.1717  -0.1555  -0.1357  -0.1182  -0.0910
  -0.0728  -0.0575  -0.0253  -0.0127  -0.0023   0.0085   0.0267   0.0425
   0.0619   0.0927   0.1120   0.1365   0.1494   0.1631   0.1780   0.2015
   0.2232   0.2317   0.2534   0.2797   0.3189   0.3545   0.3657   0.3993
   0.4063   0.4653   0.4944   0.5279   0.5444   0.5662   0.5894   0.7072
   0.7134   0.7888   0.8062   0.8469   0.8814   0.9414   1.0236   1.1422
   5.5980
     cgsolve_all iterations 171    anorm=    0.76E-07
     cgsolve_all iterations 174    anorm=    0.76E-07
     cgsolve_all iterations 171    anorm=    0.76E-07
     compute_u_kq: q = (    0.0000,    0.0000,   -0.0399)
     Rotating WFCS
     c_bands:  1 eigenvalues not converged
     ethr =  1.00E-14,  avg # of iterations =121.0
     eigenvalues at k:
 -37.4562 -37.2997 -37.2601 -36.8754 -36.8501 -36.7212 -36.5935 -36.5818
 -36.5234 -36.4892 -36.3596 -36.2156 -19.2368 -19.1458 -19.0678 -18.9608
 -18.8996 -18.8058 -18.7737 -18.7496 -18.7420 -18.6781 -18.6591 -18.6516
 -18.6194 -18.6167 -18.4743 -18.4606 -18.4226 -18.3643 -18.3288 -18.3118
 -18.2921 -18.2805 -18.2575 -18.2323 -18.2077 -18.1857 -18.1746 -18.1594
 -18.1551 -18.1339 -18.1181 -18.0800 -18.0627 -18.0498 -18.0310 -18.0189
 -18.0097 -17.9901 -17.9844 -17.9696 -17.9498 -17.9341 -17.9285 -17.8926
 -17.8773 -17.8659 -17.8527 -17.8342 -17.8223 -17.8002 -17.7820 -17.7656
 -17.7506 -17.7470 -17.7169 -17.7037 -17.6868 -17.6765 -17.6656 -17.6465
 -17.6302 -17.6172 -17.6081 -17.6040 -17.5821 -17.5782 -17.5456 -17.5277
 -17.5214 -17.5113 -17.4900 -17.4721 -17.4597 -17.4531 -17.4212 -17.3935
 -17.3650 -17.3116 -17.2992 -17.2719 -17.1578 -17.0447 -17.0409 -16.9614
 -16.8858 -16.8621 -16.8195 -16.6734 -16.0055 -15.9774 -15.8578 -15.8190
 -15.7763 -15.6859 -15.6041 -15.5675 -15.3957 -15.3569 -15.2693 -15.2536
 -15.2420 -15.2108 -15.1567 -15.1190 -15.0786 -15.0163 -14.8612 -14.7958
 -14.6925 -14.6137  -7.6406  -7.1840  -6.9939  -6.8256  -6.7910  -6.6498
  -6.5024  -6.4678  -6.4043  -6.3895  -6.3771  -6.3464  -6.2832  -6.2766
  -6.2663  -6.2108  -6.1785  -6.1537  -6.1284  -6.1175  -6.0864  -6.0662
  -6.0586  -5.9828  -5.9604  -5.9451  -5.9336  -5.8828  -5.8444  -5.8193
  -5.7616  -5.7494  -5.7017  -5.6962  -5.6864  -5.6254  -5.6119  -5.5996
  -5.5514  -5.4947  -5.3587  -5.3296  -5.2984  -5.2786  -5.2308  -5.1848
  -5.1208  -5.0806  -5.0302  -4.9793  -4.4981  -4.4570  -4.0979  -3.9886
  -3.9014  -3.8743  -3.7987  -3.7724  -3.6511  -3.5921  -3.5428  -3.5192
  -3.4703  -3.4422  -3.4117  -3.3923  -3.3319  -3.2851  -3.2386  -3.2180
  -3.1735  -3.1620  -3.1203  -3.1014  -3.0780  -3.0189  -2.9736  -2.9452
  -2.9281  -2.9075  -2.8882  -2.8633  -2.8325  -2.7843  -2.7665  -2.7158
  -2.6981  -2.6248  -2.6076  -2.5850  -2.5390  -2.5172  -2.4788  -2.4663
  -2.4415  -2.4174  -2.3854  -2.3512  -2.3340  -2.3156  -2.2813  -2.2683
  -2.1874  -2.1740  -2.1434  -2.0786  -2.0503  -2.0122  -1.9858  -1.8804
  -1.8687  -1.8501  -1.8239  -1.7916  -1.7789  -1.7465  -1.7311  -1.7084
  -1.6676  -1.6096  -1.5794  -1.5280  -1.4889  -1.4623  -1.4199  -1.3692
  -1.3568  -1.2904  -1.2761  -1.2081  -1.1944  -1.1562  -1.1431  -1.1255
  -1.0800  -1.0560  -1.0451  -0.9984  -0.9780  -0.9579  -0.9415  -0.9036
  -0.8886  -0.8459  -0.8174  -0.7820  -0.7557  -0.7250  -0.7149  -0.6930
  -0.6719  -0.6491  -0.6326  -0.6047  -0.5878  -0.5756  -0.5546  -0.5285
  -0.5146  -0.4800  -0.4550  -0.4387  -0.4309  -0.4192  -0.4020  -0.3934
  -0.3725  -0.3541  -0.3428  -0.3269  -0.3047  -0.2897  -0.2788  -0.2597
  -0.2367  -0.1991  -0.1821  -0.1720  -0.1561  -0.1346  -0.1186  -0.0907
  -0.0731  -0.0579  -0.0255  -0.0128  -0.0017   0.0089   0.0271   0.0419
   0.0620   0.0924   0.1121   0.1364   0.1493   0.1631   0.1782   0.2017
   0.2216   0.2333   0.2528   0.2799   0.3190   0.3546   0.3655   0.3991
   0.4067   0.4652   0.4946   0.5278   0.5444   0.5662   0.5894   0.7071
   0.7135   0.7888   0.8062   0.8469   0.8814   0.9414   1.0236   1.1420
   5.5993
     eigenvalues at k+q:
 -37.4563 -37.2998 -37.2600 -36.8754 -36.8501 -36.7213 -36.5935 -36.5818
 -36.5234 -36.4892 -36.3596 -36.2156 -19.2368 -19.1458 -19.0678 -18.9608
 -18.8995 -18.8058 -18.7738 -18.7495 -18.7420 -18.6781 -18.6591 -18.6516
 -18.6195 -18.6167 -18.4744 -18.4606 -18.4226 -18.3645 -18.3284 -18.3115
 -18.2921 -18.2813 -18.2572 -18.2322 -18.2079 -18.1860 -18.1739 -18.1609
 -18.1553 -18.1322 -18.1184 -18.0803 -18.0629 -18.0497 -18.0314 -18.0179
 -18.0100 -17.9916 -17.9836 -17.9691 -17.9497 -17.9337 -17.9288 -17.8923
 -17.8782 -17.8660 -17.8524 -17.8342 -17.8220 -17.8005 -17.7817 -17.7659
 -17.7506 -17.7471 -17.7168 -17.7035 -17.6867 -17.6764 -17.6654 -17.6472
 -17.6301 -17.6168 -17.6078 -17.6044 -17.5821 -17.5782 -17.5454 -17.5274
 -17.5212 -17.5117 -17.4901 -17.4720 -17.4595 -17.4531 -17.4214 -17.3933
 -17.3649 -17.3115 -17.2992 -17.2720 -17.1578 -17.0447 -17.0409 -16.9616
 -16.8858 -16.8621 -16.8197 -16.6734 -16.0054 -15.9774 -15.8578 -15.8191
 -15.7763 -15.6860 -15.6042 -15.5674 -15.3956 -15.3569 -15.2693 -15.2535
 -15.2420 -15.2108 -15.1568 -15.1190 -15.0787 -15.0164 -14.8611 -14.7957
 -14.6924 -14.6137  -7.6405  -7.1837  -6.9938  -6.8256  -6.7910  -6.6498
  -6.5027  -6.4677  -6.4043  -6.3894  -6.3772  -6.3464  -6.2831  -6.2768
  -6.2662  -6.2110  -6.1785  -6.1535  -6.1286  -6.1175  -6.0863  -6.0662
  -6.0585  -5.9828  -5.9603  -5.9452  -5.9335  -5.8829  -5.8444  -5.8194
  -5.7617  -5.7493  -5.7014  -5.6967  -5.6864  -5.6255  -5.6119  -5.5995
  -5.5514  -5.4948  -5.3588  -5.3295  -5.2981  -5.2787  -5.2308  -5.1848
  -5.1207  -5.0804  -5.0302  -4.9793  -4.4979  -4.4567  -4.0979  -3.9888
  -3.9016  -3.8743  -3.7987  -3.7726  -3.6512  -3.5921  -3.5425  -3.5193
  -3.4714  -3.4409  -3.4127  -3.3920  -3.3318  -3.2855  -3.2381  -3.2190
  -3.1728  -3.1610  -3.1199  -3.1023  -3.0792  -3.0167  -2.9755  -2.9446
  -2.9288  -2.9076  -2.8863  -2.8622  -2.8351  -2.7825  -2.7672  -2.7152
  -2.6991  -2.6235  -2.6084  -2.5854  -2.5386  -2.5186  -2.4784  -2.4623
  -2.4439  -2.4173  -2.3861  -2.3493  -2.3371  -2.3149  -2.2821  -2.2694
  -2.1869  -2.1725  -2.1433  -2.0778  -2.0500  -2.0122  -1.9874  -1.8796
  -1.8693  -1.8505  -1.8225  -1.7924  -1.7795  -1.7473  -1.7270  -1.7121
  -1.6664  -1.6114  -1.5785  -1.5294  -1.4882  -1.4593  -1.4199  -1.3734
  -1.3539  -1.2912  -1.2764  -1.2074  -1.1940  -1.1571  -1.1438  -1.1256
  -1.0792  -1.0561  -1.0446  -0.9985  -0.9779  -0.9570  -0.9420  -0.9035
  -0.8891  -0.8464  -0.8173  -0.7819  -0.7557  -0.7249  -0.7147  -0.6930
  -0.6718  -0.6491  -0.6326  -0.6046  -0.5879  -0.5758  -0.5546  -0.5287
  -0.5150  -0.4798  -0.4549  -0.4383  -0.4309  -0.4193  -0.4019  -0.3938
  -0.3732  -0.3527  -0.3422  -0.3285  -0.3037  -0.2896  -0.2781  -0.2607
  -0.2366  -0.1994  -0.1819  -0.1724  -0.1567  -0.1335  -0.1190  -0.0903
  -0.0735  -0.0581  -0.0259  -0.0128  -0.0014   0.0096   0.0277   0.0410
   0.0621   0.0925   0.1122   0.1362   0.1493   0.1632   0.1783   0.2020
   0.2201   0.2347   0.2524   0.2799   0.3191   0.3548   0.3653   0.3988
   0.4073   0.4651   0.4947   0.5277   0.5445   0.5663   0.5894   0.7070
   0.7136   0.7887   0.8061   0.8468   0.8814   0.9414   1.0236   1.1419
   5.6000
     cgsolve_all iterations 171    anorm=    0.76E-07
     cgsolve_all iterations 174    anorm=    0.76E-07
     cgsolve_all iterations 171    anorm=    0.76E-07

     k-point #    3 of     4      pool #  1    cpu time:   57802.5
     compute_u_kq: q = (    0.0000,    0.0000,    0.0000)
     Rotating WFCS
     ethr =  1.00E-14,  avg # of iterations = 80.0
     eigenvalues at k:
 -37.4562 -37.2997 -37.2601 -36.8754 -36.8501 -36.7212 -36.5935 -36.5818
 -36.5234 -36.4892 -36.3596 -36.2156 -19.2319 -19.1394 -19.0802 -18.9650
 -18.8936 -18.8044 -18.7890 -18.7492 -18.7427 -18.6750 -18.6637 -18.6580
 -18.6153 -18.6114 -18.4584 -18.4477 -18.4189 -18.3779 -18.3306 -18.3145
 -18.2897 -18.2788 -18.2606 -18.2454 -18.2054 -18.1919 -18.1694 -18.1654
 -18.1421 -18.1236 -18.0969 -18.0888 -18.0725 -18.0631 -18.0456 -18.0119
 -17.9984 -17.9872 -17.9796 -17.9599 -17.9426 -17.9397 -17.9229 -17.9052
 -17.8966 -17.8681 -17.8563 -17.8489 -17.8103 -17.7923 -17.7846 -17.7729
 -17.7548 -17.7241 -17.7036 -17.6992 -17.6885 -17.6719 -17.6640 -17.6554
 -17.6325 -17.6254 -17.6055 -17.5930 -17.5796 -17.5602 -17.5476 -17.5348
 -17.5264 -17.5120 -17.4978 -17.4803 -17.4588 -17.4526 -17.4421 -17.3898
 -17.3639 -17.3121 -17.2955 -17.2738 -17.1592 -17.0561 -17.0385 -16.9605
 -16.8754 -16.8627 -16.8184 -16.6728 -16.0386 -15.9986 -15.8334 -15.8078
 -15.7523 -15.6580 -15.5647 -15.5291 -15.4526 -15.4020 -15.3200 -15.2666
 -15.2458 -15.1815 -15.1582 -15.0850 -15.0155 -14.9731 -14.9523 -14.8878
 -14.6510 -14.5791  -7.6408  -7.1849  -7.0009  -6.8281  -6.7818  -6.6475
  -6.4985  -6.4703  -6.4091  -6.3874  -6.3816  -6.3292  -6.2933  -6.2825
  -6.2694  -6.2036  -6.1943  -6.1492  -6.1224  -6.1180  -6.0792  -6.0571
  -6.0456  -5.9825  -5.9701  -5.9608  -5.9308  -5.8801  -5.8529  -5.8111
  -5.7650  -5.7456  -5.7167  -5.6976  -5.6777  -5.6300  -5.6054  -5.6012
  -5.5521  -5.5019  -5.3629  -5.3304  -5.2897  -5.2731  -5.2292  -5.1804
  -5.1230  -5.0886  -5.0301  -4.9793  -4.5033  -4.4556  -4.1085  -3.9792
  -3.9242  -3.8966  -3.8185  -3.7638  -3.6577  -3.6061  -3.5295  -3.4938
  -3.4656  -3.4340  -3.4065  -3.3491  -3.3342  -3.3034  -3.2439  -3.2237
  -3.1726  -3.1450  -3.0982  -3.0618  -3.0334  -3.0114  -3.0009  -2.9711
  -2.9503  -2.9106  -2.8850  -2.8480  -2.8100  -2.7845  -2.7394  -2.7280
  -2.6949  -2.6627  -2.6122  -2.5933  -2.5574  -2.5188  -2.4775  -2.4462
  -2.4261  -2.4043  -2.3800  -2.3357  -2.3312  -2.3098  -2.2912  -2.2292
  -2.1980  -2.1722  -2.1340  -2.0648  -2.0480  -2.0151  -1.9829  -1.9160
  -1.8778  -1.8478  -1.8256  -1.8068  -1.7843  -1.7469  -1.7262  -1.7034
  -1.6487  -1.6191  -1.5882  -1.5466  -1.4967  -1.4628  -1.4576  -1.4085
  -1.3503  -1.3032  -1.2856  -1.2392  -1.2022  -1.1586  -1.1306  -1.1130
  -1.0788  -1.0585  -1.0334  -1.0071  -0.9811  -0.9480  -0.9314  -0.9006
  -0.8672  -0.8589  -0.8252  -0.7971  -0.7674  -0.7285  -0.7092  -0.6714
  -0.6463  -0.6357  -0.6241  -0.6012  -0.5940  -0.5778  -0.5579  -0.5410
  -0.5294  -0.4886  -0.4682  -0.4577  -0.4228  -0.4190  -0.3978  -0.3920
  -0.3784  -0.3640  -0.3483  -0.3358  -0.3170  -0.2905  -0.2766  -0.2648
  -0.2485  -0.2337  -0.1931  -0.1743  -0.1603  -0.1324  -0.1246  -0.1024
  -0.0702  -0.0586  -0.0307  -0.0209  -0.0046   0.0177   0.0338   0.0566
   0.0695   0.0925   0.1121   0.1305   0.1466   0.1599   0.1834   0.2108
   0.2229   0.2327   0.2543   0.2673   0.3116   0.3580   0.3667   0.3953
   0.3990   0.4471   0.4928   0.5440   0.5805   0.5834   0.6266   0.6609
   0.7115   0.7588   0.8042   0.8458   0.8896   1.0219   1.1124   1.1694
   5.3732
     eigenvalues at k+q:
 -37.4563 -37.2998 -37.2600 -36.8754 -36.8501 -36.7213 -36.5935 -36.5818
 -36.5234 -36.4892 -36.3596 -36.2156 -19.2318 -19.1394 -19.0802 -18.9651
 -18.8935 -18.8044 -18.7890 -18.7492 -18.7428 -18.6751 -18.6637 -18.6581
 -18.6153 -18.6113 -18.4584 -18.4478 -18.4188 -18.3779 -18.3306 -18.3144
 -18.2897 -18.2787 -18.2605 -18.2454 -18.2054 -18.1919 -18.1694 -18.1654
 -18.1421 -18.1236 -18.0969 -18.0888 -18.0724 -18.0631 -18.0456 -18.0118
 -17.9984 -17.9872 -17.9796 -17.9600 -17.9426 -17.9396 -17.9229 -17.9053
 -17.8966 -17.8681 -17.8563 -17.8489 -17.8104 -17.7923 -17.7846 -17.7729
 -17.7548 -17.7241 -17.7036 -17.6992 -17.6885 -17.6719 -17.6640 -17.6554
 -17.6325 -17.6254 -17.6055 -17.5930 -17.5796 -17.5602 -17.5476 -17.5348
 -17.5264 -17.5120 -17.4978 -17.4803 -17.4588 -17.4526 -17.4422 -17.3899
 -17.3639 -17.3121 -17.2955 -17.2738 -17.1592 -17.0561 -17.0384 -16.9606
 -16.8754 -16.8628 -16.8184 -16.6728 -16.0386 -15.9987 -15.8334 -15.8078
 -15.7523 -15.6581 -15.5647 -15.5291 -15.4526 -15.4020 -15.3201 -15.2666
 -15.2458 -15.1815 -15.1581 -15.0851 -15.0154 -14.9731 -14.9523 -14.8878
 -14.6510 -14.5791  -7.6408  -7.1849  -7.0009  -6.8282  -6.7817  -6.6475
  -6.4985  -6.4703  -6.4090  -6.3873  -6.3817  -6.3292  -6.2933  -6.2826
  -6.2694  -6.2036  -6.1943  -6.1492  -6.1225  -6.1180  -6.0791  -6.0571
  -6.0456  -5.9825  -5.9701  -5.9608  -5.9308  -5.8801  -5.8528  -5.8111
  -5.7650  -5.7455  -5.7166  -5.6976  -5.6777  -5.6301  -5.6053  -5.6012
  -5.5521  -5.5020  -5.3629  -5.3304  -5.2897  -5.2731  -5.2292  -5.1805
  -5.1230  -5.0885  -5.0302  -4.9793  -4.5034  -4.4557  -4.1084  -3.9791
  -3.9242  -3.8965  -3.8185  -3.7639  -3.6577  -3.6061  -3.5294  -3.4939
  -3.4656  -3.4340  -3.4065  -3.3491  -3.3341  -3.3034  -3.2440  -3.2237
  -3.1726  -3.1450  -3.0983  -3.0618  -3.0334  -3.0113  -3.0010  -2.9711
  -2.9503  -2.9106  -2.8850  -2.8480  -2.8100  -2.7845  -2.7394  -2.7281
  -2.6949  -2.6627  -2.6122  -2.5933  -2.5574  -2.5188  -2.4775  -2.4462
  -2.4261  -2.4043  -2.3800  -2.3357  -2.3312  -2.3098  -2.2912  -2.2292
  -2.1980  -2.1722  -2.1340  -2.0649  -2.0480  -2.0151  -1.9829  -1.9160
  -1.8778  -1.8478  -1.8256  -1.8068  -1.7842  -1.7468  -1.7262  -1.7034
  -1.6487  -1.6191  -1.5882  -1.5466  -1.4967  -1.4628  -1.4576  -1.4085
  -1.3503  -1.3032  -1.2856  -1.2392  -1.2022  -1.1587  -1.1306  -1.1131
  -1.0788  -1.0585  -1.0335  -1.0071  -0.9811  -0.9481  -0.9313  -0.9006
  -0.8672  -0.8589  -0.8252  -0.7971  -0.7674  -0.7285  -0.7092  -0.6714
  -0.6463  -0.6357  -0.6241  -0.6011  -0.5940  -0.5778  -0.5578  -0.5411
  -0.5295  -0.4886  -0.4682  -0.4577  -0.4228  -0.4191  -0.3978  -0.3920
  -0.3784  -0.3640  -0.3483  -0.3358  -0.3170  -0.2905  -0.2766  -0.2648
  -0.2485  -0.2337  -0.1931  -0.1743  -0.1603  -0.1324  -0.1246  -0.1024
  -0.0702  -0.0586  -0.0307  -0.0209  -0.0046   0.0177   0.0338   0.0566
   0.0696   0.0925   0.1121   0.1305   0.1466   0.1599   0.1834   0.2108
   0.2229   0.2327   0.2543   0.2673   0.3116   0.3580   0.3667   0.3953
   0.3990   0.4471   0.4928   0.5440   0.5805   0.5834   0.6266   0.6609
   0.7115   0.7588   0.8041   0.8458   0.8896   1.0219   1.1124   1.1694
   5.3732
     cgsolve_all iterations 129    anorm=    0.77E-07
PARA_AUG  1      50.5904522        -0.1853387        -0.0304749
     cgsolve_all iterations 129    anorm=    0.76E-07
PARA_AUG  2      -0.1190962        50.6365957        -0.0522269
     cgsolve_all iterations 129    anorm=    0.77E-07
PARA_AUG  3      -0.0795987        -0.1147483        50.4869494
     cgsolve_all iterations 146    anorm=    0.77E-07
     cgsolve_all iterations 146    anorm=    0.77E-07
     cgsolve_all iterations 146    anorm=    0.76E-07
     compute_u_kq: q = (    0.0399,    0.0000,    0.0000)
     Rotating WFCS
     c_bands:  1 eigenvalues not converged
     ethr =  1.00E-14,  avg # of iterations =121.0
     eigenvalues at k:
 -37.4562 -37.2997 -37.2601 -36.8754 -36.8501 -36.7212 -36.5935 -36.5818
 -36.5234 -36.4892 -36.3596 -36.2156 -19.2319 -19.1394 -19.0802 -18.9650
 -18.8936 -18.8044 -18.7890 -18.7492 -18.7427 -18.6750 -18.6637 -18.6580
 -18.6153 -18.6114 -18.4584 -18.4477 -18.4189 -18.3779 -18.3306 -18.3145
 -18.2897 -18.2788 -18.2606 -18.2454 -18.2054 -18.1919 -18.1694 -18.1654
 -18.1421 -18.1236 -18.0969 -18.0888 -18.0725 -18.0631 -18.0456 -18.0119
 -17.9984 -17.9872 -17.9796 -17.9599 -17.9426 -17.9397 -17.9229 -17.9052
 -17.8966 -17.8681 -17.8563 -17.8489 -17.8103 -17.7923 -17.7846 -17.7729
 -17.7548 -17.7241 -17.7036 -17.6992 -17.6885 -17.6719 -17.6640 -17.6554
 -17.6325 -17.6254 -17.6055 -17.5930 -17.5796 -17.5602 -17.5476 -17.5348
 -17.5264 -17.5120 -17.4978 -17.4803 -17.4588 -17.4526 -17.4421 -17.3898
 -17.3639 -17.3121 -17.2955 -17.2738 -17.1592 -17.0561 -17.0385 -16.9605
 -16.8754 -16.8627 -16.8184 -16.6728 -16.0386 -15.9986 -15.8334 -15.8078
 -15.7523 -15.6580 -15.5647 -15.5291 -15.4526 -15.4020 -15.3200 -15.2666
 -15.2458 -15.1815 -15.1582 -15.0850 -15.0155 -14.9731 -14.9523 -14.8878
 -14.6510 -14.5791  -7.6408  -7.1849  -7.0009  -6.8281  -6.7818  -6.6475
  -6.4985  -6.4703  -6.4091  -6.3874  -6.3816  -6.3292  -6.2933  -6.2825
  -6.2694  -6.2036  -6.1943  -6.1492  -6.1224  -6.1180  -6.0792  -6.0571
  -6.0456  -5.9825  -5.9701  -5.9608  -5.9308  -5.8801  -5.8529  -5.8111
  -5.7650  -5.7456  -5.7167  -5.6976  -5.6777  -5.6300  -5.6054  -5.6012
  -5.5521  -5.5019  -5.3629  -5.3304  -5.2897  -5.2731  -5.2292  -5.1804
  -5.1230  -5.0886  -5.0301  -4.9793  -4.5033  -4.4556  -4.1085  -3.9792
  -3.9242  -3.8966  -3.8185  -3.7638  -3.6577  -3.6061  -3.5295  -3.4938
  -3.4656  -3.4340  -3.4065  -3.3491  -3.3342  -3.3034  -3.2439  -3.2237
  -3.1726  -3.1450  -3.0982  -3.0618  -3.0334  -3.0114  -3.0009  -2.9711
  -2.9503  -2.9106  -2.8850  -2.8480  -2.8100  -2.7845  -2.7394  -2.7280
  -2.6949  -2.6627  -2.6122  -2.5933  -2.5574  -2.5188  -2.4775  -2.4462
  -2.4261  -2.4043  -2.3800  -2.3357  -2.3312  -2.3098  -2.2912  -2.2292
  -2.1980  -2.1722  -2.1340  -2.0648  -2.0480  -2.0151  -1.9829  -1.9160
  -1.8778  -1.8478  -1.8256  -1.8068  -1.7843  -1.7469  -1.7262  -1.7034
  -1.6487  -1.6191  -1.5882  -1.5466  -1.4967  -1.4628  -1.4576  -1.4085
  -1.3503  -1.3032  -1.2856  -1.2392  -1.2022  -1.1586  -1.1306  -1.1130
  -1.0788  -1.0585  -1.0334  -1.0071  -0.9811  -0.9480  -0.9314  -0.9006
  -0.8672  -0.8589  -0.8252  -0.7971  -0.7674  -0.7285  -0.7092  -0.6714
  -0.6463  -0.6357  -0.6241  -0.6012  -0.5940  -0.5778  -0.5579  -0.5410
  -0.5294  -0.4886  -0.4682  -0.4577  -0.4228  -0.4190  -0.3978  -0.3920
  -0.3784  -0.3640  -0.3483  -0.3358  -0.3170  -0.2905  -0.2766  -0.2648
  -0.2485  -0.2337  -0.1931  -0.1743  -0.1603  -0.1324  -0.1246  -0.1024
  -0.0702  -0.0586  -0.0307  -0.0209  -0.0046   0.0177   0.0338   0.0566
   0.0695   0.0925   0.1121   0.1305   0.1466   0.1599   0.1834   0.2108
   0.2229   0.2327   0.2543   0.2673   0.3116   0.3580   0.3667   0.3953
   0.3990   0.4471   0.4928   0.5440   0.5805   0.5834   0.6266   0.6609
   0.7115   0.7588   0.8042   0.8458   0.8896   1.0219   1.1124   1.1694
   5.3732
     eigenvalues at k+q:
 -37.4563 -37.2998 -37.2600 -36.8754 -36.8501 -36.7213 -36.5935 -36.5818
 -36.5234 -36.4892 -36.3596 -36.2156 -19.2319 -19.1391 -19.0787 -18.9656
 -18.8942 -18.8058 -18.7898 -18.7490 -18.7429 -18.6726 -18.6637 -18.6580
 -18.6151 -18.6117 -18.4581 -18.4485 -18.4177 -18.3735 -18.3309 -18.3144
 -18.2888 -18.2775 -18.2606 -18.2443 -18.2047 -18.1927 -18.1679 -18.1645
 -18.1429 -18.1232 -18.0954 -18.0874 -18.0707 -18.0638 -18.0451 -18.0097
 -17.9976 -17.9863 -17.9800 -17.9612 -17.9436 -17.9402 -17.9239 -17.9082
 -17.8965 -17.8677 -17.8595 -17.8500 -17.8105 -17.7910 -17.7835 -17.7715
 -17.7544 -17.7234 -17.7053 -17.6999 -17.6906 -17.6737 -17.6671 -17.6562
 -17.6337 -17.6255 -17.6060 -17.5936 -17.5790 -17.5575 -17.5480 -17.5371
 -17.5283 -17.5150 -17.4979 -17.4823 -17.4598 -17.4541 -17.4431 -17.3972
 -17.3672 -17.3155 -17.2952 -17.2721 -17.1594 -17.0534 -17.0384 -16.9543
 -16.8759 -16.8633 -16.8067 -16.6728 -16.0352 -15.9992 -15.8325 -15.8060
 -15.7522 -15.6588 -15.5670 -15.5344 -15.4479 -15.4023 -15.3135 -15.2666
 -15.2448 -15.1831 -15.1567 -15.0890 -15.0167 -14.9706 -14.9549 -14.8809
 -14.6546 -14.5837  -7.6518  -7.2007  -7.0022  -6.8291  -6.7806  -6.6464
  -6.4852  -6.4702  -6.4074  -6.3853  -6.3807  -6.3286  -6.2916  -6.2799
  -6.2680  -6.1972  -6.1960  -6.1482  -6.1211  -6.1165  -6.0805  -6.0557
  -6.0370  -5.9840  -5.9712  -5.9626  -5.9298  -5.8799  -5.8549  -5.8096
  -5.7595  -5.7458  -5.7146  -5.6917  -5.6775  -5.6296  -5.6104  -5.6012
  -5.5548  -5.4965  -5.3635  -5.3337  -5.2906  -5.2734  -5.2291  -5.1811
  -5.1234  -5.0994  -5.0290  -4.9798  -4.5133  -4.4735  -4.1090  -3.9663
  -3.9157  -3.8880  -3.8130  -3.7655  -3.6506  -3.6058  -3.5299  -3.4936
  -3.4639  -3.4317  -3.4036  -3.3485  -3.3353  -3.3028  -3.2410  -3.2226
  -3.1700  -3.1480  -3.1022  -3.0657  -3.0402  -3.0121  -2.9988  -2.9730
  -2.9541  -2.9110  -2.8842  -2.8491  -2.8123  -2.7842  -2.7403  -2.7278
  -2.6922  -2.6663  -2.6136  -2.6003  -2.5595  -2.5223  -2.4762  -2.4454
  -2.4268  -2.4041  -2.3824  -2.3403  -2.3306  -2.3060  -2.2901  -2.2267
  -2.1951  -2.1697  -2.1273  -2.0665  -2.0484  -2.0172  -1.9777  -1.9133
  -1.8779  -1.8476  -1.8251  -1.8079  -1.7809  -1.7448  -1.7262  -1.7092
  -1.6517  -1.6174  -1.5909  -1.5565  -1.4966  -1.4618  -1.4580  -1.4074
  -1.3483  -1.3020  -1.2821  -1.2393  -1.1995  -1.1624  -1.1296  -1.1149
  -1.0768  -1.0599  -1.0388  -1.0027  -0.9818  -0.9493  -0.9302  -0.9009
  -0.8713  -0.8563  -0.8279  -0.7923  -0.7678  -0.7286  -0.7078  -0.6722
  -0.6468  -0.6376  -0.6238  -0.6018  -0.5929  -0.5767  -0.5567  -0.5380
  -0.5322  -0.4873  -0.4702  -0.4597  -0.4246  -0.4183  -0.3989  -0.3896
  -0.3791  -0.3647  -0.3469  -0.3340  -0.3166  -0.2895  -0.2787  -0.2646
  -0.2488  -0.2319  -0.1925  -0.1738  -0.1611  -0.1318  -0.1246  -0.1031
  -0.0705  -0.0596  -0.0331  -0.0214  -0.0036   0.0156   0.0326   0.0552
   0.0669   0.0926   0.1141   0.1283   0.1465   0.1596   0.1862   0.2109
   0.2230   0.2315   0.2542   0.2655   0.3077   0.3529   0.3654   0.3928
   0.3975   0.4430   0.4920   0.5441   0.5807   0.5823   0.6278   0.6594
   0.7114   0.7581   0.8037   0.8462   0.8928   1.0244   1.1166   1.1767
   5.3987
     cgsolve_all iterations 142    anorm=    0.77E-07
     cgsolve_all iterations 146    anorm=    0.77E-07
     cgsolve_all iterations 142    anorm=    0.76E-07
     compute_u_kq: q = (   -0.0399,    0.0000,    0.0000)
     Rotating WFCS
     c_bands:  1 eigenvalues not converged
     ethr =  1.00E-14,  avg # of iterations =121.0
     eigenvalues at k:
 -37.4562 -37.2997 -37.2601 -36.8754 -36.8501 -36.7212 -36.5935 -36.5818
 -36.5234 -36.4892 -36.3596 -36.2156 -19.2319 -19.1394 -19.0802 -18.9650
 -18.8936 -18.8044 -18.7890 -18.7492 -18.7427 -18.6750 -18.6637 -18.6580
 -18.6153 -18.6114 -18.4584 -18.4477 -18.4189 -18.3779 -18.3306 -18.3145
 -18.2897 -18.2788 -18.2606 -18.2454 -18.2054 -18.1919 -18.1694 -18.1654
 -18.1421 -18.1236 -18.0969 -18.0888 -18.0725 -18.0631 -18.0456 -18.0119
 -17.9984 -17.9872 -17.9796 -17.9599 -17.9426 -17.9397 -17.9229 -17.9052
 -17.8966 -17.8681 -17.8563 -17.8489 -17.8103 -17.7923 -17.7846 -17.7729
 -17.7548 -17.7241 -17.7036 -17.6992 -17.6885 -17.6719 -17.6640 -17.6554
 -17.6325 -17.6254 -17.6055 -17.5930 -17.5796 -17.5602 -17.5476 -17.5348
 -17.5264 -17.5120 -17.4978 -17.4803 -17.4588 -17.4526 -17.4421 -17.3898
 -17.3639 -17.3121 -17.2955 -17.2738 -17.1592 -17.0561 -17.0385 -16.9605
 -16.8754 -16.8627 -16.8184 -16.6728 -16.0386 -15.9986 -15.8334 -15.8078
 -15.7523 -15.6580 -15.5647 -15.5291 -15.4526 -15.4020 -15.3200 -15.2666
 -15.2458 -15.1815 -15.1582 -15.0850 -15.0155 -14.9731 -14.9523 -14.8878
 -14.6510 -14.5791  -7.6408  -7.1849  -7.0009  -6.8281  -6.7818  -6.6475
  -6.4985  -6.4703  -6.4091  -6.3874  -6.3816  -6.3292  -6.2933  -6.2825
  -6.2694  -6.2036  -6.1943  -6.1492  -6.1224  -6.1180  -6.0792  -6.0571
  -6.0456  -5.9825  -5.9701  -5.9608  -5.9308  -5.8801  -5.8529  -5.8111
  -5.7650  -5.7456  -5.7167  -5.6976  -5.6777  -5.6300  -5.6054  -5.6012
  -5.5521  -5.5019  -5.3629  -5.3304  -5.2897  -5.2731  -5.2292  -5.1804
  -5.1230  -5.0886  -5.0301  -4.9793  -4.5033  -4.4556  -4.1085  -3.9792
  -3.9242  -3.8966  -3.8185  -3.7638  -3.6577  -3.6061  -3.5295  -3.4938
  -3.4656  -3.4340  -3.4065  -3.3491  -3.3342  -3.3034  -3.2439  -3.2237
  -3.1726  -3.1450  -3.0982  -3.0618  -3.0334  -3.0114  -3.0009  -2.9711
  -2.9503  -2.9106  -2.8850  -2.8480  -2.8100  -2.7845  -2.7394  -2.7280
  -2.6949  -2.6627  -2.6122  -2.5933  -2.5574  -2.5188  -2.4775  -2.4462
  -2.4261  -2.4043  -2.3800  -2.3357  -2.3312  -2.3098  -2.2912  -2.2292
  -2.1980  -2.1722  -2.1340  -2.0648  -2.0480  -2.0151  -1.9829  -1.9160
  -1.8778  -1.8478  -1.8256  -1.8068  -1.7843  -1.7469  -1.7262  -1.7034
  -1.6487  -1.6191  -1.5882  -1.5466  -1.4967  -1.4628  -1.4576  -1.4085
  -1.3503  -1.3032  -1.2856  -1.2392  -1.2022  -1.1586  -1.1306  -1.1130
  -1.0788  -1.0585  -1.0334  -1.0071  -0.9811  -0.9480  -0.9314  -0.9006
  -0.8672  -0.8589  -0.8252  -0.7971  -0.7674  -0.7285  -0.7092  -0.6714
  -0.6463  -0.6357  -0.6241  -0.6012  -0.5940  -0.5778  -0.5579  -0.5410
  -0.5294  -0.4886  -0.4682  -0.4577  -0.4228  -0.4190  -0.3978  -0.3920
  -0.3784  -0.3640  -0.3483  -0.3358  -0.3170  -0.2905  -0.2766  -0.2648
  -0.2485  -0.2337  -0.1931  -0.1743  -0.1603  -0.1324  -0.1246  -0.1024
  -0.0702  -0.0586  -0.0307  -0.0209  -0.0046   0.0177   0.0338   0.0566
   0.0695   0.0925   0.1121   0.1305   0.1466   0.1599   0.1834   0.2108
   0.2229   0.2327   0.2543   0.2673   0.3116   0.3580   0.3667   0.3953
   0.3990   0.4471   0.4928   0.5440   0.5805   0.5834   0.6266   0.6609
   0.7115   0.7588   0.8042   0.8458   0.8896   1.0219   1.1124   1.1694
   5.3732
     eigenvalues at k+q:
 -37.4563 -37.2998 -37.2600 -36.8754 -36.8501 -36.7212 -36.5935 -36.5818
 -36.5234 -36.4891 -36.3596 -36.2156 -19.2318 -19.1398 -19.0815 -18.9646
 -18.8929 -18.8029 -18.7880 -18.7493 -18.7425 -18.6786 -18.6636 -18.6573
 -18.6154 -18.6109 -18.4586 -18.4474 -18.4201 -18.3822 -18.3304 -18.3142
 -18.2906 -18.2799 -18.2603 -18.2462 -18.2063 -18.1910 -18.1712 -18.1658
 -18.1419 -18.1241 -18.0983 -18.0900 -18.0740 -18.0623 -18.0457 -18.0143
 -17.9993 -17.9881 -17.9794 -17.9588 -17.9415 -17.9390 -17.9218 -17.9025
 -17.8966 -17.8684 -17.8537 -17.8470 -17.8105 -17.7938 -17.7852 -17.7741
 -17.7552 -17.7249 -17.7027 -17.6983 -17.6868 -17.6698 -17.6610 -17.6541
 -17.6314 -17.6250 -17.6051 -17.5921 -17.5804 -17.5641 -17.5471 -17.5332
 -17.5240 -17.5090 -17.4973 -17.4780 -17.4583 -17.4510 -17.4410 -17.3823
 -17.3605 -17.3085 -17.2957 -17.2752 -17.1590 -17.0588 -17.0386 -16.9669
 -16.8750 -16.8624 -16.8303 -16.6729 -16.0418 -15.9975 -15.8355 -15.8092
 -15.7525 -15.6583 -15.5626 -15.5247 -15.4562 -15.4015 -15.3253 -15.2666
 -15.2467 -15.1807 -15.1594 -15.0817 -15.0166 -14.9750 -14.9484 -14.8931
 -14.6480 -14.5750  -7.6296  -7.1684  -6.9994  -6.8271  -6.7830  -6.6487
  -6.5125  -6.4703  -6.4108  -6.3893  -6.3828  -6.3300  -6.2949  -6.2855
  -6.2703  -6.2114  -6.1924  -6.1502  -6.1240  -6.1193  -6.0780  -6.0583
  -6.0532  -5.9812  -5.9688  -5.9591  -5.9318  -5.8805  -5.8505  -5.8129
  -5.7708  -5.7458  -5.7184  -5.7027  -5.6780  -5.6300  -5.6037  -5.5978
  -5.5495  -5.5071  -5.3624  -5.3270  -5.2888  -5.2728  -5.2293  -5.1800
  -5.1227  -5.0773  -5.0313  -4.9787  -4.4938  -4.4377  -4.1082  -3.9923
  -3.9321  -3.9047  -3.8236  -3.7625  -3.6641  -3.6064  -3.5287  -3.4946
  -3.4674  -3.4362  -3.4097  -3.3509  -3.3333  -3.3034  -3.2475  -3.2246
  -3.1755  -3.1421  -3.0947  -3.0587  -3.0275  -3.0111  -3.0031  -2.9670
  -2.9452  -2.9105  -2.8860  -2.8464  -2.8084  -2.7848  -2.7399  -2.7276
  -2.6973  -2.6586  -2.6115  -2.5867  -2.5544  -2.5157  -2.4794  -2.4469
  -2.4266  -2.4032  -2.3779  -2.3357  -2.3293  -2.3133  -2.2923  -2.2316
  -2.2002  -2.1754  -2.1404  -2.0637  -2.0477  -2.0141  -1.9864  -1.9179
  -1.8778  -1.8477  -1.8259  -1.8055  -1.7875  -1.7485  -1.7268  -1.6973
  -1.6484  -1.6173  -1.5853  -1.5365  -1.4971  -1.4657  -1.4556  -1.4094
  -1.3516  -1.3052  -1.2889  -1.2385  -1.2048  -1.1550  -1.1317  -1.1127
  -1.0806  -1.0575  -1.0290  -1.0114  -0.9794  -0.9470  -0.9315  -0.9001
  -0.8633  -0.8612  -0.8224  -0.8009  -0.7679  -0.7284  -0.7111  -0.6717
  -0.6475  -0.6324  -0.6243  -0.5999  -0.5943  -0.5785  -0.5590  -0.5446
  -0.5268  -0.4899  -0.4662  -0.4557  -0.4230  -0.4180  -0.3979  -0.3926
  -0.3776  -0.3629  -0.3495  -0.3374  -0.3171  -0.2918  -0.2743  -0.2646
  -0.2486  -0.2349  -0.1935  -0.1748  -0.1596  -0.1332  -0.1245  -0.1015
  -0.0695  -0.0576  -0.0288  -0.0205  -0.0056   0.0195   0.0349   0.0572
   0.0724   0.0924   0.1099   0.1325   0.1469   0.1604   0.1809   0.2097
   0.2233   0.2340   0.2547   0.2695   0.3158   0.3628   0.3681   0.3953
   0.4036   0.4510   0.4936   0.5440   0.5792   0.5854   0.6253   0.6626
   0.7115   0.7597   0.8045   0.8453   0.8861   1.0186   1.1064   1.1621
   5.3509
     cgsolve_all iterations 146    anorm=    0.76E-07
     cgsolve_all iterations 148    anorm=    0.77E-07
     cgsolve_all iterations 146    anorm=    0.76E-07
     compute_u_kq: q = (    0.0000,    0.0399,    0.0000)
     Rotating WFCS
     c_bands:  1 eigenvalues not converged
     ethr =  1.00E-14,  avg # of iterations =121.0
     eigenvalues at k:
 -37.4562 -37.2997 -37.2601 -36.8754 -36.8501 -36.7212 -36.5935 -36.5818
 -36.5234 -36.4892 -36.3596 -36.2156 -19.2319 -19.1394 -19.0802 -18.9650
 -18.8936 -18.8044 -18.7890 -18.7492 -18.7427 -18.6750 -18.6637 -18.6580
 -18.6153 -18.6114 -18.4584 -18.4477 -18.4189 -18.3779 -18.3306 -18.3145
 -18.2897 -18.2788 -18.2606 -18.2454 -18.2054 -18.1919 -18.1694 -18.1654
 -18.1421 -18.1236 -18.0969 -18.0888 -18.0725 -18.0631 -18.0456 -18.0119
 -17.9984 -17.9872 -17.9796 -17.9599 -17.9426 -17.9397 -17.9229 -17.9052
 -17.8966 -17.8681 -17.8563 -17.8489 -17.8103 -17.7923 -17.7846 -17.7729
 -17.7548 -17.7241 -17.7036 -17.6992 -17.6885 -17.6719 -17.6640 -17.6554
 -17.6325 -17.6254 -17.6055 -17.5930 -17.5796 -17.5602 -17.5476 -17.5348
 -17.5264 -17.5120 -17.4978 -17.4803 -17.4588 -17.4526 -17.4421 -17.3898
 -17.3639 -17.3121 -17.2955 -17.2738 -17.1592 -17.0561 -17.0385 -16.9605
 -16.8754 -16.8627 -16.8184 -16.6728 -16.0386 -15.9986 -15.8334 -15.8078
 -15.7523 -15.6580 -15.5647 -15.5291 -15.4526 -15.4020 -15.3200 -15.2666
 -15.2458 -15.1815 -15.1582 -15.0850 -15.0155 -14.9731 -14.9523 -14.8878
 -14.6510 -14.5791  -7.6408  -7.1849  -7.0009  -6.8281  -6.7818  -6.6475
  -6.4985  -6.4703  -6.4091  -6.3874  -6.3816  -6.3292  -6.2933  -6.2825
  -6.2694  -6.2036  -6.1943  -6.1492  -6.1224  -6.1180  -6.0792  -6.0571
  -6.0456  -5.9825  -5.9701  -5.9608  -5.9308  -5.8801  -5.8529  -5.8111
  -5.7650  -5.7456  -5.7167  -5.6976  -5.6777  -5.6300  -5.6054  -5.6012
  -5.5521  -5.5019  -5.3629  -5.3304  -5.2897  -5.2731  -5.2292  -5.1804
  -5.1230  -5.0886  -5.0301  -4.9793  -4.5033  -4.4556  -4.1085  -3.9792
  -3.9242  -3.8966  -3.8185  -3.7638  -3.6577  -3.6061  -3.5295  -3.4938
  -3.4656  -3.4340  -3.4065  -3.3491  -3.3342  -3.3034  -3.2439  -3.2237
  -3.1726  -3.1450  -3.0982  -3.0618  -3.0334  -3.0114  -3.0009  -2.9711
  -2.9503  -2.9106  -2.8850  -2.8480  -2.8100  -2.7845  -2.7394  -2.7280
  -2.6949  -2.6627  -2.6122  -2.5933  -2.5574  -2.5188  -2.4775  -2.4462
  -2.4261  -2.4043  -2.3800  -2.3357  -2.3312  -2.3098  -2.2912  -2.2292
  -2.1980  -2.1722  -2.1340  -2.0648  -2.0480  -2.0151  -1.9829  -1.9160
  -1.8778  -1.8478  -1.8256  -1.8068  -1.7843  -1.7469  -1.7262  -1.7034
  -1.6487  -1.6191  -1.5882  -1.5466  -1.4967  -1.4628  -1.4576  -1.4085
  -1.3503  -1.3032  -1.2856  -1.2392  -1.2022  -1.1586  -1.1306  -1.1130
  -1.0788  -1.0585  -1.0334  -1.0071  -0.9811  -0.9480  -0.9314  -0.9006
  -0.8672  -0.8589  -0.8252  -0.7971  -0.7674  -0.7285  -0.7092  -0.6714
  -0.6463  -0.6357  -0.6241  -0.6012  -0.5940  -0.5778  -0.5579  -0.5410
  -0.5294  -0.4886  -0.4682  -0.4577  -0.4228  -0.4190  -0.3978  -0.3920
  -0.3784  -0.3640  -0.3483  -0.3358  -0.3170  -0.2905  -0.2766  -0.2648
  -0.2485  -0.2337  -0.1931  -0.1743  -0.1603  -0.1324  -0.1246  -0.1024
  -0.0702  -0.0586  -0.0307  -0.0209  -0.0046   0.0177   0.0338   0.0566
   0.0695   0.0925   0.1121   0.1305   0.1466   0.1599   0.1834   0.2108
   0.2229   0.2327   0.2543   0.2673   0.3116   0.3580   0.3667   0.3953
   0.3990   0.4471   0.4928   0.5440   0.5805   0.5834   0.6266   0.6609
   0.7115   0.7588   0.8042   0.8458   0.8896   1.0219   1.1124   1.1694
   5.3732
     eigenvalues at k+q:
 -37.4563 -37.2998 -37.2600 -36.8754 -36.8501 -36.7212 -36.5935 -36.5819
 -36.5234 -36.4891 -36.3596 -36.2156 -19.2320 -19.1397 -19.0815 -18.9647
 -18.8923 -18.8043 -18.7886 -18.7492 -18.7430 -18.6768 -18.6615 -18.6571
 -18.6166 -18.6118 -18.4591 -18.4495 -18.4209 -18.3806 -18.3293 -18.3150
 -18.2904 -18.2790 -18.2611 -18.2461 -18.2084 -18.1924 -18.1700 -18.1651
 -18.1437 -18.1253 -18.0977 -18.0912 -18.0740 -18.0648 -18.0466 -18.0156
 -17.9966 -17.9862 -17.9783 -17.9602 -17.9428 -17.9382 -17.9220 -17.9043
 -17.8965 -17.8660 -17.8555 -17.8471 -17.8083 -17.7921 -17.7842 -17.7717
 -17.7545 -17.7238 -17.7036 -17.6987 -17.6882 -17.6710 -17.6629 -17.6558
 -17.6307 -17.6248 -17.6047 -17.5922 -17.5775 -17.5586 -17.5476 -17.5344
 -17.5226 -17.5082 -17.4966 -17.4778 -17.4581 -17.4517 -17.4405 -17.3794
 -17.3575 -17.3065 -17.2955 -17.2758 -17.1591 -17.0603 -17.0387 -16.9701
 -16.8750 -16.8623 -16.8361 -16.6729 -16.0411 -15.9989 -15.8373 -15.8107
 -15.7497 -15.6559 -15.5613 -15.5315 -15.4574 -15.4024 -15.3223 -15.2665
 -15.2462 -15.1793 -15.1606 -15.0812 -15.0162 -14.9748 -14.9549 -14.8889
 -14.6466 -14.5739  -7.6241  -7.1601  -6.9982  -6.8267  -6.7828  -6.6505
  -6.5190  -6.4706  -6.4110  -6.3892  -6.3832  -6.3346  -6.2949  -6.2877
  -6.2697  -6.2161  -6.1934  -6.1488  -6.1245  -6.1186  -6.0790  -6.0573
  -6.0514  -5.9821  -5.9698  -5.9614  -5.9331  -5.8809  -5.8509  -5.8145
  -5.7732  -5.7445  -5.7175  -5.7046  -5.6773  -5.6298  -5.6026  -5.5956
  -5.5512  -5.5083  -5.3620  -5.3249  -5.2882  -5.2729  -5.2296  -5.1795
  -5.1225  -5.0721  -5.0318  -4.9785  -4.4898  -4.4293  -4.1091  -3.9957
  -3.9353  -3.9104  -3.8241  -3.7660  -3.6597  -3.6058  -3.5317  -3.4972
  -3.4671  -3.4380  -3.4134  -3.3518  -3.3356  -3.3059  -3.2449  -3.2262
  -3.1721  -3.1395  -3.0961  -3.0619  -3.0315  -3.0061  -2.9961  -2.9657
  -2.9417  -2.9075  -2.8816  -2.8423  -2.8086  -2.7842  -2.7387  -2.7262
  -2.6968  -2.6616  -2.6152  -2.5942  -2.5565  -2.5152  -2.4793  -2.4506
  -2.4255  -2.4067  -2.3803  -2.3344  -2.3310  -2.3083  -2.2921  -2.2292
  -2.1925  -2.1739  -2.1416  -2.0674  -2.0506  -2.0146  -1.9847  -1.9172
  -1.8792  -1.8470  -1.8265  -1.8084  -1.7843  -1.7454  -1.7245  -1.7037
  -1.6439  -1.6116  -1.5878  -1.5464  -1.4967  -1.4640  -1.4578  -1.4125
  -1.3493  -1.3078  -1.2844  -1.2398  -1.2036  -1.1564  -1.1356  -1.1137
  -1.0778  -1.0598  -1.0279  -1.0027  -0.9796  -0.9449  -0.9316  -0.8994
  -0.8667  -0.8569  -0.8263  -0.7948  -0.7657  -0.7306  -0.7106  -0.6725
  -0.6472  -0.6362  -0.6272  -0.6013  -0.5912  -0.5785  -0.5597  -0.5426
  -0.5288  -0.4864  -0.4690  -0.4569  -0.4231  -0.4167  -0.3965  -0.3875
  -0.3788  -0.3652  -0.3472  -0.3355  -0.3163  -0.2914  -0.2766  -0.2656
  -0.2500  -0.2364  -0.1920  -0.1744  -0.1605  -0.1317  -0.1255  -0.1027
  -0.0725  -0.0614  -0.0276  -0.0197  -0.0030   0.0209   0.0356   0.0598
   0.0710   0.0938   0.1142   0.1293   0.1456   0.1595   0.1816   0.2101
   0.2250   0.2353   0.2545   0.2683   0.3150   0.3637   0.3678   0.3964
   0.4070   0.4522   0.4941   0.5439   0.5816   0.5879   0.6259   0.6631
   0.7114   0.7575   0.8033   0.8411   0.8850   1.0150   1.1102   1.1586
   5.3389
     cgsolve_all iterations 146    anorm=    0.77E-07
     cgsolve_all iterations 150    anorm=    0.75E-07
     cgsolve_all iterations 146    anorm=    0.76E-07
     compute_u_kq: q = (    0.0000,   -0.0399,    0.0000)
     Rotating WFCS
     c_bands:  1 eigenvalues not converged
     ethr =  1.00E-14,  avg # of iterations =121.0
     eigenvalues at k:
 -37.4562 -37.2997 -37.2601 -36.8754 -36.8501 -36.7212 -36.5935 -36.5818
 -36.5234 -36.4892 -36.3596 -36.2156 -19.2319 -19.1394 -19.0802 -18.9650
 -18.8936 -18.8044 -18.7890 -18.7492 -18.7427 -18.6750 -18.6637 -18.6580
 -18.6153 -18.6114 -18.4584 -18.4477 -18.4189 -18.3779 -18.3306 -18.3145
 -18.2897 -18.2788 -18.2606 -18.2454 -18.2054 -18.1919 -18.1694 -18.1654
 -18.1421 -18.1236 -18.0969 -18.0888 -18.0725 -18.0631 -18.0456 -18.0119
 -17.9984 -17.9872 -17.9796 -17.9599 -17.9426 -17.9397 -17.9229 -17.9052
 -17.8966 -17.8681 -17.8563 -17.8489 -17.8103 -17.7923 -17.7846 -17.7729
 -17.7548 -17.7241 -17.7036 -17.6992 -17.6885 -17.6719 -17.6640 -17.6554
 -17.6325 -17.6254 -17.6055 -17.5930 -17.5796 -17.5602 -17.5476 -17.5348
 -17.5264 -17.5120 -17.4978 -17.4803 -17.4588 -17.4526 -17.4421 -17.3898
 -17.3639 -17.3121 -17.2955 -17.2738 -17.1592 -17.0561 -17.0385 -16.9605
 -16.8754 -16.8627 -16.8184 -16.6728 -16.0386 -15.9986 -15.8334 -15.8078
 -15.7523 -15.6580 -15.5647 -15.5291 -15.4526 -15.4020 -15.3200 -15.2666
 -15.2458 -15.1815 -15.1582 -15.0850 -15.0155 -14.9731 -14.9523 -14.8878
 -14.6510 -14.5791  -7.6408  -7.1849  -7.0009  -6.8281  -6.7818  -6.6475
  -6.4985  -6.4703  -6.4091  -6.3874  -6.3816  -6.3292  -6.2933  -6.2825
  -6.2694  -6.2036  -6.1943  -6.1492  -6.1224  -6.1180  -6.0792  -6.0571
  -6.0456  -5.9825  -5.9701  -5.9608  -5.9308  -5.8801  -5.8529  -5.8111
  -5.7650  -5.7456  -5.7167  -5.6976  -5.6777  -5.6300  -5.6054  -5.6012
  -5.5521  -5.5019  -5.3629  -5.3304  -5.2897  -5.2731  -5.2292  -5.1804
  -5.1230  -5.0886  -5.0301  -4.9793  -4.5033  -4.4556  -4.1085  -3.9792
  -3.9242  -3.8966  -3.8185  -3.7638  -3.6577  -3.6061  -3.5295  -3.4938
  -3.4656  -3.4340  -3.4065  -3.3491  -3.3342  -3.3034  -3.2439  -3.2237
  -3.1726  -3.1450  -3.0982  -3.0618  -3.0334  -3.0114  -3.0009  -2.9711
  -2.9503  -2.9106  -2.8850  -2.8480  -2.8100  -2.7845  -2.7394  -2.7280
  -2.6949  -2.6627  -2.6122  -2.5933  -2.5574  -2.5188  -2.4775  -2.4462
  -2.4261  -2.4043  -2.3800  -2.3357  -2.3312  -2.3098  -2.2912  -2.2292
  -2.1980  -2.1722  -2.1340  -2.0648  -2.0480  -2.0151  -1.9829  -1.9160
  -1.8778  -1.8478  -1.8256  -1.8068  -1.7843  -1.7469  -1.7262  -1.7034
  -1.6487  -1.6191  -1.5882  -1.5466  -1.4967  -1.4628  -1.4576  -1.4085
  -1.3503  -1.3032  -1.2856  -1.2392  -1.2022  -1.1586  -1.1306  -1.1130
  -1.0788  -1.0585  -1.0334  -1.0071  -0.9811  -0.9480  -0.9314  -0.9006
  -0.8672  -0.8589  -0.8252  -0.7971  -0.7674  -0.7285  -0.7092  -0.6714
  -0.6463  -0.6357  -0.6241  -0.6012  -0.5940  -0.5778  -0.5579  -0.5410
  -0.5294  -0.4886  -0.4682  -0.4577  -0.4228  -0.4190  -0.3978  -0.3920
  -0.3784  -0.3640  -0.3483  -0.3358  -0.3170  -0.2905  -0.2766  -0.2648
  -0.2485  -0.2337  -0.1931  -0.1743  -0.1603  -0.1324  -0.1246  -0.1024
  -0.0702  -0.0586  -0.0307  -0.0209  -0.0046   0.0177   0.0338   0.0566
   0.0695   0.0925   0.1121   0.1305   0.1466   0.1599   0.1834   0.2108
   0.2229   0.2327   0.2543   0.2673   0.3116   0.3580   0.3667   0.3953
   0.3990   0.4471   0.4928   0.5440   0.5805   0.5834   0.6266   0.6609
   0.7115   0.7588   0.8042   0.8458   0.8896   1.0219   1.1124   1.1694
   5.3732
     eigenvalues at k+q:
 -37.4563 -37.2998 -37.2600 -36.8754 -36.8501 -36.7213 -36.5935 -36.5818
 -36.5234 -36.4892 -36.3596 -36.2157 -19.2316 -19.1392 -19.0787 -18.9655
 -18.8949 -18.8043 -18.7893 -18.7492 -18.7425 -18.6739 -18.6657 -18.6585
 -18.6141 -18.6107 -18.4577 -18.4462 -18.4168 -18.3752 -18.3318 -18.3138
 -18.2892 -18.2783 -18.2603 -18.2446 -18.2019 -18.1915 -18.1689 -18.1653
 -18.1402 -18.1220 -18.0965 -18.0866 -18.0710 -18.0610 -18.0444 -18.0087
 -18.0000 -17.9884 -17.9804 -17.9599 -17.9432 -17.9402 -17.9242 -17.9065
 -17.8965 -17.8702 -17.8570 -17.8503 -17.8127 -17.7924 -17.7851 -17.7734
 -17.7550 -17.7245 -17.7042 -17.7000 -17.6885 -17.6728 -17.6649 -17.6546
 -17.6345 -17.6258 -17.6064 -17.5938 -17.5816 -17.5627 -17.5468 -17.5380
 -17.5287 -17.5153 -17.4993 -17.4826 -17.4601 -17.4535 -17.4435 -17.4003
 -17.3692 -17.3173 -17.2954 -17.2713 -17.1594 -17.0522 -17.0382 -16.9513
 -16.8759 -16.8635 -16.8011 -16.6727 -16.0368 -15.9970 -15.8311 -15.8040
 -15.7549 -15.6605 -15.5685 -15.5280 -15.4466 -15.4013 -15.3172 -15.2667
 -15.2453 -15.1848 -15.1550 -15.0893 -15.0161 -14.9710 -14.9493 -14.8854
 -14.6559 -14.5847  -7.6570  -7.2083  -7.0034  -6.8293  -6.7807  -6.6446
  -6.4793  -6.4699  -6.4079  -6.3843  -6.3803  -6.3240  -6.2920  -6.2783
  -6.2690  -6.1953  -6.1936  -6.1494  -6.1207  -6.1170  -6.0795  -6.0566
  -6.0410  -5.9818  -5.9689  -5.9598  -5.9282  -5.8796  -5.8549  -5.8086
  -5.7562  -5.7464  -5.7160  -5.6895  -5.6777  -5.6299  -5.6121  -5.6027
  -5.5531  -5.4952  -5.3641  -5.3360  -5.2909  -5.2731  -5.2287  -5.1816
  -5.1239  -5.1040  -5.0285  -4.9801  -4.5182  -4.4816  -4.1089  -3.9619
  -3.9131  -3.8822  -3.8130  -3.7616  -3.6555  -3.6062  -3.5270  -3.4904
  -3.4637  -3.4297  -3.3998  -3.3481  -3.3329  -3.3001  -3.2437  -3.2215
  -3.1731  -3.1508  -3.1005  -3.0640  -3.0372  -3.0170  -3.0021  -2.9762
  -2.9590  -2.9127  -2.8875  -2.8534  -2.8120  -2.7842  -2.7404  -2.7298
  -2.6934  -2.6635  -2.6091  -2.5932  -2.5587  -2.5223  -2.4779  -2.4415
  -2.4280  -2.4006  -2.3785  -2.3395  -2.3305  -2.3113  -2.2901  -2.2296
  -2.2037  -2.1702  -2.1252  -2.0631  -2.0449  -2.0163  -1.9803  -1.9155
  -1.8754  -1.8488  -1.8246  -1.8051  -1.7834  -1.7487  -1.7273  -1.7028
  -1.6531  -1.6262  -1.5886  -1.5468  -1.4962  -1.4633  -1.4568  -1.4051
  -1.3506  -1.3009  -1.2859  -1.2378  -1.2011  -1.1610  -1.1261  -1.1126
  -1.0810  -1.0572  -1.0390  -1.0106  -0.9827  -0.9508  -0.9307  -0.9015
  -0.8681  -0.8605  -0.8238  -0.7991  -0.7688  -0.7262  -0.7083  -0.6708
  -0.6463  -0.6356  -0.6208  -0.6011  -0.5959  -0.5768  -0.5557  -0.5409
  -0.5286  -0.4910  -0.4680  -0.4575  -0.4249  -0.4195  -0.3996  -0.3959
  -0.3782  -0.3619  -0.3505  -0.3346  -0.3173  -0.2896  -0.2769  -0.2635
  -0.2472  -0.2299  -0.1942  -0.1745  -0.1598  -0.1332  -0.1231  -0.1026
  -0.0684  -0.0561  -0.0339  -0.0224  -0.0067   0.0132   0.0324   0.0517
   0.0703   0.0901   0.1107   0.1312   0.1485   0.1605   0.1851   0.2089
   0.2203   0.2317   0.2554   0.2667   0.3088   0.3513   0.3660   0.3900
   0.3964   0.4412   0.4920   0.5442   0.5775   0.5804   0.6279   0.6589
   0.7116   0.7603   0.8050   0.8499   0.8940   1.0281   1.1136   1.1803
   5.4105
     cgsolve_all iterations 142    anorm=    0.77E-07
     cgsolve_all iterations 146    anorm=    0.76E-07
     cgsolve_all iterations 142    anorm=    0.77E-07
     compute_u_kq: q = (    0.0000,    0.0000,    0.0399)
     Rotating WFCS
     c_bands:  1 eigenvalues not converged
     ethr =  1.00E-14,  avg # of iterations =121.0
     eigenvalues at k:
 -37.4562 -37.2997 -37.2601 -36.8754 -36.8501 -36.7212 -36.5935 -36.5818
 -36.5234 -36.4892 -36.3596 -36.2156 -19.2319 -19.1394 -19.0802 -18.9650
 -18.8936 -18.8044 -18.7890 -18.7492 -18.7427 -18.6750 -18.6637 -18.6580
 -18.6153 -18.6114 -18.4584 -18.4477 -18.4189 -18.3779 -18.3306 -18.3145
 -18.2897 -18.2788 -18.2606 -18.2454 -18.2054 -18.1919 -18.1694 -18.1654
 -18.1421 -18.1236 -18.0969 -18.0888 -18.0725 -18.0631 -18.0456 -18.0119
 -17.9984 -17.9872 -17.9796 -17.9599 -17.9426 -17.9397 -17.9229 -17.9052
 -17.8966 -17.8681 -17.8563 -17.8489 -17.8103 -17.7923 -17.7846 -17.7729
 -17.7548 -17.7241 -17.7036 -17.6992 -17.6885 -17.6719 -17.6640 -17.6554
 -17.6325 -17.6254 -17.6055 -17.5930 -17.5796 -17.5602 -17.5476 -17.5348
 -17.5264 -17.5120 -17.4978 -17.4803 -17.4588 -17.4526 -17.4421 -17.3898
 -17.3639 -17.3121 -17.2955 -17.2738 -17.1592 -17.0561 -17.0385 -16.9605
 -16.8754 -16.8627 -16.8184 -16.6728 -16.0386 -15.9986 -15.8334 -15.8078
 -15.7523 -15.6580 -15.5647 -15.5291 -15.4526 -15.4020 -15.3200 -15.2666
 -15.2458 -15.1815 -15.1582 -15.0850 -15.0155 -14.9731 -14.9523 -14.8878
 -14.6510 -14.5791  -7.6408  -7.1849  -7.0009  -6.8281  -6.7818  -6.6475
  -6.4985  -6.4703  -6.4091  -6.3874  -6.3816  -6.3292  -6.2933  -6.2825
  -6.2694  -6.2036  -6.1943  -6.1492  -6.1224  -6.1180  -6.0792  -6.0571
  -6.0456  -5.9825  -5.9701  -5.9608  -5.9308  -5.8801  -5.8529  -5.8111
  -5.7650  -5.7456  -5.7167  -5.6976  -5.6777  -5.6300  -5.6054  -5.6012
  -5.5521  -5.5019  -5.3629  -5.3304  -5.2897  -5.2731  -5.2292  -5.1804
  -5.1230  -5.0886  -5.0301  -4.9793  -4.5033  -4.4556  -4.1085  -3.9792
  -3.9242  -3.8966  -3.8185  -3.7638  -3.6577  -3.6061  -3.5295  -3.4938
  -3.4656  -3.4340  -3.4065  -3.3491  -3.3342  -3.3034  -3.2439  -3.2237
  -3.1726  -3.1450  -3.0982  -3.0618  -3.0334  -3.0114  -3.0009  -2.9711
  -2.9503  -2.9106  -2.8850  -2.8480  -2.8100  -2.7845  -2.7394  -2.7280
  -2.6949  -2.6627  -2.6122  -2.5933  -2.5574  -2.5188  -2.4775  -2.4462
  -2.4261  -2.4043  -2.3800  -2.3357  -2.3312  -2.3098  -2.2912  -2.2292
  -2.1980  -2.1722  -2.1340  -2.0648  -2.0480  -2.0151  -1.9829  -1.9160
  -1.8778  -1.8478  -1.8256  -1.8068  -1.7843  -1.7469  -1.7262  -1.7034
  -1.6487  -1.6191  -1.5882  -1.5466  -1.4967  -1.4628  -1.4576  -1.4085
  -1.3503  -1.3032  -1.2856  -1.2392  -1.2022  -1.1586  -1.1306  -1.1130
  -1.0788  -1.0585  -1.0334  -1.0071  -0.9811  -0.9480  -0.9314  -0.9006
  -0.8672  -0.8589  -0.8252  -0.7971  -0.7674  -0.7285  -0.7092  -0.6714
  -0.6463  -0.6357  -0.6241  -0.6012  -0.5940  -0.5778  -0.5579  -0.5410
  -0.5294  -0.4886  -0.4682  -0.4577  -0.4228  -0.4190  -0.3978  -0.3920
  -0.3784  -0.3640  -0.3483  -0.3358  -0.3170  -0.2905  -0.2766  -0.2648
  -0.2485  -0.2337  -0.1931  -0.1743  -0.1603  -0.1324  -0.1246  -0.1024
  -0.0702  -0.0586  -0.0307  -0.0209  -0.0046   0.0177   0.0338   0.0566
   0.0695   0.0925   0.1121   0.1305   0.1466   0.1599   0.1834   0.2108
   0.2229   0.2327   0.2543   0.2673   0.3116   0.3580   0.3667   0.3953
   0.3990   0.4471   0.4928   0.5440   0.5805   0.5834   0.6266   0.6609
   0.7115   0.7588   0.8042   0.8458   0.8896   1.0219   1.1124   1.1694
   5.3732
     eigenvalues at k+q:
 -37.4563 -37.2998 -37.2600 -36.8754 -36.8501 -36.7213 -36.5935 -36.5818
 -36.5234 -36.4892 -36.3596 -36.2156 -19.2318 -19.1394 -19.0802 -18.9651
 -18.8935 -18.8043 -18.7890 -18.7492 -18.7427 -18.6752 -18.6637 -18.6581
 -18.6153 -18.6113 -18.4584 -18.4478 -18.4188 -18.3780 -18.3306 -18.3147
 -18.2896 -18.2788 -18.2602 -18.2455 -18.2057 -18.1905 -18.1706 -18.1652
 -18.1429 -18.1234 -18.0967 -18.0888 -18.0723 -18.0631 -18.0455 -18.0117
 -17.9994 -17.9863 -17.9797 -17.9601 -17.9425 -17.9393 -17.9226 -17.9049
 -17.8977 -17.8682 -17.8564 -17.8485 -17.8104 -17.7927 -17.7840 -17.7735
 -17.7547 -17.7240 -17.7039 -17.6990 -17.6880 -17.6719 -17.6645 -17.6550
 -17.6323 -17.6254 -17.6059 -17.5929 -17.5796 -17.5602 -17.5477 -17.5348
 -17.5263 -17.5118 -17.4975 -17.4809 -17.4591 -17.4519 -17.4423 -17.3897
 -17.3639 -17.3120 -17.2954 -17.2739 -17.1592 -17.0562 -17.0384 -16.9607
 -16.8754 -16.8628 -16.8186 -16.6728 -16.0386 -15.9987 -15.8335 -15.8078
 -15.7523 -15.6581 -15.5647 -15.5291 -15.4527 -15.4020 -15.3202 -15.2666
 -15.2458 -15.1815 -15.1582 -15.0850 -15.0154 -14.9731 -14.9523 -14.8879
 -14.6510 -14.5790  -7.6406  -7.1846  -7.0009  -6.8281  -6.7818  -6.6475
  -6.4988  -6.4703  -6.4090  -6.3874  -6.3817  -6.3292  -6.2933  -6.2827
  -6.2693  -6.2038  -6.1942  -6.1491  -6.1226  -6.1179  -6.0791  -6.0571
  -6.0457  -5.9824  -5.9700  -5.9608  -5.9308  -5.8801  -5.8528  -5.8112
  -5.7651  -5.7456  -5.7169  -5.6974  -5.6778  -5.6300  -5.6054  -5.6011
  -5.5520  -5.5020  -5.3630  -5.3302  -5.2897  -5.2731  -5.2292  -5.1805
  -5.1229  -5.0884  -5.0302  -4.9792  -4.5032  -4.4553  -4.1084  -3.9794
  -3.9244  -3.8967  -3.8186  -3.7638  -3.6579  -3.6060  -3.5294  -3.4938
  -3.4654  -3.4344  -3.4066  -3.3498  -3.3345  -3.3019  -3.2449  -3.2221
  -3.1746  -3.1441  -3.0984  -3.0614  -3.0331  -3.0123  -2.9999  -2.9724
  -2.9503  -2.9102  -2.8842  -2.8475  -2.8108  -2.7831  -2.7397  -2.7292
  -2.6948  -2.6627  -2.6113  -2.5939  -2.5579  -2.5193  -2.4768  -2.4436
  -2.4262  -2.4064  -2.3792  -2.3360  -2.3309  -2.3098  -2.2932  -2.2278
  -2.1985  -2.1740  -2.1332  -2.0634  -2.0463  -2.0158  -1.9840  -1.9162
  -1.8762  -1.8505  -1.8243  -1.8075  -1.7848  -1.7456  -1.7276  -1.7027
  -1.6472  -1.6196  -1.5885  -1.5469  -1.4980  -1.4618  -1.4577  -1.4078
  -1.3509  -1.3023  -1.2859  -1.2376  -1.2052  -1.1588  -1.1304  -1.1121
  -1.0783  -1.0581  -1.0339  -1.0072  -0.9815  -0.9474  -0.9321  -0.9005
  -0.8670  -0.8593  -0.8250  -0.7975  -0.7675  -0.7282  -0.7093  -0.6717
  -0.6463  -0.6353  -0.6242  -0.6011  -0.5936  -0.5783  -0.5575  -0.5416
  -0.5290  -0.4883  -0.4682  -0.4577  -0.4220  -0.4192  -0.3989  -0.3921
  -0.3776  -0.3646  -0.3477  -0.3353  -0.3178  -0.2905  -0.2761  -0.2639
  -0.2490  -0.2344  -0.1932  -0.1741  -0.1603  -0.1322  -0.1247  -0.1026
  -0.0708  -0.0580  -0.0316  -0.0199  -0.0044   0.0172   0.0342   0.0564
   0.0694   0.0921   0.1137   0.1305   0.1462   0.1594   0.1836   0.2112
   0.2216   0.2334   0.2543   0.2674   0.3118   0.3580   0.3668   0.3958
   0.3988   0.4471   0.4928   0.5441   0.5805   0.5834   0.6266   0.6609
   0.7115   0.7588   0.8041   0.8458   0.8895   1.0218   1.1123   1.1693
   5.3771
     cgsolve_all iterations 146    anorm=    0.77E-07
     cgsolve_all iterations 146    anorm=    0.76E-07
     cgsolve_all iterations 146    anorm=    0.74E-07
     compute_u_kq: q = (    0.0000,    0.0000,   -0.0399)
     Rotating WFCS
     c_bands:  1 eigenvalues not converged
     ethr =  1.00E-14,  avg # of iterations =121.0
     eigenvalues at k:
 -37.4562 -37.2997 -37.2601 -36.8754 -36.8501 -36.7212 -36.5935 -36.5818
 -36.5234 -36.4892 -36.3596 -36.2156 -19.2319 -19.1394 -19.0802 -18.9650
 -18.8936 -18.8044 -18.7890 -18.7492 -18.7427 -18.6750 -18.6637 -18.6580
 -18.6153 -18.6114 -18.4584 -18.4477 -18.4189 -18.3779 -18.3306 -18.3145
 -18.2897 -18.2788 -18.2606 -18.2454 -18.2054 -18.1919 -18.1694 -18.1654
 -18.1421 -18.1236 -18.0969 -18.0888 -18.0725 -18.0631 -18.0456 -18.0119
 -17.9984 -17.9872 -17.9796 -17.9599 -17.9426 -17.9397 -17.9229 -17.9052
 -17.8966 -17.8681 -17.8563 -17.8489 -17.8103 -17.7923 -17.7846 -17.7729
 -17.7548 -17.7241 -17.7036 -17.6992 -17.6885 -17.6719 -17.6640 -17.6554
 -17.6325 -17.6254 -17.6055 -17.5930 -17.5796 -17.5602 -17.5476 -17.5348
 -17.5264 -17.5120 -17.4978 -17.4803 -17.4588 -17.4526 -17.4421 -17.3898
 -17.3639 -17.3121 -17.2955 -17.2738 -17.1592 -17.0561 -17.0385 -16.9605
 -16.8754 -16.8627 -16.8184 -16.6728 -16.0386 -15.9986 -15.8334 -15.8078
 -15.7523 -15.6580 -15.5647 -15.5291 -15.4526 -15.4020 -15.3200 -15.2666
 -15.2458 -15.1815 -15.1582 -15.0850 -15.0155 -14.9731 -14.9523 -14.8878
 -14.6510 -14.5791  -7.6408  -7.1849  -7.0009  -6.8281  -6.7818  -6.6475
  -6.4985  -6.4703  -6.4091  -6.3874  -6.3816  -6.3292  -6.2933  -6.2825
  -6.2694  -6.2036  -6.1943  -6.1492  -6.1224  -6.1180  -6.0792  -6.0571
  -6.0456  -5.9825  -5.9701  -5.9608  -5.9308  -5.8801  -5.8529  -5.8111
  -5.7650  -5.7456  -5.7167  -5.6976  -5.6777  -5.6300  -5.6054  -5.6012
  -5.5521  -5.5019  -5.3629  -5.3304  -5.2897  -5.2731  -5.2292  -5.1804
  -5.1230  -5.0886  -5.0301  -4.9793  -4.5033  -4.4556  -4.1085  -3.9792
  -3.9242  -3.8966  -3.8185  -3.7638  -3.6577  -3.6061  -3.5295  -3.4938
  -3.4656  -3.4340  -3.4065  -3.3491  -3.3342  -3.3034  -3.2439  -3.2237
  -3.1726  -3.1450  -3.0982  -3.0618  -3.0334  -3.0114  -3.0009  -2.9711
  -2.9503  -2.9106  -2.8850  -2.8480  -2.8100  -2.7845  -2.7394  -2.7280
  -2.6949  -2.6627  -2.6122  -2.5933  -2.5574  -2.5188  -2.4775  -2.4462
  -2.4261  -2.4043  -2.3800  -2.3357  -2.3312  -2.3098  -2.2912  -2.2292
  -2.1980  -2.1722  -2.1340  -2.0648  -2.0480  -2.0151  -1.9829  -1.9160
  -1.8778  -1.8478  -1.8256  -1.8068  -1.7843  -1.7469  -1.7262  -1.7034
  -1.6487  -1.6191  -1.5882  -1.5466  -1.4967  -1.4628  -1.4576  -1.4085
  -1.3503  -1.3032  -1.2856  -1.2392  -1.2022  -1.1586  -1.1306  -1.1130
  -1.0788  -1.0585  -1.0334  -1.0071  -0.9811  -0.9480  -0.9314  -0.9006
  -0.8672  -0.8589  -0.8252  -0.7971  -0.7674  -0.7285  -0.7092  -0.6714
  -0.6463  -0.6357  -0.6241  -0.6012  -0.5940  -0.5778  -0.5579  -0.5410
  -0.5294  -0.4886  -0.4682  -0.4577  -0.4228  -0.4190  -0.3978  -0.3920
  -0.3784  -0.3640  -0.3483  -0.3358  -0.3170  -0.2905  -0.2766  -0.2648
  -0.2485  -0.2337  -0.1931  -0.1743  -0.1603  -0.1324  -0.1246  -0.1024
  -0.0702  -0.0586  -0.0307  -0.0209  -0.0046   0.0177   0.0338   0.0566
   0.0695   0.0925   0.1121   0.1305   0.1466   0.1599   0.1834   0.2108
   0.2229   0.2327   0.2543   0.2673   0.3116   0.3580   0.3667   0.3953
   0.3990   0.4471   0.4928   0.5440   0.5805   0.5834   0.6266   0.6609
   0.7115   0.7588   0.8042   0.8458   0.8896   1.0219   1.1124   1.1694
   5.3732
     eigenvalues at k+q:
 -37.4563 -37.2998 -37.2600 -36.8754 -36.8501 -36.7213 -36.5935 -36.5818
 -36.5234 -36.4892 -36.3596 -36.2156 -19.2318 -19.1394 -19.0801 -18.9651
 -18.8935 -18.8044 -18.7891 -18.7492 -18.7428 -18.6750 -18.6637 -18.6581
 -18.6153 -18.6113 -18.4583 -18.4479 -18.4189 -18.3778 -18.3305 -18.3142
 -18.2899 -18.2786 -18.2607 -18.2452 -18.2051 -18.1929 -18.1687 -18.1659
 -18.1412 -18.1235 -18.0972 -18.0888 -18.0727 -18.0632 -18.0455 -18.0121
 -17.9971 -17.9879 -17.9797 -17.9599 -17.9428 -17.9400 -17.9234 -17.9057
 -17.8952 -17.8681 -17.8565 -17.8488 -17.8104 -17.7917 -17.7854 -17.7726
 -17.7550 -17.7242 -17.7042 -17.6985 -17.6889 -17.6718 -17.6636 -17.6557
 -17.6328 -17.6255 -17.6050 -17.5933 -17.5796 -17.5602 -17.5476 -17.5348
 -17.5265 -17.5122 -17.4979 -17.4798 -17.4585 -17.4535 -17.4419 -17.3900
 -17.3640 -17.3121 -17.2955 -17.2738 -17.1592 -17.0561 -17.0384 -16.9604
 -16.8754 -16.8628 -16.8182 -16.6728 -16.0385 -15.9987 -15.8334 -15.8077
 -15.7523 -15.6581 -15.5647 -15.5292 -15.4526 -15.4020 -15.3199 -15.2666
 -15.2458 -15.1815 -15.1581 -15.0851 -15.0154 -14.9730 -14.9524 -14.8877
 -14.6511 -14.5792  -7.6410  -7.1852  -7.0009  -6.8282  -6.7817  -6.6475
  -6.4983  -6.4703  -6.4090  -6.3873  -6.3817  -6.3292  -6.2933  -6.2825
  -6.2694  -6.2035  -6.1943  -6.1492  -6.1223  -6.1180  -6.0791  -6.0571
  -6.0455  -5.9825  -5.9702  -5.9607  -5.9308  -5.8802  -5.8528  -5.8111
  -5.7650  -5.7455  -5.7165  -5.6977  -5.6776  -5.6301  -5.6052  -5.6014
  -5.5521  -5.5019  -5.3628  -5.3305  -5.2898  -5.2730  -5.2292  -5.1805
  -5.1230  -5.0887  -5.0301  -4.9793  -4.5035  -4.4560  -4.1084  -3.9789
  -3.9240  -3.8964  -3.8184  -3.7638  -3.6575  -3.6062  -3.5295  -3.4940
  -3.4654  -3.4339  -3.4063  -3.3493  -3.3325  -3.3050  -3.2433  -3.2248
  -3.1711  -3.1457  -3.0984  -3.0619  -3.0341  -3.0109  -3.0012  -2.9702
  -2.9501  -2.9112  -2.8852  -2.8490  -2.8088  -2.7854  -2.7401  -2.7276
  -2.6938  -2.6625  -2.6134  -2.5928  -2.5575  -2.5172  -2.4793  -2.4483
  -2.4265  -2.4010  -2.3808  -2.3365  -2.3315  -2.3096  -2.2890  -2.2313
  -2.1974  -2.1689  -2.1356  -2.0657  -2.0491  -2.0147  -1.9820  -1.9174
  -1.8799  -1.8446  -1.8265  -1.8059  -1.7836  -1.7483  -1.7250  -1.7028
  -1.6506  -1.6190  -1.5877  -1.5465  -1.4961  -1.4639  -1.4574  -1.4077
  -1.3511  -1.3036  -1.2855  -1.2410  -1.1987  -1.1595  -1.1300  -1.1135
  -1.0795  -1.0592  -1.0331  -1.0068  -0.9808  -0.9486  -0.9307  -0.9006
  -0.8678  -0.8584  -0.8254  -0.7967  -0.7671  -0.7289  -0.7091  -0.6712
  -0.6462  -0.6360  -0.6239  -0.6012  -0.5943  -0.5772  -0.5581  -0.5408
  -0.5298  -0.4888  -0.4682  -0.4577  -0.4236  -0.4191  -0.3973  -0.3919
  -0.3783  -0.3634  -0.3490  -0.3363  -0.3160  -0.2904  -0.2770  -0.2657
  -0.2484  -0.2332  -0.1929  -0.1743  -0.1597  -0.1327  -0.1248  -0.1021
  -0.0695  -0.0593  -0.0300  -0.0217  -0.0052   0.0184   0.0334   0.0564
   0.0695   0.0927   0.1115   0.1306   0.1469   0.1601   0.1833   0.2105
   0.2240   0.2319   0.2545   0.2672   0.3114   0.3580   0.3668   0.3948
   0.3993   0.4471   0.4928   0.5440   0.5805   0.5833   0.6267   0.6608
   0.7115   0.7587   0.8041   0.8458   0.8897   1.0220   1.1125   1.1696
   5.3671
     cgsolve_all iterations 146    anorm=    0.77E-07
     cgsolve_all iterations 146    anorm=    0.77E-07
     cgsolve_all iterations 146    anorm=    0.75E-07

     k-point #    4 of     4      pool #  1    cpu time:   82504.1
     compute_u_kq: q = (    0.0000,    0.0000,    0.0000)
     Rotating WFCS
     ethr =  1.00E-14,  avg # of iterations = 64.0
     eigenvalues at k:
 -37.4562 -37.2997 -37.2601 -36.8754 -36.8501 -36.7212 -36.5935 -36.5818
 -36.5234 -36.4892 -36.3596 -36.2156 -19.2319 -19.1394 -19.0802 -18.9650
 -18.8936 -18.8044 -18.7890 -18.7492 -18.7427 -18.6750 -18.6637 -18.6580
 -18.6151 -18.6115 -18.4580 -18.4481 -18.4190 -18.3780 -18.3301 -18.3150
 -18.2907 -18.2781 -18.2590 -18.2447 -18.2059 -18.1875 -18.1781 -18.1666
 -18.1413 -18.1204 -18.0974 -18.0879 -18.0728 -18.0639 -18.0435 -18.0133
 -17.9950 -17.9864 -17.9803 -17.9606 -17.9450 -17.9394 -17.9263 -17.9059
 -17.8933 -17.8693 -17.8579 -17.8443 -17.8107 -17.7910 -17.7847 -17.7748
 -17.7545 -17.7240 -17.7088 -17.6943 -17.6874 -17.6716 -17.6656 -17.6547
 -17.6331 -17.6256 -17.6038 -17.5946 -17.5795 -17.5597 -17.5487 -17.5345
 -17.5260 -17.5124 -17.4965 -17.4811 -17.4590 -17.4537 -17.4408 -17.3900
 -17.3640 -17.3119 -17.2955 -17.2738 -17.1592 -17.0562 -17.0385 -16.9605
 -16.8754 -16.8627 -16.8184 -16.6728 -16.0386 -15.9986 -15.8334 -15.8078
 -15.7523 -15.6580 -15.5647 -15.5291 -15.4526 -15.4020 -15.3200 -15.2666
 -15.2458 -15.1815 -15.1582 -15.0850 -15.0155 -14.9731 -14.9523 -14.8878
 -14.6510 -14.5791  -7.6408  -7.1849  -7.0009  -6.8281  -6.7818  -6.6475
  -6.4985  -6.4703  -6.4090  -6.3874  -6.3816  -6.3292  -6.2928  -6.2834
  -6.2691  -6.2039  -6.1940  -6.1491  -6.1227  -6.1178  -6.0793  -6.0571
  -6.0455  -5.9818  -5.9707  -5.9609  -5.9308  -5.8803  -5.8526  -5.8110
  -5.7653  -5.7452  -5.7175  -5.6968  -5.6779  -5.6304  -5.6043  -5.6021
  -5.5520  -5.5019  -5.3628  -5.3306  -5.2897  -5.2731  -5.2292  -5.1805
  -5.1229  -5.0887  -5.0302  -4.9792  -4.5033  -4.4556  -4.1085  -3.9792
  -3.9243  -3.8966  -3.8187  -3.7632  -3.6575  -3.6061  -3.5298  -3.4955
  -3.4617  -3.4391  -3.4055  -3.3552  -3.3253  -3.3028  -3.2465  -3.2187
  -3.1774  -3.1414  -3.1019  -3.0570  -3.0407  -3.0138  -2.9954  -2.9752
  -2.9472  -2.9142  -2.8780  -2.8530  -2.8064  -2.7760  -2.7539  -2.7311
  -2.6848  -2.6592  -2.6165  -2.5940  -2.5628  -2.5053  -2.4902  -2.4459
  -2.4290  -2.3925  -2.3781  -2.3429  -2.3371  -2.3088  -2.2886  -2.2345
  -2.1968  -2.1580  -2.1436  -2.0545  -2.0435  -2.0161  -1.9869  -1.9306
  -1.8861  -1.8420  -1.8219  -1.8001  -1.7867  -1.7479  -1.7290  -1.6884
  -1.6567  -1.6215  -1.5860  -1.5481  -1.5044  -1.4624  -1.4563  -1.3839
  -1.3735  -1.2978  -1.2865  -1.2454  -1.1942  -1.1671  -1.1262  -1.1057
  -1.0815  -1.0625  -1.0335  -1.0042  -0.9818  -0.9469  -0.9318  -0.8987
  -0.8723  -0.8571  -0.8263  -0.7971  -0.7656  -0.7288  -0.7097  -0.6727
  -0.6458  -0.6340  -0.6243  -0.6003  -0.5940  -0.5780  -0.5579  -0.5433
  -0.5282  -0.4883  -0.4678  -0.4576  -0.4240  -0.4190  -0.4051  -0.3905
  -0.3723  -0.3639  -0.3487  -0.3356  -0.3164  -0.2885  -0.2751  -0.2666
  -0.2526  -0.2355  -0.1929  -0.1732  -0.1530  -0.1352  -0.1261  -0.1010
  -0.0698  -0.0598  -0.0338  -0.0164  -0.0087   0.0179   0.0358   0.0522
   0.0686   0.0905   0.1208   0.1320   0.1452   0.1576   0.1846   0.2113
   0.2194   0.2337   0.2549   0.2673   0.3111   0.3578   0.3677   0.3947
   0.3998   0.4472   0.4925   0.5442   0.5804   0.5835   0.6266   0.6608
   0.7115   0.7586   0.8043   0.8458   0.8896   1.0219   1.1124   1.1694
   5.3493
     eigenvalues at k+q:
 -37.4563 -37.2998 -37.2600 -36.8754 -36.8501 -36.7213 -36.5935 -36.5818
 -36.5234 -36.4892 -36.3596 -36.2156 -19.2318 -19.1394 -19.0802 -18.9651
 -18.8935 -18.8044 -18.7890 -18.7492 -18.7428 -18.6751 -18.6637 -18.6580
 -18.6152 -18.6115 -18.4579 -18.4482 -18.4190 -18.3781 -18.3300 -18.3150
 -18.2906 -18.2781 -18.2590 -18.2447 -18.2059 -18.1875 -18.1780 -18.1666
 -18.1413 -18.1204 -18.0974 -18.0879 -18.0728 -18.0639 -18.0436 -18.0133
 -17.9950 -17.9864 -17.9803 -17.9607 -17.9450 -17.9394 -17.9263 -17.9059
 -17.8933 -17.8694 -17.8580 -17.8443 -17.8107 -17.7909 -17.7847 -17.7748
 -17.7546 -17.7240 -17.7088 -17.6944 -17.6875 -17.6716 -17.6656 -17.6547
 -17.6332 -17.6256 -17.6038 -17.5946 -17.5795 -17.5597 -17.5487 -17.5345
 -17.5260 -17.5124 -17.4965 -17.4811 -17.4590 -17.4537 -17.4408 -17.3900
 -17.3640 -17.3119 -17.2955 -17.2739 -17.1592 -17.0561 -17.0384 -16.9606
 -16.8754 -16.8628 -16.8184 -16.6728 -16.0386 -15.9987 -15.8334 -15.8078
 -15.7523 -15.6581 -15.5647 -15.5291 -15.4526 -15.4020 -15.3201 -15.2666
 -15.2458 -15.1815 -15.1581 -15.0851 -15.0154 -14.9731 -14.9523 -14.8878
 -14.6510 -14.5791  -7.6408  -7.1849  -7.0009  -6.8282  -6.7817  -6.6475
  -6.4985  -6.4703  -6.4090  -6.3873  -6.3817  -6.3292  -6.2927  -6.2834
  -6.2691  -6.2039  -6.1940  -6.1490  -6.1227  -6.1177  -6.0792  -6.0571
  -6.0456  -5.9818  -5.9707  -5.9609  -5.9307  -5.8803  -5.8526  -5.8111
  -5.7653  -5.7452  -5.7175  -5.6968  -5.6779  -5.6304  -5.6043  -5.6021
  -5.5520  -5.5019  -5.3628  -5.3306  -5.2897  -5.2731  -5.2291  -5.1805
  -5.1229  -5.0886  -5.0302  -4.9792  -4.5033  -4.4557  -4.1084  -3.9791
  -3.9243  -3.8966  -3.8187  -3.7632  -3.6575  -3.6061  -3.5297  -3.4956
  -3.4617  -3.4390  -3.4055  -3.3551  -3.3253  -3.3028  -3.2465  -3.2187
  -3.1774  -3.1414  -3.1019  -3.0570  -3.0407  -3.0138  -2.9954  -2.9752
  -2.9472  -2.9142  -2.8780  -2.8530  -2.8064  -2.7760  -2.7539  -2.7311
  -2.6848  -2.6592  -2.6165  -2.5940  -2.5628  -2.5053  -2.4902  -2.4459
  -2.4289  -2.3925  -2.3781  -2.3429  -2.3371  -2.3088  -2.2886  -2.2345
  -2.1968  -2.1580  -2.1437  -2.0545  -2.0435  -2.0161  -1.9869  -1.9306
  -1.8861  -1.8420  -1.8219  -1.8001  -1.7867  -1.7479  -1.7289  -1.6884
  -1.6567  -1.6215  -1.5860  -1.5482  -1.5045  -1.4624  -1.4564  -1.3839
  -1.3735  -1.2978  -1.2866  -1.2454  -1.1942  -1.1671  -1.1261  -1.1057
  -1.0814  -1.0625  -1.0335  -1.0042  -0.9818  -0.9469  -0.9318  -0.8987
  -0.8723  -0.8571  -0.8263  -0.7972  -0.7655  -0.7288  -0.7097  -0.6727
  -0.6458  -0.6340  -0.6243  -0.6002  -0.5940  -0.5780  -0.5578  -0.5434
  -0.5282  -0.4883  -0.4677  -0.4576  -0.4240  -0.4190  -0.4051  -0.3904
  -0.3723  -0.3638  -0.3487  -0.3356  -0.3164  -0.2885  -0.2751  -0.2666
  -0.2526  -0.2355  -0.1929  -0.1732  -0.1530  -0.1352  -0.1260  -0.1011
  -0.0698  -0.0598  -0.0338  -0.0164  -0.0086   0.0179   0.0358   0.0522
   0.0686   0.0905   0.1208   0.1320   0.1452   0.1576   0.1846   0.2113
   0.2195   0.2337   0.2548   0.2673   0.3111   0.3578   0.3677   0.3947
   0.3998   0.4472   0.4924   0.5442   0.5804   0.5834   0.6266   0.6608
   0.7115   0.7586   0.8042   0.8458   0.8896   1.0219   1.1124   1.1694
   5.3493
     cgsolve_all iterations 126    anorm=    0.75E-07
PARA_AUG  1      50.5815546        -0.1848739        -0.0274484
     cgsolve_all iterations 124    anorm=    0.77E-07
PARA_AUG  2      -0.1211875        50.6309427        -0.0552179
     cgsolve_all iterations 124    anorm=    0.77E-07
PARA_AUG  3      -0.0772408        -0.1155536        50.4878143
     cgsolve_all iterations 142    anorm=    0.77E-07
     cgsolve_all iterations 142    anorm=    0.77E-07
     cgsolve_all iterations 142    anorm=    0.76E-07
     compute_u_kq: q = (    0.0399,    0.0000,    0.0000)
     Rotating WFCS
     c_bands:  1 eigenvalues not converged
     ethr =  1.00E-14,  avg # of iterations =121.0
     eigenvalues at k:
 -37.4562 -37.2997 -37.2601 -36.8754 -36.8501 -36.7212 -36.5935 -36.5818
 -36.5234 -36.4892 -36.3596 -36.2156 -19.2319 -19.1394 -19.0802 -18.9650
 -18.8936 -18.8044 -18.7890 -18.7492 -18.7427 -18.6750 -18.6637 -18.6580
 -18.6151 -18.6115 -18.4580 -18.4481 -18.4190 -18.3780 -18.3301 -18.3150
 -18.2907 -18.2781 -18.2590 -18.2447 -18.2059 -18.1875 -18.1781 -18.1666
 -18.1413 -18.1204 -18.0974 -18.0879 -18.0728 -18.0639 -18.0435 -18.0133
 -17.9950 -17.9864 -17.9803 -17.9606 -17.9450 -17.9394 -17.9263 -17.9059
 -17.8933 -17.8693 -17.8579 -17.8443 -17.8107 -17.7910 -17.7847 -17.7748
 -17.7545 -17.7240 -17.7088 -17.6943 -17.6874 -17.6716 -17.6656 -17.6547
 -17.6331 -17.6256 -17.6038 -17.5946 -17.5795 -17.5597 -17.5487 -17.5345
 -17.5260 -17.5124 -17.4965 -17.4811 -17.4590 -17.4537 -17.4408 -17.3900
 -17.3640 -17.3119 -17.2955 -17.2738 -17.1592 -17.0562 -17.0385 -16.9605
 -16.8754 -16.8627 -16.8184 -16.6728 -16.0386 -15.9986 -15.8334 -15.8078
 -15.7523 -15.6580 -15.5647 -15.5291 -15.4526 -15.4020 -15.3200 -15.2666
 -15.2458 -15.1815 -15.1582 -15.0850 -15.0155 -14.9731 -14.9523 -14.8878
 -14.6510 -14.5791  -7.6408  -7.1849  -7.0009  -6.8281  -6.7818  -6.6475
  -6.4985  -6.4703  -6.4090  -6.3874  -6.3816  -6.3292  -6.2928  -6.2834
  -6.2691  -6.2039  -6.1940  -6.1491  -6.1227  -6.1178  -6.0793  -6.0571
  -6.0455  -5.9818  -5.9707  -5.9609  -5.9308  -5.8803  -5.8526  -5.8110
  -5.7653  -5.7452  -5.7175  -5.6968  -5.6779  -5.6304  -5.6043  -5.6021
  -5.5520  -5.5019  -5.3628  -5.3306  -5.2897  -5.2731  -5.2292  -5.1805
  -5.1229  -5.0887  -5.0302  -4.9792  -4.5033  -4.4556  -4.1085  -3.9792
  -3.9243  -3.8966  -3.8187  -3.7632  -3.6575  -3.6061  -3.5298  -3.4955
  -3.4617  -3.4391  -3.4055  -3.3552  -3.3253  -3.3028  -3.2465  -3.2187
  -3.1774  -3.1414  -3.1019  -3.0570  -3.0407  -3.0138  -2.9954  -2.9752
  -2.9472  -2.9142  -2.8780  -2.8530  -2.8064  -2.7760  -2.7539  -2.7311
  -2.6848  -2.6592  -2.6165  -2.5940  -2.5628  -2.5053  -2.4902  -2.4459
  -2.4290  -2.3925  -2.3781  -2.3429  -2.3371  -2.3088  -2.2886  -2.2345
  -2.1968  -2.1580  -2.1436  -2.0545  -2.0435  -2.0161  -1.9869  -1.9306
  -1.8861  -1.8420  -1.8219  -1.8001  -1.7867  -1.7479  -1.7290  -1.6884
  -1.6567  -1.6215  -1.5860  -1.5481  -1.5044  -1.4624  -1.4563  -1.3839
  -1.3735  -1.2978  -1.2865  -1.2454  -1.1942  -1.1671  -1.1262  -1.1057
  -1.0815  -1.0625  -1.0335  -1.0042  -0.9818  -0.9469  -0.9318  -0.8987
  -0.8723  -0.8571  -0.8263  -0.7971  -0.7656  -0.7288  -0.7097  -0.6727
  -0.6458  -0.6340  -0.6243  -0.6003  -0.5940  -0.5780  -0.5579  -0.5433
  -0.5282  -0.4883  -0.4678  -0.4576  -0.4240  -0.4190  -0.4051  -0.3905
  -0.3723  -0.3639  -0.3487  -0.3356  -0.3164  -0.2885  -0.2751  -0.2666
  -0.2526  -0.2355  -0.1929  -0.1732  -0.1530  -0.1352  -0.1261  -0.1010
  -0.0698  -0.0598  -0.0338  -0.0164  -0.0087   0.0179   0.0358   0.0522
   0.0686   0.0905   0.1208   0.1320   0.1452   0.1576   0.1846   0.2113
   0.2194   0.2337   0.2549   0.2673   0.3111   0.3578   0.3677   0.3947
   0.3998   0.4472   0.4925   0.5442   0.5804   0.5835   0.6266   0.6608
   0.7115   0.7586   0.8043   0.8458   0.8896   1.0219   1.1124   1.1694
   5.3493
     eigenvalues at k+q:
 -37.4563 -37.2998 -37.2600 -36.8754 -36.8501 -36.7213 -36.5935 -36.5818
 -36.5234 -36.4892 -36.3596 -36.2156 -19.2319 -19.1391 -19.0787 -18.9656
 -18.8942 -18.8058 -18.7898 -18.7490 -18.7429 -18.6726 -18.6637 -18.6579
 -18.6150 -18.6118 -18.4576 -18.4489 -18.4179 -18.3739 -18.3302 -18.3146
 -18.2898 -18.2773 -18.2589 -18.2437 -18.2058 -18.1875 -18.1782 -18.1648
 -18.1418 -18.1192 -18.0955 -18.0878 -18.0707 -18.0647 -18.0430 -18.0111
 -17.9941 -17.9869 -17.9795 -17.9622 -17.9457 -17.9399 -17.9274 -17.9084
 -17.8939 -17.8698 -17.8602 -17.8452 -17.8108 -17.7901 -17.7831 -17.7737
 -17.7540 -17.7235 -17.7096 -17.6959 -17.6892 -17.6736 -17.6680 -17.6564
 -17.6343 -17.6257 -17.6045 -17.5950 -17.5789 -17.5571 -17.5488 -17.5369
 -17.5279 -17.5152 -17.4966 -17.4833 -17.4605 -17.4544 -17.4419 -17.3973
 -17.3672 -17.3154 -17.2952 -17.2722 -17.1594 -17.0534 -17.0384 -16.9543
 -16.8759 -16.8632 -16.8067 -16.6728 -16.0352 -15.9992 -15.8325 -15.8060
 -15.7522 -15.6588 -15.5670 -15.5344 -15.4479 -15.4023 -15.3135 -15.2666
 -15.2448 -15.1831 -15.1567 -15.0890 -15.0167 -14.9706 -14.9549 -14.8809
 -14.6546 -14.5837  -7.6518  -7.2007  -7.0022  -6.8291  -6.7806  -6.6464
  -6.4852  -6.4702  -6.4074  -6.3853  -6.3807  -6.3286  -6.2912  -6.2807
  -6.2678  -6.1983  -6.1949  -6.1481  -6.1213  -6.1163  -6.0807  -6.0557
  -6.0369  -5.9833  -5.9718  -5.9627  -5.9297  -5.8801  -5.8546  -5.8095
  -5.7599  -5.7453  -5.7154  -5.6907  -5.6778  -5.6301  -5.6096  -5.6015
  -5.5548  -5.4965  -5.3633  -5.3339  -5.2906  -5.2734  -5.2291  -5.1811
  -5.1232  -5.0995  -5.0291  -4.9798  -4.5133  -4.4735  -4.1090  -3.9663
  -3.9158  -3.8880  -3.8133  -3.7648  -3.6504  -3.6058  -3.5303  -3.4948
  -3.4601  -3.4378  -3.4022  -3.3560  -3.3227  -3.3041  -3.2436  -3.2182
  -3.1755  -3.1422  -3.1063  -3.0622  -3.0457  -3.0141  -2.9950  -2.9780
  -2.9501  -2.9149  -2.8767  -2.8537  -2.8081  -2.7773  -2.7537  -2.7307
  -2.6833  -2.6615  -2.6190  -2.6014  -2.5632  -2.5074  -2.4897  -2.4460
  -2.4301  -2.3939  -2.3799  -2.3456  -2.3348  -2.3074  -2.2885  -2.2301
  -2.1943  -2.1562  -2.1374  -2.0556  -2.0447  -2.0173  -1.9820  -1.9268
  -1.8867  -1.8423  -1.8210  -1.8006  -1.7841  -1.7493  -1.7278  -1.6927
  -1.6544  -1.6247  -1.5879  -1.5583  -1.5055  -1.4608  -1.4570  -1.3802
  -1.3732  -1.2973  -1.2833  -1.2431  -1.1936  -1.1697  -1.1272  -1.1068
  -1.0793  -1.0615  -1.0402  -1.0000  -0.9829  -0.9487  -0.9308  -0.8985
  -0.8757  -0.8551  -0.8287  -0.7923  -0.7659  -0.7290  -0.7086  -0.6736
  -0.6459  -0.6364  -0.6239  -0.6008  -0.5930  -0.5771  -0.5564  -0.5404
  -0.5311  -0.4870  -0.4696  -0.4590  -0.4238  -0.4209  -0.4060  -0.3882
  -0.3737  -0.3636  -0.3475  -0.3338  -0.3151  -0.2908  -0.2734  -0.2677
  -0.2529  -0.2340  -0.1922  -0.1725  -0.1535  -0.1351  -0.1260  -0.1017
  -0.0704  -0.0604  -0.0356  -0.0167  -0.0087   0.0158   0.0349   0.0513
   0.0666   0.0899   0.1205   0.1310   0.1454   0.1576   0.1878   0.2115
   0.2193   0.2324   0.2547   0.2655   0.3072   0.3526   0.3664   0.3919
   0.3985   0.4431   0.4917   0.5442   0.5808   0.5822   0.6278   0.6594
   0.7115   0.7579   0.8038   0.8462   0.8928   1.0244   1.1166   1.1767
   5.3756
     cgsolve_all iterations 139    anorm=    0.76E-07
     cgsolve_all iterations 139    anorm=    0.76E-07
     cgsolve_all iterations 139    anorm=    0.77E-07
     compute_u_kq: q = (   -0.0399,    0.0000,    0.0000)
     Rotating WFCS
     c_bands:  1 eigenvalues not converged
     ethr =  1.00E-14,  avg # of iterations =121.0
     eigenvalues at k:
 -37.4562 -37.2997 -37.2601 -36.8754 -36.8501 -36.7212 -36.5935 -36.5818
 -36.5234 -36.4892 -36.3596 -36.2156 -19.2319 -19.1394 -19.0802 -18.9650
 -18.8936 -18.8044 -18.7890 -18.7492 -18.7427 -18.6750 -18.6637 -18.6580
 -18.6151 -18.6115 -18.4580 -18.4481 -18.4190 -18.3780 -18.3301 -18.3150
 -18.2907 -18.2781 -18.2590 -18.2447 -18.2059 -18.1875 -18.1781 -18.1666
 -18.1413 -18.1204 -18.0974 -18.0879 -18.0728 -18.0639 -18.0435 -18.0133
 -17.9950 -17.9864 -17.9803 -17.9606 -17.9450 -17.9394 -17.9263 -17.9059
 -17.8933 -17.8693 -17.8579 -17.8443 -17.8107 -17.7910 -17.7847 -17.7748
 -17.7545 -17.7240 -17.7088 -17.6943 -17.6874 -17.6716 -17.6656 -17.6547
 -17.6331 -17.6256 -17.6038 -17.5946 -17.5795 -17.5597 -17.5487 -17.5345
 -17.5260 -17.5124 -17.4965 -17.4811 -17.4590 -17.4537 -17.4408 -17.3900
 -17.3640 -17.3119 -17.2955 -17.2738 -17.1592 -17.0562 -17.0385 -16.9605
 -16.8754 -16.8627 -16.8184 -16.6728 -16.0386 -15.9986 -15.8334 -15.8078
 -15.7523 -15.6580 -15.5647 -15.5291 -15.4526 -15.4020 -15.3200 -15.2666
 -15.2458 -15.1815 -15.1582 -15.0850 -15.0155 -14.9731 -14.9523 -14.8878
 -14.6510 -14.5791  -7.6408  -7.1849  -7.0009  -6.8281  -6.7818  -6.6475
  -6.4985  -6.4703  -6.4090  -6.3874  -6.3816  -6.3292  -6.2928  -6.2834
  -6.2691  -6.2039  -6.1940  -6.1491  -6.1227  -6.1178  -6.0793  -6.0571
  -6.0455  -5.9818  -5.9707  -5.9609  -5.9308  -5.8803  -5.8526  -5.8110
  -5.7653  -5.7452  -5.7175  -5.6968  -5.6779  -5.6304  -5.6043  -5.6021
  -5.5520  -5.5019  -5.3628  -5.3306  -5.2897  -5.2731  -5.2292  -5.1805
  -5.1229  -5.0887  -5.0302  -4.9792  -4.5033  -4.4556  -4.1085  -3.9792
  -3.9243  -3.8966  -3.8187  -3.7632  -3.6575  -3.6061  -3.5298  -3.4955
  -3.4617  -3.4391  -3.4055  -3.3552  -3.3253  -3.3028  -3.2465  -3.2187
  -3.1774  -3.1414  -3.1019  -3.0570  -3.0407  -3.0138  -2.9954  -2.9752
  -2.9472  -2.9142  -2.8780  -2.8530  -2.8064  -2.7760  -2.7539  -2.7311
  -2.6848  -2.6592  -2.6165  -2.5940  -2.5628  -2.5053  -2.4902  -2.4459
  -2.4290  -2.3925  -2.3781  -2.3429  -2.3371  -2.3088  -2.2886  -2.2345
  -2.1968  -2.1580  -2.1436  -2.0545  -2.0435  -2.0161  -1.9869  -1.9306
  -1.8861  -1.8420  -1.8219  -1.8001  -1.7867  -1.7479  -1.7290  -1.6884
  -1.6567  -1.6215  -1.5860  -1.5481  -1.5044  -1.4624  -1.4563  -1.3839
  -1.3735  -1.2978  -1.2865  -1.2454  -1.1942  -1.1671  -1.1262  -1.1057
  -1.0815  -1.0625  -1.0335  -1.0042  -0.9818  -0.9469  -0.9318  -0.8987
  -0.8723  -0.8571  -0.8263  -0.7971  -0.7656  -0.7288  -0.7097  -0.6727
  -0.6458  -0.6340  -0.6243  -0.6003  -0.5940  -0.5780  -0.5579  -0.5433
  -0.5282  -0.4883  -0.4678  -0.4576  -0.4240  -0.4190  -0.4051  -0.3905
  -0.3723  -0.3639  -0.3487  -0.3356  -0.3164  -0.2885  -0.2751  -0.2666
  -0.2526  -0.2355  -0.1929  -0.1732  -0.1530  -0.1352  -0.1261  -0.1010
  -0.0698  -0.0598  -0.0338  -0.0164  -0.0087   0.0179   0.0358   0.0522
   0.0686   0.0905   0.1208   0.1320   0.1452   0.1576   0.1846   0.2113
   0.2194   0.2337   0.2549   0.2673   0.3111   0.3578   0.3677   0.3947
   0.3998   0.4472   0.4925   0.5442   0.5804   0.5835   0.6266   0.6608
   0.7115   0.7586   0.8043   0.8458   0.8896   1.0219   1.1124   1.1694
   5.3493
     eigenvalues at k+q:
 -37.4563 -37.2998 -37.2600 -36.8754 -36.8501 -36.7212 -36.5935 -36.5818
 -36.5234 -36.4891 -36.3596 -36.2156 -19.2318 -19.1398 -19.0815 -18.9646
 -18.8929 -18.8029 -18.7880 -18.7493 -18.7425 -18.6786 -18.6636 -18.6573
 -18.6153 -18.6110 -18.4582 -18.4478 -18.4203 -18.3822 -18.3300 -18.3149
 -18.2916 -18.2789 -18.2589 -18.2454 -18.2063 -18.1876 -18.1776 -18.1682
 -18.1412 -18.1218 -18.0994 -18.0879 -18.0746 -18.0628 -18.0440 -18.0156
 -17.9963 -17.9858 -17.9813 -17.9593 -17.9443 -17.9389 -17.9251 -17.9035
 -17.8929 -17.8688 -17.8559 -17.8430 -17.8108 -17.7920 -17.7857 -17.7756
 -17.7549 -17.7247 -17.7082 -17.6935 -17.6857 -17.6695 -17.6633 -17.6527
 -17.6322 -17.6251 -17.6032 -17.5938 -17.5803 -17.5636 -17.5482 -17.5328
 -17.5237 -17.5097 -17.4960 -17.4789 -17.4579 -17.4523 -17.4397 -17.3824
 -17.3605 -17.3084 -17.2958 -17.2753 -17.1590 -17.0588 -17.0386 -16.9669
 -16.8750 -16.8624 -16.8303 -16.6729 -16.0418 -15.9975 -15.8355 -15.8092
 -15.7525 -15.6583 -15.5626 -15.5247 -15.4562 -15.4015 -15.3253 -15.2666
 -15.2467 -15.1807 -15.1594 -15.0817 -15.0166 -14.9750 -14.9484 -14.8931
 -14.6480 -14.5750  -7.6296  -7.1684  -6.9994  -6.8271  -6.7830  -6.6487
  -6.5125  -6.4703  -6.4107  -6.3893  -6.3828  -6.3300  -6.2942  -6.2865
  -6.2701  -6.2115  -6.1922  -6.1501  -6.1242  -6.1191  -6.0782  -6.0583
  -6.0531  -5.9807  -5.9693  -5.9592  -5.9318  -5.8806  -5.8503  -5.8128
  -5.7710  -5.7455  -5.7192  -5.7020  -5.6781  -5.6302  -5.6032  -5.5981
  -5.5494  -5.5071  -5.3623  -5.3272  -5.2886  -5.2729  -5.2293  -5.1800
  -5.1226  -5.0773  -5.0313  -4.9787  -4.4938  -4.4377  -4.1081  -3.9923
  -3.9322  -3.9048  -3.8238  -3.7620  -3.6639  -3.6064  -3.5289  -3.4966
  -3.4634  -3.4404  -3.4092  -3.3549  -3.3282  -3.3013  -3.2499  -3.2192
  -3.1794  -3.1406  -3.0978  -3.0531  -3.0370  -3.0123  -2.9976  -2.9697
  -2.9429  -2.9135  -2.8795  -2.8518  -2.8050  -2.7755  -2.7543  -2.7309
  -2.6866  -2.6558  -2.6150  -2.5869  -2.5611  -2.5042  -2.4905  -2.4460
  -2.4283  -2.3917  -2.3758  -2.3450  -2.3360  -2.3103  -2.2881  -2.2392
  -2.1989  -2.1606  -2.1492  -2.0542  -2.0422  -2.0159  -1.9903  -1.9333
  -1.8852  -1.8416  -1.8232  -1.7998  -1.7884  -1.7466  -1.7304  -1.6855
  -1.6576  -1.6173  -1.5839  -1.5377  -1.5033  -1.4653  -1.4550  -1.3891
  -1.3714  -1.2994  -1.2895  -1.2466  -1.1955  -1.1646  -1.1257  -1.1054
  -1.0833  -1.0634  -1.0277  -1.0089  -0.9796  -0.9451  -0.9321  -0.8987
  -0.8692  -0.8587  -0.8235  -0.8010  -0.7661  -0.7286  -0.7111  -0.6728
  -0.6473  -0.6308  -0.6246  -0.5991  -0.5942  -0.5787  -0.5593  -0.5467
  -0.5255  -0.4897  -0.4658  -0.4561  -0.4255  -0.4160  -0.4042  -0.3922
  -0.3713  -0.3630  -0.3500  -0.3373  -0.3173  -0.2862  -0.2772  -0.2653
  -0.2525  -0.2363  -0.1934  -0.1739  -0.1525  -0.1356  -0.1256  -0.1003
  -0.0688  -0.0593  -0.0324  -0.0163  -0.0086   0.0196   0.0369   0.0523
   0.0706   0.0913   0.1206   0.1330   0.1451   0.1577   0.1819   0.2105
   0.2197   0.2355   0.2550   0.2696   0.3152   0.3625   0.3690   0.3954
   0.4039   0.4511   0.4932   0.5441   0.5791   0.5855   0.6253   0.6625
   0.7116   0.7596   0.8046   0.8453   0.8861   1.0186   1.1064   1.1621
   5.3264
     cgsolve_all iterations 142    anorm=    0.76E-07
     cgsolve_all iterations 142    anorm=    0.77E-07
     cgsolve_all iterations 142    anorm=    0.76E-07
     compute_u_kq: q = (    0.0000,    0.0399,    0.0000)
     Rotating WFCS
     c_bands:  1 eigenvalues not converged
     ethr =  1.00E-14,  avg # of iterations =121.0
     eigenvalues at k:
 -37.4562 -37.2997 -37.2601 -36.8754 -36.8501 -36.7212 -36.5935 -36.5818
 -36.5234 -36.4892 -36.3596 -36.2156 -19.2319 -19.1394 -19.0802 -18.9650
 -18.8936 -18.8044 -18.7890 -18.7492 -18.7427 -18.6750 -18.6637 -18.6580
 -18.6151 -18.6115 -18.4580 -18.4481 -18.4190 -18.3780 -18.3301 -18.3150
 -18.2907 -18.2781 -18.2590 -18.2447 -18.2059 -18.1875 -18.1781 -18.1666
 -18.1413 -18.1204 -18.0974 -18.0879 -18.0728 -18.0639 -18.0435 -18.0133
 -17.9950 -17.9864 -17.9803 -17.9606 -17.9450 -17.9394 -17.9263 -17.9059
 -17.8933 -17.8693 -17.8579 -17.8443 -17.8107 -17.7910 -17.7847 -17.7748
 -17.7545 -17.7240 -17.7088 -17.6943 -17.6874 -17.6716 -17.6656 -17.6547
 -17.6331 -17.6256 -17.6038 -17.5946 -17.5795 -17.5597 -17.5487 -17.5345
 -17.5260 -17.5124 -17.4965 -17.4811 -17.4590 -17.4537 -17.4408 -17.3900
 -17.3640 -17.3119 -17.2955 -17.2738 -17.1592 -17.0562 -17.0385 -16.9605
 -16.8754 -16.8627 -16.8184 -16.6728 -16.0386 -15.9986 -15.8334 -15.8078
 -15.7523 -15.6580 -15.5647 -15.5291 -15.4526 -15.4020 -15.3200 -15.2666
 -15.2458 -15.1815 -15.1582 -15.0850 -15.0155 -14.9731 -14.9523 -14.8878
 -14.6510 -14.5791  -7.6408  -7.1849  -7.0009  -6.8281  -6.7818  -6.6475
  -6.4985  -6.4703  -6.4090  -6.3874  -6.3816  -6.3292  -6.2928  -6.2834
  -6.2691  -6.2039  -6.1940  -6.1491  -6.1227  -6.1178  -6.0793  -6.0571
  -6.0455  -5.9818  -5.9707  -5.9609  -5.9308  -5.8803  -5.8526  -5.8110
  -5.7653  -5.7452  -5.7175  -5.6968  -5.6779  -5.6304  -5.6043  -5.6021
  -5.5520  -5.5019  -5.3628  -5.3306  -5.2897  -5.2731  -5.2292  -5.1805
  -5.1229  -5.0887  -5.0302  -4.9792  -4.5033  -4.4556  -4.1085  -3.9792
  -3.9243  -3.8966  -3.8187  -3.7632  -3.6575  -3.6061  -3.5298  -3.4955
  -3.4617  -3.4391  -3.4055  -3.3552  -3.3253  -3.3028  -3.2465  -3.2187
  -3.1774  -3.1414  -3.1019  -3.0570  -3.0407  -3.0138  -2.9954  -2.9752
  -2.9472  -2.9142  -2.8780  -2.8530  -2.8064  -2.7760  -2.7539  -2.7311
  -2.6848  -2.6592  -2.6165  -2.5940  -2.5628  -2.5053  -2.4902  -2.4459
  -2.4290  -2.3925  -2.3781  -2.3429  -2.3371  -2.3088  -2.2886  -2.2345
  -2.1968  -2.1580  -2.1436  -2.0545  -2.0435  -2.0161  -1.9869  -1.9306
  -1.8861  -1.8420  -1.8219  -1.8001  -1.7867  -1.7479  -1.7290  -1.6884
  -1.6567  -1.6215  -1.5860  -1.5481  -1.5044  -1.4624  -1.4563  -1.3839
  -1.3735  -1.2978  -1.2865  -1.2454  -1.1942  -1.1671  -1.1262  -1.1057
  -1.0815  -1.0625  -1.0335  -1.0042  -0.9818  -0.9469  -0.9318  -0.8987
  -0.8723  -0.8571  -0.8263  -0.7971  -0.7656  -0.7288  -0.7097  -0.6727
  -0.6458  -0.6340  -0.6243  -0.6003  -0.5940  -0.5780  -0.5579  -0.5433
  -0.5282  -0.4883  -0.4678  -0.4576  -0.4240  -0.4190  -0.4051  -0.3905
  -0.3723  -0.3639  -0.3487  -0.3356  -0.3164  -0.2885  -0.2751  -0.2666
  -0.2526  -0.2355  -0.1929  -0.1732  -0.1530  -0.1352  -0.1261  -0.1010
  -0.0698  -0.0598  -0.0338  -0.0164  -0.0087   0.0179   0.0358   0.0522
   0.0686   0.0905   0.1208   0.1320   0.1452   0.1576   0.1846   0.2113
   0.2194   0.2337   0.2549   0.2673   0.3111   0.3578   0.3677   0.3947
   0.3998   0.4472   0.4925   0.5442   0.5804   0.5835   0.6266   0.6608
   0.7115   0.7586   0.8043   0.8458   0.8896   1.0219   1.1124   1.1694
   5.3493
     eigenvalues at k+q:
 -37.4563 -37.2998 -37.2600 -36.8754 -36.8501 -36.7212 -36.5935 -36.5819
 -36.5234 -36.4891 -36.3596 -36.2156 -19.2320 -19.1397 -19.0815 -18.9647
 -18.8923 -18.8043 -18.7886 -18.7492 -18.7430 -18.6768 -18.6615 -18.6571
 -18.6166 -18.6119 -18.4586 -18.4499 -18.4212 -18.3806 -18.3288 -18.3155
 -18.2911 -18.2786 -18.2597 -18.2456 -18.2082 -18.1881 -18.1776 -18.1676
 -18.1432 -18.1218 -18.0985 -18.0899 -18.0744 -18.0657 -18.0443 -18.0171
 -17.9927 -17.9852 -17.9801 -17.9609 -17.9444 -17.9391 -17.9252 -17.9050
 -17.8928 -17.8676 -17.8571 -17.8425 -17.8083 -17.7899 -17.7857 -17.7736
 -17.7541 -17.7237 -17.7090 -17.6925 -17.6882 -17.6705 -17.6653 -17.6544
 -17.6315 -17.6249 -17.6033 -17.5934 -17.5774 -17.5582 -17.5488 -17.5338
 -17.5224 -17.5088 -17.4953 -17.4788 -17.4574 -17.4531 -17.4395 -17.3795
 -17.3575 -17.3064 -17.2955 -17.2759 -17.1590 -17.0603 -17.0387 -16.9701
 -16.8750 -16.8623 -16.8361 -16.6729 -16.0411 -15.9989 -15.8373 -15.8107
 -15.7497 -15.6559 -15.5613 -15.5315 -15.4574 -15.4024 -15.3223 -15.2665
 -15.2462 -15.1793 -15.1606 -15.0812 -15.0162 -14.9748 -14.9549 -14.8889
 -14.6466 -14.5739  -7.6241  -7.1601  -6.9982  -6.8267  -6.7828  -6.6505
  -6.5190  -6.4706  -6.4110  -6.3892  -6.3832  -6.3346  -6.2940  -6.2888
  -6.2695  -6.2163  -6.1933  -6.1487  -6.1246  -6.1184  -6.0791  -6.0573
  -6.0514  -5.9814  -5.9704  -5.9615  -5.9331  -5.8810  -5.8507  -5.8144
  -5.7734  -5.7442  -5.7183  -5.7038  -5.6774  -5.6301  -5.6018  -5.5961
  -5.5511  -5.5083  -5.3619  -5.3251  -5.2881  -5.2730  -5.2296  -5.1795
  -5.1225  -5.0721  -5.0318  -4.9785  -4.4898  -4.4293  -4.1091  -3.9957
  -3.9354  -3.9105  -3.8243  -3.7654  -3.6594  -3.6058  -3.5318  -3.4988
  -3.4642  -3.4428  -3.4115  -3.3556  -3.3314  -3.3036  -3.2466  -3.2219
  -3.1759  -3.1366  -3.1007  -3.0575  -3.0359  -3.0106  -2.9907  -2.9687
  -2.9391  -2.9110  -2.8748  -2.8472  -2.8054  -2.7743  -2.7551  -2.7294
  -2.6851  -2.6587  -2.6187  -2.5940  -2.5623  -2.5053  -2.4893  -2.4499
  -2.4287  -2.3937  -2.3793  -2.3448  -2.3363  -2.3077  -2.2852  -2.2354
  -2.1937  -2.1586  -2.1498  -2.0587  -2.0466  -2.0141  -1.9891  -1.9329
  -1.8850  -1.8423  -1.8236  -1.7997  -1.7885  -1.7440  -1.7298  -1.6904
  -1.6488  -1.6172  -1.5820  -1.5494  -1.5060  -1.4616  -1.4573  -1.3913
  -1.3695  -1.3024  -1.2852  -1.2448  -1.1954  -1.1680  -1.1305  -1.1046
  -1.0809  -1.0631  -1.0279  -1.0000  -0.9803  -0.9445  -0.9314  -0.8982
  -0.8699  -0.8561  -0.8274  -0.7948  -0.7642  -0.7308  -0.7108  -0.6739
  -0.6471  -0.6348  -0.6270  -0.6003  -0.5917  -0.5783  -0.5597  -0.5443
  -0.5279  -0.4860  -0.4687  -0.4573  -0.4254  -0.4153  -0.4028  -0.3879
  -0.3738  -0.3638  -0.3478  -0.3351  -0.3146  -0.2888  -0.2760  -0.2667
  -0.2543  -0.2387  -0.1918  -0.1733  -0.1537  -0.1343  -0.1266  -0.1015
  -0.0719  -0.0627  -0.0317  -0.0156  -0.0061   0.0221   0.0363   0.0566
   0.0689   0.0924   0.1243   0.1302   0.1440   0.1565   0.1832   0.2120
   0.2194   0.2368   0.2551   0.2681   0.3145   0.3635   0.3688   0.3961
   0.4075   0.4524   0.4937   0.5440   0.5815   0.5880   0.6258   0.6631
   0.7114   0.7573   0.8034   0.8411   0.8850   1.0150   1.1102   1.1586
   5.3138
     cgsolve_all iterations 142    anorm=    0.78E-07
     cgsolve_all iterations 142    anorm=    0.75E-07
     cgsolve_all iterations 142    anorm=    0.76E-07
     compute_u_kq: q = (    0.0000,   -0.0399,    0.0000)
     Rotating WFCS
     c_bands:  1 eigenvalues not converged
     ethr =  1.00E-14,  avg # of iterations =121.0
     eigenvalues at k:
 -37.4562 -37.2997 -37.2601 -36.8754 -36.8501 -36.7212 -36.5935 -36.5818
 -36.5234 -36.4892 -36.3596 -36.2156 -19.2319 -19.1394 -19.0802 -18.9650
 -18.8936 -18.8044 -18.7890 -18.7492 -18.7427 -18.6750 -18.6637 -18.6580
 -18.6151 -18.6115 -18.4580 -18.4481 -18.4190 -18.3780 -18.3301 -18.3150
 -18.2907 -18.2781 -18.2590 -18.2447 -18.2059 -18.1875 -18.1781 -18.1666
 -18.1413 -18.1204 -18.0974 -18.0879 -18.0728 -18.0639 -18.0435 -18.0133
 -17.9950 -17.9864 -17.9803 -17.9606 -17.9450 -17.9394 -17.9263 -17.9059
 -17.8933 -17.8693 -17.8579 -17.8443 -17.8107 -17.7910 -17.7847 -17.7748
 -17.7545 -17.7240 -17.7088 -17.6943 -17.6874 -17.6716 -17.6656 -17.6547
 -17.6331 -17.6256 -17.6038 -17.5946 -17.5795 -17.5597 -17.5487 -17.5345
 -17.5260 -17.5124 -17.4965 -17.4811 -17.4590 -17.4537 -17.4408 -17.3900
 -17.3640 -17.3119 -17.2955 -17.2738 -17.1592 -17.0562 -17.0385 -16.9605
 -16.8754 -16.8627 -16.8184 -16.6728 -16.0386 -15.9986 -15.8334 -15.8078
 -15.7523 -15.6580 -15.5647 -15.5291 -15.4526 -15.4020 -15.3200 -15.2666
 -15.2458 -15.1815 -15.1582 -15.0850 -15.0155 -14.9731 -14.9523 -14.8878
 -14.6510 -14.5791  -7.6408  -7.1849  -7.0009  -6.8281  -6.7818  -6.6475
  -6.4985  -6.4703  -6.4090  -6.3874  -6.3816  -6.3292  -6.2928  -6.2834
  -6.2691  -6.2039  -6.1940  -6.1491  -6.1227  -6.1178  -6.0793  -6.0571
  -6.0455  -5.9818  -5.9707  -5.9609  -5.9308  -5.8803  -5.8526  -5.8110
  -5.7653  -5.7452  -5.7175  -5.6968  -5.6779  -5.6304  -5.6043  -5.6021
  -5.5520  -5.5019  -5.3628  -5.3306  -5.2897  -5.2731  -5.2292  -5.1805
  -5.1229  -5.0887  -5.0302  -4.9792  -4.5033  -4.4556  -4.1085  -3.9792
  -3.9243  -3.8966  -3.8187  -3.7632  -3.6575  -3.6061  -3.5298  -3.4955
  -3.4617  -3.4391  -3.4055  -3.3552  -3.3253  -3.3028  -3.2465  -3.2187
  -3.1774  -3.1414  -3.1019  -3.0570  -3.0407  -3.0138  -2.9954  -2.9752
  -2.9472  -2.9142  -2.8780  -2.8530  -2.8064  -2.7760  -2.7539  -2.7311
  -2.6848  -2.6592  -2.6165  -2.5940  -2.5628  -2.5053  -2.4902  -2.4459
  -2.4290  -2.3925  -2.3781  -2.3429  -2.3371  -2.3088  -2.2886  -2.2345
  -2.1968  -2.1580  -2.1436  -2.0545  -2.0435  -2.0161  -1.9869  -1.9306
  -1.8861  -1.8420  -1.8219  -1.8001  -1.7867  -1.7479  -1.7290  -1.6884
  -1.6567  -1.6215  -1.5860  -1.5481  -1.5044  -1.4624  -1.4563  -1.3839
  -1.3735  -1.2978  -1.2865  -1.2454  -1.1942  -1.1671  -1.1262  -1.1057
  -1.0815  -1.0625  -1.0335  -1.0042  -0.9818  -0.9469  -0.9318  -0.8987
  -0.8723  -0.8571  -0.8263  -0.7971  -0.7656  -0.7288  -0.7097  -0.6727
  -0.6458  -0.6340  -0.6243  -0.6003  -0.5940  -0.5780  -0.5579  -0.5433
  -0.5282  -0.4883  -0.4678  -0.4576  -0.4240  -0.4190  -0.4051  -0.3905
  -0.3723  -0.3639  -0.3487  -0.3356  -0.3164  -0.2885  -0.2751  -0.2666
  -0.2526  -0.2355  -0.1929  -0.1732  -0.1530  -0.1352  -0.1261  -0.1010
  -0.0698  -0.0598  -0.0338  -0.0164  -0.0087   0.0179   0.0358   0.0522
   0.0686   0.0905   0.1208   0.1320   0.1452   0.1576   0.1846   0.2113
   0.2194   0.2337   0.2549   0.2673   0.3111   0.3578   0.3677   0.3947
   0.3998   0.4472   0.4925   0.5442   0.5804   0.5835   0.6266   0.6608
   0.7115   0.7586   0.8043   0.8458   0.8896   1.0219   1.1124   1.1694
   5.3493
     eigenvalues at k+q:
 -37.4563 -37.2998 -37.2600 -36.8754 -36.8501 -36.7213 -36.5935 -36.5818
 -36.5234 -36.4892 -36.3596 -36.2157 -19.2316 -19.1392 -19.0787 -18.9655
 -18.8949 -18.8043 -18.7893 -18.7492 -18.7425 -18.6739 -18.6657 -18.6585
 -18.6139 -18.6108 -18.4573 -18.4466 -18.4169 -18.3754 -18.3313 -18.3143
 -18.2905 -18.2773 -18.2586 -18.2437 -18.2033 -18.1872 -18.1777 -18.1655
 -18.1391 -18.1190 -18.0966 -18.0862 -18.0712 -18.0618 -18.0428 -18.0099
 -17.9973 -17.9877 -17.9803 -17.9605 -17.9460 -17.9393 -17.9277 -17.9072
 -17.8939 -17.8710 -17.8586 -17.8459 -17.8133 -17.7920 -17.7836 -17.7756
 -17.7547 -17.7244 -17.7087 -17.6965 -17.6869 -17.6727 -17.6659 -17.6546
 -17.6348 -17.6262 -17.6044 -17.5956 -17.5815 -17.5622 -17.5477 -17.5380
 -17.5281 -17.5156 -17.4981 -17.4831 -17.4614 -17.4539 -17.4418 -17.4005
 -17.3692 -17.3172 -17.2955 -17.2713 -17.1594 -17.0522 -17.0382 -16.9513
 -16.8759 -16.8635 -16.8011 -16.6727 -16.0368 -15.9970 -15.8311 -15.8040
 -15.7549 -15.6605 -15.5685 -15.5280 -15.4466 -15.4013 -15.3172 -15.2667
 -15.2453 -15.1848 -15.1550 -15.0893 -15.0161 -14.9710 -14.9493 -14.8854
 -14.6559 -14.5847  -7.6570  -7.2083  -7.0034  -6.8293  -6.7807  -6.6446
  -6.4793  -6.4699  -6.4078  -6.3842  -6.3803  -6.3240  -6.2915  -6.2791
  -6.2686  -6.1963  -6.1926  -6.1493  -6.1212  -6.1166  -6.0797  -6.0566
  -6.0409  -5.9813  -5.9693  -5.9600  -5.9281  -5.8798  -5.8546  -5.8085
  -5.7567  -5.7458  -5.7168  -5.6884  -5.6782  -5.6303  -5.6118  -5.6028
  -5.5530  -5.4951  -5.3639  -5.3363  -5.2909  -5.2731  -5.2287  -5.1816
  -5.1236  -5.1043  -5.0285  -4.9800  -4.5182  -4.4816  -4.1089  -3.9620
  -3.9132  -3.8822  -3.8132  -3.7610  -3.6553  -3.6061  -3.5275  -3.4921
  -3.4591  -3.4350  -3.3999  -3.3551  -3.3201  -3.3015  -3.2470  -3.2158
  -3.1792  -3.1464  -3.1033  -3.0595  -3.0456  -3.0161  -2.9989  -2.9811
  -2.9557  -2.9159  -2.8807  -2.8579  -2.8080  -2.7773  -2.7532  -2.7324
  -2.6846  -2.6596  -2.6143  -2.5944  -2.5637  -2.5060  -2.4927  -2.4411
  -2.4299  -2.3920  -2.3757  -2.3421  -2.3369  -2.3112  -2.2908  -2.2335
  -2.2011  -2.1602  -2.1326  -2.0523  -2.0399  -2.0188  -1.9835  -1.9288
  -1.8865  -1.8408  -1.8204  -1.8010  -1.7839  -1.7519  -1.7283  -1.6858
  -1.6643  -1.6252  -1.5898  -1.5472  -1.5028  -1.4636  -1.4557  -1.3777
  -1.3764  -1.2960  -1.2863  -1.2454  -1.1938  -1.1659  -1.1226  -1.1069
  -1.0831  -1.0613  -1.0390  -1.0078  -0.9835  -0.9489  -0.9319  -0.8989
  -0.8745  -0.8580  -0.8250  -0.7994  -0.7665  -0.7264  -0.7091  -0.6721
  -0.6453  -0.6341  -0.6211  -0.6004  -0.5955  -0.5774  -0.5557  -0.5433
  -0.5276  -0.4908  -0.4673  -0.4570  -0.4238  -0.4220  -0.4080  -0.3923
  -0.3711  -0.3632  -0.3510  -0.3342  -0.3181  -0.2882  -0.2746  -0.2659
  -0.2509  -0.2314  -0.1940  -0.1733  -0.1522  -0.1363  -0.1246  -0.1011
  -0.0682  -0.0572  -0.0361  -0.0178  -0.0109   0.0121   0.0355   0.0471
   0.0696   0.0881   0.1173   0.1337   0.1473   0.1587   0.1859   0.2083
   0.2193   0.2314   0.2561   0.2668   0.3082   0.3510   0.3670   0.3896
   0.3969   0.4413   0.4917   0.5443   0.5775   0.5804   0.6279   0.6589
   0.7116   0.7602   0.8051   0.8499   0.8940   1.0281   1.1136   1.1803
   5.3879
     cgsolve_all iterations 139    anorm=    0.78E-07
     cgsolve_all iterations 139    anorm=    0.75E-07
     cgsolve_all iterations 139    anorm=    0.77E-07
     compute_u_kq: q = (    0.0000,    0.0000,    0.0399)
     Rotating WFCS
     c_bands:  1 eigenvalues not converged
     ethr =  1.00E-14,  avg # of iterations =121.0
     eigenvalues at k:
 -37.4562 -37.2997 -37.2601 -36.8754 -36.8501 -36.7212 -36.5935 -36.5818
 -36.5234 -36.4892 -36.3596 -36.2156 -19.2319 -19.1394 -19.0802 -18.9650
 -18.8936 -18.8044 -18.7890 -18.7492 -18.7427 -18.6750 -18.6637 -18.6580
 -18.6151 -18.6115 -18.4580 -18.4481 -18.4190 -18.3780 -18.3301 -18.3150
 -18.2907 -18.2781 -18.2590 -18.2447 -18.2059 -18.1875 -18.1781 -18.1666
 -18.1413 -18.1204 -18.0974 -18.0879 -18.0728 -18.0639 -18.0435 -18.0133
 -17.9950 -17.9864 -17.9803 -17.9606 -17.9450 -17.9394 -17.9263 -17.9059
 -17.8933 -17.8693 -17.8579 -17.8443 -17.8107 -17.7910 -17.7847 -17.7748
 -17.7545 -17.7240 -17.7088 -17.6943 -17.6874 -17.6716 -17.6656 -17.6547
 -17.6331 -17.6256 -17.6038 -17.5946 -17.5795 -17.5597 -17.5487 -17.5345
 -17.5260 -17.5124 -17.4965 -17.4811 -17.4590 -17.4537 -17.4408 -17.3900
 -17.3640 -17.3119 -17.2955 -17.2738 -17.1592 -17.0562 -17.0385 -16.9605
 -16.8754 -16.8627 -16.8184 -16.6728 -16.0386 -15.9986 -15.8334 -15.8078
 -15.7523 -15.6580 -15.5647 -15.5291 -15.4526 -15.4020 -15.3200 -15.2666
 -15.2458 -15.1815 -15.1582 -15.0850 -15.0155 -14.9731 -14.9523 -14.8878
 -14.6510 -14.5791  -7.6408  -7.1849  -7.0009  -6.8281  -6.7818  -6.6475
  -6.4985  -6.4703  -6.4090  -6.3874  -6.3816  -6.3292  -6.2928  -6.2834
  -6.2691  -6.2039  -6.1940  -6.1491  -6.1227  -6.1178  -6.0793  -6.0571
  -6.0455  -5.9818  -5.9707  -5.9609  -5.9308  -5.8803  -5.8526  -5.8110
  -5.7653  -5.7452  -5.7175  -5.6968  -5.6779  -5.6304  -5.6043  -5.6021
  -5.5520  -5.5019  -5.3628  -5.3306  -5.2897  -5.2731  -5.2292  -5.1805
  -5.1229  -5.0887  -5.0302  -4.9792  -4.5033  -4.4556  -4.1085  -3.9792
  -3.9243  -3.8966  -3.8187  -3.7632  -3.6575  -3.6061  -3.5298  -3.4955
  -3.4617  -3.4391  -3.4055  -3.3552  -3.3253  -3.3028  -3.2465  -3.2187
  -3.1774  -3.1414  -3.1019  -3.0570  -3.0407  -3.0138  -2.9954  -2.9752
  -2.9472  -2.9142  -2.8780  -2.8530  -2.8064  -2.7760  -2.7539  -2.7311
  -2.6848  -2.6592  -2.6165  -2.5940  -2.5628  -2.5053  -2.4902  -2.4459
  -2.4290  -2.3925  -2.3781  -2.3429  -2.3371  -2.3088  -2.2886  -2.2345
  -2.1968  -2.1580  -2.1436  -2.0545  -2.0435  -2.0161  -1.9869  -1.9306
  -1.8861  -1.8420  -1.8219  -1.8001  -1.7867  -1.7479  -1.7290  -1.6884
  -1.6567  -1.6215  -1.5860  -1.5481  -1.5044  -1.4624  -1.4563  -1.3839
  -1.3735  -1.2978  -1.2865  -1.2454  -1.1942  -1.1671  -1.1262  -1.1057
  -1.0815  -1.0625  -1.0335  -1.0042  -0.9818  -0.9469  -0.9318  -0.8987
  -0.8723  -0.8571  -0.8263  -0.7971  -0.7656  -0.7288  -0.7097  -0.6727
  -0.6458  -0.6340  -0.6243  -0.6003  -0.5940  -0.5780  -0.5579  -0.5433
  -0.5282  -0.4883  -0.4678  -0.4576  -0.4240  -0.4190  -0.4051  -0.3905
  -0.3723  -0.3639  -0.3487  -0.3356  -0.3164  -0.2885  -0.2751  -0.2666
  -0.2526  -0.2355  -0.1929  -0.1732  -0.1530  -0.1352  -0.1261  -0.1010
  -0.0698  -0.0598  -0.0338  -0.0164  -0.0087   0.0179   0.0358   0.0522
   0.0686   0.0905   0.1208   0.1320   0.1452   0.1576   0.1846   0.2113
   0.2194   0.2337   0.2549   0.2673   0.3111   0.3578   0.3677   0.3947
   0.3998   0.4472   0.4925   0.5442   0.5804   0.5835   0.6266   0.6608
   0.7115   0.7586   0.8043   0.8458   0.8896   1.0219   1.1124   1.1694
   5.3493
     eigenvalues at k+q:
 -37.4563 -37.2998 -37.2600 -36.8754 -36.8501 -36.7213 -36.5935 -36.5818
 -36.5234 -36.4892 -36.3596 -36.2156 -19.2318 -19.1394 -19.0802 -18.9651
 -18.8935 -18.8043 -18.7890 -18.7492 -18.7427 -18.6752 -18.6637 -18.6580
 -18.6152 -18.6114 -18.4579 -18.4482 -18.4191 -18.3781 -18.3300 -18.3147
 -18.2908 -18.2781 -18.2593 -18.2446 -18.2056 -18.1898 -18.1758 -18.1667
 -18.1407 -18.1205 -18.0977 -18.0879 -18.0731 -18.0639 -18.0437 -18.0134
 -17.9935 -17.9879 -17.9803 -17.9605 -17.9449 -17.9399 -17.9264 -17.9059
 -17.8925 -17.8692 -17.8580 -17.8445 -17.8107 -17.7903 -17.7858 -17.7743
 -17.7547 -17.7241 -17.7086 -17.6942 -17.6880 -17.6715 -17.6650 -17.6549
 -17.6333 -17.6256 -17.6034 -17.5947 -17.5795 -17.5598 -17.5486 -17.5345
 -17.5261 -17.5125 -17.4968 -17.4804 -17.4586 -17.4544 -17.4407 -17.3899
 -17.3639 -17.3119 -17.2955 -17.2739 -17.1592 -17.0562 -17.0384 -16.9607
 -16.8754 -16.8627 -16.8186 -16.6728 -16.0386 -15.9987 -15.8335 -15.8078
 -15.7523 -15.6581 -15.5647 -15.5291 -15.4527 -15.4020 -15.3202 -15.2666
 -15.2458 -15.1815 -15.1582 -15.0850 -15.0154 -14.9731 -14.9523 -14.8879
 -14.6510 -14.5790  -7.6406  -7.1846  -7.0009  -6.8281  -6.7818  -6.6475
  -6.4988  -6.4703  -6.4090  -6.3874  -6.3817  -6.3292  -6.2928  -6.2834
  -6.2692  -6.2040  -6.1940  -6.1491  -6.1226  -6.1178  -6.0792  -6.0571
  -6.0457  -5.9818  -5.9707  -5.9608  -5.9308  -5.8803  -5.8525  -5.8111
  -5.7655  -5.7452  -5.7173  -5.6972  -5.6777  -5.6304  -5.6039  -5.6023
  -5.5520  -5.5021  -5.3627  -5.3306  -5.2897  -5.2731  -5.2291  -5.1805
  -5.1229  -5.0884  -5.0302  -4.9792  -4.5032  -4.4553  -4.1084  -3.9794
  -3.9244  -3.8968  -3.8188  -3.7632  -3.6576  -3.6062  -3.5298  -3.4956
  -3.4621  -3.4385  -3.4055  -3.3547  -3.3243  -3.3048  -3.2459  -3.2202
  -3.1755  -3.1422  -3.1016  -3.0573  -3.0407  -3.0132  -2.9962  -2.9739
  -2.9470  -2.9145  -2.8789  -2.8533  -2.8054  -2.7786  -2.7519  -2.7308
  -2.6847  -2.6591  -2.6173  -2.5933  -2.5623  -2.5024  -2.4934  -2.4476
  -2.4287  -2.3906  -2.3794  -2.3433  -2.3361  -2.3091  -2.2865  -2.2362
  -2.1961  -2.1547  -2.1465  -2.0562  -2.0455  -2.0153  -1.9857  -1.9304
  -1.8870  -1.8403  -1.8225  -1.8002  -1.7858  -1.7492  -1.7278  -1.6883
  -1.6584  -1.6210  -1.5857  -1.5474  -1.5035  -1.4631  -1.4564  -1.3863
  -1.3716  -1.2987  -1.2864  -1.2463  -1.1913  -1.1679  -1.1260  -1.1066
  -1.0823  -1.0625  -1.0330  -1.0043  -0.9814  -0.9476  -0.9311  -0.8989
  -0.8722  -0.8570  -0.8264  -0.7969  -0.7654  -0.7291  -0.7097  -0.6724
  -0.6458  -0.6343  -0.6242  -0.6003  -0.5943  -0.5775  -0.5582  -0.5430
  -0.5285  -0.4886  -0.4677  -0.4575  -0.4243  -0.4195  -0.4041  -0.3900
  -0.3732  -0.3628  -0.3496  -0.3361  -0.3155  -0.2882  -0.2764  -0.2672
  -0.2520  -0.2350  -0.1928  -0.1732  -0.1531  -0.1352  -0.1260  -0.1008
  -0.0691  -0.0604  -0.0332  -0.0174  -0.0086   0.0186   0.0353   0.0525
   0.0687   0.0908   0.1193   0.1320   0.1459   0.1580   0.1843   0.2109
   0.2207   0.2332   0.2549   0.2673   0.3111   0.3580   0.3677   0.3944
   0.4001   0.4474   0.4925   0.5441   0.5804   0.5835   0.6266   0.6609
   0.7116   0.7586   0.8042   0.8458   0.8895   1.0218   1.1123   1.1693
   5.3459
     cgsolve_all iterations 139    anorm=    0.78E-07
     cgsolve_all iterations 142    anorm=    0.76E-07
     cgsolve_all iterations 140    anorm=    0.75E-07
     compute_u_kq: q = (    0.0000,    0.0000,   -0.0399)
     Rotating WFCS
     c_bands:  1 eigenvalues not converged
     ethr =  1.00E-14,  avg # of iterations =121.0
     eigenvalues at k:
 -37.4562 -37.2997 -37.2601 -36.8754 -36.8501 -36.7212 -36.5935 -36.5818
 -36.5234 -36.4892 -36.3596 -36.2156 -19.2319 -19.1394 -19.0802 -18.9650
 -18.8936 -18.8044 -18.7890 -18.7492 -18.7427 -18.6750 -18.6637 -18.6580
 -18.6151 -18.6115 -18.4580 -18.4481 -18.4190 -18.3780 -18.3301 -18.3150
 -18.2907 -18.2781 -18.2590 -18.2447 -18.2059 -18.1875 -18.1781 -18.1666
 -18.1413 -18.1204 -18.0974 -18.0879 -18.0728 -18.0639 -18.0435 -18.0133
 -17.9950 -17.9864 -17.9803 -17.9606 -17.9450 -17.9394 -17.9263 -17.9059
 -17.8933 -17.8693 -17.8579 -17.8443 -17.8107 -17.7910 -17.7847 -17.7748
 -17.7545 -17.7240 -17.7088 -17.6943 -17.6874 -17.6716 -17.6656 -17.6547
 -17.6331 -17.6256 -17.6038 -17.5946 -17.5795 -17.5597 -17.5487 -17.5345
 -17.5260 -17.5124 -17.4965 -17.4811 -17.4590 -17.4537 -17.4408 -17.3900
 -17.3640 -17.3119 -17.2955 -17.2738 -17.1592 -17.0562 -17.0385 -16.9605
 -16.8754 -16.8627 -16.8184 -16.6728 -16.0386 -15.9986 -15.8334 -15.8078
 -15.7523 -15.6580 -15.5647 -15.5291 -15.4526 -15.4020 -15.3200 -15.2666
 -15.2458 -15.1815 -15.1582 -15.0850 -15.0155 -14.9731 -14.9523 -14.8878
 -14.6510 -14.5791  -7.6408  -7.1849  -7.0009  -6.8281  -6.7818  -6.6475
  -6.4985  -6.4703  -6.4090  -6.3874  -6.3816  -6.3292  -6.2928  -6.2834
  -6.2691  -6.2039  -6.1940  -6.1491  -6.1227  -6.1178  -6.0793  -6.0571
  -6.0455  -5.9818  -5.9707  -5.9609  -5.9308  -5.8803  -5.8526  -5.8110
  -5.7653  -5.7452  -5.7175  -5.6968  -5.6779  -5.6304  -5.6043  -5.6021
  -5.5520  -5.5019  -5.3628  -5.3306  -5.2897  -5.2731  -5.2292  -5.1805
  -5.1229  -5.0887  -5.0302  -4.9792  -4.5033  -4.4556  -4.1085  -3.9792
  -3.9243  -3.8966  -3.8187  -3.7632  -3.6575  -3.6061  -3.5298  -3.4955
  -3.4617  -3.4391  -3.4055  -3.3552  -3.3253  -3.3028  -3.2465  -3.2187
  -3.1774  -3.1414  -3.1019  -3.0570  -3.0407  -3.0138  -2.9954  -2.9752
  -2.9472  -2.9142  -2.8780  -2.8530  -2.8064  -2.7760  -2.7539  -2.7311
  -2.6848  -2.6592  -2.6165  -2.5940  -2.5628  -2.5053  -2.4902  -2.4459
  -2.4290  -2.3925  -2.3781  -2.3429  -2.3371  -2.3088  -2.2886  -2.2345
  -2.1968  -2.1580  -2.1436  -2.0545  -2.0435  -2.0161  -1.9869  -1.9306
  -1.8861  -1.8420  -1.8219  -1.8001  -1.7867  -1.7479  -1.7290  -1.6884
  -1.6567  -1.6215  -1.5860  -1.5481  -1.5044  -1.4624  -1.4563  -1.3839
  -1.3735  -1.2978  -1.2865  -1.2454  -1.1942  -1.1671  -1.1262  -1.1057
  -1.0815  -1.0625  -1.0335  -1.0042  -0.9818  -0.9469  -0.9318  -0.8987
  -0.8723  -0.8571  -0.8263  -0.7971  -0.7656  -0.7288  -0.7097  -0.6727
  -0.6458  -0.6340  -0.6243  -0.6003  -0.5940  -0.5780  -0.5579  -0.5433
  -0.5282  -0.4883  -0.4678  -0.4576  -0.4240  -0.4190  -0.4051  -0.3905
  -0.3723  -0.3639  -0.3487  -0.3356  -0.3164  -0.2885  -0.2751  -0.2666
  -0.2526  -0.2355  -0.1929  -0.1732  -0.1530  -0.1352  -0.1261  -0.1010
  -0.0698  -0.0598  -0.0338  -0.0164  -0.0087   0.0179   0.0358   0.0522
   0.0686   0.0905   0.1208   0.1320   0.1452   0.1576   0.1846   0.2113
   0.2194   0.2337   0.2549   0.2673   0.3111   0.3578   0.3677   0.3947
   0.3998   0.4472   0.4925   0.5442   0.5804   0.5835   0.6266   0.6608
   0.7115   0.7586   0.8043   0.8458   0.8896   1.0219   1.1124   1.1694
   5.3493
     eigenvalues at k+q:
 -37.4563 -37.2998 -37.2600 -36.8754 -36.8501 -36.7213 -36.5935 -36.5818
 -36.5234 -36.4892 -36.3596 -36.2156 -19.2318 -19.1394 -19.0801 -18.9651
 -18.8935 -18.8044 -18.7891 -18.7492 -18.7428 -18.6750 -18.6637 -18.6581
 -18.6152 -18.6115 -18.4579 -18.4481 -18.4189 -18.3780 -18.3301 -18.3151
 -18.2904 -18.2781 -18.2588 -18.2448 -18.2061 -18.1849 -18.1802 -18.1664
 -18.1419 -18.1206 -18.0971 -18.0879 -18.0726 -18.0638 -18.0436 -18.0130
 -17.9965 -17.9850 -17.9806 -17.9608 -17.9448 -17.9390 -17.9260 -17.9059
 -17.8944 -17.8694 -17.8579 -17.8445 -17.8107 -17.7916 -17.7838 -17.7752
 -17.7544 -17.7238 -17.7086 -17.6947 -17.6871 -17.6718 -17.6660 -17.6545
 -17.6329 -17.6256 -17.6044 -17.5942 -17.5795 -17.5597 -17.5487 -17.5346
 -17.5260 -17.5123 -17.4962 -17.4818 -17.4593 -17.4530 -17.4410 -17.3901
 -17.3640 -17.3120 -17.2955 -17.2739 -17.1592 -17.0561 -17.0384 -16.9604
 -16.8754 -16.8628 -16.8182 -16.6728 -16.0385 -15.9987 -15.8334 -15.8077
 -15.7523 -15.6581 -15.5647 -15.5292 -15.4526 -15.4020 -15.3199 -15.2666
 -15.2458 -15.1815 -15.1581 -15.0851 -15.0154 -14.9730 -14.9524 -14.8877
 -14.6511 -14.5792  -7.6410  -7.1852  -7.0009  -6.8282  -6.7817  -6.6475
  -6.4983  -6.4703  -6.4090  -6.3873  -6.3817  -6.3292  -6.2927  -6.2834
  -6.2691  -6.2038  -6.1940  -6.1490  -6.1228  -6.1177  -6.0793  -6.0571
  -6.0454  -5.9819  -5.9706  -5.9610  -5.9308  -5.8803  -5.8527  -5.8110
  -5.7651  -5.7453  -5.7175  -5.6965  -5.6780  -5.6303  -5.6046  -5.6019
  -5.5521  -5.5018  -5.3629  -5.3305  -5.2896  -5.2732  -5.2291  -5.1805
  -5.1228  -5.0889  -5.0302  -4.9793  -4.5035  -4.4560  -4.1084  -3.9789
  -3.9242  -3.8964  -3.8186  -3.7633  -3.6575  -3.6060  -3.5297  -3.4954
  -3.4617  -3.4390  -3.4056  -3.3552  -3.3267  -3.3011  -3.2469  -3.2176
  -3.1788  -3.1410  -3.1019  -3.0574  -3.0397  -3.0145  -2.9950  -2.9762
  -2.9477  -2.9135  -2.8778  -2.8521  -2.8076  -2.7746  -2.7543  -2.7313
  -2.6856  -2.6597  -2.6153  -2.5947  -2.5628  -2.5086  -2.4867  -2.4439
  -2.4291  -2.3952  -2.3773  -2.3419  -2.3374  -2.3085  -2.2909  -2.2325
  -2.1978  -2.1616  -2.1408  -2.0542  -2.0414  -2.0171  -1.9876  -1.9296
  -1.8844  -1.8441  -1.8215  -1.8010  -1.7870  -1.7465  -1.7299  -1.6900
  -1.6539  -1.6220  -1.5865  -1.5488  -1.5048  -1.4618  -1.4564  -1.3869
  -1.3703  -1.2974  -1.2866  -1.2438  -1.1978  -1.1659  -1.1265  -1.1057
  -1.0803  -1.0620  -1.0341  -1.0044  -0.9822  -0.9463  -0.9326  -0.8988
  -0.8720  -0.8573  -0.8261  -0.7974  -0.7658  -0.7284  -0.7097  -0.6729
  -0.6458  -0.6340  -0.6244  -0.6002  -0.5936  -0.5786  -0.5575  -0.5435
  -0.5280  -0.4881  -0.4678  -0.4576  -0.4235  -0.4186  -0.4054  -0.3911
  -0.3715  -0.3650  -0.3479  -0.3353  -0.3172  -0.2891  -0.2740  -0.2657
  -0.2530  -0.2359  -0.1931  -0.1732  -0.1536  -0.1346  -0.1260  -0.1014
  -0.0705  -0.0591  -0.0342  -0.0160  -0.0081   0.0173   0.0360   0.0523
   0.0685   0.0904   0.1217   0.1318   0.1447   0.1574   0.1848   0.2119
   0.2184   0.2341   0.2547   0.2673   0.3111   0.3576   0.3676   0.3951
   0.3995   0.4471   0.4924   0.5442   0.5805   0.5834   0.6266   0.6608
   0.7115   0.7586   0.8042   0.8458   0.8897   1.0220   1.1125   1.1696
   5.3549
     cgsolve_all iterations 142    anorm=    0.77E-07
     cgsolve_all iterations 142    anorm=    0.77E-07
     cgsolve_all iterations 142    anorm=    0.75E-07

     End of magnetic susceptibility calculation

     f-sum rule (1st term):
          -660.2997         -2.3880          0.0137
            -2.4008       -658.3573          0.1523
             0.0139          0.1519       -659.1150

     f-sum rule (2nd term):
           -15.7096         -0.0846         -0.0360
            -0.0855        -15.6068         -0.0555
            -0.0351         -0.0545        -15.7485

     f-sum rule (should be  -674.8539):
          -676.0093         -2.4726         -0.0224
            -2.4863       -673.9642          0.0967
            -0.0212          0.0974       -674.8635

     chi_bare pGv (HH) in paratec units:
       138.550058    318.662002     10.931491
       315.934222    -93.923338     -8.833939
        13.113004     -7.921614   -107.395253

       138.550058    318.662002     10.931491
       315.934222    -93.923338     -8.833939
        13.113004     -7.921614   -107.395253

     chi_bare vGv (VV) in paratec units:
        43.015665    223.503072      9.374544
       223.502539   -120.289226     -6.175122
         9.375253     -6.175875   -123.926606

        43.015665    223.503072      9.374544
       223.502539   -120.289226     -6.175122
         9.375253     -6.175875   -123.926606

     chi_bare pGv (HH) in 10^{-6} cm^3/mol:
           658.4029       1514.3119         51.9475
          1501.3492       -446.3326        -41.9797
            62.3142        -37.6443       -510.3524

     chi_bare vGv (VV) in 10^{-6} cm^3/mol:
           204.4145       1062.1077         44.5487
          1062.1051       -571.6257        -29.3448
            44.5521        -29.3483       -588.9109

     Contributions to the NMR chemical shifts: -------------------------------

     Macroscopic shape contribution in ppm:                    0.74
            -4.8898         -0.0000         -0.0000
            -0.0000          3.3148          0.0000
            -0.0000          0.0000          3.7903


     Core contribution in ppm:

     Atom  1  Ca  pos: (  0.096325  0.538985  0.533010)  core sigma:        1265.05
     Atom  2  Ca  pos: (  0.145885  0.075110  0.374292)  core sigma:        1265.05
     Atom  3  Ca  pos: ( -0.009559  0.296118  0.375745)  core sigma:        1265.05
     Atom  4  Ca  pos: (  0.244844  0.302389  0.521237)  core sigma:        1265.05
     Atom  5  Ca  pos: (  0.247028  0.462374  0.048881)  core sigma:        1265.05
     Atom  6  Ca  pos: ( -0.124071  0.387370  0.799730)  core sigma:        1265.05
     Atom  7  Ca  pos: (  0.585221  0.525012  0.495685)  core sigma:        1265.05
     Atom  8  Ca  pos: (  0.657339  0.073511  0.356227)  core sigma:        1265.05
     Atom  9  Ca  pos: (  0.492282  0.286878  0.361532)  core sigma:        1265.05
     Atom 10  Ca  pos: (  0.757187  0.302053  0.507569)  core sigma:        1265.05
     Atom 11  Ca  pos: (  0.597458  0.311049  1.213888)  core sigma:        1265.05
     Atom 12  Ca  pos: (  0.107848  0.064680  0.032943)  core sigma:        1265.05
     Atom 13  Si  pos: ( -0.127773  0.203816  0.114706)  core sigma:         837.79
     Atom 14  Si  pos: (  0.494342  0.315677  0.585591)  core sigma:         837.79
     Atom 15  Si  pos: (  0.735570  0.314224  0.259614)  core sigma:         837.79
     Atom 16  Si  pos: (  0.333561  0.200168  0.096542)  core sigma:         837.79
     Atom 17  Si  pos: ( -0.008986  0.312401  0.602929)  core sigma:         837.79
     Atom 18  Si  pos: (  0.226264  0.319798  0.269973)  core sigma:         837.79
     Atom 19  Si  pos: ( -0.151695  0.514740  0.602176)  core sigma:         837.79
     Atom 20  Si  pos: (  0.412289  0.053079  0.280314)  core sigma:         837.79
     Atom 21  Si  pos: (  0.368412  0.525375  0.603553)  core sigma:         837.79
     Atom 22  Si  pos: (  0.917508  0.042367  0.258767)  core sigma:         837.79
     Atom 23  O   pos: (  0.162958  0.424081  0.234337)  core sigma:         271.07
     Atom 24  O   pos: (  0.234908  0.121212  0.529735)  core sigma:         271.07
     Atom 25  O   pos: (  0.482922  0.105460  0.365793)  core sigma:         271.07
     Atom 26  O   pos: ( -0.250905  0.492247  0.533574)  core sigma:         271.07
     Atom 27  O   pos: ( -0.005702  0.475376  0.333905)  core sigma:         271.07
     Atom 28  O   pos: (  0.274400  0.127287  0.017880)  core sigma:         271.07
     Atom 29  O   pos: ( -0.006553  0.235922  0.127661)  core sigma:         271.07
     Atom 30  H   pos: (  0.016568  0.296571  0.089595)  core sigma:           0.00
     Atom 31  O   pos: (  0.024490  0.299678  0.720616)  core sigma:         271.07
     Atom 32  O   pos: (  0.250521  0.275506  0.154358)  core sigma:         271.07
     Atom 33  O   pos: (  0.383047  0.570657  0.718611)  core sigma:         271.07
     Atom 34  O   pos: (  0.868857  0.088617  0.151218)  core sigma:         271.07
     Atom 35  O   pos: (  0.456432  0.434908  0.598241)  core sigma:         271.07
     Atom 36  O   pos: (  0.685271  0.423583  0.222788)  core sigma:         271.07
     Atom 37  O   pos: (  0.723459  0.133432  0.507013)  core sigma:         271.07
     Atom 38  O   pos: ( -0.020578  0.126415  0.342525)  core sigma:         271.07
     Atom 39  O   pos: (  0.259949  0.477570  0.571195)  core sigma:         271.07
     Atom 40  O   pos: (  0.513792  0.462886  0.333386)  core sigma:         271.07
     Atom 41  O   pos: (  0.842206  0.194986 -0.024121)  core sigma:         271.07
     Atom 42  H   pos: (  0.635991  0.389460  1.689481)  core sigma:           0.00
     Atom 43  O   pos: (  0.420870  0.268441  0.043692)  core sigma:         271.07
     Atom 44  O   pos: (  0.513861  0.271466  0.698332)  core sigma:         271.07
     Atom 45  O   pos: ( -0.211554  0.273673  0.171463)  core sigma:         271.07
     Atom 46  O   pos: (  0.410571  0.251105  0.522183)  core sigma:         271.07
     Atom 47  O   pos: (  0.647640  0.236590  0.294617)  core sigma:         271.07
     Atom 48  O   pos: (  0.588858  0.331888  0.507762)  core sigma:         271.07
     Atom 49  O   pos: ( -0.180959  0.342372  0.364010)  core sigma:         271.07
     Atom 50  O   pos: ( -0.068177  0.223400  0.542928)  core sigma:         271.07
     Atom 51  O   pos: (  0.160624  0.247652  0.342693)  core sigma:         271.07
     Atom 52  O   pos: (  0.077053  0.358722  0.527665)  core sigma:         271.07
     Atom 53  O   pos: (  0.329166  0.354514  0.327777)  core sigma:         271.07
     Atom 54  O   pos: ( -0.163136  0.539596  0.721514)  core sigma:         271.07
     Atom 55  O   pos: (  0.390460  0.133053  0.187282)  core sigma:         271.07
     Atom 56  O   pos: ( -0.099729  0.399765  0.611494)  core sigma:         271.07
     Atom 57  O   pos: (  0.268261  0.128335  0.901706)  core sigma:         271.07
     Atom 58  H   pos: (  0.306182  0.126040  0.837833)  core sigma:           0.00
     Atom 59  H   pos: (  0.198294  0.151627  0.886532)  core sigma:           0.00
     Atom 60  O   pos: (  0.085489  0.696741  1.607784)  core sigma:         271.07
     Atom 61  H   pos: (  0.122001  0.652474  1.557143)  core sigma:           0.00
     Atom 62  H   pos: (  0.328555  0.229266  1.575470)  core sigma:           0.00
     Atom 63  O   pos: (  0.563353  0.448632  0.787397)  core sigma:         271.07
     Atom 64  H   pos: (  0.537651  0.381602  0.762976)  core sigma:           0.00
     Atom 65  H   pos: (  0.508027  0.493970  0.767527)  core sigma:           0.00
     Atom 66  O   pos: (  0.367057  0.482299  0.178716)  core sigma:         271.07
     Atom 67  H   pos: (  0.748169  0.039015  0.151186)  core sigma:           0.00
     Atom 68  H   pos: (  0.376657  0.421360  0.221768)  core sigma:           0.00
     Atom 69  O   pos: (  0.669943  0.469313  1.253561)  core sigma:         271.07
     Atom 70  H   pos: (  0.631240  0.532757  1.257605)  core sigma:           0.00
     Atom 71  H   pos: ( -0.260008  0.495606  1.261678)  core sigma:           0.00
     Atom 72  O   pos: (  0.486801  0.442964  1.128921)  core sigma:         271.07
     Atom 73  H   pos: (  0.501726  0.498093  1.082049)  core sigma:           0.00
     Atom 74  H   pos: (  0.413157  0.444628  1.136556)  core sigma:           0.00
     Atom 75  O   pos: (  0.217360  0.599241  1.256035)  core sigma:         271.07
     Atom 76  H   pos: (  0.232592  0.575905  1.324908)  core sigma:           0.00
     Atom 77  H   pos: (  0.242001  0.544877  1.211613)  core sigma:           0.00
     Atom 78  O   pos: (  0.510305  0.658442  1.516105)  core sigma:         271.07
     Atom 79  H   pos: (  0.579038  0.636165  1.533880)  core sigma:           0.00
     Atom 80  H   pos: (  0.466412  0.618961  1.561086)  core sigma:           0.00
     Atom 81  O   pos: ( -0.157080  0.584898  1.214145)  core sigma:         271.07
     Atom 82  H   pos: ( -0.107436  0.554261  1.166743)  core sigma:           0.00
     Atom 83  H   pos: (  0.119435  0.170338  1.169680)  core sigma:           0.00
     Atom 84  O   pos: ( -0.106075  0.456090  0.166438)  core sigma:         271.07
     Atom 85  H   pos: ( -0.072595  0.454655  0.235077)  core sigma:           0.00
     Atom 86  H   pos: ( -0.046609  0.457464  0.122425)  core sigma:           0.00
     Atom 87  O   pos: (  0.018933  0.234935  1.083672)  core sigma:         271.07
     Atom 88  H   pos: (  0.013174  0.298127  1.044369)  core sigma:           0.00
     Atom 89  H   pos: (  0.013820  0.181732  1.032793)  core sigma:           0.00
     Atom 90  O   pos: (  0.009198  0.371715  0.923804)  core sigma:         271.07
     Atom 91  H   pos: (  0.044859  0.318559  0.887026)  core sigma:           0.00
     Atom 92  H   pos: (  0.060317  0.427182  0.927598)  core sigma:           0.00
     Atom 93  O   pos: (  0.105472  0.396947  1.552091)  core sigma:         271.07
     Atom 94  H   pos: (  0.030858  0.392301  1.553599)  core sigma:           0.00
     Atom 95  H   pos: (  0.123193  0.394215  1.625853)  core sigma:           0.00
     Atom 96  O   pos: (  0.732172  0.393971  0.899713)  core sigma:         271.07
     Atom 97  H   pos: (  0.676005  0.434890  0.872187)  core sigma:           0.00
     Atom 98  H   pos: (  0.702707  0.325951  0.901737)  core sigma:           0.00
     Atom 99  O   pos: (  0.752235  0.313864  1.116839)  core sigma:         271.07
     Atom100  H   pos: ( -0.222910  0.379963  1.106792)  core sigma:           0.00
     Atom101  H   pos: (  0.771520  0.260432  1.068302)  core sigma:           0.00
     Atom102  O   pos: (  0.582927  0.169116  0.066124)  core sigma:         271.07
     Atom103  H   pos: (  0.609981  0.182626  0.133657)  core sigma:           0.00
     Atom104  H   pos: (  0.517332  0.212208  0.059691)  core sigma:           0.00
     Atom105  O   pos: (  0.718126  0.337472  0.689007)  core sigma:         271.07
     Atom106  H   pos: (  0.674958  0.397210  0.699042)  core sigma:           0.00
     Atom107  H   pos: (  0.671055  0.281299  0.702125)  core sigma:           0.00
     Atom108  O   pos: (  0.219644  0.272112  0.703346)  core sigma:         271.07
     Atom109  H   pos: (  0.216312  0.197740  0.712309)  core sigma:           0.00
     Atom110  H   pos: (  0.145539  0.291686  0.712321)  core sigma:           0.00
     Atom111  O   pos: ( -0.078250  0.208459  1.267066)  core sigma:         271.07
     Atom112  H   pos: ( -0.028327  0.232705  1.315593)  core sigma:           0.00
     Atom113  H   pos: ( -0.052512  0.226686  1.199022)  core sigma:           0.00
     Atom114  O   pos: (  0.152266  0.574334  1.466518)  core sigma:         271.07
     Atom115  H   pos: (  0.139100  0.505873  1.495776)  core sigma:           0.00
     Atom116  H   pos: (  0.094834  0.587387  1.420460)  core sigma:           0.00
     Atom117  O   pos: (  0.651237  0.416118  0.004343)  core sigma:         271.07
     Atom118  H   pos: (  0.655494  0.350210  0.037424)  core sigma:           0.00
     Atom119  H   pos: (  0.579836  0.436732  0.006287)  core sigma:           0.00
     Atom120  O   pos: (  0.369928  0.497139  1.386661)  core sigma:         271.07
     Atom121  H   pos: (  0.358693  0.496597  1.460490)  core sigma:           0.00
     Atom122  H   pos: (  0.399906  0.563511  1.371833)  core sigma:           0.00
     Atom123  O   pos: (  0.073739  0.425983  0.022082)  core sigma:         271.07
     Atom124  H   pos: (  0.063103  0.384323 -0.039858)  core sigma:           0.00
     Atom125  H   pos: (  0.346030  0.023190  0.003927)  core sigma:           0.00
     Atom126  O   pos: ( -0.095242  0.372784  1.609787)  core sigma:         271.07
     Atom127  H   pos: ( -0.130004  0.439791  1.607783)  core sigma:           0.00
     Atom128  H   pos: ( -0.139159  0.322720  1.574807)  core sigma:           0.00
     Atom129  O   pos: (  0.730946  0.236335  1.321348)  core sigma:         271.07
     Atom130  H   pos: (  0.797292  0.233920  1.286049)  core sigma:           0.00
     Atom131  H   pos: (  0.750381  0.246697  1.392046)  core sigma:           0.00
     Atom132  O   pos: ( -0.012197  0.503577  1.095576)  core sigma:         271.07
     Atom133  H   pos: (  0.059000  0.495678  1.112511)  core sigma:           0.00
     Atom134  H   pos: ( -0.015106  0.533491  1.027607)  core sigma:           0.00
     Atom135  O   pos: (  0.283386  0.688354  1.711580)  core sigma:         271.07
     Atom136  H   pos: (  0.428575  0.377362  0.005569)  core sigma:           0.00
     Atom137  H   pos: (  0.283025  0.682795  1.638057)  core sigma:           0.00
     Atom138  O   pos: (  0.022325  0.635159  1.315725)  core sigma:         271.07
     Atom139  H   pos: (  0.073424  0.610673  1.267478)  core sigma:           0.00
     Atom140  H   pos: ( -0.045446  0.622429  1.287164)  core sigma:           0.00
     Atom141  O   pos: (  0.171304  0.493297  0.930895)  core sigma:         271.07
     Atom142  H   pos: (  0.222010  0.455806  0.886885)  core sigma:           0.00
     Atom143  H   pos: (  0.187939  0.564552  0.917564)  core sigma:           0.00
     Atom144  O   pos: (  0.601119  0.200948  0.858399)  core sigma:         271.07
     Atom145  H   pos: (  0.557946  0.239327  0.809096)  core sigma:           0.00
     Atom146  H   pos: (  0.638277  0.157078  0.807719)  core sigma:           0.00
     Atom147  O   pos: (  0.199310  0.216384  1.533043)  core sigma:         271.07
     Atom148  H   pos: (  0.166547  0.281551  1.514023)  core sigma:           0.00
     Atom149  H   pos: ( -0.123995  0.633191  1.484435)  core sigma:           0.00
     Atom150  O   pos: (  0.257396  0.445647  1.114594)  core sigma:         271.07
     Atom151  H   pos: (  0.229322  0.472008  1.050356)  core sigma:           0.00
     Atom152  H   pos: (  0.276383  0.376301  1.096004)  core sigma:           0.00
     Atom153  O   pos: (  0.354129  0.293073  1.000739)  core sigma:         271.07
     Atom154  H   pos: (  0.358219  0.337541  0.940768)  core sigma:           0.00
     Atom155  H   pos: (  0.321376  0.231557  0.973687)  core sigma:           0.00
     Atom156  O   pos: (  0.062762  0.160259  0.856122)  core sigma:         271.07
     Atom157  H   pos: (  0.048161  0.216721  0.807074)  core sigma:           0.00
     Atom158  H   pos: ( -0.221595  0.580993  0.805503)  core sigma:           0.00
     Atom159  O   pos: (  0.539897  0.226638  1.057858)  core sigma:         271.07
     Atom160  H   pos: (  0.471639  0.254041  1.040812)  core sigma:           0.00
     Atom161  H   pos: (  0.574713  0.227008  0.992427)  core sigma:           0.00
     Atom162  O   pos: (  0.311418  0.404324  0.825773)  core sigma:         271.07
     Atom163  H   pos: (  0.285538  0.351886  0.777817)  core sigma:           0.00
     Atom164  H   pos: (  0.343550  0.458781  0.784515)  core sigma:           0.00
     Atom165  O   pos: (  0.782415  0.151707  0.992064)  core sigma:         271.07
     Atom166  H   pos: (  0.712099  0.134192  0.978879)  core sigma:           0.00
     Atom167  H   pos: (  0.809580  0.168072  0.923676)  core sigma:           0.00
     Atom168  O   pos: (  0.843403  0.204935  0.801345)  core sigma:         271.07
     Atom169  H   pos: ( -0.092758  0.170724  0.807363)  core sigma:           0.00
     Atom170  H   pos: (  0.788768  0.171050  0.758233)  core sigma:           0.00
     Atom171  O   pos: (  0.410438  0.103634  0.714068)  core sigma:         271.07
     Atom172  H   pos: (  0.450120  0.170375  0.710815)  core sigma:           0.00
     Atom173  H   pos: (  0.147356  0.519388  0.738263)  core sigma:           0.00
     Atom174  O   pos: (  0.369476  0.498584  1.594196)  core sigma:         271.07
     Atom175  H   pos: (  0.418626  0.445530  1.609030)  core sigma:           0.00
     Atom176  H   pos: (  0.320137  0.494308  1.650763)  core sigma:           0.00
     Atom177  O   pos: (  0.464529  0.331195  1.326715)  core sigma:         271.07
     Atom178  H   pos: (  0.434926  0.396834  1.350126)  core sigma:           0.00
     Atom179  H   pos: (  0.408889  0.281698  1.328790)  core sigma:           0.00
     Atom180  O   pos: ( -0.299337  0.642009  1.652020)  core sigma:         271.07
     Atom181  H   pos: ( -0.234884  0.648096  1.613690)  core sigma:           0.00
     Atom182  H   pos: ( -0.301875  0.569458  1.670013)  core sigma:           0.00

     Bare contribution in ppm:

     Atom  1  Ca  pos: (  0.096325  0.538985  0.533010)  bare sigma:         110.72
           117.6030          5.2221         -2.1023
             5.3794        113.9132         -1.4215
            -1.5070         -0.9822        100.6386

     Atom  2  Ca  pos: (  0.145885  0.075110  0.374292)  bare sigma:         107.55
           119.7490          6.4818         -3.6497
             6.1606        108.8665         -3.8049
            -2.2858         -1.2949         94.0221

     Atom  3  Ca  pos: ( -0.009559  0.296118  0.375745)  bare sigma:         107.51
           119.8114          7.4938         -0.1665
             6.5882        111.9042          0.5896
             2.3759          1.8454         90.8219

     Atom  4  Ca  pos: (  0.244844  0.302389  0.521237)  bare sigma:         111.42
           125.2773          3.8986         -0.7195
             3.6952        112.8598          0.7037
            -0.9434          1.1568         96.1187

     Atom  5  Ca  pos: (  0.247028  0.462374  0.048881)  bare sigma:         107.87
           102.7831          0.3302          2.7937
             1.5844        103.2376          2.5309
             3.3376          3.2475        117.5915

     Atom  6  Ca  pos: ( -0.124071  0.387370  0.799730)  bare sigma:         112.66
           122.5546          6.8495         -0.9675
             6.7874        115.5506         -7.7249
             2.2786         -6.4769         99.8608

     Atom  7  Ca  pos: (  0.585221  0.525012  0.495685)  bare sigma:         109.62
           120.6605          9.7107          2.5947
             9.5100        110.2653          3.6208
             4.5924          4.3225         97.9395

     Atom  8  Ca  pos: (  0.657339  0.073511  0.356227)  bare sigma:         109.27
           111.1467          4.8539          4.4741
             3.5419        109.0123          3.7439
             6.9677          5.5179        107.6452

     Atom  9  Ca  pos: (  0.492282  0.286878  0.361532)  bare sigma:         109.24
           116.2671          5.4798         -1.0054
             6.0134        108.2705          0.0994
             0.2311          1.1811        103.1769

     Atom 10  Ca  pos: (  0.757187  0.302053  0.507569)  bare sigma:         109.43
           117.2899          9.8526         -5.5831
             9.7024        110.0395         -2.3077
            -4.8868         -1.1509        100.9518

     Atom 11  Ca  pos: (  0.597458  0.311049  1.213888)  bare sigma:         110.77
           108.1309         -2.2213         -4.9909
            -2.6391        106.1443         -0.1112
            -4.5770         -0.3942        118.0470

     Atom 12  Ca  pos: (  0.107848  0.064680  0.032943)  bare sigma:          97.66
           106.6261        -12.4217         16.1459
           -10.4878        103.7803          1.2931
             9.4832         -5.0281         82.5692

     Atom 13  Si  pos: ( -0.127773  0.203816  0.114706)  bare sigma:         -26.11
           -24.0944         -3.7279          5.8691
            -1.4915        -25.6963          3.6600
             1.5366          1.3647        -28.5295

     Atom 14  Si  pos: (  0.494342  0.315677  0.585591)  bare sigma:         -22.08
           -17.1979         10.8264          0.9819
            10.7110        -26.7523         -2.2875
             1.5148         -1.4533        -22.3031

     Atom 15  Si  pos: (  0.735570  0.314224  0.259614)  bare sigma:         -23.48
           -17.6691          8.6705          1.7832
             7.6565        -23.3859          0.7525
             3.7642          2.9401        -29.3828

     Atom 16  Si  pos: (  0.333561  0.200168  0.096542)  bare sigma:         -24.46
           -26.3501          3.1552         -3.1272
             2.9926        -24.4024         -0.0801
            -3.8493          0.5651        -22.6206

     Atom 17  Si  pos: ( -0.008986  0.312401  0.602929)  bare sigma:         -22.49
           -16.8862         13.0187          0.6303
            13.1135        -26.2330          0.1879
             2.5088          1.4303        -24.3631

     Atom 18  Si  pos: (  0.226264  0.319798  0.269973)  bare sigma:         -23.32
           -18.3382          8.3485         -3.2353
             8.4918        -25.1887         -3.3425
            -3.2550         -3.2080        -26.4458

     Atom 19  Si  pos: ( -0.151695  0.514740  0.602176)  bare sigma:         -22.61
           -16.5494         13.7797         -0.6550
            13.4616        -26.7202         -1.2789
             1.1753          0.6990        -24.5515

     Atom 20  Si  pos: (  0.412289  0.053079  0.280314)  bare sigma:         -22.96
           -16.6497          8.1410         -0.0200
             7.7298        -25.2154         -0.6495
            -1.2834         -1.7195        -27.0000

     Atom 21  Si  pos: (  0.368412  0.525375  0.603553)  bare sigma:         -21.66
           -15.0060         12.9387          1.6021
            12.7958        -26.3810          1.6353
             2.2569          1.8455        -23.5894

     Atom 22  Si  pos: (  0.917508  0.042367  0.258767)  bare sigma:         -23.75
           -18.2023          8.0337          0.6255
             7.2577        -24.3146          1.6936
             3.0587          2.7922        -28.7413

     Atom 23  O   pos: (  0.162958  0.424081  0.234337)  bare sigma:          54.13
            54.6393         -5.5167         -9.8699
            -4.7571         56.4431         -3.5895
            -5.7171          0.5884         51.3118

     Atom 24  O   pos: (  0.234908  0.121212  0.529735)  bare sigma:          37.04
            49.5569         13.7931          0.0158
            10.8710         40.5254          0.2382
             6.1633          5.4954         21.0406

     Atom 25  O   pos: (  0.482922  0.105460  0.365793)  bare sigma:          37.96
            47.2877         14.2656         -5.2055
            13.7223         32.3513         -3.1952
            -4.0420         -0.2432         34.2419

     Atom 26  O   pos: ( -0.250905  0.492247  0.533574)  bare sigma:          33.50
            53.2536          7.0759         -0.8476
             5.4996         25.6166         -4.9494
            -3.6453         -1.6443         21.6420

     Atom 27  O   pos: ( -0.005702  0.475376  0.333905)  bare sigma:          39.76
            58.2396         14.5681         -0.3086
            15.0909         35.7246         -2.2691
            -7.9205         -4.0995         25.3191

     Atom 28  O   pos: (  0.274400  0.127287  0.017880)  bare sigma:           9.67
            29.4943         -3.0287          4.2450
            -3.5118         32.1179          6.0137
            -3.5076         -9.9586        -32.5910

     Atom 29  O   pos: ( -0.006553  0.235922  0.127661)  bare sigma:          58.98
            95.3415         47.3469          5.9273
            33.1329         59.1042         -9.6685
            10.2050          3.5761         22.4865

     Atom 30  H   pos: (  0.016568  0.296571  0.089595)  bare sigma:          14.75
            14.0370         -0.2690        -15.1714
             0.7971         28.4006        -12.3967
            -7.9731         -9.6001          1.8260

     Atom 31  O   pos: (  0.024490  0.299678  0.720616)  bare sigma:          46.61
            59.6101          9.3594         -0.4602
            10.4103         42.0810         -3.8500
             1.9133         -1.2856         38.1374

     Atom 32  O   pos: (  0.250521  0.275506  0.154358)  bare sigma:          52.56
            52.6302          1.5414        -17.4122
            -1.5174         49.1751          4.6001
           -15.3489          1.5940         55.8833

     Atom 33  O   pos: (  0.383047  0.570657  0.718611)  bare sigma:          52.01
            55.7523         16.1241          0.9067
            16.4036         49.7699          6.1657
             0.4717          6.8439         50.5218

     Atom 34  O   pos: (  0.868857  0.088617  0.151218)  bare sigma:          51.60
            48.6528          6.6942         17.6719
             9.3228         53.0585         -2.2233
            13.5302         -4.1056         53.0892

     Atom 35  O   pos: (  0.456432  0.434908  0.598241)  bare sigma:          52.37
            56.3965          4.9765          1.5423
             4.6030         53.0327          2.1720
             1.5789          3.0731         47.6764

     Atom 36  O   pos: (  0.685271  0.423583  0.222788)  bare sigma:          50.42
            54.6209         -6.2226         -0.0174
            -5.6501         58.5764         -1.1320
             3.0277          1.9886         38.0667

     Atom 37  O   pos: (  0.723459  0.133432  0.507013)  bare sigma:          30.79
            26.0604         12.7356          8.3615
            15.1118         35.2892          5.1733
             8.5547          8.6748         31.0288

     Atom 38  O   pos: ( -0.020578  0.126415  0.342525)  bare sigma:          35.22
            50.9883         18.4379          1.0846
            19.7463         46.1826         -1.6487
            13.7643          3.9044          8.4925

     Atom 39  O   pos: (  0.259949  0.477570  0.571195)  bare sigma:          42.92
            56.4773         13.5996          4.1743
            15.2853         44.6756          3.0594
             3.2724          2.7873         27.6158

     Atom 40  O   pos: (  0.513792  0.462886  0.333386)  bare sigma:          41.81
            50.5920         15.1134          7.9818
            15.0378         39.6154          2.0499
             8.1860          3.5107         35.2315

     Atom 41  O   pos: (  0.842206  0.194986 -0.024121)  bare sigma:          51.73
            51.4582         -5.7518          0.4650
            -5.6744         60.8939         -3.2759
            11.1768          1.8523         42.8259

     Atom 42  H   pos: (  0.635991  0.389460  1.689481)  bare sigma:          19.52
            11.7469         -0.2646         14.4263
            -0.9298         18.6223         10.0371
             0.4189          1.7177         28.1779

     Atom 43  O   pos: (  0.420870  0.268441  0.043692)  bare sigma:          46.06
            39.3009          6.3587         -8.4726
             2.9744         38.7234        -10.8334
            -4.7819         -7.0028         60.1506

     Atom 44  O   pos: (  0.513861  0.271466  0.698332)  bare sigma:          52.53
            55.6341         15.4213          6.5328
            15.8326         51.6457         -6.5786
             5.5997         -4.7348         50.3054

     Atom 45  O   pos: ( -0.211554  0.273673  0.171463)  bare sigma:          48.32
            55.6617          7.0517         -3.3611
            -0.1261         44.5913         18.7301
             0.0585         20.0265         44.7132

     Atom 46  O   pos: (  0.410571  0.251105  0.522183)  bare sigma:          33.29
            48.3111          7.1443          0.4026
             7.4716         33.4933         -2.0473
            -2.7520         -3.0547         18.0770

     Atom 47  O   pos: (  0.647640  0.236590  0.294617)  bare sigma:          39.89
            50.1549         21.0628          1.0636
            20.7188         36.8394          2.2093
             0.4958          3.3840         32.6785

     Atom 48  O   pos: (  0.588858  0.331888  0.507762)  bare sigma:          32.83
            50.1869          6.7675          7.3410
             3.1754         25.0645          2.1677
            12.2151          3.2902         23.2367

     Atom 49  O   pos: ( -0.180959  0.342372  0.364010)  bare sigma:          35.30
            56.0600         14.8625         -7.5914
            10.7772         26.1684         -6.6824
             6.2219          5.4354         23.6797

     Atom 50  O   pos: ( -0.068177  0.223400  0.542928)  bare sigma:          37.24
            37.3428         11.8543         -1.6703
            14.7563         48.0711          2.8063
            -0.3920          0.5467         26.2949

     Atom 51  O   pos: (  0.160624  0.247652  0.342693)  bare sigma:          38.85
            53.1196         21.7630         -4.8948
            21.7173         47.7887         -4.3489
           -12.7905        -10.3917         15.6274

     Atom 52  O   pos: (  0.077053  0.358722  0.527665)  bare sigma:          34.46
            48.2523         11.5104         -2.5206
            11.5279         36.6638         -2.2277
             2.3239          1.6529         18.4748

     Atom 53  O   pos: (  0.329166  0.354514  0.327777)  bare sigma:          42.36
            51.7958         17.0624         -4.8983
            13.3547         36.6495         -5.8298
            -0.8359         -5.4119         38.6409

     Atom 54  O   pos: ( -0.163136  0.539596  0.721514)  bare sigma:          43.06
            46.6160         10.9260         -4.7005
            10.2181         51.5944         -3.9791
             0.1207          0.8401         30.9776

     Atom 55  O   pos: (  0.390460  0.133053  0.187282)  bare sigma:          56.71
            53.9626          5.1543         -0.2182
             3.3766         53.0042        -12.1255
            -4.9067        -13.3081         63.1649

     Atom 56  O   pos: ( -0.099729  0.399765  0.611494)  bare sigma:          52.69
            59.9779          8.9745         -1.0461
             7.9244         53.8322          0.2663
            -0.7517          1.2851         44.2680

     Atom 57  O   pos: (  0.268261  0.128335  0.901706)  bare sigma:          76.32
            85.8668          5.2897          3.8105
             5.4633         70.5290          0.2791
             4.2037          1.4826         72.5649

     Atom 58  H   pos: (  0.306182  0.126040  0.837833)  bare sigma:          23.44
            31.4436          6.9618         -5.1078
             8.2438         13.6717          2.3723
            -7.4525          2.6638         25.2054

     Atom 59  H   pos: (  0.198294  0.151627  0.886532)  bare sigma:          18.56
            40.1030         -0.2578          1.6416
             0.0272          9.5479         -3.0602
             7.7672         -0.0048          6.0239

     Atom 60  O   pos: (  0.085489  0.696741  1.607784)  bare sigma:          55.74
            31.8285         -6.2840         -2.8364
            -3.6649         37.9831          4.9423
             0.9847          3.5027         97.4153

     Atom 61  H   pos: (  0.122001  0.652474  1.557143)  bare sigma:           7.71
            -7.5474        -17.6667         -8.2803
           -18.9434          3.9115         15.0597
            -7.8908         17.8515         26.7753

     Atom 62  H   pos: (  0.328555  0.229266  1.575470)  bare sigma:          10.70
            15.5322         -9.9436          6.6850
            -9.8182         -0.1008          1.3769
             9.5323          0.2147         16.6634

     Atom 63  O   pos: (  0.563353  0.448632  0.787397)  bare sigma:          77.14
            82.9390          6.3868          1.0783
             7.2529         83.9217          1.4077
             3.4576          4.1156         64.5549

     Atom 64  H   pos: (  0.537651  0.381602  0.762976)  bare sigma:          19.43
            17.2380         13.8422          3.1780
            12.3027         32.8514          9.2420
             4.1480         10.8134          8.1950

     Atom 65  H   pos: (  0.508027  0.493970  0.767527)  bare sigma:          22.30
            31.8962         -3.8957          5.0850
            -2.6415         25.2639         -1.9294
             5.9863         -1.8800          9.7474

     Atom 66  O   pos: (  0.367057  0.482299  0.178716)  bare sigma:          65.76
            65.1536          4.7802          7.3685
             7.6107         55.8331          3.4416
             4.0046         -4.0722         76.2868

     Atom 67  H   pos: (  0.748169  0.039015  0.151186)  bare sigma:          17.71
            29.2686         11.5027         -4.1392
             9.3063          9.3660         -2.4515
            -2.2955         -1.1470         14.4830

     Atom 68  H   pos: (  0.376657  0.421360  0.221768)  bare sigma:          18.77
            13.1409          5.0277         -0.1451
             6.6530         20.7702        -12.6818
            -0.0018        -12.5564         22.3849

     Atom 69  O   pos: (  0.669943  0.469313  1.253561)  bare sigma:          64.52
            57.0708          4.6630        -17.4714
             6.6274         74.3533        -10.3631
            -7.8025         -0.5633         62.1339

     Atom 70  H   pos: (  0.631240  0.532757  1.257605)  bare sigma:          11.63
             4.8529        -13.4936         -2.3746
           -17.1734         24.4230          0.3150
            -3.2311          0.2249          5.6155

     Atom 71  H   pos: ( -0.260008  0.495606  1.261678)  bare sigma:          12.55
            20.0525          0.4101         -4.4925
             3.2993         13.0677         -1.6308
            -6.7026         -2.4750          4.5269

     Atom 72  O   pos: (  0.486801  0.442964  1.128921)  bare sigma:          74.22
            71.7692         -2.7799          0.7383
            -1.1405         70.6582         -8.2135
             1.2941         -8.9339         80.2382

     Atom 73  H   pos: (  0.501726  0.498093  1.082049)  bare sigma:          18.22
            10.9917          2.0647         -0.8249
             3.8537         22.8781        -12.7733
            -3.4176        -13.0314         20.7963

     Atom 74  H   pos: (  0.413157  0.444628  1.136556)  bare sigma:          17.08
            27.7106         -0.7513         -3.0209
            -2.9530          7.6451         -1.9737
            -0.7050         -0.8040         15.8974

     Atom 75  O   pos: (  0.217360  0.599241  1.256035)  bare sigma:          68.81
            59.8060         -7.3936          7.4947
            -3.5373         54.0569          6.4829
            -0.1211          0.0099         92.5810

     Atom 76  H   pos: (  0.232592  0.575905  1.324908)  bare sigma:          12.39
            -0.6864        -11.8034          4.0529
           -11.0024          1.8006         -5.2451
             1.2642         -7.5953         36.0674

     Atom 77  H   pos: (  0.242001  0.544877  1.211613)  bare sigma:          13.28
             0.1983         -8.4109         -3.9705
            -9.3697         15.2646         14.2040
            -4.2647         12.8090         24.3664

     Atom 78  O   pos: (  0.510305  0.658442  1.516105)  bare sigma:          51.37
            42.0959         -8.4839          6.4456
           -10.4250         47.2442         -0.7001
           -27.8425        -14.4307         64.7701

     Atom 79  H   pos: (  0.579038  0.636165  1.533880)  bare sigma:           7.69
            14.3650        -17.3915          6.2359
           -15.9902          8.9061          0.7156
             7.5606          1.7347         -0.2078

     Atom 80  H   pos: (  0.466412  0.618961  1.561086)  bare sigma:          17.70
             5.8303         -1.6757         -3.4982
            -0.7881         10.7678         -4.8631
             1.2314         -4.9565         36.5012

     Atom 81  O   pos: ( -0.157080  0.584898  1.214145)  bare sigma:          67.12
            71.4877        -15.3322         -3.8959
           -12.9515         65.4020         -0.9101
            -2.7074          0.5243         64.4836

     Atom 82  H   pos: ( -0.107436  0.554261  1.166743)  bare sigma:          12.97
            18.7456        -11.6651        -10.9562
            -9.9205          6.1983         10.0185
           -13.0921          8.4001         13.9574

     Atom 83  H   pos: (  0.119435  0.170338  1.169680)  bare sigma:          16.89
            17.8529        -10.7524          6.4370
            -9.5573         17.9125         -9.4711
             7.6338         -7.7195         14.9061

     Atom 84  O   pos: ( -0.106075  0.456090  0.166438)  bare sigma:          50.69
            61.1836          3.4670          9.5909
             7.1778         59.1538          9.2041
             0.2623         -0.6245         31.7372

     Atom 85  H   pos: ( -0.072595  0.454655  0.235077)  bare sigma:          15.67
            21.2167          9.4655         11.2153
             9.4832          4.8460         -0.8258
             9.7325          0.9363         20.9608

     Atom 86  H   pos: ( -0.046609  0.457464  0.122425)  bare sigma:          16.78
            22.9639         -3.1199        -13.6220
            -3.5308         14.7946         -5.4464
            -8.7792         -2.0005         12.5950

     Atom 87  O   pos: (  0.018933  0.234935  1.083672)  bare sigma:          72.77
            62.7514         -7.9187          4.4981
            -4.1331         78.0168         -2.8309
            -1.0023         -5.6428         77.5273

     Atom 88  H   pos: (  0.013174  0.298127  1.044369)  bare sigma:          18.27
            10.2634          3.2186          5.6345
             2.6835         27.5959         -9.2478
             0.6539        -12.7292         16.9373

     Atom 89  H   pos: (  0.013820  0.181732  1.032793)  bare sigma:          22.09
            17.9756          7.0545         -6.3880
             5.1601         25.4800          3.4614
             0.6150          8.3935         22.8202

     Atom 90  O   pos: (  0.009198  0.371715  0.923804)  bare sigma:          71.48
            75.0717         10.2648         -2.6532
            12.9832         75.5192         -2.1999
             3.7806          3.3403         63.8396

     Atom 91  H   pos: (  0.044859  0.318559  0.887026)  bare sigma:          23.43
            24.1209          1.4918         -3.2892
             3.3975         28.6789          9.1170
            -1.6327          9.9652         17.5011

     Atom 92  H   pos: (  0.060317  0.427182  0.927598)  bare sigma:          17.16
            24.9465         20.5951          4.8763
            18.4318         22.3220          5.5897
             1.0931          3.4677          4.2263

     Atom 93  O   pos: (  0.105472  0.396947  1.552091)  bare sigma:          44.52
            32.6172        -19.8905         -4.8748
           -18.1747         47.6394         -2.6635
             2.6707          0.1410         53.3149

     Atom 94  H   pos: (  0.030858  0.392301  1.553599)  bare sigma:           4.88
            17.3026        -14.4326         -1.7830
           -11.6446          5.2274         -3.8383
            -3.2809          0.2964         -7.8828

     Atom 95  H   pos: (  0.123193  0.394215  1.625853)  bare sigma:           8.84
            -6.5949        -11.9388          2.5112
           -13.1970          0.7423         -4.0939
            -0.6958        -10.4330         32.3751

     Atom 96  O   pos: (  0.732172  0.393971  0.899713)  bare sigma:          78.52
            85.0440         10.7246          3.6929
            12.1597         81.1458         -2.1130
             0.3283         -2.7472         69.3796

     Atom 97  H   pos: (  0.676005  0.434890  0.872187)  bare sigma:          19.84
            29.7411         -3.0509          5.5923
            -1.0183         18.1337         -6.9351
             7.9094         -4.6502         11.6583

     Atom 98  H   pos: (  0.702707  0.325951  0.901737)  bare sigma:          21.97
            20.7379         13.3487         -2.9977
            11.0909         31.5123         -4.0417
             0.7731         -0.9706         13.6655

     Atom 99  O   pos: (  0.752235  0.313864  1.116839)  bare sigma:          67.04
            56.5912         -8.6969        -26.7528
            -5.9005         66.2291        -14.2727
            -3.7021          4.7003         78.3074

     Atom100  H   pos: ( -0.222910  0.379963  1.106792)  bare sigma:          18.83
            13.5726          6.3520         -1.5091
             3.2817         27.7758         -1.6937
            -4.0983         -5.0972         15.1476

     Atom101  H   pos: (  0.771520  0.260432  1.068302)  bare sigma:          15.79
             8.0361         -4.1388         -5.9821
            -0.0289         21.5030         11.3556
            -5.4017         14.3861         17.8309

     Atom102  O   pos: (  0.582927  0.169116  0.066124)  bare sigma:          62.02
            54.5549         -3.8724          6.3662
            -4.0545         56.8176          7.0762
             4.1848          2.7873         74.6915

     Atom103  H   pos: (  0.609981  0.182626  0.133657)  bare sigma:          23.08
            19.2854          3.5971          6.6518
             2.7465         16.6690          3.3342
             7.1397          5.0677         33.2907

     Atom104  H   pos: (  0.517332  0.212208  0.059691)  bare sigma:           9.50
            20.7641        -19.8873          3.5224
           -20.5533          5.2708         -4.0626
             4.0231         -4.2302          2.4517

     Atom105  O   pos: (  0.718126  0.337472  0.689007)  bare sigma:          72.53
            82.7665         12.3257         -0.1895
            11.0646         75.4005         -1.9181
            -0.8214         -1.8383         59.4195

     Atom106  H   pos: (  0.674958  0.397210  0.699042)  bare sigma:          22.22
            30.2624         -0.1965         -4.5326
             0.6048         25.8984          2.3675
            -2.7933          3.4591         10.5112

     Atom107  H   pos: (  0.671055  0.281299  0.702125)  bare sigma:          22.28
            31.0378         17.0542         -2.5531
            15.5785         26.2865         -3.2957
            -1.8763         -2.5977          9.5035

     Atom108  O   pos: (  0.219644  0.272112  0.703346)  bare sigma:          71.29
            85.5215         14.0277          1.8212
            13.8164         69.0914          1.3013
             3.8056          3.5090         59.2682

     Atom109  H   pos: (  0.216312  0.197740  0.712309)  bare sigma:          20.93
            20.3500         11.9883         -0.6180
            10.4687         35.7779         -1.6556
             0.2229         -1.1918          6.6646

     Atom110  H   pos: (  0.145539  0.291686  0.712321)  bare sigma:          17.13
            44.4986          0.9157         -3.0213
             2.7563          7.5080         -0.4125
            -2.0862          0.5978         -0.6169

     Atom111  O   pos: ( -0.078250  0.208459  1.267066)  bare sigma:          71.27
            73.2262          5.7486        -41.5965
             0.5498         63.9618        -26.2625
            -7.2050         -4.1459         76.6200

     Atom112  H   pos: ( -0.028327  0.232705  1.315593)  bare sigma:          11.76
             5.9945        -10.0532         12.0798
            -8.5453          9.3689          6.7458
             4.7254          3.6706         19.9028

     Atom113  H   pos: ( -0.052512  0.226686  1.199022)  bare sigma:          14.22
             9.9064          1.4876        -11.2495
             1.0018          4.7860         -6.7564
           -10.4720         -6.6176         27.9794

     Atom114  O   pos: (  0.152266  0.574334  1.466518)  bare sigma:          59.58
            41.4870         -6.7958          3.1968
            -9.8443         47.0293          5.7192
             8.0296         -2.5163         90.2111

     Atom115  H   pos: (  0.139100  0.505873  1.495776)  bare sigma:           8.45
           -10.2514         -6.0622         -3.8853
            -7.6829         21.2844        -13.1991
            -0.9801        -13.6082         14.3261

     Atom116  H   pos: (  0.094834  0.587387  1.420460)  bare sigma:          11.15
             4.3919        -14.8746         13.7548
           -12.0524          2.1734         -5.9421
            13.8365         -5.9489         26.8761

     Atom117  O   pos: (  0.651237  0.416118  0.004343)  bare sigma:          56.69
            62.0630         -5.4395         -6.2194
            -9.2652         64.6160         -4.5863
            -2.5950          4.8335         43.3845

     Atom118  H   pos: (  0.655494  0.350210  0.037424)  bare sigma:          19.86
            13.5745         -4.1657          5.4073
            -4.3095         27.2855         -5.0851
             8.8318         -4.0256         18.7287

     Atom119  H   pos: (  0.579836  0.436732  0.006287)  bare sigma:          17.01
            25.3992        -12.5820          6.8487
           -11.4069          9.9341          4.1863
             1.4831          0.4144         15.6835

     Atom120  O   pos: (  0.369928  0.497139  1.386661)  bare sigma:          68.30
            50.2134         -3.6175         -4.6755
            -3.6416         62.2217         -1.8332
            -7.2949         -1.7860         92.4592

     Atom121  H   pos: (  0.358693  0.496597  1.460490)  bare sigma:          11.51
           -10.0621         -9.4524         -3.1204
            -8.9814         -0.9645         -0.3912
            -4.8131         -5.1186         45.5671

     Atom122  H   pos: (  0.399906  0.563511  1.371833)  bare sigma:          13.19
            -2.1694          0.5742         -1.0757
             0.3695         22.1253         -6.5580
            -4.2900         -7.7840         19.6024

     Atom123  O   pos: (  0.073739  0.425983  0.022082)  bare sigma:          56.36
            54.3677         17.4324        -43.4586
            21.1209         50.8286        -15.9170
           -35.6367        -11.9856         63.8855

     Atom124  H   pos: (  0.063103  0.384323 -0.039858)  bare sigma:          10.49
            -0.0709        -14.1792          1.9137
           -15.5448         15.2115          5.3377
             7.6423          6.9422         16.3177

     Atom125  H   pos: (  0.346030  0.023190  0.003927)  bare sigma:           5.10
            -1.5328        -24.0854          1.7749
           -21.0994         22.7538          4.3302
             5.2571          1.1138         -5.9262

     Atom126  O   pos: ( -0.095242  0.372784  1.609787)  bare sigma:          25.00
            34.9076        -28.4581         -0.7922
           -25.6954         60.6438          2.2890
            -7.1046         -7.2759        -20.5477

     Atom127  H   pos: ( -0.130004  0.439791  1.607783)  bare sigma:          12.36
             3.6199        -22.0841         -0.2427
           -21.3282         26.7498          0.2968
            -0.2626         -1.2960          6.6960

     Atom128  H   pos: ( -0.139159  0.322720  1.574807)  bare sigma:           6.24
            -4.7470         -4.0352         11.4756
            -7.3450         19.5937         10.9437
             0.5560          6.7407          3.8698

     Atom129  O   pos: (  0.730946  0.236335  1.321348)  bare sigma:          65.80
            59.8473          0.4580         -8.1697
            -2.8575         53.0048        -14.6525
           -12.6534        -11.8431         84.5580

     Atom130  H   pos: (  0.797292  0.233920  1.286049)  bare sigma:           9.65
            18.0669        -11.1067        -11.7146
            -8.2467         -0.7018         -0.9856
           -15.4094         -1.6090         11.5774

     Atom131  H   pos: (  0.750381  0.246697  1.392046)  bare sigma:          10.82
            -4.5118        -12.0604          8.2191
           -11.5654          2.8876         -0.8697
             2.4400         -1.6178         34.0826

     Atom132  O   pos: ( -0.012197  0.503577  1.095576)  bare sigma:          76.20
            79.1577          0.4724        -16.8502
            -4.5421         74.1653        -11.7777
            -0.2057          1.2248         75.2803

     Atom133  H   pos: (  0.059000  0.495678  1.112511)  bare sigma:          17.83
            25.2261         -8.0191         14.7182
            -4.9036          8.3903          7.2196
             2.9946         -1.1780         19.8590

     Atom134  H   pos: ( -0.015106  0.533491  1.027607)  bare sigma:          21.25
            17.5379          6.3559          4.0151
             5.8292         15.2470         -8.2713
             6.9423         -6.5632         30.9733

     Atom135  O   pos: (  0.283386  0.688354  1.711580)  bare sigma:          71.03
            60.9582          6.4412          3.9228
             9.4368         62.1289         -0.4327
            18.2100         -2.9314         90.0096

     Atom136  H   pos: (  0.428575  0.377362  0.005569)  bare sigma:          10.97
            -7.9283         -2.7077         -1.4226
            -2.8571         28.6630        -11.8289
             2.3890        -11.6348         12.1826

     Atom137  H   pos: (  0.283025  0.682795  1.638057)  bare sigma:          18.10
             2.6596        -11.7259          1.8176
           -11.5935         10.5377          2.4280
            -1.9908         -0.8556         41.1110

     Atom138  O   pos: (  0.022325  0.635159  1.315725)  bare sigma:          66.66
            66.9637         -5.5335         17.4769
            -1.7377         50.2336         11.0307
             4.0983          3.6064         82.7912

     Atom139  H   pos: (  0.073424  0.610673  1.267478)  bare sigma:          14.11
            18.5905         -7.5365         -3.1556
            -9.0402          2.5667          7.3860
            -7.6531          6.0282         21.1690

     Atom140  H   pos: ( -0.045446  0.622429  1.287164)  bare sigma:          11.42
            21.4936         -2.6430          9.2196
            -0.3837          1.2412          3.5064
            12.8195          3.8421         11.5286

     Atom141  O   pos: (  0.171304  0.493297  0.930895)  bare sigma:          71.21
            76.3177          6.7742         -1.8197
             6.3548         69.3309          1.6799
            -2.5778          2.6972         67.9780

     Atom142  H   pos: (  0.222010  0.455806  0.886885)  bare sigma:          15.75
            23.8539         -5.8583        -12.2785
            -4.9415         11.3706         10.1805
           -12.9537         10.2036         12.0328

     Atom143  H   pos: (  0.187939  0.564552  0.917564)  bare sigma:          20.68
            17.7924         12.3268          1.1324
            11.0982         30.5709         -0.7349
            -1.5376         -2.7800         13.6743

     Atom144  O   pos: (  0.601119  0.200948  0.858399)  bare sigma:          71.97
            74.9247          6.7459         -0.5548
             6.5616         64.7973         -2.5522
            -2.3010          0.5698         76.1851

     Atom145  H   pos: (  0.557946  0.239327  0.809096)  bare sigma:          18.40
            20.0003         -0.2529         10.5434
            -0.0976         12.9638        -10.5750
            11.8854        -10.2186         22.2301

     Atom146  H   pos: (  0.638277  0.157078  0.807719)  bare sigma:          17.66
            19.0661         -1.4649         -9.8921
            -1.1294         14.4445         11.2230
           -11.4280         12.3445         19.4677

     Atom147  O   pos: (  0.199310  0.216384  1.533043)  bare sigma:          50.86
            28.6548        -18.8558          1.9973
           -13.4337         53.4017          0.3282
           -11.8637         -6.8131         70.5341

     Atom148  H   pos: (  0.166547  0.281551  1.514023)  bare sigma:           5.88
            -7.4260        -25.2512          1.1198
           -19.4562         22.7602         -2.3005
             0.7467         -2.9049          2.3087

     Atom149  H   pos: ( -0.123995  0.633191  1.484435)  bare sigma:          11.41
             2.7279        -11.4248         -1.1765
           -13.7356         14.6639          9.7590
             7.3567         11.0898         16.8385

     Atom150  O   pos: (  0.257396  0.445647  1.114594)  bare sigma:          73.41
            63.1939         -8.9992         14.5335
            -7.6552         69.9338          8.6243
             3.0953          0.1607         87.0956

     Atom151  H   pos: (  0.229322  0.472008  1.050356)  bare sigma:          17.91
            12.8768         -2.4822         12.2510
            -1.4105         10.6087         -5.0491
            12.4448         -7.4117         30.2451

     Atom152  H   pos: (  0.276383  0.376301  1.096004)  bare sigma:          16.81
             9.6177         -7.3807         -1.5460
            -8.8885         26.1415          5.6793
            -2.0083          7.3482         14.6624

     Atom153  O   pos: (  0.354129  0.293073  1.000739)  bare sigma:          74.50
            70.0789          1.4702         14.4408
             4.2382         74.7803          5.1267
             4.9263          0.9053         78.6548

     Atom154  H   pos: (  0.358219  0.337541  0.940768)  bare sigma:          21.04
            15.4445          4.9814          5.6026
             5.5880         20.5352         -8.9190
             2.9991        -11.9889         27.1325

     Atom155  H   pos: (  0.321376  0.231557  0.973687)  bare sigma:          18.58
            14.6451         15.2556          3.3675
            13.5708         29.0095          6.1549
             6.7686         10.1345         12.0849

     Atom156  O   pos: (  0.062762  0.160259  0.856122)  bare sigma:          70.51
            79.5929          7.4317         -5.1147
             5.7768         75.9053         -0.1422
            -0.8228          2.8792         56.0397

     Atom157  H   pos: (  0.048161  0.216721  0.807074)  bare sigma:          19.11
            15.6535          2.5225          3.3458
             1.4782         25.8195        -14.2795
             4.1365        -13.5009         15.8543

     Atom158  H   pos: ( -0.221595  0.580993  0.805503)  bare sigma:          15.05
            15.5589         -0.7756        -13.7952
            -0.7018         14.3255         13.0830
           -11.7646         15.2472         15.2535

     Atom159  O   pos: (  0.539897  0.226638  1.057858)  bare sigma:          71.11
            66.9978         -2.5792          4.4334
            -4.0658         61.0409          6.7863
            -0.9001          3.5598         85.2796

     Atom160  H   pos: (  0.471639  0.254041  1.040812)  bare sigma:          15.26
            29.6186         -8.2779          5.7860
            -8.6447          6.0101         -1.1440
             7.4948         -1.5738         10.1443

     Atom161  H   pos: (  0.574713  0.227008  0.992427)  bare sigma:          20.03
            18.5279          3.1089         -7.7311
             3.2776          8.1055          3.2230
           -10.8755          3.4739         33.4567

     Atom162  O   pos: (  0.311418  0.404324  0.825773)  bare sigma:          75.60
            78.0602         13.8799         -1.6236
            14.2490         77.3802          0.9441
            -1.8430          0.7406         71.3658

     Atom163  H   pos: (  0.285538  0.351886  0.777817)  bare sigma:          18.96
            19.0476         18.5790          5.5182
            18.3861         23.7803         11.5212
             8.5409         14.3001         14.0472

     Atom164  H   pos: (  0.343550  0.458781  0.784515)  bare sigma:          19.89
            19.2268         17.9856         -4.3194
            17.1829         26.3165         -8.9254
            -6.4203        -10.6827         14.1284

     Atom165  O   pos: (  0.782415  0.151707  0.992064)  bare sigma:          74.32
            75.3635          3.8154          4.3320
             4.8996         70.3314         -1.3648
            -3.8076         -2.2218         77.2688

     Atom166  H   pos: (  0.712099  0.134192  0.978879)  bare sigma:          23.22
            33.6237          7.4318         -4.0152
             7.0934         15.4418         -5.0726
             2.6392         -0.7445         20.5922

     Atom167  H   pos: (  0.809580  0.168072  0.923676)  bare sigma:          18.64
            18.4452          8.7118         -7.7731
            10.3050          7.8281         -5.8332
           -12.2683         -6.9126         29.6578

     Atom168  O   pos: (  0.843403  0.204935  0.801345)  bare sigma:          71.24
            83.3085         16.6854          2.8843
            15.8857         70.7546         -0.0870
             1.8631          0.0333         59.6556

     Atom169  H   pos: ( -0.092758  0.170724  0.807363)  bare sigma:          21.76
            38.1989          1.8103         -0.9623
             1.5359         19.4923          0.5057
            -0.6904          1.6125          7.5851

     Atom170  H   pos: (  0.788768  0.171050  0.758233)  bare sigma:          16.58
            29.8510         18.4147         10.5677
            19.4841         13.3328          6.9781
            12.8632          8.1865          6.5670

     Atom171  O   pos: (  0.410438  0.103634  0.714068)  bare sigma:          78.77
            83.9127         18.5337         -0.4554
            15.4249         81.7709         -2.0303
             1.3911          0.3895         70.6350

     Atom172  H   pos: (  0.450120  0.170375  0.710815)  bare sigma:          16.96
            19.1466         24.6419          0.4940
            22.3993         31.0671         -3.0282
             0.6563         -2.2319          0.6666

     Atom173  H   pos: (  0.147356  0.519388  0.738263)  bare sigma:          25.26
            31.5353          0.1521          2.6475
             1.7084         27.4119         -2.7903
             3.2223         -2.9240         16.8407

     Atom174  O   pos: (  0.369476  0.498584  1.594196)  bare sigma:          68.73
            46.6809         -8.4694          1.0883
            -9.1846         48.8633         -2.9923
           -11.6518         -3.3826        110.6337

     Atom175  H   pos: (  0.418626  0.445530  1.609030)  bare sigma:          16.50
             8.9922        -15.8851          0.0827
           -15.7376         18.5206         -1.3412
             2.5213         -4.9171         21.9939

     Atom176  H   pos: (  0.320137  0.494308  1.650763)  bare sigma:          15.59
             5.6695         -9.0945        -11.3526
            -8.3091          3.1728         -0.8836
           -11.5457          2.3303         37.9261

     Atom177  O   pos: (  0.464529  0.331195  1.326715)  bare sigma:          63.83
            55.1781         -3.8853         -3.4761
            -7.0516         56.8163          5.0471
           -11.8929          1.7142         79.5005

     Atom178  H   pos: (  0.434926  0.396834  1.350126)  bare sigma:           7.89
            -7.1975        -20.0768         -5.4218
           -18.2870         20.2441          9.5436
            -7.2880          9.2636         10.6295

     Atom179  H   pos: (  0.408889  0.281698  1.328790)  bare sigma:          12.31
             6.2182          6.9313          0.0831
             5.4453         16.7702          1.8113
            -1.8865         -0.0449         13.9389

     Atom180  O   pos: ( -0.299337  0.642009  1.652020)  bare sigma:          33.30
            43.3758        -26.4484         -2.0535
           -29.7841         52.7902          5.0029
             5.8116          6.7803          3.7380

     Atom181  H   pos: ( -0.234884  0.648096  1.613690)  bare sigma:           6.22
            10.2600        -12.5261        -17.1176
           -14.3568          9.7771         -4.8665
           -12.1805         -8.1978         -1.3889

     Atom182  H   pos: ( -0.301875  0.569458  1.670013)  bare sigma:          13.93
             3.3032        -11.1763          4.9301
            -7.8183         31.3332         -5.5336
            -2.3762         -6.4665          7.1585

     Diamagnetic contribution in ppm:

     Atom  1  Ca  pos: (  0.096325  0.538985  0.533010)  dia sigma:          -4.24
            -4.2400          0.0132          0.0059
             0.0132         -4.2484          0.0030
             0.0059          0.0030         -4.2192

     Atom  2  Ca  pos: (  0.145885  0.075110  0.374292)  dia sigma:          -4.21
            -4.2327          0.0046          0.0016
             0.0046         -4.2089          0.0108
             0.0016          0.0108         -4.2018

     Atom  3  Ca  pos: ( -0.009559  0.296118  0.375745)  dia sigma:          -4.22
            -4.2325          0.0010         -0.0023
             0.0010         -4.2379         -0.0055
            -0.0023         -0.0055         -4.1962

     Atom  4  Ca  pos: (  0.244844  0.302389  0.521237)  dia sigma:          -4.23
            -4.2534          0.0162          0.0011
             0.0162         -4.2367         -0.0050
             0.0011         -0.0050         -4.2021

     Atom  5  Ca  pos: (  0.247028  0.462374  0.048881)  dia sigma:          -4.27
            -4.2687         -0.0164         -0.0206
            -0.0164         -4.2444         -0.0111
            -0.0206         -0.0111         -4.2865

     Atom  6  Ca  pos: ( -0.124071  0.387370  0.799730)  dia sigma:          -4.22
            -4.2219          0.0167         -0.0026
             0.0167         -4.2248          0.0169
            -0.0026          0.0169         -4.2162

     Atom  7  Ca  pos: (  0.585221  0.525012  0.495685)  dia sigma:          -4.20
            -4.2167         -0.0063         -0.0024
            -0.0063         -4.2124         -0.0066
            -0.0024         -0.0066         -4.1581

     Atom  8  Ca  pos: (  0.657339  0.073511  0.356227)  dia sigma:          -4.23
            -4.2230          0.0072         -0.0106
             0.0072         -4.2335         -0.0099
            -0.0106         -0.0099         -4.2204

     Atom  9  Ca  pos: (  0.492282  0.286878  0.361532)  dia sigma:          -4.21
            -4.2256          0.0035          0.0059
             0.0035         -4.2153          0.0035
             0.0059          0.0035         -4.1988

     Atom 10  Ca  pos: (  0.757187  0.302053  0.507569)  dia sigma:          -4.20
            -4.2185          0.0007          0.0111
             0.0007         -4.2183         -0.0001
             0.0111         -0.0001         -4.1776

     Atom 11  Ca  pos: (  0.597458  0.311049  1.213888)  dia sigma:          -4.28
            -4.2873         -0.0058          0.0089
            -0.0058         -4.2752         -0.0030
             0.0089         -0.0030         -4.2787

     Atom 12  Ca  pos: (  0.107848  0.064680  0.032943)  dia sigma:          -4.33
            -4.3479         -0.0122         -0.0198
            -0.0122         -4.3120          0.0089
            -0.0198          0.0089         -4.3226

     Atom 13  Si  pos: ( -0.127773  0.203816  0.114706)  dia sigma:           1.85
             1.8334          0.0085          0.0026
             0.0085          1.8677         -0.0064
             0.0026         -0.0064          1.8372

     Atom 14  Si  pos: (  0.494342  0.315677  0.585591)  dia sigma:           1.96
             1.9623         -0.0256         -0.0002
            -0.0256          1.9911          0.0134
            -0.0002          0.0134          1.9143

     Atom 15  Si  pos: (  0.735570  0.314224  0.259614)  dia sigma:           1.90
             1.8764         -0.0387         -0.0152
            -0.0387          1.9045         -0.0001
            -0.0152         -0.0001          1.9076

     Atom 16  Si  pos: (  0.333561  0.200168  0.096542)  dia sigma:           1.88
             1.8810         -0.0505          0.0042
            -0.0505          1.8839         -0.0193
             0.0042         -0.0193          1.8871

     Atom 17  Si  pos: ( -0.008986  0.312401  0.602929)  dia sigma:           1.96
             1.9755         -0.0443         -0.0097
            -0.0443          1.9844         -0.0065
            -0.0097         -0.0065          1.9134

     Atom 18  Si  pos: (  0.226264  0.319798  0.269973)  dia sigma:           1.90
             1.8877         -0.0429          0.0046
            -0.0429          1.9240          0.0195
             0.0046          0.0195          1.8995

     Atom 19  Si  pos: ( -0.151695  0.514740  0.602176)  dia sigma:           1.97
             1.9715         -0.0394         -0.0050
            -0.0394          2.0118          0.0062
            -0.0050          0.0062          1.9162

     Atom 20  Si  pos: (  0.412289  0.053079  0.280314)  dia sigma:           1.91
             1.8855         -0.0302         -0.0101
            -0.0302          1.9300         -0.0064
            -0.0101         -0.0064          1.9150

     Atom 21  Si  pos: (  0.368412  0.525375  0.603553)  dia sigma:           1.91
             1.9038         -0.0402         -0.0131
            -0.0402          1.9395         -0.0043
            -0.0131         -0.0043          1.8842

     Atom 22  Si  pos: (  0.917508  0.042367  0.258767)  dia sigma:           1.93
             1.9219         -0.0340          0.0122
            -0.0340          1.9406         -0.0147
             0.0122         -0.0147          1.9396

     Atom 23  O   pos: (  0.162958  0.424081  0.234337)  dia sigma:          18.27
            18.1771         -0.3264         -0.0603
            -0.3264         18.5199         -0.0227
            -0.0603         -0.0227         18.1278

     Atom 24  O   pos: (  0.234908  0.121212  0.529735)  dia sigma:          17.76
            17.7359          0.0617         -0.1324
             0.0617         17.7610         -0.1068
            -0.1324         -0.1068         17.7776

     Atom 25  O   pos: (  0.482922  0.105460  0.365793)  dia sigma:          17.82
            17.8322          0.0734          0.1527
             0.0734         17.7690          0.0880
             0.1527          0.0880         17.8737

     Atom 26  O   pos: ( -0.250905  0.492247  0.533574)  dia sigma:          17.87
            17.9084          0.0615          0.1292
             0.0615         17.7486          0.0880
             0.1292          0.0880         17.9420

     Atom 27  O   pos: ( -0.005702  0.475376  0.333905)  dia sigma:          17.75
            17.9012          0.1239         -0.0687
             0.1239         17.6548         -0.0280
            -0.0687         -0.0280         17.6892

     Atom 28  O   pos: (  0.274400  0.127287  0.017880)  dia sigma:          17.66
            17.6257          0.0491          0.1287
             0.0491         17.6789          0.1707
             0.1287          0.1707         17.6731

     Atom 29  O   pos: ( -0.006553  0.235922  0.127661)  dia sigma:          17.76
            17.8987          0.3245         -0.1151
             0.3245         17.9155         -0.3579
            -0.1151         -0.3579         17.4776

     Atom 30  H   pos: (  0.016568  0.296571  0.089595)  dia sigma:           0.96
             0.9600         -0.0000         -0.0000
            -0.0000          0.9600         -0.0000
            -0.0000         -0.0000          0.9600

     Atom 31  O   pos: (  0.024490  0.299678  0.720616)  dia sigma:          17.70
            17.6564         -0.0107          0.0728
            -0.0107         17.5007         -0.0111
             0.0728         -0.0111         17.9390

     Atom 32  O   pos: (  0.250521  0.275506  0.154358)  dia sigma:          18.22
            18.0864         -0.1899         -0.2122
            -0.1899         18.1513          0.1914
            -0.2122          0.1914         18.4371

     Atom 33  O   pos: (  0.383047  0.570657  0.718611)  dia sigma:          17.62
            17.4872          0.1036          0.0941
             0.1036         17.5349          0.1107
             0.0941          0.1107         17.8323

     Atom 34  O   pos: (  0.868857  0.088617  0.151218)  dia sigma:          18.27
            18.0764          0.0120          0.1812
             0.0120         18.3651         -0.3158
             0.1812         -0.3158         18.3756

     Atom 35  O   pos: (  0.456432  0.434908  0.598241)  dia sigma:          18.47
            18.4939         -0.2295         -0.0311
            -0.2295         18.7468          0.0338
            -0.0311          0.0338         18.1763

     Atom 36  O   pos: (  0.685271  0.423583  0.222788)  dia sigma:          18.28
            18.2625         -0.3073         -0.0649
            -0.3073         18.5129         -0.0232
            -0.0649         -0.0232         18.0784

     Atom 37  O   pos: (  0.723459  0.133432  0.507013)  dia sigma:          17.84
            17.7534          0.0699         -0.1340
             0.0699         17.7715         -0.1158
            -0.1340         -0.1158         17.9876

     Atom 38  O   pos: ( -0.020578  0.126415  0.342525)  dia sigma:          17.84
            17.8002          0.0727          0.1223
             0.0727         17.8651          0.1054
             0.1223          0.1054         17.8514

     Atom 39  O   pos: (  0.259949  0.477570  0.571195)  dia sigma:          17.65
            17.7444          0.1103          0.1077
             0.1103         17.5909          0.0933
             0.1077          0.0933         17.6021

     Atom 40  O   pos: (  0.513792  0.462886  0.333386)  dia sigma:          17.76
            17.8057          0.0337         -0.1846
             0.0337         17.6913         -0.0497
            -0.1846         -0.0497         17.7750

     Atom 41  O   pos: (  0.842206  0.194986 -0.024121)  dia sigma:          17.83
            17.9163          0.5086          0.3584
             0.5086         17.6687          0.1333
             0.3584          0.1333         17.8977

     Atom 42  H   pos: (  0.635991  0.389460  1.689481)  dia sigma:           0.99
             0.9875         -0.0000         -0.0000
            -0.0000          0.9875         -0.0000
            -0.0000         -0.0000          0.9875

     Atom 43  O   pos: (  0.420870  0.268441  0.043692)  dia sigma:          17.72
            17.8139          0.0814         -0.1369
             0.0814         17.7559         -0.1449
            -0.1369         -0.1449         17.6038

     Atom 44  O   pos: (  0.513861  0.271466  0.698332)  dia sigma:          17.71
            17.5369          0.0733          0.0531
             0.0733         17.6377         -0.0998
             0.0531         -0.0998         17.9425

     Atom 45  O   pos: ( -0.211554  0.273673  0.171463)  dia sigma:          18.39
            18.4290         -0.2397         -0.2572
            -0.2397         18.2255          0.2211
            -0.2572          0.2211         18.5226

     Atom 46  O   pos: (  0.410571  0.251105  0.522183)  dia sigma:          17.85
            17.8478          0.0729          0.1349
             0.0729         17.8381          0.0979
             0.1349          0.0979         17.8564

     Atom 47  O   pos: (  0.647640  0.236590  0.294617)  dia sigma:          17.73
            17.8044          0.1519         -0.0499
             0.1519         17.7558         -0.0519
            -0.0499         -0.0519         17.6320

     Atom 48  O   pos: (  0.588858  0.331888  0.507762)  dia sigma:          17.81
            17.8198          0.0587         -0.1580
             0.0587         17.7081         -0.0692
            -0.1580         -0.0692         17.9169

     Atom 49  O   pos: ( -0.180959  0.342372  0.364010)  dia sigma:          17.77
            17.8007          0.0486          0.1765
             0.0486         17.6940          0.0913
             0.1765          0.0913         17.8102

     Atom 50  O   pos: ( -0.068177  0.223400  0.542928)  dia sigma:          17.78
            17.7564          0.1189          0.1247
             0.1189         17.7505          0.0741
             0.1247          0.0741         17.8391

     Atom 51  O   pos: (  0.160624  0.247652  0.342693)  dia sigma:          17.77
            17.7020          0.0645         -0.1373
             0.0645         17.7931         -0.1247
            -0.1373         -0.1247         17.8150

     Atom 52  O   pos: (  0.077053  0.358722  0.527665)  dia sigma:          17.79
            17.7760          0.0681         -0.1362
             0.0681         17.7441         -0.1144
            -0.1362         -0.1144         17.8351

     Atom 53  O   pos: (  0.329166  0.354514  0.327777)  dia sigma:          17.69
            17.7912          0.0625          0.0881
             0.0625         17.5789          0.0847
             0.0881          0.0847         17.6975

     Atom 54  O   pos: ( -0.163136  0.539596  0.721514)  dia sigma:          17.85
            17.7340          0.0519         -0.0403
             0.0519         17.6977          0.0116
            -0.0403          0.0116         18.1244

     Atom 55  O   pos: (  0.390460  0.133053  0.187282)  dia sigma:          18.44
            18.2365         -0.1557          0.1897
            -0.1557         18.4556         -0.3227
             0.1897         -0.3227         18.6179

     Atom 56  O   pos: ( -0.099729  0.399765  0.611494)  dia sigma:          18.53
            18.5242         -0.2616         -0.0089
            -0.2616         18.7373         -0.0468
            -0.0089         -0.0468         18.3175

     Atom 57  O   pos: (  0.268261  0.128335  0.901706)  dia sigma:          18.09
            18.5376         -0.3171         -0.2915
            -0.3171         17.4599         -0.0218
            -0.2915         -0.0218         18.2765

     Atom 58  H   pos: (  0.306182  0.126040  0.837833)  dia sigma:           1.00
             1.0022         -0.0000         -0.0000
            -0.0000          1.0022         -0.0000
            -0.0000         -0.0000          1.0022

     Atom 59  H   pos: (  0.198294  0.151627  0.886532)  dia sigma:           0.96
             0.9633         -0.0000         -0.0000
            -0.0000          0.9633         -0.0000
            -0.0000         -0.0000          0.9633

     Atom 60  O   pos: (  0.085489  0.696741  1.607784)  dia sigma:          18.15
            18.6417         -0.2912          0.0386
            -0.2912         17.7723          0.3300
             0.0386          0.3300         18.0333

     Atom 61  H   pos: (  0.122001  0.652474  1.557143)  dia sigma:           0.92
             0.9216         -0.0000         -0.0000
            -0.0000          0.9216         -0.0000
            -0.0000         -0.0000          0.9216

     Atom 62  H   pos: (  0.328555  0.229266  1.575470)  dia sigma:           0.98
             0.9759         -0.0000         -0.0000
            -0.0000          0.9759         -0.0000
            -0.0000         -0.0000          0.9759

     Atom 63  O   pos: (  0.563353  0.448632  0.787397)  dia sigma:          18.02
            18.0587         -0.2331          0.2945
            -0.2331         18.5675          0.0824
             0.2945          0.0824         17.4307

     Atom 64  H   pos: (  0.537651  0.381602  0.762976)  dia sigma:           0.96
             0.9590         -0.0000         -0.0000
            -0.0000          0.9590         -0.0000
            -0.0000         -0.0000          0.9590

     Atom 65  H   pos: (  0.508027  0.493970  0.767527)  dia sigma:           1.02
             1.0165         -0.0000         -0.0000
            -0.0000          1.0165         -0.0000
            -0.0000         -0.0000          1.0165

     Atom 66  O   pos: (  0.367057  0.482299  0.178716)  dia sigma:          18.26
            18.3924          0.1649         -0.1900
             0.1649         18.3737         -0.5292
            -0.1900         -0.5292         18.0042

     Atom 67  H   pos: (  0.748169  0.039015  0.151186)  dia sigma:           0.98
             0.9806         -0.0000         -0.0000
            -0.0000          0.9806         -0.0000
            -0.0000         -0.0000          0.9806

     Atom 68  H   pos: (  0.376657  0.421360  0.221768)  dia sigma:           0.97
             0.9718         -0.0000         -0.0000
            -0.0000          0.9718         -0.0000
            -0.0000         -0.0000          0.9718

     Atom 69  O   pos: (  0.669943  0.469313  1.253561)  dia sigma:          18.19
            18.7924         -0.1784         -0.1660
            -0.1784         18.3477          0.0398
            -0.1660          0.0398         17.4410

     Atom 70  H   pos: (  0.631240  0.532757  1.257605)  dia sigma:           1.00
             0.9969         -0.0000         -0.0000
            -0.0000          0.9969         -0.0000
            -0.0000         -0.0000          0.9969

     Atom 71  H   pos: ( -0.260008  0.495606  1.261678)  dia sigma:           1.00
             0.9974         -0.0000         -0.0000
            -0.0000          0.9974         -0.0000
            -0.0000         -0.0000          0.9974

     Atom 72  O   pos: (  0.486801  0.442964  1.128921)  dia sigma:          18.12
            18.5991          0.1450         -0.3045
             0.1450         17.9841         -0.5984
            -0.3045         -0.5984         17.7849

     Atom 73  H   pos: (  0.501726  0.498093  1.082049)  dia sigma:           1.02
             1.0220         -0.0000         -0.0000
            -0.0000          1.0220         -0.0000
            -0.0000         -0.0000          1.0220

     Atom 74  H   pos: (  0.413157  0.444628  1.136556)  dia sigma:           1.02
             1.0205         -0.0000         -0.0000
            -0.0000          1.0205         -0.0000
            -0.0000         -0.0000          1.0205

     Atom 75  O   pos: (  0.217360  0.599241  1.256035)  dia sigma:          18.12
            17.5668         -0.3112         -0.0152
            -0.3112         18.0687          0.1656
            -0.0152          0.1656         18.7267

     Atom 76  H   pos: (  0.232592  0.575905  1.324908)  dia sigma:           1.00
             1.0002         -0.0000         -0.0000
            -0.0000          1.0002         -0.0000
            -0.0000         -0.0000          1.0002

     Atom 77  H   pos: (  0.242001  0.544877  1.211613)  dia sigma:           1.00
             0.9964         -0.0000         -0.0000
            -0.0000          0.9964         -0.0000
            -0.0000         -0.0000          0.9964

     Atom 78  O   pos: (  0.510305  0.658442  1.516105)  dia sigma:          17.93
            18.5975          0.0251         -0.1905
             0.0251         17.6436         -0.4697
            -0.1905         -0.4697         17.5631

     Atom 79  H   pos: (  0.579038  0.636165  1.533880)  dia sigma:           1.01
             1.0061         -0.0000         -0.0000
            -0.0000          1.0061         -0.0000
            -0.0000         -0.0000          1.0061

     Atom 80  H   pos: (  0.466412  0.618961  1.561086)  dia sigma:           1.01
             1.0126         -0.0000         -0.0000
            -0.0000          1.0126         -0.0000
            -0.0000         -0.0000          1.0126

     Atom 81  O   pos: ( -0.157080  0.584898  1.214145)  dia sigma:          17.95
            17.9525         -0.6473         -0.1169
            -0.6473         17.9708         -0.1310
            -0.1169         -0.1310         17.9334

     Atom 82  H   pos: ( -0.107436  0.554261  1.166743)  dia sigma:           0.97
             0.9728         -0.0000         -0.0000
            -0.0000          0.9728         -0.0000
            -0.0000         -0.0000          0.9728

     Atom 83  H   pos: (  0.119435  0.170338  1.169680)  dia sigma:           1.01
             1.0097         -0.0000         -0.0000
            -0.0000          1.0097         -0.0000
            -0.0000         -0.0000          1.0097

     Atom 84  O   pos: ( -0.106075  0.456090  0.166438)  dia sigma:          18.08
            18.2769         -0.0882         -0.2184
            -0.0882         17.3281         -0.0280
            -0.2184         -0.0280         18.6454

     Atom 85  H   pos: ( -0.072595  0.454655  0.235077)  dia sigma:           0.94
             0.9372         -0.0000         -0.0000
            -0.0000          0.9372         -0.0000
            -0.0000         -0.0000          0.9372

     Atom 86  H   pos: ( -0.046609  0.457464  0.122425)  dia sigma:           1.03
             1.0317         -0.0000         -0.0000
            -0.0000          1.0317         -0.0000
            -0.0000         -0.0000          1.0317

     Atom 87  O   pos: (  0.018933  0.234935  1.083672)  dia sigma:          18.00
            17.2160         -0.0124          0.1004
            -0.0124         18.6918          0.1400
             0.1004          0.1400         18.0999

     Atom 88  H   pos: (  0.013174  0.298127  1.044369)  dia sigma:           0.99
             0.9884         -0.0000         -0.0000
            -0.0000          0.9884         -0.0000
            -0.0000         -0.0000          0.9884

     Atom 89  H   pos: (  0.013820  0.181732  1.032793)  dia sigma:           1.04
             1.0370         -0.0000         -0.0000
            -0.0000          1.0370         -0.0000
            -0.0000         -0.0000          1.0370

     Atom 90  O   pos: (  0.009198  0.371715  0.923804)  dia sigma:          18.07
            18.0515          0.0740         -0.2041
             0.0740         18.5301          0.4516
            -0.2041          0.4516         17.6205

     Atom 91  H   pos: (  0.044859  0.318559  0.887026)  dia sigma:           1.04
             1.0394         -0.0000         -0.0000
            -0.0000          1.0394         -0.0000
            -0.0000         -0.0000          1.0394

     Atom 92  H   pos: (  0.060317  0.427182  0.927598)  dia sigma:           0.95
             0.9522         -0.0000         -0.0000
            -0.0000          0.9522         -0.0000
            -0.0000         -0.0000          0.9522

     Atom 93  O   pos: (  0.105472  0.396947  1.552091)  dia sigma:          17.98
            18.4096          0.0572          0.2630
             0.0572         17.3391         -0.0174
             0.2630         -0.0174         18.1955

     Atom 94  H   pos: (  0.030858  0.392301  1.553599)  dia sigma:           0.99
             0.9911         -0.0000         -0.0000
            -0.0000          0.9911         -0.0000
            -0.0000         -0.0000          0.9911

     Atom 95  H   pos: (  0.123193  0.394215  1.625853)  dia sigma:           0.95
             0.9516         -0.0000         -0.0000
            -0.0000          0.9516         -0.0000
            -0.0000         -0.0000          0.9516

     Atom 96  O   pos: (  0.732172  0.393971  0.899713)  dia sigma:          18.06
            18.1089         -0.0462          0.2260
            -0.0462         18.6845         -0.2957
             0.2260         -0.2957         17.3763

     Atom 97  H   pos: (  0.676005  0.434890  0.872187)  dia sigma:           0.98
             0.9844         -0.0000         -0.0000
            -0.0000          0.9844         -0.0000
            -0.0000         -0.0000          0.9844

     Atom 98  H   pos: (  0.702707  0.325951  0.901737)  dia sigma:           1.02
             1.0244         -0.0000         -0.0000
            -0.0000          1.0244         -0.0000
            -0.0000         -0.0000          1.0244

     Atom 99  O   pos: (  0.752235  0.313864  1.116839)  dia sigma:          18.17
            17.6365          0.1830         -0.4013
             0.1830         18.8866          0.0980
            -0.4013          0.0980         17.9787

     Atom100  H   pos: ( -0.222910  0.379963  1.106792)  dia sigma:           1.04
             1.0432         -0.0000         -0.0000
            -0.0000          1.0432         -0.0000
            -0.0000         -0.0000          1.0432

     Atom101  H   pos: (  0.771520  0.260432  1.068302)  dia sigma:           0.98
             0.9837         -0.0000         -0.0000
            -0.0000          0.9837         -0.0000
            -0.0000         -0.0000          0.9837

     Atom102  O   pos: (  0.582927  0.169116  0.066124)  dia sigma:          18.07
            18.0966         -0.2741          0.4749
            -0.2741         17.7539          0.1786
             0.4749          0.1786         18.3592

     Atom103  H   pos: (  0.609981  0.182626  0.133657)  dia sigma:           1.02
             1.0243         -0.0000         -0.0000
            -0.0000          1.0243         -0.0000
            -0.0000         -0.0000          1.0243

     Atom104  H   pos: (  0.517332  0.212208  0.059691)  dia sigma:           0.87
             0.8721         -0.0000         -0.0000
            -0.0000          0.8721         -0.0000
            -0.0000         -0.0000          0.8721

     Atom105  O   pos: (  0.718126  0.337472  0.689007)  dia sigma:          18.18
            18.2026          0.0007         -0.2012
             0.0007         18.8827         -0.0279
            -0.2012         -0.0279         17.4603

     Atom106  H   pos: (  0.674958  0.397210  0.699042)  dia sigma:           1.01
             1.0072         -0.0000         -0.0000
            -0.0000          1.0072         -0.0000
            -0.0000         -0.0000          1.0072

     Atom107  H   pos: (  0.671055  0.281299  0.702125)  dia sigma:           1.00
             0.9961         -0.0000         -0.0000
            -0.0000          0.9961         -0.0000
            -0.0000         -0.0000          0.9961

     Atom108  O   pos: (  0.219644  0.272112  0.703346)  dia sigma:          18.09
            18.2325         -0.2352         -0.0760
            -0.2352         18.5317         -0.0861
            -0.0760         -0.0861         17.5018

     Atom109  H   pos: (  0.216312  0.197740  0.712309)  dia sigma:           0.98
             0.9834         -0.0000         -0.0000
            -0.0000          0.9834         -0.0000
            -0.0000         -0.0000          0.9834

     Atom110  H   pos: (  0.145539  0.291686  0.712321)  dia sigma:           0.92
             0.9161         -0.0000         -0.0000
            -0.0000          0.9161         -0.0000
            -0.0000         -0.0000          0.9161

     Atom111  O   pos: ( -0.078250  0.208459  1.267066)  dia sigma:          17.97
            17.9062          0.3724          0.2281
             0.3724         17.3980          0.0345
             0.2281          0.0345         18.6099

     Atom112  H   pos: ( -0.028327  0.232705  1.315593)  dia sigma:           1.04
             1.0397         -0.0000         -0.0000
            -0.0000          1.0397         -0.0000
            -0.0000         -0.0000          1.0397

     Atom113  H   pos: ( -0.052512  0.226686  1.199022)  dia sigma:           0.97
             0.9749         -0.0000         -0.0000
            -0.0000          0.9749         -0.0000
            -0.0000         -0.0000          0.9749

     Atom114  O   pos: (  0.152266  0.574334  1.466518)  dia sigma:          18.01
            17.9236         -0.0290          0.4552
            -0.0290         18.1776         -0.3920
             0.4552         -0.3920         17.9255

     Atom115  H   pos: (  0.139100  0.505873  1.495776)  dia sigma:           0.96
             0.9565         -0.0000         -0.0000
            -0.0000          0.9565         -0.0000
            -0.0000         -0.0000          0.9565

     Atom116  H   pos: (  0.094834  0.587387  1.420460)  dia sigma:           1.00
             0.9951         -0.0000         -0.0000
            -0.0000          0.9951         -0.0000
            -0.0000         -0.0000          0.9951

     Atom117  O   pos: (  0.651237  0.416118  0.004343)  dia sigma:          18.15
            18.4639         -0.3280          0.0143
            -0.3280         18.4742         -0.5069
             0.0143         -0.5069         17.5093

     Atom118  H   pos: (  0.655494  0.350210  0.037424)  dia sigma:           1.03
             1.0264         -0.0000         -0.0000
            -0.0000          1.0264         -0.0000
            -0.0000         -0.0000          1.0264

     Atom119  H   pos: (  0.579836  0.436732  0.006287)  dia sigma:           1.00
             0.9973         -0.0000         -0.0000
            -0.0000          0.9973         -0.0000
            -0.0000         -0.0000          0.9973

     Atom120  O   pos: (  0.369928  0.497139  1.386661)  dia sigma:          18.06
            17.5296          0.3682         -0.3030
             0.3682         18.2612         -0.2092
            -0.3030         -0.2092         18.3874

     Atom121  H   pos: (  0.358693  0.496597  1.460490)  dia sigma:           0.99
             0.9893         -0.0000         -0.0000
            -0.0000          0.9893         -0.0000
            -0.0000         -0.0000          0.9893

     Atom122  H   pos: (  0.399906  0.563511  1.371833)  dia sigma:           1.01
             1.0105         -0.0000         -0.0000
            -0.0000          1.0105         -0.0000
            -0.0000         -0.0000          1.0105

     Atom123  O   pos: (  0.073739  0.425983  0.022082)  dia sigma:          17.87
            17.4995         -0.3104          0.1692
            -0.3104         18.2157          0.3884
             0.1692          0.3884         17.8940

     Atom124  H   pos: (  0.063103  0.384323 -0.039858)  dia sigma:           0.98
             0.9769         -0.0000         -0.0000
            -0.0000          0.9769         -0.0000
            -0.0000         -0.0000          0.9769

     Atom125  H   pos: (  0.346030  0.023190  0.003927)  dia sigma:           0.92
             0.9235         -0.0000         -0.0000
            -0.0000          0.9235         -0.0000
            -0.0000         -0.0000          0.9235

     Atom126  O   pos: ( -0.095242  0.372784  1.609787)  dia sigma:          17.88
            17.7456         -0.0445          0.3128
            -0.0445         18.4704          0.2879
             0.3128          0.2879         17.4216

     Atom127  H   pos: ( -0.130004  0.439791  1.607783)  dia sigma:           0.97
             0.9667         -0.0000         -0.0000
            -0.0000          0.9667         -0.0000
            -0.0000         -0.0000          0.9667

     Atom128  H   pos: ( -0.139159  0.322720  1.574807)  dia sigma:           0.96
             0.9635         -0.0000         -0.0000
            -0.0000          0.9635         -0.0000
            -0.0000         -0.0000          0.9635

     Atom129  O   pos: (  0.730946  0.236335  1.321348)  dia sigma:          18.13
            18.2522          0.0034         -0.1762
             0.0034         17.4392          0.1817
            -0.1762          0.1817         18.7088

     Atom130  H   pos: (  0.797292  0.233920  1.286049)  dia sigma:           0.97
             0.9659         -0.0000         -0.0000
            -0.0000          0.9659         -0.0000
            -0.0000         -0.0000          0.9659

     Atom131  H   pos: (  0.750381  0.246697  1.392046)  dia sigma:           1.01
             1.0134         -0.0000         -0.0000
            -0.0000          1.0134         -0.0000
            -0.0000         -0.0000          1.0134

     Atom132  O   pos: ( -0.012197  0.503577  1.095576)  dia sigma:          18.04
            18.4656         -0.1791          0.2881
            -0.1791         17.3849         -0.4509
             0.2881         -0.4509         18.2640

     Atom133  H   pos: (  0.059000  0.495678  1.112511)  dia sigma:           1.04
             1.0407         -0.0000         -0.0000
            -0.0000          1.0407         -0.0000
            -0.0000         -0.0000          1.0407

     Atom134  H   pos: ( -0.015106  0.533491  1.027607)  dia sigma:           1.01
             1.0052         -0.0000         -0.0000
            -0.0000          1.0052         -0.0000
            -0.0000         -0.0000          1.0052

     Atom135  O   pos: (  0.283386  0.688354  1.711580)  dia sigma:          17.90
            17.2582          0.0322         -0.0233
             0.0322         17.9249         -0.2156
            -0.0233         -0.2156         18.5096

     Atom136  H   pos: (  0.428575  0.377362  0.005569)  dia sigma:           0.89
             0.8899         -0.0000         -0.0000
            -0.0000          0.8899         -0.0000
            -0.0000         -0.0000          0.8899

     Atom137  H   pos: (  0.283025  0.682795  1.638057)  dia sigma:           1.05
             1.0465         -0.0000         -0.0000
            -0.0000          1.0465         -0.0000
            -0.0000         -0.0000          1.0465

     Atom138  O   pos: (  0.022325  0.635159  1.315725)  dia sigma:          18.07
            18.7016         -0.0828         -0.1241
            -0.0828         17.4973          0.3223
            -0.1241          0.3223         18.0028

     Atom139  H   pos: (  0.073424  0.610673  1.267478)  dia sigma:           1.01
             1.0054         -0.0000         -0.0000
            -0.0000          1.0054         -0.0000
            -0.0000         -0.0000          1.0054

     Atom140  H   pos: ( -0.045446  0.622429  1.287164)  dia sigma:           0.98
             0.9812         -0.0000         -0.0000
            -0.0000          0.9812         -0.0000
            -0.0000         -0.0000          0.9812

     Atom141  O   pos: (  0.171304  0.493297  0.930895)  dia sigma:          18.06
            17.8254         -0.0674         -0.3490
            -0.0674         18.6439          0.0903
            -0.3490          0.0903         17.7075

     Atom142  H   pos: (  0.222010  0.455806  0.886885)  dia sigma:           0.92
             0.9229         -0.0000         -0.0000
            -0.0000          0.9229         -0.0000
            -0.0000         -0.0000          0.9229

     Atom143  H   pos: (  0.187939  0.564552  0.917564)  dia sigma:           1.01
             1.0052         -0.0000         -0.0000
            -0.0000          1.0052         -0.0000
            -0.0000         -0.0000          1.0052

     Atom144  O   pos: (  0.601119  0.200948  0.858399)  dia sigma:          18.03
            17.9790         -0.5663          0.0362
            -0.5663         18.0115          0.0418
             0.0362          0.0418         18.0994

     Atom145  H   pos: (  0.557946  0.239327  0.809096)  dia sigma:           0.95
             0.9480         -0.0000         -0.0000
            -0.0000          0.9480         -0.0000
            -0.0000         -0.0000          0.9480

     Atom146  H   pos: (  0.638277  0.157078  0.807719)  dia sigma:           0.93
             0.9302         -0.0000         -0.0000
            -0.0000          0.9302         -0.0000
            -0.0000         -0.0000          0.9302

     Atom147  O   pos: (  0.199310  0.216384  1.533043)  dia sigma:          17.77
            17.2671         -0.2600          0.2419
            -0.2600         18.2698          0.3270
             0.2419          0.3270         17.7759

     Atom148  H   pos: (  0.166547  0.281551  1.514023)  dia sigma:           0.96
             0.9573         -0.0000         -0.0000
            -0.0000          0.9573         -0.0000
            -0.0000         -0.0000          0.9573

     Atom149  H   pos: ( -0.123995  0.633191  1.484435)  dia sigma:           1.01
             1.0098         -0.0000         -0.0000
            -0.0000          1.0098         -0.0000
            -0.0000         -0.0000          1.0098

     Atom150  O   pos: (  0.257396  0.445647  1.114594)  dia sigma:          18.00
            17.4972         -0.4160          0.3026
            -0.4160         18.4354         -0.0929
             0.3026         -0.0929         18.0621

     Atom151  H   pos: (  0.229322  0.472008  1.050356)  dia sigma:           0.99
             0.9907         -0.0000         -0.0000
            -0.0000          0.9907         -0.0000
            -0.0000         -0.0000          0.9907

     Atom152  H   pos: (  0.276383  0.376301  1.096004)  dia sigma:           1.01
             1.0101         -0.0000         -0.0000
            -0.0000          1.0101         -0.0000
            -0.0000         -0.0000          1.0101

     Atom153  O   pos: (  0.354129  0.293073  1.000739)  dia sigma:          18.00
            17.5228          0.4240          0.0923
             0.4240         18.4057         -0.2340
             0.0923         -0.2340         18.0606

     Atom154  H   pos: (  0.358219  0.337541  0.940768)  dia sigma:           0.99
             0.9918         -0.0000         -0.0000
            -0.0000          0.9918         -0.0000
            -0.0000         -0.0000          0.9918

     Atom155  H   pos: (  0.321376  0.231557  0.973687)  dia sigma:           1.00
             0.9964         -0.0000         -0.0000
            -0.0000          0.9964         -0.0000
            -0.0000         -0.0000          0.9964

     Atom156  O   pos: (  0.062762  0.160259  0.856122)  dia sigma:          17.82
            17.4527         -0.3335         -0.0212
            -0.3335         18.1503         -0.0660
            -0.0212         -0.0660         17.8670

     Atom157  H   pos: (  0.048161  0.216721  0.807074)  dia sigma:           0.96
             0.9633         -0.0000         -0.0000
            -0.0000          0.9633         -0.0000
            -0.0000         -0.0000          0.9633

     Atom158  H   pos: ( -0.221595  0.580993  0.805503)  dia sigma:           0.89
             0.8940         -0.0000         -0.0000
            -0.0000          0.8940         -0.0000
            -0.0000         -0.0000          0.8940

     Atom159  O   pos: (  0.539897  0.226638  1.057858)  dia sigma:          18.11
            18.5332         -0.3276         -0.2811
            -0.3276         17.4837         -0.0438
            -0.2811         -0.0438         18.3081

     Atom160  H   pos: (  0.471639  0.254041  1.040812)  dia sigma:           0.96
             0.9621         -0.0000         -0.0000
            -0.0000          0.9621         -0.0000
            -0.0000         -0.0000          0.9621

     Atom161  H   pos: (  0.574713  0.227008  0.992427)  dia sigma:           1.02
             1.0194         -0.0000         -0.0000
            -0.0000          1.0194         -0.0000
            -0.0000         -0.0000          1.0194

     Atom162  O   pos: (  0.311418  0.404324  0.825773)  dia sigma:          18.14
            17.8021          0.5018         -0.0731
             0.5018         18.4483          0.0485
            -0.0731          0.0485         18.1677

     Atom163  H   pos: (  0.285538  0.351886  0.777817)  dia sigma:           0.95
             0.9483         -0.0000         -0.0000
            -0.0000          0.9483         -0.0000
            -0.0000         -0.0000          0.9483

     Atom164  H   pos: (  0.343550  0.458781  0.784515)  dia sigma:           0.96
             0.9586         -0.0000         -0.0000
            -0.0000          0.9586         -0.0000
            -0.0000         -0.0000          0.9586

     Atom165  O   pos: (  0.782415  0.151707  0.992064)  dia sigma:          17.95
            18.4646          0.3879         -0.1621
             0.3879         17.3310         -0.1271
            -0.1621         -0.1271         18.0396

     Atom166  H   pos: (  0.712099  0.134192  0.978879)  dia sigma:           1.05
             1.0510         -0.0000         -0.0000
            -0.0000          1.0510         -0.0000
            -0.0000         -0.0000          1.0510

     Atom167  H   pos: (  0.809580  0.168072  0.923676)  dia sigma:           0.97
             0.9669         -0.0000         -0.0000
            -0.0000          0.9669         -0.0000
            -0.0000         -0.0000          0.9669

     Atom168  O   pos: (  0.843403  0.204935  0.801345)  dia sigma:          18.12
            18.6904         -0.2021          0.1956
            -0.2021         17.8822          0.3088
             0.1956          0.3088         17.7918

     Atom169  H   pos: ( -0.092758  0.170724  0.807363)  dia sigma:           1.00
             1.0046         -0.0000         -0.0000
            -0.0000          1.0046         -0.0000
            -0.0000         -0.0000          1.0046

     Atom170  H   pos: (  0.788768  0.171050  0.758233)  dia sigma:           0.90
             0.8974         -0.0000         -0.0000
            -0.0000          0.8974         -0.0000
            -0.0000         -0.0000          0.8974

     Atom171  O   pos: (  0.410438  0.103634  0.714068)  dia sigma:          17.93
            17.9786         -0.2078          0.1771
            -0.2078         18.4813         -0.2286
             0.1771         -0.2286         17.3428

     Atom172  H   pos: (  0.450120  0.170375  0.710815)  dia sigma:           0.89
             0.8935         -0.0000         -0.0000
            -0.0000          0.8935         -0.0000
            -0.0000         -0.0000          0.8935

     Atom173  H   pos: (  0.147356  0.519388  0.738263)  dia sigma:           1.05
             1.0518         -0.0000         -0.0000
            -0.0000          1.0518         -0.0000
            -0.0000         -0.0000          1.0518

     Atom174  O   pos: (  0.369476  0.498584  1.594196)  dia sigma:          17.97
            18.2440         -0.5774         -0.3789
            -0.5774         17.8442         -0.2410
            -0.3789         -0.2410         17.8200

     Atom175  H   pos: (  0.418626  0.445530  1.609030)  dia sigma:           1.04
             1.0416         -0.0000         -0.0000
            -0.0000          1.0416         -0.0000
            -0.0000         -0.0000          1.0416

     Atom176  H   pos: (  0.320137  0.494308  1.650763)  dia sigma:           0.97
             0.9739         -0.0000         -0.0000
            -0.0000          0.9739         -0.0000
            -0.0000         -0.0000          0.9739

     Atom177  O   pos: (  0.464529  0.331195  1.326715)  dia sigma:          18.27
            18.3416          0.2265         -0.1783
             0.2265         18.7812          0.2466
            -0.1783          0.2466         17.6905

     Atom178  H   pos: (  0.434926  0.396834  1.350126)  dia sigma:           0.94
             0.9420         -0.0000         -0.0000
            -0.0000          0.9420         -0.0000
            -0.0000         -0.0000          0.9420

     Atom179  H   pos: (  0.408889  0.281698  1.328790)  dia sigma:           0.99
             0.9937         -0.0000         -0.0000
            -0.0000          0.9937         -0.0000
            -0.0000         -0.0000          0.9937

     Atom180  O   pos: ( -0.299337  0.642009  1.652020)  dia sigma:          17.92
            17.9568          0.1573         -0.4845
             0.1573         18.2253         -0.2828
            -0.4845         -0.2828         17.5850

     Atom181  H   pos: ( -0.234884  0.648096  1.613690)  dia sigma:           0.97
             0.9711         -0.0000         -0.0000
            -0.0000          0.9711         -0.0000
            -0.0000         -0.0000          0.9711

     Atom182  H   pos: ( -0.301875  0.569458  1.670013)  dia sigma:           0.98
             0.9842         -0.0000         -0.0000
            -0.0000          0.9842         -0.0000
            -0.0000         -0.0000          0.9842

     Paramagnetic contribution in ppm:

     Atom  1  Ca  pos: (  0.096325  0.538985  0.533010)  para sigma:        -477.41
          -476.2803         -5.2707         -6.5807
            -3.9399       -469.9852         -8.7010
            -6.4082         -8.0875       -485.9686

     Atom  2  Ca  pos: (  0.145885  0.075110  0.374292)  para sigma:        -477.75
          -450.8802          0.5854        -15.6894
             2.5255       -472.6914        -11.9176
           -15.6137         -1.1818       -509.6661

     Atom  3  Ca  pos: ( -0.009559  0.296118  0.375745)  para sigma:        -484.36
          -458.5552          8.9887          3.8225
             0.7442       -472.5002          4.0588
            10.4988          3.0987       -522.0343

     Atom  4  Ca  pos: (  0.244844  0.302389  0.521237)  para sigma:        -469.65
          -441.8030        -11.1838         -0.1372
           -12.2626       -466.8010          2.8940
            -5.4511          0.6303       -500.3562

     Atom  5  Ca  pos: (  0.247028  0.462374  0.048881)  para sigma:        -473.85
          -479.9455         29.5133         -1.7207
            33.2975       -499.9706          6.7259
            10.8910         13.6743       -441.6367

     Atom  6  Ca  pos: ( -0.124071  0.387370  0.799730)  para sigma:        -457.99
          -434.4797         11.9847          0.0340
            10.8250       -446.8537        -31.8592
             9.6813        -26.0030       -492.6295

     Atom  7  Ca  pos: (  0.585221  0.525012  0.495685)  para sigma:        -477.77
          -464.8269          8.2267         15.6600
             6.7541       -484.3546         18.5442
            16.8268         15.0787       -484.1221

     Atom  8  Ca  pos: (  0.657339  0.073511  0.356227)  para sigma:        -483.77
          -491.4439          0.4928         16.0474
            -5.7835       -483.2214         11.9948
            20.0452         15.2443       -476.6568

     Atom  9  Ca  pos: (  0.492282  0.286878  0.361532)  para sigma:        -478.62
          -462.2559         -4.1876         -3.9499
             3.2111       -482.5341          1.2532
             3.3085          5.8804       -491.0699

     Atom 10  Ca  pos: (  0.757187  0.302053  0.507569)  para sigma:        -482.88
          -486.5120         11.4410        -23.7118
            13.0563       -487.2141        -13.3139
           -24.0696        -12.4255       -474.9070

     Atom 11  Ca  pos: (  0.597458  0.311049  1.213888)  para sigma:        -456.33
          -446.4138          8.1394        -24.1343
             5.8488       -473.5484          3.1390
           -13.2922          6.7508       -449.0304

     Atom 12  Ca  pos: (  0.107848  0.064680  0.032943)  para sigma:        -530.80
          -492.3995        -33.2326         49.4691
           -29.4747       -495.8435         -5.8625
            28.8316        -17.4030       -604.1470

     Atom 13  Si  pos: ( -0.127773  0.203816  0.114706)  para sigma:        -407.76
          -403.9730         11.8977         32.4593
            23.8527       -427.1624         12.9391
            -9.9574          7.2901       -392.1553

     Atom 14  Si  pos: (  0.494342  0.315677  0.585591)  para sigma:        -403.21
          -399.8195          8.0649          4.1569
            14.3997       -433.3931        -13.1661
             0.7137        -13.9334       -376.4149

     Atom 15  Si  pos: (  0.735570  0.314224  0.259614)  para sigma:        -394.36
          -376.8764         30.9776         14.7226
            37.8611       -400.7925         -3.0208
            19.2155          2.4002       -405.4025

     Atom 16  Si  pos: (  0.333561  0.200168  0.096542)  para sigma:        -399.38
          -392.8715         43.8220          3.8979
            39.7017       -395.3931         13.1129
            -4.3538         20.3001       -409.8695

     Atom 17  Si  pos: ( -0.008986  0.312401  0.602929)  para sigma:        -404.53
          -419.8223         34.0839          8.6729
            29.0315       -417.3321         -1.2975
            11.2603          2.0946       -376.4364

     Atom 18  Si  pos: (  0.226264  0.319798  0.269973)  para sigma:        -400.98
          -385.5833         34.0542         -5.9373
            35.4242       -409.0694        -11.3220
            -9.5574        -12.0540       -408.2761

     Atom 19  Si  pos: ( -0.151695  0.514740  0.602176)  para sigma:        -401.64
          -394.0537         25.1120         -6.0703
            29.3573       -433.6901          2.8665
            -0.6389          3.1432       -377.1715

     Atom 20  Si  pos: (  0.412289  0.053079  0.280314)  para sigma:        -397.13
          -379.3372         26.1028          5.9935
            26.8345       -410.1648         10.0645
             3.1105         -1.3891       -401.8926

     Atom 21  Si  pos: (  0.368412  0.525375  0.603553)  para sigma:        -405.13
          -400.8230         34.1556          9.8125
            30.0941       -426.2068          7.2295
             7.9117          4.0595       -388.3636

     Atom 22  Si  pos: (  0.917508  0.042367  0.258767)  para sigma:        -396.45
          -381.8880         36.0972        -14.9904
            27.1904       -396.6004          7.5497
             2.4905         14.7420       -410.8723

     Atom 23  O   pos: (  0.162958  0.424081  0.234337)  para sigma:         -67.72
           -74.7505        -20.7425        -19.2007
           -18.7956        -59.3400         -6.5197
            -8.8905          4.5798        -69.0837

     Atom 24  O   pos: (  0.234908  0.121212  0.529735)  para sigma:        -103.98
           -90.8993         13.6476         -2.0902
             8.0328        -95.5729         -2.2384
            10.7489          7.8913       -125.4771

     Atom 25  O   pos: (  0.482922  0.105460  0.365793)  para sigma:        -103.32
           -92.7064         19.5658         -8.4570
            19.0428       -115.1827         -6.2145
            -5.9684          0.4706       -102.0600

     Atom 26  O   pos: ( -0.250905  0.492247  0.533574)  para sigma:        -112.93
           -82.2817         -2.5464          2.2012
            -5.4535       -133.1422         -8.4507
            -9.3142         -4.2078       -123.3619

     Atom 27  O   pos: ( -0.005702  0.475376  0.333905)  para sigma:         -96.32
           -64.6237         21.3736         -1.6945
            23.6610       -107.2168         -4.6655
           -19.9016        -10.3006       -117.1197

     Atom 28  O   pos: (  0.274400  0.127287  0.017880)  para sigma:        -152.63
           -96.8043         10.5657         17.6790
             9.7761       -106.4069         21.2020
            -5.1955        -19.0365       -254.6721

     Atom 29  O   pos: ( -0.006553  0.235922  0.127661)  para sigma:         -49.31
            36.8022        130.4439         14.8855
            93.2933        -60.4727        -27.3834
            25.6074          9.0412       -124.2480

     Atom 30  H   pos: (  0.016568  0.296571  0.089595)  para sigma:           0.00
             0.0000          0.0000          0.0000
             0.0000          0.0000          0.0000
             0.0000          0.0000          0.0000

     Atom 31  O   pos: (  0.024490  0.299678  0.720616)  para sigma:         -80.05
           -68.5838          6.7449          2.4562
             7.9204        -89.1848         -7.9392
             4.3855         -3.2180        -82.3788

     Atom 32  O   pos: (  0.250521  0.275506  0.154358)  para sigma:         -68.90
           -69.6784          4.7488        -37.0459
            -2.4715        -80.8986         13.8246
           -32.7542          6.2193        -56.1232

     Atom 33  O   pos: (  0.383047  0.570657  0.718611)  para sigma:         -65.77
           -70.7955         20.4749          2.8442
            20.3928        -72.3853         14.5711
             2.0148         14.6805        -54.1201

     Atom 34  O   pos: (  0.868857  0.088617  0.151218)  para sigma:         -73.05
           -84.9866         15.5440         38.1744
            23.0665        -70.6327        -10.0001
            28.0040        -15.9286        -63.5396

     Atom 35  O   pos: (  0.456432  0.434908  0.598241)  para sigma:         -76.62
           -80.4901         -7.2835          4.0789
            -7.7169        -70.4146          5.1649
             1.9068          5.8068        -78.9452

     Atom 36  O   pos: (  0.685271  0.423583  0.222788)  para sigma:         -74.61
           -71.5414        -21.8173         -3.2350
           -18.9998        -55.5423         -4.5192
             1.2723          1.1191        -96.7468

     Atom 37  O   pos: (  0.723459  0.133432  0.507013)  para sigma:        -119.61
          -143.7529         10.9221         18.2674
            16.5096       -108.6092          8.2800
            14.8838         15.0574       -106.4582

     Atom 38  O   pos: ( -0.020578  0.126415  0.342525)  para sigma:        -106.63
           -82.8253         32.3344          1.1996
            35.9101        -84.0515         -2.5738
            30.1286          9.2027       -153.0107

     Atom 39  O   pos: (  0.259949  0.477570  0.571195)  para sigma:         -88.97
           -68.1552         15.1505         11.6461
            18.5619        -84.5186          7.1345
             7.5434          5.0174       -114.2506

     Atom 40  O   pos: (  0.513792  0.462886  0.333386)  para sigma:         -92.47
           -81.8867         23.0079         12.0351
            24.0274        -96.5596          3.2048
            10.1511          5.2213        -98.9785

     Atom 41  O   pos: (  0.842206  0.194986 -0.024121)  para sigma:         -66.12
           -53.1446         12.7394         -4.6404
            12.1767        -54.3635        -11.7310
            30.1613          7.1417        -90.8543

     Atom 42  H   pos: (  0.635991  0.389460  1.689481)  para sigma:           0.00
             0.0000          0.0000          0.0000
             0.0000          0.0000          0.0000
             0.0000          0.0000          0.0000

     Atom 43  O   pos: (  0.420870  0.268441  0.043692)  para sigma:         -75.22
           -78.9622         29.9891        -15.9705
            21.7515        -93.6484        -22.4822
           -11.4924        -14.7518        -53.0480

     Atom 44  O   pos: (  0.513861  0.271466  0.698332)  para sigma:         -67.12
           -73.3733         14.1964         13.6256
            16.4743        -71.0572        -17.1579
             9.0547        -13.5654        -56.9175

     Atom 45  O   pos: ( -0.211554  0.273673  0.171463)  para sigma:         -79.54
           -64.7290         15.8195        -12.2965
            -2.1963        -94.1919         44.2796
            -6.3186         46.6585        -79.7096

     Atom 46  O   pos: (  0.410571  0.251105  0.522183)  para sigma:        -115.10
           -93.9308         -0.8060          4.0113
             0.9208       -112.9806         -1.7184
            -5.2368         -6.1116       -138.3926

     Atom 47  O   pos: (  0.647640  0.236590  0.294617)  para sigma:         -95.00
           -76.1437         41.0191          1.4860
            41.9087       -102.7582          2.5321
            -1.7456          2.9294       -106.0952

     Atom 48  O   pos: (  0.588858  0.331888  0.507762)  para sigma:        -114.23
           -87.5441         -2.2796         11.3530
            -9.6682       -130.6593          4.8494
            21.9490          4.1641       -124.4767

     Atom 49  O   pos: ( -0.180959  0.342372  0.364010)  para sigma:        -106.98
           -72.0134         20.5567        -15.7163
            11.8794       -130.0924        -15.7837
            14.2600         11.2590       -118.8360

     Atom 50  O   pos: ( -0.068177  0.223400  0.542928)  para sigma:        -102.89
          -118.7612          9.9566         -0.9951
            17.3496        -78.2682          8.6131
            -1.8915         -0.5516       -111.6258

     Atom 51  O   pos: (  0.160624  0.247652  0.342693)  para sigma:         -97.77
           -77.9694         38.7516         -9.4741
            39.2942        -79.6299        -10.4365
           -30.5464        -25.5388       -135.7017

     Atom 52  O   pos: (  0.077053  0.358722  0.527665)  para sigma:        -110.63
           -93.7345          8.7403         -8.7655
             7.9214       -106.5406         -6.2851
             1.2774          1.4990       -131.6215

     Atom 53  O   pos: (  0.329166  0.354514  0.327777)  para sigma:         -90.83
           -75.4795         28.0559         -7.3002
            18.9182       -104.1434        -10.7386
             1.9547        -10.2750        -92.8681

     Atom 54  O   pos: ( -0.163136  0.539596  0.721514)  para sigma:         -90.10
           -94.5534          6.4214         -9.4211
             5.0540        -76.5477         -8.2707
            -0.7664         -1.9120        -99.1883

     Atom 55  O   pos: (  0.390460  0.133053  0.187282)  para sigma:         -61.23
           -71.3400          7.6723          4.7373
             3.7852        -69.6234        -28.2251
            -5.9209        -31.2001        -42.7238

     Atom 56  O   pos: ( -0.099729  0.399765  0.611494)  para sigma:         -75.27
           -74.0217         -0.4872         -0.8823
            -2.9146        -70.1945          0.3477
            -3.6811          0.2072        -81.6076

     Atom 57  O   pos: (  0.268261  0.128335  0.901706)  para sigma:         -16.37
             0.5770         -3.2758          2.3083
            -2.9591        -32.1245         -0.2744
             1.7573          0.2030        -17.5629

     Atom 58  H   pos: (  0.306182  0.126040  0.837833)  para sigma:           0.00
             0.0000          0.0000          0.0000
             0.0000          0.0000          0.0000
             0.0000          0.0000          0.0000

     Atom 59  H   pos: (  0.198294  0.151627  0.886532)  para sigma:           0.00
             0.0000          0.0000          0.0000
             0.0000          0.0000          0.0000
             0.0000          0.0000          0.0000

     Atom 60  O   pos: (  0.085489  0.696741  1.607784)  para sigma:         -55.39
           -86.3044          8.1005         -6.4771
            16.1656        -91.8766         11.5716
             1.0028          9.8283         12.0085

     Atom 61  H   pos: (  0.122001  0.652474  1.557143)  para sigma:           0.00
             0.0000          0.0000          0.0000
             0.0000          0.0000          0.0000
             0.0000          0.0000          0.0000

     Atom 62  H   pos: (  0.328555  0.229266  1.575470)  para sigma:           0.00
             0.0000          0.0000          0.0000
             0.0000          0.0000          0.0000
             0.0000          0.0000          0.0000

     Atom 63  O   pos: (  0.563353  0.448632  0.787397)  para sigma:         -15.74
           -15.3581          2.5048          3.9361
             3.3481          3.6533          3.2969
             6.9739          7.1554        -35.5270

     Atom 64  H   pos: (  0.537651  0.381602  0.762976)  para sigma:           0.00
             0.0000          0.0000          0.0000
             0.0000          0.0000          0.0000
             0.0000          0.0000          0.0000

     Atom 65  H   pos: (  0.508027  0.493970  0.767527)  para sigma:           0.00
             0.0000          0.0000          0.0000
             0.0000          0.0000          0.0000
             0.0000          0.0000          0.0000

     Atom 66  O   pos: (  0.367057  0.482299  0.178716)  para sigma:         -45.74
           -45.5011          7.3103         14.3255
            15.0420        -62.6355          6.9991
             4.8449        -12.3909        -29.0902

     Atom 67  H   pos: (  0.748169  0.039015  0.151186)  para sigma:           0.00
             0.0000          0.0000          0.0000
             0.0000          0.0000          0.0000
             0.0000          0.0000          0.0000

     Atom 68  H   pos: (  0.376657  0.421360  0.221768)  para sigma:           0.00
             0.0000          0.0000          0.0000
             0.0000          0.0000          0.0000
             0.0000          0.0000          0.0000

     Atom 69  O   pos: (  0.669943  0.469313  1.253561)  para sigma:         -27.69
           -29.4408         23.0863        -40.2403
            28.7681        -10.3162        -24.2877
           -14.2106          0.0783        -43.3240

     Atom 70  H   pos: (  0.631240  0.532757  1.257605)  para sigma:           0.00
             0.0000          0.0000          0.0000
             0.0000          0.0000          0.0000
             0.0000          0.0000          0.0000

     Atom 71  H   pos: ( -0.260008  0.495606  1.261678)  para sigma:           0.00
             0.0000          0.0000          0.0000
             0.0000          0.0000          0.0000
             0.0000          0.0000          0.0000

     Atom 72  O   pos: (  0.486801  0.442964  1.128921)  para sigma:         -10.28
            -6.2873         -1.0154         -1.8337
             3.5551        -17.4118        -21.0405
             0.3053        -22.9657         -7.1328

     Atom 73  H   pos: (  0.501726  0.498093  1.082049)  para sigma:           0.00
             0.0000          0.0000          0.0000
             0.0000          0.0000          0.0000
             0.0000          0.0000          0.0000

     Atom 74  H   pos: (  0.413157  0.444628  1.136556)  para sigma:           0.00
             0.0000          0.0000          0.0000
             0.0000          0.0000          0.0000
             0.0000          0.0000          0.0000

     Atom 75  O   pos: (  0.217360  0.599241  1.256035)  para sigma:         -19.21
           -29.9219         -5.3068         18.1650
             3.5550        -47.8936         14.2880
             2.3869          2.6460         20.1847

     Atom 76  H   pos: (  0.232592  0.575905  1.324908)  para sigma:           0.00
             0.0000          0.0000          0.0000
             0.0000          0.0000          0.0000
             0.0000          0.0000          0.0000

     Atom 77  H   pos: (  0.242001  0.544877  1.211613)  para sigma:           0.00
             0.0000          0.0000          0.0000
             0.0000          0.0000          0.0000
             0.0000          0.0000          0.0000

     Atom 78  O   pos: (  0.510305  0.658442  1.516105)  para sigma:         -54.63
           -50.7569          5.6219          7.4247
             0.2470        -69.1239         -7.3925
           -73.7415        -39.1421        -44.0042

     Atom 79  H   pos: (  0.579038  0.636165  1.533880)  para sigma:           0.00
             0.0000          0.0000          0.0000
             0.0000          0.0000          0.0000
             0.0000          0.0000          0.0000

     Atom 80  H   pos: (  0.466412  0.618961  1.561086)  para sigma:           0.00
             0.0000          0.0000          0.0000
             0.0000          0.0000          0.0000
             0.0000          0.0000          0.0000

     Atom 81  O   pos: ( -0.157080  0.584898  1.214145)  para sigma:         -23.33
           -11.6279        -33.3456        -11.3767
           -29.2094        -25.1564         -2.8684
            -8.1232          0.6973        -33.1999

     Atom 82  H   pos: ( -0.107436  0.554261  1.166743)  para sigma:           0.00
             0.0000          0.0000          0.0000
             0.0000          0.0000          0.0000
             0.0000          0.0000          0.0000

     Atom 83  H   pos: (  0.119435  0.170338  1.169680)  para sigma:           0.00
             0.0000          0.0000          0.0000
             0.0000          0.0000          0.0000
             0.0000          0.0000          0.0000

     Atom 84  O   pos: ( -0.106075  0.456090  0.166438)  para sigma:         -73.23
           -56.9206          5.6827         26.7172
            15.1013        -63.2815         27.2349
             0.6312          0.5834        -99.4755

     Atom 85  H   pos: ( -0.072595  0.454655  0.235077)  para sigma:           0.00
             0.0000          0.0000          0.0000
             0.0000          0.0000          0.0000
             0.0000          0.0000          0.0000

     Atom 86  H   pos: ( -0.046609  0.457464  0.122425)  para sigma:           0.00
             0.0000          0.0000          0.0000
             0.0000          0.0000          0.0000
             0.0000          0.0000          0.0000

     Atom 87  O   pos: (  0.018933  0.234935  1.083672)  para sigma:         -16.20
           -44.7343        -21.3792         15.4094
           -11.7603          2.2809         -1.5489
            -0.3948         -9.9764         -6.1501

     Atom 88  H   pos: (  0.013174  0.298127  1.044369)  para sigma:           0.00
             0.0000          0.0000          0.0000
             0.0000          0.0000          0.0000
             0.0000          0.0000          0.0000

     Atom 89  H   pos: (  0.013820  0.181732  1.032793)  para sigma:           0.00
             0.0000          0.0000          0.0000
             0.0000          0.0000          0.0000
             0.0000          0.0000          0.0000

     Atom 90  O   pos: (  0.009198  0.371715  0.923804)  para sigma:         -28.37
           -24.9311         12.8262        -10.6331
            18.9815        -17.2255         -6.2449
             4.6758          7.1688        -42.9505

     Atom 91  H   pos: (  0.044859  0.318559  0.887026)  para sigma:           0.00
             0.0000          0.0000          0.0000
             0.0000          0.0000          0.0000
             0.0000          0.0000          0.0000

     Atom 92  H   pos: (  0.060317  0.427182  0.927598)  para sigma:           0.00
             0.0000          0.0000          0.0000
             0.0000          0.0000          0.0000
             0.0000          0.0000          0.0000

     Atom 93  O   pos: (  0.105472  0.396947  1.552091)  para sigma:         -70.90
           -76.4989        -15.4692         -7.4582
           -13.0531        -78.9698          0.1452
            11.4376          6.2602        -57.2189

     Atom 94  H   pos: (  0.030858  0.392301  1.553599)  para sigma:           0.00
             0.0000          0.0000          0.0000
             0.0000          0.0000          0.0000
             0.0000          0.0000          0.0000

     Atom 95  H   pos: (  0.123193  0.394215  1.625853)  para sigma:           0.00
             0.0000          0.0000          0.0000
             0.0000          0.0000          0.0000
             0.0000          0.0000          0.0000

     Atom 96  O   pos: (  0.732172  0.393971  0.899713)  para sigma:          -9.53
             0.9576         11.5856         16.3256
            15.3751          1.4947         -1.8774
             2.5678         -7.7317        -31.0500

     Atom 97  H   pos: (  0.676005  0.434890  0.872187)  para sigma:           0.00
             0.0000          0.0000          0.0000
             0.0000          0.0000          0.0000
             0.0000          0.0000          0.0000

     Atom 98  H   pos: (  0.702707  0.325951  0.901737)  para sigma:           0.00
             0.0000          0.0000          0.0000
             0.0000          0.0000          0.0000
             0.0000          0.0000          0.0000

     Atom 99  O   pos: (  0.752235  0.313864  1.116839)  para sigma:         -27.91
           -52.0773        -18.6341        -63.8440
           -10.4918        -23.9547        -32.3980
            -5.1732         14.4195         -7.6982

     Atom100  H   pos: ( -0.222910  0.379963  1.106792)  para sigma:           0.00
             0.0000          0.0000          0.0000
             0.0000          0.0000          0.0000
             0.0000          0.0000          0.0000

     Atom101  H   pos: (  0.771520  0.260432  1.068302)  para sigma:           0.00
             0.0000          0.0000          0.0000
             0.0000          0.0000          0.0000
             0.0000          0.0000          0.0000

     Atom102  O   pos: (  0.582927  0.169116  0.066124)  para sigma:         -47.98
           -55.6688         -3.1489         16.4444
            -2.1478        -61.4014         18.7162
             8.6754          7.1013        -26.8645

     Atom103  H   pos: (  0.609981  0.182626  0.133657)  para sigma:           0.00
             0.0000          0.0000          0.0000
             0.0000          0.0000          0.0000
             0.0000          0.0000          0.0000

     Atom104  H   pos: (  0.517332  0.212208  0.059691)  para sigma:           0.00
             0.0000          0.0000          0.0000
             0.0000          0.0000          0.0000
             0.0000          0.0000          0.0000

     Atom105  O   pos: (  0.718126  0.337472  0.689007)  para sigma:         -30.60
           -22.0813          8.8189         -0.2209
             6.4952        -16.9963         -2.6450
            -4.1170         -5.1339        -52.7326

     Atom106  H   pos: (  0.674958  0.397210  0.699042)  para sigma:           0.00
             0.0000          0.0000          0.0000
             0.0000          0.0000          0.0000
             0.0000          0.0000          0.0000

     Atom107  H   pos: (  0.671055  0.281299  0.702125)  para sigma:           0.00
             0.0000          0.0000          0.0000
             0.0000          0.0000          0.0000
             0.0000          0.0000          0.0000

     Atom108  O   pos: (  0.219644  0.272112  0.703346)  para sigma:         -33.57
           -12.9334         10.4699          2.8938
            10.2686        -36.7136          1.4503
             5.7997          5.1138        -51.0691

     Atom109  H   pos: (  0.216312  0.197740  0.712309)  para sigma:           0.00
             0.0000          0.0000          0.0000
             0.0000          0.0000          0.0000
             0.0000          0.0000          0.0000

     Atom110  H   pos: (  0.145539  0.291686  0.712321)  para sigma:           0.00
             0.0000          0.0000          0.0000
             0.0000          0.0000          0.0000
             0.0000          0.0000          0.0000

     Atom111  O   pos: ( -0.078250  0.208459  1.267066)  para sigma:          -7.76
             4.5052         36.9564       -100.9112
            24.1162        -30.4754        -65.4548
            -9.1865         -8.3619          2.7030

     Atom112  H   pos: ( -0.028327  0.232705  1.315593)  para sigma:           0.00
             0.0000          0.0000          0.0000
             0.0000          0.0000          0.0000
             0.0000          0.0000          0.0000

     Atom113  H   pos: ( -0.052512  0.226686  1.199022)  para sigma:           0.00
             0.0000          0.0000          0.0000
             0.0000          0.0000          0.0000
             0.0000          0.0000          0.0000

     Atom114  O   pos: (  0.152266  0.574334  1.466518)  para sigma:         -40.13
           -58.5863         11.2126         10.8476
             3.0629        -62.0118         11.2920
            24.2526         -7.0871          0.2213

     Atom115  H   pos: (  0.139100  0.505873  1.495776)  para sigma:           0.00
             0.0000          0.0000          0.0000
             0.0000          0.0000          0.0000
             0.0000          0.0000          0.0000

     Atom116  H   pos: (  0.094834  0.587387  1.420460)  para sigma:           0.00
             0.0000          0.0000          0.0000
             0.0000          0.0000          0.0000
             0.0000          0.0000          0.0000

     Atom117  O   pos: (  0.651237  0.416118  0.004343)  para sigma:         -53.24
           -31.0017         -1.2190        -23.2388
           -11.0846        -34.2174        -19.0994
           -12.7306          6.6998        -94.4984

     Atom118  H   pos: (  0.655494  0.350210  0.037424)  para sigma:           0.00
             0.0000          0.0000          0.0000
             0.0000          0.0000          0.0000
             0.0000          0.0000          0.0000

     Atom119  H   pos: (  0.579836  0.436732  0.006287)  para sigma:           0.00
             0.0000          0.0000          0.0000
             0.0000          0.0000          0.0000
             0.0000          0.0000          0.0000

     Atom120  O   pos: (  0.369928  0.497139  1.386661)  para sigma:         -18.37
           -39.6590         17.6638        -13.6990
            16.2187        -28.7553         -7.1951
           -14.7510         -2.1971         13.2941

     Atom121  H   pos: (  0.358693  0.496597  1.460490)  para sigma:           0.00
             0.0000          0.0000          0.0000
             0.0000          0.0000          0.0000
             0.0000          0.0000          0.0000

     Atom122  H   pos: (  0.399906  0.563511  1.371833)  para sigma:           0.00
             0.0000          0.0000          0.0000
             0.0000          0.0000          0.0000
             0.0000          0.0000          0.0000

     Atom123  O   pos: (  0.073739  0.425983  0.022082)  para sigma:         -52.15
           -55.4928         63.4444       -103.0078
            72.1560        -70.3607        -36.8956
           -87.5182        -25.0417        -30.6053

     Atom124  H   pos: (  0.063103  0.384323 -0.039858)  para sigma:           0.00
             0.0000          0.0000          0.0000
             0.0000          0.0000          0.0000
             0.0000          0.0000          0.0000

     Atom125  H   pos: (  0.346030  0.023190  0.003927)  para sigma:           0.00
             0.0000          0.0000          0.0000
             0.0000          0.0000          0.0000
             0.0000          0.0000          0.0000

     Atom126  O   pos: ( -0.095242  0.372784  1.609787)  para sigma:        -119.99
           -84.6514        -35.4661         -3.1273
           -27.2253        -42.8251          8.9799
           -11.6681        -13.6569       -232.4846

     Atom127  H   pos: ( -0.130004  0.439791  1.607783)  para sigma:           0.00
             0.0000          0.0000          0.0000
             0.0000          0.0000          0.0000
             0.0000          0.0000          0.0000

     Atom128  H   pos: ( -0.139159  0.322720  1.574807)  para sigma:           0.00
             0.0000          0.0000          0.0000
             0.0000          0.0000          0.0000
             0.0000          0.0000          0.0000

     Atom129  O   pos: (  0.730946  0.236335  1.321348)  para sigma:         -22.97
           -18.6918         22.5652        -23.8109
            13.3116        -56.4943        -28.1419
           -26.8130        -19.1033          6.2845

     Atom130  H   pos: (  0.797292  0.233920  1.286049)  para sigma:           0.00
             0.0000          0.0000          0.0000
             0.0000          0.0000          0.0000
             0.0000          0.0000          0.0000

     Atom131  H   pos: (  0.750381  0.246697  1.392046)  para sigma:           0.00
             0.0000          0.0000          0.0000
             0.0000          0.0000          0.0000
             0.0000          0.0000          0.0000

     Atom132  O   pos: ( -0.012197  0.503577  1.095576)  para sigma:          -6.11
             4.0799          3.2340        -43.0866
           -10.8965        -11.1099        -41.6309
             3.4617         -4.6090        -11.2922

     Atom133  H   pos: (  0.059000  0.495678  1.112511)  para sigma:           0.00
             0.0000          0.0000          0.0000
             0.0000          0.0000          0.0000
             0.0000          0.0000          0.0000

     Atom134  H   pos: ( -0.015106  0.533491  1.027607)  para sigma:           0.00
             0.0000          0.0000          0.0000
             0.0000          0.0000          0.0000
             0.0000          0.0000          0.0000

     Atom135  O   pos: (  0.283386  0.688354  1.711580)  para sigma:         -20.52
           -31.9552         34.4033          6.8882
            41.5587        -37.0425         -7.2639
            43.7814        -10.4376          7.4443

     Atom136  H   pos: (  0.428575  0.377362  0.005569)  para sigma:           0.00
             0.0000          0.0000          0.0000
             0.0000          0.0000          0.0000
             0.0000          0.0000          0.0000

     Atom137  H   pos: (  0.283025  0.682795  1.638057)  para sigma:           0.00
             0.0000          0.0000          0.0000
             0.0000          0.0000          0.0000
             0.0000          0.0000          0.0000

     Atom138  O   pos: (  0.022325  0.635159  1.315725)  para sigma:         -21.78
            -3.7223          1.0719         36.0748
             9.9058        -57.8868         24.8748
             4.8951          8.2968         -3.7410

     Atom139  H   pos: (  0.073424  0.610673  1.267478)  para sigma:           0.00
             0.0000          0.0000          0.0000
             0.0000          0.0000          0.0000
             0.0000          0.0000          0.0000

     Atom140  H   pos: ( -0.045446  0.622429  1.287164)  para sigma:           0.00
             0.0000          0.0000          0.0000
             0.0000          0.0000          0.0000
             0.0000          0.0000          0.0000

     Atom141  O   pos: (  0.171304  0.493297  0.930895)  para sigma:         -28.19
           -25.1455          2.4786        -11.7057
             1.8463        -24.6421          1.7995
           -10.6557          6.8805        -34.7901

     Atom142  H   pos: (  0.222010  0.455806  0.886885)  para sigma:           0.00
             0.0000          0.0000          0.0000
             0.0000          0.0000          0.0000
             0.0000          0.0000          0.0000

     Atom143  H   pos: (  0.187939  0.564552  0.917564)  para sigma:           0.00
             0.0000          0.0000          0.0000
             0.0000          0.0000          0.0000
             0.0000          0.0000          0.0000

     Atom144  O   pos: (  0.601119  0.200948  0.858399)  para sigma:         -27.65
           -26.8699         -4.1329         -0.0092
            -2.5865        -40.4162         -4.7606
            -4.3547          1.6933        -15.6525

     Atom145  H   pos: (  0.557946  0.239327  0.809096)  para sigma:           0.00
             0.0000          0.0000          0.0000
             0.0000          0.0000          0.0000
             0.0000          0.0000          0.0000

     Atom146  H   pos: (  0.638277  0.157078  0.807719)  para sigma:           0.00
             0.0000          0.0000          0.0000
             0.0000          0.0000          0.0000
             0.0000          0.0000          0.0000

     Atom147  O   pos: (  0.199310  0.216384  1.533043)  para sigma:         -55.40
           -98.4568        -13.2305         10.4409
            -1.5457        -48.5586          2.0004
           -30.3400        -13.8401        -19.1945

     Atom148  H   pos: (  0.166547  0.281551  1.514023)  para sigma:           0.00
             0.0000          0.0000          0.0000
             0.0000          0.0000          0.0000
             0.0000          0.0000          0.0000

     Atom149  H   pos: ( -0.123995  0.633191  1.484435)  para sigma:           0.00
             0.0000          0.0000          0.0000
             0.0000          0.0000          0.0000
             0.0000          0.0000          0.0000

     Atom150  O   pos: (  0.257396  0.445647  1.114594)  para sigma:         -12.92
           -34.8455        -19.3145         33.0081
           -15.5355        -15.4642         14.1914
             8.1394         -4.8641         11.5588

     Atom151  H   pos: (  0.229322  0.472008  1.050356)  para sigma:           0.00
             0.0000          0.0000          0.0000
             0.0000          0.0000          0.0000
             0.0000          0.0000          0.0000

     Atom152  H   pos: (  0.276383  0.376301  1.096004)  para sigma:           0.00
             0.0000          0.0000          0.0000
             0.0000          0.0000          0.0000
             0.0000          0.0000          0.0000

     Atom153  O   pos: (  0.354129  0.293073  1.000739)  para sigma:         -17.41
           -32.9362          2.2014         30.0804
             9.1046        -13.0729          7.5621
             8.0192         -2.8682         -6.2208

     Atom154  H   pos: (  0.358219  0.337541  0.940768)  para sigma:           0.00
             0.0000          0.0000          0.0000
             0.0000          0.0000          0.0000
             0.0000          0.0000          0.0000

     Atom155  H   pos: (  0.321376  0.231557  0.973687)  para sigma:           0.00
             0.0000          0.0000          0.0000
             0.0000          0.0000          0.0000
             0.0000          0.0000          0.0000

     Atom156  O   pos: (  0.062762  0.160259  0.856122)  para sigma:         -30.29
           -24.9620          2.9950         -9.4497
            -1.5383        -16.5351         -0.2858
            -3.0440          4.1990        -49.3841

     Atom157  H   pos: (  0.048161  0.216721  0.807074)  para sigma:           0.00
             0.0000          0.0000          0.0000
             0.0000          0.0000          0.0000
             0.0000          0.0000          0.0000

     Atom158  H   pos: ( -0.221595  0.580993  0.805503)  para sigma:           0.00
             0.0000          0.0000          0.0000
             0.0000          0.0000          0.0000
             0.0000          0.0000          0.0000

     Atom159  O   pos: (  0.539897  0.226638  1.057858)  para sigma:         -23.01
           -25.4867        -10.8052          7.3692
           -14.8548        -44.7023         12.1738
            -3.6461          5.4284          1.1549

     Atom160  H   pos: (  0.471639  0.254041  1.040812)  para sigma:           0.00
             0.0000          0.0000          0.0000
             0.0000          0.0000          0.0000
             0.0000          0.0000          0.0000

     Atom161  H   pos: (  0.574713  0.227008  0.992427)  para sigma:           0.00
             0.0000          0.0000          0.0000
             0.0000          0.0000          0.0000
             0.0000          0.0000          0.0000

     Atom162  O   pos: (  0.311418  0.404324  0.825773)  para sigma:         -21.38
           -26.6740         22.4722         -2.9189
            22.2344        -12.2782          2.0707
            -3.3759          2.0807        -25.1839

     Atom163  H   pos: (  0.285538  0.351886  0.777817)  para sigma:           0.00
             0.0000          0.0000          0.0000
             0.0000          0.0000          0.0000
             0.0000          0.0000          0.0000

     Atom164  H   pos: (  0.343550  0.458781  0.784515)  para sigma:           0.00
             0.0000          0.0000          0.0000
             0.0000          0.0000          0.0000
             0.0000          0.0000          0.0000

     Atom165  O   pos: (  0.782415  0.151707  0.992064)  para sigma:         -16.13
           -12.3598          5.1943         12.8686
             6.8607        -27.5662          0.0740
            -9.8767         -5.6728         -8.4641

     Atom166  H   pos: (  0.712099  0.134192  0.978879)  para sigma:           0.00
             0.0000          0.0000          0.0000
             0.0000          0.0000          0.0000
             0.0000          0.0000          0.0000

     Atom167  H   pos: (  0.809580  0.168072  0.923676)  para sigma:           0.00
             0.0000          0.0000          0.0000
             0.0000          0.0000          0.0000
             0.0000          0.0000          0.0000

     Atom168  O   pos: (  0.843403  0.204935  0.801345)  para sigma:         -30.68
           -11.8612         21.5065         11.4764
            19.4825        -34.2976          3.9062
             6.6522          1.6727        -45.8959

     Atom169  H   pos: ( -0.092758  0.170724  0.807363)  para sigma:           0.00
             0.0000          0.0000          0.0000
             0.0000          0.0000          0.0000
             0.0000          0.0000          0.0000

     Atom170  H   pos: (  0.788768  0.171050  0.758233)  para sigma:           0.00
             0.0000          0.0000          0.0000
             0.0000          0.0000          0.0000
             0.0000          0.0000          0.0000

     Atom171  O   pos: (  0.410438  0.103634  0.714068)  para sigma:         -13.02
           -15.2306         25.9501         -0.1797
            17.4610          1.3163         -5.7615
             2.8006         -1.0877        -25.1324

     Atom172  H   pos: (  0.450120  0.170375  0.710815)  para sigma:           0.00
             0.0000          0.0000          0.0000
             0.0000          0.0000          0.0000
             0.0000          0.0000          0.0000

     Atom173  H   pos: (  0.147356  0.519388  0.738263)  para sigma:           0.00
             0.0000          0.0000          0.0000
             0.0000          0.0000          0.0000
             0.0000          0.0000          0.0000

     Atom174  O   pos: (  0.369476  0.498584  1.594196)  para sigma:         -20.17
           -46.1310         -0.8950          0.0520
            -3.0289        -64.1306         -9.4460
           -32.4153         -6.6425         49.7483

     Atom175  H   pos: (  0.418626  0.445530  1.609030)  para sigma:           0.00
             0.0000          0.0000          0.0000
             0.0000          0.0000          0.0000
             0.0000          0.0000          0.0000

     Atom176  H   pos: (  0.320137  0.494308  1.650763)  para sigma:           0.00
             0.0000          0.0000          0.0000
             0.0000          0.0000          0.0000
             0.0000          0.0000          0.0000

     Atom177  O   pos: (  0.464529  0.331195  1.326715)  para sigma:         -31.24
           -30.8670          9.3748         -5.1163
             1.4344        -41.6264         12.9530
           -21.0418          7.6837        -21.2277

     Atom178  H   pos: (  0.434926  0.396834  1.350126)  para sigma:           0.00
             0.0000          0.0000          0.0000
             0.0000          0.0000          0.0000
             0.0000          0.0000          0.0000

     Atom179  H   pos: (  0.408889  0.281698  1.328790)  para sigma:           0.00
             0.0000          0.0000          0.0000
             0.0000          0.0000          0.0000
             0.0000          0.0000          0.0000

     Atom180  O   pos: ( -0.299337  0.642009  1.652020)  para sigma:        -101.52
           -68.4991        -31.7878         -9.1708
           -40.9607        -66.5153         10.1490
            11.9279         19.0640       -169.5562

     Atom181  H   pos: ( -0.234884  0.648096  1.613690)  para sigma:           0.00
             0.0000          0.0000          0.0000
             0.0000          0.0000          0.0000
             0.0000          0.0000          0.0000

     Atom182  H   pos: ( -0.301875  0.569458  1.670013)  para sigma:           0.00
             0.0000          0.0000          0.0000
             0.0000          0.0000          0.0000
             0.0000          0.0000          0.0000

     Paramagnetic US occ-occ contribution in ppm:

     Atom  1  Ca  pos: (  0.096325  0.538985  0.533010)  para_oo sigma:          -3.07
            -2.9863         -0.4330         -0.1296
            -0.3952         -2.7939         -0.0859
            -0.0212         -0.0950         -3.4201

     Atom  2  Ca  pos: (  0.145885  0.075110  0.374292)  para_oo sigma:          -2.94
            -2.8827         -0.7165         -0.2457
            -0.7293         -2.6479         -0.1835
            -0.1987         -0.1521         -3.3014

     Atom  3  Ca  pos: ( -0.009559  0.296118  0.375745)  para_oo sigma:          -3.06
            -3.0079         -0.6979          0.0897
            -0.6941         -2.4969          0.1482
             0.0910          0.1947         -3.6761

     Atom  4  Ca  pos: (  0.244844  0.302389  0.521237)  para_oo sigma:          -2.96
            -2.5694         -0.5033          0.0054
            -0.5301         -2.7294          0.1481
            -0.0285          0.0714         -3.5875

     Atom  5  Ca  pos: (  0.247028  0.462374  0.048881)  para_oo sigma:          -2.02
            -2.9084          0.1265          0.3301
             0.2404         -2.1238         -0.0552
             0.2168         -0.0220         -1.0181

     Atom  6  Ca  pos: ( -0.124071  0.387370  0.799730)  para_oo sigma:          -2.42
            -2.2660          0.1260          0.0606
             0.0719         -2.3498         -0.2812
             0.0823         -0.4105         -2.6474

     Atom  7  Ca  pos: (  0.585221  0.525012  0.495685)  para_oo sigma:          -3.16
            -2.9797         -0.1125          0.3365
            -0.1049         -3.0024          0.2498
             0.3085          0.2516         -3.5123

     Atom  8  Ca  pos: (  0.657339  0.073511  0.356227)  para_oo sigma:          -2.99
            -3.0541         -0.4240          0.2143
            -0.4735         -2.7392          0.1982
             0.2431          0.1487         -3.1697

     Atom  9  Ca  pos: (  0.492282  0.286878  0.361532)  para_oo sigma:          -3.15
            -3.1147         -0.8691         -0.0541
            -0.7758         -2.8362         -0.0261
            -0.0278         -0.0917         -3.4869

     Atom 10  Ca  pos: (  0.757187  0.302053  0.507569)  para_oo sigma:          -3.18
            -3.1680         -0.0643         -0.3878
            -0.0501         -3.0470         -0.1905
            -0.3850         -0.2030         -3.3280

     Atom 11  Ca  pos: (  0.597458  0.311049  1.213888)  para_oo sigma:          -2.85
            -2.9686         -0.0987          0.1835
            -0.1004         -3.2085         -0.0012
             0.1673         -0.0742         -2.3815

     Atom 12  Ca  pos: (  0.107848  0.064680  0.032943)  para_oo sigma:          -2.42
            -2.8048         -0.4714          0.4607
            -0.5206         -2.8059         -0.2990
             0.6998         -0.1612         -1.6610

     Atom 13  Si  pos: ( -0.127773  0.203816  0.114706)  para_oo sigma:          -5.90
            -5.7059         -0.8021         -0.5342
            -1.0212         -5.9426          0.5887
            -0.2281          0.6905         -6.0513

     Atom 14  Si  pos: (  0.494342  0.315677  0.585591)  para_oo sigma:          -6.02
            -6.0300          0.0596          0.1200
             0.1114         -6.5352         -0.2451
             0.0861         -0.2109         -5.5037

     Atom 15  Si  pos: (  0.735570  0.314224  0.259614)  para_oo sigma:          -6.20
            -5.9763          0.7893          0.1971
             0.7806         -6.4435         -0.0421
             0.2166         -0.0555         -6.1729

     Atom 16  Si  pos: (  0.333561  0.200168  0.096542)  para_oo sigma:          -6.06
            -5.9261          0.5053          0.1879
             0.5805         -6.1025          0.1658
             0.2570          0.1591         -6.1645

     Atom 17  Si  pos: ( -0.008986  0.312401  0.602929)  para_oo sigma:          -6.03
            -6.3286          0.6523          0.2204
             0.6221         -6.2593         -0.0345
             0.2098          0.0612         -5.4995

     Atom 18  Si  pos: (  0.226264  0.319798  0.269973)  para_oo sigma:          -6.06
            -5.8945          0.8737         -0.1046
             0.8566         -6.1824         -0.3663
            -0.1201         -0.3475         -6.1053

     Atom 19  Si  pos: ( -0.151695  0.514740  0.602176)  para_oo sigma:          -6.11
            -6.0588          0.5096         -0.0988
             0.5363         -6.7061          0.1434
            -0.0033          0.0417         -5.5628

     Atom 20  Si  pos: (  0.412289  0.053079  0.280314)  para_oo sigma:          -6.22
            -6.1381          0.4707          0.0645
             0.4744         -6.4035         -0.0803
             0.0879         -0.0813         -6.1209

     Atom 21  Si  pos: (  0.368412  0.525375  0.603553)  para_oo sigma:          -5.95
            -5.7109          0.5563          0.2346
             0.5391         -6.3570          0.1680
             0.2340          0.1113         -5.7757

     Atom 22  Si  pos: (  0.917508  0.042367  0.258767)  para_oo sigma:          -6.10
            -5.7772          0.4614         -0.2064
             0.5079         -6.3535          0.3740
            -0.2202          0.3600         -6.1723

     Atom 23  O   pos: (  0.162958  0.424081  0.234337)  para_oo sigma:          -3.70
            -3.9632         -1.4904         -0.1378
            -1.5270         -2.4476          0.3337
            -0.1162          0.2571         -4.6811

     Atom 24  O   pos: (  0.234908  0.121212  0.529735)  para_oo sigma:          -1.63
            -1.5403          1.3246         -1.4507
             1.2374         -1.6276         -1.0978
            -1.6199         -1.2140         -1.7177

     Atom 25  O   pos: (  0.482922  0.105460  0.365793)  para_oo sigma:          -1.61
            -1.8050          0.9695          1.8214
             0.9472         -2.1996          1.1929
             1.8066          1.2386         -0.8291

     Atom 26  O   pos: ( -0.250905  0.492247  0.533574)  para_oo sigma:          -1.44
            -0.6324          0.5529          1.6127
             0.6834         -2.2262          0.6779
             1.8785          0.7139         -1.4625

     Atom 27  O   pos: ( -0.005702  0.475376  0.333905)  para_oo sigma:          -2.27
            -1.0990          1.1566         -0.7225
             1.2109         -3.0731         -0.3522
            -0.8046         -0.3226         -2.6474

     Atom 28  O   pos: (  0.274400  0.127287  0.017880)  para_oo sigma:          -3.04
            -4.2059          0.2242          1.0932
             0.3684         -2.5314          1.2956
             1.1242          1.3638         -2.3865

     Atom 29  O   pos: ( -0.006553  0.235922  0.127661)  para_oo sigma:          -2.33
            -0.9531          0.2220          0.0994
             0.2118         -2.9886          0.6188
             0.2058          0.5341         -3.0629

     Atom 30  H   pos: (  0.016568  0.296571  0.089595)  para_oo sigma:           0.00
             0.0000          0.0000          0.0000
             0.0000          0.0000          0.0000
             0.0000          0.0000          0.0000

     Atom 31  O   pos: (  0.024490  0.299678  0.720616)  para_oo sigma:          -3.12
            -4.0791         -0.0397          1.0960
             0.0659         -4.1761         -0.4677
             1.2179         -0.6669         -1.0965

     Atom 32  O   pos: (  0.250521  0.275506  0.154358)  para_oo sigma:          -3.66
            -4.1458         -1.0354         -1.0206
            -0.9618         -3.9810          1.2364
            -1.0932          1.2939         -2.8609

     Atom 33  O   pos: (  0.383047  0.570657  0.718611)  para_oo sigma:          -3.43
            -4.3765          0.1746          0.3143
             0.1853         -3.9504          0.9396
             0.1857          1.0057         -1.9608

     Atom 34  O   pos: (  0.868857  0.088617  0.151218)  para_oo sigma:          -3.93
            -4.9210         -0.3979          0.1996
            -0.4253         -3.2009         -1.1393
             0.3195         -1.1722         -3.6685

     Atom 35  O   pos: (  0.456432  0.434908  0.598241)  para_oo sigma:          -3.48
            -3.7434         -1.7101          0.0763
            -1.7072         -2.0997          0.3689
             0.0737          0.3509         -4.5866

     Atom 36  O   pos: (  0.685271  0.423583  0.222788)  para_oo sigma:          -4.05
            -4.2946         -1.7146         -0.1381
            -1.6533         -2.9672          0.0365
            -0.1316          0.0589         -4.8981

     Atom 37  O   pos: (  0.723459  0.133432  0.507013)  para_oo sigma:          -1.11
            -1.6514          0.5806         -1.2134
             0.4855         -1.2523         -1.6421
            -1.1081         -1.7923         -0.4396

     Atom 38  O   pos: ( -0.020578  0.126415  0.342525)  para_oo sigma:          -1.72
            -2.1640          1.3491          1.0853
             1.2913         -1.4474          1.2209
             1.1334          1.3548         -1.5358

     Atom 39  O   pos: (  0.259949  0.477570  0.571195)  para_oo sigma:          -2.00
            -0.4785          1.3805          0.6473
             1.4875         -2.8172          0.3213
             0.7047          0.3576         -2.7070

     Atom 40  O   pos: (  0.513792  0.462886  0.333386)  para_oo sigma:          -1.97
            -1.0209          1.0087         -1.4605
             1.0261         -2.8759         -0.9097
            -1.5497         -0.9739         -2.0069

     Atom 41  O   pos: (  0.842206  0.194986 -0.024121)  para_oo sigma:          -2.37
            -3.6302         -1.0339          0.3833
            -0.9749         -2.8424          0.1069
             0.7024          0.2970         -0.6428

     Atom 42  H   pos: (  0.635991  0.389460  1.689481)  para_oo sigma:           0.00
             0.0000          0.0000          0.0000
             0.0000          0.0000          0.0000
             0.0000          0.0000          0.0000

     Atom 43  O   pos: (  0.420870  0.268441  0.043692)  para_oo sigma:          -3.60
            -3.0681          1.0764         -1.0052
             1.0862         -3.4232         -0.9471
            -0.9841         -0.8682         -4.3039

     Atom 44  O   pos: (  0.513861  0.271466  0.698332)  para_oo sigma:          -3.65
            -4.5984         -0.0902          0.3706
            -0.1965         -4.3234         -1.0132
             0.4808         -1.0813         -2.0260

     Atom 45  O   pos: ( -0.211554  0.273673  0.171463)  para_oo sigma:          -4.17
            -4.2610         -1.4270         -1.5645
            -1.3605         -4.4045          1.1433
            -1.5049          1.2481         -3.8390

     Atom 46  O   pos: (  0.410571  0.251105  0.522183)  para_oo sigma:          -1.18
            -0.9087          1.3379          1.4339
             1.3013         -1.4050          1.0421
             1.6315          1.0781         -1.2317

     Atom 47  O   pos: (  0.647640  0.236590  0.294617)  para_oo sigma:          -1.88
            -1.2257          1.8974         -0.5317
             1.8694         -1.8594         -0.4481
            -0.4977         -0.4382         -2.5585

     Atom 48  O   pos: (  0.588858  0.331888  0.507762)  para_oo sigma:          -1.50
            -1.0501          0.2740         -1.8010
             0.3809         -2.3454         -0.4888
            -2.0324         -0.4372         -1.0995

     Atom 49  O   pos: ( -0.180959  0.342372  0.364010)  para_oo sigma:          -1.65
            -1.3502          0.6043          1.8980
             0.6629         -2.4896          0.7958
             1.9496          0.7051         -1.1127

     Atom 50  O   pos: ( -0.068177  0.223400  0.542928)  para_oo sigma:          -1.73
            -1.7899          1.1980          0.9447
             1.0224         -1.4150          1.1274
             1.0398          1.3393         -1.9936

     Atom 51  O   pos: (  0.160624  0.247652  0.342693)  para_oo sigma:          -1.97
            -2.2020          1.3488         -1.3355
             1.3183         -2.0862         -1.1883
            -1.3598         -1.2872         -1.6291

     Atom 52  O   pos: (  0.077053  0.358722  0.527665)  para_oo sigma:          -1.38
            -1.0585          0.9275         -1.5766
             1.0297         -2.0428         -1.0120
            -1.6782         -1.1257         -1.0241

     Atom 53  O   pos: (  0.329166  0.354514  0.327777)  para_oo sigma:          -2.24
            -1.1409          0.9584          1.1156
             1.0525         -3.0490          0.4867
             1.1419          0.3923         -2.5254

     Atom 54  O   pos: ( -0.163136  0.539596  0.721514)  para_oo sigma:          -2.68
            -3.5360          0.0910         -0.5135
             0.0401         -4.0799          1.2526
            -0.6625          1.5210         -0.4185

     Atom 55  O   pos: (  0.390460  0.133053  0.187282)  para_oo sigma:          -3.78
            -4.8587         -0.9181          0.7811
            -0.9242         -3.6355         -1.7381
             0.7930         -1.7410         -2.8348

     Atom 56  O   pos: ( -0.099729  0.399765  0.611494)  para_oo sigma:          -3.16
            -3.0605         -1.7088         -0.0602
            -1.7098         -1.8842          0.0238
            -0.1274         -0.0831         -4.5372

     Atom 57  O   pos: (  0.268261  0.128335  0.901706)  para_oo sigma:          -0.83
            -0.8323          0.0062          0.0786
            -0.0311         -0.8050          0.0697
             0.1113          0.0388         -0.8637

     Atom 58  H   pos: (  0.306182  0.126040  0.837833)  para_oo sigma:           0.00
             0.0000          0.0000          0.0000
             0.0000          0.0000          0.0000
             0.0000          0.0000          0.0000

     Atom 59  H   pos: (  0.198294  0.151627  0.886532)  para_oo sigma:           0.00
             0.0000          0.0000          0.0000
             0.0000          0.0000          0.0000
             0.0000          0.0000          0.0000

     Atom 60  O   pos: (  0.085489  0.696741  1.607784)  para_oo sigma:           0.07
             0.6120         -0.5767         -0.1697
            -0.5372          0.0274          0.1275
            -0.1276          0.1023         -0.4220

     Atom 61  H   pos: (  0.122001  0.652474  1.557143)  para_oo sigma:           0.00
             0.0000          0.0000          0.0000
             0.0000          0.0000          0.0000
             0.0000          0.0000          0.0000

     Atom 62  H   pos: (  0.328555  0.229266  1.575470)  para_oo sigma:           0.00
             0.0000          0.0000          0.0000
             0.0000          0.0000          0.0000
             0.0000          0.0000          0.0000

     Atom 63  O   pos: (  0.563353  0.448632  0.787397)  para_oo sigma:          -0.86
            -0.8153         -0.0711         -0.0400
             0.0224         -0.8548          0.0694
            -0.0360          0.0740         -0.8963

     Atom 64  H   pos: (  0.537651  0.381602  0.762976)  para_oo sigma:           0.00
             0.0000          0.0000          0.0000
             0.0000          0.0000          0.0000
             0.0000          0.0000          0.0000

     Atom 65  H   pos: (  0.508027  0.493970  0.767527)  para_oo sigma:           0.00
             0.0000          0.0000          0.0000
             0.0000          0.0000          0.0000
             0.0000          0.0000          0.0000

     Atom 66  O   pos: (  0.367057  0.482299  0.178716)  para_oo sigma:          -0.36
            -0.4999          0.0934         -0.3296
             0.0750         -0.0833         -0.3955
            -0.3892         -0.2626         -0.5086

     Atom 67  H   pos: (  0.748169  0.039015  0.151186)  para_oo sigma:           0.00
             0.0000          0.0000          0.0000
             0.0000          0.0000          0.0000
             0.0000          0.0000          0.0000

     Atom 68  H   pos: (  0.376657  0.421360  0.221768)  para_oo sigma:           0.00
             0.0000          0.0000          0.0000
             0.0000          0.0000          0.0000
             0.0000          0.0000          0.0000

     Atom 69  O   pos: (  0.669943  0.469313  1.253561)  para_oo sigma:          -0.34
             0.0646         -0.3856         -0.0736
            -0.4279         -0.5429         -0.0046
            -0.0781         -0.0419         -0.5269

     Atom 70  H   pos: (  0.631240  0.532757  1.257605)  para_oo sigma:           0.00
             0.0000          0.0000          0.0000
             0.0000          0.0000          0.0000
             0.0000          0.0000          0.0000

     Atom 71  H   pos: ( -0.260008  0.495606  1.261678)  para_oo sigma:           0.00
             0.0000          0.0000          0.0000
             0.0000          0.0000          0.0000
             0.0000          0.0000          0.0000

     Atom 72  O   pos: (  0.486801  0.442964  1.128921)  para_oo sigma:          -0.45
            -0.3804          0.1705         -0.1518
             0.1203         -0.5133         -0.0634
            -0.1377         -0.0915         -0.4684

     Atom 73  H   pos: (  0.501726  0.498093  1.082049)  para_oo sigma:           0.00
             0.0000          0.0000          0.0000
             0.0000          0.0000          0.0000
             0.0000          0.0000          0.0000

     Atom 74  H   pos: (  0.413157  0.444628  1.136556)  para_oo sigma:           0.00
             0.0000          0.0000          0.0000
             0.0000          0.0000          0.0000
             0.0000          0.0000          0.0000

     Atom 75  O   pos: (  0.217360  0.599241  1.256035)  para_oo sigma:          -0.65
            -0.6652         -0.1956         -0.1275
            -0.1482         -0.8471          0.2210
            -0.0736          0.1806         -0.4420

     Atom 76  H   pos: (  0.232592  0.575905  1.324908)  para_oo sigma:           0.00
             0.0000          0.0000          0.0000
             0.0000          0.0000          0.0000
             0.0000          0.0000          0.0000

     Atom 77  H   pos: (  0.242001  0.544877  1.211613)  para_oo sigma:           0.00
             0.0000          0.0000          0.0000
             0.0000          0.0000          0.0000
             0.0000          0.0000          0.0000

     Atom 78  O   pos: (  0.510305  0.658442  1.516105)  para_oo sigma:          -0.91
            -1.1510         -0.3661          0.1710
            -0.4139         -0.6426          0.0727
             0.1849          0.1580         -0.9345

     Atom 79  H   pos: (  0.579038  0.636165  1.533880)  para_oo sigma:           0.00
             0.0000          0.0000          0.0000
             0.0000          0.0000          0.0000
             0.0000          0.0000          0.0000

     Atom 80  H   pos: (  0.466412  0.618961  1.561086)  para_oo sigma:           0.00
             0.0000          0.0000          0.0000
             0.0000          0.0000          0.0000
             0.0000          0.0000          0.0000

     Atom 81  O   pos: ( -0.157080  0.584898  1.214145)  para_oo sigma:          -0.93
            -0.8164         -0.0733         -0.0454
            -0.0332         -0.9314          0.0223
            -0.0387          0.0398         -1.0341

     Atom 82  H   pos: ( -0.107436  0.554261  1.166743)  para_oo sigma:           0.00
             0.0000          0.0000          0.0000
             0.0000          0.0000          0.0000
             0.0000          0.0000          0.0000

     Atom 83  H   pos: (  0.119435  0.170338  1.169680)  para_oo sigma:           0.00
             0.0000          0.0000          0.0000
             0.0000          0.0000          0.0000
             0.0000          0.0000          0.0000

     Atom 84  O   pos: ( -0.106075  0.456090  0.166438)  para_oo sigma:          -0.50
            -0.5842         -0.0135         -0.4043
            -0.0716         -0.6259          0.0480
            -0.1733          0.1147         -0.2808

     Atom 85  H   pos: ( -0.072595  0.454655  0.235077)  para_oo sigma:           0.00
             0.0000          0.0000          0.0000
             0.0000          0.0000          0.0000
             0.0000          0.0000          0.0000

     Atom 86  H   pos: ( -0.046609  0.457464  0.122425)  para_oo sigma:           0.00
             0.0000          0.0000          0.0000
             0.0000          0.0000          0.0000
             0.0000          0.0000          0.0000

     Atom 87  O   pos: (  0.018933  0.234935  1.083672)  para_oo sigma:          -0.76
            -0.8344         -0.1435         -0.0448
            -0.0880         -0.7655         -0.1152
            -0.0102         -0.1378         -0.6876

     Atom 88  H   pos: (  0.013174  0.298127  1.044369)  para_oo sigma:           0.00
             0.0000          0.0000          0.0000
             0.0000          0.0000          0.0000
             0.0000          0.0000          0.0000

     Atom 89  H   pos: (  0.013820  0.181732  1.032793)  para_oo sigma:           0.00
             0.0000          0.0000          0.0000
             0.0000          0.0000          0.0000
             0.0000          0.0000          0.0000

     Atom 90  O   pos: (  0.009198  0.371715  0.923804)  para_oo sigma:          -0.60
            -0.8358          0.0432         -0.1826
             0.1416         -0.3002          0.1775
            -0.1363          0.0603         -0.6651

     Atom 91  H   pos: (  0.044859  0.318559  0.887026)  para_oo sigma:           0.00
             0.0000          0.0000          0.0000
             0.0000          0.0000          0.0000
             0.0000          0.0000          0.0000

     Atom 92  H   pos: (  0.060317  0.427182  0.927598)  para_oo sigma:           0.00
             0.0000          0.0000          0.0000
             0.0000          0.0000          0.0000
             0.0000          0.0000          0.0000

     Atom 93  O   pos: (  0.105472  0.396947  1.552091)  para_oo sigma:          -1.14
            -1.3188         -0.3515         -0.1222
            -0.3996         -0.9926         -0.1829
            -0.2362         -0.0708         -1.1111

     Atom 94  H   pos: (  0.030858  0.392301  1.553599)  para_oo sigma:           0.00
             0.0000          0.0000          0.0000
             0.0000          0.0000          0.0000
             0.0000          0.0000          0.0000

     Atom 95  H   pos: (  0.123193  0.394215  1.625853)  para_oo sigma:           0.00
             0.0000          0.0000          0.0000
             0.0000          0.0000          0.0000
             0.0000          0.0000          0.0000

     Atom 96  O   pos: (  0.732172  0.393971  0.899713)  para_oo sigma:          -0.41
            -0.5401         -0.0986          0.2028
            -0.1378         -0.1974         -0.1492
             0.2471         -0.1795         -0.4941

     Atom 97  H   pos: (  0.676005  0.434890  0.872187)  para_oo sigma:           0.00
             0.0000          0.0000          0.0000
             0.0000          0.0000          0.0000
             0.0000          0.0000          0.0000

     Atom 98  H   pos: (  0.702707  0.325951  0.901737)  para_oo sigma:           0.00
             0.0000          0.0000          0.0000
             0.0000          0.0000          0.0000
             0.0000          0.0000          0.0000

     Atom 99  O   pos: (  0.752235  0.313864  1.116839)  para_oo sigma:          -0.39
            -0.8101         -0.0756          0.1827
            -0.0905          0.1050          0.1683
             0.1160          0.1599         -0.4608

     Atom100  H   pos: ( -0.222910  0.379963  1.106792)  para_oo sigma:           0.00
             0.0000          0.0000          0.0000
             0.0000          0.0000          0.0000
             0.0000          0.0000          0.0000

     Atom101  H   pos: (  0.771520  0.260432  1.068302)  para_oo sigma:           0.00
             0.0000          0.0000          0.0000
             0.0000          0.0000          0.0000
             0.0000          0.0000          0.0000

     Atom102  O   pos: (  0.582927  0.169116  0.066124)  para_oo sigma:          -0.16
             0.0094         -0.5155          0.3703
            -0.4761         -0.5732         -0.1230
             0.4454         -0.1179          0.0912

     Atom103  H   pos: (  0.609981  0.182626  0.133657)  para_oo sigma:           0.00
             0.0000          0.0000          0.0000
             0.0000          0.0000          0.0000
             0.0000          0.0000          0.0000

     Atom104  H   pos: (  0.517332  0.212208  0.059691)  para_oo sigma:           0.00
             0.0000          0.0000          0.0000
             0.0000          0.0000          0.0000
             0.0000          0.0000          0.0000

     Atom105  O   pos: (  0.718126  0.337472  0.689007)  para_oo sigma:          -0.44
            -0.5151         -0.1376         -0.0695
            -0.1150         -0.0841         -0.0209
            -0.1254         -0.1409         -0.7187

     Atom106  H   pos: (  0.674958  0.397210  0.699042)  para_oo sigma:           0.00
             0.0000          0.0000          0.0000
             0.0000          0.0000          0.0000
             0.0000          0.0000          0.0000

     Atom107  H   pos: (  0.671055  0.281299  0.702125)  para_oo sigma:           0.00
             0.0000          0.0000          0.0000
             0.0000          0.0000          0.0000
             0.0000          0.0000          0.0000

     Atom108  O   pos: (  0.219644  0.272112  0.703346)  para_oo sigma:          -0.71
            -0.4618         -0.0938          0.0883
            -0.1221         -0.5232          0.1756
             0.1196          0.2440         -1.1322

     Atom109  H   pos: (  0.216312  0.197740  0.712309)  para_oo sigma:           0.00
             0.0000          0.0000          0.0000
             0.0000          0.0000          0.0000
             0.0000          0.0000          0.0000

     Atom110  H   pos: (  0.145539  0.291686  0.712321)  para_oo sigma:           0.00
             0.0000          0.0000          0.0000
             0.0000          0.0000          0.0000
             0.0000          0.0000          0.0000

     Atom111  O   pos: ( -0.078250  0.208459  1.267066)  para_oo sigma:          -0.80
            -0.8275         -0.2109         -0.0931
            -0.2232         -0.7677         -0.0351
            -0.1442         -0.0594         -0.8031

     Atom112  H   pos: ( -0.028327  0.232705  1.315593)  para_oo sigma:           0.00
             0.0000          0.0000          0.0000
             0.0000          0.0000          0.0000
             0.0000          0.0000          0.0000

     Atom113  H   pos: ( -0.052512  0.226686  1.199022)  para_oo sigma:           0.00
             0.0000          0.0000          0.0000
             0.0000          0.0000          0.0000
             0.0000          0.0000          0.0000

     Atom114  O   pos: (  0.152266  0.574334  1.466518)  para_oo sigma:          -0.89
            -1.1762         -0.2471         -0.0206
            -0.2124         -0.7390         -0.0796
            -0.0667         -0.0484         -0.7473

     Atom115  H   pos: (  0.139100  0.505873  1.495776)  para_oo sigma:           0.00
             0.0000          0.0000          0.0000
             0.0000          0.0000          0.0000
             0.0000          0.0000          0.0000

     Atom116  H   pos: (  0.094834  0.587387  1.420460)  para_oo sigma:           0.00
             0.0000          0.0000          0.0000
             0.0000          0.0000          0.0000
             0.0000          0.0000          0.0000

     Atom117  O   pos: (  0.651237  0.416118  0.004343)  para_oo sigma:          -0.26
            -0.3523         -0.5180          0.1038
            -0.5233         -0.1278         -0.1373
             0.0909         -0.1065         -0.3073

     Atom118  H   pos: (  0.655494  0.350210  0.037424)  para_oo sigma:           0.00
             0.0000          0.0000          0.0000
             0.0000          0.0000          0.0000
             0.0000          0.0000          0.0000

     Atom119  H   pos: (  0.579836  0.436732  0.006287)  para_oo sigma:           0.00
             0.0000          0.0000          0.0000
             0.0000          0.0000          0.0000
             0.0000          0.0000          0.0000

     Atom120  O   pos: (  0.369928  0.497139  1.386661)  para_oo sigma:          -0.79
            -0.9755         -0.2253          0.0426
            -0.1445         -0.7223          0.0242
            -0.0011         -0.0131         -0.6788

     Atom121  H   pos: (  0.358693  0.496597  1.460490)  para_oo sigma:           0.00
             0.0000          0.0000          0.0000
             0.0000          0.0000          0.0000
             0.0000          0.0000          0.0000

     Atom122  H   pos: (  0.399906  0.563511  1.371833)  para_oo sigma:           0.00
             0.0000          0.0000          0.0000
             0.0000          0.0000          0.0000
             0.0000          0.0000          0.0000

     Atom123  O   pos: (  0.073739  0.425983  0.022082)  para_oo sigma:          -0.33
            -0.8137         -0.6000         -0.2043
            -0.8166          0.2248          0.0413
            -0.2487          0.1129         -0.3863

     Atom124  H   pos: (  0.063103  0.384323 -0.039858)  para_oo sigma:           0.00
             0.0000          0.0000          0.0000
             0.0000          0.0000          0.0000
             0.0000          0.0000          0.0000

     Atom125  H   pos: (  0.346030  0.023190  0.003927)  para_oo sigma:           0.00
             0.0000          0.0000          0.0000
             0.0000          0.0000          0.0000
             0.0000          0.0000          0.0000

     Atom126  O   pos: ( -0.095242  0.372784  1.609787)  para_oo sigma:          -0.53
            -0.7476         -0.3919         -0.0277
            -0.4589          0.1824          0.1914
            -0.1961          0.5310         -1.0219

     Atom127  H   pos: ( -0.130004  0.439791  1.607783)  para_oo sigma:           0.00
             0.0000          0.0000          0.0000
             0.0000          0.0000          0.0000
             0.0000          0.0000          0.0000

     Atom128  H   pos: ( -0.139159  0.322720  1.574807)  para_oo sigma:           0.00
             0.0000          0.0000          0.0000
             0.0000          0.0000          0.0000
             0.0000          0.0000          0.0000

     Atom129  O   pos: (  0.730946  0.236335  1.321348)  para_oo sigma:          -0.53
            -0.6500         -0.0911         -0.3117
            -0.1050         -0.5120          0.0796
            -0.2818          0.1095         -0.4334

     Atom130  H   pos: (  0.797292  0.233920  1.286049)  para_oo sigma:           0.00
             0.0000          0.0000          0.0000
             0.0000          0.0000          0.0000
             0.0000          0.0000          0.0000

     Atom131  H   pos: (  0.750381  0.246697  1.392046)  para_oo sigma:           0.00
             0.0000          0.0000          0.0000
             0.0000          0.0000          0.0000
             0.0000          0.0000          0.0000

     Atom132  O   pos: ( -0.012197  0.503577  1.095576)  para_oo sigma:          -0.79
            -0.9575         -0.0725         -0.0347
            -0.0669         -0.7544          0.0544
            -0.0345          0.0252         -0.6679

     Atom133  H   pos: (  0.059000  0.495678  1.112511)  para_oo sigma:           0.00
             0.0000          0.0000          0.0000
             0.0000          0.0000          0.0000
             0.0000          0.0000          0.0000

     Atom134  H   pos: ( -0.015106  0.533491  1.027607)  para_oo sigma:           0.00
             0.0000          0.0000          0.0000
             0.0000          0.0000          0.0000
             0.0000          0.0000          0.0000

     Atom135  O   pos: (  0.283386  0.688354  1.711580)  para_oo sigma:          -0.55
            -0.8808         -0.2373          0.1990
            -0.1993         -0.2959         -0.2184
             0.0629         -0.1598         -0.4852

     Atom136  H   pos: (  0.428575  0.377362  0.005569)  para_oo sigma:           0.00
             0.0000          0.0000          0.0000
             0.0000          0.0000          0.0000
             0.0000          0.0000          0.0000

     Atom137  H   pos: (  0.283025  0.682795  1.638057)  para_oo sigma:           0.00
             0.0000          0.0000          0.0000
             0.0000          0.0000          0.0000
             0.0000          0.0000          0.0000

     Atom138  O   pos: (  0.022325  0.635159  1.315725)  para_oo sigma:          -0.86
            -0.7518         -0.0197          0.0715
            -0.0141         -0.9022          0.0184
             0.1174         -0.0142         -0.9301

     Atom139  H   pos: (  0.073424  0.610673  1.267478)  para_oo sigma:           0.00
             0.0000          0.0000          0.0000
             0.0000          0.0000          0.0000
             0.0000          0.0000          0.0000

     Atom140  H   pos: ( -0.045446  0.622429  1.287164)  para_oo sigma:           0.00
             0.0000          0.0000          0.0000
             0.0000          0.0000          0.0000
             0.0000          0.0000          0.0000

     Atom141  O   pos: (  0.171304  0.493297  0.930895)  para_oo sigma:          -1.03
            -0.8947         -0.0322         -0.0156
            -0.0782         -1.2597          0.0271
             0.0045         -0.0469         -0.9262

     Atom142  H   pos: (  0.222010  0.455806  0.886885)  para_oo sigma:           0.00
             0.0000          0.0000          0.0000
             0.0000          0.0000          0.0000
             0.0000          0.0000          0.0000

     Atom143  H   pos: (  0.187939  0.564552  0.917564)  para_oo sigma:           0.00
             0.0000          0.0000          0.0000
             0.0000          0.0000          0.0000
             0.0000          0.0000          0.0000

     Atom144  O   pos: (  0.601119  0.200948  0.858399)  para_oo sigma:          -1.13
            -1.2732          0.0413         -0.0409
            -0.0406         -1.1784         -0.0488
            -0.0360         -0.0056         -0.9483

     Atom145  H   pos: (  0.557946  0.239327  0.809096)  para_oo sigma:           0.00
             0.0000          0.0000          0.0000
             0.0000          0.0000          0.0000
             0.0000          0.0000          0.0000

     Atom146  H   pos: (  0.638277  0.157078  0.807719)  para_oo sigma:           0.00
             0.0000          0.0000          0.0000
             0.0000          0.0000          0.0000
             0.0000          0.0000          0.0000

     Atom147  O   pos: (  0.199310  0.216384  1.533043)  para_oo sigma:          -0.74
            -0.8478         -0.5406         -0.0945
            -0.4862         -0.5557         -0.0323
             0.0459         -0.2507         -0.8082

     Atom148  H   pos: (  0.166547  0.281551  1.514023)  para_oo sigma:           0.00
             0.0000          0.0000          0.0000
             0.0000          0.0000          0.0000
             0.0000          0.0000          0.0000

     Atom149  H   pos: ( -0.123995  0.633191  1.484435)  para_oo sigma:           0.00
             0.0000          0.0000          0.0000
             0.0000          0.0000          0.0000
             0.0000          0.0000          0.0000

     Atom150  O   pos: (  0.257396  0.445647  1.114594)  para_oo sigma:          -0.79
            -0.7678         -0.1256         -0.0053
            -0.1300         -0.8359          0.0921
             0.0091          0.1249         -0.7806

     Atom151  H   pos: (  0.229322  0.472008  1.050356)  para_oo sigma:           0.00
             0.0000          0.0000          0.0000
             0.0000          0.0000          0.0000
             0.0000          0.0000          0.0000

     Atom152  H   pos: (  0.276383  0.376301  1.096004)  para_oo sigma:           0.00
             0.0000          0.0000          0.0000
             0.0000          0.0000          0.0000
             0.0000          0.0000          0.0000

     Atom153  O   pos: (  0.354129  0.293073  1.000739)  para_oo sigma:          -0.89
            -0.8973         -0.1034          0.0442
            -0.0951         -0.8483         -0.0103
             0.0688          0.0383         -0.9126

     Atom154  H   pos: (  0.358219  0.337541  0.940768)  para_oo sigma:           0.00
             0.0000          0.0000          0.0000
             0.0000          0.0000          0.0000
             0.0000          0.0000          0.0000

     Atom155  H   pos: (  0.321376  0.231557  0.973687)  para_oo sigma:           0.00
             0.0000          0.0000          0.0000
             0.0000          0.0000          0.0000
             0.0000          0.0000          0.0000

     Atom156  O   pos: (  0.062762  0.160259  0.856122)  para_oo sigma:          -1.30
            -1.2920         -0.1563         -0.0715
            -0.1446         -1.2396          0.1062
            -0.0803          0.0701         -1.3643

     Atom157  H   pos: (  0.048161  0.216721  0.807074)  para_oo sigma:           0.00
             0.0000          0.0000          0.0000
             0.0000          0.0000          0.0000
             0.0000          0.0000          0.0000

     Atom158  H   pos: ( -0.221595  0.580993  0.805503)  para_oo sigma:           0.00
             0.0000          0.0000          0.0000
             0.0000          0.0000          0.0000
             0.0000          0.0000          0.0000

     Atom159  O   pos: (  0.539897  0.226638  1.057858)  para_oo sigma:          -0.58
            -0.3593         -0.1430         -0.2356
            -0.1102         -0.7523         -0.0132
            -0.1835         -0.0485         -0.6363

     Atom160  H   pos: (  0.471639  0.254041  1.040812)  para_oo sigma:           0.00
             0.0000          0.0000          0.0000
             0.0000          0.0000          0.0000
             0.0000          0.0000          0.0000

     Atom161  H   pos: (  0.574713  0.227008  0.992427)  para_oo sigma:           0.00
             0.0000          0.0000          0.0000
             0.0000          0.0000          0.0000
             0.0000          0.0000          0.0000

     Atom162  O   pos: (  0.311418  0.404324  0.825773)  para_oo sigma:          -1.01
            -0.9941         -0.0910         -0.0734
            -0.0574         -1.0973          0.0545
            -0.0292          0.0241         -0.9510

     Atom163  H   pos: (  0.285538  0.351886  0.777817)  para_oo sigma:           0.00
             0.0000          0.0000          0.0000
             0.0000          0.0000          0.0000
             0.0000          0.0000          0.0000

     Atom164  H   pos: (  0.343550  0.458781  0.784515)  para_oo sigma:           0.00
             0.0000          0.0000          0.0000
             0.0000          0.0000          0.0000
             0.0000          0.0000          0.0000

     Atom165  O   pos: (  0.782415  0.151707  0.992064)  para_oo sigma:          -0.82
            -0.9857         -0.0830          0.0216
            -0.0673         -0.7539         -0.0128
            -0.0334          0.0032         -0.7100

     Atom166  H   pos: (  0.712099  0.134192  0.978879)  para_oo sigma:           0.00
             0.0000          0.0000          0.0000
             0.0000          0.0000          0.0000
             0.0000          0.0000          0.0000

     Atom167  H   pos: (  0.809580  0.168072  0.923676)  para_oo sigma:           0.00
             0.0000          0.0000          0.0000
             0.0000          0.0000          0.0000
             0.0000          0.0000          0.0000

     Atom168  O   pos: (  0.843403  0.204935  0.801345)  para_oo sigma:          -0.66
            -0.3683         -0.0144          0.0707
            -0.0103         -0.9118          0.0344
             0.0814          0.0315         -0.7018

     Atom169  H   pos: ( -0.092758  0.170724  0.807363)  para_oo sigma:           0.00
             0.0000          0.0000          0.0000
             0.0000          0.0000          0.0000
             0.0000          0.0000          0.0000

     Atom170  H   pos: (  0.788768  0.171050  0.758233)  para_oo sigma:           0.00
             0.0000          0.0000          0.0000
             0.0000          0.0000          0.0000
             0.0000          0.0000          0.0000

     Atom171  O   pos: (  0.410438  0.103634  0.714068)  para_oo sigma:          -0.50
            -0.5304          0.0045         -0.1271
             0.0418         -0.1494         -0.0542
            -0.1106         -0.0270         -0.8195

     Atom172  H   pos: (  0.450120  0.170375  0.710815)  para_oo sigma:           0.00
             0.0000          0.0000          0.0000
             0.0000          0.0000          0.0000
             0.0000          0.0000          0.0000

     Atom173  H   pos: (  0.147356  0.519388  0.738263)  para_oo sigma:           0.00
             0.0000          0.0000          0.0000
             0.0000          0.0000          0.0000
             0.0000          0.0000          0.0000

     Atom174  O   pos: (  0.369476  0.498584  1.594196)  para_oo sigma:          -0.63
            -0.8044         -0.2854         -0.0565
            -0.2959         -0.6191          0.0241
            -0.0762         -0.0010         -0.4748

     Atom175  H   pos: (  0.418626  0.445530  1.609030)  para_oo sigma:           0.00
             0.0000          0.0000          0.0000
             0.0000          0.0000          0.0000
             0.0000          0.0000          0.0000

     Atom176  H   pos: (  0.320137  0.494308  1.650763)  para_oo sigma:           0.00
             0.0000          0.0000          0.0000
             0.0000          0.0000          0.0000
             0.0000          0.0000          0.0000

     Atom177  O   pos: (  0.464529  0.331195  1.326715)  para_oo sigma:          -0.26
            -0.6781          0.1875          0.2935
             0.1579          0.5290          0.1955
             0.3133          0.1623         -0.6264

     Atom178  H   pos: (  0.434926  0.396834  1.350126)  para_oo sigma:           0.00
             0.0000          0.0000          0.0000
             0.0000          0.0000          0.0000
             0.0000          0.0000          0.0000

     Atom179  H   pos: (  0.408889  0.281698  1.328790)  para_oo sigma:           0.00
             0.0000          0.0000          0.0000
             0.0000          0.0000          0.0000
             0.0000          0.0000          0.0000

     Atom180  O   pos: ( -0.299337  0.642009  1.652020)  para_oo sigma:          -0.52
            -0.5882         -0.3045         -0.0701
            -0.0930         -0.2906         -0.3336
             0.0401         -0.2601         -0.6682

     Atom181  H   pos: ( -0.234884  0.648096  1.613690)  para_oo sigma:           0.00
             0.0000          0.0000          0.0000
             0.0000          0.0000          0.0000
             0.0000          0.0000          0.0000

     Atom182  H   pos: ( -0.301875  0.569458  1.670013)  para_oo sigma:           0.00
             0.0000          0.0000          0.0000
             0.0000          0.0000          0.0000
             0.0000          0.0000          0.0000

     Paramagnetic US L_R Q_R contribution in ppm:

     Atom  1  Ca  pos: (  0.096325  0.538985  0.533010)  para_lq sigma:         202.26
           202.3629         -0.7473         -0.1193
            -0.4913        202.5547         -0.2423
            -0.3186         -0.4591        201.8759

     Atom  2  Ca  pos: (  0.145885  0.075110  0.374292)  para_lq sigma:         201.52
           201.2041         -1.9555         -0.7235
            -1.5893        201.4593         -0.5098
            -0.7107         -0.3208        201.8950

     Atom  3  Ca  pos: ( -0.009559  0.296118  0.375745)  para_lq sigma:         201.60
           201.3900         -1.4618          0.2284
            -1.6799        202.0212          0.2284
             0.6334          0.2304        201.3803

     Atom  4  Ca  pos: (  0.244844  0.302389  0.521237)  para_lq sigma:         202.44
           203.2734         -0.9006          0.0031
            -1.1175        202.8896          0.2277
            -0.0599          0.1716        201.1637

     Atom  5  Ca  pos: (  0.247028  0.462374  0.048881)  para_lq sigma:         203.75
           202.4629          0.4346          0.3868
             0.9252        204.6975          0.4047
             0.1512          0.4791        204.0784

     Atom  6  Ca  pos: ( -0.124071  0.387370  0.799730)  para_lq sigma:         202.90
           203.3063         -0.2601          0.0660
            -0.0398        203.1592         -1.3844
             0.0949         -1.6737        202.2401

     Atom  7  Ca  pos: (  0.585221  0.525012  0.495685)  para_lq sigma:         201.59
           201.6034         -0.1602          0.9321
            -0.2617        201.0827          0.8788
             0.8565          0.7442        202.0965

     Atom  8  Ca  pos: (  0.657339  0.073511  0.356227)  para_lq sigma:         201.54
           200.8028         -0.6377          0.8906
            -1.0485        201.8821          0.5393
             1.3368          1.0638        201.9471

     Atom  9  Ca  pos: (  0.492282  0.286878  0.361532)  para_lq sigma:         201.29
           201.0722         -2.2789          0.0274
            -1.5294        201.1738          0.2860
             0.2912          0.0893        201.6307

     Atom 10  Ca  pos: (  0.757187  0.302053  0.507569)  para_lq sigma:         201.91
           201.6847          0.1473         -1.0604
             0.1852        201.7283         -0.8094
            -1.3645         -1.1443        202.3105

     Atom 11  Ca  pos: (  0.597458  0.311049  1.213888)  para_lq sigma:         205.27
           205.1850         -0.0937          0.4821
             0.1379        204.2462         -0.1057
             0.9632         -0.3301        206.3777

     Atom 12  Ca  pos: (  0.107848  0.064680  0.032943)  para_lq sigma:         204.65
           206.5765          0.5884          0.9881
             0.7588        203.4865         -0.0025
             1.7761          0.3326        203.8754

     Atom 13  Si  pos: ( -0.127773  0.203816  0.114706)  para_lq sigma:          -0.27
             0.4168         -3.9129          1.1584
            -1.6391         -0.9893          3.4728
            -3.9067          1.6146         -0.2347

     Atom 14  Si  pos: (  0.494342  0.315677  0.585591)  para_lq sigma:          -0.67
            -1.0169          0.4657          0.5697
             1.2818         -3.6535         -1.6741
             0.3051         -1.6282          2.6733

     Atom 15  Si  pos: (  0.735570  0.314224  0.259614)  para_lq sigma:          -0.44
             0.8258          3.5663          1.3133
             4.0960         -1.3792         -0.2446
             1.3527         -0.0688         -0.7600

     Atom 16  Si  pos: (  0.333561  0.200168  0.096542)  para_lq sigma:          -0.35
             0.4430          4.0064          1.1030
             3.6657         -0.3369          0.9793
             0.2571          1.5382         -1.1614

     Atom 17  Si  pos: ( -0.008986  0.312401  0.602929)  para_lq sigma:          -0.78
            -2.3358          3.5682          1.2084
             3.0384         -2.5543         -0.2861
             1.1623          0.4014          2.5501

     Atom 18  Si  pos: (  0.226264  0.319798  0.269973)  para_lq sigma:          -0.57
             0.6646          4.0835         -0.5878
             4.3057         -1.5283         -1.7843
            -0.1531         -1.4438         -0.8413

     Atom 19  Si  pos: ( -0.151695  0.514740  0.602176)  para_lq sigma:          -0.66
            -0.5677          2.6843         -0.6532
             3.0807         -3.8812          0.4307
             0.0719          0.1316          2.4789

     Atom 20  Si  pos: (  0.412289  0.053079  0.280314)  para_lq sigma:          -0.46
             0.8068          2.5734          0.3560
             2.9909         -1.7209          0.8620
             0.4952         -0.3362         -0.4599

     Atom 21  Si  pos: (  0.368412  0.525375  0.603553)  para_lq sigma:          -0.78
             0.0495          3.4053          1.2223
             2.8108         -3.3456          1.0884
             1.2592          0.6132          0.9456

     Atom 22  Si  pos: (  0.917508  0.042367  0.258767)  para_lq sigma:          -0.53
             0.8869          3.1482         -1.3508
             2.2900         -1.6918          1.1495
            -0.6071          0.9509         -0.7884

     Atom 23  O   pos: (  0.162958  0.424081  0.234337)  para_lq sigma:        -103.07
          -102.5791          3.6045          0.5091
             3.6674       -105.5004         -0.1862
             0.7414         -0.4374       -101.1427

     Atom 24  O   pos: (  0.234908  0.121212  0.529735)  para_lq sigma:        -110.61
          -110.0228         -2.8602          2.4418
            -3.1744       -111.0377          3.2211
             2.9850          3.4732       -110.7703

     Atom 25  O   pos: (  0.482922  0.105460  0.365793)  para_lq sigma:        -109.51
          -108.9716         -1.7591         -2.6670
            -1.8735       -108.3653         -2.1810
            -3.1330         -2.4452       -111.1908

     Atom 26  O   pos: ( -0.250905  0.492247  0.533574)  para_lq sigma:        -110.02
          -112.4361         -1.0214         -4.2009
            -1.1239       -107.7217         -0.3863
            -4.5140         -0.3723       -109.8942

     Atom 27  O   pos: ( -0.005702  0.475376  0.333905)  para_lq sigma:        -109.58
          -112.5005         -2.1714          2.9591
            -2.1375       -107.8904          1.3207
             3.1594          1.3668       -108.3554

     Atom 28  O   pos: (  0.274400  0.127287  0.017880)  para_lq sigma:        -110.69
          -109.4252         -1.8176         -2.5285
            -1.9070       -110.2375         -3.1811
            -3.2885         -3.1384       -112.3937

     Atom 29  O   pos: ( -0.006553  0.235922  0.127661)  para_lq sigma:        -103.71
          -105.4381         -3.0407          0.4101
            -3.1949       -105.3134          3.7134
             0.3580          3.3669       -100.3708

     Atom 30  H   pos: (  0.016568  0.296571  0.089595)  para_lq sigma:           0.00
             0.0000          0.0000          0.0000
             0.0000          0.0000          0.0000
             0.0000          0.0000          0.0000

     Atom 31  O   pos: (  0.024490  0.299678  0.720616)  para_lq sigma:        -111.04
          -109.5753          0.5892         -1.9778
             0.7653       -108.4516          1.4946
            -1.7941          1.2486       -115.0824

     Atom 32  O   pos: (  0.250521  0.275506  0.154358)  para_lq sigma:        -103.10
          -102.2428          2.7057          2.2172
             2.6031       -102.9572         -2.5249
             2.0731         -2.1893       -104.0915

     Atom 33  O   pos: (  0.383047  0.570657  0.718611)  para_lq sigma:        -112.00
          -109.4248         -0.0519         -0.1014
            -0.0781       -110.6319         -2.9071
            -0.5827         -2.8949       -115.9340

     Atom 34  O   pos: (  0.868857  0.088617  0.151218)  para_lq sigma:        -102.09
           -99.7214         -0.3863         -1.7868
             0.0839       -103.7947          3.8467
            -1.8658          3.6992       -102.7606

     Atom 35  O   pos: (  0.456432  0.434908  0.598241)  para_lq sigma:        -103.02
          -102.9856          3.0169          0.8616
             3.1227       -107.2521         -0.1908
             0.8258         -0.1201        -98.8276

     Atom 36  O   pos: (  0.685271  0.423583  0.222788)  para_lq sigma:        -103.02
          -103.3488          4.2995          0.6015
             4.0735       -105.9300         -0.0137
             0.6573          0.0223        -99.7788

     Atom 37  O   pos: (  0.723459  0.133432  0.507013)  para_lq sigma:        -111.15
          -110.1060         -1.2370          1.5194
            -1.1627       -112.0425          3.9659
             1.9632          4.0138       -111.2982

     Atom 38  O   pos: ( -0.020578  0.126415  0.342525)  para_lq sigma:        -109.90
          -108.8243         -3.1170         -2.1624
            -2.7348       -110.0497         -2.8469
            -2.6769         -3.7260       -110.8119

     Atom 39  O   pos: (  0.259949  0.477570  0.571195)  para_lq sigma:        -112.40
          -116.9432         -2.6815         -2.1830
            -2.4455       -110.7701         -0.5331
            -2.2674         -0.6032       -109.4972

     Atom 40  O   pos: (  0.513792  0.462886  0.333386)  para_lq sigma:        -110.20
          -111.1743         -2.4017          3.3187
            -2.5613       -108.5957          1.7645
             3.8936          2.1912       -110.8284

     Atom 41  O   pos: (  0.842206  0.194986 -0.024121)  para_lq sigma:        -103.59
          -102.9586         -3.9949         -2.4450
            -4.0364       -101.5564          0.1888
            -2.1295          0.2093       -106.2494

     Atom 42  H   pos: (  0.635991  0.389460  1.689481)  para_lq sigma:           0.00
             0.0000          0.0000          0.0000
             0.0000          0.0000          0.0000
             0.0000          0.0000          0.0000

     Atom 43  O   pos: (  0.420870  0.268441  0.043692)  para_lq sigma:        -109.04
          -109.9871         -2.0746          2.3799
            -2.1808       -108.5807          2.0115
             2.5353          1.9606       -108.5595

     Atom 44  O   pos: (  0.513861  0.271466  0.698332)  para_lq sigma:        -110.60
          -108.5041          0.4599         -1.6139
             0.6755       -109.4660          3.1174
            -1.3587          2.7149       -113.8353

     Atom 45  O   pos: ( -0.211554  0.273673  0.171463)  para_lq sigma:        -102.48
[truncated: 130,894 more chars]
