# Supplementary material for: Is there a future for 43Ca nuclear magnetic resonance in cement science?
Source: Phys Chem Chem Phys. 2025 Apr 9;27(17):9159–68. doi: 10.1039/d5cp00491h (PMC11997747; doi:10.1039/d5cp00491h)
Supplement: CP-027-D5CP00491H-s001 [file CP-027-D5CP00491H-s001.zip › QE-Files/CSH-surface-structures/surf20.vc-relax.nmr.out]

     Program GIPAW v.7.2 starts on 22Feb2024 at  4:36:10 

     This program is part of the open-source Quantum ESPRESSO suite
     for quantum simulation of materials; please cite
         "P. Giannozzi et al., J. Phys.:Condens. Matter 21 395502 (2009);
         "P. Giannozzi et al., J. Phys.:Condens. Matter 29 465901 (2017);
         "P. Giannozzi et al., J. Chem. Phys. 152 154105 (2020);
          URL http://www.quantum-espresso.org", 
     in publications or presentations arising from this work. More details at
     http://www.quantum-espresso.org/quote

     Parallel version (MPI), running on   112 processors

     MPI processes distributed on     1 nodes
     R & G space division:  proc/nbgrp/npool/nimage =     112
     215158 MiB available memory on the printing compute node when the environment starts


     ***** This is GIPAW git revision                                          *****
     ***** you can cite: N. Varini et al., Comp. Phys. Comm. 184, 1827 (2013)  *****
     ***** in publications or presentations arising from this work.            *****

     Parallelizing q-star over 1 images
     Reading input from surf20.vc-relax.nmr.in

     ------------------- Input file: --------------------
&inputgipaw
	job = 'nmr'
	prefix = 'surf20.vc-relax_nmr'
	tmp_dir = './tmpSurf20/',
	verbosity = 'high'
	diagonalization = 'david'
/


     Reading xml data from directory:

     ./tmpSurf20/surf20.vc-relax_nmr.save/
     file Ca.pbe-spn-kjpaw_psl.1.0.0.UPF: wavefunction(s)  3S renormalized
     file O.pbe-n-kjpaw_psl.1.0.0.UPF: wavefunction(s)  2S 2P renormalized
     file Si.pbe-nl-kjpaw_psl.1.0.0.UPF: wavefunction(s)  3S 3P renormalized
     file H.pbe-kjpaw_psl.1.0.0.UPF: wavefunction(s)  1S renormalized

     IMPORTANT: XC functional enforced from input :
     Exchange-correlation= PBE
                           (   1   4   3   4   0   0   0)
     Any further DFT definition will be discarded
     Please, verify this is what you really want


     Parallelization info
     --------------------
     sticks:   dense  smooth     PW     G-vecs:    dense   smooth      PW
     Min         125     125     43                27165    27165    5433
     Max         126     126     44                27182    27182    5450
     Sum       14109   14109   4819              3043801  3043801  609535

     Using Slab Decomposition

     Reading collected, re-writing distributed wavefunctions
     Subspace diagonalization in iterative solution of the eigenvalue problem:
     a serial algorithm will be used

     GIPAW projectors -----------------------------------------------
     atom=  Ca   l=0  rc=    1.3000  rs=    0.8667
     atom=  Ca   l=0  rc=    1.3000  rs=    0.8667
     atom=  Ca   l=1  rc=    1.6000  rs=    1.0667
     atom=  Ca   l=1  rc=    1.6000  rs=    1.0667
     atom=  Ca   l=2  rc=    1.7000  rs=    1.1333
     atom=  Ca   l=2  rc=    1.7000  rs=    1.1333
     projs nearly linearly dependent: l=0  n1,n2= 1, 2  s=  0.99170013
     projs nearly linearly dependent: l=2  n1,n2= 1, 2  s=  0.99334936

     atom=  O    l=0  rc=    1.3000  rs=    0.8667
     atom=  O    l=0  rc=    1.3000  rs=    0.8667
     atom=  O    l=1  rc=    1.3500  rs=    0.9000
     atom=  O    l=1  rc=    1.3500  rs=    0.9000
     projs nearly linearly dependent: l=1  n1,n2= 1, 2  s=  0.99790099

     atom=  Si   l=0  rc=    1.8000  rs=    1.2000
     atom=  Si   l=0  rc=    1.8000  rs=    1.2000
     atom=  Si   l=1  rc=    1.8000  rs=    1.2000
     atom=  Si   l=1  rc=    1.8000  rs=    1.2000
     atom=  Si   l=2  rc=    1.8000  rs=    1.2000
     atom=  Si   l=2  rc=    1.8000  rs=    1.2000
     projs nearly linearly dependent: l=2  n1,n2= 1, 2  s=  0.99992180

     atom=  H    l=0  rc=    1.0000  rs=    0.6667
     atom=  H    l=0  rc=    1.0000  rs=    0.6667
     projs nearly linearly dependent: l=0  n1,n2= 1, 2  s=  0.99968852
     -----------------------------------------------------------------

     GIPAW integrals: -------------------------------------------
     Atom  i/j   nmr_para   nmr_dia   epr_rmc  epr_para   epr_dia
       Ca  1 1   0.25E+04 -0.66E+00  0.13E+02  0.81E+09  0.75E+03
       Ca  2 1   0.26E+04 -0.73E+00  0.13E+02  0.86E+09  0.79E+03
       Ca  2 2   0.28E+04 -0.80E+00  0.13E+02  0.92E+09  0.84E+03
       Ca  3 3   0.30E+02  0.22E+00  0.11E+02  0.47E+05  0.19E+03
       Ca  4 3   0.33E+02  0.20E+00  0.12E+02  0.54E+05  0.22E+03
       Ca  4 4   0.37E+02  0.17E+00  0.13E+02  0.60E+05  0.24E+03
       Ca  5 5   0.29E+01  0.74E+00  0.81E+01  0.47E+03  0.66E+02
       Ca  6 5   0.36E+01  0.91E+00  0.10E+02  0.59E+03  0.81E+02
       Ca  6 6   0.45E+01  0.11E+01  0.13E+02  0.74E+03  0.10E+03
       O   1 1   0.81E+03 -0.32E+00  0.65E+01  0.43E+08  0.24E+03
       O   2 1   0.91E+03 -0.39E+00  0.71E+01  0.48E+08  0.27E+03
       O   2 2   0.10E+04 -0.48E+00  0.78E+01  0.55E+08  0.31E+03
       O   3 3   0.99E+01  0.87E+00  0.58E+01  0.24E+04  0.75E+02
       O   4 3   0.11E+02  0.97E+00  0.67E+01  0.27E+04  0.83E+02
       O   4 4   0.12E+02  0.11E+01  0.76E+01  0.31E+04  0.93E+02
       Si  1 1   0.12E+04 -0.54E-01  0.93E+01  0.18E+09  0.37E+03
       Si  2 1   0.17E+04  0.68E-01  0.12E+02  0.26E+09  0.52E+03
       Si  2 2   0.24E+04  0.31E+00  0.19E+02  0.37E+09  0.74E+03
       Si  3 3   0.18E+02  0.34E+00  0.10E+02  0.13E+05  0.11E+03
       Si  4 3   0.21E+02  0.27E+00  0.11E+02  0.15E+05  0.13E+03
       Si  4 4   0.23E+02  0.18E+00  0.12E+02  0.18E+05  0.14E+03
       Si  5 5   0.26E+00  0.79E-01  0.58E+00  0.29E+02  0.79E+01
       Si  6 5   0.27E+00  0.84E-01  0.62E+00  0.30E+02  0.81E+01
       Si  6 6   0.29E+00  0.89E-01  0.66E+00  0.31E+02  0.84E+01
       H   1 1   0.39E+02  0.19E+00  0.29E+00  0.78E+05  0.13E+02
       H   2 1   0.41E+02  0.21E+00  0.32E+00  0.82E+05  0.14E+02
       H   2 2   0.43E+02  0.22E+00  0.36E+00  0.86E+05  0.15E+02
     ------------------------------------------------------------

     alpha_pv=     83.4476 eV

     Number of occupied bands for each k-point:
     k-point:     1    nbnd_occ= 345
     k-point:     2    nbnd_occ= 345
     k-point:     3    nbnd_occ= 345
     k-point:     4    nbnd_occ= 345


     q-space interpolation up to   240.00 Rydberg

     GIPAW job: nmr                                                                             
     NMR macroscopic correction: yes
             0.6667          0.0000          0.0000
             0.0000          0.6667          0.0000
             0.0000          0.0000          0.6667


     Largest allocated arrays     est. size (Mb)     dimensions
        KS wavefunctions at k          27.70 Mb     (    5261,  345)
        KS wavefunctions at k+q        27.70 Mb     (    5261,  345)
        First-order wavefunctions     276.95 Mb     (    5261,  345, 10)
        First-order wavefunct (US)    166.17 Mb     (    5261,  345,  6)
        Charge/spin density             0.55 Mb     (   72000,    1)
        Induced current                 4.94 Mb     (   72000,    3,3,1)
        Induced magnetic field          4.94 Mb     (   72000,    3,3,1)
        NL pseudopotentials            93.12 Mb     (    5261, 1160)
        GIPAW NL terms                 93.12 Mb     (    5261, 1160)

     Computing the magnetic susceptibility     isolve=0    ethr=  0.1000E-13
     k-point #    1 of     4      pool #  1    cpu time:      19.5
     compute_u_kq: q = (    0.0000,    0.0000,    0.0000)
     Rotating WFCS
     ethr =  1.00E-14,  avg # of iterations =  5.0
     eigenvalues at k:
 -37.1870 -36.9291 -36.8057 -36.5302 -36.4843 -36.4426 -36.4357 -36.4182
 -36.2359 -36.2146 -35.9157 -35.7500 -18.9071 -18.8671 -18.7659 -18.7369
 -18.6276 -18.6064 -18.5016 -18.4626 -18.4132 -18.3549 -18.3310 -18.3138
 -18.2898 -18.2727 -18.2440 -18.2279 -18.2133 -18.1518 -18.1332 -18.1165
 -18.0877 -18.0359 -18.0174 -17.9926 -17.9773 -17.9301 -17.9215 -17.9029
 -17.8757 -17.8669 -17.8430 -17.8248 -17.8154 -17.7966 -17.7813 -17.7691
 -17.7295 -17.7143 -17.6992 -17.6701 -17.6624 -17.6480 -17.6282 -17.6220
 -17.6111 -17.5772 -17.5625 -17.5444 -17.5092 -17.5029 -17.4807 -17.4749
 -17.4481 -17.4301 -17.4231 -17.4080 -17.4010 -17.3853 -17.3663 -17.3541
 -17.3216 -17.3093 -17.2868 -17.2527 -17.2212 -17.1853 -17.1594 -17.1464
 -17.1353 -17.1073 -17.0786 -17.0665 -17.0485 -17.0352 -17.0219 -17.0034
 -16.9681 -16.9522 -16.9184 -16.8992 -16.8726 -16.8212 -16.7600 -16.7509
 -16.7049 -16.6677 -16.4403 -15.7728 -15.6206 -15.6051 -15.4962 -15.4639
 -15.4149 -15.2653 -15.2539 -15.1750 -15.1326 -15.0008 -14.9387 -14.8963
 -14.8842 -14.8345 -14.7686 -14.6784 -14.6643 -14.5832 -14.5003 -14.3763
 -14.2953 -14.1115  -7.1912  -7.0429  -6.8265  -6.8201  -6.6183  -6.5502
  -6.5435  -6.3825  -6.2691  -6.2185  -6.1599  -6.1585  -6.0934  -6.0644
  -6.0231  -5.9988  -5.9451  -5.9143  -5.8756  -5.8596  -5.8412  -5.7935
  -5.7588  -5.7542  -5.6758  -5.6565  -5.6228  -5.5900  -5.5616  -5.5375
  -5.5222  -5.4925  -5.4712  -5.4485  -5.3753  -5.3681  -5.3456  -5.3230
  -5.2863  -5.2484  -5.2371  -5.1730  -5.1066  -5.0703  -5.0010  -4.9647
  -4.9427  -4.8629  -4.8464  -4.2014  -4.1340  -4.0479  -3.8779  -3.7123
  -3.6750  -3.5955  -3.5396  -3.5200  -3.4698  -3.4446  -3.3582  -3.3226
  -3.2908  -3.2211  -3.1343  -3.0581  -3.0121  -2.9782  -2.9507  -2.9237
  -2.8641  -2.8524  -2.8315  -2.7705  -2.7545  -2.7206  -2.6946  -2.6692
  -2.6184  -2.5874  -2.5698  -2.5208  -2.4978  -2.4479  -2.4301  -2.4120
  -2.3609  -2.3518  -2.3332  -2.3071  -2.2672  -2.2434  -2.2008  -2.1727
  -2.1253  -2.1067  -2.0736  -2.0401  -2.0001  -1.9894  -1.9553  -1.9471
  -1.9238  -1.8521  -1.8232  -1.7754  -1.7392  -1.6791  -1.6349  -1.5877
  -1.5723  -1.5504  -1.5200  -1.4851  -1.4441  -1.3935  -1.3739  -1.3320
  -1.3032  -1.2888  -1.2647  -1.2011  -1.1612  -1.1305  -1.0752  -1.0468
  -0.9995  -0.9149  -0.8864  -0.8722  -0.8510  -0.8180  -0.7788  -0.7533
  -0.7189  -0.6985  -0.6638  -0.6422  -0.6173  -0.6045  -0.5691  -0.5245
  -0.5041  -0.4767  -0.4622  -0.4417  -0.4285  -0.4158  -0.4029  -0.3768
  -0.3633  -0.3488  -0.3307  -0.3193  -0.3027  -0.2897  -0.2718  -0.2430
  -0.2339  -0.2159  -0.2109  -0.1845  -0.1740  -0.1680  -0.1470  -0.1361
  -0.1184  -0.1142  -0.0884  -0.0744  -0.0634  -0.0368  -0.0235  -0.0077
   0.0170   0.0228   0.0513   0.0668   0.0919   0.1260   0.1614   0.1764
   0.1925   0.2198   0.2442   0.2603   0.2738   0.2899   0.3270   0.3403
   0.3534   0.3631   0.3761   0.3925   0.4124   0.4243   0.4503   0.4587
   0.4747   0.5048   0.5402   0.5558   0.5863   0.6007   0.6251   0.7041
   0.7287   0.7417   0.7779   0.8106   0.8678   0.9021   0.9678   1.0212
   1.0853   1.0980   1.1674   1.2297   1.3633   1.3851   1.4493   1.5358
   4.5368
     eigenvalues at k+q:
 -37.1870 -36.9291 -36.8056 -36.5302 -36.4843 -36.4426 -36.4357 -36.4182
 -36.2359 -36.2146 -35.9157 -35.7500 -18.9071 -18.8671 -18.7659 -18.7369
 -18.6276 -18.6064 -18.5016 -18.4626 -18.4132 -18.3549 -18.3310 -18.3138
 -18.2898 -18.2727 -18.2440 -18.2279 -18.2133 -18.1518 -18.1332 -18.1165
 -18.0877 -18.0359 -18.0174 -17.9926 -17.9773 -17.9301 -17.9215 -17.9029
 -17.8757 -17.8669 -17.8430 -17.8248 -17.8154 -17.7966 -17.7813 -17.7691
 -17.7295 -17.7143 -17.6992 -17.6701 -17.6624 -17.6480 -17.6282 -17.6220
 -17.6111 -17.5772 -17.5625 -17.5444 -17.5092 -17.5029 -17.4807 -17.4749
 -17.4481 -17.4301 -17.4231 -17.4080 -17.4010 -17.3853 -17.3663 -17.3541
 -17.3216 -17.3093 -17.2868 -17.2527 -17.2212 -17.1853 -17.1594 -17.1464
 -17.1353 -17.1073 -17.0786 -17.0665 -17.0485 -17.0352 -17.0219 -17.0034
 -16.9681 -16.9522 -16.9184 -16.8992 -16.8726 -16.8212 -16.7600 -16.7509
 -16.7049 -16.6677 -16.4403 -15.7728 -15.6206 -15.6051 -15.4962 -15.4639
 -15.4149 -15.2653 -15.2539 -15.1750 -15.1326 -15.0008 -14.9387 -14.8963
 -14.8842 -14.8345 -14.7686 -14.6784 -14.6643 -14.5832 -14.5003 -14.3763
 -14.2953 -14.1115  -7.1912  -7.0429  -6.8265  -6.8201  -6.6183  -6.5502
  -6.5435  -6.3825  -6.2691  -6.2185  -6.1599  -6.1585  -6.0934  -6.0644
  -6.0231  -5.9988  -5.9451  -5.9143  -5.8756  -5.8596  -5.8413  -5.7936
  -5.7588  -5.7542  -5.6758  -5.6565  -5.6228  -5.5900  -5.5617  -5.5375
  -5.5222  -5.4925  -5.4712  -5.4485  -5.3753  -5.3681  -5.3456  -5.3230
  -5.2863  -5.2484  -5.2371  -5.1730  -5.1066  -5.0703  -5.0010  -4.9647
  -4.9427  -4.8629  -4.8464  -4.2014  -4.1340  -4.0479  -3.8779  -3.7123
  -3.6750  -3.5955  -3.5396  -3.5200  -3.4698  -3.4446  -3.3582  -3.3226
  -3.2908  -3.2211  -3.1343  -3.0581  -3.0121  -2.9782  -2.9507  -2.9237
  -2.8641  -2.8524  -2.8315  -2.7705  -2.7545  -2.7206  -2.6946  -2.6692
  -2.6184  -2.5874  -2.5698  -2.5208  -2.4978  -2.4479  -2.4301  -2.4120
  -2.3609  -2.3518  -2.3332  -2.3071  -2.2672  -2.2434  -2.2008  -2.1727
  -2.1253  -2.1067  -2.0736  -2.0401  -2.0001  -1.9894  -1.9553  -1.9471
  -1.9238  -1.8521  -1.8232  -1.7754  -1.7392  -1.6791  -1.6349  -1.5877
  -1.5723  -1.5504  -1.5200  -1.4851  -1.4441  -1.3935  -1.3739  -1.3320
  -1.3032  -1.2888  -1.2647  -1.2011  -1.1612  -1.1305  -1.0752  -1.0468
  -0.9995  -0.9149  -0.8864  -0.8722  -0.8510  -0.8180  -0.7788  -0.7533
  -0.7189  -0.6985  -0.6638  -0.6422  -0.6173  -0.6045  -0.5691  -0.5245
  -0.5041  -0.4767  -0.4622  -0.4417  -0.4285  -0.4158  -0.4029  -0.3768
  -0.3633  -0.3488  -0.3307  -0.3193  -0.3027  -0.2897  -0.2718  -0.2430
  -0.2339  -0.2160  -0.2109  -0.1845  -0.1740  -0.1680  -0.1470  -0.1361
  -0.1184  -0.1142  -0.0884  -0.0744  -0.0634  -0.0368  -0.0235  -0.0077
   0.0170   0.0228   0.0513   0.0668   0.0919   0.1259   0.1614   0.1764
   0.1925   0.2198   0.2442   0.2603   0.2738   0.2899   0.3269   0.3403
   0.3534   0.3631   0.3761   0.3925   0.4124   0.4243   0.4503   0.4587
   0.4747   0.5048   0.5402   0.5558   0.5863   0.6007   0.6251   0.7041
   0.7287   0.7417   0.7779   0.8105   0.8678   0.9021   0.9678   1.0212
   1.0853   1.0980   1.1674   1.2297   1.3633   1.3851   1.4493   1.5358
   4.5368
     cgsolve_all iterations  88    anorm=    0.78E-07
PARA_AUG  1      50.5198195        -0.2982935        -0.0878705
     cgsolve_all iterations  90    anorm=    0.78E-07
PARA_AUG  2      -0.3567041        50.7422779        -0.1451286
     cgsolve_all iterations  88    anorm=    0.78E-07
PARA_AUG  3      -0.0297249        -0.1120957        50.4724351
     cgsolve_all iterations 107    anorm=    0.75E-07
     cgsolve_all iterations 107    anorm=    0.75E-07
     cgsolve_all iterations 107    anorm=    0.76E-07
     compute_u_kq: q = (    0.0400,    0.0000,    0.0000)
     Rotating WFCS
     ethr =  1.00E-14,  avg # of iterations = 51.0
     eigenvalues at k:
 -37.1870 -36.9291 -36.8057 -36.5302 -36.4843 -36.4426 -36.4357 -36.4182
 -36.2359 -36.2146 -35.9157 -35.7500 -18.9071 -18.8671 -18.7659 -18.7369
 -18.6276 -18.6064 -18.5016 -18.4626 -18.4132 -18.3549 -18.3310 -18.3138
 -18.2898 -18.2727 -18.2440 -18.2279 -18.2133 -18.1518 -18.1332 -18.1165
 -18.0877 -18.0359 -18.0174 -17.9926 -17.9773 -17.9301 -17.9215 -17.9029
 -17.8757 -17.8669 -17.8430 -17.8248 -17.8154 -17.7966 -17.7813 -17.7691
 -17.7295 -17.7143 -17.6992 -17.6701 -17.6624 -17.6480 -17.6282 -17.6220
 -17.6111 -17.5772 -17.5625 -17.5444 -17.5092 -17.5029 -17.4807 -17.4749
 -17.4481 -17.4301 -17.4231 -17.4080 -17.4010 -17.3853 -17.3663 -17.3541
 -17.3216 -17.3093 -17.2868 -17.2527 -17.2212 -17.1853 -17.1594 -17.1464
 -17.1353 -17.1073 -17.0786 -17.0665 -17.0485 -17.0352 -17.0219 -17.0034
 -16.9681 -16.9522 -16.9184 -16.8992 -16.8726 -16.8212 -16.7600 -16.7509
 -16.7049 -16.6677 -16.4403 -15.7728 -15.6206 -15.6051 -15.4962 -15.4639
 -15.4149 -15.2653 -15.2539 -15.1750 -15.1326 -15.0008 -14.9387 -14.8963
 -14.8842 -14.8345 -14.7686 -14.6784 -14.6643 -14.5832 -14.5003 -14.3763
 -14.2953 -14.1115  -7.1912  -7.0429  -6.8265  -6.8201  -6.6183  -6.5502
  -6.5435  -6.3825  -6.2691  -6.2185  -6.1599  -6.1585  -6.0934  -6.0644
  -6.0231  -5.9988  -5.9451  -5.9143  -5.8756  -5.8596  -5.8412  -5.7935
  -5.7588  -5.7542  -5.6758  -5.6565  -5.6228  -5.5900  -5.5616  -5.5375
  -5.5222  -5.4925  -5.4712  -5.4485  -5.3753  -5.3681  -5.3456  -5.3230
  -5.2863  -5.2484  -5.2371  -5.1730  -5.1066  -5.0703  -5.0010  -4.9647
  -4.9427  -4.8629  -4.8464  -4.2014  -4.1340  -4.0479  -3.8779  -3.7123
  -3.6750  -3.5955  -3.5396  -3.5200  -3.4698  -3.4446  -3.3582  -3.3226
  -3.2908  -3.2211  -3.1343  -3.0581  -3.0121  -2.9782  -2.9507  -2.9237
  -2.8641  -2.8524  -2.8315  -2.7705  -2.7545  -2.7206  -2.6946  -2.6692
  -2.6184  -2.5874  -2.5698  -2.5208  -2.4978  -2.4479  -2.4301  -2.4120
  -2.3609  -2.3518  -2.3332  -2.3071  -2.2672  -2.2434  -2.2008  -2.1727
  -2.1253  -2.1067  -2.0736  -2.0401  -2.0001  -1.9894  -1.9553  -1.9471
  -1.9238  -1.8521  -1.8232  -1.7754  -1.7392  -1.6791  -1.6349  -1.5877
  -1.5723  -1.5504  -1.5200  -1.4851  -1.4441  -1.3935  -1.3739  -1.3320
  -1.3032  -1.2888  -1.2647  -1.2011  -1.1612  -1.1305  -1.0752  -1.0468
  -0.9995  -0.9149  -0.8864  -0.8722  -0.8510  -0.8180  -0.7788  -0.7533
  -0.7189  -0.6985  -0.6638  -0.6422  -0.6173  -0.6045  -0.5691  -0.5245
  -0.5041  -0.4767  -0.4622  -0.4417  -0.4285  -0.4158  -0.4029  -0.3768
  -0.3633  -0.3488  -0.3307  -0.3193  -0.3027  -0.2897  -0.2718  -0.2430
  -0.2339  -0.2159  -0.2109  -0.1845  -0.1740  -0.1680  -0.1470  -0.1361
  -0.1184  -0.1142  -0.0884  -0.0744  -0.0634  -0.0368  -0.0235  -0.0077
   0.0170   0.0228   0.0513   0.0668   0.0919   0.1260   0.1614   0.1764
   0.1925   0.2198   0.2442   0.2603   0.2738   0.2899   0.3270   0.3403
   0.3534   0.3631   0.3761   0.3925   0.4124   0.4243   0.4503   0.4587
   0.4747   0.5048   0.5402   0.5558   0.5863   0.6007   0.6251   0.7041
   0.7287   0.7417   0.7779   0.8106   0.8678   0.9021   0.9678   1.0212
   1.0853   1.0980   1.1674   1.2297   1.3633   1.3851   1.4493   1.5358
   4.5368
     eigenvalues at k+q:
 -37.1870 -36.9291 -36.8056 -36.5302 -36.4843 -36.4425 -36.4357 -36.4182
 -36.2359 -36.2146 -35.9157 -35.7500 -18.9072 -18.8693 -18.7653 -18.7364
 -18.6235 -18.6079 -18.5025 -18.4637 -18.4136 -18.3527 -18.3290 -18.3138
 -18.2913 -18.2756 -18.2425 -18.2267 -18.2130 -18.1518 -18.1320 -18.1175
 -18.0900 -18.0353 -18.0180 -17.9929 -17.9785 -17.9310 -17.9218 -17.9043
 -17.8778 -17.8693 -17.8446 -17.8252 -17.8177 -17.7971 -17.7799 -17.7704
 -17.7311 -17.7148 -17.7007 -17.6704 -17.6605 -17.6466 -17.6302 -17.6224
 -17.6123 -17.5764 -17.5594 -17.5451 -17.5097 -17.5001 -17.4803 -17.4749
 -17.4486 -17.4290 -17.4214 -17.4075 -17.3985 -17.3852 -17.3665 -17.3524
 -17.3204 -17.3084 -17.2858 -17.2516 -17.2210 -17.1858 -17.1574 -17.1454
 -17.1348 -17.1060 -17.0725 -17.0622 -17.0477 -17.0328 -17.0207 -17.0026
 -16.9677 -16.9516 -16.9177 -16.8987 -16.8734 -16.8211 -16.7636 -16.7517
 -16.7061 -16.6679 -16.4522 -15.7733 -15.6204 -15.6087 -15.5004 -15.4585
 -15.4184 -15.2641 -15.2565 -15.1755 -15.1281 -15.0038 -14.9373 -14.8981
 -14.8856 -14.8370 -14.7691 -14.6773 -14.6642 -14.5853 -14.4884 -14.3818
 -14.2960 -14.1088  -7.1733  -7.0428  -6.8203  -6.8101  -6.6183  -6.5521
  -6.5430  -6.3840  -6.2683  -6.2181  -6.1614  -6.1588  -6.0976  -6.0770
  -6.0225  -6.0121  -5.9456  -5.9177  -5.8790  -5.8660  -5.8416  -5.7910
  -5.7602  -5.7546  -5.6759  -5.6571  -5.6205  -5.5893  -5.5628  -5.5378
  -5.5246  -5.5015  -5.4739  -5.4540  -5.3776  -5.3671  -5.3443  -5.3241
  -5.2902  -5.2456  -5.2346  -5.1690  -5.1036  -5.0713  -4.9998  -4.9638
  -4.9361  -4.8510  -4.8483  -4.1875  -4.1178  -4.0542  -3.8770  -3.7139
  -3.6800  -3.5992  -3.5410  -3.5211  -3.4742  -3.4460  -3.3614  -3.3309
  -3.2949  -3.2271  -3.1380  -3.0596  -3.0138  -2.9692  -2.9450  -2.9240
  -2.8618  -2.8473  -2.8308  -2.7746  -2.7546  -2.7185  -2.6971  -2.6669
  -2.6169  -2.5897  -2.5699  -2.5223  -2.5007  -2.4475  -2.4261  -2.4127
  -2.3608  -2.3493  -2.3321  -2.3054  -2.2710  -2.2401  -2.1999  -2.1716
  -2.1270  -2.1083  -2.0714  -2.0426  -2.0011  -1.9952  -1.9513  -1.9455
  -1.9218  -1.8538  -1.8321  -1.7778  -1.7366  -1.6778  -1.6292  -1.5853
  -1.5699  -1.5481  -1.5219  -1.4831  -1.4449  -1.3982  -1.3792  -1.3317
  -1.3022  -1.2880  -1.2635  -1.2012  -1.1613  -1.1326  -1.0752  -1.0461
  -0.9991  -0.9168  -0.8869  -0.8684  -0.8512  -0.8167  -0.7801  -0.7514
  -0.7185  -0.6949  -0.6626  -0.6420  -0.6230  -0.6020  -0.5711  -0.5235
  -0.5019  -0.4744  -0.4602  -0.4426  -0.4277  -0.4145  -0.4040  -0.3774
  -0.3617  -0.3508  -0.3300  -0.3215  -0.3019  -0.2871  -0.2720  -0.2431
  -0.2335  -0.2153  -0.2097  -0.1845  -0.1765  -0.1688  -0.1482  -0.1371
  -0.1179  -0.1121  -0.0877  -0.0743  -0.0629  -0.0377  -0.0239  -0.0064
   0.0156   0.0234   0.0509   0.0654   0.0911   0.1248   0.1603   0.1765
   0.1963   0.2215   0.2447   0.2617   0.2723   0.2905   0.3248   0.3417
   0.3535   0.3622   0.3749   0.3928   0.4099   0.4240   0.4509   0.4595
   0.4758   0.5105   0.5420   0.5581   0.5864   0.6022   0.6242   0.7022
   0.7317   0.7429   0.7781   0.8147   0.8701   0.8990   0.9711   1.0233
   1.0858   1.0945   1.1690   1.2309   1.3611   1.3840   1.4431   1.5353
   4.5328
     cgsolve_all iterations 107    anorm=    0.75E-07
     cgsolve_all iterations 107    anorm=    0.75E-07
     cgsolve_all iterations 107    anorm=    0.76E-07
     compute_u_kq: q = (   -0.0400,    0.0000,    0.0000)
     Rotating WFCS
     ethr =  1.00E-14,  avg # of iterations = 51.0
     eigenvalues at k:
 -37.1870 -36.9291 -36.8057 -36.5302 -36.4843 -36.4426 -36.4357 -36.4182
 -36.2359 -36.2146 -35.9157 -35.7500 -18.9071 -18.8671 -18.7659 -18.7369
 -18.6276 -18.6064 -18.5016 -18.4626 -18.4132 -18.3549 -18.3310 -18.3138
 -18.2898 -18.2727 -18.2440 -18.2279 -18.2133 -18.1518 -18.1332 -18.1165
 -18.0877 -18.0359 -18.0174 -17.9926 -17.9773 -17.9301 -17.9215 -17.9029
 -17.8757 -17.8669 -17.8430 -17.8248 -17.8154 -17.7966 -17.7813 -17.7691
 -17.7295 -17.7143 -17.6992 -17.6701 -17.6624 -17.6480 -17.6282 -17.6220
 -17.6111 -17.5772 -17.5625 -17.5444 -17.5092 -17.5029 -17.4807 -17.4749
 -17.4481 -17.4301 -17.4231 -17.4080 -17.4010 -17.3853 -17.3663 -17.3541
 -17.3216 -17.3093 -17.2868 -17.2527 -17.2212 -17.1853 -17.1594 -17.1464
 -17.1353 -17.1073 -17.0786 -17.0665 -17.0485 -17.0352 -17.0219 -17.0034
 -16.9681 -16.9522 -16.9184 -16.8992 -16.8726 -16.8212 -16.7600 -16.7509
 -16.7049 -16.6677 -16.4403 -15.7728 -15.6206 -15.6051 -15.4962 -15.4639
 -15.4149 -15.2653 -15.2539 -15.1750 -15.1326 -15.0008 -14.9387 -14.8963
 -14.8842 -14.8345 -14.7686 -14.6784 -14.6643 -14.5832 -14.5003 -14.3763
 -14.2953 -14.1115  -7.1912  -7.0429  -6.8265  -6.8201  -6.6183  -6.5502
  -6.5435  -6.3825  -6.2691  -6.2185  -6.1599  -6.1585  -6.0934  -6.0644
  -6.0231  -5.9988  -5.9451  -5.9143  -5.8756  -5.8596  -5.8412  -5.7935
  -5.7588  -5.7542  -5.6758  -5.6565  -5.6228  -5.5900  -5.5616  -5.5375
  -5.5222  -5.4925  -5.4712  -5.4485  -5.3753  -5.3681  -5.3456  -5.3230
  -5.2863  -5.2484  -5.2371  -5.1730  -5.1066  -5.0703  -5.0010  -4.9647
  -4.9427  -4.8629  -4.8464  -4.2014  -4.1340  -4.0479  -3.8779  -3.7123
  -3.6750  -3.5955  -3.5396  -3.5200  -3.4698  -3.4446  -3.3582  -3.3226
  -3.2908  -3.2211  -3.1343  -3.0581  -3.0121  -2.9782  -2.9507  -2.9237
  -2.8641  -2.8524  -2.8315  -2.7705  -2.7545  -2.7206  -2.6946  -2.6692
  -2.6184  -2.5874  -2.5698  -2.5208  -2.4978  -2.4479  -2.4301  -2.4120
  -2.3609  -2.3518  -2.3332  -2.3071  -2.2672  -2.2434  -2.2008  -2.1727
  -2.1253  -2.1067  -2.0736  -2.0401  -2.0001  -1.9894  -1.9553  -1.9471
  -1.9238  -1.8521  -1.8232  -1.7754  -1.7392  -1.6791  -1.6349  -1.5877
  -1.5723  -1.5504  -1.5200  -1.4851  -1.4441  -1.3935  -1.3739  -1.3320
  -1.3032  -1.2888  -1.2647  -1.2011  -1.1612  -1.1305  -1.0752  -1.0468
  -0.9995  -0.9149  -0.8864  -0.8722  -0.8510  -0.8180  -0.7788  -0.7533
  -0.7189  -0.6985  -0.6638  -0.6422  -0.6173  -0.6045  -0.5691  -0.5245
  -0.5041  -0.4767  -0.4622  -0.4417  -0.4285  -0.4158  -0.4029  -0.3768
  -0.3633  -0.3488  -0.3307  -0.3193  -0.3027  -0.2897  -0.2718  -0.2430
  -0.2339  -0.2159  -0.2109  -0.1845  -0.1740  -0.1680  -0.1470  -0.1361
  -0.1184  -0.1142  -0.0884  -0.0744  -0.0634  -0.0368  -0.0235  -0.0077
   0.0170   0.0228   0.0513   0.0668   0.0919   0.1260   0.1614   0.1764
   0.1925   0.2198   0.2442   0.2603   0.2738   0.2899   0.3270   0.3403
   0.3534   0.3631   0.3761   0.3925   0.4124   0.4243   0.4503   0.4587
   0.4747   0.5048   0.5402   0.5558   0.5863   0.6007   0.6251   0.7041
   0.7287   0.7417   0.7779   0.8106   0.8678   0.9021   0.9678   1.0212
   1.0853   1.0980   1.1674   1.2297   1.3633   1.3851   1.4493   1.5358
   4.5368
     eigenvalues at k+q:
 -37.1870 -36.9291 -36.8056 -36.5302 -36.4843 -36.4426 -36.4357 -36.4182
 -36.2359 -36.2146 -35.9157 -35.7500 -18.9071 -18.8647 -18.7664 -18.7373
 -18.6318 -18.6048 -18.5008 -18.4616 -18.4125 -18.3573 -18.3331 -18.3139
 -18.2888 -18.2703 -18.2451 -18.2290 -18.2130 -18.1520 -18.1341 -18.1154
 -18.0855 -18.0364 -18.0168 -17.9926 -17.9762 -17.9300 -17.9204 -17.9015
 -17.8742 -17.8641 -17.8412 -17.8246 -17.8130 -17.7960 -17.7819 -17.7677
 -17.7278 -17.7138 -17.6977 -17.6708 -17.6641 -17.6493 -17.6274 -17.6208
 -17.6095 -17.5780 -17.5655 -17.5437 -17.5118 -17.5025 -17.4821 -17.4741
 -17.4477 -17.4313 -17.4248 -17.4090 -17.4030 -17.3860 -17.3655 -17.3560
 -17.3224 -17.3101 -17.2876 -17.2539 -17.2215 -17.1848 -17.1614 -17.1475
 -17.1361 -17.1085 -17.0849 -17.0709 -17.0493 -17.0372 -17.0230 -17.0040
 -16.9686 -16.9527 -16.9191 -16.8996 -16.8717 -16.8213 -16.7580 -16.7493
 -16.7035 -16.6671 -16.4289 -15.7724 -15.6220 -15.6002 -15.4921 -15.4688
 -15.4116 -15.2665 -15.2507 -15.1744 -15.1366 -14.9980 -14.9415 -14.8993
 -14.8792 -14.8301 -14.7680 -14.6793 -14.6643 -14.5816 -14.5120 -14.3710
 -14.2955 -14.1137  -7.2084  -7.0430  -6.8423  -6.8199  -6.6183  -6.5484
  -6.5439  -6.3812  -6.2701  -6.2191  -6.1586  -6.1580  -6.0893  -6.0564
  -6.0248  -5.9826  -5.9441  -5.9098  -5.8730  -5.8544  -5.8392  -5.7960
  -5.7573  -5.7531  -5.6765  -5.6557  -5.6252  -5.5911  -5.5612  -5.5371
  -5.5198  -5.4848  -5.4660  -5.4425  -5.3744  -5.3672  -5.3466  -5.3221
  -5.2821  -5.2516  -5.2396  -5.1769  -5.1100  -5.0695  -5.0023  -4.9659
  -4.9490  -4.8750  -4.8442  -4.2155  -4.1504  -4.0413  -3.8785  -3.7120
  -3.6712  -3.5919  -3.5377  -3.5188  -3.4647  -3.4433  -3.3567  -3.3146
  -3.2844  -3.2141  -3.1299  -3.0561  -3.0105  -2.9879  -2.9573  -2.9236
  -2.8675  -2.8563  -2.8311  -2.7665  -2.7544  -2.7222  -2.6937  -2.6702
  -2.6215  -2.5835  -2.5690  -2.5196  -2.4959  -2.4488  -2.4335  -2.4103
  -2.3622  -2.3544  -2.3337  -2.3098  -2.2629  -2.2453  -2.2008  -2.1735
  -2.1248  -2.1043  -2.0758  -2.0385  -1.9994  -1.9833  -1.9596  -1.9513
  -1.9228  -1.8508  -1.8128  -1.7727  -1.7416  -1.6810  -1.6411  -1.5933
  -1.5715  -1.5524  -1.5182  -1.4865  -1.4444  -1.3893  -1.3686  -1.3324
  -1.3043  -1.2894  -1.2656  -1.2026  -1.1614  -1.1284  -1.0757  -1.0469
  -1.0000  -0.9131  -0.8872  -0.8746  -0.8506  -0.8198  -0.7777  -0.7562
  -0.7209  -0.7018  -0.6656  -0.6432  -0.6147  -0.6004  -0.5675  -0.5259
  -0.5055  -0.4802  -0.4631  -0.4413  -0.4293  -0.4174  -0.4016  -0.3770
  -0.3645  -0.3467  -0.3315  -0.3169  -0.3056  -0.2904  -0.2709  -0.2430
  -0.2342  -0.2174  -0.2110  -0.1859  -0.1723  -0.1656  -0.1457  -0.1353
  -0.1212  -0.1138  -0.0889  -0.0747  -0.0631  -0.0354  -0.0232  -0.0090
   0.0187   0.0227   0.0518   0.0679   0.0924   0.1273   0.1625   0.1757
   0.1892   0.2181   0.2429   0.2591   0.2746   0.2901   0.3288   0.3386
   0.3536   0.3640   0.3772   0.3926   0.4149   0.4241   0.4493   0.4578
   0.4746   0.4991   0.5386   0.5533   0.5862   0.5985   0.6260   0.7050
   0.7255   0.7405   0.7783   0.8063   0.8655   0.9066   0.9646   1.0173
   1.0854   1.1023   1.1651   1.2305   1.3652   1.3867   1.4556   1.5368
   4.5404
     cgsolve_all iterations 107    anorm=    0.76E-07
     cgsolve_all iterations 107    anorm=    0.76E-07
     cgsolve_all iterations 105    anorm=    0.76E-07
     compute_u_kq: q = (    0.0000,    0.0400,    0.0000)
     Rotating WFCS
     ethr =  1.00E-14,  avg # of iterations = 50.0
     eigenvalues at k:
 -37.1870 -36.9291 -36.8057 -36.5302 -36.4843 -36.4426 -36.4357 -36.4182
 -36.2359 -36.2146 -35.9157 -35.7500 -18.9071 -18.8671 -18.7659 -18.7369
 -18.6276 -18.6064 -18.5016 -18.4626 -18.4132 -18.3549 -18.3310 -18.3138
 -18.2898 -18.2727 -18.2440 -18.2279 -18.2133 -18.1518 -18.1332 -18.1165
 -18.0877 -18.0359 -18.0174 -17.9926 -17.9773 -17.9301 -17.9215 -17.9029
 -17.8757 -17.8669 -17.8430 -17.8248 -17.8154 -17.7966 -17.7813 -17.7691
 -17.7295 -17.7143 -17.6992 -17.6701 -17.6624 -17.6480 -17.6282 -17.6220
 -17.6111 -17.5772 -17.5625 -17.5444 -17.5092 -17.5029 -17.4807 -17.4749
 -17.4481 -17.4301 -17.4231 -17.4080 -17.4010 -17.3853 -17.3663 -17.3541
 -17.3216 -17.3093 -17.2868 -17.2527 -17.2212 -17.1853 -17.1594 -17.1464
 -17.1353 -17.1073 -17.0786 -17.0665 -17.0485 -17.0352 -17.0219 -17.0034
 -16.9681 -16.9522 -16.9184 -16.8992 -16.8726 -16.8212 -16.7600 -16.7509
 -16.7049 -16.6677 -16.4403 -15.7728 -15.6206 -15.6051 -15.4962 -15.4639
 -15.4149 -15.2653 -15.2539 -15.1750 -15.1326 -15.0008 -14.9387 -14.8963
 -14.8842 -14.8345 -14.7686 -14.6784 -14.6643 -14.5832 -14.5003 -14.3763
 -14.2953 -14.1115  -7.1912  -7.0429  -6.8265  -6.8201  -6.6183  -6.5502
  -6.5435  -6.3825  -6.2691  -6.2185  -6.1599  -6.1585  -6.0934  -6.0644
  -6.0231  -5.9988  -5.9451  -5.9143  -5.8756  -5.8596  -5.8412  -5.7935
  -5.7588  -5.7542  -5.6758  -5.6565  -5.6228  -5.5900  -5.5616  -5.5375
  -5.5222  -5.4925  -5.4712  -5.4485  -5.3753  -5.3681  -5.3456  -5.3230
  -5.2863  -5.2484  -5.2371  -5.1730  -5.1066  -5.0703  -5.0010  -4.9647
  -4.9427  -4.8629  -4.8464  -4.2014  -4.1340  -4.0479  -3.8779  -3.7123
  -3.6750  -3.5955  -3.5396  -3.5200  -3.4698  -3.4446  -3.3582  -3.3226
  -3.2908  -3.2211  -3.1343  -3.0581  -3.0121  -2.9782  -2.9507  -2.9237
  -2.8641  -2.8524  -2.8315  -2.7705  -2.7545  -2.7206  -2.6946  -2.6692
  -2.6184  -2.5874  -2.5698  -2.5208  -2.4978  -2.4479  -2.4301  -2.4120
  -2.3609  -2.3518  -2.3332  -2.3071  -2.2672  -2.2434  -2.2008  -2.1727
  -2.1253  -2.1067  -2.0736  -2.0401  -2.0001  -1.9894  -1.9553  -1.9471
  -1.9238  -1.8521  -1.8232  -1.7754  -1.7392  -1.6791  -1.6349  -1.5877
  -1.5723  -1.5504  -1.5200  -1.4851  -1.4441  -1.3935  -1.3739  -1.3320
  -1.3032  -1.2888  -1.2647  -1.2011  -1.1612  -1.1305  -1.0752  -1.0468
  -0.9995  -0.9149  -0.8864  -0.8722  -0.8510  -0.8180  -0.7788  -0.7533
  -0.7189  -0.6985  -0.6638  -0.6422  -0.6173  -0.6045  -0.5691  -0.5245
  -0.5041  -0.4767  -0.4622  -0.4417  -0.4285  -0.4158  -0.4029  -0.3768
  -0.3633  -0.3488  -0.3307  -0.3193  -0.3027  -0.2897  -0.2718  -0.2430
  -0.2339  -0.2159  -0.2109  -0.1845  -0.1740  -0.1680  -0.1470  -0.1361
  -0.1184  -0.1142  -0.0884  -0.0744  -0.0634  -0.0368  -0.0235  -0.0077
   0.0170   0.0228   0.0513   0.0668   0.0919   0.1260   0.1614   0.1764
   0.1925   0.2198   0.2442   0.2603   0.2738   0.2899   0.3270   0.3403
   0.3534   0.3631   0.3761   0.3925   0.4124   0.4243   0.4503   0.4587
   0.4747   0.5048   0.5402   0.5558   0.5863   0.6007   0.6251   0.7041
   0.7287   0.7417   0.7779   0.8106   0.8678   0.9021   0.9678   1.0212
   1.0853   1.0980   1.1674   1.2297   1.3633   1.3851   1.4493   1.5358
   4.5368
     eigenvalues at k+q:
 -37.1870 -36.9291 -36.8056 -36.5302 -36.4843 -36.4426 -36.4357 -36.4182
 -36.2359 -36.2146 -35.9157 -35.7500 -18.9070 -18.8630 -18.7669 -18.7385
 -18.6335 -18.6040 -18.5009 -18.4613 -18.4133 -18.3544 -18.3335 -18.3138
 -18.2885 -18.2730 -18.2428 -18.2277 -18.2148 -18.1538 -18.1336 -18.1172
 -18.0849 -18.0336 -18.0157 -17.9922 -17.9761 -17.9274 -17.9195 -17.9031
 -17.8740 -17.8626 -17.8421 -17.8239 -17.8152 -17.7973 -17.7774 -17.7651
 -17.7291 -17.7121 -17.6982 -17.6696 -17.6613 -17.6478 -17.6311 -17.6223
 -17.6113 -17.5784 -17.5648 -17.5441 -17.5144 -17.5034 -17.4818 -17.4744
 -17.4484 -17.4312 -17.4248 -17.4088 -17.4034 -17.3853 -17.3682 -17.3551
 -17.3213 -17.3098 -17.2857 -17.2558 -17.2242 -17.1878 -17.1614 -17.1476
 -17.1375 -17.1080 -17.0882 -17.0725 -17.0503 -17.0372 -17.0235 -17.0049
 -16.9683 -16.9533 -16.9193 -16.9002 -16.8711 -16.8209 -16.7567 -16.7471
 -16.7031 -16.6681 -16.4226 -15.7689 -15.6226 -15.6020 -15.4961 -15.4629
 -15.4133 -15.2663 -15.2487 -15.1729 -15.1371 -14.9979 -14.9387 -14.8980
 -14.8868 -14.8335 -14.7668 -14.6792 -14.6644 -14.5762 -14.4991 -14.3815
 -14.3026 -14.1112  -7.2175  -7.0432  -6.8507  -6.8200  -6.6178  -6.5476
  -6.5440  -6.3800  -6.2685  -6.2190  -6.1578  -6.1554  -6.0947  -6.0553
  -6.0210  -5.9724  -5.9473  -5.9091  -5.8722  -5.8542  -5.8356  -5.7950
  -5.7572  -5.7521  -5.6747  -5.6535  -5.6244  -5.5890  -5.5588  -5.5365
  -5.5202  -5.4837  -5.4614  -5.4439  -5.3749  -5.3674  -5.3477  -5.3219
  -5.2837  -5.2499  -5.2388  -5.1765  -5.1123  -5.0707  -5.0035  -4.9669
  -4.9516  -4.8823  -4.8426  -4.2228  -4.1602  -4.0371  -3.8766  -3.7060
  -3.6690  -3.5922  -3.5374  -3.5156  -3.4642  -3.4432  -3.3539  -3.3089
  -3.2844  -3.2164  -3.1375  -3.0563  -3.0125  -2.9889  -2.9534  -2.9280
  -2.8632  -2.8510  -2.8292  -2.7735  -2.7530  -2.7213  -2.6940  -2.6705
  -2.6198  -2.5879  -2.5679  -2.5177  -2.5005  -2.4490  -2.4303  -2.4141
  -2.3647  -2.3492  -2.3305  -2.3066  -2.2656  -2.2443  -2.2006  -2.1743
  -2.1239  -2.1032  -2.0754  -2.0344  -1.9995  -1.9932  -1.9605  -1.9495
  -1.9264  -1.8508  -1.8126  -1.7776  -1.7392  -1.6791  -1.6363  -1.5867
  -1.5713  -1.5509  -1.5172  -1.4887  -1.4403  -1.3971  -1.3745  -1.3302
  -1.3058  -1.2886  -1.2658  -1.2009  -1.1612  -1.1271  -1.0792  -1.0459
  -0.9993  -0.9224  -0.8870  -0.8720  -0.8463  -0.8184  -0.7785  -0.7538
  -0.7218  -0.7037  -0.6652  -0.6432  -0.6152  -0.6037  -0.5719  -0.5240
  -0.5054  -0.4771  -0.4627  -0.4421  -0.4300  -0.4148  -0.4041  -0.3794
  -0.3633  -0.3510  -0.3294  -0.3176  -0.3021  -0.2904  -0.2742  -0.2426
  -0.2330  -0.2172  -0.2097  -0.1846  -0.1735  -0.1682  -0.1453  -0.1376
  -0.1173  -0.1123  -0.0886  -0.0728  -0.0603  -0.0365  -0.0239  -0.0083
   0.0190   0.0226   0.0522   0.0674   0.0946   0.1260   0.1610   0.1778
   0.1893   0.2190   0.2398   0.2592   0.2706   0.2906   0.3251   0.3384
   0.3530   0.3642   0.3791   0.3929   0.4137   0.4259   0.4517   0.4559
   0.4740   0.5044   0.5368   0.5508   0.5857   0.5980   0.6233   0.7047
   0.7255   0.7450   0.7753   0.8046   0.8621   0.9016   0.9652   1.0215
   1.0883   1.0965   1.1654   1.2287   1.3666   1.3872   1.4593   1.5378
   4.5426
     cgsolve_all iterations 107    anorm=    0.76E-07
     cgsolve_all iterations 105    anorm=    0.75E-07
     cgsolve_all iterations 105    anorm=    0.76E-07
     compute_u_kq: q = (    0.0000,   -0.0400,    0.0000)
     Rotating WFCS
     ethr =  1.00E-14,  avg # of iterations = 49.0
     eigenvalues at k:
 -37.1870 -36.9291 -36.8057 -36.5302 -36.4843 -36.4426 -36.4357 -36.4182
 -36.2359 -36.2146 -35.9157 -35.7500 -18.9071 -18.8671 -18.7659 -18.7369
 -18.6276 -18.6064 -18.5016 -18.4626 -18.4132 -18.3549 -18.3310 -18.3138
 -18.2898 -18.2727 -18.2440 -18.2279 -18.2133 -18.1518 -18.1332 -18.1165
 -18.0877 -18.0359 -18.0174 -17.9926 -17.9773 -17.9301 -17.9215 -17.9029
 -17.8757 -17.8669 -17.8430 -17.8248 -17.8154 -17.7966 -17.7813 -17.7691
 -17.7295 -17.7143 -17.6992 -17.6701 -17.6624 -17.6480 -17.6282 -17.6220
 -17.6111 -17.5772 -17.5625 -17.5444 -17.5092 -17.5029 -17.4807 -17.4749
 -17.4481 -17.4301 -17.4231 -17.4080 -17.4010 -17.3853 -17.3663 -17.3541
 -17.3216 -17.3093 -17.2868 -17.2527 -17.2212 -17.1853 -17.1594 -17.1464
 -17.1353 -17.1073 -17.0786 -17.0665 -17.0485 -17.0352 -17.0219 -17.0034
 -16.9681 -16.9522 -16.9184 -16.8992 -16.8726 -16.8212 -16.7600 -16.7509
 -16.7049 -16.6677 -16.4403 -15.7728 -15.6206 -15.6051 -15.4962 -15.4639
 -15.4149 -15.2653 -15.2539 -15.1750 -15.1326 -15.0008 -14.9387 -14.8963
 -14.8842 -14.8345 -14.7686 -14.6784 -14.6643 -14.5832 -14.5003 -14.3763
 -14.2953 -14.1115  -7.1912  -7.0429  -6.8265  -6.8201  -6.6183  -6.5502
  -6.5435  -6.3825  -6.2691  -6.2185  -6.1599  -6.1585  -6.0934  -6.0644
  -6.0231  -5.9988  -5.9451  -5.9143  -5.8756  -5.8596  -5.8412  -5.7935
  -5.7588  -5.7542  -5.6758  -5.6565  -5.6228  -5.5900  -5.5616  -5.5375
  -5.5222  -5.4925  -5.4712  -5.4485  -5.3753  -5.3681  -5.3456  -5.3230
  -5.2863  -5.2484  -5.2371  -5.1730  -5.1066  -5.0703  -5.0010  -4.9647
  -4.9427  -4.8629  -4.8464  -4.2014  -4.1340  -4.0479  -3.8779  -3.7123
  -3.6750  -3.5955  -3.5396  -3.5200  -3.4698  -3.4446  -3.3582  -3.3226
  -3.2908  -3.2211  -3.1343  -3.0581  -3.0121  -2.9782  -2.9507  -2.9237
  -2.8641  -2.8524  -2.8315  -2.7705  -2.7545  -2.7206  -2.6946  -2.6692
  -2.6184  -2.5874  -2.5698  -2.5208  -2.4978  -2.4479  -2.4301  -2.4120
  -2.3609  -2.3518  -2.3332  -2.3071  -2.2672  -2.2434  -2.2008  -2.1727
  -2.1253  -2.1067  -2.0736  -2.0401  -2.0001  -1.9894  -1.9553  -1.9471
  -1.9238  -1.8521  -1.8232  -1.7754  -1.7392  -1.6791  -1.6349  -1.5877
  -1.5723  -1.5504  -1.5200  -1.4851  -1.4441  -1.3935  -1.3739  -1.3320
  -1.3032  -1.2888  -1.2647  -1.2011  -1.1612  -1.1305  -1.0752  -1.0468
  -0.9995  -0.9149  -0.8864  -0.8722  -0.8510  -0.8180  -0.7788  -0.7533
  -0.7189  -0.6985  -0.6638  -0.6422  -0.6173  -0.6045  -0.5691  -0.5245
  -0.5041  -0.4767  -0.4622  -0.4417  -0.4285  -0.4158  -0.4029  -0.3768
  -0.3633  -0.3488  -0.3307  -0.3193  -0.3027  -0.2897  -0.2718  -0.2430
  -0.2339  -0.2159  -0.2109  -0.1845  -0.1740  -0.1680  -0.1470  -0.1361
  -0.1184  -0.1142  -0.0884  -0.0744  -0.0634  -0.0368  -0.0235  -0.0077
   0.0170   0.0228   0.0513   0.0668   0.0919   0.1260   0.1614   0.1764
   0.1925   0.2198   0.2442   0.2603   0.2738   0.2899   0.3270   0.3403
   0.3534   0.3631   0.3761   0.3925   0.4124   0.4243   0.4503   0.4587
   0.4747   0.5048   0.5402   0.5558   0.5863   0.6007   0.6251   0.7041
   0.7287   0.7417   0.7779   0.8106   0.8678   0.9021   0.9678   1.0212
   1.0853   1.0980   1.1674   1.2297   1.3633   1.3851   1.4493   1.5358
   4.5368
     eigenvalues at k+q:
 -37.1870 -36.9291 -36.8056 -36.5302 -36.4843 -36.4425 -36.4357 -36.4182
 -36.2359 -36.2146 -35.9157 -35.7500 -18.9073 -18.8709 -18.7650 -18.7352
 -18.6218 -18.6087 -18.5024 -18.4640 -18.4129 -18.3553 -18.3286 -18.3138
 -18.2911 -18.2732 -18.2451 -18.2279 -18.2111 -18.1505 -18.1320 -18.1159
 -18.0904 -18.0382 -18.0192 -17.9932 -17.9784 -17.9328 -17.9235 -17.9029
 -17.8788 -17.8697 -17.8437 -17.8257 -17.8154 -17.7959 -17.7851 -17.7729
 -17.7301 -17.7164 -17.7001 -17.6707 -17.6637 -17.6488 -17.6266 -17.6211
 -17.6096 -17.5762 -17.5601 -17.5447 -17.5058 -17.5012 -17.4795 -17.4748
 -17.4478 -17.4297 -17.4214 -17.4080 -17.3974 -17.3854 -17.3648 -17.3526
 -17.3222 -17.3084 -17.2874 -17.2493 -17.2187 -17.1834 -17.1574 -17.1455
 -17.1334 -17.1067 -17.0698 -17.0602 -17.0467 -17.0318 -17.0201 -17.0017
 -16.9678 -16.9507 -16.9174 -16.8981 -16.8742 -16.8214 -16.7649 -16.7539
 -16.7063 -16.6671 -16.4589 -15.7767 -15.6199 -15.6066 -15.4972 -15.4649
 -15.4156 -15.2656 -15.2576 -15.1770 -15.1280 -15.0038 -14.9393 -14.8964
 -14.8803 -14.8349 -14.7704 -14.6775 -14.6642 -14.5896 -14.5017 -14.3710
 -14.2887 -14.1115  -7.1632  -7.0426  -6.8203  -6.8008  -6.6188  -6.5529
  -6.5429  -6.3852  -6.2697  -6.2187  -6.1629  -6.1615  -6.0921  -6.0825
  -6.0272  -6.0195  -5.9427  -5.9163  -5.8795  -5.8671  -5.8456  -5.7917
  -5.7600  -5.7558  -5.6782  -5.6590  -5.6213  -5.5917  -5.5654  -5.5388
  -5.5245  -5.5050  -5.4748  -5.4509  -5.3757  -5.3684  -5.3435  -5.3241
  -5.2883  -5.2469  -5.2353  -5.1694  -5.1014  -5.0700  -4.9990  -4.9638
  -4.9324  -4.8506  -4.8430  -4.1802  -4.1088  -4.0585  -3.8791  -3.7200
  -3.6817  -3.5989  -3.5410  -3.5242  -3.4755  -3.4461  -3.3656  -3.3328
  -3.2961  -3.2253  -3.1313  -3.0602  -3.0120  -2.9670  -2.9486  -2.9198
  -2.8655  -2.8536  -2.8337  -2.7676  -2.7563  -2.7199  -2.6955  -2.6663
  -2.6185  -2.5849  -2.5716  -2.5255  -2.4948  -2.4487  -2.4285  -2.4100
  -2.3601  -2.3506  -2.3355  -2.3076  -2.2700  -2.2414  -2.2002  -2.1712
  -2.1273  -2.1105  -2.0725  -2.0454  -2.0022  -1.9836  -1.9514  -1.9435
  -1.9210  -1.8550  -1.8310  -1.7731  -1.7394  -1.6791  -1.6341  -1.5909
  -1.5757  -1.5469  -1.5218  -1.4807  -1.4477  -1.3914  -1.3725  -1.3333
  -1.3010  -1.2893  -1.2624  -1.2028  -1.1621  -1.1336  -1.0724  -1.0465
  -0.9982  -0.9090  -0.8847  -0.8740  -0.8560  -0.8163  -0.7795  -0.7539
  -0.7178  -0.6915  -0.6626  -0.6415  -0.6201  -0.6047  -0.5650  -0.5248
  -0.5029  -0.4759  -0.4626  -0.4412  -0.4270  -0.4171  -0.4018  -0.3743
  -0.3628  -0.3465  -0.3332  -0.3202  -0.3035  -0.2889  -0.2698  -0.2437
  -0.2340  -0.2163  -0.2101  -0.1846  -0.1750  -0.1678  -0.1488  -0.1341
  -0.1192  -0.1154  -0.0907  -0.0758  -0.0641  -0.0368  -0.0230  -0.0067
   0.0152   0.0234   0.0502   0.0661   0.0891   0.1259   0.1618   0.1749
   0.1947   0.2207   0.2479   0.2618   0.2773   0.2897   0.3286   0.3416
   0.3539   0.3622   0.3733   0.3923   0.4106   0.4225   0.4491   0.4610
   0.4763   0.5052   0.5433   0.5605   0.5866   0.6031   0.6278   0.7027
   0.7285   0.7413   0.7798   0.8160   0.8747   0.9037   0.9707   1.0203
   1.0826   1.0997   1.1698   1.2312   1.3590   1.3839   1.4389   1.5343
   4.5307
     cgsolve_all iterations 109    anorm=    0.75E-07
     cgsolve_all iterations 107    anorm=    0.75E-07
     cgsolve_all iterations 107    anorm=    0.76E-07
     compute_u_kq: q = (    0.0000,    0.0000,    0.0400)
     Rotating WFCS
     ethr =  1.00E-14,  avg # of iterations = 50.0
     eigenvalues at k:
 -37.1870 -36.9291 -36.8057 -36.5302 -36.4843 -36.4426 -36.4357 -36.4182
 -36.2359 -36.2146 -35.9157 -35.7500 -18.9071 -18.8671 -18.7659 -18.7369
 -18.6276 -18.6064 -18.5016 -18.4626 -18.4132 -18.3549 -18.3310 -18.3138
 -18.2898 -18.2727 -18.2440 -18.2279 -18.2133 -18.1518 -18.1332 -18.1165
 -18.0877 -18.0359 -18.0174 -17.9926 -17.9773 -17.9301 -17.9215 -17.9029
 -17.8757 -17.8669 -17.8430 -17.8248 -17.8154 -17.7966 -17.7813 -17.7691
 -17.7295 -17.7143 -17.6992 -17.6701 -17.6624 -17.6480 -17.6282 -17.6220
 -17.6111 -17.5772 -17.5625 -17.5444 -17.5092 -17.5029 -17.4807 -17.4749
 -17.4481 -17.4301 -17.4231 -17.4080 -17.4010 -17.3853 -17.3663 -17.3541
 -17.3216 -17.3093 -17.2868 -17.2527 -17.2212 -17.1853 -17.1594 -17.1464
 -17.1353 -17.1073 -17.0786 -17.0665 -17.0485 -17.0352 -17.0219 -17.0034
 -16.9681 -16.9522 -16.9184 -16.8992 -16.8726 -16.8212 -16.7600 -16.7509
 -16.7049 -16.6677 -16.4403 -15.7728 -15.6206 -15.6051 -15.4962 -15.4639
 -15.4149 -15.2653 -15.2539 -15.1750 -15.1326 -15.0008 -14.9387 -14.8963
 -14.8842 -14.8345 -14.7686 -14.6784 -14.6643 -14.5832 -14.5003 -14.3763
 -14.2953 -14.1115  -7.1912  -7.0429  -6.8265  -6.8201  -6.6183  -6.5502
  -6.5435  -6.3825  -6.2691  -6.2185  -6.1599  -6.1585  -6.0934  -6.0644
  -6.0231  -5.9988  -5.9451  -5.9143  -5.8756  -5.8596  -5.8412  -5.7935
  -5.7588  -5.7542  -5.6758  -5.6565  -5.6228  -5.5900  -5.5616  -5.5375
  -5.5222  -5.4925  -5.4712  -5.4485  -5.3753  -5.3681  -5.3456  -5.3230
  -5.2863  -5.2484  -5.2371  -5.1730  -5.1066  -5.0703  -5.0010  -4.9647
  -4.9427  -4.8629  -4.8464  -4.2014  -4.1340  -4.0479  -3.8779  -3.7123
  -3.6750  -3.5955  -3.5396  -3.5200  -3.4698  -3.4446  -3.3582  -3.3226
  -3.2908  -3.2211  -3.1343  -3.0581  -3.0121  -2.9782  -2.9507  -2.9237
  -2.8641  -2.8524  -2.8315  -2.7705  -2.7545  -2.7206  -2.6946  -2.6692
  -2.6184  -2.5874  -2.5698  -2.5208  -2.4978  -2.4479  -2.4301  -2.4120
  -2.3609  -2.3518  -2.3332  -2.3071  -2.2672  -2.2434  -2.2008  -2.1727
  -2.1253  -2.1067  -2.0736  -2.0401  -2.0001  -1.9894  -1.9553  -1.9471
  -1.9238  -1.8521  -1.8232  -1.7754  -1.7392  -1.6791  -1.6349  -1.5877
  -1.5723  -1.5504  -1.5200  -1.4851  -1.4441  -1.3935  -1.3739  -1.3320
  -1.3032  -1.2888  -1.2647  -1.2011  -1.1612  -1.1305  -1.0752  -1.0468
  -0.9995  -0.9149  -0.8864  -0.8722  -0.8510  -0.8180  -0.7788  -0.7533
  -0.7189  -0.6985  -0.6638  -0.6422  -0.6173  -0.6045  -0.5691  -0.5245
  -0.5041  -0.4767  -0.4622  -0.4417  -0.4285  -0.4158  -0.4029  -0.3768
  -0.3633  -0.3488  -0.3307  -0.3193  -0.3027  -0.2897  -0.2718  -0.2430
  -0.2339  -0.2159  -0.2109  -0.1845  -0.1740  -0.1680  -0.1470  -0.1361
  -0.1184  -0.1142  -0.0884  -0.0744  -0.0634  -0.0368  -0.0235  -0.0077
   0.0170   0.0228   0.0513   0.0668   0.0919   0.1260   0.1614   0.1764
   0.1925   0.2198   0.2442   0.2603   0.2738   0.2899   0.3270   0.3403
   0.3534   0.3631   0.3761   0.3925   0.4124   0.4243   0.4503   0.4587
   0.4747   0.5048   0.5402   0.5558   0.5863   0.6007   0.6251   0.7041
   0.7287   0.7417   0.7779   0.8106   0.8678   0.9021   0.9678   1.0212
   1.0853   1.0980   1.1674   1.2297   1.3633   1.3851   1.4493   1.5358
   4.5368
     eigenvalues at k+q:
 -37.1870 -36.9291 -36.8056 -36.5302 -36.4843 -36.4426 -36.4357 -36.4182
 -36.2359 -36.2146 -35.9157 -35.7500 -18.9071 -18.8671 -18.7659 -18.7369
 -18.6276 -18.6064 -18.5016 -18.4627 -18.4132 -18.3547 -18.3310 -18.3139
 -18.2900 -18.2727 -18.2440 -18.2278 -18.2130 -18.1524 -18.1335 -18.1162
 -18.0874 -18.0357 -18.0176 -17.9933 -17.9769 -17.9307 -17.9203 -17.9019
 -17.8749 -17.8682 -17.8450 -17.8254 -17.8150 -17.7958 -17.7809 -17.7694
 -17.7298 -17.7135 -17.6992 -17.6701 -17.6617 -17.6489 -17.6280 -17.6219
 -17.6114 -17.5770 -17.5625 -17.5449 -17.5088 -17.5030 -17.4810 -17.4740
 -17.4492 -17.4310 -17.4223 -17.4075 -17.4009 -17.3852 -17.3672 -17.3532
 -17.3220 -17.3088 -17.2870 -17.2526 -17.2214 -17.1852 -17.1599 -17.1464
 -17.1346 -17.1072 -17.0787 -17.0667 -17.0480 -17.0357 -17.0221 -17.0027
 -16.9682 -16.9523 -16.9184 -16.8992 -16.8726 -16.8212 -16.7600 -16.7509
 -16.7049 -16.6677 -16.4405 -15.7728 -15.6206 -15.6051 -15.4962 -15.4639
 -15.4149 -15.2653 -15.2539 -15.1750 -15.1326 -15.0008 -14.9387 -14.8963
 -14.8841 -14.8345 -14.7686 -14.6784 -14.6643 -14.5833 -14.5003 -14.3763
 -14.2952 -14.1115  -7.1910  -7.0429  -6.8263  -6.8201  -6.6183  -6.5503
  -6.5435  -6.3825  -6.2691  -6.2185  -6.1596  -6.1588  -6.0934  -6.0645
  -6.0232  -5.9990  -5.9452  -5.9141  -5.8756  -5.8599  -5.8412  -5.7934
  -5.7588  -5.7542  -5.6761  -5.6564  -5.6229  -5.5900  -5.5617  -5.5374
  -5.5221  -5.4928  -5.4712  -5.4486  -5.3746  -5.3686  -5.3456  -5.3231
  -5.2863  -5.2483  -5.2373  -5.1730  -5.1065  -5.0703  -5.0010  -4.9649
  -4.9424  -4.8627  -4.8464  -4.2013  -4.1338  -4.0480  -3.8779  -3.7119
  -3.6756  -3.5952  -3.5404  -3.5197  -3.4704  -3.4432  -3.3559  -3.3281
  -3.2885  -3.2208  -3.1342  -3.0584  -3.0116  -2.9797  -2.9499  -2.9236
  -2.8639  -2.8515  -2.8308  -2.7723  -2.7548  -2.7192  -2.6955  -2.6666
  -2.6188  -2.5910  -2.5715  -2.5185  -2.4961  -2.4485  -2.4306  -2.4112
  -2.3602  -2.3510  -2.3353  -2.3077  -2.2682  -2.2385  -2.2028  -2.1748
  -2.1249  -2.1062  -2.0701  -2.0421  -2.0051  -1.9889  -1.9561  -1.9448
  -1.9223  -1.8525  -1.8219  -1.7759  -1.7397  -1.6766  -1.6356  -1.5900
  -1.5731  -1.5490  -1.5183  -1.4889  -1.4419  -1.3904  -1.3759  -1.3332
  -1.3019  -1.2895  -1.2646  -1.2034  -1.1602  -1.1295  -1.0752  -1.0470
  -1.0001  -0.9151  -0.8866  -0.8716  -0.8511  -0.8183  -0.7783  -0.7539
  -0.7186  -0.6987  -0.6622  -0.6422  -0.6172  -0.6050  -0.5695  -0.5247
  -0.5028  -0.4781  -0.4625  -0.4400  -0.4283  -0.4163  -0.4041  -0.3755
  -0.3638  -0.3499  -0.3280  -0.3210  -0.3028  -0.2881  -0.2731  -0.2418
  -0.2360  -0.2161  -0.2099  -0.1841  -0.1735  -0.1700  -0.1487  -0.1360
  -0.1170  -0.1139  -0.0891  -0.0724  -0.0636  -0.0388  -0.0246  -0.0055
   0.0156   0.0230   0.0533   0.0669   0.0933   0.1244   0.1615   0.1759
   0.1917   0.2207   0.2444   0.2599   0.2726   0.2907   0.3270   0.3406
   0.3545   0.3627   0.3768   0.3907   0.4134   0.4234   0.4504   0.4585
   0.4751   0.5048   0.5409   0.5551   0.5864   0.6006   0.6253   0.7041
   0.7287   0.7417   0.7779   0.8106   0.8679   0.9022   0.9678   1.0212
   1.0852   1.0980   1.1674   1.2297   1.3632   1.3852   1.4492   1.5358
   4.5368
     cgsolve_all iterations 107    anorm=    0.76E-07
     cgsolve_all iterations 107    anorm=    0.75E-07
     cgsolve_all iterations 107    anorm=    0.76E-07
     compute_u_kq: q = (    0.0000,    0.0000,   -0.0400)
     Rotating WFCS
     ethr =  1.00E-14,  avg # of iterations = 49.0
     eigenvalues at k:
 -37.1870 -36.9291 -36.8057 -36.5302 -36.4843 -36.4426 -36.4357 -36.4182
 -36.2359 -36.2146 -35.9157 -35.7500 -18.9071 -18.8671 -18.7659 -18.7369
 -18.6276 -18.6064 -18.5016 -18.4626 -18.4132 -18.3549 -18.3310 -18.3138
 -18.2898 -18.2727 -18.2440 -18.2279 -18.2133 -18.1518 -18.1332 -18.1165
 -18.0877 -18.0359 -18.0174 -17.9926 -17.9773 -17.9301 -17.9215 -17.9029
 -17.8757 -17.8669 -17.8430 -17.8248 -17.8154 -17.7966 -17.7813 -17.7691
 -17.7295 -17.7143 -17.6992 -17.6701 -17.6624 -17.6480 -17.6282 -17.6220
 -17.6111 -17.5772 -17.5625 -17.5444 -17.5092 -17.5029 -17.4807 -17.4749
 -17.4481 -17.4301 -17.4231 -17.4080 -17.4010 -17.3853 -17.3663 -17.3541
 -17.3216 -17.3093 -17.2868 -17.2527 -17.2212 -17.1853 -17.1594 -17.1464
 -17.1353 -17.1073 -17.0786 -17.0665 -17.0485 -17.0352 -17.0219 -17.0034
 -16.9681 -16.9522 -16.9184 -16.8992 -16.8726 -16.8212 -16.7600 -16.7509
 -16.7049 -16.6677 -16.4403 -15.7728 -15.6206 -15.6051 -15.4962 -15.4639
 -15.4149 -15.2653 -15.2539 -15.1750 -15.1326 -15.0008 -14.9387 -14.8963
 -14.8842 -14.8345 -14.7686 -14.6784 -14.6643 -14.5832 -14.5003 -14.3763
 -14.2953 -14.1115  -7.1912  -7.0429  -6.8265  -6.8201  -6.6183  -6.5502
  -6.5435  -6.3825  -6.2691  -6.2185  -6.1599  -6.1585  -6.0934  -6.0644
  -6.0231  -5.9988  -5.9451  -5.9143  -5.8756  -5.8596  -5.8412  -5.7935
  -5.7588  -5.7542  -5.6758  -5.6565  -5.6228  -5.5900  -5.5616  -5.5375
  -5.5222  -5.4925  -5.4712  -5.4485  -5.3753  -5.3681  -5.3456  -5.3230
  -5.2863  -5.2484  -5.2371  -5.1730  -5.1066  -5.0703  -5.0010  -4.9647
  -4.9427  -4.8629  -4.8464  -4.2014  -4.1340  -4.0479  -3.8779  -3.7123
  -3.6750  -3.5955  -3.5396  -3.5200  -3.4698  -3.4446  -3.3582  -3.3226
  -3.2908  -3.2211  -3.1343  -3.0581  -3.0121  -2.9782  -2.9507  -2.9237
  -2.8641  -2.8524  -2.8315  -2.7705  -2.7545  -2.7206  -2.6946  -2.6692
  -2.6184  -2.5874  -2.5698  -2.5208  -2.4978  -2.4479  -2.4301  -2.4120
  -2.3609  -2.3518  -2.3332  -2.3071  -2.2672  -2.2434  -2.2008  -2.1727
  -2.1253  -2.1067  -2.0736  -2.0401  -2.0001  -1.9894  -1.9553  -1.9471
  -1.9238  -1.8521  -1.8232  -1.7754  -1.7392  -1.6791  -1.6349  -1.5877
  -1.5723  -1.5504  -1.5200  -1.4851  -1.4441  -1.3935  -1.3739  -1.3320
  -1.3032  -1.2888  -1.2647  -1.2011  -1.1612  -1.1305  -1.0752  -1.0468
  -0.9995  -0.9149  -0.8864  -0.8722  -0.8510  -0.8180  -0.7788  -0.7533
  -0.7189  -0.6985  -0.6638  -0.6422  -0.6173  -0.6045  -0.5691  -0.5245
  -0.5041  -0.4767  -0.4622  -0.4417  -0.4285  -0.4158  -0.4029  -0.3768
  -0.3633  -0.3488  -0.3307  -0.3193  -0.3027  -0.2897  -0.2718  -0.2430
  -0.2339  -0.2159  -0.2109  -0.1845  -0.1740  -0.1680  -0.1470  -0.1361
  -0.1184  -0.1142  -0.0884  -0.0744  -0.0634  -0.0368  -0.0235  -0.0077
   0.0170   0.0228   0.0513   0.0668   0.0919   0.1260   0.1614   0.1764
   0.1925   0.2198   0.2442   0.2603   0.2738   0.2899   0.3270   0.3403
   0.3534   0.3631   0.3761   0.3925   0.4124   0.4243   0.4503   0.4587
   0.4747   0.5048   0.5402   0.5558   0.5863   0.6007   0.6251   0.7041
   0.7287   0.7417   0.7779   0.8106   0.8678   0.9021   0.9678   1.0212
   1.0853   1.0980   1.1674   1.2297   1.3633   1.3851   1.4493   1.5358
   4.5368
     eigenvalues at k+q:
 -37.1870 -36.9291 -36.8056 -36.5302 -36.4843 -36.4426 -36.4357 -36.4182
 -36.2359 -36.2146 -35.9157 -35.7500 -18.9071 -18.8670 -18.7659 -18.7369
 -18.6277 -18.6063 -18.5016 -18.4626 -18.4132 -18.3550 -18.3309 -18.3138
 -18.2897 -18.2728 -18.2440 -18.2281 -18.2136 -18.1512 -18.1330 -18.1165
 -18.0880 -18.0363 -18.0173 -17.9920 -17.9777 -17.9293 -17.9228 -17.9035
 -17.8765 -17.8661 -17.8407 -17.8243 -17.8159 -17.7974 -17.7813 -17.7687
 -17.7291 -17.7153 -17.6992 -17.6701 -17.6632 -17.6472 -17.6285 -17.6219
 -17.6110 -17.5773 -17.5624 -17.5442 -17.5095 -17.5028 -17.4807 -17.4753
 -17.4472 -17.4292 -17.4239 -17.4085 -17.4012 -17.3854 -17.3658 -17.3546
 -17.3214 -17.3095 -17.2868 -17.2527 -17.2211 -17.1853 -17.1590 -17.1463
 -17.1358 -17.1074 -17.0785 -17.0664 -17.0488 -17.0351 -17.0213 -17.0039
 -16.9681 -16.9522 -16.9184 -16.8992 -16.8726 -16.8212 -16.7599 -16.7509
 -16.7049 -16.6677 -16.4402 -15.7727 -15.6206 -15.6051 -15.4962 -15.4639
 -15.4149 -15.2653 -15.2538 -15.1750 -15.1326 -15.0007 -14.9387 -14.8963
 -14.8842 -14.8345 -14.7686 -14.6784 -14.6643 -14.5831 -14.5003 -14.3764
 -14.2954 -14.1115  -7.1915  -7.0429  -6.8267  -6.8201  -6.6183  -6.5502
  -6.5435  -6.3825  -6.2691  -6.2185  -6.1600  -6.1583  -6.0935  -6.0643
  -6.0230  -5.9986  -5.9451  -5.9144  -5.8757  -5.8594  -5.8413  -5.7937
  -5.7588  -5.7541  -5.6757  -5.6565  -5.6229  -5.5900  -5.5616  -5.5376
  -5.5222  -5.4924  -5.4709  -5.4485  -5.3760  -5.3677  -5.3456  -5.3230
  -5.2862  -5.2484  -5.2370  -5.1730  -5.1067  -5.0704  -5.0010  -4.9647
  -4.9429  -4.8630  -4.8464  -4.2016  -4.1343  -4.0477  -3.8779  -3.7124
  -3.6746  -3.5957  -3.5388  -3.5204  -3.4689  -3.4458  -3.3608  -3.3174
  -3.2922  -3.2223  -3.1340  -3.0577  -3.0128  -2.9774  -2.9508  -2.9234
  -2.8646  -2.8531  -2.8330  -2.7684  -2.7535  -2.7218  -2.6937  -2.6715
  -2.6185  -2.5861  -2.5662  -2.5239  -2.4979  -2.4477  -2.4295  -2.4123
  -2.3622  -2.3535  -2.3311  -2.3058  -2.2660  -2.2489  -2.1982  -2.1702
  -2.1259  -2.1068  -2.0778  -2.0386  -1.9960  -1.9899  -1.9555  -1.9483
  -1.9232  -1.8518  -1.8258  -1.7752  -1.7380  -1.6805  -1.6348  -1.5858
  -1.5717  -1.5518  -1.5223  -1.4798  -1.4469  -1.3972  -1.3713  -1.3306
  -1.3041  -1.2878  -1.2650  -1.1996  -1.1629  -1.1306  -1.0756  -1.0466
  -0.9990  -0.9144  -0.8870  -0.8723  -0.8505  -0.8178  -0.7791  -0.7530
  -0.7190  -0.6981  -0.6653  -0.6424  -0.6175  -0.6040  -0.5688  -0.5247
  -0.5052  -0.4751  -0.4622  -0.4429  -0.4285  -0.4155  -0.4016  -0.3785
  -0.3629  -0.3481  -0.3331  -0.3176  -0.3023  -0.2912  -0.2708  -0.2441
  -0.2321  -0.2153  -0.2116  -0.1855  -0.1746  -0.1664  -0.1455  -0.1359
  -0.1197  -0.1140  -0.0879  -0.0766  -0.0628  -0.0359  -0.0215  -0.0102
   0.0174   0.0234   0.0498   0.0668   0.0909   0.1275   0.1607   0.1766
   0.1935   0.2189   0.2440   0.2609   0.2749   0.2894   0.3270   0.3400
   0.3522   0.3637   0.3752   0.3943   0.4111   0.4255   0.4502   0.4588
   0.4744   0.5047   0.5396   0.5564   0.5863   0.6007   0.6250   0.7042
   0.7287   0.7417   0.7778   0.8105   0.8678   0.9021   0.9678   1.0212
   1.0853   1.0979   1.1674   1.2297   1.3633   1.3851   1.4494   1.5359
   4.5368
     cgsolve_all iterations 107    anorm=    0.75E-07
     cgsolve_all iterations 107    anorm=    0.75E-07
     cgsolve_all iterations 107    anorm=    0.77E-07

     k-point #    2 of     4      pool #  1    cpu time:   17446.5
     compute_u_kq: q = (    0.0000,    0.0000,    0.0000)
     Rotating WFCS
     ethr =  1.00E-14,  avg # of iterations =  6.0
     eigenvalues at k:
 -37.1870 -36.9291 -36.8057 -36.5302 -36.4843 -36.4426 -36.4357 -36.4182
 -36.2359 -36.2146 -35.9157 -35.7500 -18.9071 -18.8671 -18.7659 -18.7369
 -18.6277 -18.6063 -18.5016 -18.4626 -18.4132 -18.3544 -18.3315 -18.3139
 -18.2904 -18.2726 -18.2429 -18.2286 -18.2132 -18.1524 -18.1342 -18.1125
 -18.0882 -18.0387 -18.0180 -17.9928 -17.9771 -17.9303 -17.9197 -17.8984
 -17.8799 -17.8692 -17.8391 -17.8314 -17.8126 -17.7985 -17.7777 -17.7659
 -17.7296 -17.7166 -17.6985 -17.6698 -17.6643 -17.6472 -17.6298 -17.6181
 -17.6149 -17.5761 -17.5621 -17.5469 -17.5087 -17.5019 -17.4821 -17.4692
 -17.4504 -17.4327 -17.4201 -17.4093 -17.4019 -17.3862 -17.3692 -17.3497
 -17.3234 -17.3057 -17.2895 -17.2510 -17.2215 -17.1855 -17.1613 -17.1456
 -17.1339 -17.1075 -17.0798 -17.0672 -17.0452 -17.0399 -17.0192 -17.0025
 -16.9688 -16.9524 -16.9185 -16.8991 -16.8726 -16.8211 -16.7600 -16.7509
 -16.7049 -16.6677 -16.4403 -15.7728 -15.6206 -15.6051 -15.4962 -15.4639
 -15.4149 -15.2653 -15.2539 -15.1750 -15.1326 -15.0008 -14.9387 -14.8963
 -14.8842 -14.8345 -14.7686 -14.6784 -14.6643 -14.5832 -14.5003 -14.3763
 -14.2953 -14.1115  -7.1912  -7.0429  -6.8266  -6.8201  -6.6183  -6.5502
  -6.5435  -6.3825  -6.2691  -6.2185  -6.1603  -6.1579  -6.0938  -6.0643
  -6.0233  -5.9987  -5.9453  -5.9139  -5.8751  -5.8598  -5.8418  -5.7932
  -5.7593  -5.7537  -5.6771  -5.6550  -5.6239  -5.5898  -5.5614  -5.5376
  -5.5207  -5.4949  -5.4685  -5.4504  -5.3758  -5.3676  -5.3457  -5.3230
  -5.2856  -5.2481  -5.2377  -5.1730  -5.1064  -5.0706  -5.0005  -4.9659
  -4.9421  -4.8629  -4.8463  -4.2014  -4.1343  -4.0475  -3.8779  -3.7097
  -3.6792  -3.5944  -3.5396  -3.5210  -3.4677  -3.4410  -3.3686  -3.3244
  -3.2745  -3.2325  -3.1299  -3.0578  -3.0125  -2.9858  -2.9433  -2.9195
  -2.8666  -2.8500  -2.8439  -2.7672  -2.7467  -2.7185  -2.6962  -2.6665
  -2.6273  -2.5980  -2.5652  -2.5210  -2.4808  -2.4492  -2.4336  -2.4016
  -2.3757  -2.3593  -2.3307  -2.3002  -2.2723  -2.2478  -2.1886  -2.1685
  -2.1291  -2.1017  -2.0864  -2.0377  -2.0174  -1.9820  -1.9658  -1.9309
  -1.9022  -1.8601  -1.8351  -1.7815  -1.7296  -1.6679  -1.6417  -1.5927
  -1.5778  -1.5471  -1.5291  -1.4726  -1.4416  -1.4093  -1.3603  -1.3320
  -1.2984  -1.2824  -1.2677  -1.2121  -1.1653  -1.1198  -1.0814  -1.0468
  -1.0004  -0.9123  -0.8937  -0.8686  -0.8456  -0.8208  -0.7770  -0.7555
  -0.7163  -0.6977  -0.6609  -0.6450  -0.6181  -0.6044  -0.5691  -0.5286
  -0.5031  -0.4765  -0.4632  -0.4359  -0.4256  -0.4146  -0.4065  -0.3773
  -0.3691  -0.3531  -0.3298  -0.3151  -0.3022  -0.2891  -0.2706  -0.2483
  -0.2306  -0.2113  -0.2064  -0.1926  -0.1778  -0.1660  -0.1498  -0.1362
  -0.1155  -0.1006  -0.0968  -0.0771  -0.0575  -0.0455  -0.0265  -0.0008
   0.0091   0.0269   0.0570   0.0653   0.0946   0.1275   0.1547   0.1742
   0.1931   0.2213   0.2437   0.2628   0.2719   0.2928   0.3288   0.3396
   0.3503   0.3643   0.3749   0.3921   0.4095   0.4296   0.4495   0.4586
   0.4751   0.5037   0.5408   0.5552   0.5862   0.6004   0.6253   0.7043
   0.7288   0.7417   0.7778   0.8105   0.8679   0.9021   0.9678   1.0212
   1.0853   1.0979   1.1674   1.2297   1.3632   1.3852   1.4493   1.5359
   4.5368
     eigenvalues at k+q:
 -37.1870 -36.9291 -36.8056 -36.5302 -36.4843 -36.4426 -36.4357 -36.4182
 -36.2359 -36.2146 -35.9157 -35.7500 -18.9071 -18.8671 -18.7659 -18.7369
 -18.6276 -18.6063 -18.5016 -18.4626 -18.4132 -18.3544 -18.3315 -18.3139
 -18.2904 -18.2726 -18.2429 -18.2286 -18.2132 -18.1524 -18.1342 -18.1125
 -18.0882 -18.0387 -18.0180 -17.9928 -17.9771 -17.9303 -17.9197 -17.8984
 -17.8799 -17.8692 -17.8391 -17.8314 -17.8126 -17.7985 -17.7777 -17.7659
 -17.7296 -17.7167 -17.6985 -17.6698 -17.6643 -17.6472 -17.6298 -17.6181
 -17.6149 -17.5761 -17.5621 -17.5469 -17.5087 -17.5019 -17.4821 -17.4693
 -17.4504 -17.4327 -17.4201 -17.4093 -17.4020 -17.3862 -17.3692 -17.3497
 -17.3234 -17.3057 -17.2895 -17.2510 -17.2215 -17.1855 -17.1613 -17.1456
 -17.1339 -17.1075 -17.0798 -17.0672 -17.0452 -17.0399 -17.0192 -17.0025
 -16.9688 -16.9524 -16.9184 -16.8991 -16.8726 -16.8211 -16.7600 -16.7509
 -16.7049 -16.6677 -16.4403 -15.7728 -15.6206 -15.6051 -15.4962 -15.4639
 -15.4149 -15.2653 -15.2539 -15.1750 -15.1326 -15.0008 -14.9387 -14.8963
 -14.8842 -14.8345 -14.7686 -14.6784 -14.6643 -14.5832 -14.5003 -14.3763
 -14.2953 -14.1115  -7.1912  -7.0429  -6.8266  -6.8201  -6.6183  -6.5502
  -6.5435  -6.3825  -6.2691  -6.2185  -6.1603  -6.1579  -6.0938  -6.0643
  -6.0233  -5.9987  -5.9453  -5.9139  -5.8751  -5.8598  -5.8418  -5.7932
  -5.7593  -5.7537  -5.6771  -5.6550  -5.6239  -5.5898  -5.5614  -5.5376
  -5.5207  -5.4949  -5.4685  -5.4504  -5.3758  -5.3676  -5.3457  -5.3230
  -5.2856  -5.2481  -5.2377  -5.1730  -5.1064  -5.0706  -5.0005  -4.9659
  -4.9421  -4.8629  -4.8463  -4.2014  -4.1343  -4.0475  -3.8779  -3.7097
  -3.6792  -3.5944  -3.5396  -3.5210  -3.4677  -3.4410  -3.3686  -3.3244
  -3.2746  -3.2325  -3.1299  -3.0578  -3.0125  -2.9859  -2.9433  -2.9195
  -2.8666  -2.8501  -2.8439  -2.7672  -2.7467  -2.7185  -2.6962  -2.6665
  -2.6273  -2.5980  -2.5652  -2.5210  -2.4808  -2.4492  -2.4336  -2.4016
  -2.3758  -2.3593  -2.3307  -2.3002  -2.2723  -2.2478  -2.1886  -2.1685
  -2.1291  -2.1017  -2.0864  -2.0377  -2.0174  -1.9820  -1.9658  -1.9309
  -1.9022  -1.8601  -1.8351  -1.7815  -1.7296  -1.6679  -1.6417  -1.5927
  -1.5778  -1.5471  -1.5291  -1.4726  -1.4416  -1.4093  -1.3603  -1.3320
  -1.2984  -1.2824  -1.2677  -1.2121  -1.1653  -1.1198  -1.0814  -1.0468
  -1.0004  -0.9123  -0.8937  -0.8686  -0.8456  -0.8208  -0.7770  -0.7555
  -0.7164  -0.6977  -0.6609  -0.6450  -0.6181  -0.6044  -0.5691  -0.5286
  -0.5031  -0.4765  -0.4632  -0.4359  -0.4256  -0.4146  -0.4065  -0.3773
  -0.3691  -0.3531  -0.3298  -0.3151  -0.3022  -0.2891  -0.2706  -0.2483
  -0.2306  -0.2113  -0.2064  -0.1926  -0.1778  -0.1660  -0.1498  -0.1362
  -0.1155  -0.1006  -0.0968  -0.0771  -0.0575  -0.0455  -0.0265  -0.0008
   0.0091   0.0269   0.0570   0.0653   0.0946   0.1275   0.1547   0.1742
   0.1931   0.2213   0.2436   0.2628   0.2719   0.2928   0.3288   0.3396
   0.3503   0.3643   0.3749   0.3921   0.4095   0.4296   0.4495   0.4585
   0.4751   0.5037   0.5408   0.5552   0.5862   0.6004   0.6253   0.7043
   0.7288   0.7417   0.7778   0.8105   0.8679   0.9021   0.9678   1.0212
   1.0853   1.0979   1.1674   1.2297   1.3632   1.3852   1.4493   1.5358
   4.5368
     cgsolve_all iterations  90    anorm=    0.77E-07
PARA_AUG  1      50.5198233        -0.2983064        -0.0878805
     cgsolve_all iterations  90    anorm=    0.77E-07
PARA_AUG  2      -0.3566901        50.7422643        -0.1450809
     cgsolve_all iterations  88    anorm=    0.78E-07
PARA_AUG  3      -0.0297452        -0.1120684        50.4724408
     cgsolve_all iterations 107    anorm=    0.75E-07
     cgsolve_all iterations 107    anorm=    0.75E-07
     cgsolve_all iterations 105    anorm=    0.75E-07
     compute_u_kq: q = (    0.0400,    0.0000,    0.0000)
     Rotating WFCS
     ethr =  1.00E-14,  avg # of iterations = 51.0
     eigenvalues at k:
 -37.1870 -36.9291 -36.8057 -36.5302 -36.4843 -36.4426 -36.4357 -36.4182
 -36.2359 -36.2146 -35.9157 -35.7500 -18.9071 -18.8671 -18.7659 -18.7369
 -18.6277 -18.6063 -18.5016 -18.4626 -18.4132 -18.3544 -18.3315 -18.3139
 -18.2904 -18.2726 -18.2429 -18.2286 -18.2132 -18.1524 -18.1342 -18.1125
 -18.0882 -18.0387 -18.0180 -17.9928 -17.9771 -17.9303 -17.9197 -17.8984
 -17.8799 -17.8692 -17.8391 -17.8314 -17.8126 -17.7985 -17.7777 -17.7659
 -17.7296 -17.7166 -17.6985 -17.6698 -17.6643 -17.6472 -17.6298 -17.6181
 -17.6149 -17.5761 -17.5621 -17.5469 -17.5087 -17.5019 -17.4821 -17.4692
 -17.4504 -17.4327 -17.4201 -17.4093 -17.4019 -17.3862 -17.3692 -17.3497
 -17.3234 -17.3057 -17.2895 -17.2510 -17.2215 -17.1855 -17.1613 -17.1456
 -17.1339 -17.1075 -17.0798 -17.0672 -17.0452 -17.0399 -17.0192 -17.0025
 -16.9688 -16.9524 -16.9185 -16.8991 -16.8726 -16.8211 -16.7600 -16.7509
 -16.7049 -16.6677 -16.4403 -15.7728 -15.6206 -15.6051 -15.4962 -15.4639
 -15.4149 -15.2653 -15.2539 -15.1750 -15.1326 -15.0008 -14.9387 -14.8963
 -14.8842 -14.8345 -14.7686 -14.6784 -14.6643 -14.5832 -14.5003 -14.3763
 -14.2953 -14.1115  -7.1912  -7.0429  -6.8266  -6.8201  -6.6183  -6.5502
  -6.5435  -6.3825  -6.2691  -6.2185  -6.1603  -6.1579  -6.0938  -6.0643
  -6.0233  -5.9987  -5.9453  -5.9139  -5.8751  -5.8598  -5.8418  -5.7932
  -5.7593  -5.7537  -5.6771  -5.6550  -5.6239  -5.5898  -5.5614  -5.5376
  -5.5207  -5.4949  -5.4685  -5.4504  -5.3758  -5.3676  -5.3457  -5.3230
  -5.2856  -5.2481  -5.2377  -5.1730  -5.1064  -5.0706  -5.0005  -4.9659
  -4.9421  -4.8629  -4.8463  -4.2014  -4.1343  -4.0475  -3.8779  -3.7097
  -3.6792  -3.5944  -3.5396  -3.5210  -3.4677  -3.4410  -3.3686  -3.3244
  -3.2745  -3.2325  -3.1299  -3.0578  -3.0125  -2.9858  -2.9433  -2.9195
  -2.8666  -2.8500  -2.8439  -2.7672  -2.7467  -2.7185  -2.6962  -2.6665
  -2.6273  -2.5980  -2.5652  -2.5210  -2.4808  -2.4492  -2.4336  -2.4016
  -2.3757  -2.3593  -2.3307  -2.3002  -2.2723  -2.2478  -2.1886  -2.1685
  -2.1291  -2.1017  -2.0864  -2.0377  -2.0174  -1.9820  -1.9658  -1.9309
  -1.9022  -1.8601  -1.8351  -1.7815  -1.7296  -1.6679  -1.6417  -1.5927
  -1.5778  -1.5471  -1.5291  -1.4726  -1.4416  -1.4093  -1.3603  -1.3320
  -1.2984  -1.2824  -1.2677  -1.2121  -1.1653  -1.1198  -1.0814  -1.0468
  -1.0004  -0.9123  -0.8937  -0.8686  -0.8456  -0.8208  -0.7770  -0.7555
  -0.7163  -0.6977  -0.6609  -0.6450  -0.6181  -0.6044  -0.5691  -0.5286
  -0.5031  -0.4765  -0.4632  -0.4359  -0.4256  -0.4146  -0.4065  -0.3773
  -0.3691  -0.3531  -0.3298  -0.3151  -0.3022  -0.2891  -0.2706  -0.2483
  -0.2306  -0.2113  -0.2064  -0.1926  -0.1778  -0.1660  -0.1498  -0.1362
  -0.1155  -0.1006  -0.0968  -0.0771  -0.0575  -0.0455  -0.0265  -0.0008
   0.0091   0.0269   0.0570   0.0653   0.0946   0.1275   0.1547   0.1742
   0.1931   0.2213   0.2437   0.2628   0.2719   0.2928   0.3288   0.3396
   0.3503   0.3643   0.3749   0.3921   0.4095   0.4296   0.4495   0.4586
   0.4751   0.5037   0.5408   0.5552   0.5862   0.6004   0.6253   0.7043
   0.7288   0.7417   0.7778   0.8105   0.8679   0.9021   0.9678   1.0212
   1.0853   1.0979   1.1674   1.2297   1.3632   1.3852   1.4493   1.5359
   4.5368
     eigenvalues at k+q:
 -37.1870 -36.9291 -36.8056 -36.5302 -36.4843 -36.4425 -36.4357 -36.4182
 -36.2359 -36.2146 -35.9157 -35.7500 -18.9072 -18.8693 -18.7653 -18.7364
 -18.6236 -18.6079 -18.5025 -18.4637 -18.4137 -18.3523 -18.3295 -18.3137
 -18.2923 -18.2751 -18.2412 -18.2277 -18.2130 -18.1526 -18.1325 -18.1134
 -18.0908 -18.0382 -18.0186 -17.9930 -17.9780 -17.9308 -17.9195 -17.9003
 -17.8834 -17.8705 -17.8405 -17.8333 -17.8128 -17.8010 -17.7756 -17.7671
 -17.7300 -17.7179 -17.7004 -17.6705 -17.6622 -17.6458 -17.6314 -17.6188
 -17.6160 -17.5756 -17.5588 -17.5474 -17.5084 -17.5002 -17.4811 -17.4700
 -17.4507 -17.4318 -17.4174 -17.4095 -17.3992 -17.3860 -17.3696 -17.3481
 -17.3221 -17.3052 -17.2881 -17.2500 -17.2212 -17.1861 -17.1591 -17.1448
 -17.1334 -17.1063 -17.0732 -17.0634 -17.0441 -17.0381 -17.0176 -17.0017
 -16.9683 -16.9518 -16.9178 -16.8986 -16.8734 -16.8210 -16.7636 -16.7518
 -16.7061 -16.6679 -16.4522 -15.7733 -15.6204 -15.6087 -15.5004 -15.4585
 -15.4184 -15.2641 -15.2565 -15.1755 -15.1281 -15.0038 -14.9373 -14.8981
 -14.8856 -14.8370 -14.7691 -14.6773 -14.6642 -14.5853 -14.4884 -14.3818
 -14.2960 -14.1088  -7.1733  -7.0428  -6.8204  -6.8101  -6.6183  -6.5521
  -6.5431  -6.3840  -6.2684  -6.2181  -6.1613  -6.1586  -6.0981  -6.0769
  -6.0226  -6.0119  -5.9459  -5.9173  -5.8787  -5.8659  -5.8421  -5.7908
  -5.7607  -5.7541  -5.6772  -5.6555  -5.6215  -5.5892  -5.5625  -5.5380
  -5.5228  -5.5040  -5.4717  -5.4555  -5.3780  -5.3669  -5.3444  -5.3240
  -5.2896  -5.2453  -5.2351  -5.1689  -5.1034  -5.0716  -4.9994  -4.9649
  -4.9356  -4.8514  -4.8478  -4.1875  -4.1182  -4.0537  -3.8770  -3.7114
  -3.6839  -3.5985  -3.5406  -3.5218  -3.4721  -3.4438  -3.3701  -3.3339
  -3.2782  -3.2382  -3.1341  -3.0590  -3.0146  -2.9781  -2.9373  -2.9195
  -2.8648  -2.8485  -2.8390  -2.7701  -2.7465  -2.7170  -2.6986  -2.6626
  -2.6294  -2.5984  -2.5668  -2.5235  -2.4823  -2.4456  -2.4330  -2.4018
  -2.3733  -2.3603  -2.3300  -2.2957  -2.2741  -2.2483  -2.1868  -2.1660
  -2.1334  -2.1004  -2.0880  -2.0393  -2.0167  -1.9864  -1.9610  -1.9310
  -1.9011  -1.8616  -1.8416  -1.7858  -1.7287  -1.6655  -1.6350  -1.5933
  -1.5737  -1.5452  -1.5300  -1.4706  -1.4453  -1.4121  -1.3612  -1.3364
  -1.2979  -1.2806  -1.2653  -1.2108  -1.1686  -1.1216  -1.0803  -1.0465
  -1.0003  -0.9143  -0.8939  -0.8639  -0.8466  -0.8198  -0.7780  -0.7541
  -0.7158  -0.6942  -0.6617  -0.6427  -0.6226  -0.6033  -0.5705  -0.5265
  -0.5031  -0.4742  -0.4619  -0.4342  -0.4254  -0.4149  -0.4065  -0.3793
  -0.3669  -0.3543  -0.3292  -0.3174  -0.3024  -0.2862  -0.2704  -0.2475
  -0.2306  -0.2099  -0.2060  -0.1932  -0.1788  -0.1694  -0.1501  -0.1357
  -0.1118  -0.1028  -0.0965  -0.0767  -0.0580  -0.0447  -0.0263  -0.0009
   0.0084   0.0271   0.0544   0.0654   0.0930   0.1273   0.1549   0.1739
   0.1959   0.2238   0.2438   0.2627   0.2713   0.2935   0.3275   0.3396
   0.3521   0.3635   0.3731   0.3910   0.4071   0.4298   0.4502   0.4595
   0.4760   0.5097   0.5426   0.5574   0.5863   0.6019   0.6244   0.7024
   0.7319   0.7428   0.7781   0.8147   0.8702   0.8990   0.9712   1.0233
   1.0859   1.0945   1.1690   1.2309   1.3611   1.3841   1.4431   1.5353
   4.5327
     cgsolve_all iterations 107    anorm=    0.75E-07
     cgsolve_all iterations 107    anorm=    0.75E-07
     cgsolve_all iterations 107    anorm=    0.75E-07
     compute_u_kq: q = (   -0.0400,    0.0000,    0.0000)
     Rotating WFCS
     ethr =  1.00E-14,  avg # of iterations = 50.0
     eigenvalues at k:
 -37.1870 -36.9291 -36.8057 -36.5302 -36.4843 -36.4426 -36.4357 -36.4182
 -36.2359 -36.2146 -35.9157 -35.7500 -18.9071 -18.8671 -18.7659 -18.7369
 -18.6277 -18.6063 -18.5016 -18.4626 -18.4132 -18.3544 -18.3315 -18.3139
 -18.2904 -18.2726 -18.2429 -18.2286 -18.2132 -18.1524 -18.1342 -18.1125
 -18.0882 -18.0387 -18.0180 -17.9928 -17.9771 -17.9303 -17.9197 -17.8984
 -17.8799 -17.8692 -17.8391 -17.8314 -17.8126 -17.7985 -17.7777 -17.7659
 -17.7296 -17.7166 -17.6985 -17.6698 -17.6643 -17.6472 -17.6298 -17.6181
 -17.6149 -17.5761 -17.5621 -17.5469 -17.5087 -17.5019 -17.4821 -17.4692
 -17.4504 -17.4327 -17.4201 -17.4093 -17.4019 -17.3862 -17.3692 -17.3497
 -17.3234 -17.3057 -17.2895 -17.2510 -17.2215 -17.1855 -17.1613 -17.1456
 -17.1339 -17.1075 -17.0798 -17.0672 -17.0452 -17.0399 -17.0192 -17.0025
 -16.9688 -16.9524 -16.9185 -16.8991 -16.8726 -16.8211 -16.7600 -16.7509
 -16.7049 -16.6677 -16.4403 -15.7728 -15.6206 -15.6051 -15.4962 -15.4639
 -15.4149 -15.2653 -15.2539 -15.1750 -15.1326 -15.0008 -14.9387 -14.8963
 -14.8842 -14.8345 -14.7686 -14.6784 -14.6643 -14.5832 -14.5003 -14.3763
 -14.2953 -14.1115  -7.1912  -7.0429  -6.8266  -6.8201  -6.6183  -6.5502
  -6.5435  -6.3825  -6.2691  -6.2185  -6.1603  -6.1579  -6.0938  -6.0643
  -6.0233  -5.9987  -5.9453  -5.9139  -5.8751  -5.8598  -5.8418  -5.7932
  -5.7593  -5.7537  -5.6771  -5.6550  -5.6239  -5.5898  -5.5614  -5.5376
  -5.5207  -5.4949  -5.4685  -5.4504  -5.3758  -5.3676  -5.3457  -5.3230
  -5.2856  -5.2481  -5.2377  -5.1730  -5.1064  -5.0706  -5.0005  -4.9659
  -4.9421  -4.8629  -4.8463  -4.2014  -4.1343  -4.0475  -3.8779  -3.7097
  -3.6792  -3.5944  -3.5396  -3.5210  -3.4677  -3.4410  -3.3686  -3.3244
  -3.2745  -3.2325  -3.1299  -3.0578  -3.0125  -2.9858  -2.9433  -2.9195
  -2.8666  -2.8500  -2.8439  -2.7672  -2.7467  -2.7185  -2.6962  -2.6665
  -2.6273  -2.5980  -2.5652  -2.5210  -2.4808  -2.4492  -2.4336  -2.4016
  -2.3757  -2.3593  -2.3307  -2.3002  -2.2723  -2.2478  -2.1886  -2.1685
  -2.1291  -2.1017  -2.0864  -2.0377  -2.0174  -1.9820  -1.9658  -1.9309
  -1.9022  -1.8601  -1.8351  -1.7815  -1.7296  -1.6679  -1.6417  -1.5927
  -1.5778  -1.5471  -1.5291  -1.4726  -1.4416  -1.4093  -1.3603  -1.3320
  -1.2984  -1.2824  -1.2677  -1.2121  -1.1653  -1.1198  -1.0814  -1.0468
  -1.0004  -0.9123  -0.8937  -0.8686  -0.8456  -0.8208  -0.7770  -0.7555
  -0.7163  -0.6977  -0.6609  -0.6450  -0.6181  -0.6044  -0.5691  -0.5286
  -0.5031  -0.4765  -0.4632  -0.4359  -0.4256  -0.4146  -0.4065  -0.3773
  -0.3691  -0.3531  -0.3298  -0.3151  -0.3022  -0.2891  -0.2706  -0.2483
  -0.2306  -0.2113  -0.2064  -0.1926  -0.1778  -0.1660  -0.1498  -0.1362
  -0.1155  -0.1006  -0.0968  -0.0771  -0.0575  -0.0455  -0.0265  -0.0008
   0.0091   0.0269   0.0570   0.0653   0.0946   0.1275   0.1547   0.1742
   0.1931   0.2213   0.2437   0.2628   0.2719   0.2928   0.3288   0.3396
   0.3503   0.3643   0.3749   0.3921   0.4095   0.4296   0.4495   0.4586
   0.4751   0.5037   0.5408   0.5552   0.5862   0.6004   0.6253   0.7043
   0.7288   0.7417   0.7778   0.8105   0.8679   0.9021   0.9678   1.0212
   1.0853   1.0979   1.1674   1.2297   1.3632   1.3852   1.4493   1.5359
   4.5368
     eigenvalues at k+q:
 -37.1870 -36.9291 -36.8056 -36.5302 -36.4843 -36.4426 -36.4357 -36.4182
 -36.2359 -36.2146 -35.9157 -35.7500 -18.9071 -18.8647 -18.7664 -18.7373
 -18.6318 -18.6048 -18.5008 -18.4615 -18.4126 -18.3568 -18.3336 -18.3141
 -18.2889 -18.2705 -18.2443 -18.2294 -18.2127 -18.1523 -18.1355 -18.1116
 -18.0856 -18.0392 -18.0173 -17.9928 -17.9762 -17.9305 -17.9192 -17.8964
 -17.8769 -17.8677 -17.8377 -17.8295 -17.8122 -17.7962 -17.7793 -17.7645
 -17.7293 -17.7153 -17.6966 -17.6699 -17.6662 -17.6486 -17.6290 -17.6172
 -17.6130 -17.5767 -17.5653 -17.5464 -17.5118 -17.5007 -17.4835 -17.4682
 -17.4501 -17.4337 -17.4229 -17.4098 -17.4042 -17.3870 -17.3682 -17.3515
 -17.3241 -17.3062 -17.2906 -17.2521 -17.2217 -17.1850 -17.1635 -17.1465
 -17.1347 -17.1086 -17.0865 -17.0713 -17.0466 -17.0409 -17.0207 -17.0032
 -16.9693 -16.9529 -16.9192 -16.8995 -16.8717 -16.8212 -16.7581 -16.7493
 -16.7035 -16.6671 -16.4289 -15.7724 -15.6220 -15.6002 -15.4921 -15.4688
 -15.4116 -15.2665 -15.2507 -15.1744 -15.1366 -14.9980 -14.9415 -14.8993
 -14.8792 -14.8301 -14.7680 -14.6793 -14.6643 -14.5816 -14.5120 -14.3710
 -14.2955 -14.1137  -7.2084  -7.0430  -6.8423  -6.8199  -6.6183  -6.5483
  -6.5439  -6.3811  -6.2701  -6.2191  -6.1597  -6.1567  -6.0896  -6.0563
  -6.0249  -5.9828  -5.9443  -5.9093  -5.8724  -5.8547  -5.8398  -5.7954
  -5.7576  -5.7527  -5.6776  -5.6544  -5.6264  -5.5908  -5.5610  -5.5371
  -5.5186  -5.4869  -5.4630  -5.4449  -5.3748  -5.3667  -5.3466  -5.3220
  -5.2813  -5.2515  -5.2402  -5.1768  -5.1098  -5.0697  -5.0018  -4.9671
  -4.9483  -4.8750  -4.8442  -4.2155  -4.1506  -4.0410  -3.8785  -3.7095
  -3.6755  -3.5904  -3.5385  -3.5198  -3.4627  -3.4388  -3.3674  -3.3157
  -3.2694  -3.2255  -3.1252  -3.0561  -3.0109  -2.9939  -2.9507  -2.9191
  -2.8696  -2.8520  -2.8460  -2.7643  -2.7477  -2.7191  -2.6939  -2.6715
  -2.6258  -2.5957  -2.5635  -2.5190  -2.4797  -2.4523  -2.4340  -2.4016
  -2.3794  -2.3569  -2.3315  -2.3056  -2.2708  -2.2454  -2.1899  -2.1703
  -2.1253  -2.1027  -2.0846  -2.0370  -2.0175  -1.9784  -1.9703  -1.9324
  -1.9019  -1.8591  -1.8268  -1.7768  -1.7304  -1.6711  -1.6484  -1.5944
  -1.5805  -1.5480  -1.5280  -1.4741  -1.4390  -1.4074  -1.3589  -1.3285
  -1.2990  -1.2845  -1.2694  -1.2141  -1.1624  -1.1187  -1.0825  -1.0468
  -1.0008  -0.9105  -0.8938  -0.8729  -0.8444  -0.8222  -0.7765  -0.7575
  -0.7190  -0.7009  -0.6599  -0.6487  -0.6167  -0.5991  -0.5679  -0.5309
  -0.5027  -0.4788  -0.4646  -0.4380  -0.4268  -0.4145  -0.4059  -0.3762
  -0.3706  -0.3516  -0.3304  -0.3137  -0.3035  -0.2897  -0.2703  -0.2494
  -0.2305  -0.2139  -0.2059  -0.1923  -0.1768  -0.1623  -0.1499  -0.1368
  -0.1188  -0.1005  -0.0962  -0.0764  -0.0569  -0.0450  -0.0266  -0.0015
   0.0109   0.0266   0.0596   0.0649   0.0957   0.1277   0.1548   0.1742
   0.1905   0.2189   0.2429   0.2624   0.2724   0.2922   0.3299   0.3389
   0.3493   0.3652   0.3766   0.3929   0.4123   0.4290   0.4487   0.4573
   0.4750   0.4978   0.5392   0.5529   0.5862   0.5983   0.6263   0.7051
   0.7255   0.7406   0.7782   0.8062   0.8656   0.9066   0.9646   1.0172
   1.0854   1.1023   1.1651   1.2305   1.3652   1.3867   1.4555   1.5369
   4.5404
     cgsolve_all iterations 107    anorm=    0.76E-07
     cgsolve_all iterations 107    anorm=    0.75E-07
     cgsolve_all iterations 105    anorm=    0.76E-07
     compute_u_kq: q = (    0.0000,    0.0400,    0.0000)
     Rotating WFCS
     ethr =  1.00E-14,  avg # of iterations = 49.0
     eigenvalues at k:
 -37.1870 -36.9291 -36.8057 -36.5302 -36.4843 -36.4426 -36.4357 -36.4182
 -36.2359 -36.2146 -35.9157 -35.7500 -18.9071 -18.8671 -18.7659 -18.7369
 -18.6277 -18.6063 -18.5016 -18.4626 -18.4132 -18.3544 -18.3315 -18.3139
 -18.2904 -18.2726 -18.2429 -18.2286 -18.2132 -18.1524 -18.1342 -18.1125
 -18.0882 -18.0387 -18.0180 -17.9928 -17.9771 -17.9303 -17.9197 -17.8984
 -17.8799 -17.8692 -17.8391 -17.8314 -17.8126 -17.7985 -17.7777 -17.7659
 -17.7296 -17.7166 -17.6985 -17.6698 -17.6643 -17.6472 -17.6298 -17.6181
 -17.6149 -17.5761 -17.5621 -17.5469 -17.5087 -17.5019 -17.4821 -17.4692
 -17.4504 -17.4327 -17.4201 -17.4093 -17.4019 -17.3862 -17.3692 -17.3497
 -17.3234 -17.3057 -17.2895 -17.2510 -17.2215 -17.1855 -17.1613 -17.1456
 -17.1339 -17.1075 -17.0798 -17.0672 -17.0452 -17.0399 -17.0192 -17.0025
 -16.9688 -16.9524 -16.9185 -16.8991 -16.8726 -16.8211 -16.7600 -16.7509
 -16.7049 -16.6677 -16.4403 -15.7728 -15.6206 -15.6051 -15.4962 -15.4639
 -15.4149 -15.2653 -15.2539 -15.1750 -15.1326 -15.0008 -14.9387 -14.8963
 -14.8842 -14.8345 -14.7686 -14.6784 -14.6643 -14.5832 -14.5003 -14.3763
 -14.2953 -14.1115  -7.1912  -7.0429  -6.8266  -6.8201  -6.6183  -6.5502
  -6.5435  -6.3825  -6.2691  -6.2185  -6.1603  -6.1579  -6.0938  -6.0643
  -6.0233  -5.9987  -5.9453  -5.9139  -5.8751  -5.8598  -5.8418  -5.7932
  -5.7593  -5.7537  -5.6771  -5.6550  -5.6239  -5.5898  -5.5614  -5.5376
  -5.5207  -5.4949  -5.4685  -5.4504  -5.3758  -5.3676  -5.3457  -5.3230
  -5.2856  -5.2481  -5.2377  -5.1730  -5.1064  -5.0706  -5.0005  -4.9659
  -4.9421  -4.8629  -4.8463  -4.2014  -4.1343  -4.0475  -3.8779  -3.7097
  -3.6792  -3.5944  -3.5396  -3.5210  -3.4677  -3.4410  -3.3686  -3.3244
  -3.2745  -3.2325  -3.1299  -3.0578  -3.0125  -2.9858  -2.9433  -2.9195
  -2.8666  -2.8500  -2.8439  -2.7672  -2.7467  -2.7185  -2.6962  -2.6665
  -2.6273  -2.5980  -2.5652  -2.5210  -2.4808  -2.4492  -2.4336  -2.4016
  -2.3757  -2.3593  -2.3307  -2.3002  -2.2723  -2.2478  -2.1886  -2.1685
  -2.1291  -2.1017  -2.0864  -2.0377  -2.0174  -1.9820  -1.9658  -1.9309
  -1.9022  -1.8601  -1.8351  -1.7815  -1.7296  -1.6679  -1.6417  -1.5927
  -1.5778  -1.5471  -1.5291  -1.4726  -1.4416  -1.4093  -1.3603  -1.3320
  -1.2984  -1.2824  -1.2677  -1.2121  -1.1653  -1.1198  -1.0814  -1.0468
  -1.0004  -0.9123  -0.8937  -0.8686  -0.8456  -0.8208  -0.7770  -0.7555
  -0.7163  -0.6977  -0.6609  -0.6450  -0.6181  -0.6044  -0.5691  -0.5286
  -0.5031  -0.4765  -0.4632  -0.4359  -0.4256  -0.4146  -0.4065  -0.3773
  -0.3691  -0.3531  -0.3298  -0.3151  -0.3022  -0.2891  -0.2706  -0.2483
  -0.2306  -0.2113  -0.2064  -0.1926  -0.1778  -0.1660  -0.1498  -0.1362
  -0.1155  -0.1006  -0.0968  -0.0771  -0.0575  -0.0455  -0.0265  -0.0008
   0.0091   0.0269   0.0570   0.0653   0.0946   0.1275   0.1547   0.1742
   0.1931   0.2213   0.2437   0.2628   0.2719   0.2928   0.3288   0.3396
   0.3503   0.3643   0.3749   0.3921   0.4095   0.4296   0.4495   0.4586
   0.4751   0.5037   0.5408   0.5552   0.5862   0.6004   0.6253   0.7043
   0.7288   0.7417   0.7778   0.8105   0.8679   0.9021   0.9678   1.0212
   1.0853   1.0979   1.1674   1.2297   1.3632   1.3852   1.4493   1.5359
   4.5368
     eigenvalues at k+q:
 -37.1870 -36.9291 -36.8056 -36.5302 -36.4843 -36.4426 -36.4357 -36.4182
 -36.2359 -36.2146 -35.9157 -35.7500 -18.9070 -18.8630 -18.7669 -18.7385
 -18.6335 -18.6039 -18.5009 -18.4613 -18.4134 -18.3540 -18.3341 -18.3139
 -18.2891 -18.2727 -18.2417 -18.2286 -18.2146 -18.1543 -18.1344 -18.1135
 -18.0853 -18.0364 -18.0165 -17.9924 -17.9761 -17.9266 -17.9185 -17.8976
 -17.8779 -17.8677 -17.8375 -17.8297 -17.8120 -17.7993 -17.7738 -17.7620
 -17.7291 -17.7147 -17.6979 -17.6690 -17.6633 -17.6472 -17.6311 -17.6212
 -17.6140 -17.5774 -17.5643 -17.5462 -17.5142 -17.5017 -17.4833 -17.4691
 -17.4509 -17.4336 -17.4216 -17.4107 -17.4037 -17.3864 -17.3710 -17.3508
 -17.3233 -17.3064 -17.2881 -17.2540 -17.2244 -17.1881 -17.1632 -17.1469
 -17.1358 -17.1081 -17.0901 -17.0728 -17.0475 -17.0410 -17.0213 -17.0041
 -16.9690 -16.9535 -16.9194 -16.9001 -16.8711 -16.8209 -16.7567 -16.7471
 -16.7031 -16.6681 -16.4226 -15.7689 -15.6226 -15.6020 -15.4961 -15.4629
 -15.4133 -15.2663 -15.2487 -15.1729 -15.1371 -14.9979 -14.9387 -14.8980
 -14.8868 -14.8335 -14.7668 -14.6792 -14.6644 -14.5762 -14.4991 -14.3815
 -14.3026 -14.1112  -7.2175  -7.0432  -6.8507  -6.8200  -6.6178  -6.5475
  -6.5441  -6.3800  -6.2686  -6.2190  -6.1579  -6.1551  -6.0950  -6.0552
  -6.0211  -5.9728  -5.9471  -5.9089  -5.8719  -5.8539  -5.8365  -5.7945
  -5.7579  -5.7512  -5.6758  -5.6523  -5.6256  -5.5886  -5.5588  -5.5361
  -5.5192  -5.4858  -5.4572  -5.4475  -5.3755  -5.3668  -5.3477  -5.3218
  -5.2829  -5.2497  -5.2394  -5.1765  -5.1121  -5.0709  -5.0030  -4.9685
  -4.9505  -4.8823  -4.8425  -4.2228  -4.1604  -4.0368  -3.8766  -3.7038
  -3.6727  -3.5910  -3.5375  -3.5171  -3.4620  -3.4400  -3.3623  -3.3127
  -3.2682  -3.2269  -3.1336  -3.0556  -3.0140  -2.9943  -2.9485  -2.9232
  -2.8651  -2.8485  -2.8428  -2.7695  -2.7444  -2.7208  -2.6943  -2.6682
  -2.6264  -2.5986  -2.5664  -2.5187  -2.4825  -2.4491  -2.4349  -2.4055
  -2.3754  -2.3554  -2.3306  -2.3000  -2.2713  -2.2465  -2.1898  -2.1712
  -2.1273  -2.0999  -2.0846  -2.0374  -2.0139  -1.9842  -1.9704  -1.9352
  -1.9042  -1.8583  -1.8264  -1.7830  -1.7295  -1.6685  -1.6429  -1.5886
  -1.5785  -1.5462  -1.5277  -1.4749  -1.4388  -1.4158  -1.3588  -1.3302
  -1.3010  -1.2803  -1.2709  -1.2129  -1.1622  -1.1179  -1.0862  -1.0455
  -1.0006  -0.9195  -0.8943  -0.8683  -0.8419  -0.8196  -0.7772  -0.7567
  -0.7196  -0.7027  -0.6614  -0.6469  -0.6159  -0.6035  -0.5713  -0.5287
  -0.5039  -0.4774  -0.4639  -0.4377  -0.4255  -0.4138  -0.4066  -0.3812
  -0.3687  -0.3543  -0.3305  -0.3128  -0.3010  -0.2908  -0.2723  -0.2473
  -0.2291  -0.2112  -0.2068  -0.1939  -0.1763  -0.1647  -0.1525  -0.1351
  -0.1146  -0.1007  -0.0956  -0.0733  -0.0555  -0.0466  -0.0280   0.0003
   0.0103   0.0275   0.0587   0.0655   0.0964   0.1283   0.1548   0.1749
   0.1898   0.2205   0.2394   0.2610   0.2694   0.2938   0.3263   0.3375
   0.3500   0.3648   0.3781   0.3936   0.4106   0.4306   0.4510   0.4560
   0.4745   0.5031   0.5372   0.5507   0.5852   0.5979   0.6235   0.7048
   0.7257   0.7450   0.7752   0.8046   0.8621   0.9016   0.9652   1.0215
   1.0884   1.0965   1.1654   1.2287   1.3665   1.3873   1.4593   1.5378
   4.5426
     cgsolve_all iterations 107    anorm=    0.75E-07
     cgsolve_all iterations 107    anorm=    0.76E-07
     cgsolve_all iterations 105    anorm=    0.76E-07
     compute_u_kq: q = (    0.0000,   -0.0400,    0.0000)
     Rotating WFCS
     ethr =  1.00E-14,  avg # of iterations = 50.0
     eigenvalues at k:
 -37.1870 -36.9291 -36.8057 -36.5302 -36.4843 -36.4426 -36.4357 -36.4182
 -36.2359 -36.2146 -35.9157 -35.7500 -18.9071 -18.8671 -18.7659 -18.7369
 -18.6277 -18.6063 -18.5016 -18.4626 -18.4132 -18.3544 -18.3315 -18.3139
 -18.2904 -18.2726 -18.2429 -18.2286 -18.2132 -18.1524 -18.1342 -18.1125
 -18.0882 -18.0387 -18.0180 -17.9928 -17.9771 -17.9303 -17.9197 -17.8984
 -17.8799 -17.8692 -17.8391 -17.8314 -17.8126 -17.7985 -17.7777 -17.7659
 -17.7296 -17.7166 -17.6985 -17.6698 -17.6643 -17.6472 -17.6298 -17.6181
 -17.6149 -17.5761 -17.5621 -17.5469 -17.5087 -17.5019 -17.4821 -17.4692
 -17.4504 -17.4327 -17.4201 -17.4093 -17.4019 -17.3862 -17.3692 -17.3497
 -17.3234 -17.3057 -17.2895 -17.2510 -17.2215 -17.1855 -17.1613 -17.1456
 -17.1339 -17.1075 -17.0798 -17.0672 -17.0452 -17.0399 -17.0192 -17.0025
 -16.9688 -16.9524 -16.9185 -16.8991 -16.8726 -16.8211 -16.7600 -16.7509
 -16.7049 -16.6677 -16.4403 -15.7728 -15.6206 -15.6051 -15.4962 -15.4639
 -15.4149 -15.2653 -15.2539 -15.1750 -15.1326 -15.0008 -14.9387 -14.8963
 -14.8842 -14.8345 -14.7686 -14.6784 -14.6643 -14.5832 -14.5003 -14.3763
 -14.2953 -14.1115  -7.1912  -7.0429  -6.8266  -6.8201  -6.6183  -6.5502
  -6.5435  -6.3825  -6.2691  -6.2185  -6.1603  -6.1579  -6.0938  -6.0643
  -6.0233  -5.9987  -5.9453  -5.9139  -5.8751  -5.8598  -5.8418  -5.7932
  -5.7593  -5.7537  -5.6771  -5.6550  -5.6239  -5.5898  -5.5614  -5.5376
  -5.5207  -5.4949  -5.4685  -5.4504  -5.3758  -5.3676  -5.3457  -5.3230
  -5.2856  -5.2481  -5.2377  -5.1730  -5.1064  -5.0706  -5.0005  -4.9659
  -4.9421  -4.8629  -4.8463  -4.2014  -4.1343  -4.0475  -3.8779  -3.7097
  -3.6792  -3.5944  -3.5396  -3.5210  -3.4677  -3.4410  -3.3686  -3.3244
  -3.2745  -3.2325  -3.1299  -3.0578  -3.0125  -2.9858  -2.9433  -2.9195
  -2.8666  -2.8500  -2.8439  -2.7672  -2.7467  -2.7185  -2.6962  -2.6665
  -2.6273  -2.5980  -2.5652  -2.5210  -2.4808  -2.4492  -2.4336  -2.4016
  -2.3757  -2.3593  -2.3307  -2.3002  -2.2723  -2.2478  -2.1886  -2.1685
  -2.1291  -2.1017  -2.0864  -2.0377  -2.0174  -1.9820  -1.9658  -1.9309
  -1.9022  -1.8601  -1.8351  -1.7815  -1.7296  -1.6679  -1.6417  -1.5927
  -1.5778  -1.5471  -1.5291  -1.4726  -1.4416  -1.4093  -1.3603  -1.3320
  -1.2984  -1.2824  -1.2677  -1.2121  -1.1653  -1.1198  -1.0814  -1.0468
  -1.0004  -0.9123  -0.8937  -0.8686  -0.8456  -0.8208  -0.7770  -0.7555
  -0.7163  -0.6977  -0.6609  -0.6450  -0.6181  -0.6044  -0.5691  -0.5286
  -0.5031  -0.4765  -0.4632  -0.4359  -0.4256  -0.4146  -0.4065  -0.3773
  -0.3691  -0.3531  -0.3298  -0.3151  -0.3022  -0.2891  -0.2706  -0.2483
  -0.2306  -0.2113  -0.2064  -0.1926  -0.1778  -0.1660  -0.1498  -0.1362
  -0.1155  -0.1006  -0.0968  -0.0771  -0.0575  -0.0455  -0.0265  -0.0008
   0.0091   0.0269   0.0570   0.0653   0.0946   0.1275   0.1547   0.1742
   0.1931   0.2213   0.2437   0.2628   0.2719   0.2928   0.3288   0.3396
   0.3503   0.3643   0.3749   0.3921   0.4095   0.4296   0.4495   0.4586
   0.4751   0.5037   0.5408   0.5552   0.5862   0.6004   0.6253   0.7043
   0.7288   0.7417   0.7778   0.8105   0.8679   0.9021   0.9678   1.0212
   1.0853   1.0979   1.1674   1.2297   1.3632   1.3852   1.4493   1.5359
   4.5368
     eigenvalues at k+q:
 -37.1870 -36.9291 -36.8056 -36.5302 -36.4843 -36.4425 -36.4357 -36.4182
 -36.2359 -36.2146 -35.9157 -35.7500 -18.9073 -18.8709 -18.7650 -18.7352
 -18.6219 -18.6087 -18.5024 -18.4640 -18.4130 -18.3549 -18.3291 -18.3139
 -18.2917 -18.2731 -18.2440 -18.2284 -18.2110 -18.1511 -18.1333 -18.1115
 -18.0911 -18.0410 -18.0196 -17.9932 -17.9781 -17.9339 -17.9210 -17.8989
 -17.8840 -17.8692 -17.8405 -17.8327 -17.8132 -17.7979 -17.7815 -17.7697
 -17.7303 -17.7184 -17.6991 -17.6707 -17.6657 -17.6476 -17.6290 -17.6169
 -17.6127 -17.5752 -17.5597 -17.5475 -17.5044 -17.5015 -17.4802 -17.4692
 -17.4499 -17.4319 -17.4193 -17.4090 -17.3985 -17.3862 -17.3676 -17.3483
 -17.3235 -17.3050 -17.2902 -17.2477 -17.2190 -17.1837 -17.1593 -17.1446
 -17.1322 -17.1071 -17.0698 -17.0618 -17.0437 -17.0368 -17.0168 -17.0007
 -16.9685 -16.9509 -16.9175 -16.8980 -16.8742 -16.8213 -16.7650 -16.7539
 -16.7063 -16.6671 -16.4589 -15.7767 -15.6199 -15.6066 -15.4972 -15.4649
 -15.4156 -15.2656 -15.2576 -15.1770 -15.1280 -15.0038 -14.9393 -14.8964
 -14.8803 -14.8349 -14.7704 -14.6775 -14.6642 -14.5896 -14.5017 -14.3710
 -14.2887 -14.1115  -7.1632  -7.0426  -6.8203  -6.8008  -6.6188  -6.5528
  -6.5429  -6.3852  -6.2697  -6.2187  -6.1634  -6.1607  -6.0929  -6.0821
  -6.0275  -6.0192  -5.9431  -5.9157  -5.8788  -5.8679  -5.8458  -5.7914
  -5.7604  -5.7555  -5.6794  -5.6574  -5.6223  -5.5916  -5.5651  -5.5394
  -5.5222  -5.5075  -5.4731  -5.4522  -5.3761  -5.3680  -5.3436  -5.3241
  -5.2877  -5.2467  -5.2358  -5.1693  -5.1012  -5.0703  -4.9986  -4.9646
  -4.9320  -4.8506  -4.8429  -4.1802  -4.1093  -4.0578  -3.8791  -3.7172
  -3.6862  -3.5979  -3.5410  -3.5248  -3.4735  -3.4418  -3.3774  -3.3340
  -3.2797  -3.2374  -3.1263  -3.0603  -3.0116  -2.9769  -2.9382  -2.9163
  -2.8683  -2.8522  -2.8442  -2.7656  -2.7490  -2.7160  -2.6985  -2.6642
  -2.6278  -2.5967  -2.5639  -2.5241  -2.4795  -2.4513  -2.4303  -2.3989
  -2.3762  -2.3616  -2.3303  -2.3007  -2.2735  -2.2482  -2.1873  -2.1658
  -2.1314  -2.1048  -2.0880  -2.0379  -2.0196  -1.9796  -1.9610  -1.9270
  -1.9004  -1.8626  -1.8427  -1.7795  -1.7290  -1.6679  -1.6409  -1.5988
  -1.5790  -1.5461  -1.5290  -1.4706  -1.4437  -1.4027  -1.3629  -1.3331
  -1.2967  -1.2846  -1.2631  -1.2119  -1.1697  -1.1217  -1.0778  -1.0470
  -0.9990  -0.9075  -0.8916  -0.8708  -0.8497  -0.8203  -0.7766  -0.7556
  -0.7154  -0.6910  -0.6603  -0.6434  -0.6212  -0.6046  -0.5656  -0.5283
  -0.5025  -0.4759  -0.4625  -0.4344  -0.4261  -0.4151  -0.4065  -0.3737
  -0.3691  -0.3517  -0.3302  -0.3167  -0.3031  -0.2882  -0.2691  -0.2492
  -0.2319  -0.2111  -0.2058  -0.1915  -0.1790  -0.1676  -0.1477  -0.1370
  -0.1159  -0.1012  -0.0975  -0.0820  -0.0579  -0.0437  -0.0248  -0.0019
   0.0084   0.0265   0.0548   0.0652   0.0924   0.1270   0.1544   0.1733
   0.1959   0.2220   0.2470   0.2651   0.2750   0.2918   0.3308   0.3415
   0.3505   0.3641   0.3719   0.3906   0.4082   0.4281   0.4485   0.4603
   0.4766   0.5044   0.5441   0.5594   0.5869   0.6029   0.6280   0.7028
   0.7285   0.7413   0.7798   0.8159   0.8747   0.9037   0.9708   1.0202
   1.0827   1.0996   1.1698   1.2312   1.3589   1.3839   1.4388   1.5343
   4.5307
     cgsolve_all iterations 109    anorm=    0.74E-07
     cgsolve_all iterations 107    anorm=    0.75E-07
     cgsolve_all iterations 107    anorm=    0.76E-07
     compute_u_kq: q = (    0.0000,    0.0000,    0.0400)
     Rotating WFCS
     ethr =  1.00E-14,  avg # of iterations = 50.0
     eigenvalues at k:
 -37.1870 -36.9291 -36.8057 -36.5302 -36.4843 -36.4426 -36.4357 -36.4182
 -36.2359 -36.2146 -35.9157 -35.7500 -18.9071 -18.8671 -18.7659 -18.7369
 -18.6277 -18.6063 -18.5016 -18.4626 -18.4132 -18.3544 -18.3315 -18.3139
 -18.2904 -18.2726 -18.2429 -18.2286 -18.2132 -18.1524 -18.1342 -18.1125
 -18.0882 -18.0387 -18.0180 -17.9928 -17.9771 -17.9303 -17.9197 -17.8984
 -17.8799 -17.8692 -17.8391 -17.8314 -17.8126 -17.7985 -17.7777 -17.7659
 -17.7296 -17.7166 -17.6985 -17.6698 -17.6643 -17.6472 -17.6298 -17.6181
 -17.6149 -17.5761 -17.5621 -17.5469 -17.5087 -17.5019 -17.4821 -17.4692
 -17.4504 -17.4327 -17.4201 -17.4093 -17.4019 -17.3862 -17.3692 -17.3497
 -17.3234 -17.3057 -17.2895 -17.2510 -17.2215 -17.1855 -17.1613 -17.1456
 -17.1339 -17.1075 -17.0798 -17.0672 -17.0452 -17.0399 -17.0192 -17.0025
 -16.9688 -16.9524 -16.9185 -16.8991 -16.8726 -16.8211 -16.7600 -16.7509
 -16.7049 -16.6677 -16.4403 -15.7728 -15.6206 -15.6051 -15.4962 -15.4639
 -15.4149 -15.2653 -15.2539 -15.1750 -15.1326 -15.0008 -14.9387 -14.8963
 -14.8842 -14.8345 -14.7686 -14.6784 -14.6643 -14.5832 -14.5003 -14.3763
 -14.2953 -14.1115  -7.1912  -7.0429  -6.8266  -6.8201  -6.6183  -6.5502
  -6.5435  -6.3825  -6.2691  -6.2185  -6.1603  -6.1579  -6.0938  -6.0643
  -6.0233  -5.9987  -5.9453  -5.9139  -5.8751  -5.8598  -5.8418  -5.7932
  -5.7593  -5.7537  -5.6771  -5.6550  -5.6239  -5.5898  -5.5614  -5.5376
  -5.5207  -5.4949  -5.4685  -5.4504  -5.3758  -5.3676  -5.3457  -5.3230
  -5.2856  -5.2481  -5.2377  -5.1730  -5.1064  -5.0706  -5.0005  -4.9659
  -4.9421  -4.8629  -4.8463  -4.2014  -4.1343  -4.0475  -3.8779  -3.7097
  -3.6792  -3.5944  -3.5396  -3.5210  -3.4677  -3.4410  -3.3686  -3.3244
  -3.2745  -3.2325  -3.1299  -3.0578  -3.0125  -2.9858  -2.9433  -2.9195
  -2.8666  -2.8500  -2.8439  -2.7672  -2.7467  -2.7185  -2.6962  -2.6665
  -2.6273  -2.5980  -2.5652  -2.5210  -2.4808  -2.4492  -2.4336  -2.4016
  -2.3757  -2.3593  -2.3307  -2.3002  -2.2723  -2.2478  -2.1886  -2.1685
  -2.1291  -2.1017  -2.0864  -2.0377  -2.0174  -1.9820  -1.9658  -1.9309
  -1.9022  -1.8601  -1.8351  -1.7815  -1.7296  -1.6679  -1.6417  -1.5927
  -1.5778  -1.5471  -1.5291  -1.4726  -1.4416  -1.4093  -1.3603  -1.3320
  -1.2984  -1.2824  -1.2677  -1.2121  -1.1653  -1.1198  -1.0814  -1.0468
  -1.0004  -0.9123  -0.8937  -0.8686  -0.8456  -0.8208  -0.7770  -0.7555
  -0.7163  -0.6977  -0.6609  -0.6450  -0.6181  -0.6044  -0.5691  -0.5286
  -0.5031  -0.4765  -0.4632  -0.4359  -0.4256  -0.4146  -0.4065  -0.3773
  -0.3691  -0.3531  -0.3298  -0.3151  -0.3022  -0.2891  -0.2706  -0.2483
  -0.2306  -0.2113  -0.2064  -0.1926  -0.1778  -0.1660  -0.1498  -0.1362
  -0.1155  -0.1006  -0.0968  -0.0771  -0.0575  -0.0455  -0.0265  -0.0008
   0.0091   0.0269   0.0570   0.0653   0.0946   0.1275   0.1547   0.1742
   0.1931   0.2213   0.2437   0.2628   0.2719   0.2928   0.3288   0.3396
   0.3503   0.3643   0.3749   0.3921   0.4095   0.4296   0.4495   0.4586
   0.4751   0.5037   0.5408   0.5552   0.5862   0.6004   0.6253   0.7043
   0.7288   0.7417   0.7778   0.8105   0.8679   0.9021   0.9678   1.0212
   1.0853   1.0979   1.1674   1.2297   1.3632   1.3852   1.4493   1.5359
   4.5368
     eigenvalues at k+q:
 -37.1870 -36.9291 -36.8056 -36.5302 -36.4843 -36.4426 -36.4357 -36.4182
 -36.2359 -36.2146 -35.9157 -35.7500 -18.9071 -18.8671 -18.7659 -18.7368
 -18.6276 -18.6063 -18.5016 -18.4626 -18.4132 -18.3546 -18.3314 -18.3138
 -18.2902 -18.2726 -18.2429 -18.2288 -18.2134 -18.1517 -18.1340 -18.1127
 -18.0886 -18.0390 -18.0179 -17.9921 -17.9775 -17.9297 -17.9212 -17.8994
 -17.8798 -17.8687 -17.8360 -17.8320 -17.8131 -17.7990 -17.7781 -17.7658
 -17.7292 -17.7177 -17.6985 -17.6697 -17.6649 -17.6466 -17.6299 -17.6186
 -17.6142 -17.5764 -17.5620 -17.5465 -17.5089 -17.5019 -17.4820 -17.4703
 -17.4489 -17.4323 -17.4205 -17.4098 -17.4020 -17.3862 -17.3686 -17.3503
 -17.3231 -17.3062 -17.2892 -17.2511 -17.2213 -17.1855 -17.1608 -17.1455
 -17.1345 -17.1076 -17.0795 -17.0670 -17.0461 -17.0390 -17.0188 -17.0031
 -16.9688 -16.9523 -16.9185 -16.8991 -16.8726 -16.8211 -16.7601 -16.7509
 -16.7050 -16.6677 -16.4405 -15.7728 -15.6205 -15.6051 -15.4962 -15.4639
 -15.4149 -15.2653 -15.2539 -15.1750 -15.1326 -15.0008 -14.9387 -14.8963
 -14.8841 -14.8345 -14.7686 -14.6784 -14.6643 -14.5833 -14.5003 -14.3763
 -14.2952 -14.1115  -7.1910  -7.0429  -6.8264  -6.8201  -6.6183  -6.5502
  -6.5435  -6.3825  -6.2691  -6.2185  -6.1604  -6.1578  -6.0937  -6.0645
  -6.0232  -5.9990  -5.9452  -5.9141  -5.8753  -5.8596  -5.8419  -5.7933
  -5.7592  -5.7537  -5.6769  -5.6552  -5.6238  -5.5898  -5.5614  -5.5377
  -5.5208  -5.4948  -5.4685  -5.4503  -5.3764  -5.3673  -5.3457  -5.3229
  -5.2856  -5.2482  -5.2375  -5.1730  -5.1064  -5.0705  -5.0005  -4.9657
  -4.9421  -4.8627  -4.8464  -4.2012  -4.1341  -4.0475  -3.8780  -3.7103
  -3.6785  -3.5947  -3.5388  -3.5215  -3.4670  -3.4426  -3.3696  -3.3213
  -3.2759  -3.2329  -3.1299  -3.0575  -3.0128  -2.9847  -2.9437  -2.9194
  -2.8671  -2.8515  -2.8435  -2.7663  -2.7455  -2.7200  -2.6955  -2.6690
  -2.6268  -2.5951  -2.5629  -2.5232  -2.4832  -2.4479  -2.4335  -2.4022
  -2.3758  -2.3599  -2.3295  -2.2993  -2.2720  -2.2509  -2.1888  -2.1645
  -2.1302  -2.1021  -2.0894  -2.0366  -2.0138  -1.9819  -1.9661  -1.9312
  -1.9038  -1.8592  -1.8366  -1.7815  -1.7287  -1.6714  -1.6402  -1.5901
  -1.5773  -1.5490  -1.5292  -1.4694  -1.4438  -1.4112  -1.3598  -1.3309
  -1.2993  -1.2821  -1.2680  -1.2098  -1.1664  -1.1209  -1.0811  -1.0467
  -0.9998  -0.9118  -0.8938  -0.8689  -0.8457  -0.8204  -0.7775  -0.7550
  -0.7166  -0.6973  -0.6628  -0.6449  -0.6181  -0.6040  -0.5688  -0.5287
  -0.5040  -0.4750  -0.4632  -0.4380  -0.4256  -0.4144  -0.4043  -0.3794
  -0.3685  -0.3519  -0.3313  -0.3147  -0.3018  -0.2902  -0.2701  -0.2485
  -0.2296  -0.2111  -0.2071  -0.1934  -0.1772  -0.1651  -0.1487  -0.1361
  -0.1159  -0.1034  -0.0947  -0.0786  -0.0576  -0.0438  -0.0255  -0.0028
   0.0097   0.0278   0.0547   0.0658   0.0929   0.1291   0.1547   0.1745
   0.1939   0.2204   0.2436   0.2631   0.2731   0.2921   0.3288   0.3393
   0.3494   0.3646   0.3742   0.3937   0.4089   0.4300   0.4496   0.4587
   0.4747   0.5037   0.5402   0.5560   0.5862   0.6005   0.6252   0.7043
   0.7288   0.7417   0.7778   0.8106   0.8679   0.9021   0.9679   1.0212
   1.0853   1.0979   1.1675   1.2297   1.3632   1.3852   1.4492   1.5358
   4.5367
     cgsolve_all iterations 107    anorm=    0.75E-07
     cgsolve_all iterations 107    anorm=    0.75E-07
     cgsolve_all iterations 107    anorm=    0.76E-07
     compute_u_kq: q = (    0.0000,    0.0000,   -0.0400)
     Rotating WFCS
     ethr =  1.00E-14,  avg # of iterations = 50.0
     eigenvalues at k:
 -37.1870 -36.9291 -36.8057 -36.5302 -36.4843 -36.4426 -36.4357 -36.4182
 -36.2359 -36.2146 -35.9157 -35.7500 -18.9071 -18.8671 -18.7659 -18.7369
 -18.6277 -18.6063 -18.5016 -18.4626 -18.4132 -18.3544 -18.3315 -18.3139
 -18.2904 -18.2726 -18.2429 -18.2286 -18.2132 -18.1524 -18.1342 -18.1125
 -18.0882 -18.0387 -18.0180 -17.9928 -17.9771 -17.9303 -17.9197 -17.8984
 -17.8799 -17.8692 -17.8391 -17.8314 -17.8126 -17.7985 -17.7777 -17.7659
 -17.7296 -17.7166 -17.6985 -17.6698 -17.6643 -17.6472 -17.6298 -17.6181
 -17.6149 -17.5761 -17.5621 -17.5469 -17.5087 -17.5019 -17.4821 -17.4692
 -17.4504 -17.4327 -17.4201 -17.4093 -17.4019 -17.3862 -17.3692 -17.3497
 -17.3234 -17.3057 -17.2895 -17.2510 -17.2215 -17.1855 -17.1613 -17.1456
 -17.1339 -17.1075 -17.0798 -17.0672 -17.0452 -17.0399 -17.0192 -17.0025
 -16.9688 -16.9524 -16.9185 -16.8991 -16.8726 -16.8211 -16.7600 -16.7509
 -16.7049 -16.6677 -16.4403 -15.7728 -15.6206 -15.6051 -15.4962 -15.4639
 -15.4149 -15.2653 -15.2539 -15.1750 -15.1326 -15.0008 -14.9387 -14.8963
 -14.8842 -14.8345 -14.7686 -14.6784 -14.6643 -14.5832 -14.5003 -14.3763
 -14.2953 -14.1115  -7.1912  -7.0429  -6.8266  -6.8201  -6.6183  -6.5502
  -6.5435  -6.3825  -6.2691  -6.2185  -6.1603  -6.1579  -6.0938  -6.0643
  -6.0233  -5.9987  -5.9453  -5.9139  -5.8751  -5.8598  -5.8418  -5.7932
  -5.7593  -5.7537  -5.6771  -5.6550  -5.6239  -5.5898  -5.5614  -5.5376
  -5.5207  -5.4949  -5.4685  -5.4504  -5.3758  -5.3676  -5.3457  -5.3230
  -5.2856  -5.2481  -5.2377  -5.1730  -5.1064  -5.0706  -5.0005  -4.9659
  -4.9421  -4.8629  -4.8463  -4.2014  -4.1343  -4.0475  -3.8779  -3.7097
  -3.6792  -3.5944  -3.5396  -3.5210  -3.4677  -3.4410  -3.3686  -3.3244
  -3.2745  -3.2325  -3.1299  -3.0578  -3.0125  -2.9858  -2.9433  -2.9195
  -2.8666  -2.8500  -2.8439  -2.7672  -2.7467  -2.7185  -2.6962  -2.6665
  -2.6273  -2.5980  -2.5652  -2.5210  -2.4808  -2.4492  -2.4336  -2.4016
  -2.3757  -2.3593  -2.3307  -2.3002  -2.2723  -2.2478  -2.1886  -2.1685
  -2.1291  -2.1017  -2.0864  -2.0377  -2.0174  -1.9820  -1.9658  -1.9309
  -1.9022  -1.8601  -1.8351  -1.7815  -1.7296  -1.6679  -1.6417  -1.5927
  -1.5778  -1.5471  -1.5291  -1.4726  -1.4416  -1.4093  -1.3603  -1.3320
  -1.2984  -1.2824  -1.2677  -1.2121  -1.1653  -1.1198  -1.0814  -1.0468
  -1.0004  -0.9123  -0.8937  -0.8686  -0.8456  -0.8208  -0.7770  -0.7555
  -0.7163  -0.6977  -0.6609  -0.6450  -0.6181  -0.6044  -0.5691  -0.5286
  -0.5031  -0.4765  -0.4632  -0.4359  -0.4256  -0.4146  -0.4065  -0.3773
  -0.3691  -0.3531  -0.3298  -0.3151  -0.3022  -0.2891  -0.2706  -0.2483
  -0.2306  -0.2113  -0.2064  -0.1926  -0.1778  -0.1660  -0.1498  -0.1362
  -0.1155  -0.1006  -0.0968  -0.0771  -0.0575  -0.0455  -0.0265  -0.0008
   0.0091   0.0269   0.0570   0.0653   0.0946   0.1275   0.1547   0.1742
   0.1931   0.2213   0.2437   0.2628   0.2719   0.2928   0.3288   0.3396
   0.3503   0.3643   0.3749   0.3921   0.4095   0.4296   0.4495   0.4586
   0.4751   0.5037   0.5408   0.5552   0.5862   0.6004   0.6253   0.7043
   0.7288   0.7417   0.7778   0.8105   0.8679   0.9021   0.9678   1.0212
   1.0853   1.0979   1.1674   1.2297   1.3632   1.3852   1.4493   1.5359
   4.5368
     eigenvalues at k+q:
 -37.1870 -36.9291 -36.8056 -36.5302 -36.4843 -36.4426 -36.4357 -36.4182
 -36.2359 -36.2146 -35.9157 -35.7500 -18.9071 -18.8670 -18.7659 -18.7369
 -18.6277 -18.6063 -18.5016 -18.4626 -18.4132 -18.3543 -18.3315 -18.3140
 -18.2905 -18.2725 -18.2430 -18.2284 -18.2129 -18.1530 -18.1343 -18.1126
 -18.0878 -18.0383 -18.0181 -17.9935 -17.9766 -17.9308 -17.9185 -17.8977
 -17.8798 -17.8696 -17.8421 -17.8306 -17.8125 -17.7978 -17.7776 -17.7664
 -17.7300 -17.7155 -17.6986 -17.6698 -17.6634 -17.6480 -17.6295 -17.6182
 -17.6151 -17.5760 -17.5622 -17.5471 -17.5085 -17.5020 -17.4821 -17.4686
 -17.4517 -17.4328 -17.4200 -17.4086 -17.4019 -17.3860 -17.3696 -17.3494
 -17.3235 -17.3056 -17.2895 -17.2511 -17.2217 -17.1855 -17.1616 -17.1457
 -17.1334 -17.1074 -17.0800 -17.0673 -17.0447 -17.0404 -17.0197 -17.0019
 -16.9688 -16.9525 -16.9184 -16.8991 -16.8726 -16.8211 -16.7600 -16.7509
 -16.7049 -16.6677 -16.4402 -15.7727 -15.6206 -15.6051 -15.4962 -15.4639
 -15.4149 -15.2653 -15.2538 -15.1750 -15.1326 -15.0007 -14.9387 -14.8963
 -14.8842 -14.8345 -14.7686 -14.6784 -14.6643 -14.5831 -14.5003 -14.3764
 -14.2954 -14.1115  -7.1915  -7.0429  -6.8268  -6.8201  -6.6183  -6.5502
  -6.5435  -6.3825  -6.2691  -6.2185  -6.1601  -6.1580  -6.0938  -6.0642
  -6.0233  -5.9985  -5.9454  -5.9137  -5.8751  -5.8600  -5.8416  -5.7931
  -5.7592  -5.7537  -5.6772  -5.6550  -5.6239  -5.5898  -5.5615  -5.5374
  -5.5207  -5.4948  -5.4686  -5.4503  -5.3751  -5.3680  -5.3457  -5.3230
  -5.2856  -5.2481  -5.2378  -5.1730  -5.1065  -5.0706  -5.0006  -4.9660
  -4.9420  -4.8631  -4.8463  -4.2016  -4.1345  -4.0474  -3.8779  -3.7094
  -3.6795  -3.5942  -3.5403  -3.5205  -3.4684  -3.4398  -3.3664  -3.3276
  -3.2747  -3.2310  -3.1302  -3.0581  -3.0122  -2.9864  -2.9435  -2.9199
  -2.8659  -2.8491  -2.8429  -2.7685  -2.7485  -2.7172  -2.6968  -2.6641
  -2.6269  -2.6008  -2.5670  -2.5192  -2.4798  -2.4506  -2.4331  -2.4024
  -2.3738  -2.3584  -2.3322  -2.3015  -2.2721  -2.2444  -2.1892  -2.1729
  -2.1277  -2.1015  -2.0822  -2.0396  -2.0193  -1.9827  -1.9648  -1.9319
  -1.9028  -1.8596  -1.8330  -1.7809  -1.7314  -1.6648  -1.6430  -1.5948
  -1.5778  -1.5456  -1.5283  -1.4762  -1.4405  -1.4057  -1.3620  -1.3329
  -1.2979  -1.2835  -1.2672  -1.2134  -1.1640  -1.1195  -1.0811  -1.0470
  -1.0010  -0.9130  -0.8930  -0.8685  -0.8460  -0.8209  -0.7766  -0.7559
  -0.7163  -0.6981  -0.6594  -0.6449  -0.6180  -0.6049  -0.5696  -0.5282
  -0.5023  -0.4779  -0.4633  -0.4340  -0.4261  -0.4156  -0.4076  -0.3756
  -0.3689  -0.3542  -0.3285  -0.3158  -0.3024  -0.2882  -0.2714  -0.2476
  -0.2319  -0.2122  -0.2059  -0.1910  -0.1782  -0.1671  -0.1508  -0.1362
  -0.1152  -0.1007  -0.0967  -0.0753  -0.0580  -0.0466  -0.0268   0.0001
   0.0093   0.0259   0.0587   0.0650   0.0962   0.1255   0.1553   0.1741
   0.1923   0.2221   0.2438   0.2622   0.2709   0.2931   0.3286   0.3400
   0.3515   0.3639   0.3756   0.3905   0.4102   0.4289   0.4496   0.4584
   0.4754   0.5039   0.5415   0.5544   0.5863   0.6003   0.6254   0.7042
   0.7288   0.7417   0.7778   0.8105   0.8678   0.9021   0.9678   1.0212
   1.0854   1.0979   1.1674   1.2297   1.3632   1.3852   1.4494   1.5359
   4.5369
     cgsolve_all iterations 107    anorm=    0.75E-07
     cgsolve_all iterations 107    anorm=    0.75E-07
     cgsolve_all iterations 105    anorm=    0.76E-07

     k-point #    3 of     4      pool #  1    cpu time:   35591.0
     compute_u_kq: q = (    0.0000,    0.0000,    0.0000)
     Rotating WFCS
     ethr =  1.00E-14,  avg # of iterations =  6.0
     eigenvalues at k:
 -37.1870 -36.9291 -36.8057 -36.5302 -36.4843 -36.4426 -36.4357 -36.4182
 -36.2359 -36.2146 -35.9157 -35.7500 -18.9056 -18.8633 -18.7676 -18.7357
 -18.6321 -18.6064 -18.5039 -18.4652 -18.4010 -18.3765 -18.3384 -18.3135
 -18.2989 -18.2868 -18.2355 -18.2173 -18.1959 -18.1519 -18.1197 -18.1042
 -18.0896 -18.0340 -18.0125 -18.0013 -17.9795 -17.9431 -17.9254 -17.8944
 -17.8833 -17.8639 -17.8549 -17.8337 -17.8154 -17.7907 -17.7619 -17.7431
 -17.7263 -17.7171 -17.6999 -17.6897 -17.6658 -17.6459 -17.6427 -17.6265
 -17.5871 -17.5817 -17.5584 -17.5429 -17.5175 -17.5006 -17.4857 -17.4666
 -17.4520 -17.4422 -17.4360 -17.4169 -17.3971 -17.3925 -17.3618 -17.3521
 -17.3102 -17.2909 -17.2810 -17.2442 -17.2208 -17.1959 -17.1510 -17.1445
 -17.1337 -17.1109 -17.0849 -17.0705 -17.0476 -17.0415 -17.0178 -17.0048
 -16.9673 -16.9559 -16.9212 -16.8976 -16.8704 -16.8227 -16.7911 -16.7511
 -16.7024 -16.6430 -16.4412 -15.7838 -15.6355 -15.5990 -15.5157 -15.4543
 -15.3774 -15.2661 -15.2062 -15.1471 -15.1162 -15.0602 -15.0032 -14.9465
 -14.8480 -14.7908 -14.7603 -14.6675 -14.6604 -14.5807 -14.5452 -14.3582
 -14.3236 -14.0848  -7.1911  -7.0432  -6.8259  -6.8153  -6.6214  -6.5523
  -6.5438  -6.3916  -6.2778  -6.2219  -6.1705  -6.1523  -6.0952  -6.0661
  -6.0206  -5.9975  -5.9352  -5.9152  -5.9005  -5.8523  -5.8357  -5.7681
  -5.7440  -5.7232  -5.6903  -5.6690  -5.6288  -5.5894  -5.5716  -5.5510
  -5.5148  -5.4964  -5.4696  -5.4385  -5.3759  -5.3643  -5.3382  -5.3168
  -5.2881  -5.2656  -5.2337  -5.1614  -5.1107  -5.0765  -5.0037  -4.9638
  -4.9471  -4.8559  -4.8478  -4.2044  -4.1336  -4.0367  -3.8556  -3.7505
  -3.7326  -3.6035  -3.5502  -3.5292  -3.4514  -3.4293  -3.3930  -3.3285
  -3.2554  -3.1650  -3.1369  -3.0394  -3.0120  -2.9876  -2.9724  -2.9043
  -2.8767  -2.8351  -2.8085  -2.7804  -2.7435  -2.7227  -2.7068  -2.6357
  -2.6276  -2.5874  -2.5606  -2.5485  -2.5044  -2.4557  -2.4350  -2.3926
  -2.3643  -2.3604  -2.3231  -2.2793  -2.2292  -2.2184  -2.1929  -2.1667
  -2.1441  -2.1038  -2.0703  -2.0527  -2.0206  -1.9931  -1.9674  -1.9255
  -1.8738  -1.8388  -1.8140  -1.8026  -1.7213  -1.6818  -1.6505  -1.5947
  -1.5675  -1.5398  -1.5303  -1.4850  -1.4443  -1.4309  -1.3863  -1.3436
  -1.3145  -1.2888  -1.2504  -1.2238  -1.1953  -1.1261  -1.0989  -1.0608
  -0.9983  -0.9661  -0.9058  -0.8594  -0.8414  -0.8195  -0.7937  -0.7628
  -0.7491  -0.6818  -0.6651  -0.6335  -0.6213  -0.5932  -0.5816  -0.5121
  -0.4897  -0.4715  -0.4681  -0.4605  -0.4330  -0.4111  -0.3968  -0.3836
  -0.3666  -0.3546  -0.3357  -0.3119  -0.3050  -0.2759  -0.2572  -0.2477
  -0.2309  -0.2218  -0.1986  -0.1900  -0.1777  -0.1645  -0.1469  -0.1373
  -0.1231  -0.0869  -0.0839  -0.0673  -0.0467  -0.0264  -0.0187  -0.0059
   0.0277   0.0325   0.0412   0.0605   0.0932   0.1361   0.1458   0.1695
   0.1886   0.2061   0.2207   0.2591   0.2676   0.2914   0.3165   0.3309
   0.3612   0.3685   0.3835   0.3916   0.4023   0.4332   0.4406   0.4625
   0.4746   0.4938   0.5430   0.5516   0.5611   0.5944   0.6439   0.6784
   0.7014   0.7539   0.7832   0.8203   0.8775   0.9108   0.9384   1.0243
   1.0821   1.1461   1.1615   1.2986   1.3692   1.4122   1.4746   1.5498
   4.5084
     eigenvalues at k+q:
 -37.1870 -36.9291 -36.8056 -36.5302 -36.4843 -36.4426 -36.4357 -36.4182
 -36.2359 -36.2146 -35.9157 -35.7500 -18.9056 -18.8633 -18.7676 -18.7357
 -18.6321 -18.6064 -18.5039 -18.4652 -18.4010 -18.3765 -18.3384 -18.3135
 -18.2989 -18.2868 -18.2355 -18.2173 -18.1959 -18.1519 -18.1197 -18.1042
 -18.0896 -18.0340 -18.0125 -18.0013 -17.9795 -17.9431 -17.9254 -17.8944
 -17.8833 -17.8639 -17.8549 -17.8337 -17.8154 -17.7907 -17.7619 -17.7431
 -17.7263 -17.7171 -17.6999 -17.6897 -17.6658 -17.6459 -17.6427 -17.6265
 -17.5871 -17.5817 -17.5584 -17.5429 -17.5175 -17.5006 -17.4857 -17.4666
 -17.4520 -17.4422 -17.4360 -17.4170 -17.3971 -17.3925 -17.3618 -17.3521
 -17.3102 -17.2909 -17.2810 -17.2442 -17.2208 -17.1959 -17.1510 -17.1445
 -17.1337 -17.1109 -17.0849 -17.0705 -17.0476 -17.0415 -17.0178 -17.0048
 -16.9673 -16.9559 -16.9212 -16.8976 -16.8704 -16.8227 -16.7911 -16.7511
 -16.7024 -16.6430 -16.4412 -15.7838 -15.6355 -15.5990 -15.5157 -15.4543
 -15.3774 -15.2661 -15.2062 -15.1471 -15.1162 -15.0602 -15.0032 -14.9465
 -14.8480 -14.7908 -14.7603 -14.6675 -14.6604 -14.5807 -14.5452 -14.3582
 -14.3236 -14.0848  -7.1911  -7.0432  -6.8259  -6.8153  -6.6214  -6.5523
  -6.5438  -6.3916  -6.2778  -6.2219  -6.1705  -6.1523  -6.0952  -6.0661
  -6.0206  -5.9975  -5.9352  -5.9152  -5.9005  -5.8523  -5.8357  -5.7681
  -5.7440  -5.7232  -5.6903  -5.6690  -5.6288  -5.5894  -5.5716  -5.5510
  -5.5148  -5.4964  -5.4696  -5.4385  -5.3759  -5.3643  -5.3382  -5.3168
  -5.2881  -5.2656  -5.2337  -5.1614  -5.1107  -5.0765  -5.0037  -4.9638
  -4.9471  -4.8559  -4.8478  -4.2044  -4.1336  -4.0367  -3.8556  -3.7505
  -3.7326  -3.6035  -3.5502  -3.5292  -3.4514  -3.4293  -3.3930  -3.3285
  -3.2554  -3.1650  -3.1369  -3.0394  -3.0120  -2.9876  -2.9724  -2.9043
  -2.8767  -2.8351  -2.8085  -2.7804  -2.7435  -2.7227  -2.7068  -2.6357
  -2.6276  -2.5874  -2.5606  -2.5485  -2.5044  -2.4557  -2.4350  -2.3926
  -2.3643  -2.3604  -2.3231  -2.2793  -2.2292  -2.2184  -2.1929  -2.1667
  -2.1441  -2.1038  -2.0703  -2.0527  -2.0206  -1.9931  -1.9674  -1.9255
  -1.8738  -1.8388  -1.8140  -1.8026  -1.7213  -1.6818  -1.6505  -1.5947
  -1.5675  -1.5398  -1.5303  -1.4850  -1.4443  -1.4309  -1.3863  -1.3436
  -1.3145  -1.2888  -1.2504  -1.2238  -1.1953  -1.1261  -1.0989  -1.0608
  -0.9983  -0.9661  -0.9058  -0.8594  -0.8414  -0.8195  -0.7937  -0.7628
  -0.7491  -0.6818  -0.6651  -0.6335  -0.6213  -0.5932  -0.5816  -0.5121
  -0.4897  -0.4715  -0.4681  -0.4605  -0.4330  -0.4111  -0.3968  -0.3836
  -0.3666  -0.3546  -0.3357  -0.3119  -0.3050  -0.2759  -0.2572  -0.2477
  -0.2309  -0.2218  -0.1986  -0.1900  -0.1777  -0.1645  -0.1469  -0.1373
  -0.1231  -0.0869  -0.0839  -0.0673  -0.0467  -0.0264  -0.0187  -0.0059
   0.0277   0.0325   0.0412   0.0605   0.0932   0.1361   0.1458   0.1695
   0.1886   0.2061   0.2207   0.2591   0.2676   0.2914   0.3165   0.3309
   0.3612   0.3685   0.3835   0.3916   0.4023   0.4332   0.4406   0.4625
   0.4746   0.4938   0.5430   0.5516   0.5611   0.5944   0.6439   0.6784
   0.7014   0.7539   0.7832   0.8203   0.8775   0.9108   0.9384   1.0243
   1.0821   1.1461   1.1615   1.2986   1.3692   1.4122   1.4746   1.5498
   4.5084
     cgsolve_all iterations  90    anorm=    0.77E-07
PARA_AUG  1      50.5197218        -0.2909664        -0.1037725
     cgsolve_all iterations  92    anorm=    0.77E-07
PARA_AUG  2      -0.3469305        50.7347125        -0.1523555
     cgsolve_all iterations  90    anorm=    0.77E-07
PARA_AUG  3      -0.0269964        -0.1020408        50.5022564
     cgsolve_all iterations 107    anorm=    0.75E-07
     cgsolve_all iterations 107    anorm=    0.76E-07
     cgsolve_all iterations 107    anorm=    0.76E-07
     compute_u_kq: q = (    0.0400,    0.0000,    0.0000)
     Rotating WFCS
     ethr =  1.00E-14,  avg # of iterations = 51.0
     eigenvalues at k:
 -37.1870 -36.9291 -36.8057 -36.5302 -36.4843 -36.4426 -36.4357 -36.4182
 -36.2359 -36.2146 -35.9157 -35.7500 -18.9056 -18.8633 -18.7676 -18.7357
 -18.6321 -18.6064 -18.5039 -18.4652 -18.4010 -18.3765 -18.3384 -18.3135
 -18.2989 -18.2868 -18.2355 -18.2173 -18.1959 -18.1519 -18.1197 -18.1042
 -18.0896 -18.0340 -18.0125 -18.0013 -17.9795 -17.9431 -17.9254 -17.8944
 -17.8833 -17.8639 -17.8549 -17.8337 -17.8154 -17.7907 -17.7619 -17.7431
 -17.7263 -17.7171 -17.6999 -17.6897 -17.6658 -17.6459 -17.6427 -17.6265
 -17.5871 -17.5817 -17.5584 -17.5429 -17.5175 -17.5006 -17.4857 -17.4666
 -17.4520 -17.4422 -17.4360 -17.4169 -17.3971 -17.3925 -17.3618 -17.3521
 -17.3102 -17.2909 -17.2810 -17.2442 -17.2208 -17.1959 -17.1510 -17.1445
 -17.1337 -17.1109 -17.0849 -17.0705 -17.0476 -17.0415 -17.0178 -17.0048
 -16.9673 -16.9559 -16.9212 -16.8976 -16.8704 -16.8227 -16.7911 -16.7511
 -16.7024 -16.6430 -16.4412 -15.7838 -15.6355 -15.5990 -15.5157 -15.4543
 -15.3774 -15.2661 -15.2062 -15.1471 -15.1162 -15.0602 -15.0032 -14.9465
 -14.8480 -14.7908 -14.7603 -14.6675 -14.6604 -14.5807 -14.5452 -14.3582
 -14.3236 -14.0848  -7.1911  -7.0432  -6.8259  -6.8153  -6.6214  -6.5523
  -6.5438  -6.3916  -6.2778  -6.2219  -6.1705  -6.1523  -6.0952  -6.0661
  -6.0206  -5.9975  -5.9352  -5.9152  -5.9005  -5.8523  -5.8357  -5.7681
  -5.7440  -5.7232  -5.6903  -5.6690  -5.6288  -5.5894  -5.5716  -5.5510
  -5.5148  -5.4964  -5.4696  -5.4385  -5.3759  -5.3643  -5.3382  -5.3168
  -5.2881  -5.2656  -5.2337  -5.1614  -5.1107  -5.0765  -5.0037  -4.9638
  -4.9471  -4.8559  -4.8478  -4.2044  -4.1336  -4.0367  -3.8556  -3.7505
  -3.7326  -3.6035  -3.5502  -3.5292  -3.4514  -3.4293  -3.3930  -3.3285
  -3.2554  -3.1650  -3.1369  -3.0394  -3.0120  -2.9876  -2.9724  -2.9043
  -2.8767  -2.8351  -2.8085  -2.7804  -2.7435  -2.7227  -2.7068  -2.6357
  -2.6276  -2.5874  -2.5606  -2.5485  -2.5044  -2.4557  -2.4350  -2.3926
  -2.3643  -2.3604  -2.3231  -2.2793  -2.2292  -2.2184  -2.1929  -2.1667
  -2.1441  -2.1038  -2.0703  -2.0527  -2.0206  -1.9931  -1.9674  -1.9255
  -1.8738  -1.8388  -1.8140  -1.8026  -1.7213  -1.6818  -1.6505  -1.5947
  -1.5675  -1.5398  -1.5303  -1.4850  -1.4443  -1.4309  -1.3863  -1.3436
  -1.3145  -1.2888  -1.2504  -1.2238  -1.1953  -1.1261  -1.0989  -1.0608
  -0.9983  -0.9661  -0.9058  -0.8594  -0.8414  -0.8195  -0.7937  -0.7628
  -0.7491  -0.6818  -0.6651  -0.6335  -0.6213  -0.5932  -0.5816  -0.5121
  -0.4897  -0.4715  -0.4681  -0.4605  -0.4330  -0.4111  -0.3968  -0.3836
  -0.3666  -0.3546  -0.3357  -0.3119  -0.3050  -0.2759  -0.2572  -0.2477
  -0.2309  -0.2218  -0.1986  -0.1900  -0.1777  -0.1645  -0.1469  -0.1373
  -0.1231  -0.0869  -0.0839  -0.0673  -0.0467  -0.0264  -0.0187  -0.0059
   0.0277   0.0325   0.0412   0.0605   0.0932   0.1361   0.1458   0.1695
   0.1886   0.2061   0.2207   0.2591   0.2676   0.2914   0.3165   0.3309
   0.3612   0.3685   0.3835   0.3916   0.4023   0.4332   0.4406   0.4625
   0.4746   0.4938   0.5430   0.5516   0.5611   0.5944   0.6439   0.6784
   0.7014   0.7539   0.7832   0.8203   0.8775   0.9108   0.9384   1.0243
   1.0821   1.1461   1.1615   1.2986   1.3692   1.4122   1.4746   1.5498
   4.5084
     eigenvalues at k+q:
 -37.1870 -36.9291 -36.8056 -36.5302 -36.4843 -36.4426 -36.4357 -36.4182
 -36.2359 -36.2146 -35.9157 -35.7500 -18.9055 -18.8605 -18.7678 -18.7376
 -18.6357 -18.6048 -18.5035 -18.4643 -18.4022 -18.3739 -18.3394 -18.3134
 -18.3003 -18.2864 -18.2354 -18.2174 -18.1961 -18.1540 -18.1200 -18.1030
 -18.0885 -18.0325 -18.0110 -18.0013 -17.9788 -17.9400 -17.9243 -17.8966
 -17.8816 -17.8611 -17.8531 -17.8320 -17.8148 -17.7914 -17.7611 -17.7407
 -17.7276 -17.7168 -17.6993 -17.6885 -17.6668 -17.6445 -17.6424 -17.6260
 -17.5902 -17.5825 -17.5589 -17.5440 -17.5158 -17.5044 -17.4869 -17.4668
 -17.4531 -17.4412 -17.4358 -17.4176 -17.3986 -17.3932 -17.3626 -17.3532
 -17.3105 -17.2905 -17.2802 -17.2457 -17.2235 -17.1973 -17.1529 -17.1439
 -17.1357 -17.1125 -17.0912 -17.0739 -17.0495 -17.0415 -17.0193 -17.0059
 -16.9670 -16.9569 -16.9218 -16.8985 -16.8693 -16.8223 -16.7875 -16.7476
 -16.7014 -16.6453 -16.4295 -15.7793 -15.6366 -15.5983 -15.5150 -15.4498
 -15.3833 -15.2673 -15.2060 -15.1474 -15.1190 -15.0537 -15.0012 -14.9449
 -14.8523 -14.7945 -14.7598 -14.6686 -14.6609 -14.5721 -14.5367 -14.3619
 -14.3325 -14.0857  -7.2083  -7.0434  -6.8417  -6.8155  -6.6206  -6.5506
  -6.5441  -6.3894  -6.2766  -6.2223  -6.1679  -6.1502  -6.0972  -6.0615
  -6.0203  -5.9825  -5.9370  -5.9078  -5.8984  -5.8477  -5.8338  -5.7697
  -5.7439  -5.7226  -5.6880  -5.6667  -5.6267  -5.5847  -5.5701  -5.5513
  -5.5154  -5.4892  -5.4681  -5.4356  -5.3766  -5.3633  -5.3407  -5.3167
  -5.2887  -5.2651  -5.2330  -5.1621  -5.1144  -5.0778  -5.0058  -4.9665
  -4.9516  -4.8680  -4.8452  -4.2180  -4.1505  -4.0301  -3.8545  -3.7433
  -3.7263  -3.6010  -3.5489  -3.5263  -3.4446  -3.4288  -3.3894  -3.3258
  -3.2534  -3.1664  -3.1398  -3.0443  -3.0119  -2.9874  -2.9739  -2.9087
  -2.8760  -2.8325  -2.8054  -2.7763  -2.7388  -2.7245  -2.7090  -2.6399
  -2.6287  -2.5909  -2.5623  -2.5457  -2.5031  -2.4585  -2.4369  -2.3925
  -2.3636  -2.3603  -2.3212  -2.2789  -2.2290  -2.2192  -2.1914  -2.1670
  -2.1428  -2.0983  -2.0721  -2.0508  -2.0195  -1.9996  -1.9702  -1.9269
  -1.8789  -1.8377  -1.8137  -1.8009  -1.7227  -1.6788  -1.6451  -1.5941
  -1.5620  -1.5365  -1.5295  -1.4912  -1.4492  -1.4296  -1.3909  -1.3445
  -1.3132  -1.2838  -1.2514  -1.2235  -1.2000  -1.1262  -1.0979  -1.0638
  -0.9971  -0.9670  -0.9041  -0.8591  -0.8393  -0.8165  -0.7934  -0.7623
  -0.7486  -0.6851  -0.6656  -0.6351  -0.6215  -0.5955  -0.5839  -0.5113
  -0.4896  -0.4713  -0.4657  -0.4609  -0.4345  -0.4135  -0.3983  -0.3834
  -0.3664  -0.3555  -0.3345  -0.3126  -0.3062  -0.2750  -0.2554  -0.2509
  -0.2297  -0.2202  -0.1991  -0.1902  -0.1783  -0.1643  -0.1452  -0.1362
  -0.1250  -0.0887  -0.0819  -0.0667  -0.0444  -0.0269  -0.0188  -0.0045
   0.0274   0.0321   0.0413   0.0601   0.0966   0.1357   0.1441   0.1682
   0.1906   0.2041   0.2223   0.2596   0.2670   0.2908   0.3156   0.3308
   0.3600   0.3693   0.3840   0.3928   0.4018   0.4298   0.4401   0.4632
   0.4758   0.4954   0.5415   0.5485   0.5593   0.5946   0.6409   0.6787
   0.6977   0.7532   0.7806   0.8166   0.8763   0.9041   0.9366   1.0269
   1.0818   1.1466   1.1615   1.2993   1.3705   1.4134   1.4811   1.5506
   4.5137
     cgsolve_all iterations 107    anorm=    0.75E-07
     cgsolve_all iterations 105    anorm=    0.75E-07
     cgsolve_all iterations 107    anorm=    0.76E-07
     compute_u_kq: q = (   -0.0400,    0.0000,    0.0000)
     Rotating WFCS
     ethr =  1.00E-14,  avg # of iterations = 51.0
     eigenvalues at k:
 -37.1870 -36.9291 -36.8057 -36.5302 -36.4843 -36.4426 -36.4357 -36.4182
 -36.2359 -36.2146 -35.9157 -35.7500 -18.9056 -18.8633 -18.7676 -18.7357
 -18.6321 -18.6064 -18.5039 -18.4652 -18.4010 -18.3765 -18.3384 -18.3135
 -18.2989 -18.2868 -18.2355 -18.2173 -18.1959 -18.1519 -18.1197 -18.1042
 -18.0896 -18.0340 -18.0125 -18.0013 -17.9795 -17.9431 -17.9254 -17.8944
 -17.8833 -17.8639 -17.8549 -17.8337 -17.8154 -17.7907 -17.7619 -17.7431
 -17.7263 -17.7171 -17.6999 -17.6897 -17.6658 -17.6459 -17.6427 -17.6265
 -17.5871 -17.5817 -17.5584 -17.5429 -17.5175 -17.5006 -17.4857 -17.4666
 -17.4520 -17.4422 -17.4360 -17.4169 -17.3971 -17.3925 -17.3618 -17.3521
 -17.3102 -17.2909 -17.2810 -17.2442 -17.2208 -17.1959 -17.1510 -17.1445
 -17.1337 -17.1109 -17.0849 -17.0705 -17.0476 -17.0415 -17.0178 -17.0048
 -16.9673 -16.9559 -16.9212 -16.8976 -16.8704 -16.8227 -16.7911 -16.7511
 -16.7024 -16.6430 -16.4412 -15.7838 -15.6355 -15.5990 -15.5157 -15.4543
 -15.3774 -15.2661 -15.2062 -15.1471 -15.1162 -15.0602 -15.0032 -14.9465
 -14.8480 -14.7908 -14.7603 -14.6675 -14.6604 -14.5807 -14.5452 -14.3582
 -14.3236 -14.0848  -7.1911  -7.0432  -6.8259  -6.8153  -6.6214  -6.5523
  -6.5438  -6.3916  -6.2778  -6.2219  -6.1705  -6.1523  -6.0952  -6.0661
  -6.0206  -5.9975  -5.9352  -5.9152  -5.9005  -5.8523  -5.8357  -5.7681
  -5.7440  -5.7232  -5.6903  -5.6690  -5.6288  -5.5894  -5.5716  -5.5510
  -5.5148  -5.4964  -5.4696  -5.4385  -5.3759  -5.3643  -5.3382  -5.3168
  -5.2881  -5.2656  -5.2337  -5.1614  -5.1107  -5.0765  -5.0037  -4.9638
  -4.9471  -4.8559  -4.8478  -4.2044  -4.1336  -4.0367  -3.8556  -3.7505
  -3.7326  -3.6035  -3.5502  -3.5292  -3.4514  -3.4293  -3.3930  -3.3285
  -3.2554  -3.1650  -3.1369  -3.0394  -3.0120  -2.9876  -2.9724  -2.9043
  -2.8767  -2.8351  -2.8085  -2.7804  -2.7435  -2.7227  -2.7068  -2.6357
  -2.6276  -2.5874  -2.5606  -2.5485  -2.5044  -2.4557  -2.4350  -2.3926
  -2.3643  -2.3604  -2.3231  -2.2793  -2.2292  -2.2184  -2.1929  -2.1667
  -2.1441  -2.1038  -2.0703  -2.0527  -2.0206  -1.9931  -1.9674  -1.9255
  -1.8738  -1.8388  -1.8140  -1.8026  -1.7213  -1.6818  -1.6505  -1.5947
  -1.5675  -1.5398  -1.5303  -1.4850  -1.4443  -1.4309  -1.3863  -1.3436
  -1.3145  -1.2888  -1.2504  -1.2238  -1.1953  -1.1261  -1.0989  -1.0608
  -0.9983  -0.9661  -0.9058  -0.8594  -0.8414  -0.8195  -0.7937  -0.7628
  -0.7491  -0.6818  -0.6651  -0.6335  -0.6213  -0.5932  -0.5816  -0.5121
  -0.4897  -0.4715  -0.4681  -0.4605  -0.4330  -0.4111  -0.3968  -0.3836
  -0.3666  -0.3546  -0.3357  -0.3119  -0.3050  -0.2759  -0.2572  -0.2477
  -0.2309  -0.2218  -0.1986  -0.1900  -0.1777  -0.1645  -0.1469  -0.1373
  -0.1231  -0.0869  -0.0839  -0.0673  -0.0467  -0.0264  -0.0187  -0.0059
   0.0277   0.0325   0.0412   0.0605   0.0932   0.1361   0.1458   0.1695
   0.1886   0.2061   0.2207   0.2591   0.2676   0.2914   0.3165   0.3309
   0.3612   0.3685   0.3835   0.3916   0.4023   0.4332   0.4406   0.4625
   0.4746   0.4938   0.5430   0.5516   0.5611   0.5944   0.6439   0.6784
   0.7014   0.7539   0.7832   0.8203   0.8775   0.9108   0.9384   1.0243
   1.0821   1.1461   1.1615   1.2986   1.3692   1.4122   1.4746   1.5498
   4.5084
     eigenvalues at k+q:
 -37.1870 -36.9291 -36.8056 -36.5302 -36.4843 -36.4425 -36.4357 -36.4182
 -36.2359 -36.2146 -35.9157 -35.7500 -18.9057 -18.8660 -18.7674 -18.7338
 -18.6284 -18.6079 -18.5042 -18.4662 -18.4001 -18.3786 -18.3373 -18.3136
 -18.2974 -18.2871 -18.2356 -18.2173 -18.1957 -18.1502 -18.1197 -18.1054
 -18.0906 -18.0354 -18.0140 -18.0012 -17.9802 -17.9459 -17.9263 -17.8929
 -17.8845 -17.8673 -17.8558 -17.8353 -17.8161 -17.7905 -17.7630 -17.7458
 -17.7248 -17.7174 -17.7001 -17.6907 -17.6651 -17.6476 -17.6427 -17.6268
 -17.5845 -17.5807 -17.5578 -17.5418 -17.5191 -17.4970 -17.4843 -17.4664
 -17.4510 -17.4431 -17.4360 -17.4164 -17.3960 -17.3912 -17.3616 -17.3505
 -17.3097 -17.2919 -17.2817 -17.2427 -17.2184 -17.1945 -17.1493 -17.1453
 -17.1315 -17.1098 -17.0784 -17.0669 -17.0455 -17.0412 -17.0162 -17.0036
 -16.9675 -16.9547 -16.9205 -16.8966 -16.8716 -16.8231 -16.7943 -16.7547
 -16.7033 -16.6409 -16.4531 -15.7881 -15.6341 -15.5998 -15.5164 -15.4588
 -15.3721 -15.2650 -15.2076 -15.1475 -15.1140 -15.0646 -15.0045 -14.9474
 -14.8437 -14.7878 -14.7607 -14.6667 -14.6599 -14.5891 -14.5526 -14.3544
 -14.3153 -14.0841  -7.1732  -7.0429  -6.8153  -6.8093  -6.6221  -6.5539
  -6.5435  -6.3936  -6.2789  -6.2216  -6.1736  -6.1546  -6.0933  -6.0727
  -6.0210  -6.0128  -5.9336  -5.9205  -5.9023  -5.8574  -5.8374  -5.7668
  -5.7446  -5.7243  -5.6930  -5.6707  -5.6310  -5.5935  -5.5735  -5.5506
  -5.5146  -5.5046  -5.4701  -5.4400  -5.3753  -5.3649  -5.3363  -5.3172
  -5.2874  -5.2654  -5.2345  -5.1609  -5.1072  -5.0752  -5.0018  -4.9627
  -4.9410  -4.8508  -4.8434  -4.1907  -4.1174  -4.0434  -3.8572  -3.7570
  -3.7379  -3.6060  -3.5518  -3.5315  -3.4595  -3.4299  -3.3960  -3.3304
  -3.2575  -3.1653  -3.1342  -3.0342  -3.0121  -2.9873  -2.9702  -2.9006
  -2.8771  -2.8384  -2.8115  -2.7845  -2.7481  -2.7209  -2.7044  -2.6360
  -2.6226  -2.5839  -2.5633  -2.5470  -2.5057  -2.4531  -2.4335  -2.3926
  -2.3647  -2.3597  -2.3250  -2.2805  -2.2304  -2.2180  -2.1939  -2.1657
  -2.1455  -2.1097  -2.0682  -2.0555  -2.0210  -1.9870  -1.9635  -1.9239
  -1.8699  -1.8418  -1.8164  -1.8006  -1.7191  -1.6850  -1.6565  -1.5958
  -1.5759  -1.5413  -1.5287  -1.4789  -1.4416  -1.4312  -1.3805  -1.3421
  -1.3164  -1.2918  -1.2492  -1.2262  -1.1886  -1.1263  -1.0998  -1.0576
  -0.9995  -0.9648  -0.9078  -0.8603  -0.8436  -0.8218  -0.7937  -0.7633
  -0.7495  -0.6792  -0.6642  -0.6320  -0.6221  -0.5898  -0.5787  -0.5138
  -0.4899  -0.4718  -0.4705  -0.4597  -0.4315  -0.4089  -0.3955  -0.3837
  -0.3670  -0.3537  -0.3365  -0.3121  -0.3033  -0.2770  -0.2595  -0.2446
  -0.2324  -0.2226  -0.1981  -0.1893  -0.1772  -0.1651  -0.1481  -0.1382
  -0.1215  -0.0873  -0.0849  -0.0665  -0.0490  -0.0258  -0.0189  -0.0074
   0.0278   0.0329   0.0411   0.0610   0.0892   0.1365   0.1477   0.1709
   0.1869   0.2086   0.2191   0.2586   0.2683   0.2919   0.3177   0.3308
   0.3616   0.3680   0.3833   0.3904   0.4029   0.4351   0.4423   0.4619
   0.4736   0.4930   0.5440   0.5545   0.5633   0.5942   0.6461   0.6789
   0.7054   0.7543   0.7846   0.8249   0.8787   0.9180   0.9410   1.0212
   1.0824   1.1447   1.1620   1.2970   1.3679   1.4105   1.4674   1.5488
   4.5036
     cgsolve_all iterations 107    anorm=    0.76E-07
     cgsolve_all iterations 107    anorm=    0.76E-07
     cgsolve_all iterations 107    anorm=    0.76E-07
     compute_u_kq: q = (    0.0000,    0.0400,    0.0000)
     Rotating WFCS
     ethr =  1.00E-14,  avg # of iterations = 54.0
     eigenvalues at k:
 -37.1870 -36.9291 -36.8057 -36.5302 -36.4843 -36.4426 -36.4357 -36.4182
 -36.2359 -36.2146 -35.9157 -35.7500 -18.9056 -18.8633 -18.7676 -18.7357
 -18.6321 -18.6064 -18.5039 -18.4652 -18.4010 -18.3765 -18.3384 -18.3135
 -18.2989 -18.2868 -18.2355 -18.2173 -18.1959 -18.1519 -18.1197 -18.1042
 -18.0896 -18.0340 -18.0125 -18.0013 -17.9795 -17.9431 -17.9254 -17.8944
 -17.8833 -17.8639 -17.8549 -17.8337 -17.8154 -17.7907 -17.7619 -17.7431
 -17.7263 -17.7171 -17.6999 -17.6897 -17.6658 -17.6459 -17.6427 -17.6265
 -17.5871 -17.5817 -17.5584 -17.5429 -17.5175 -17.5006 -17.4857 -17.4666
 -17.4520 -17.4422 -17.4360 -17.4169 -17.3971 -17.3925 -17.3618 -17.3521
 -17.3102 -17.2909 -17.2810 -17.2442 -17.2208 -17.1959 -17.1510 -17.1445
 -17.1337 -17.1109 -17.0849 -17.0705 -17.0476 -17.0415 -17.0178 -17.0048
 -16.9673 -16.9559 -16.9212 -16.8976 -16.8704 -16.8227 -16.7911 -16.7511
 -16.7024 -16.6430 -16.4412 -15.7838 -15.6355 -15.5990 -15.5157 -15.4543
 -15.3774 -15.2661 -15.2062 -15.1471 -15.1162 -15.0602 -15.0032 -14.9465
 -14.8480 -14.7908 -14.7603 -14.6675 -14.6604 -14.5807 -14.5452 -14.3582
 -14.3236 -14.0848  -7.1911  -7.0432  -6.8259  -6.8153  -6.6214  -6.5523
  -6.5438  -6.3916  -6.2778  -6.2219  -6.1705  -6.1523  -6.0952  -6.0661
  -6.0206  -5.9975  -5.9352  -5.9152  -5.9005  -5.8523  -5.8357  -5.7681
  -5.7440  -5.7232  -5.6903  -5.6690  -5.6288  -5.5894  -5.5716  -5.5510
  -5.5148  -5.4964  -5.4696  -5.4385  -5.3759  -5.3643  -5.3382  -5.3168
  -5.2881  -5.2656  -5.2337  -5.1614  -5.1107  -5.0765  -5.0037  -4.9638
  -4.9471  -4.8559  -4.8478  -4.2044  -4.1336  -4.0367  -3.8556  -3.7505
  -3.7326  -3.6035  -3.5502  -3.5292  -3.4514  -3.4293  -3.3930  -3.3285
  -3.2554  -3.1650  -3.1369  -3.0394  -3.0120  -2.9876  -2.9724  -2.9043
  -2.8767  -2.8351  -2.8085  -2.7804  -2.7435  -2.7227  -2.7068  -2.6357
  -2.6276  -2.5874  -2.5606  -2.5485  -2.5044  -2.4557  -2.4350  -2.3926
  -2.3643  -2.3604  -2.3231  -2.2793  -2.2292  -2.2184  -2.1929  -2.1667
  -2.1441  -2.1038  -2.0703  -2.0527  -2.0206  -1.9931  -1.9674  -1.9255
  -1.8738  -1.8388  -1.8140  -1.8026  -1.7213  -1.6818  -1.6505  -1.5947
  -1.5675  -1.5398  -1.5303  -1.4850  -1.4443  -1.4309  -1.3863  -1.3436
  -1.3145  -1.2888  -1.2504  -1.2238  -1.1953  -1.1261  -1.0989  -1.0608
  -0.9983  -0.9661  -0.9058  -0.8594  -0.8414  -0.8195  -0.7937  -0.7628
  -0.7491  -0.6818  -0.6651  -0.6335  -0.6213  -0.5932  -0.5816  -0.5121
  -0.4897  -0.4715  -0.4681  -0.4605  -0.4330  -0.4111  -0.3968  -0.3836
  -0.3666  -0.3546  -0.3357  -0.3119  -0.3050  -0.2759  -0.2572  -0.2477
  -0.2309  -0.2218  -0.1986  -0.1900  -0.1777  -0.1645  -0.1469  -0.1373
  -0.1231  -0.0869  -0.0839  -0.0673  -0.0467  -0.0264  -0.0187  -0.0059
   0.0277   0.0325   0.0412   0.0605   0.0932   0.1361   0.1458   0.1695
   0.1886   0.2061   0.2207   0.2591   0.2676   0.2914   0.3165   0.3309
   0.3612   0.3685   0.3835   0.3916   0.4023   0.4332   0.4406   0.4625
   0.4746   0.4938   0.5430   0.5516   0.5611   0.5944   0.6439   0.6784
   0.7014   0.7539   0.7832   0.8203   0.8775   0.9108   0.9384   1.0243
   1.0821   1.1461   1.1615   1.2986   1.3692   1.4122   1.4746   1.5498
   4.5084
     eigenvalues at k+q:
 -37.1870 -36.9291 -36.8056 -36.5302 -36.4843 -36.4425 -36.4357 -36.4182
 -36.2359 -36.2146 -35.9157 -35.7500 -18.9057 -18.8670 -18.7675 -18.7336
 -18.6260 -18.6088 -18.5049 -18.4668 -18.4023 -18.3751 -18.3360 -18.3135
 -18.2996 -18.2869 -18.2343 -18.2166 -18.1939 -18.1535 -18.1200 -18.1058
 -18.0925 -18.0337 -18.0134 -18.0012 -17.9811 -17.9425 -17.9281 -17.8955
 -17.8868 -17.8668 -17.8590 -17.8377 -17.8161 -17.7909 -17.7629 -17.7434
 -17.7257 -17.7164 -17.7003 -17.6894 -17.6657 -17.6460 -17.6434 -17.6300
 -17.5861 -17.5805 -17.5584 -17.5414 -17.5151 -17.4980 -17.4858 -17.4655
 -17.4524 -17.4410 -17.4353 -17.4150 -17.3961 -17.3895 -17.3611 -17.3499
 -17.3092 -17.2890 -17.2801 -17.2454 -17.2186 -17.1956 -17.1497 -17.1436
 -17.1317 -17.1081 -17.0751 -17.0634 -17.0448 -17.0406 -17.0150 -17.0036
 -16.9670 -16.9546 -16.9200 -16.8964 -16.8721 -16.8230 -16.7960 -16.7565
 -16.7038 -16.6404 -16.4597 -15.7878 -15.6333 -15.6040 -15.5183 -15.4595
 -15.3696 -15.2645 -15.2070 -15.1433 -15.1134 -15.0666 -15.0068 -14.9492
 -14.8515 -14.7860 -14.7605 -14.6659 -14.6592 -14.5845 -14.5478 -14.3573
 -14.3192 -14.0809  -7.1631  -7.0429  -6.8154  -6.8001  -6.6221  -6.5550
  -6.5432  -6.3944  -6.2778  -6.2208  -6.1753  -6.1537  -6.1002  -6.0805
  -6.0188  -6.0157  -5.9401  -5.9227  -5.9022  -5.8619  -5.8368  -5.7660
  -5.7446  -5.7238  -5.6934  -5.6702  -5.6287  -5.5905  -5.5756  -5.5500
  -5.5160  -5.5093  -5.4722  -5.4435  -5.3779  -5.3640  -5.3383  -5.3171
  -5.2906  -5.2601  -5.2337  -5.1573  -5.1058  -5.0769  -5.0012  -4.9622
  -4.9371  -4.8519  -4.8372  -4.1830  -4.1090  -4.0463  -3.8555  -3.7574
  -3.7395  -3.6089  -3.5534  -3.5331  -3.4637  -3.4321  -3.3970  -3.3333
  -3.2585  -3.1686  -3.1385  -3.0341  -3.0145  -2.9864  -2.9683  -2.8974
  -2.8765  -2.8341  -2.8107  -2.7812  -2.7464  -2.7263  -2.7022  -2.6374
  -2.6189  -2.5913  -2.5618  -2.5506  -2.5047  -2.4489  -2.4320  -2.3897
  -2.3663  -2.3616  -2.3218  -2.2796  -2.2271  -2.2206  -2.1937  -2.1678
  -2.1438  -2.1086  -2.0716  -2.0548  -2.0191  -1.9885  -1.9655  -1.9205
  -1.8713  -1.8422  -1.8234  -1.8073  -1.7212  -1.6835  -1.6500  -1.5922
  -1.5662  -1.5366  -1.5303  -1.4833  -1.4424  -1.4312  -1.3877  -1.3447
  -1.3132  -1.2871  -1.2477  -1.2206  -1.2022  -1.1261  -1.1032  -1.0559
  -0.9984  -0.9650  -0.9105  -0.8617  -0.8438  -0.8196  -0.7897  -0.7634
  -0.7467  -0.6781  -0.6663  -0.6340  -0.6190  -0.5911  -0.5803  -0.5124
  -0.4895  -0.4726  -0.4672  -0.4600  -0.4322  -0.4130  -0.3945  -0.3835
  -0.3665  -0.3547  -0.3376  -0.3114  -0.3040  -0.2734  -0.2582  -0.2458
  -0.2313  -0.2223  -0.1989  -0.1887  -0.1760  -0.1652  -0.1482  -0.1369
  -0.1230  -0.0896  -0.0842  -0.0648  -0.0472  -0.0280  -0.0195  -0.0047
   0.0285   0.0335   0.0414   0.0598   0.0893   0.1353   0.1456   0.1690
   0.1882   0.2056   0.2219   0.2584   0.2697   0.2924   0.3152   0.3295
   0.3619   0.3676   0.3802   0.3916   0.4036   0.4374   0.4423   0.4622
   0.4759   0.4994   0.5446   0.5545   0.5626   0.5938   0.6440   0.6791
   0.7075   0.7574   0.7834   0.8297   0.8803   0.9126   0.9423   1.0232
   1.0813   1.1477   1.1601   1.2968   1.3670   1.4078   1.4652   1.5489
   4.5008
     cgsolve_all iterations 107    anorm=    0.76E-07
     cgsolve_all iterations 107    anorm=    0.76E-07
     cgsolve_all iterations 107    anorm=    0.76E-07
     compute_u_kq: q = (    0.0000,   -0.0400,    0.0000)
     Rotating WFCS
     ethr =  1.00E-14,  avg # of iterations = 53.0
     eigenvalues at k:
 -37.1870 -36.9291 -36.8057 -36.5302 -36.4843 -36.4426 -36.4357 -36.4182
 -36.2359 -36.2146 -35.9157 -35.7500 -18.9056 -18.8633 -18.7676 -18.7357
 -18.6321 -18.6064 -18.5039 -18.4652 -18.4010 -18.3765 -18.3384 -18.3135
 -18.2989 -18.2868 -18.2355 -18.2173 -18.1959 -18.1519 -18.1197 -18.1042
 -18.0896 -18.0340 -18.0125 -18.0013 -17.9795 -17.9431 -17.9254 -17.8944
 -17.8833 -17.8639 -17.8549 -17.8337 -17.8154 -17.7907 -17.7619 -17.7431
 -17.7263 -17.7171 -17.6999 -17.6897 -17.6658 -17.6459 -17.6427 -17.6265
 -17.5871 -17.5817 -17.5584 -17.5429 -17.5175 -17.5006 -17.4857 -17.4666
 -17.4520 -17.4422 -17.4360 -17.4169 -17.3971 -17.3925 -17.3618 -17.3521
 -17.3102 -17.2909 -17.2810 -17.2442 -17.2208 -17.1959 -17.1510 -17.1445
 -17.1337 -17.1109 -17.0849 -17.0705 -17.0476 -17.0415 -17.0178 -17.0048
 -16.9673 -16.9559 -16.9212 -16.8976 -16.8704 -16.8227 -16.7911 -16.7511
 -16.7024 -16.6430 -16.4412 -15.7838 -15.6355 -15.5990 -15.5157 -15.4543
 -15.3774 -15.2661 -15.2062 -15.1471 -15.1162 -15.0602 -15.0032 -14.9465
 -14.8480 -14.7908 -14.7603 -14.6675 -14.6604 -14.5807 -14.5452 -14.3582
 -14.3236 -14.0848  -7.1911  -7.0432  -6.8259  -6.8153  -6.6214  -6.5523
  -6.5438  -6.3916  -6.2778  -6.2219  -6.1705  -6.1523  -6.0952  -6.0661
  -6.0206  -5.9975  -5.9352  -5.9152  -5.9005  -5.8523  -5.8357  -5.7681
  -5.7440  -5.7232  -5.6903  -5.6690  -5.6288  -5.5894  -5.5716  -5.5510
  -5.5148  -5.4964  -5.4696  -5.4385  -5.3759  -5.3643  -5.3382  -5.3168
  -5.2881  -5.2656  -5.2337  -5.1614  -5.1107  -5.0765  -5.0037  -4.9638
  -4.9471  -4.8559  -4.8478  -4.2044  -4.1336  -4.0367  -3.8556  -3.7505
  -3.7326  -3.6035  -3.5502  -3.5292  -3.4514  -3.4293  -3.3930  -3.3285
  -3.2554  -3.1650  -3.1369  -3.0394  -3.0120  -2.9876  -2.9724  -2.9043
  -2.8767  -2.8351  -2.8085  -2.7804  -2.7435  -2.7227  -2.7068  -2.6357
  -2.6276  -2.5874  -2.5606  -2.5485  -2.5044  -2.4557  -2.4350  -2.3926
  -2.3643  -2.3604  -2.3231  -2.2793  -2.2292  -2.2184  -2.1929  -2.1667
  -2.1441  -2.1038  -2.0703  -2.0527  -2.0206  -1.9931  -1.9674  -1.9255
  -1.8738  -1.8388  -1.8140  -1.8026  -1.7213  -1.6818  -1.6505  -1.5947
  -1.5675  -1.5398  -1.5303  -1.4850  -1.4443  -1.4309  -1.3863  -1.3436
  -1.3145  -1.2888  -1.2504  -1.2238  -1.1953  -1.1261  -1.0989  -1.0608
  -0.9983  -0.9661  -0.9058  -0.8594  -0.8414  -0.8195  -0.7937  -0.7628
  -0.7491  -0.6818  -0.6651  -0.6335  -0.6213  -0.5932  -0.5816  -0.5121
  -0.4897  -0.4715  -0.4681  -0.4605  -0.4330  -0.4111  -0.3968  -0.3836
  -0.3666  -0.3546  -0.3357  -0.3119  -0.3050  -0.2759  -0.2572  -0.2477
  -0.2309  -0.2218  -0.1986  -0.1900  -0.1777  -0.1645  -0.1469  -0.1373
  -0.1231  -0.0869  -0.0839  -0.0673  -0.0467  -0.0264  -0.0187  -0.0059
   0.0277   0.0325   0.0412   0.0605   0.0932   0.1361   0.1458   0.1695
   0.1886   0.2061   0.2207   0.2591   0.2676   0.2914   0.3165   0.3309
   0.3612   0.3685   0.3835   0.3916   0.4023   0.4332   0.4406   0.4625
   0.4746   0.4938   0.5430   0.5516   0.5611   0.5944   0.6439   0.6784
   0.7014   0.7539   0.7832   0.8203   0.8775   0.9108   0.9384   1.0243
   1.0821   1.1461   1.1615   1.2986   1.3692   1.4122   1.4746   1.5498
   4.5084
     eigenvalues at k+q:
 -37.1870 -36.9291 -36.8056 -36.5302 -36.4843 -36.4426 -36.4357 -36.4182
 -36.2359 -36.2146 -35.9157 -35.7500 -18.9055 -18.8593 -18.7676 -18.7379
 -18.6382 -18.6039 -18.5028 -18.4635 -18.3996 -18.3781 -18.3408 -18.3135
 -18.2980 -18.2864 -18.2368 -18.2182 -18.1980 -18.1504 -18.1197 -18.1026
 -18.0865 -18.0342 -18.0116 -18.0013 -17.9779 -17.9435 -17.9225 -17.8934
 -17.8799 -17.8614 -17.8500 -17.8297 -17.8144 -17.7912 -17.7612 -17.7428
 -17.7271 -17.7179 -17.7001 -17.6885 -17.6665 -17.6465 -17.6414 -17.6222
 -17.5886 -17.5830 -17.5584 -17.5441 -17.5207 -17.5038 -17.4849 -17.4672
 -17.4517 -17.4433 -17.4363 -17.4189 -17.3992 -17.3942 -17.3629 -17.3540
 -17.3110 -17.2927 -17.2820 -17.2439 -17.2225 -17.1963 -17.1527 -17.1459
 -17.1360 -17.1146 -17.0940 -17.0775 -17.0500 -17.0419 -17.0203 -17.0057
 -16.9676 -16.9566 -16.9223 -16.8986 -16.8689 -16.8225 -16.7863 -16.7459
 -16.7007 -16.6457 -16.4234 -15.7796 -15.6374 -15.5938 -15.5132 -15.4494
 -15.3851 -15.2678 -15.2062 -15.1510 -15.1200 -15.0520 -14.9991 -14.9435
 -14.8448 -14.7960 -14.7600 -14.6697 -14.6612 -14.5771 -14.5418 -14.3590
 -14.3281 -14.0889  -7.2174  -7.0434  -6.8501  -6.8153  -6.6207  -6.5495
  -6.5444  -6.3886  -6.2781  -6.2231  -6.1675  -6.1507  -6.0907  -6.0580
  -6.0253  -5.9765  -5.9304  -5.9055  -5.8958  -5.8430  -5.8341  -5.7704
  -5.7436  -5.7228  -5.6888  -5.6669  -5.6290  -5.5888  -5.5685  -5.5513
  -5.5143  -5.4851  -5.4637  -5.4311  -5.3743  -5.3642  -5.3379  -5.3165
  -5.2856  -5.2709  -5.2332  -5.1656  -5.1162  -5.0762  -5.0066  -4.9681
  -4.9543  -4.8740  -4.8441  -4.2260  -4.1592  -4.0270  -3.8559  -3.7441
  -3.7252  -3.5980  -3.5479  -3.5245  -3.4415  -3.4263  -3.3879  -3.3223
  -3.2518  -3.1626  -3.1349  -3.0470  -3.0090  -2.9882  -2.9753  -2.9121
  -2.8760  -2.8362  -2.8065  -2.7795  -2.7413  -2.7194  -2.7113  -2.6371
  -2.6336  -2.5835  -2.5600  -2.5459  -2.5042  -2.4623  -2.4380  -2.3952
  -2.3634  -2.3586  -2.3246  -2.2796  -2.2315  -2.2170  -2.1914  -2.1646
  -2.1437  -2.0993  -2.0694  -2.0507  -2.0234  -1.9959  -1.9683  -1.9311
  -1.8766  -1.8385  -1.8080  -1.7936  -1.7219  -1.6790  -1.6506  -1.5979
  -1.5690  -1.5439  -1.5286  -1.4867  -1.4460  -1.4295  -1.3850  -1.3426
  -1.3153  -1.2906  -1.2542  -1.2252  -1.1879  -1.1275  -1.0957  -1.0659
  -0.9982  -0.9653  -0.9010  -0.8576  -0.8416  -0.8174  -0.7968  -0.7625
  -0.7516  -0.6870  -0.6634  -0.6337  -0.6213  -0.5962  -0.5825  -0.5125
  -0.4905  -0.4734  -0.4658  -0.4605  -0.4340  -0.4093  -0.3994  -0.3837
  -0.3660  -0.3545  -0.3336  -0.3127  -0.3070  -0.2777  -0.2568  -0.2488
  -0.2315  -0.2212  -0.1995  -0.1904  -0.1785  -0.1633  -0.1469  -0.1362
  -0.1234  -0.0865  -0.0816  -0.0701  -0.0464  -0.0247  -0.0179  -0.0066
   0.0265   0.0315   0.0412   0.0612   0.0972   0.1372   0.1463   0.1704
   0.1878   0.2077   0.2194   0.2597   0.2654   0.2902   0.3181   0.3321
   0.3599   0.3690   0.3864   0.3915   0.4007   0.4279   0.4410   0.4622
   0.4734   0.4900   0.5407   0.5483   0.5604   0.5948   0.6435   0.6775
   0.6960   0.7495   0.7797   0.8141   0.8748   0.9095   0.9350   1.0253
   1.0829   1.1446   1.1627   1.2996   1.3712   1.4168   1.4832   1.5508
   4.5162
     cgsolve_all iterations 107    anorm=    0.75E-07
     cgsolve_all iterations 105    anorm=    0.76E-07
     cgsolve_all iterations 107    anorm=    0.77E-07
     compute_u_kq: q = (    0.0000,    0.0000,    0.0400)
     Rotating WFCS
     ethr =  1.00E-14,  avg # of iterations = 57.0
     eigenvalues at k:
 -37.1870 -36.9291 -36.8057 -36.5302 -36.4843 -36.4426 -36.4357 -36.4182
 -36.2359 -36.2146 -35.9157 -35.7500 -18.9056 -18.8633 -18.7676 -18.7357
 -18.6321 -18.6064 -18.5039 -18.4652 -18.4010 -18.3765 -18.3384 -18.3135
 -18.2989 -18.2868 -18.2355 -18.2173 -18.1959 -18.1519 -18.1197 -18.1042
 -18.0896 -18.0340 -18.0125 -18.0013 -17.9795 -17.9431 -17.9254 -17.8944
 -17.8833 -17.8639 -17.8549 -17.8337 -17.8154 -17.7907 -17.7619 -17.7431
 -17.7263 -17.7171 -17.6999 -17.6897 -17.6658 -17.6459 -17.6427 -17.6265
 -17.5871 -17.5817 -17.5584 -17.5429 -17.5175 -17.5006 -17.4857 -17.4666
 -17.4520 -17.4422 -17.4360 -17.4169 -17.3971 -17.3925 -17.3618 -17.3521
 -17.3102 -17.2909 -17.2810 -17.2442 -17.2208 -17.1959 -17.1510 -17.1445
 -17.1337 -17.1109 -17.0849 -17.0705 -17.0476 -17.0415 -17.0178 -17.0048
 -16.9673 -16.9559 -16.9212 -16.8976 -16.8704 -16.8227 -16.7911 -16.7511
 -16.7024 -16.6430 -16.4412 -15.7838 -15.6355 -15.5990 -15.5157 -15.4543
 -15.3774 -15.2661 -15.2062 -15.1471 -15.1162 -15.0602 -15.0032 -14.9465
 -14.8480 -14.7908 -14.7603 -14.6675 -14.6604 -14.5807 -14.5452 -14.3582
 -14.3236 -14.0848  -7.1911  -7.0432  -6.8259  -6.8153  -6.6214  -6.5523
  -6.5438  -6.3916  -6.2778  -6.2219  -6.1705  -6.1523  -6.0952  -6.0661
  -6.0206  -5.9975  -5.9352  -5.9152  -5.9005  -5.8523  -5.8357  -5.7681
  -5.7440  -5.7232  -5.6903  -5.6690  -5.6288  -5.5894  -5.5716  -5.5510
  -5.5148  -5.4964  -5.4696  -5.4385  -5.3759  -5.3643  -5.3382  -5.3168
  -5.2881  -5.2656  -5.2337  -5.1614  -5.1107  -5.0765  -5.0037  -4.9638
  -4.9471  -4.8559  -4.8478  -4.2044  -4.1336  -4.0367  -3.8556  -3.7505
  -3.7326  -3.6035  -3.5502  -3.5292  -3.4514  -3.4293  -3.3930  -3.3285
  -3.2554  -3.1650  -3.1369  -3.0394  -3.0120  -2.9876  -2.9724  -2.9043
  -2.8767  -2.8351  -2.8085  -2.7804  -2.7435  -2.7227  -2.7068  -2.6357
  -2.6276  -2.5874  -2.5606  -2.5485  -2.5044  -2.4557  -2.4350  -2.3926
  -2.3643  -2.3604  -2.3231  -2.2793  -2.2292  -2.2184  -2.1929  -2.1667
  -2.1441  -2.1038  -2.0703  -2.0527  -2.0206  -1.9931  -1.9674  -1.9255
  -1.8738  -1.8388  -1.8140  -1.8026  -1.7213  -1.6818  -1.6505  -1.5947
  -1.5675  -1.5398  -1.5303  -1.4850  -1.4443  -1.4309  -1.3863  -1.3436
  -1.3145  -1.2888  -1.2504  -1.2238  -1.1953  -1.1261  -1.0989  -1.0608
  -0.9983  -0.9661  -0.9058  -0.8594  -0.8414  -0.8195  -0.7937  -0.7628
  -0.7491  -0.6818  -0.6651  -0.6335  -0.6213  -0.5932  -0.5816  -0.5121
  -0.4897  -0.4715  -0.4681  -0.4605  -0.4330  -0.4111  -0.3968  -0.3836
  -0.3666  -0.3546  -0.3357  -0.3119  -0.3050  -0.2759  -0.2572  -0.2477
  -0.2309  -0.2218  -0.1986  -0.1900  -0.1777  -0.1645  -0.1469  -0.1373
  -0.1231  -0.0869  -0.0839  -0.0673  -0.0467  -0.0264  -0.0187  -0.0059
   0.0277   0.0325   0.0412   0.0605   0.0932   0.1361   0.1458   0.1695
   0.1886   0.2061   0.2207   0.2591   0.2676   0.2914   0.3165   0.3309
   0.3612   0.3685   0.3835   0.3916   0.4023   0.4332   0.4406   0.4625
   0.4746   0.4938   0.5430   0.5516   0.5611   0.5944   0.6439   0.6784
   0.7014   0.7539   0.7832   0.8203   0.8775   0.9108   0.9384   1.0243
   1.0821   1.1461   1.1615   1.2986   1.3692   1.4122   1.4746   1.5498
   4.5084
     eigenvalues at k+q:
 -37.1870 -36.9291 -36.8056 -36.5302 -36.4843 -36.4426 -36.4357 -36.4182
 -36.2359 -36.2146 -35.9157 -35.7500 -18.9056 -18.8632 -18.7676 -18.7357
 -18.6322 -18.6063 -18.5039 -18.4652 -18.4010 -18.3765 -18.3385 -18.3136
 -18.2987 -18.2868 -18.2357 -18.2171 -18.1960 -18.1518 -18.1197 -18.1048
 -18.0895 -18.0334 -18.0124 -18.0015 -17.9794 -17.9430 -17.9246 -17.8957
 -17.8827 -17.8640 -17.8549 -17.8338 -17.8152 -17.7917 -17.7627 -17.7422
 -17.7240 -17.7189 -17.6996 -17.6896 -17.6657 -17.6457 -17.6427 -17.6268
 -17.5869 -17.5817 -17.5586 -17.5429 -17.5180 -17.5005 -17.4857 -17.4660
 -17.4532 -17.4402 -17.4368 -17.4178 -17.3974 -17.3918 -17.3618 -17.3523
 -17.3097 -17.2913 -17.2812 -17.2442 -17.2208 -17.1960 -17.1510 -17.1446
 -17.1336 -17.1106 -17.0851 -17.0706 -17.0484 -17.0404 -17.0188 -17.0040
 -16.9673 -16.9560 -16.9212 -16.8975 -16.8704 -16.8227 -16.7910 -16.7511
 -16.7024 -16.6430 -16.4410 -15.7838 -15.6355 -15.5989 -15.5157 -15.4543
 -15.3775 -15.2661 -15.2062 -15.1471 -15.1162 -15.0601 -15.0032 -14.9464
 -14.8479 -14.7908 -14.7603 -14.6676 -14.6604 -14.5806 -14.5452 -14.3582
 -14.3236 -14.0848  -7.1913  -7.0432  -6.8261  -6.8153  -6.6214  -6.5523
  -6.5438  -6.3915  -6.2778  -6.2219  -6.1702  -6.1526  -6.0951  -6.0660
  -6.0207  -5.9972  -5.9352  -5.9153  -5.9005  -5.8520  -5.8358  -5.7680
  -5.7440  -5.7233  -5.6906  -5.6688  -5.6288  -5.5892  -5.5716  -5.5509
  -5.5151  -5.4959  -5.4699  -5.4383  -5.3760  -5.3642  -5.3382  -5.3169
  -5.2880  -5.2657  -5.2336  -5.1615  -5.1107  -5.0766  -5.0039  -4.9638
  -4.9472  -4.8560  -4.8479  -4.2046  -4.1338  -4.0367  -3.8556  -3.7509
  -3.7319  -3.6034  -3.5507  -3.5291  -3.4526  -3.4276  -3.3923  -3.3290
  -3.2556  -3.1658  -3.1363  -3.0389  -3.0124  -2.9873  -2.9725  -2.9062
  -2.8757  -2.8344  -2.8092  -2.7794  -2.7453  -2.7238  -2.7038  -2.6365
  -2.6296  -2.5852  -2.5589  -2.5489  -2.5064  -2.4556  -2.4339  -2.3927
  -2.3641  -2.3594  -2.3242  -2.2823  -2.2288  -2.2169  -2.1927  -2.1691
  -2.1415  -2.1008  -2.0732  -2.0533  -2.0205  -1.9921  -1.9696  -1.9225
  -1.8755  -1.8377  -1.8138  -1.8031  -1.7234  -1.6820  -1.6486  -1.5955
  -1.5676  -1.5385  -1.5295  -1.4886  -1.4420  -1.4314  -1.3852  -1.3427
  -1.3149  -1.2890  -1.2507  -1.2251  -1.1943  -1.1269  -1.0992  -1.0609
  -0.9983  -0.9646  -0.9063  -0.8590  -0.8420  -0.8198  -0.7950  -0.7630
  -0.7477  -0.6815  -0.6653  -0.6317  -0.6240  -0.5919  -0.5827  -0.5112
  -0.4878  -0.4740  -0.4685  -0.4600  -0.4326  -0.4114  -0.3959  -0.3824
  -0.3699  -0.3543  -0.3344  -0.3103  -0.3057  -0.2762  -0.2559  -0.2493
  -0.2308  -0.2234  -0.1980  -0.1910  -0.1752  -0.1645  -0.1468  -0.1379
  -0.1228  -0.0872  -0.0842  -0.0663  -0.0472  -0.0294  -0.0194  -0.0033
   0.0272   0.0323   0.0407   0.0622   0.0939   0.1352   0.1477   0.1681
   0.1879   0.2054   0.2211   0.2594   0.2670   0.2918   0.3171   0.3301
   0.3608   0.3689   0.3831   0.3924   0.4026   0.4329   0.4394   0.4635
   0.4747   0.4939   0.5431   0.5515   0.5607   0.5945   0.6439   0.6784
   0.7014   0.7538   0.7832   0.8202   0.8775   0.9108   0.9384   1.0243
   1.0821   1.1460   1.1615   1.2986   1.3692   1.4123   1.4747   1.5498
   4.5086
     cgsolve_all iterations 107    anorm=    0.76E-07
     cgsolve_all iterations 107    anorm=    0.76E-07
     cgsolve_all iterations 107    anorm=    0.77E-07
     compute_u_kq: q = (    0.0000,    0.0000,   -0.0400)
     Rotating WFCS
     ethr =  1.00E-14,  avg # of iterations = 55.0
     eigenvalues at k:
 -37.1870 -36.9291 -36.8057 -36.5302 -36.4843 -36.4426 -36.4357 -36.4182
 -36.2359 -36.2146 -35.9157 -35.7500 -18.9056 -18.8633 -18.7676 -18.7357
 -18.6321 -18.6064 -18.5039 -18.4652 -18.4010 -18.3765 -18.3384 -18.3135
 -18.2989 -18.2868 -18.2355 -18.2173 -18.1959 -18.1519 -18.1197 -18.1042
 -18.0896 -18.0340 -18.0125 -18.0013 -17.9795 -17.9431 -17.9254 -17.8944
 -17.8833 -17.8639 -17.8549 -17.8337 -17.8154 -17.7907 -17.7619 -17.7431
 -17.7263 -17.7171 -17.6999 -17.6897 -17.6658 -17.6459 -17.6427 -17.6265
 -17.5871 -17.5817 -17.5584 -17.5429 -17.5175 -17.5006 -17.4857 -17.4666
 -17.4520 -17.4422 -17.4360 -17.4169 -17.3971 -17.3925 -17.3618 -17.3521
 -17.3102 -17.2909 -17.2810 -17.2442 -17.2208 -17.1959 -17.1510 -17.1445
 -17.1337 -17.1109 -17.0849 -17.0705 -17.0476 -17.0415 -17.0178 -17.0048
 -16.9673 -16.9559 -16.9212 -16.8976 -16.8704 -16.8227 -16.7911 -16.7511
 -16.7024 -16.6430 -16.4412 -15.7838 -15.6355 -15.5990 -15.5157 -15.4543
 -15.3774 -15.2661 -15.2062 -15.1471 -15.1162 -15.0602 -15.0032 -14.9465
 -14.8480 -14.7908 -14.7603 -14.6675 -14.6604 -14.5807 -14.5452 -14.3582
 -14.3236 -14.0848  -7.1911  -7.0432  -6.8259  -6.8153  -6.6214  -6.5523
  -6.5438  -6.3916  -6.2778  -6.2219  -6.1705  -6.1523  -6.0952  -6.0661
  -6.0206  -5.9975  -5.9352  -5.9152  -5.9005  -5.8523  -5.8357  -5.7681
  -5.7440  -5.7232  -5.6903  -5.6690  -5.6288  -5.5894  -5.5716  -5.5510
  -5.5148  -5.4964  -5.4696  -5.4385  -5.3759  -5.3643  -5.3382  -5.3168
  -5.2881  -5.2656  -5.2337  -5.1614  -5.1107  -5.0765  -5.0037  -4.9638
  -4.9471  -4.8559  -4.8478  -4.2044  -4.1336  -4.0367  -3.8556  -3.7505
  -3.7326  -3.6035  -3.5502  -3.5292  -3.4514  -3.4293  -3.3930  -3.3285
  -3.2554  -3.1650  -3.1369  -3.0394  -3.0120  -2.9876  -2.9724  -2.9043
  -2.8767  -2.8351  -2.8085  -2.7804  -2.7435  -2.7227  -2.7068  -2.6357
  -2.6276  -2.5874  -2.5606  -2.5485  -2.5044  -2.4557  -2.4350  -2.3926
  -2.3643  -2.3604  -2.3231  -2.2793  -2.2292  -2.2184  -2.1929  -2.1667
  -2.1441  -2.1038  -2.0703  -2.0527  -2.0206  -1.9931  -1.9674  -1.9255
  -1.8738  -1.8388  -1.8140  -1.8026  -1.7213  -1.6818  -1.6505  -1.5947
  -1.5675  -1.5398  -1.5303  -1.4850  -1.4443  -1.4309  -1.3863  -1.3436
  -1.3145  -1.2888  -1.2504  -1.2238  -1.1953  -1.1261  -1.0989  -1.0608
  -0.9983  -0.9661  -0.9058  -0.8594  -0.8414  -0.8195  -0.7937  -0.7628
  -0.7491  -0.6818  -0.6651  -0.6335  -0.6213  -0.5932  -0.5816  -0.5121
  -0.4897  -0.4715  -0.4681  -0.4605  -0.4330  -0.4111  -0.3968  -0.3836
  -0.3666  -0.3546  -0.3357  -0.3119  -0.3050  -0.2759  -0.2572  -0.2477
  -0.2309  -0.2218  -0.1986  -0.1900  -0.1777  -0.1645  -0.1469  -0.1373
  -0.1231  -0.0869  -0.0839  -0.0673  -0.0467  -0.0264  -0.0187  -0.0059
   0.0277   0.0325   0.0412   0.0605   0.0932   0.1361   0.1458   0.1695
   0.1886   0.2061   0.2207   0.2591   0.2676   0.2914   0.3165   0.3309
   0.3612   0.3685   0.3835   0.3916   0.4023   0.4332   0.4406   0.4625
   0.4746   0.4938   0.5430   0.5516   0.5611   0.5944   0.6439   0.6784
   0.7014   0.7539   0.7832   0.8203   0.8775   0.9108   0.9384   1.0243
   1.0821   1.1461   1.1615   1.2986   1.3692   1.4122   1.4746   1.5498
   4.5084
     eigenvalues at k+q:
 -37.1870 -36.9291 -36.8056 -36.5302 -36.4843 -36.4426 -36.4357 -36.4182
 -36.2359 -36.2146 -35.9157 -35.7500 -18.9056 -18.8633 -18.7676 -18.7357
 -18.6320 -18.6064 -18.5039 -18.4652 -18.4011 -18.3765 -18.3383 -18.3134
 -18.2990 -18.2868 -18.2351 -18.2178 -18.1959 -18.1520 -18.1198 -18.1036
 -18.0896 -18.0345 -18.0126 -18.0010 -17.9794 -17.9436 -17.9258 -17.8941
 -17.8837 -17.8632 -17.8546 -17.8337 -17.8161 -17.7892 -17.7613 -17.7441
 -17.7286 -17.7156 -17.7000 -17.6897 -17.6658 -17.6463 -17.6424 -17.6263
 -17.5875 -17.5816 -17.5580 -17.5430 -17.5170 -17.5008 -17.4857 -17.4671
 -17.4508 -17.4441 -17.4352 -17.4162 -17.3968 -17.3930 -17.3620 -17.3521
 -17.3106 -17.2907 -17.2807 -17.2444 -17.2208 -17.1958 -17.1511 -17.1442
 -17.1338 -17.1111 -17.0846 -17.0704 -17.0469 -17.0423 -17.0171 -17.0055
 -16.9673 -16.9558 -16.9211 -16.8976 -16.8704 -16.8227 -16.7911 -16.7512
 -16.7025 -16.6429 -16.4413 -15.7838 -15.6355 -15.5990 -15.5157 -15.4543
 -15.3774 -15.2661 -15.2062 -15.1470 -15.1162 -15.0602 -15.0032 -14.9465
 -14.8480 -14.7907 -14.7603 -14.6675 -14.6604 -14.5807 -14.5452 -14.3582
 -14.3235 -14.0847  -7.1909  -7.0432  -6.8257  -6.8153  -6.6214  -6.5523
  -6.5438  -6.3916  -6.2778  -6.2219  -6.1707  -6.1520  -6.0953  -6.0662
  -6.0205  -5.9977  -5.9353  -5.9151  -5.9006  -5.8526  -5.8356  -5.7681
  -5.7440  -5.7232  -5.6897  -5.6695  -5.6287  -5.5895  -5.5716  -5.5512
  -5.5145  -5.4968  -5.4691  -5.4390  -5.3760  -5.3643  -5.3383  -5.3168
  -5.2881  -5.2655  -5.2338  -5.1613  -5.1108  -5.0765  -5.0036  -4.9638
  -4.9471  -4.8558  -4.8478  -4.2042  -4.1334  -4.0368  -3.8556  -3.7498
  -3.7334  -3.6035  -3.5494  -3.5297  -3.4506  -3.4301  -3.3943  -3.3279
  -3.2555  -3.1642  -3.1375  -3.0394  -3.0117  -2.9887  -2.9718  -2.9028
  -2.8767  -2.8363  -2.8080  -2.7817  -2.7423  -2.7225  -2.7078  -2.6349
  -2.6261  -2.5892  -2.5621  -2.5475  -2.5033  -2.4588  -2.4335  -2.3919
  -2.3655  -2.3596  -2.3227  -2.2768  -2.2294  -2.2196  -2.1933  -2.1653
  -2.1458  -2.1064  -2.0674  -2.0519  -2.0205  -1.9947  -1.9652  -1.9298
  -1.8721  -1.8399  -1.8140  -1.8013  -1.7188  -1.6824  -1.6518  -1.5942
  -1.5677  -1.5412  -1.5304  -1.4821  -1.4467  -1.4300  -1.3873  -1.3444
  -1.3141  -1.2890  -1.2504  -1.2225  -1.1963  -1.1256  -1.0981  -1.0607
  -0.9979  -0.9678  -0.9050  -0.8596  -0.8412  -0.8193  -0.7927  -0.7630
  -0.7501  -0.6820  -0.6648  -0.6353  -0.6187  -0.5951  -0.5800  -0.5129
  -0.4912  -0.4703  -0.4676  -0.4600  -0.4337  -0.4108  -0.3976  -0.3849
  -0.3644  -0.3537  -0.3368  -0.3130  -0.3044  -0.2762  -0.2585  -0.2467
  -0.2302  -0.2206  -0.1995  -0.1888  -0.1799  -0.1640  -0.1469  -0.1372
  -0.1236  -0.0867  -0.0834  -0.0682  -0.0468  -0.0243  -0.0171  -0.0086
   0.0284   0.0322   0.0422   0.0590   0.0926   0.1369   0.1435   0.1709
   0.1895   0.2067   0.2202   0.2586   0.2685   0.2909   0.3160   0.3315
   0.3610   0.3682   0.3837   0.3906   0.4025   0.4334   0.4416   0.4615
   0.4747   0.4938   0.5428   0.5519   0.5615   0.5942   0.6439   0.6784
   0.7015   0.7539   0.7832   0.8203   0.8775   0.9107   0.9385   1.0243
   1.0821   1.1461   1.1615   1.2986   1.3692   1.4122   1.4745   1.5498
   4.5083
     cgsolve_all iterations 107    anorm=    0.75E-07
     cgsolve_all iterations 107    anorm=    0.76E-07
     cgsolve_all iterations 107    anorm=    0.76E-07

     k-point #    4 of     4      pool #  1    cpu time:   54676.6
     compute_u_kq: q = (    0.0000,    0.0000,    0.0000)
     Rotating WFCS
     ethr =  1.00E-14,  avg # of iterations =  6.0
     eigenvalues at k:
 -37.1870 -36.9291 -36.8057 -36.5302 -36.4843 -36.4426 -36.4357 -36.4182
 -36.2359 -36.2146 -35.9157 -35.7500 -18.9056 -18.8633 -18.7675 -18.7357
 -18.6322 -18.6063 -18.5038 -18.4653 -18.4012 -18.3762 -18.3386 -18.3134
 -18.2987 -18.2868 -18.2331 -18.2197 -18.1965 -18.1521 -18.1197 -18.1045
 -18.0885 -18.0339 -18.0129 -18.0015 -17.9760 -17.9470 -17.9215 -17.9030
 -17.8828 -17.8596 -17.8486 -17.8365 -17.8195 -17.7842 -17.7664 -17.7432
 -17.7336 -17.7143 -17.6969 -17.6888 -17.6644 -17.6480 -17.6413 -17.6264
 -17.5886 -17.5805 -17.5570 -17.5449 -17.5167 -17.5012 -17.4864 -17.4661
 -17.4515 -17.4462 -17.4286 -17.4201 -17.3972 -17.3902 -17.3624 -17.3552
 -17.3098 -17.2915 -17.2795 -17.2449 -17.2208 -17.1957 -17.1518 -17.1439
 -17.1339 -17.1102 -17.0840 -17.0704 -17.0501 -17.0379 -17.0217 -17.0032
 -16.9673 -16.9557 -16.9209 -16.8978 -16.8705 -16.8227 -16.7910 -16.7511
 -16.7024 -16.6430 -16.4412 -15.7838 -15.6355 -15.5990 -15.5157 -15.4543
 -15.3774 -15.2661 -15.2062 -15.1471 -15.1162 -15.0602 -15.0032 -14.9465
 -14.8480 -14.7908 -14.7603 -14.6675 -14.6604 -14.5807 -14.5452 -14.3582
 -14.3236 -14.0848  -7.1911  -7.0432  -6.8258  -6.8154  -6.6214  -6.5523
  -6.5438  -6.3916  -6.2778  -6.2220  -6.1695  -6.1533  -6.0952  -6.0658
  -6.0209  -5.9971  -5.9361  -5.9144  -5.9009  -5.8522  -5.8358  -5.7679
  -5.7438  -5.7241  -5.6870  -5.6725  -5.6279  -5.5891  -5.5720  -5.5512
  -5.5148  -5.4960  -5.4682  -5.4402  -5.3770  -5.3634  -5.3384  -5.3168
  -5.2875  -5.2663  -5.2333  -5.1612  -5.1108  -5.0766  -5.0039  -4.9630
  -4.9477  -4.8559  -4.8479  -4.2044  -4.1334  -4.0371  -3.8560  -3.7479
  -3.7347  -3.6026  -3.5452  -3.5345  -3.4569  -3.4126  -3.4055  -3.3268
  -3.2583  -3.1644  -3.1360  -3.0332  -3.0149  -2.9963  -2.9655  -2.9081
  -2.8650  -2.8412  -2.8097  -2.7841  -2.7475  -2.7290  -2.6873  -2.6452
  -2.6240  -2.5881  -2.5579  -2.5387  -2.5156  -2.4793  -2.4175  -2.3852
  -2.3679  -2.3506  -2.3285  -2.2852  -2.2280  -2.2146  -2.1942  -2.1776
  -2.1354  -2.1046  -2.0640  -2.0494  -2.0206  -1.9965  -1.9715  -1.9352
  -1.8757  -1.8363  -1.8096  -1.7953  -1.7177  -1.6899  -1.6446  -1.5980
  -1.5700  -1.5386  -1.5241  -1.4938  -1.4479  -1.4213  -1.3861  -1.3433
  -1.3139  -1.2935  -1.2542  -1.2260  -1.1950  -1.1288  -1.0923  -1.0602
  -0.9952  -0.9687  -0.9025  -0.8566  -0.8442  -0.8192  -0.7977  -0.7664
  -0.7443  -0.6814  -0.6636  -0.6396  -0.6173  -0.5988  -0.5755  -0.5101
  -0.4918  -0.4754  -0.4689  -0.4519  -0.4381  -0.4116  -0.3950  -0.3885
  -0.3713  -0.3482  -0.3303  -0.3099  -0.2994  -0.2839  -0.2626  -0.2472
  -0.2331  -0.2199  -0.1970  -0.1937  -0.1729  -0.1556  -0.1508  -0.1384
  -0.1238  -0.0886  -0.0823  -0.0660  -0.0527  -0.0318  -0.0198   0.0010
   0.0250   0.0345   0.0398   0.0671   0.0944   0.1302   0.1428   0.1711
   0.1906   0.2053   0.2212   0.2581   0.2712   0.2926   0.3175   0.3295
   0.3562   0.3699   0.3813   0.3914   0.4060   0.4329   0.4383   0.4621
   0.4764   0.4947   0.5420   0.5542   0.5600   0.5937   0.6444   0.6785
   0.7014   0.7536   0.7831   0.8204   0.8775   0.9107   0.9384   1.0243
   1.0822   1.1460   1.1615   1.2986   1.3692   1.4123   1.4746   1.5497
   4.5085
     eigenvalues at k+q:
 -37.1870 -36.9291 -36.8056 -36.5302 -36.4843 -36.4426 -36.4357 -36.4182
 -36.2359 -36.2146 -35.9157 -35.7500 -18.9056 -18.8633 -18.7675 -18.7357
 -18.6322 -18.6063 -18.5038 -18.4653 -18.4012 -18.3762 -18.3386 -18.3134
 -18.2987 -18.2868 -18.2331 -18.2197 -18.1965 -18.1521 -18.1197 -18.1045
 -18.0885 -18.0339 -18.0129 -18.0015 -17.9760 -17.9470 -17.9215 -17.9030
 -17.8828 -17.8596 -17.8487 -17.8365 -17.8195 -17.7842 -17.7664 -17.7432
 -17.7336 -17.7143 -17.6969 -17.6888 -17.6644 -17.6480 -17.6413 -17.6264
 -17.5886 -17.5805 -17.5570 -17.5449 -17.5167 -17.5012 -17.4864 -17.4661
 -17.4515 -17.4462 -17.4286 -17.4201 -17.3972 -17.3902 -17.3624 -17.3552
 -17.3098 -17.2915 -17.2795 -17.2449 -17.2208 -17.1957 -17.1518 -17.1439
 -17.1339 -17.1102 -17.0840 -17.0704 -17.0501 -17.0379 -17.0217 -17.0032
 -16.9673 -16.9557 -16.9209 -16.8978 -16.8705 -16.8227 -16.7910 -16.7511
 -16.7024 -16.6430 -16.4412 -15.7838 -15.6355 -15.5990 -15.5157 -15.4543
 -15.3774 -15.2661 -15.2062 -15.1471 -15.1162 -15.0602 -15.0032 -14.9465
 -14.8480 -14.7908 -14.7603 -14.6675 -14.6604 -14.5807 -14.5452 -14.3582
 -14.3236 -14.0848  -7.1911  -7.0432  -6.8258  -6.8153  -6.6214  -6.5523
  -6.5438  -6.3916  -6.2778  -6.2220  -6.1695  -6.1533  -6.0952  -6.0658
  -6.0209  -5.9972  -5.9361  -5.9144  -5.9009  -5.8522  -5.8358  -5.7679
  -5.7438  -5.7241  -5.6870  -5.6725  -5.6279  -5.5891  -5.5720  -5.5512
  -5.5148  -5.4960  -5.4682  -5.4402  -5.3770  -5.3634  -5.3384  -5.3168
  -5.2875  -5.2663  -5.2333  -5.1612  -5.1108  -5.0766  -5.0039  -4.9630
  -4.9477  -4.8559  -4.8479  -4.2044  -4.1334  -4.0371  -3.8560  -3.7479
  -3.7347  -3.6026  -3.5452  -3.5345  -3.4569  -3.4126  -3.4055  -3.3268
  -3.2583  -3.1644  -3.1360  -3.0332  -3.0149  -2.9963  -2.9656  -2.9081
  -2.8650  -2.8412  -2.8097  -2.7841  -2.7475  -2.7290  -2.6873  -2.6452
  -2.6240  -2.5881  -2.5579  -2.5387  -2.5156  -2.4793  -2.4175  -2.3852
  -2.3679  -2.3506  -2.3285  -2.2852  -2.2280  -2.2146  -2.1942  -2.1776
  -2.1354  -2.1046  -2.0640  -2.0494  -2.0206  -1.9965  -1.9715  -1.9352
  -1.8757  -1.8363  -1.8096  -1.7953  -1.7177  -1.6899  -1.6446  -1.5980
  -1.5700  -1.5386  -1.5241  -1.4938  -1.4479  -1.4213  -1.3861  -1.3433
  -1.3139  -1.2935  -1.2542  -1.2260  -1.1950  -1.1288  -1.0923  -1.0602
  -0.9952  -0.9687  -0.9025  -0.8566  -0.8443  -0.8192  -0.7977  -0.7665
  -0.7443  -0.6814  -0.6636  -0.6396  -0.6173  -0.5988  -0.5755  -0.5101
  -0.4918  -0.4754  -0.4690  -0.4519  -0.4381  -0.4116  -0.3950  -0.3885
  -0.3713  -0.3482  -0.3303  -0.3099  -0.2994  -0.2839  -0.2626  -0.2472
  -0.2331  -0.2199  -0.1970  -0.1937  -0.1729  -0.1556  -0.1508  -0.1384
  -0.1238  -0.0886  -0.0823  -0.0660  -0.0527  -0.0318  -0.0198   0.0010
   0.0250   0.0345   0.0398   0.0671   0.0944   0.1302   0.1428   0.1711
   0.1906   0.2053   0.2212   0.2581   0.2712   0.2926   0.3175   0.3295
   0.3562   0.3699   0.3813   0.3914   0.4060   0.4329   0.4383   0.4621
   0.4764   0.4947   0.5420   0.5542   0.5600   0.5937   0.6444   0.6785
   0.7014   0.7536   0.7831   0.8204   0.8775   0.9107   0.9384   1.0243
   1.0822   1.1460   1.1615   1.2986   1.3692   1.4123   1.4746   1.5497
   4.5085
     cgsolve_all iterations  92    anorm=    0.77E-07
PARA_AUG  1      50.5197306        -0.2909313        -0.1037366
     cgsolve_all iterations  94    anorm=    0.77E-07
PARA_AUG  2      -0.3469463        50.7347383        -0.1524887
     cgsolve_all iterations  92    anorm=    0.77E-07
PARA_AUG  3      -0.0269560        -0.1021142        50.5022574
     cgsolve_all iterations 107    anorm=    0.76E-07
     cgsolve_all iterations 107    anorm=    0.75E-07
     cgsolve_all iterations 107    anorm=    0.76E-07
     compute_u_kq: q = (    0.0400,    0.0000,    0.0000)
     Rotating WFCS
     ethr =  1.00E-14,  avg # of iterations = 52.0
     eigenvalues at k:
 -37.1870 -36.9291 -36.8057 -36.5302 -36.4843 -36.4426 -36.4357 -36.4182
 -36.2359 -36.2146 -35.9157 -35.7500 -18.9056 -18.8633 -18.7675 -18.7357
 -18.6322 -18.6063 -18.5038 -18.4653 -18.4012 -18.3762 -18.3386 -18.3134
 -18.2987 -18.2868 -18.2331 -18.2197 -18.1965 -18.1521 -18.1197 -18.1045
 -18.0885 -18.0339 -18.0129 -18.0015 -17.9760 -17.9470 -17.9215 -17.9030
 -17.8828 -17.8596 -17.8486 -17.8365 -17.8195 -17.7842 -17.7664 -17.7432
 -17.7336 -17.7143 -17.6969 -17.6888 -17.6644 -17.6480 -17.6413 -17.6264
 -17.5886 -17.5805 -17.5570 -17.5449 -17.5167 -17.5012 -17.4864 -17.4661
 -17.4515 -17.4462 -17.4286 -17.4201 -17.3972 -17.3902 -17.3624 -17.3552
 -17.3098 -17.2915 -17.2795 -17.2449 -17.2208 -17.1957 -17.1518 -17.1439
 -17.1339 -17.1102 -17.0840 -17.0704 -17.0501 -17.0379 -17.0217 -17.0032
 -16.9673 -16.9557 -16.9209 -16.8978 -16.8705 -16.8227 -16.7910 -16.7511
 -16.7024 -16.6430 -16.4412 -15.7838 -15.6355 -15.5990 -15.5157 -15.4543
 -15.3774 -15.2661 -15.2062 -15.1471 -15.1162 -15.0602 -15.0032 -14.9465
 -14.8480 -14.7908 -14.7603 -14.6675 -14.6604 -14.5807 -14.5452 -14.3582
 -14.3236 -14.0848  -7.1911  -7.0432  -6.8258  -6.8154  -6.6214  -6.5523
  -6.5438  -6.3916  -6.2778  -6.2220  -6.1695  -6.1533  -6.0952  -6.0658
  -6.0209  -5.9971  -5.9361  -5.9144  -5.9009  -5.8522  -5.8358  -5.7679
  -5.7438  -5.7241  -5.6870  -5.6725  -5.6279  -5.5891  -5.5720  -5.5512
  -5.5148  -5.4960  -5.4682  -5.4402  -5.3770  -5.3634  -5.3384  -5.3168
  -5.2875  -5.2663  -5.2333  -5.1612  -5.1108  -5.0766  -5.0039  -4.9630
  -4.9477  -4.8559  -4.8479  -4.2044  -4.1334  -4.0371  -3.8560  -3.7479
  -3.7347  -3.6026  -3.5452  -3.5345  -3.4569  -3.4126  -3.4055  -3.3268
  -3.2583  -3.1644  -3.1360  -3.0332  -3.0149  -2.9963  -2.9655  -2.9081
  -2.8650  -2.8412  -2.8097  -2.7841  -2.7475  -2.7290  -2.6873  -2.6452
  -2.6240  -2.5881  -2.5579  -2.5387  -2.5156  -2.4793  -2.4175  -2.3852
  -2.3679  -2.3506  -2.3285  -2.2852  -2.2280  -2.2146  -2.1942  -2.1776
  -2.1354  -2.1046  -2.0640  -2.0494  -2.0206  -1.9965  -1.9715  -1.9352
  -1.8757  -1.8363  -1.8096  -1.7953  -1.7177  -1.6899  -1.6446  -1.5980
  -1.5700  -1.5386  -1.5241  -1.4938  -1.4479  -1.4213  -1.3861  -1.3433
  -1.3139  -1.2935  -1.2542  -1.2260  -1.1950  -1.1288  -1.0923  -1.0602
  -0.9952  -0.9687  -0.9025  -0.8566  -0.8442  -0.8192  -0.7977  -0.7664
  -0.7443  -0.6814  -0.6636  -0.6396  -0.6173  -0.5988  -0.5755  -0.5101
  -0.4918  -0.4754  -0.4689  -0.4519  -0.4381  -0.4116  -0.3950  -0.3885
  -0.3713  -0.3482  -0.3303  -0.3099  -0.2994  -0.2839  -0.2626  -0.2472
  -0.2331  -0.2199  -0.1970  -0.1937  -0.1729  -0.1556  -0.1508  -0.1384
  -0.1238  -0.0886  -0.0823  -0.0660  -0.0527  -0.0318  -0.0198   0.0010
   0.0250   0.0345   0.0398   0.0671   0.0944   0.1302   0.1428   0.1711
   0.1906   0.2053   0.2212   0.2581   0.2712   0.2926   0.3175   0.3295
   0.3562   0.3699   0.3813   0.3914   0.4060   0.4329   0.4383   0.4621
   0.4764   0.4947   0.5420   0.5542   0.5600   0.5937   0.6444   0.6785
   0.7014   0.7536   0.7831   0.8204   0.8775   0.9107   0.9384   1.0243
   1.0822   1.1460   1.1615   1.2986   1.3692   1.4123   1.4746   1.5497
   4.5085
     eigenvalues at k+q:
 -37.1870 -36.9291 -36.8056 -36.5302 -36.4843 -36.4426 -36.4357 -36.4182
 -36.2359 -36.2146 -35.9157 -35.7500 -18.9055 -18.8605 -18.7678 -18.7376
 -18.6358 -18.6047 -18.5035 -18.4643 -18.4023 -18.3736 -18.3397 -18.3133
 -18.3001 -18.2865 -18.2332 -18.2195 -18.1967 -18.1542 -18.1203 -18.1041
 -18.0867 -18.0322 -18.0112 -18.0015 -17.9755 -17.9449 -17.9205 -17.9034
 -17.8809 -17.8559 -17.8486 -17.8354 -17.8191 -17.7834 -17.7656 -17.7421
 -17.7352 -17.7135 -17.6958 -17.6881 -17.6655 -17.6475 -17.6398 -17.6257
 -17.5918 -17.5813 -17.5572 -17.5465 -17.5150 -17.5052 -17.4872 -17.4668
 -17.4519 -17.4459 -17.4277 -17.4205 -17.3997 -17.3905 -17.3625 -17.3567
 -17.3102 -17.2911 -17.2786 -17.2463 -17.2235 -17.1971 -17.1536 -17.1432
 -17.1362 -17.1118 -17.0902 -17.0739 -17.0514 -17.0388 -17.0227 -17.0044
 -16.9670 -16.9567 -16.9216 -16.8987 -16.8694 -16.8223 -16.7875 -16.7476
 -16.7014 -16.6453 -16.4295 -15.7793 -15.6366 -15.5983 -15.5150 -15.4498
 -15.3833 -15.2673 -15.2060 -15.1474 -15.1190 -15.0537 -15.0012 -14.9449
 -14.8523 -14.7945 -14.7598 -14.6686 -14.6609 -14.5721 -14.5367 -14.3619
 -14.3325 -14.0857  -7.2083  -7.0434  -6.8417  -6.8155  -6.6207  -6.5506
  -6.5441  -6.3894  -6.2766  -6.2224  -6.1671  -6.1510  -6.0972  -6.0613
  -6.0205  -5.9821  -5.9380  -5.9069  -5.8988  -5.8476  -5.8339  -5.7695
  -5.7436  -5.7235  -5.6849  -5.6700  -5.6258  -5.5844  -5.5706  -5.5516
  -5.5153  -5.4896  -5.4652  -5.4381  -5.3772  -5.3627  -5.3409  -5.3167
  -5.2880  -5.2658  -5.2327  -5.1619  -5.1145  -5.0778  -5.0060  -4.9655
  -4.9525  -4.8680  -4.8452  -4.2180  -4.1503  -4.0304  -3.8550  -3.7399
  -3.7294  -3.6000  -3.5445  -3.5313  -3.4506  -3.4121  -3.4014  -3.3238
  -3.2564  -3.1663  -3.1386  -3.0375  -3.0170  -2.9956  -2.9645  -2.9127
  -2.8634  -2.8402  -2.8082  -2.7786  -2.7454  -2.7295  -2.6871  -2.6510
  -2.6260  -2.5895  -2.5548  -2.5422  -2.5125  -2.4838  -2.4172  -2.3841
  -2.3693  -2.3500  -2.3277  -2.2863  -2.2282  -2.2131  -2.1924  -2.1754
  -2.1359  -2.1028  -2.0641  -2.0458  -2.0194  -2.0032  -1.9748  -1.9384
  -1.8789  -1.8348  -1.8076  -1.7957  -1.7191  -1.6881  -1.6375  -1.5957
  -1.5636  -1.5418  -1.5224  -1.4973  -1.4504  -1.4257  -1.3872  -1.3460
  -1.3129  -1.2880  -1.2533  -1.2256  -1.2005  -1.1289  -1.0919  -1.0627
  -0.9936  -0.9706  -0.9001  -0.8552  -0.8437  -0.8158  -0.7978  -0.7657
  -0.7431  -0.6848  -0.6645  -0.6407  -0.6165  -0.6038  -0.5769  -0.5095
  -0.4915  -0.4752  -0.4661  -0.4527  -0.4375  -0.4142  -0.3968  -0.3890
  -0.3720  -0.3481  -0.3310  -0.3117  -0.2989  -0.2832  -0.2624  -0.2448
  -0.2330  -0.2189  -0.1997  -0.1935  -0.1732  -0.1553  -0.1474  -0.1411
  -0.1243  -0.0884  -0.0835  -0.0648  -0.0493  -0.0312  -0.0194   0.0017
   0.0245   0.0344   0.0404   0.0657   0.0969   0.1298   0.1420   0.1705
   0.1905   0.2047   0.2223   0.2590   0.2715   0.2911   0.3165   0.3298
   0.3549   0.3702   0.3827   0.3922   0.4057   0.4298   0.4376   0.4630
   0.4774   0.4959   0.5402   0.5514   0.5581   0.5941   0.6415   0.6787
   0.6976   0.7529   0.7805   0.8167   0.8764   0.9041   0.9366   1.0269
   1.0819   1.1466   1.1615   1.2993   1.3705   1.4135   1.4811   1.5506
   4.5137
     cgsolve_all iterations 107    anorm=    0.76E-07
     cgsolve_all iterations 107    anorm=    0.75E-07
     cgsolve_all iterations 107    anorm=    0.76E-07
     compute_u_kq: q = (   -0.0400,    0.0000,    0.0000)
     Rotating WFCS
     ethr =  1.00E-14,  avg # of iterations = 52.0
     eigenvalues at k:
 -37.1870 -36.9291 -36.8057 -36.5302 -36.4843 -36.4426 -36.4357 -36.4182
 -36.2359 -36.2146 -35.9157 -35.7500 -18.9056 -18.8633 -18.7675 -18.7357
 -18.6322 -18.6063 -18.5038 -18.4653 -18.4012 -18.3762 -18.3386 -18.3134
 -18.2987 -18.2868 -18.2331 -18.2197 -18.1965 -18.1521 -18.1197 -18.1045
 -18.0885 -18.0339 -18.0129 -18.0015 -17.9760 -17.9470 -17.9215 -17.9030
 -17.8828 -17.8596 -17.8486 -17.8365 -17.8195 -17.7842 -17.7664 -17.7432
 -17.7336 -17.7143 -17.6969 -17.6888 -17.6644 -17.6480 -17.6413 -17.6264
 -17.5886 -17.5805 -17.5570 -17.5449 -17.5167 -17.5012 -17.4864 -17.4661
 -17.4515 -17.4462 -17.4286 -17.4201 -17.3972 -17.3902 -17.3624 -17.3552
 -17.3098 -17.2915 -17.2795 -17.2449 -17.2208 -17.1957 -17.1518 -17.1439
 -17.1339 -17.1102 -17.0840 -17.0704 -17.0501 -17.0379 -17.0217 -17.0032
 -16.9673 -16.9557 -16.9209 -16.8978 -16.8705 -16.8227 -16.7910 -16.7511
 -16.7024 -16.6430 -16.4412 -15.7838 -15.6355 -15.5990 -15.5157 -15.4543
 -15.3774 -15.2661 -15.2062 -15.1471 -15.1162 -15.0602 -15.0032 -14.9465
 -14.8480 -14.7908 -14.7603 -14.6675 -14.6604 -14.5807 -14.5452 -14.3582
 -14.3236 -14.0848  -7.1911  -7.0432  -6.8258  -6.8154  -6.6214  -6.5523
  -6.5438  -6.3916  -6.2778  -6.2220  -6.1695  -6.1533  -6.0952  -6.0658
  -6.0209  -5.9971  -5.9361  -5.9144  -5.9009  -5.8522  -5.8358  -5.7679
  -5.7438  -5.7241  -5.6870  -5.6725  -5.6279  -5.5891  -5.5720  -5.5512
  -5.5148  -5.4960  -5.4682  -5.4402  -5.3770  -5.3634  -5.3384  -5.3168
  -5.2875  -5.2663  -5.2333  -5.1612  -5.1108  -5.0766  -5.0039  -4.9630
  -4.9477  -4.8559  -4.8479  -4.2044  -4.1334  -4.0371  -3.8560  -3.7479
  -3.7347  -3.6026  -3.5452  -3.5345  -3.4569  -3.4126  -3.4055  -3.3268
  -3.2583  -3.1644  -3.1360  -3.0332  -3.0149  -2.9963  -2.9655  -2.9081
  -2.8650  -2.8412  -2.8097  -2.7841  -2.7475  -2.7290  -2.6873  -2.6452
  -2.6240  -2.5881  -2.5579  -2.5387  -2.5156  -2.4793  -2.4175  -2.3852
  -2.3679  -2.3506  -2.3285  -2.2852  -2.2280  -2.2146  -2.1942  -2.1776
  -2.1354  -2.1046  -2.0640  -2.0494  -2.0206  -1.9965  -1.9715  -1.9352
  -1.8757  -1.8363  -1.8096  -1.7953  -1.7177  -1.6899  -1.6446  -1.5980
  -1.5700  -1.5386  -1.5241  -1.4938  -1.4479  -1.4213  -1.3861  -1.3433
  -1.3139  -1.2935  -1.2542  -1.2260  -1.1950  -1.1288  -1.0923  -1.0602
  -0.9952  -0.9687  -0.9025  -0.8566  -0.8442  -0.8192  -0.7977  -0.7664
  -0.7443  -0.6814  -0.6636  -0.6396  -0.6173  -0.5988  -0.5755  -0.5101
  -0.4918  -0.4754  -0.4689  -0.4519  -0.4381  -0.4116  -0.3950  -0.3885
  -0.3713  -0.3482  -0.3303  -0.3099  -0.2994  -0.2839  -0.2626  -0.2472
  -0.2331  -0.2199  -0.1970  -0.1937  -0.1729  -0.1556  -0.1508  -0.1384
  -0.1238  -0.0886  -0.0823  -0.0660  -0.0527  -0.0318  -0.0198   0.0010
   0.0250   0.0345   0.0398   0.0671   0.0944   0.1302   0.1428   0.1711
   0.1906   0.2053   0.2212   0.2581   0.2712   0.2926   0.3175   0.3295
   0.3562   0.3699   0.3813   0.3914   0.4060   0.4329   0.4383   0.4621
   0.4764   0.4947   0.5420   0.5542   0.5600   0.5937   0.6444   0.6785
   0.7014   0.7536   0.7831   0.8204   0.8775   0.9107   0.9384   1.0243
   1.0822   1.1460   1.1615   1.2986   1.3692   1.4123   1.4746   1.5497
   4.5085
     eigenvalues at k+q:
 -37.1870 -36.9291 -36.8056 -36.5302 -36.4843 -36.4425 -36.4357 -36.4182
 -36.2359 -36.2146 -35.9157 -35.7500 -18.9057 -18.8660 -18.7674 -18.7338
 -18.6285 -18.6078 -18.5041 -18.4662 -18.4003 -18.3784 -18.3375 -18.3135
 -18.2974 -18.2870 -18.2332 -18.2199 -18.1963 -18.1504 -18.1194 -18.1050
 -18.0902 -18.0356 -18.0146 -18.0014 -17.9765 -17.9487 -17.9225 -17.9026
 -17.8848 -17.8633 -17.8484 -17.8376 -17.8197 -17.7855 -17.7675 -17.7449
 -17.7315 -17.7150 -17.6981 -17.6892 -17.6638 -17.6487 -17.6426 -17.6268
 -17.5858 -17.5797 -17.5565 -17.5434 -17.5183 -17.4976 -17.4851 -17.4656
 -17.4509 -17.4465 -17.4294 -17.4195 -17.3947 -17.3896 -17.3628 -17.3532
 -17.3094 -17.2924 -17.2803 -17.2434 -17.2184 -17.1942 -17.1503 -17.1447
 -17.1317 -17.1092 -17.0776 -17.0667 -17.0488 -17.0364 -17.0207 -17.0019
 -16.9675 -16.9546 -16.9202 -16.8969 -16.8717 -16.8231 -16.7943 -16.7547
 -16.7033 -16.6410 -16.4531 -15.7881 -15.6341 -15.5998 -15.5164 -15.4588
 -15.3721 -15.2650 -15.2076 -15.1475 -15.1140 -15.0646 -15.0045 -14.9474
 -14.8437 -14.7878 -14.7607 -14.6667 -14.6599 -14.5891 -14.5526 -14.3544
 -14.3153 -14.0841  -7.1732  -7.0429  -6.8153  -6.8094  -6.6221  -6.5539
  -6.5435  -6.3936  -6.2789  -6.2217  -6.1724  -6.1557  -6.0934  -6.0724
  -6.0216  -6.0122  -5.9346  -5.9194  -5.9027  -5.8573  -5.8375  -5.7667
  -5.7444  -5.7252  -5.6897  -5.6741  -5.6300  -5.5933  -5.5739  -5.5505
  -5.5150  -5.5034  -5.4700  -5.4407  -5.3767  -5.3637  -5.3365  -5.3171
  -5.2868  -5.2661  -5.2340  -5.1608  -5.1073  -5.0752  -5.0019  -4.9621
  -4.9413  -4.8509  -4.8433  -4.1907  -4.1170  -4.0439  -3.8576  -3.7552
  -3.7392  -3.6053  -3.5470  -3.5362  -3.4647  -3.4148  -3.4072  -3.3289
  -3.2606  -3.1641  -3.1334  -3.0292  -3.0126  -2.9960  -2.9660  -2.9042
  -2.8668  -2.8421  -2.8116  -2.7895  -2.7493  -2.7288  -2.6879  -2.6390
  -2.6222  -2.5877  -2.5610  -2.5342  -2.5188  -2.4750  -2.4178  -2.3866
  -2.3669  -2.3502  -2.3292  -2.2844  -2.2292  -2.2163  -2.1957  -2.1790
  -2.1354  -2.1069  -2.0656  -2.0510  -2.0213  -1.9906  -1.9671  -1.9318
  -1.8744  -1.8383  -1.8129  -1.7921  -1.7164  -1.6918  -1.6518  -1.6019
  -1.5760  -1.5358  -1.5243  -1.4897  -1.4463  -1.4179  -1.3832  -1.3398
  -1.3146  -1.2984  -1.2543  -1.2281  -1.1876  -1.1291  -1.0927  -1.0574
  -0.9967  -0.9666  -0.9053  -0.8583  -0.8452  -0.8218  -0.7970  -0.7667
  -0.7458  -0.6783  -0.6631  -0.6384  -0.6180  -0.5935  -0.5737  -0.5117
  -0.4920  -0.4762  -0.4709  -0.4513  -0.4385  -0.4088  -0.3933  -0.3882
  -0.3706  -0.3483  -0.3296  -0.3082  -0.3005  -0.2841  -0.2631  -0.2498
  -0.2336  -0.2203  -0.1953  -0.1927  -0.1726  -0.1569  -0.1525  -0.1364
  -0.1227  -0.0906  -0.0805  -0.0669  -0.0551  -0.0327  -0.0201   0.0001
   0.0254   0.0344   0.0395   0.0678   0.0915   0.1310   0.1439   0.1712
   0.1907   0.2071   0.2202   0.2573   0.2710   0.2941   0.3188   0.3291
   0.3574   0.3691   0.3804   0.3906   0.4061   0.4347   0.4402   0.4613
   0.4755   0.4941   0.5433   0.5569   0.5622   0.5933   0.6464   0.6790
   0.7053   0.7541   0.7845   0.8250   0.8787   0.9179   0.9410   1.0212
   1.0825   1.1446   1.1619   1.2970   1.3678   1.4105   1.4674   1.5488
   4.5037
     cgsolve_all iterations 107    anorm=    0.76E-07
     cgsolve_all iterations 107    anorm=    0.75E-07
     cgsolve_all iterations 107    anorm=    0.76E-07
     compute_u_kq: q = (    0.0000,    0.0400,    0.0000)
     Rotating WFCS
     ethr =  1.00E-14,  avg # of iterations = 53.0
     eigenvalues at k:
 -37.1870 -36.9291 -36.8057 -36.5302 -36.4843 -36.4426 -36.4357 -36.4182
 -36.2359 -36.2146 -35.9157 -35.7500 -18.9056 -18.8633 -18.7675 -18.7357
 -18.6322 -18.6063 -18.5038 -18.4653 -18.4012 -18.3762 -18.3386 -18.3134
 -18.2987 -18.2868 -18.2331 -18.2197 -18.1965 -18.1521 -18.1197 -18.1045
 -18.0885 -18.0339 -18.0129 -18.0015 -17.9760 -17.9470 -17.9215 -17.9030
 -17.8828 -17.8596 -17.8486 -17.8365 -17.8195 -17.7842 -17.7664 -17.7432
 -17.7336 -17.7143 -17.6969 -17.6888 -17.6644 -17.6480 -17.6413 -17.6264
 -17.5886 -17.5805 -17.5570 -17.5449 -17.5167 -17.5012 -17.4864 -17.4661
 -17.4515 -17.4462 -17.4286 -17.4201 -17.3972 -17.3902 -17.3624 -17.3552
 -17.3098 -17.2915 -17.2795 -17.2449 -17.2208 -17.1957 -17.1518 -17.1439
 -17.1339 -17.1102 -17.0840 -17.0704 -17.0501 -17.0379 -17.0217 -17.0032
 -16.9673 -16.9557 -16.9209 -16.8978 -16.8705 -16.8227 -16.7910 -16.7511
 -16.7024 -16.6430 -16.4412 -15.7838 -15.6355 -15.5990 -15.5157 -15.4543
 -15.3774 -15.2661 -15.2062 -15.1471 -15.1162 -15.0602 -15.0032 -14.9465
 -14.8480 -14.7908 -14.7603 -14.6675 -14.6604 -14.5807 -14.5452 -14.3582
 -14.3236 -14.0848  -7.1911  -7.0432  -6.8258  -6.8154  -6.6214  -6.5523
  -6.5438  -6.3916  -6.2778  -6.2220  -6.1695  -6.1533  -6.0952  -6.0658
  -6.0209  -5.9971  -5.9361  -5.9144  -5.9009  -5.8522  -5.8358  -5.7679
  -5.7438  -5.7241  -5.6870  -5.6725  -5.6279  -5.5891  -5.5720  -5.5512
  -5.5148  -5.4960  -5.4682  -5.4402  -5.3770  -5.3634  -5.3384  -5.3168
  -5.2875  -5.2663  -5.2333  -5.1612  -5.1108  -5.0766  -5.0039  -4.9630
  -4.9477  -4.8559  -4.8479  -4.2044  -4.1334  -4.0371  -3.8560  -3.7479
  -3.7347  -3.6026  -3.5452  -3.5345  -3.4569  -3.4126  -3.4055  -3.3268
  -3.2583  -3.1644  -3.1360  -3.0332  -3.0149  -2.9963  -2.9655  -2.9081
  -2.8650  -2.8412  -2.8097  -2.7841  -2.7475  -2.7290  -2.6873  -2.6452
  -2.6240  -2.5881  -2.5579  -2.5387  -2.5156  -2.4793  -2.4175  -2.3852
  -2.3679  -2.3506  -2.3285  -2.2852  -2.2280  -2.2146  -2.1942  -2.1776
  -2.1354  -2.1046  -2.0640  -2.0494  -2.0206  -1.9965  -1.9715  -1.9352
  -1.8757  -1.8363  -1.8096  -1.7953  -1.7177  -1.6899  -1.6446  -1.5980
  -1.5700  -1.5386  -1.5241  -1.4938  -1.4479  -1.4213  -1.3861  -1.3433
  -1.3139  -1.2935  -1.2542  -1.2260  -1.1950  -1.1288  -1.0923  -1.0602
  -0.9952  -0.9687  -0.9025  -0.8566  -0.8442  -0.8192  -0.7977  -0.7664
  -0.7443  -0.6814  -0.6636  -0.6396  -0.6173  -0.5988  -0.5755  -0.5101
  -0.4918  -0.4754  -0.4689  -0.4519  -0.4381  -0.4116  -0.3950  -0.3885
  -0.3713  -0.3482  -0.3303  -0.3099  -0.2994  -0.2839  -0.2626  -0.2472
  -0.2331  -0.2199  -0.1970  -0.1937  -0.1729  -0.1556  -0.1508  -0.1384
  -0.1238  -0.0886  -0.0823  -0.0660  -0.0527  -0.0318  -0.0198   0.0010
   0.0250   0.0345   0.0398   0.0671   0.0944   0.1302   0.1428   0.1711
   0.1906   0.2053   0.2212   0.2581   0.2712   0.2926   0.3175   0.3295
   0.3562   0.3699   0.3813   0.3914   0.4060   0.4329   0.4383   0.4621
   0.4764   0.4947   0.5420   0.5542   0.5600   0.5937   0.6444   0.6785
   0.7014   0.7536   0.7831   0.8204   0.8775   0.9107   0.9384   1.0243
   1.0822   1.1460   1.1615   1.2986   1.3692   1.4123   1.4746   1.5497
   4.5085
     eigenvalues at k+q:
 -37.1870 -36.9291 -36.8056 -36.5302 -36.4843 -36.4425 -36.4357 -36.4182
 -36.2359 -36.2146 -35.9157 -35.7500 -18.9057 -18.8670 -18.7675 -18.7336
 -18.6261 -18.6087 -18.5049 -18.4669 -18.4025 -18.3749 -18.3362 -18.3135
 -18.2993 -18.2871 -18.2320 -18.2190 -18.1944 -18.1535 -18.1201 -18.1064
 -18.0910 -18.0340 -18.0133 -18.0015 -17.9778 -17.9473 -17.9230 -17.9048
 -17.8857 -17.8636 -17.8526 -17.8400 -17.8195 -17.7843 -17.7672 -17.7441
 -17.7338 -17.7126 -17.6981 -17.6877 -17.6646 -17.6477 -17.6424 -17.6298
 -17.5873 -17.5795 -17.5575 -17.5431 -17.5149 -17.4981 -17.4860 -17.4656
 -17.4515 -17.4449 -17.4276 -17.4192 -17.3942 -17.3886 -17.3620 -17.3527
 -17.3085 -17.2896 -17.2787 -17.2461 -17.2187 -17.1952 -17.1505 -17.1433
 -17.1317 -17.1076 -17.0743 -17.0633 -17.0486 -17.0349 -17.0200 -17.0017
 -16.9670 -16.9544 -16.9198 -16.8966 -16.8722 -16.8229 -16.7959 -16.7565
 -16.7038 -16.6404 -16.4597 -15.7878 -15.6333 -15.6040 -15.5183 -15.4595
 -15.3696 -15.2645 -15.2070 -15.1433 -15.1134 -15.0666 -15.0068 -14.9492
 -14.8515 -14.7860 -14.7605 -14.6659 -14.6592 -14.5845 -14.5478 -14.3573
 -14.3192 -14.0809  -7.1631  -7.0429  -6.8154  -6.8001  -6.6221  -6.5550
  -6.5432  -6.3944  -6.2778  -6.2209  -6.1742  -6.1548  -6.1003  -6.0801
  -6.0197  -6.0148  -5.9409  -5.9218  -5.9025  -5.8619  -5.8369  -5.7659
  -5.7444  -5.7245  -5.6905  -5.6732  -5.6279  -5.5902  -5.5761  -5.5501
  -5.5162  -5.5083  -5.4717  -5.4446  -5.3786  -5.3634  -5.3384  -5.3171
  -5.2902  -5.2607  -5.2333  -5.1571  -5.1059  -5.0770  -5.0014  -4.9615
  -4.9375  -4.8520  -4.8373  -4.1830  -4.1086  -4.0468  -3.8561  -3.7534
  -3.7430  -3.6079  -3.5493  -3.5373  -3.4674  -3.4192  -3.4079  -3.3313
  -3.2612  -3.1686  -3.1372  -3.0318  -3.0113  -2.9950  -2.9639  -2.9002
  -2.8638  -2.8422  -2.8117  -2.7852  -2.7502  -2.7309  -2.6856  -2.6419
  -2.6208  -2.5909  -2.5583  -2.5373  -2.5176  -2.4755  -2.4133  -2.3846
  -2.3685  -2.3500  -2.3278  -2.2846  -2.2278  -2.2157  -2.1971  -2.1771
  -2.1346  -2.1085  -2.0653  -2.0540  -2.0177  -1.9940  -1.9662  -1.9315
  -1.8756  -1.8402  -1.8187  -1.7968  -1.7177  -1.6911  -1.6441  -1.5944
  -1.5721  -1.5357  -1.5227  -1.4886  -1.4499  -1.4207  -1.3862  -1.3454
  -1.3137  -1.2919  -1.2508  -1.2245  -1.2003  -1.1287  -1.0953  -1.0571
  -0.9952  -0.9663  -0.9080  -0.8593  -0.8460  -0.8196  -0.7945  -0.7662
  -0.7419  -0.6761  -0.6661  -0.6383  -0.6162  -0.5981  -0.5739  -0.5089
  -0.4933  -0.4757  -0.4693  -0.4506  -0.4353  -0.4141  -0.3950  -0.3881
  -0.3706  -0.3477  -0.3328  -0.3099  -0.2976  -0.2829  -0.2617  -0.2457
  -0.2336  -0.2210  -0.1961  -0.1926  -0.1719  -0.1570  -0.1519  -0.1379
  -0.1232  -0.0886  -0.0844  -0.0644  -0.0537  -0.0316  -0.0212   0.0026
   0.0261   0.0331   0.0407   0.0676   0.0909   0.1294   0.1407   0.1723
   0.1885   0.2061   0.2223   0.2577   0.2735   0.2923   0.3162   0.3289
   0.3567   0.3686   0.3784   0.3927   0.4068   0.4359   0.4413   0.4610
   0.4780   0.5001   0.5440   0.5565   0.5618   0.5930   0.6445   0.6791
   0.7074   0.7572   0.7833   0.8297   0.8803   0.9126   0.9423   1.0232
   1.0814   1.1477   1.1601   1.2968   1.3670   1.4078   1.4652   1.5489
   4.5009
     cgsolve_all iterations 107    anorm=    0.76E-07
     cgsolve_all iterations 107    anorm=    0.75E-07
     cgsolve_all iterations 107    anorm=    0.75E-07
     compute_u_kq: q = (    0.0000,   -0.0400,    0.0000)
     Rotating WFCS
     ethr =  1.00E-14,  avg # of iterations = 52.0
     eigenvalues at k:
 -37.1870 -36.9291 -36.8057 -36.5302 -36.4843 -36.4426 -36.4357 -36.4182
 -36.2359 -36.2146 -35.9157 -35.7500 -18.9056 -18.8633 -18.7675 -18.7357
 -18.6322 -18.6063 -18.5038 -18.4653 -18.4012 -18.3762 -18.3386 -18.3134
 -18.2987 -18.2868 -18.2331 -18.2197 -18.1965 -18.1521 -18.1197 -18.1045
 -18.0885 -18.0339 -18.0129 -18.0015 -17.9760 -17.9470 -17.9215 -17.9030
 -17.8828 -17.8596 -17.8486 -17.8365 -17.8195 -17.7842 -17.7664 -17.7432
 -17.7336 -17.7143 -17.6969 -17.6888 -17.6644 -17.6480 -17.6413 -17.6264
 -17.5886 -17.5805 -17.5570 -17.5449 -17.5167 -17.5012 -17.4864 -17.4661
 -17.4515 -17.4462 -17.4286 -17.4201 -17.3972 -17.3902 -17.3624 -17.3552
 -17.3098 -17.2915 -17.2795 -17.2449 -17.2208 -17.1957 -17.1518 -17.1439
 -17.1339 -17.1102 -17.0840 -17.0704 -17.0501 -17.0379 -17.0217 -17.0032
 -16.9673 -16.9557 -16.9209 -16.8978 -16.8705 -16.8227 -16.7910 -16.7511
 -16.7024 -16.6430 -16.4412 -15.7838 -15.6355 -15.5990 -15.5157 -15.4543
 -15.3774 -15.2661 -15.2062 -15.1471 -15.1162 -15.0602 -15.0032 -14.9465
 -14.8480 -14.7908 -14.7603 -14.6675 -14.6604 -14.5807 -14.5452 -14.3582
 -14.3236 -14.0848  -7.1911  -7.0432  -6.8258  -6.8154  -6.6214  -6.5523
  -6.5438  -6.3916  -6.2778  -6.2220  -6.1695  -6.1533  -6.0952  -6.0658
  -6.0209  -5.9971  -5.9361  -5.9144  -5.9009  -5.8522  -5.8358  -5.7679
  -5.7438  -5.7241  -5.6870  -5.6725  -5.6279  -5.5891  -5.5720  -5.5512
  -5.5148  -5.4960  -5.4682  -5.4402  -5.3770  -5.3634  -5.3384  -5.3168
  -5.2875  -5.2663  -5.2333  -5.1612  -5.1108  -5.0766  -5.0039  -4.9630
  -4.9477  -4.8559  -4.8479  -4.2044  -4.1334  -4.0371  -3.8560  -3.7479
  -3.7347  -3.6026  -3.5452  -3.5345  -3.4569  -3.4126  -3.4055  -3.3268
  -3.2583  -3.1644  -3.1360  -3.0332  -3.0149  -2.9963  -2.9655  -2.9081
  -2.8650  -2.8412  -2.8097  -2.7841  -2.7475  -2.7290  -2.6873  -2.6452
  -2.6240  -2.5881  -2.5579  -2.5387  -2.5156  -2.4793  -2.4175  -2.3852
  -2.3679  -2.3506  -2.3285  -2.2852  -2.2280  -2.2146  -2.1942  -2.1776
  -2.1354  -2.1046  -2.0640  -2.0494  -2.0206  -1.9965  -1.9715  -1.9352
  -1.8757  -1.8363  -1.8096  -1.7953  -1.7177  -1.6899  -1.6446  -1.5980
  -1.5700  -1.5386  -1.5241  -1.4938  -1.4479  -1.4213  -1.3861  -1.3433
  -1.3139  -1.2935  -1.2542  -1.2260  -1.1950  -1.1288  -1.0923  -1.0602
  -0.9952  -0.9687  -0.9025  -0.8566  -0.8442  -0.8192  -0.7977  -0.7664
  -0.7443  -0.6814  -0.6636  -0.6396  -0.6173  -0.5988  -0.5755  -0.5101
  -0.4918  -0.4754  -0.4689  -0.4519  -0.4381  -0.4116  -0.3950  -0.3885
  -0.3713  -0.3482  -0.3303  -0.3099  -0.2994  -0.2839  -0.2626  -0.2472
  -0.2331  -0.2199  -0.1970  -0.1937  -0.1729  -0.1556  -0.1508  -0.1384
  -0.1238  -0.0886  -0.0823  -0.0660  -0.0527  -0.0318  -0.0198   0.0010
   0.0250   0.0345   0.0398   0.0671   0.0944   0.1302   0.1428   0.1711
   0.1906   0.2053   0.2212   0.2581   0.2712   0.2926   0.3175   0.3295
   0.3562   0.3699   0.3813   0.3914   0.4060   0.4329   0.4383   0.4621
   0.4764   0.4947   0.5420   0.5542   0.5600   0.5937   0.6444   0.6785
   0.7014   0.7536   0.7831   0.8204   0.8775   0.9107   0.9384   1.0243
   1.0822   1.1460   1.1615   1.2986   1.3692   1.4123   1.4746   1.5497
   4.5085
     eigenvalues at k+q:
 -37.1870 -36.9291 -36.8056 -36.5302 -36.4843 -36.4426 -36.4357 -36.4182
 -36.2359 -36.2146 -35.9157 -35.7500 -18.9055 -18.8593 -18.7676 -18.7379
 -18.6383 -18.6038 -18.5028 -18.4636 -18.3999 -18.3778 -18.3411 -18.3133
 -18.2982 -18.2862 -18.2344 -18.2204 -18.1986 -18.1507 -18.1196 -18.1029
 -18.0857 -18.0338 -18.0126 -18.0013 -17.9743 -17.9466 -17.9198 -17.9012
 -17.8802 -17.8552 -17.8446 -17.8333 -17.8190 -17.7842 -17.7662 -17.7425
 -17.7331 -17.7163 -17.6965 -17.6886 -17.6650 -17.6484 -17.6403 -17.6220
 -17.5902 -17.5816 -17.5565 -17.5466 -17.5191 -17.5050 -17.4862 -17.4662
 -17.4519 -17.4468 -17.4296 -17.4206 -17.4007 -17.3911 -17.3634 -17.3570
 -17.3111 -17.2934 -17.2803 -17.2446 -17.2224 -17.1962 -17.1535 -17.1452
 -17.1367 -17.1135 -17.0932 -17.0774 -17.0515 -17.0400 -17.0233 -17.0044
 -16.9675 -16.9564 -16.9221 -16.8989 -16.8689 -16.8224 -16.7863 -16.7459
 -16.7007 -16.6457 -16.4234 -15.7796 -15.6374 -15.5938 -15.5132 -15.4494
 -15.3851 -15.2678 -15.2062 -15.1510 -15.1200 -15.0520 -14.9991 -14.9435
 -14.8448 -14.7960 -14.7600 -14.6697 -14.6612 -14.5771 -14.5418 -14.3590
 -14.3281 -14.0889  -7.2174  -7.0435  -6.8501  -6.8153  -6.6207  -6.5495
  -6.5444  -6.3886  -6.2781  -6.2231  -6.1666  -6.1516  -6.0907  -6.0577
  -6.0255  -5.9761  -5.9312  -5.9049  -5.8963  -5.8426  -5.8344  -5.7702
  -5.7433  -5.7239  -5.6856  -5.6702  -5.6279  -5.5887  -5.5689  -5.5515
  -5.5142  -5.4857  -5.4607  -5.4334  -5.3758  -5.3629  -5.3382  -5.3164
  -5.2846  -5.2719  -5.2328  -5.1654  -5.1163  -5.0763  -5.0067  -4.9673
  -4.9549  -4.8740  -4.8441  -4.2259  -4.1591  -4.0272  -3.8563  -3.7427
  -3.7262  -3.5973  -3.5426  -3.5302  -3.4485  -3.4101  -3.3977  -3.3211
  -3.2550  -3.1611  -3.1347  -3.0387  -3.0168  -2.9954  -2.9664  -2.9166
  -2.8663  -2.8401  -2.8076  -2.7829  -2.7455  -2.7271  -2.6892  -2.6505
  -2.6254  -2.5852  -2.5590  -2.5392  -2.5134  -2.4824  -2.4214  -2.3863
  -2.3674  -2.3513  -2.3296  -2.2856  -2.2295  -2.2133  -2.1909  -2.1768
  -2.1358  -2.1009  -2.0638  -2.0453  -2.0227  -1.9997  -1.9749  -1.9388
  -1.8766  -1.8356  -1.8025  -1.7903  -1.7180  -1.6874  -1.6458  -1.6009
  -1.5680  -1.5425  -1.5256  -1.4970  -1.4458  -1.4219  -1.3854  -1.3414
  -1.3140  -1.2952  -1.2580  -1.2268  -1.1888  -1.1297  -1.0911  -1.0631
  -0.9951  -0.9692  -0.8968  -0.8543  -0.8451  -0.8170  -0.8002  -0.7667
  -0.7469  -0.6876  -0.6619  -0.6400  -0.6176  -0.5996  -0.5770  -0.5126
  -0.4903  -0.4762  -0.4670  -0.4538  -0.4407  -0.4095  -0.3953  -0.3885
  -0.3710  -0.3488  -0.3278  -0.3112  -0.3016  -0.2840  -0.2636  -0.2486
  -0.2329  -0.2190  -0.1993  -0.1932  -0.1736  -0.1551  -0.1485  -0.1387
  -0.1243  -0.0892  -0.0802  -0.0677  -0.0511  -0.0318  -0.0185  -0.0004
   0.0239   0.0354   0.0392   0.0667   0.0979   0.1315   0.1451   0.1696
   0.1917   0.2058   0.2200   0.2586   0.2685   0.2929   0.3192   0.3301
   0.3553   0.3706   0.3837   0.3902   0.4048   0.4274   0.4389   0.4629
   0.4747   0.4908   0.5396   0.5506   0.5595   0.5942   0.6439   0.6776
   0.6959   0.7492   0.7798   0.8142   0.8749   0.9095   0.9351   1.0252
   1.0830   1.1446   1.1627   1.2996   1.3712   1.4168   1.4832   1.5508
   4.5162
     cgsolve_all iterations 107    anorm=    0.76E-07
     cgsolve_all iterations 105    anorm=    0.76E-07
     cgsolve_all iterations 107    anorm=    0.76E-07
     compute_u_kq: q = (    0.0000,    0.0000,    0.0400)
     Rotating WFCS
     ethr =  1.00E-14,  avg # of iterations = 56.0
     eigenvalues at k:
 -37.1870 -36.9291 -36.8057 -36.5302 -36.4843 -36.4426 -36.4357 -36.4182
 -36.2359 -36.2146 -35.9157 -35.7500 -18.9056 -18.8633 -18.7675 -18.7357
 -18.6322 -18.6063 -18.5038 -18.4653 -18.4012 -18.3762 -18.3386 -18.3134
 -18.2987 -18.2868 -18.2331 -18.2197 -18.1965 -18.1521 -18.1197 -18.1045
 -18.0885 -18.0339 -18.0129 -18.0015 -17.9760 -17.9470 -17.9215 -17.9030
 -17.8828 -17.8596 -17.8486 -17.8365 -17.8195 -17.7842 -17.7664 -17.7432
 -17.7336 -17.7143 -17.6969 -17.6888 -17.6644 -17.6480 -17.6413 -17.6264
 -17.5886 -17.5805 -17.5570 -17.5449 -17.5167 -17.5012 -17.4864 -17.4661
 -17.4515 -17.4462 -17.4286 -17.4201 -17.3972 -17.3902 -17.3624 -17.3552
 -17.3098 -17.2915 -17.2795 -17.2449 -17.2208 -17.1957 -17.1518 -17.1439
 -17.1339 -17.1102 -17.0840 -17.0704 -17.0501 -17.0379 -17.0217 -17.0032
 -16.9673 -16.9557 -16.9209 -16.8978 -16.8705 -16.8227 -16.7910 -16.7511
 -16.7024 -16.6430 -16.4412 -15.7838 -15.6355 -15.5990 -15.5157 -15.4543
 -15.3774 -15.2661 -15.2062 -15.1471 -15.1162 -15.0602 -15.0032 -14.9465
 -14.8480 -14.7908 -14.7603 -14.6675 -14.6604 -14.5807 -14.5452 -14.3582
 -14.3236 -14.0848  -7.1911  -7.0432  -6.8258  -6.8154  -6.6214  -6.5523
  -6.5438  -6.3916  -6.2778  -6.2220  -6.1695  -6.1533  -6.0952  -6.0658
  -6.0209  -5.9971  -5.9361  -5.9144  -5.9009  -5.8522  -5.8358  -5.7679
  -5.7438  -5.7241  -5.6870  -5.6725  -5.6279  -5.5891  -5.5720  -5.5512
  -5.5148  -5.4960  -5.4682  -5.4402  -5.3770  -5.3634  -5.3384  -5.3168
  -5.2875  -5.2663  -5.2333  -5.1612  -5.1108  -5.0766  -5.0039  -4.9630
  -4.9477  -4.8559  -4.8479  -4.2044  -4.1334  -4.0371  -3.8560  -3.7479
  -3.7347  -3.6026  -3.5452  -3.5345  -3.4569  -3.4126  -3.4055  -3.3268
  -3.2583  -3.1644  -3.1360  -3.0332  -3.0149  -2.9963  -2.9655  -2.9081
  -2.8650  -2.8412  -2.8097  -2.7841  -2.7475  -2.7290  -2.6873  -2.6452
  -2.6240  -2.5881  -2.5579  -2.5387  -2.5156  -2.4793  -2.4175  -2.3852
  -2.3679  -2.3506  -2.3285  -2.2852  -2.2280  -2.2146  -2.1942  -2.1776
  -2.1354  -2.1046  -2.0640  -2.0494  -2.0206  -1.9965  -1.9715  -1.9352
  -1.8757  -1.8363  -1.8096  -1.7953  -1.7177  -1.6899  -1.6446  -1.5980
  -1.5700  -1.5386  -1.5241  -1.4938  -1.4479  -1.4213  -1.3861  -1.3433
  -1.3139  -1.2935  -1.2542  -1.2260  -1.1950  -1.1288  -1.0923  -1.0602
  -0.9952  -0.9687  -0.9025  -0.8566  -0.8442  -0.8192  -0.7977  -0.7664
  -0.7443  -0.6814  -0.6636  -0.6396  -0.6173  -0.5988  -0.5755  -0.5101
  -0.4918  -0.4754  -0.4689  -0.4519  -0.4381  -0.4116  -0.3950  -0.3885
  -0.3713  -0.3482  -0.3303  -0.3099  -0.2994  -0.2839  -0.2626  -0.2472
  -0.2331  -0.2199  -0.1970  -0.1937  -0.1729  -0.1556  -0.1508  -0.1384
  -0.1238  -0.0886  -0.0823  -0.0660  -0.0527  -0.0318  -0.0198   0.0010
   0.0250   0.0345   0.0398   0.0671   0.0944   0.1302   0.1428   0.1711
   0.1906   0.2053   0.2212   0.2581   0.2712   0.2926   0.3175   0.3295
   0.3562   0.3699   0.3813   0.3914   0.4060   0.4329   0.4383   0.4621
   0.4764   0.4947   0.5420   0.5542   0.5600   0.5937   0.6444   0.6785
   0.7014   0.7536   0.7831   0.8204   0.8775   0.9107   0.9384   1.0243
   1.0822   1.1460   1.1615   1.2986   1.3692   1.4123   1.4746   1.5497
   4.5085
     eigenvalues at k+q:
 -37.1870 -36.9291 -36.8056 -36.5302 -36.4843 -36.4426 -36.4357 -36.4182
 -36.2359 -36.2146 -35.9157 -35.7500 -18.9056 -18.8632 -18.7675 -18.7357
 -18.6322 -18.6063 -18.5038 -18.4653 -18.4012 -18.3763 -18.3386 -18.3133
 -18.2988 -18.2868 -18.2329 -18.2200 -18.1965 -18.1521 -18.1198 -18.1038
 -18.0886 -18.0345 -18.0130 -18.0012 -17.9762 -17.9472 -17.9221 -17.9021
 -17.8830 -17.8595 -17.8487 -17.8359 -17.8199 -17.7826 -17.7663 -17.7442
 -17.7341 -17.7141 -17.6971 -17.6890 -17.6646 -17.6482 -17.6412 -17.6261
 -17.5888 -17.5806 -17.5567 -17.5449 -17.5163 -17.5015 -17.4864 -17.4664
 -17.4515 -17.4463 -17.4292 -17.4191 -17.3969 -17.3908 -17.3627 -17.3549
 -17.3103 -17.2913 -17.2793 -17.2449 -17.2208 -17.1956 -17.1518 -17.1438
 -17.1341 -17.1105 -17.0840 -17.0704 -17.0496 -17.0388 -17.0208 -17.0038
 -16.9673 -16.9557 -16.9209 -16.8978 -16.8705 -16.8227 -16.7910 -16.7511
 -16.7024 -16.6430 -16.4410 -15.7838 -15.6355 -15.5989 -15.5157 -15.4543
 -15.3775 -15.2661 -15.2062 -15.1471 -15.1162 -15.0601 -15.0032 -14.9464
 -14.8479 -14.7908 -14.7603 -14.6676 -14.6604 -14.5806 -14.5452 -14.3582
 -14.3236 -14.0848  -7.1913  -7.0432  -6.8261  -6.8153  -6.6214  -6.5523
  -6.5438  -6.3915  -6.2778  -6.2220  -6.1697  -6.1529  -6.0952  -6.0657
  -6.0209  -5.9970  -5.9360  -5.9142  -5.9009  -5.8524  -5.8357  -5.7680
  -5.7438  -5.7240  -5.6865  -5.6728  -5.6279  -5.5893  -5.5719  -5.5513
  -5.5145  -5.4962  -5.4678  -5.4404  -5.3769  -5.3635  -5.3384  -5.3168
  -5.2874  -5.2662  -5.2334  -5.1612  -5.1109  -5.0766  -5.0038  -4.9631
  -4.9478  -4.8561  -4.8478  -4.2046  -4.1336  -4.0370  -3.8561  -3.7472
  -3.7355  -3.6026  -3.5443  -3.5350  -3.4560  -3.4145  -3.4054  -3.3263
  -3.2581  -3.1635  -3.1366  -3.0341  -3.0140  -2.9965  -2.9659  -2.9066
  -2.8657  -2.8417  -2.8097  -2.7845  -2.7464  -2.7286  -2.6896  -2.6442
  -2.6216  -2.5901  -2.5599  -2.5388  -2.5133  -2.4795  -2.4181  -2.3849
  -2.3686  -2.3522  -2.3267  -2.2823  -2.2287  -2.2153  -2.1956  -2.1750
  -2.1373  -2.1066  -2.0630  -2.0476  -2.0201  -1.9989  -1.9680  -1.9389
  -1.8739  -1.8378  -1.8098  -1.7944  -1.7146  -1.6908  -1.6464  -1.5970
  -1.5702  -1.5398  -1.5253  -1.4902  -1.4497  -1.4206  -1.3878  -1.3443
  -1.3135  -1.2931  -1.2538  -1.2248  -1.1956  -1.1281  -1.0920  -1.0601
  -0.9949  -0.9703  -0.9020  -0.8571  -0.8435  -0.8189  -0.7965  -0.7664
  -0.7455  -0.6817  -0.6634  -0.6402  -0.6157  -0.5998  -0.5750  -0.5112
  -0.4928  -0.4751  -0.4675  -0.4514  -0.4392  -0.4112  -0.3959  -0.3889
  -0.3695  -0.3477  -0.3314  -0.3107  -0.3007  -0.2825  -0.2632  -0.2475
  -0.2313  -0.2193  -0.1978  -0.1930  -0.1746  -0.1570  -0.1492  -0.1389
  -0.1239  -0.0876  -0.0825  -0.0670  -0.0520  -0.0298  -0.0194  -0.0009
   0.0257   0.0343   0.0406   0.0655   0.0935   0.1311   0.1418   0.1719
   0.1913   0.2059   0.2208   0.2579   0.2717   0.2921   0.3168   0.3305
   0.3563   0.3696   0.3820   0.3901   0.4060   0.4331   0.4393   0.4613
   0.4763   0.4945   0.5420   0.5541   0.5605   0.5936   0.6444   0.6784
   0.7013   0.7536   0.7832   0.8203   0.8775   0.9107   0.9384   1.0243
   1.0822   1.1460   1.1615   1.2986   1.3693   1.4123   1.4747   1.5498
   4.5084
     cgsolve_all iterations 107    anorm=    0.75E-07
     cgsolve_all iterations 107    anorm=    0.75E-07
     cgsolve_all iterations 107    anorm=    0.76E-07
     compute_u_kq: q = (    0.0000,    0.0000,   -0.0400)
     Rotating WFCS
     ethr =  1.00E-14,  avg # of iterations = 56.0
     eigenvalues at k:
 -37.1870 -36.9291 -36.8057 -36.5302 -36.4843 -36.4426 -36.4357 -36.4182
 -36.2359 -36.2146 -35.9157 -35.7500 -18.9056 -18.8633 -18.7675 -18.7357
 -18.6322 -18.6063 -18.5038 -18.4653 -18.4012 -18.3762 -18.3386 -18.3134
 -18.2987 -18.2868 -18.2331 -18.2197 -18.1965 -18.1521 -18.1197 -18.1045
 -18.0885 -18.0339 -18.0129 -18.0015 -17.9760 -17.9470 -17.9215 -17.9030
 -17.8828 -17.8596 -17.8486 -17.8365 -17.8195 -17.7842 -17.7664 -17.7432
 -17.7336 -17.7143 -17.6969 -17.6888 -17.6644 -17.6480 -17.6413 -17.6264
 -17.5886 -17.5805 -17.5570 -17.5449 -17.5167 -17.5012 -17.4864 -17.4661
 -17.4515 -17.4462 -17.4286 -17.4201 -17.3972 -17.3902 -17.3624 -17.3552
 -17.3098 -17.2915 -17.2795 -17.2449 -17.2208 -17.1957 -17.1518 -17.1439
 -17.1339 -17.1102 -17.0840 -17.0704 -17.0501 -17.0379 -17.0217 -17.0032
 -16.9673 -16.9557 -16.9209 -16.8978 -16.8705 -16.8227 -16.7910 -16.7511
 -16.7024 -16.6430 -16.4412 -15.7838 -15.6355 -15.5990 -15.5157 -15.4543
 -15.3774 -15.2661 -15.2062 -15.1471 -15.1162 -15.0602 -15.0032 -14.9465
 -14.8480 -14.7908 -14.7603 -14.6675 -14.6604 -14.5807 -14.5452 -14.3582
 -14.3236 -14.0848  -7.1911  -7.0432  -6.8258  -6.8154  -6.6214  -6.5523
  -6.5438  -6.3916  -6.2778  -6.2220  -6.1695  -6.1533  -6.0952  -6.0658
  -6.0209  -5.9971  -5.9361  -5.9144  -5.9009  -5.8522  -5.8358  -5.7679
  -5.7438  -5.7241  -5.6870  -5.6725  -5.6279  -5.5891  -5.5720  -5.5512
  -5.5148  -5.4960  -5.4682  -5.4402  -5.3770  -5.3634  -5.3384  -5.3168
  -5.2875  -5.2663  -5.2333  -5.1612  -5.1108  -5.0766  -5.0039  -4.9630
  -4.9477  -4.8559  -4.8479  -4.2044  -4.1334  -4.0371  -3.8560  -3.7479
  -3.7347  -3.6026  -3.5452  -3.5345  -3.4569  -3.4126  -3.4055  -3.3268
  -3.2583  -3.1644  -3.1360  -3.0332  -3.0149  -2.9963  -2.9655  -2.9081
  -2.8650  -2.8412  -2.8097  -2.7841  -2.7475  -2.7290  -2.6873  -2.6452
  -2.6240  -2.5881  -2.5579  -2.5387  -2.5156  -2.4793  -2.4175  -2.3852
  -2.3679  -2.3506  -2.3285  -2.2852  -2.2280  -2.2146  -2.1942  -2.1776
  -2.1354  -2.1046  -2.0640  -2.0494  -2.0206  -1.9965  -1.9715  -1.9352
  -1.8757  -1.8363  -1.8096  -1.7953  -1.7177  -1.6899  -1.6446  -1.5980
  -1.5700  -1.5386  -1.5241  -1.4938  -1.4479  -1.4213  -1.3861  -1.3433
  -1.3139  -1.2935  -1.2542  -1.2260  -1.1950  -1.1288  -1.0923  -1.0602
  -0.9952  -0.9687  -0.9025  -0.8566  -0.8442  -0.8192  -0.7977  -0.7664
  -0.7443  -0.6814  -0.6636  -0.6396  -0.6173  -0.5988  -0.5755  -0.5101
  -0.4918  -0.4754  -0.4689  -0.4519  -0.4381  -0.4116  -0.3950  -0.3885
  -0.3713  -0.3482  -0.3303  -0.3099  -0.2994  -0.2839  -0.2626  -0.2472
  -0.2331  -0.2199  -0.1970  -0.1937  -0.1729  -0.1556  -0.1508  -0.1384
  -0.1238  -0.0886  -0.0823  -0.0660  -0.0527  -0.0318  -0.0198   0.0010
   0.0250   0.0345   0.0398   0.0671   0.0944   0.1302   0.1428   0.1711
   0.1906   0.2053   0.2212   0.2581   0.2712   0.2926   0.3175   0.3295
   0.3562   0.3699   0.3813   0.3914   0.4060   0.4329   0.4383   0.4621
   0.4764   0.4947   0.5420   0.5542   0.5600   0.5937   0.6444   0.6785
   0.7014   0.7536   0.7831   0.8204   0.8775   0.9107   0.9384   1.0243
   1.0822   1.1460   1.1615   1.2986   1.3692   1.4123   1.4746   1.5497
   4.5085
     eigenvalues at k+q:
 -37.1870 -36.9291 -36.8056 -36.5302 -36.4843 -36.4426 -36.4357 -36.4182
 -36.2359 -36.2146 -35.9157 -35.7500 -18.9056 -18.8633 -18.7675 -18.7357
 -18.6321 -18.6063 -18.5039 -18.4653 -18.4012 -18.3762 -18.3387 -18.3135
 -18.2987 -18.2868 -18.2336 -18.2191 -18.1965 -18.1521 -18.1197 -18.1051
 -18.0885 -18.0334 -18.0128 -18.0017 -17.9762 -17.9464 -17.9212 -17.9033
 -17.8826 -17.8599 -17.8495 -17.8365 -17.8187 -17.7861 -17.7662 -17.7423
 -17.7325 -17.7147 -17.6970 -17.6888 -17.6644 -17.6478 -17.6414 -17.6268
 -17.5883 -17.5806 -17.5573 -17.5447 -17.5172 -17.5010 -17.4864 -17.4659
 -17.4518 -17.4456 -17.4288 -17.4207 -17.3974 -17.3898 -17.3622 -17.3551
 -17.3093 -17.2917 -17.2797 -17.2448 -17.2208 -17.1958 -17.1518 -17.1441
 -17.1338 -17.1100 -17.0841 -17.0704 -17.0504 -17.0372 -17.0223 -17.0027
 -16.9673 -16.9558 -16.9210 -16.8977 -16.8705 -16.8227 -16.7911 -16.7511
 -16.7025 -16.6429 -16.4413 -15.7838 -15.6355 -15.5990 -15.5157 -15.4543
 -15.3774 -15.2661 -15.2062 -15.1470 -15.1162 -15.0602 -15.0032 -14.9465
 -14.8480 -14.7907 -14.7603 -14.6675 -14.6604 -14.5807 -14.5452 -14.3582
 -14.3235 -14.0847  -7.1909  -7.0432  -6.8256  -6.8153  -6.6214  -6.5523
  -6.5438  -6.3916  -6.2778  -6.2220  -6.1693  -6.1536  -6.0952  -6.0659
  -6.0208  -5.9973  -5.9361  -5.9146  -5.9009  -5.8521  -5.8359  -5.7679
  -5.7438  -5.7241  -5.6878  -5.6718  -5.6279  -5.5889  -5.5721  -5.5511
  -5.5151  -5.4957  -5.4688  -5.4398  -5.3770  -5.3633  -5.3384  -5.3168
  -5.2875  -5.2663  -5.2333  -5.1612  -5.1107  -5.0766  -5.0040  -4.9631
  -4.9475  -4.8557  -4.8480  -4.2042  -4.1332  -4.0372  -3.8560  -3.7488
  -3.7338  -3.6027  -3.5465  -3.5336  -3.4574  -3.4137  -3.4029  -3.3275
  -3.2583  -3.1652  -3.1354  -3.0329  -3.0155  -2.9954  -2.9657  -2.9094
  -2.8652  -2.8402  -2.8097  -2.7833  -2.7484  -2.7289  -2.6865  -2.6450
  -2.6272  -2.5857  -2.5563  -2.5396  -2.5168  -2.4774  -2.4179  -2.3861
  -2.3671  -2.3489  -2.3306  -2.2874  -2.2274  -2.2142  -2.1926  -2.1797
  -2.1341  -2.1024  -2.0659  -2.0516  -2.0206  -1.9940  -1.9742  -1.9313
  -1.8772  -1.8350  -1.8098  -1.7967  -1.7208  -1.6885  -1.6433  -1.5985
  -1.5697  -1.5375  -1.5231  -1.4968  -1.4458  -1.4230  -1.3845  -1.3423
  -1.3144  -1.2934  -1.2542  -1.2269  -1.1943  -1.1293  -1.0931  -1.0604
  -0.9957  -0.9668  -0.9033  -0.8563  -0.8447  -0.8195  -0.7984  -0.7662
  -0.7434  -0.6811  -0.6640  -0.6385  -0.6192  -0.5976  -0.5765  -0.5093
  -0.4902  -0.4758  -0.4703  -0.4530  -0.4366  -0.4119  -0.3942  -0.3876
  -0.3730  -0.3489  -0.3298  -0.3092  -0.2988  -0.2844  -0.2616  -0.2469
  -0.2346  -0.2207  -0.1975  -0.1932  -0.1715  -0.1551  -0.1516  -0.1384
  -0.1236  -0.0892  -0.0822  -0.0649  -0.0532  -0.0336  -0.0200   0.0023
   0.0247   0.0340   0.0397   0.0678   0.0952   0.1301   0.1440   0.1701
   0.1897   0.2048   0.2215   0.2584   0.2706   0.2930   0.3182   0.3286
   0.3565   0.3701   0.3809   0.3926   0.4058   0.4327   0.4375   0.4630
   0.4764   0.4948   0.5422   0.5540   0.5596   0.5938   0.6443   0.6785
   0.7014   0.7536   0.7831   0.8204   0.8776   0.9107   0.9385   1.0243
   1.0822   1.1461   1.1615   1.2986   1.3692   1.4122   1.4745   1.5497
   4.5085
     cgsolve_all iterations 107    anorm=    0.76E-07
     cgsolve_all iterations 107    anorm=    0.76E-07
     cgsolve_all iterations 107    anorm=    0.76E-07

     End of magnetic susceptibility calculation

     f-sum rule (1st term):
          -659.1008          0.0604          0.0261
             0.0606       -659.0564         -0.0253
             0.0263         -0.0245       -659.1053

     f-sum rule (2nd term):
           -15.6635         -0.0907         -0.0253
            -0.0910        -15.6817          0.0241
            -0.0260          0.0242        -15.6686

     f-sum rule (should be  -674.7728):
          -674.7643         -0.0303          0.0008
            -0.0305       -674.7381         -0.0012
             0.0003         -0.0003       -674.7739

     chi_bare pGv (HH) in paratec units:
      -191.555176      1.132281      1.609572
         1.116301   -192.386270      1.338816
         1.707098      1.451725   -188.667282

      -191.555176      1.132281      1.609572
         1.116301   -192.386270      1.338816
         1.707098      1.451725   -188.667282

     chi_bare vGv (VV) in paratec units:
      -191.840723      1.189177      1.434699
         1.189130   -191.837268      1.279874
         1.434895      1.280172   -189.560009

      -191.840723      1.189177      1.434699
         1.189130   -191.837268      1.279874
         1.434895      1.280172   -189.560009

     chi_bare pGv (HH) in 10^{-6} cm^3/mol:
          -910.2883          5.3807          7.6488
             5.3048       -914.2377          6.3622
             8.1123          6.8987       -896.5647

     chi_bare vGv (VV) in 10^{-6} cm^3/mol:
          -911.6452          5.6511          6.8178
             5.6509       -911.6288          6.0821
             6.8188          6.0835       -900.8070

     Contributions to the NMR chemical shifts: -------------------------------

     Macroscopic shape contribution in ppm:                    6.94
             6.9683         -0.0000         -0.0000
            -0.0000          6.9985         -0.0000
            -0.0000         -0.0000          6.8632


     Core contribution in ppm:

     Atom  1  Ca  pos: (  0.140804  0.450113  0.515123)  core sigma:        1265.05
     Atom  2  Ca  pos: ( -0.122766  0.442749  0.377274)  core sigma:        1265.05
     Atom  3  Ca  pos: (  0.020644  0.205326  0.338547)  core sigma:        1265.05
     Atom  4  Ca  pos: (  0.296345  0.207514  0.530953)  core sigma:        1265.05
     Atom  5  Ca  pos: (  0.365554  0.269359  1.592083)  core sigma:        1265.05
     Atom  6  Ca  pos: ( -0.088568  0.251431  0.794400)  core sigma:        1265.05
     Atom  7  Ca  pos: (  0.646980  0.453892  0.496904)  core sigma:        1265.05
     Atom  8  Ca  pos: (  0.376582  0.448578  0.374208)  core sigma:        1265.05
     Atom  9  Ca  pos: (  0.518145  0.202780  0.365242)  core sigma:        1265.05
     Atom 10  Ca  pos: (  0.782287  0.221468  0.511598)  core sigma:        1265.05
     Atom 11  Ca  pos: (  0.660088  0.365597  1.138808)  core sigma:        1265.05
     Atom 12  Ca  pos: ( -0.234024  0.370351  0.066442)  core sigma:        1265.05
     Atom 13  Si  pos: (  0.904792  0.114556  0.112328)  core sigma:         837.79
     Atom 14  Si  pos: (  0.525836  0.235558  0.593031)  core sigma:         837.79
     Atom 15  Si  pos: (  0.764033  0.216364  0.276130)  core sigma:         837.79
     Atom 16  Si  pos: (  0.384208  0.111343  0.108619)  core sigma:         837.79
     Atom 17  Si  pos: (  0.045347  0.220750  0.582982)  core sigma:         837.79
     Atom 18  Si  pos: (  0.269385  0.225549  0.290994)  core sigma:         837.79
     Atom 19  Si  pos: ( -0.094756  0.414890  0.598270)  core sigma:         837.79
     Atom 20  Si  pos: (  0.141711  0.422077  0.272771)  core sigma:         837.79
     Atom 21  Si  pos: (  0.412929  0.448700  0.597630)  core sigma:         837.79
     Atom 22  Si  pos: (  0.631007  0.409127  0.256553)  core sigma:         837.79
     Atom 23  O   pos: (  0.211802  0.323365  0.239691)  core sigma:         271.07
     Atom 24  O   pos: (  0.271616  0.037184  0.548164)  core sigma:         271.07
     Atom 25  O   pos: (  0.509781  0.027111  0.348816)  core sigma:         271.07
     Atom 26  O   pos: ( -0.200840  0.400788  0.538154)  core sigma:         271.07
     Atom 27  O   pos: (  0.043713  0.381822  0.333105)  core sigma:         271.07
     Atom 28  O   pos: (  0.301543  0.077369  0.025903)  core sigma:         271.07
     Atom 29  O   pos: (  0.007750  0.177555  0.155032)  core sigma:         271.07
     Atom 30  H   pos: (  0.044955  0.207806  0.096788)  core sigma:           0.00
     Atom 31  O   pos: (  0.021869  0.177275  0.695304)  core sigma:         271.07
     Atom 32  O   pos: (  0.340760  0.179401  0.202518)  core sigma:         271.07
     Atom 33  O   pos: (  0.719214  0.024768  0.717507)  core sigma:         271.07
     Atom 34  O   pos: (  0.924177 -0.004068  0.146762)  core sigma:         271.07
     Atom 35  O   pos: (  0.440906  0.327250  0.606247)  core sigma:         271.07
     Atom 36  O   pos: (  0.700835  0.310318  0.222056)  core sigma:         271.07
     Atom 37  O   pos: (  0.792228  0.044346  0.528311)  core sigma:         271.07
     Atom 38  O   pos: (  0.996428  0.010262  0.337036)  core sigma:         271.07
     Atom 39  O   pos: (  0.306347  0.442335  0.539842)  core sigma:         271.07
     Atom 40  O   pos: (  0.523764  0.371675  0.299478)  core sigma:         271.07
     Atom 41  O   pos: (  0.892967  0.127919 -0.006387)  core sigma:         271.07
     Atom 42  H   pos: ( -0.031143  0.164374  1.612342)  core sigma:           0.00
     Atom 43  O   pos: (  0.471533  0.175010  0.052789)  core sigma:         271.07
     Atom 44  O   pos: (  0.551814  0.199687  0.706650)  core sigma:         271.07
     Atom 45  O   pos: (  0.809360  0.157868  0.176667)  core sigma:         271.07
     Atom 46  O   pos: (  0.463111  0.153467  0.525990)  core sigma:         271.07
     Atom 47  O   pos: (  0.687137  0.148341  0.339914)  core sigma:         271.07
     Atom 48  O   pos: (  0.617416  0.277121  0.521801)  core sigma:         271.07
     Atom 49  O   pos: ( -0.148566  0.265400  0.350090)  core sigma:         271.07
     Atom 50  O   pos: (  0.018722  0.140163  0.496008)  core sigma:         271.07
     Atom 51  O   pos: (  0.188517  0.145750  0.333200)  core sigma:         271.07
     Atom 52  O   pos: (  0.151356  0.280014  0.568026)  core sigma:         271.07
     Atom 53  O   pos: (  0.344808  0.267712  0.377093)  core sigma:         271.07
     Atom 54  O   pos: ( -0.099333  0.409363  0.721841)  core sigma:         271.07
     Atom 55  O   pos: (  0.424007  0.007570  0.166181)  core sigma:         271.07
     Atom 56  O   pos: ( -0.044899  0.306149  0.560120)  core sigma:         271.07
     Atom 57  O   pos: (  0.056070  0.405262  0.834784)  core sigma:         271.07
     Atom 58  H   pos: (  0.110208  0.437170  0.791915)  core sigma:           0.00
     Atom 59  H   pos: (  0.296792 -0.048031  0.793629)  core sigma:           0.00
     Atom 60  O   pos: (  0.279822  0.361617  1.469862)  core sigma:         271.07
     Atom 61  H   pos: (  0.220409  0.391573  1.503431)  core sigma:           0.00
     Atom 62  H   pos: (  0.253671  0.341606  1.403000)  core sigma:           0.00
     Atom 63  O   pos: (  0.419560  0.340183  0.838884)  core sigma:         271.07
     Atom 64  H   pos: (  0.445352  0.286451  0.794529)  core sigma:           0.00
     Atom 65  H   pos: (  0.418024  0.400825  0.791829)  core sigma:           0.00
     Atom 66  O   pos: (  0.387431  0.383652  0.125419)  core sigma:         271.07
     Atom 67  H   pos: (  0.329597  0.349639  0.157001)  core sigma:           0.00
     Atom 68  H   pos: (  0.445416  0.373163  0.170707)  core sigma:           0.00
     Atom 69  O   pos: ( -0.172251  0.428783  1.198212)  core sigma:         271.07
     Atom 70  H   pos: (  0.153117  0.017340  1.244355)  core sigma:           0.00
     Atom 71  H   pos: ( -0.124891  0.373436  1.208363)  core sigma:           0.00
     Atom 72  O   pos: ( -0.035295  0.074934  1.111277)  core sigma:         271.07
     Atom 73  H   pos: ( -0.082209  0.123014  1.141532)  core sigma:           0.00
     Atom 74  H   pos: (  0.032138  0.107352  1.112190)  core sigma:           0.00
     Atom 75  O   pos: (  0.796366  0.217649  1.157978)  core sigma:         271.07
     Atom 76  H   pos: (  0.785275  0.183009  1.091475)  core sigma:           0.00
     Atom 77  H   pos: (  0.758652  0.176713  1.205364)  core sigma:           0.00
     Atom 78  O   pos: (  0.644607  0.380298  1.315646)  core sigma:         271.07
     Atom 79  H   pos: (  0.584417  0.377928  1.356908)  core sigma:           0.00
     Atom 80  H   pos: (  0.697415  0.343233  1.353467)  core sigma:           0.00
     Atom 81  O   pos: (  0.131413  0.178864  1.087826)  core sigma:         271.07
     Atom 82  H   pos: (  0.120236  0.190753  1.013996)  core sigma:           0.00
     Atom 83  H   pos: (  0.200670  0.156733  1.099324)  core sigma:           0.00
     Atom 84  O   pos: ( -0.134287  0.463350  0.191373)  core sigma:         271.07
     Atom 85  H   pos: ( -0.066957  0.449966  0.164360)  core sigma:           0.00
     Atom 86  H   pos: (  0.165612  0.068349  0.211678)  core sigma:           0.00
     Atom 87  O   pos: (  0.330916  0.123198  1.135506)  core sigma:         271.07
     Atom 88  H   pos: (  0.320426  0.109164  1.208052)  core sigma:           0.00
     Atom 89  H   pos: (  0.399746  0.106474  1.110154)  core sigma:           0.00
     Atom 90  O   pos: (  0.031729  0.329629  1.182495)  core sigma:         271.07
     Atom 91  H   pos: (  0.066740  0.269800  1.154646)  core sigma:           0.00
     Atom 92  H   pos: (  0.015213  0.367746  1.120525)  core sigma:           0.00
     Atom 93  O   pos: ( -0.068456  0.360797  0.027507)  core sigma:         271.07
     Atom 94  H   pos: ( -0.025871  0.308504 -0.009210)  core sigma:           0.00
     Atom 95  H   pos: ( -0.037255  0.430186  0.020438)  core sigma:           0.00
     Atom 96  O   pos: ( -0.028164  0.431673  1.010763)  core sigma:         271.07
     Atom 97  H   pos: (  0.282231  0.029017  1.048892)  core sigma:           0.00
     Atom 98  H   pos: (  0.011122  0.433003  0.946270)  core sigma:           0.00
     Atom 99  O   pos: ( -0.209995  0.357290  0.970159)  core sigma:         271.07
     Atom100  H   pos: ( -0.146710  0.390173  0.994688)  core sigma:           0.00
     Atom101  H   pos: ( -0.239297  0.407214  0.924263)  core sigma:           0.00
     Atom102  O   pos: (  0.607731  0.024539  1.646446)  core sigma:         271.07
     Atom103  H   pos: (  0.640945  0.016284  0.057806)  core sigma:           0.00
     Atom104  H   pos: (  0.549480  0.069218  1.664812)  core sigma:           0.00
     Atom105  O   pos: (  0.762334  0.212475  0.696120)  core sigma:         271.07
     Atom106  H   pos: (  0.694334  0.241850  0.703586)  core sigma:           0.00
     Atom107  H   pos: (  0.743458  0.137419  0.704273)  core sigma:           0.00
     Atom108  O   pos: (  0.073348  0.198300  0.901168)  core sigma:         271.07
     Atom109  H   pos: (  0.075918  0.128262  0.869846)  core sigma:           0.00
     Atom110  H   pos: (  0.108515  0.240067  0.851793)  core sigma:           0.00
     Atom111  O   pos: ( -0.017166  0.287346  1.445440)  core sigma:         271.07
     Atom112  H   pos: ( -0.000746  0.247347  1.512909)  core sigma:           0.00
     Atom113  H   pos: (  0.011722  0.246727  1.391371)  core sigma:           0.00
     Atom114  O   pos: (  0.095474  0.445378  1.516248)  core sigma:         271.07
     Atom115  H   pos: (  0.051345  0.394705  1.483651)  core sigma:           0.00
     Atom116  H   pos: (  0.362184  0.000804  1.582668)  core sigma:           0.00
     Atom117  O   pos: (  0.639194  0.258803  0.010611)  core sigma:         271.07
     Atom118  H   pos: (  0.665927  0.201537 -0.027464)  core sigma:           0.00
     Atom119  H   pos: (  0.574877  0.229530  0.042366)  core sigma:           0.00
     Atom120  O   pos: (  0.734606  0.099449  1.516770)  core sigma:         271.07
     Atom121  H   pos: (  0.797212  0.105431  1.559217)  core sigma:           0.00
     Atom122  H   pos: (  0.684187  0.062166  1.560069)  core sigma:           0.00
     Atom123  O   pos: (  0.207254  0.309055  0.016187)  core sigma:         271.07
     Atom124  H   pos: (  0.189395  0.367474  0.057903)  core sigma:           0.00
     Atom125  H   pos: (  0.141691  0.282649 -0.011289)  core sigma:           0.00
     Atom126  O   pos: (  0.174485  0.108441  1.523349)  core sigma:         271.07
     Atom127  H   pos: (  0.117275  0.153729  1.545898)  core sigma:           0.00
     Atom128  H   pos: (  0.216552  0.097465  1.585366)  core sigma:           0.00
     Atom129  O   pos: (  0.782072  0.276920  1.420422)  core sigma:         271.07
     Atom130  H   pos: ( -0.142015  0.281489  1.427064)  core sigma:           0.00
     Atom131  H   pos: (  0.759423  0.212598  1.450177)  core sigma:           0.00
     Atom132  O   pos: (  0.594297  0.097981  1.358473)  core sigma:         271.07
     Atom133  H   pos: (  0.653002  0.094561  1.403627)  core sigma:           0.00
     Atom134  H   pos: (  0.570230  0.028654  1.353003)  core sigma:           0.00
     Atom135  O   pos: (  0.516388  0.351348  1.543911)  core sigma:         271.07
     Atom136  H   pos: (  0.535632  0.422418  1.542769)  core sigma:           0.00
     Atom137  H   pos: (  0.570601  0.316754  1.582326)  core sigma:           0.00
     Atom138  O   pos: (  0.202467  0.336493  1.287559)  core sigma:         271.07
     Atom139  H   pos: (  0.133669  0.347777  1.259997)  core sigma:           0.00
     Atom140  H   pos: (  0.247975  0.339298  1.227445)  core sigma:           0.00
     Atom141  O   pos: (  0.504767  0.089678  1.039578)  core sigma:         271.07
     Atom142  H   pos: (  0.528208  0.024506  1.012007)  core sigma:           0.00
     Atom143  H   pos: (  0.520780  0.135286  0.983849)  core sigma:           0.00
     Atom144  O   pos: (  0.619529  0.131858  0.867297)  core sigma:         271.07
     Atom145  H   pos: (  0.588652  0.171339  0.808375)  core sigma:           0.00
     Atom146  H   pos: (  0.650423  0.079580  0.824132)  core sigma:           0.00
     Atom147  O   pos: (  0.223232  0.122712  1.310725)  core sigma:         271.07
     Atom148  H   pos: (  0.224205  0.109830  1.383904)  core sigma:           0.00
     Atom149  H   pos: (  0.211162  0.196058  1.304820)  core sigma:           0.00
     Atom150  O   pos: (  0.491424  0.433351  1.147076)  core sigma:         271.07
     Atom151  H   pos: (  0.782138  0.011934  1.093689)  core sigma:           0.00
     Atom152  H   pos: (  0.430753  0.390102  1.145849)  core sigma:           0.00
     Atom153  O   pos: (  0.321854  0.324882  1.128584)  core sigma:         271.07
     Atom154  H   pos: (  0.290645  0.339913  1.062479)  core sigma:           0.00
     Atom155  H   pos: (  0.332614  0.250836  1.129117)  core sigma:           0.00
     Atom156  O   pos: ( -0.246534  0.497451  0.799155)  core sigma:         271.07
     Atom157  H   pos: (  0.045003  0.084634  0.745523)  core sigma:           0.00
     Atom158  H   pos: ( -0.187261  0.455365  0.771404)  core sigma:           0.00
     Atom159  O   pos: (  0.577506  0.307149  0.979303)  core sigma:         271.07
     Atom160  H   pos: (  0.521512  0.330212  0.936201)  core sigma:           0.00
     Atom161  H   pos: (  0.619842  0.266418  0.935162)  core sigma:           0.00
     Atom162  O   pos: (  0.250214  0.374895  0.946952)  core sigma:         271.07
     Atom163  H   pos: (  0.184580  0.370509  0.913586)  core sigma:           0.00
     Atom164  H   pos: (  0.305004  0.356177  0.898490)  core sigma:           0.00
     Atom165  O   pos: (  0.765162  0.104019  1.001527)  core sigma:         271.07
     Atom166  H   pos: (  0.705476  0.120472  0.959854)  core sigma:           0.00
     Atom167  H   pos: (  0.816979  0.090272  0.949290)  core sigma:           0.00
     Atom168  O   pos: (  0.870180  0.076061  0.837149)  core sigma:         271.07
     Atom169  H   pos: (  0.934396  0.037992  0.827432)  core sigma:           0.00
     Atom170  H   pos: (  0.820464  0.047575  0.787856)  core sigma:           0.00
     Atom171  O   pos: (  0.480315  0.011454  0.707812)  core sigma:         271.07
     Atom172  H   pos: (  0.509620  0.082037  0.708458)  core sigma:           0.00
     Atom173  H   pos: (  0.235811  0.437530  0.684326)  core sigma:           0.00
     Atom174  O   pos: (  0.414049  0.163549  1.457226)  core sigma:         271.07
     Atom175  H   pos: (  0.480174  0.162840  1.424591)  core sigma:           0.00
     Atom176  H   pos: (  0.403217  0.090237  1.472776)  core sigma:           0.00
     Atom177  O   pos: (  0.577601  0.210710  1.189020)  core sigma:         271.07
     Atom178  H   pos: (  0.559646  0.160827  1.137422)  core sigma:           0.00
     Atom179  H   pos: (  0.584076  0.173160  1.253060)  core sigma:           0.00
     Atom180  O   pos: ( -0.262088  0.420066  1.562387)  core sigma:         271.07
     Atom181  H   pos: ( -0.245608  0.368956  1.509886)  core sigma:           0.00
     Atom182  H   pos: (  0.085213  0.009486  1.549149)  core sigma:           0.00

     Bare contribution in ppm:

     Atom  1  Ca  pos: (  0.140804  0.450113  0.515123)  bare sigma:         105.93
           109.5222         -2.6238         -0.2264
            -2.7228        110.3648         -2.5950
             0.3397         -2.5778         97.8998

     Atom  2  Ca  pos: ( -0.122766  0.442749  0.377274)  bare sigma:         107.61
           105.5352         -0.1542         -3.1243
            -0.3141        110.1471         -4.0055
            -3.3958         -3.9850        107.1577

     Atom  3  Ca  pos: (  0.020644  0.205326  0.338547)  bare sigma:         104.16
           103.4425         -4.4736         -0.2932
            -4.5119        104.1970         -5.5222
             0.4523         -5.8644        104.8513

     Atom  4  Ca  pos: (  0.296345  0.207514  0.530953)  bare sigma:         101.48
           112.0040        -10.0174         -9.2171
            -9.3415         99.2209         -4.2733
            -9.6776         -4.7616         93.2188

     Atom  5  Ca  pos: (  0.365554  0.269359  1.592083)  bare sigma:         111.45
           115.2758         -6.8438         -0.4061
            -5.5272        107.2368         -3.4111
             0.6122         -3.6932        111.8409

     Atom  6  Ca  pos: ( -0.088568  0.251431  0.794400)  bare sigma:         103.96
           103.7822         -5.1796         -6.7492
            -5.1522        110.0643         -0.0530
            -7.0371          0.3888         98.0318

     Atom  7  Ca  pos: (  0.646980  0.453892  0.496904)  bare sigma:          96.92
           105.9599         -4.2499         -4.6222
            -3.6709         97.8465         -3.4794
            -4.9071         -3.5301         86.9437

     Atom  8  Ca  pos: (  0.376582  0.448578  0.374208)  bare sigma:         104.00
           102.8945         -4.0991         -3.8140
            -3.5145        109.5992         -1.7458
            -4.4121         -1.1774         99.5202

     Atom  9  Ca  pos: (  0.518145  0.202780  0.365242)  bare sigma:         105.37
           104.2386         -3.0546         -3.9982
            -3.5257        112.3922         -3.6559
            -3.3527         -4.2393         99.4702

     Atom 10  Ca  pos: (  0.782287  0.221468  0.511598)  bare sigma:         104.89
           100.7321         -1.2774         -4.5117
            -1.4300        110.9886         -2.7972
            -5.0732         -2.8171        102.9557

     Atom 11  Ca  pos: (  0.660088  0.365597  1.138808)  bare sigma:         115.94
           113.4570         -0.3422          1.2211
             1.2079        118.6191         -1.6168
             1.8820         -1.2315        115.7311

     Atom 12  Ca  pos: ( -0.234024  0.370351  0.066442)  bare sigma:         105.74
           113.6508          5.3457         -1.5585
             4.5279         93.4816         -2.7437
            -1.9076         -2.8471        110.1010

     Atom 13  Si  pos: (  0.904792  0.114556  0.112328)  bare sigma:         -26.63
           -29.7815         -2.0834         -0.0813
            -2.3191        -28.0445         -1.2704
            -0.7161         -1.3391        -22.0622

     Atom 14  Si  pos: (  0.525836  0.235558  0.593031)  bare sigma:         -27.16
           -28.4523          1.9964          1.2423
             1.6778        -30.4042         -2.3212
             1.2410         -2.5055        -22.6281

     Atom 15  Si  pos: (  0.764033  0.216364  0.276130)  bare sigma:         -27.04
           -25.5193          4.1267         -1.2420
             4.3251        -28.5035         -0.5043
            -1.0732         -0.0660        -27.0972

     Atom 16  Si  pos: (  0.384208  0.111343  0.108619)  bare sigma:         -26.69
           -25.6159          4.2357         -0.1336
             4.7036        -28.4764         -0.2673
             0.4752         -0.4951        -25.9695

     Atom 17  Si  pos: (  0.045347  0.220750  0.582982)  bare sigma:         -27.50
           -27.5129          5.8331         -1.2341
             4.6899        -29.6690          1.1791
            -1.6600          1.1220        -25.3090

     Atom 18  Si  pos: (  0.269385  0.225549  0.290994)  bare sigma:         -26.94
           -25.4812          3.9825          0.0835
             4.0008        -26.6424         -0.0727
            -0.7107          0.4082        -28.7023

     Atom 19  Si  pos: ( -0.094756  0.414890  0.598270)  bare sigma:         -27.37
           -28.2711          4.0831          0.1487
             4.4940        -29.8444         -3.2158
             0.7546         -2.7572        -23.9953

     Atom 20  Si  pos: (  0.141711  0.422077  0.272771)  bare sigma:         -26.99
           -25.2750          3.5433         -0.3803
             3.6392        -28.7600         -0.5755
            -0.4566         -0.3944        -26.9489

     Atom 21  Si  pos: (  0.412929  0.448700  0.597630)  bare sigma:         -27.49
           -26.7985          1.8582          1.7800
             2.1576        -30.5913          1.3309
             1.7987          1.5162        -25.0709

     Atom 22  Si  pos: (  0.631007  0.409127  0.256553)  bare sigma:         -27.21
           -23.2545          5.1109         -0.2290
             5.0125        -29.6084          1.1949
            -0.2231          1.5290        -28.7740

     Atom 23  O   pos: (  0.211802  0.323365  0.239691)  bare sigma:          52.25
            52.2063         -7.8331         -1.9995
            -8.0300         55.5106         -3.0695
            -1.6332         -2.8790         49.0460

     Atom 24  O   pos: (  0.271616  0.037184  0.548164)  bare sigma:          34.74
            32.6750          4.5681         -1.9084
             6.4481         46.0077         -4.2161
             0.3821         -2.8057         25.5245

     Atom 25  O   pos: (  0.509781  0.027111  0.348816)  bare sigma:          31.65
            34.2250          0.8473          3.8883
             1.4651         37.1923          2.5469
             2.5863          0.8522         23.5312

     Atom 26  O   pos: ( -0.200840  0.400788  0.538154)  bare sigma:          26.58
            31.1555         -6.1781          0.6045
            -9.0823         20.5679         -4.1861
            -0.9628         -2.8055         28.0309

     Atom 27  O   pos: (  0.043713  0.381822  0.333105)  bare sigma:          38.69
            44.5990          1.8233         -3.3333
             3.1330         45.1060         -1.5420
            -1.7429         -0.7047         26.3796

     Atom 28  O   pos: (  0.301543  0.077369  0.025903)  bare sigma:          42.15
            42.5618          3.7409          3.7738
             2.6635         43.5047          1.4313
             3.5675          1.5971         40.3871

     Atom 29  O   pos: (  0.007750  0.177555  0.155032)  bare sigma:          58.24
            57.1466          3.7418          0.0423
             2.5136         54.2575         -2.4911
             3.4401          1.9523         63.3121

     Atom 30  H   pos: (  0.044955  0.207806  0.096788)  bare sigma:          17.15
            16.7714          5.1703         -5.6635
             5.1623         14.0548         -5.9073
            -7.2522         -6.9321         20.6207

     Atom 31  O   pos: (  0.021869  0.177275  0.695304)  bare sigma:          30.23
            29.1517         -8.0728        -17.9603
            -9.3758         22.9817          6.4255
           -14.8923          3.8327         38.5421

     Atom 32  O   pos: (  0.340760  0.179401  0.202518)  bare sigma:          55.77
            50.8855         -5.3169         -8.9436
            -5.4992         55.2659          7.0692
            -8.5506          7.1913         61.1535

     Atom 33  O   pos: (  0.719214  0.024768  0.717507)  bare sigma:          43.84
            37.2582          2.5478          2.7838
             1.9809         45.3111          2.3361
             1.4712          1.3928         48.9473

     Atom 34  O   pos: (  0.924177 -0.004068  0.146762)  bare sigma:          49.37
            43.2197         -6.1862          4.5624
             1.0806         56.9302        -11.5620
             1.2546         -5.9122         47.9691

     Atom 35  O   pos: (  0.440906  0.327250  0.606247)  bare sigma:          49.48
            45.5333         -9.8748          0.4835
            -9.9403         56.5866         -0.8682
             0.8213         -1.4296         46.3208

     Atom 36  O   pos: (  0.700835  0.310318  0.222056)  bare sigma:          49.79
            45.7078         -6.2158         -2.2326
            -7.0797         54.1197         -4.1334
            -2.1720         -3.6347         49.5527

     Atom 37  O   pos: (  0.792228  0.044346  0.528311)  bare sigma:          31.57
            43.1230         -5.9229         -5.8299
            -6.4393         34.1251          0.8993
            -0.5949          3.9919         17.4693

     Atom 38  O   pos: (  0.996428  0.010262  0.337036)  bare sigma:          34.24
            31.9616         -1.1581         -0.3813
             0.6921         30.6667          0.7787
             0.5256          0.4873         40.1039

     Atom 39  O   pos: (  0.306347  0.442335  0.539842)  bare sigma:          28.48
            41.2898         -4.2335         -1.9719
            -5.7640         17.2911         -1.2951
            -6.4973         -0.7328         26.8582

     Atom 40  O   pos: (  0.523764  0.371675  0.299478)  bare sigma:          39.90
            47.0035          2.2454         -3.9894
             2.3298         37.6092         -4.6760
            -3.8317         -5.1850         35.0961

     Atom 41  O   pos: (  0.892967  0.127919 -0.006387)  bare sigma:          33.32
            43.5563         17.2901         -4.9503
            16.8385         23.7176         -8.2296
            -3.5956         -9.9694         32.6854

     Atom 42  H   pos: ( -0.031143  0.164374  1.612342)  bare sigma:           8.11
            13.1849          9.0789         -6.9506
             9.0178          7.2091         -5.1445
            -7.4040         -4.8023          3.9266

     Atom 43  O   pos: (  0.471533  0.175010  0.052789)  bare sigma:          43.52
            56.1494          1.1107         -3.3707
             0.7129         41.8874         -3.0919
            -2.3952         -3.3268         32.5091

     Atom 44  O   pos: (  0.551814  0.199687  0.706650)  bare sigma:          48.10
            44.2224         -2.4295          7.2437
            -1.5073         46.5420         -6.6933
             5.3077         -6.2548         53.5320

     Atom 45  O   pos: (  0.809360  0.157868  0.176667)  bare sigma:          54.37
            56.8011         -3.9229        -12.0617
            -9.2202         45.8406         11.5262
            -9.3583          7.1236         60.4564

     Atom 46  O   pos: (  0.463111  0.153467  0.525990)  bare sigma:          24.73
            23.4648         -3.9319         -3.2848
            -2.3139         27.5213         -3.6387
            -4.0676         -5.6562         23.2146

     Atom 47  O   pos: (  0.687137  0.148341  0.339914)  bare sigma:          36.00
            36.2118          2.6875         -6.4759
             3.2099         47.2551         -6.9092
            -5.9423         -5.3437         24.5341

     Atom 48  O   pos: (  0.617416  0.277121  0.521801)  bare sigma:          32.58
            41.0964          0.0427         -3.7460
            -0.4335         34.6049         -2.2988
            -1.7703         -0.7084         22.0356

     Atom 49  O   pos: ( -0.148566  0.265400  0.350090)  bare sigma:          33.71
            40.2464         -1.0395         -2.0274
            -2.1249         33.1249          2.6749
            -4.1496          0.1564         27.7617

     Atom 50  O   pos: (  0.018722  0.140163  0.496008)  bare sigma:          26.37
            15.0592          7.9150          0.6484
             7.9927         33.9702         -2.8987
             1.0628         -3.5291         30.0894

     Atom 51  O   pos: (  0.188517  0.145750  0.333200)  bare sigma:          37.88
            41.4672          2.2667         -1.2027
             1.7564         47.2124         -0.3999
            -0.8887          1.3256         24.9473

     Atom 52  O   pos: (  0.151356  0.280014  0.568026)  bare sigma:          31.61
            41.6975         -7.8238         -8.1829
           -11.6084         31.9478         -0.0098
            -8.5967         -1.3454         21.1903

     Atom 53  O   pos: (  0.344808  0.267712  0.377093)  bare sigma:          31.04
            27.5640          2.0009          0.0814
             2.1389         32.0586         -2.9424
             0.5476         -2.7234         33.4866

     Atom 54  O   pos: ( -0.099333  0.409363  0.721841)  bare sigma:          38.00
            33.3658         -6.6915         -2.1203
            -6.4363         37.1084         -9.9703
            -1.3240         -5.2887         43.5199

     Atom 55  O   pos: (  0.424007  0.007570  0.166181)  bare sigma:          54.68
            48.6646         -6.8948          4.7398
            -5.8937         55.9472         -8.7606
             3.9004         -8.8745         59.4371

     Atom 56  O   pos: ( -0.044899  0.306149  0.560120)  bare sigma:          46.67
            47.4212         -7.9360         -1.2152
            -8.0676         49.6197          1.0146
            -0.6320         -0.1043         42.9749

     Atom 57  O   pos: (  0.056070  0.405262  0.834784)  bare sigma:          67.41
            75.2290          3.2661          0.2605
             3.2792         55.9297         -0.3115
             0.2600         -0.3862         71.0597

     Atom 58  H   pos: (  0.110208  0.437170  0.791915)  bare sigma:          12.36
            18.7721         10.8860        -13.7157
            11.5230          3.0369         -9.4587
           -14.3307         -9.4195         15.2780

     Atom 59  H   pos: (  0.296792 -0.048031  0.793629)  bare sigma:          11.44
            23.7321         -0.8234         16.6159
            -0.9519         -2.2978         -2.6816
            17.4944         -1.8050         12.8908

     Atom 60  O   pos: (  0.279822  0.361617  1.469862)  bare sigma:          68.20
            65.8879         -2.1962          9.5672
            -3.6543         64.5893         -2.9580
             5.9302         -1.1885         74.1166

     Atom 61  H   pos: (  0.220409  0.391573  1.503431)  bare sigma:          15.81
            23.7156         -8.9073         -7.2169
            -8.8948         10.4595          4.0518
            -6.6298          3.9604         13.2643

     Atom 62  H   pos: (  0.253671  0.341606  1.403000)  bare sigma:          14.88
             6.2312          1.7266         11.7540
             1.1396          5.8172          5.6435
             9.3248          6.3290         32.5809

     Atom 63  O   pos: (  0.419560  0.340183  0.838884)  bare sigma:          73.38
            71.4532         -5.2990         -1.9458
            -3.7544         75.7112         -3.9221
            -1.1296         -4.5828         72.9647

     Atom 64  H   pos: (  0.445352  0.286451  0.794529)  bare sigma:          17.99
            12.5867         -8.5025         -4.7880
            -8.2242         22.1274          7.7809
            -5.0887          8.8368         19.2607

     Atom 65  H   pos: (  0.418024  0.400825  0.791829)  bare sigma:          12.29
            -1.0255         -1.6427          0.0131
            -1.8733         23.0945        -15.8431
             0.2617        -17.3682         14.8120

     Atom 66  O   pos: (  0.387431  0.383652  0.125419)  bare sigma:          72.33
            77.2455          2.1282          5.3703
             1.8783         68.7574         -5.2470
             5.3125         -3.2864         70.9853

     Atom 67  H   pos: (  0.329597  0.349639  0.157001)  bare sigma:          17.26
            24.8941          7.2095         -6.2346
             8.0465         13.0444         -4.4700
            -7.5281         -5.0545         13.8541

     Atom 68  H   pos: (  0.445416  0.373163  0.170707)  bare sigma:          17.08
            24.8023          0.5333         11.0838
            -0.5108          8.3646         -1.7922
            12.4860         -1.3285         18.0597

     Atom 69  O   pos: ( -0.172251  0.428783  1.198212)  bare sigma:          77.43
            78.9156          2.6654          4.1900
             1.3579         80.8954          4.6258
             3.1654          3.6797         72.4856

     Atom 70  H   pos: (  0.153117  0.017340  1.244355)  bare sigma:          16.74
            10.2056          8.6774          5.4879
             6.7767         24.4412         10.7040
             4.7855         11.6055         15.5731

     Atom 71  H   pos: ( -0.124891  0.373436  1.208363)  bare sigma:          18.56
            21.2495         -8.8930          0.2464
            -7.9982         22.8580          0.4908
             1.5068         -0.8116         11.5807

     Atom 72  O   pos: ( -0.035295  0.074934  1.111277)  bare sigma:          73.78
            77.5162          3.9166         -1.5015
             2.4590         78.7532         -0.7310
            -1.4854         -1.6912         65.0586

     Atom 73  H   pos: ( -0.082209  0.123014  1.141532)  bare sigma:          18.08
            23.2408         -8.1424         -3.9793
           -10.3743         20.0129          5.2555
            -4.8641          4.9565         10.9755

     Atom 74  H   pos: (  0.032138  0.107352  1.112190)  bare sigma:          13.94
            28.7265         12.4527         -2.6343
            13.6913         11.2333         -2.0024
            -1.4068         -1.1166          1.8552

     Atom 75  O   pos: (  0.796366  0.217649  1.157978)  bare sigma:          73.51
            70.6819         -0.3916         -1.5278
            -0.5073         71.5135          4.1490
            -1.2577          3.9353         78.3232

     Atom 76  H   pos: (  0.785275  0.183009  1.091475)  bare sigma:          13.19
             1.0621          1.6607          3.9281
             1.3278         11.4515         15.1636
             2.9726         13.5363         27.0501

     Atom 77  H   pos: (  0.758652  0.176713  1.205364)  bare sigma:          20.66
            18.8816          3.3467         -6.8535
             3.8097         18.8989         -4.8533
            -5.9600         -3.5860         24.1926

     Atom 78  O   pos: (  0.644607  0.380298  1.315646)  bare sigma:          76.43
            75.0894         -3.6418          0.9492
            -4.3549         68.5899         -2.9133
             0.6402         -3.5057         85.6185

     Atom 79  H   pos: (  0.584417  0.377928  1.356908)  bare sigma:          20.15
            25.0624         -1.4960         -7.4049
            -0.6864         12.2103         -0.8080
            -9.0842          0.4528         23.1747

     Atom 80  H   pos: (  0.697415  0.343233  1.353467)  bare sigma:          14.48
            18.8741        -10.6752         10.2909
           -11.6290          9.0198         -7.6040
            12.0579         -8.0386         15.5449

     Atom 81  O   pos: (  0.131413  0.178864  1.087826)  bare sigma:          72.61
            75.3369         -1.9897          3.8996
            -1.0557         67.1422         -1.8894
             3.9194         -0.9935         75.3546

     Atom 82  H   pos: (  0.120236  0.190753  1.013996)  bare sigma:          13.03
             3.8994         -0.7261          8.3991
            -0.7492          1.7368         -4.7005
             9.5572         -4.5244         33.4560

     Atom 83  H   pos: (  0.200670  0.156733  1.099324)  bare sigma:          16.91
            30.7124         -6.8556          7.3298
            -6.5487         10.6515         -2.0279
             5.4492         -1.1456          9.3629

     Atom 84  O   pos: ( -0.134287  0.463350  0.191373)  bare sigma:          66.20
            64.2510          0.9475         -0.5202
            -0.4268         67.0901          4.8650
            -1.6272          6.4668         67.2582

     Atom 85  H   pos: ( -0.066957  0.449966  0.164360)  bare sigma:          18.01
            25.3200         -3.1706         -7.3346
            -1.6349         13.3216          2.9561
            -6.7228          3.4443         15.3859

     Atom 86  H   pos: (  0.165612  0.068349  0.211678)  bare sigma:          16.15
             9.6353          0.3029         -0.4845
            -1.3851         27.2612          9.1553
            -0.8396          7.5228         11.5502

     Atom 87  O   pos: (  0.330916  0.123198  1.135506)  bare sigma:          71.67
            74.8461         -2.1808         -5.7263
            -2.7092         68.6780          2.3268
            -5.9294          2.3212         71.4715

     Atom 88  H   pos: (  0.320426  0.109164  1.208052)  bare sigma:          15.21
            10.1489         -0.0868         -7.4173
             0.3124          6.1706         -2.4214
            -8.7204         -1.6594         29.2998

     Atom 89  H   pos: (  0.399746  0.106474  1.110154)  bare sigma:          13.49
            28.1703         -4.0797        -13.2633
            -4.3924          3.3770          3.7922
           -12.1980          3.2425          8.9215

     Atom 90  O   pos: (  0.031729  0.329629  1.182495)  bare sigma:          75.40
            76.0275        -10.2980          4.4835
            -7.1973         75.7003         -0.1568
             5.8643         -2.7434         74.4845

     Atom 91  H   pos: (  0.066740  0.269800  1.154646)  bare sigma:          15.97
            12.7534        -12.2065         -4.3873
           -11.6231         24.1756          8.8876
            -4.4857          9.7038         10.9687

     Atom 92  H   pos: (  0.015213  0.367746  1.120525)  bare sigma:          16.13
             8.5892         -5.9705          5.8745
            -5.8191         14.6515        -11.4557
             7.0916        -13.3454         25.1525

     Atom 93  O   pos: ( -0.068456  0.360797  0.027507)  bare sigma:          45.03
            52.2464        -15.1179         -8.9480
           -10.9157         46.2442          8.3449
            -7.5623         11.0784         36.6059

     Atom 94  H   pos: ( -0.025871  0.308504 -0.009210)  bare sigma:          14.73
            13.1462         -8.4437         -6.6009
            -6.8722         20.7446          6.8598
            -6.6247          7.6925         10.3007

     Atom 95  H   pos: ( -0.037255  0.430186  0.020438)  bare sigma:          11.77
             5.1166         11.5174         -1.5324
             9.7819         29.0779          0.1216
            -1.1867         -0.1543          1.1011

     Atom 96  O   pos: ( -0.028164  0.431673  1.010763)  bare sigma:          72.19
            69.9055          1.3953         -3.2018
             2.5648         67.0362          4.9234
            -2.2073          7.1018         79.6182

     Atom 97  H   pos: (  0.282231  0.029017  1.048892)  bare sigma:          16.62
             8.8688          3.5241          1.9465
             3.5329         24.8810         13.9300
             1.9856         12.9826         16.1077

     Atom 98  H   pos: (  0.011122  0.433003  0.946270)  bare sigma:          13.29
             9.0982         -1.3934        -14.7278
            -0.3396          1.1990          3.5678
           -13.2951          5.0716         29.5780

     Atom 99  O   pos: ( -0.209995  0.357290  0.970159)  bare sigma:          78.24
            85.1444          3.1467          4.7459
             4.1252         72.6773         -2.3723
             4.3553         -3.1752         76.9078

     Atom100  H   pos: ( -0.146710  0.390173  0.994688)  bare sigma:          14.41
            28.8521         10.2103          8.6031
            11.7657          6.7424          3.6098
             8.0705          2.4932          7.6301

     Atom101  H   pos: ( -0.239297  0.407214  0.924263)  bare sigma:          19.60
            15.7279         -4.3217          5.0908
            -5.3582         20.1824        -10.5000
             5.9052         -9.5354         22.8898

     Atom102  O   pos: (  0.607731  0.024539  1.646446)  bare sigma:          69.19
            70.8463         -3.8754         -3.5123
            -3.5311         70.5580         -2.2729
            -2.7666         -4.0096         66.1759

     Atom103  H   pos: (  0.640945  0.016284  0.057806)  bare sigma:          16.10
            11.6129         -6.2622          8.2025
            -5.3578         15.2540         -9.6995
             8.7567        -10.9854         21.4188

     Atom104  H   pos: (  0.549480  0.069218  1.664812)  bare sigma:          13.82
            21.6336        -14.4275         -5.8167
           -13.8279         16.2284          4.2152
            -6.7814          4.8554          3.5899

     Atom105  O   pos: (  0.762334  0.212475  0.696120)  bare sigma:          63.30
            65.4016          4.9434          2.2148
             5.1839         63.7035          0.0701
             2.7984         -0.2049         60.8073

     Atom106  H   pos: (  0.694334  0.241850  0.703586)  bare sigma:          16.64
            29.3764         -4.9248         -0.8186
            -4.2824         11.6362         -0.4771
            -1.3848         -0.4661          8.9165

     Atom107  H   pos: (  0.743458  0.137419  0.704273)  bare sigma:          10.67
             1.0611          7.9146         -0.3994
             6.5276         31.9896         -3.6824
            -0.7862         -4.0848         -1.0264

     Atom108  O   pos: (  0.073348  0.198300  0.901168)  bare sigma:          69.13
            59.8732          3.4739          4.9895
             4.3622         74.8888          2.0117
             2.3614          0.6014         72.6294

     Atom109  H   pos: (  0.075918  0.128262  0.869846)  bare sigma:          11.81
            -1.7676          1.1246          1.4575
             2.5806         28.4272         12.9824
             2.8906         13.8709          8.7788

     Atom110  H   pos: (  0.108515  0.240067  0.851793)  bare sigma:          19.62
            14.4012          5.3307         -2.7254
             4.7072         23.3260         -5.5239
            -1.8872         -6.6972         21.1219

     Atom111  O   pos: ( -0.017166  0.287346  1.445440)  bare sigma:          57.57
            51.5943         -0.2363          9.8042
            -0.8009         52.2684        -16.0505
             8.5155        -13.5414         68.8528

     Atom112  H   pos: ( -0.000746  0.247347  1.512909)  bare sigma:          13.33
             5.0175         -2.9677          3.4371
            -3.0828         10.3262        -10.9598
             3.2367         -9.3038         24.6576

     Atom113  H   pos: (  0.011722  0.246727  1.391371)  bare sigma:          21.08
            19.0377         -0.8747         -4.9766
            -1.4083         16.7139          6.2457
            -3.7561          3.8833         27.4956

     Atom114  O   pos: (  0.095474  0.445378  1.516248)  bare sigma:          67.31
            61.7123          0.5666         -2.2903
             1.3958         73.1120          4.1241
            -1.5590          3.4788         67.1162

     Atom115  H   pos: (  0.051345  0.394705  1.483651)  bare sigma:          15.67
            13.9598         11.8493          5.4310
            10.5723         21.8667          9.7756
             4.8556          9.6404         11.1802

     Atom116  H   pos: (  0.362184  0.000804  1.582668)  bare sigma:          14.44
            10.0377         -5.2704        -11.5960
            -4.2668          9.4171          9.3141
           -10.9049         10.2804         23.8800

     Atom117  O   pos: (  0.639194  0.258803  0.010611)  bare sigma:          63.91
            69.7744          7.3726          0.6405
             5.8183         66.1401          0.7352
             1.7194          0.7145         55.8132

     Atom118  H   pos: (  0.665927  0.201537 -0.027464)  bare sigma:          17.58
            14.3216         -4.4562         -5.4252
            -5.3633         23.9327          8.8569
            -5.8614          8.5360         14.4992

     Atom119  H   pos: (  0.574877  0.229530  0.042366)  bare sigma:          10.73
            25.7088         12.0005         -9.2516
            13.1180          6.0420         -3.5173
            -8.8933         -2.6960          0.4245

     Atom120  O   pos: (  0.734606  0.099449  1.516770)  bare sigma:          66.22
            71.5426          5.2091          2.3482
             7.6961         60.6777         -6.2978
             4.1018         -4.7564         66.4530

     Atom121  H   pos: (  0.797212  0.105431  1.559217)  bare sigma:          14.22
            24.2603          2.0490         14.3933
             1.9961          4.7717          0.8849
            15.5424          1.2292         13.6262

     Atom122  H   pos: (  0.684187  0.062166  1.560069)  bare sigma:          12.34
            16.3584         10.2411        -12.4192
            10.7227          7.6883         -8.1684
           -13.1763         -8.1432         12.9847

     Atom123  O   pos: (  0.207254  0.309055  0.016187)  bare sigma:          61.27
            70.5731          8.6023          4.0196
             7.0672         56.0397          0.9140
             1.7137          2.3626         57.1966

     Atom124  H   pos: (  0.189395  0.367474  0.057903)  bare sigma:          18.31
            13.4359         -3.6286         -2.5224
            -1.5590         22.7407          8.3857
            -1.0731          8.3474         18.7521

     Atom125  H   pos: (  0.141691  0.282649 -0.011289)  bare sigma:          17.07
            25.4648          7.0886          6.5604
             5.3349         13.9495          4.5620
             4.8001          4.7468         11.7949

     Atom126  O   pos: (  0.174485  0.108441  1.523349)  bare sigma:          60.84
            67.9906        -12.0147         -4.1267
           -11.8278         58.4331          1.4028
            -3.3446          0.4847         56.1094

     Atom127  H   pos: (  0.117275  0.153729  1.545898)  bare sigma:          17.29
            23.3920        -10.4861         -3.4267
           -10.8994         17.3598          3.5921
            -4.3155          4.1016         11.1056

     Atom128  H   pos: (  0.216552  0.097465  1.585366)  bare sigma:          14.62
            16.9152         -5.0702         13.1711
            -4.4424          6.8596         -4.2844
            15.0935         -5.6592         20.0940

     Atom129  O   pos: (  0.782072  0.276920  1.420422)  bare sigma:          70.44
            76.0012          0.3977          1.7601
            -0.8808         69.5088         -4.5547
             2.0125         -3.5781         65.7999

     Atom130  H   pos: ( -0.142015  0.281489  1.427064)  bare sigma:          13.33
            34.9163          1.8589          1.9181
             1.0531          1.5545         -0.1346
             3.2549         -0.0936          3.5142

     Atom131  H   pos: (  0.759423  0.212598  1.450177)  bare sigma:          16.34
             8.8186          7.9199         -3.2370
             8.7933         27.2018        -10.2511
            -2.9974        -10.5677         13.0084

     Atom132  O   pos: (  0.594297  0.097981  1.358473)  bare sigma:          77.75
            75.7083          4.9958          5.0591
             3.0020         78.6740         -3.1100
             4.9099         -2.9429         78.8782

     Atom133  H   pos: (  0.653002  0.094561  1.403627)  bare sigma:          16.59
            21.0877          2.5595         14.4752
             1.0227          7.8141         -0.9356
            14.0171          0.2824         20.8678

     Atom134  H   pos: (  0.570230  0.028654  1.353003)  bare sigma:          19.11
            12.6684          6.6585          1.5786
             7.9935         29.9316          1.2629
             1.0198          0.3889         14.7190

     Atom135  O   pos: (  0.516388  0.351348  1.543911)  bare sigma:          71.44
            76.7652          2.7200          1.7091
             1.2380         74.1081         -3.9355
             0.6222         -5.3607         63.4571

     Atom136  H   pos: (  0.535632  0.422418  1.542769)  bare sigma:          18.74
            14.6606          3.3926          0.5917
             1.5697         31.0129         -0.9306
             1.1797         -0.0173         10.5545

     Atom137  H   pos: (  0.570601  0.316754  1.582326)  bare sigma:          14.34
            18.3769        -10.4727         11.2550
            -8.4664         13.6394         -9.2207
            10.7779         -9.8969         11.0169

     Atom138  O   pos: (  0.202467  0.336493  1.287559)  bare sigma:          71.29
            72.5523         -0.1505          1.7614
            -1.4291         62.9608          0.9239
             0.1143          2.0954         78.3450

     Atom139  H   pos: (  0.133669  0.347777  1.259997)  bare sigma:          14.61
            27.8956         -1.6233         11.6917
            -2.4437          2.8358         -0.0539
            12.5636          0.6989         13.0976

     Atom140  H   pos: (  0.247975  0.339298  1.227445)  bare sigma:          13.37
            13.8430         -0.2741        -15.8115
             0.0517          1.5070          0.8069
           -17.0837          1.5957         24.7493

     Atom141  O   pos: (  0.504767  0.089678  1.039578)  bare sigma:          74.17
            68.8499         -1.0311         -7.1939
            -0.2254         78.6977          1.1404
            -7.6261          3.3478         74.9728

     Atom142  H   pos: (  0.528208  0.024506  1.012007)  bare sigma:          15.62
             7.1385         -6.8354         -4.0581
            -5.5670         29.0215          8.8377
            -4.0078         10.2436         10.6857

     Atom143  H   pos: (  0.520780  0.135286  0.983849)  bare sigma:          17.77
            11.0393          4.1318         -6.9724
             3.6548         19.3639         -7.7160
            -7.1223         -8.6675         22.9078

     Atom144  O   pos: (  0.619529  0.131858  0.867297)  bare sigma:          67.54
            61.6705         -6.1618          3.3697
            -7.2259         65.1278          0.4280
             3.5742          0.1174         75.8199

     Atom145  H   pos: (  0.588652  0.171339  0.808375)  bare sigma:          11.20
             2.3952         -7.6295         11.7536
            -7.8127          5.0347        -11.3982
            12.3489        -12.1831         26.1602

     Atom146  H   pos: (  0.650423  0.079580  0.824132)  bare sigma:          17.36
            12.9904         -7.4925         -6.0840
            -7.9525         18.3372          9.2345
            -6.8052          9.3700         20.7407

     Atom147  O   pos: (  0.223232  0.122712  1.310725)  bare sigma:          75.74
            66.5320         -1.5746         -1.0829
            -1.9913         76.3074         -2.6427
            -1.1933         -2.5170         84.3665

     Atom148  H   pos: (  0.224205  0.109830  1.383904)  bare sigma:          17.09
             6.9079          0.4001         -0.9874
             0.2570          9.6026         -3.2366
            -0.7503         -5.0209         34.7736

     Atom149  H   pos: (  0.211162  0.196058  1.304820)  bare sigma:          16.82
             5.1924         -4.0358          0.5982
            -3.5664         33.3499         -4.3590
             0.5898         -2.4897         11.9089

     Atom150  O   pos: (  0.491424  0.433351  1.147076)  bare sigma:          73.76
            79.4889          2.8354          0.6604
             1.8412         72.8291         -4.7209
            -0.3417         -5.7189         68.9654

     Atom151  H   pos: (  0.782138  0.011934  1.093689)  bare sigma:          16.21
             7.4607         -2.3246          3.9714
            -1.2714         20.0359        -13.9637
             2.6646        -15.0924         21.1237

     Atom152  H   pos: (  0.430753  0.390102  1.145849)  bare sigma:          14.93
            26.3688         15.9749          0.0994
            14.5892         14.2618         -0.6761
             0.9902         -0.2314          4.1479

     Atom153  O   pos: (  0.321854  0.324882  1.128584)  bare sigma:          71.93
            69.0000          1.5833         -0.1065
             0.5584         73.9247         -3.8129
            -0.1207         -4.4889         72.8670

     Atom154  H   pos: (  0.290645  0.339913  1.062479)  bare sigma:          14.76
             8.2648         -2.6595         10.9795
            -2.0640          6.9958         -7.8522
            10.7110         -8.9983         29.0140

     Atom155  H   pos: (  0.332614  0.250836  1.129117)  bare sigma:          14.45
             4.8437         -2.5353         -0.0113
            -3.1718         34.9352         -3.0359
            -0.1896         -1.7723          3.5684

     Atom156  O   pos: ( -0.246534  0.497451  0.799155)  bare sigma:          59.08
            58.0256        -10.3847         -2.6250
           -11.8759         64.2083         -1.4089
            -3.4267         -0.8273         55.0119

     Atom157  H   pos: (  0.045003  0.084634  0.745523)  bare sigma:           8.46
            -3.8552         -7.2080          2.9732
            -7.2300         18.4883        -17.2026
             3.4448        -17.5734         10.7479

     Atom158  H   pos: ( -0.187261  0.455365  0.771404)  bare sigma:           9.77
            18.8527        -17.3443        -12.3306
           -17.3890          6.7995          7.1272
           -12.4934          7.4477          3.6589

     Atom159  O   pos: (  0.577506  0.307149  0.979303)  bare sigma:          77.49
            77.8491         -4.4646          3.4171
            -4.2352         75.5217          5.4234
             3.7316          4.7293         79.0904

     Atom160  H   pos: (  0.521512  0.330212  0.936201)  bare sigma:          16.46
            22.3625         -7.3937         11.9007
            -7.1276          9.4230         -3.1083
            13.4162         -3.9733         17.5937

     Atom161  H   pos: (  0.619842  0.266418  0.935162)  bare sigma:          19.43
            17.9630         -6.6622         -4.3472
            -7.0731         21.4577          8.0637
            -5.5046          9.4384         18.8641

     Atom162  O   pos: (  0.250214  0.374895  0.946952)  bare sigma:          75.81
            81.2558         -1.4199          0.3705
            -2.9573         69.0473          0.5725
            -0.7698          1.1138         77.1381

     Atom163  H   pos: (  0.184580  0.370509  0.913586)  bare sigma:          18.80
            30.0944          0.5969          8.3215
             1.4678         10.5818         -0.4394
             9.8554         -0.5813         15.7246

     Atom164  H   pos: (  0.305004  0.356177  0.898490)  bare sigma:          13.93
            24.4472         -4.4166        -13.5812
            -5.3478          3.0470          3.0718
           -15.0275          2.6964         14.3009

     Atom165  O   pos: (  0.765162  0.104019  1.001527)  bare sigma:          70.30
            69.5426         -3.0777          1.5930
            -3.6976         62.8157          2.5983
             2.6139          1.2738         78.5277

     Atom166  H   pos: (  0.705476  0.120472  0.959854)  bare sigma:          15.17
            23.1823         -4.8445         13.4489
            -5.5408          4.2841         -2.6911
            14.5126         -2.5087         18.0469

     Atom167  H   pos: (  0.816979  0.090272  0.949290)  bare sigma:          14.03
            15.4801         -4.2147        -13.1471
            -4.3730          2.6455          4.0422
           -14.0325          4.1844         23.9521

     Atom168  O   pos: (  0.870180  0.076061  0.837149)  bare sigma:          67.18
            74.0179          0.9313          0.0296
             0.8329         62.1258          1.0206
            -2.1832         -0.1740         65.3858

     Atom169  H   pos: (  0.934396  0.037992  0.827432)  bare sigma:          13.58
            30.7807         -8.6821         -3.9302
           -10.6687          6.9263          1.0585
            -4.5055          0.7690          3.0266

     Atom170  H   pos: (  0.820464  0.047575  0.787856)  bare sigma:          13.37
            19.9258          6.3763         14.7212
             7.2174          5.7471          6.1318
            15.2797          5.0732         14.4413

     Atom171  O   pos: (  0.480315  0.011454  0.707812)  bare sigma:          69.41
            68.7067          4.2000         -6.1768
             2.8390         71.6191         -1.3040
            -7.4563         -1.7142         67.9052

     Atom172  H   pos: (  0.509620  0.082037  0.708458)  bare sigma:          12.49
             5.2063         11.8857          0.9950
            10.4479         30.3951         -0.1533
             0.9515         -0.6523          1.8677

     Atom173  H   pos: (  0.235811  0.437530  0.684326)  bare sigma:          18.73
            24.1335         -6.2103         -5.7657
            -5.4591         16.3849          4.0499
            -4.9427          3.8156         15.6693

     Atom174  O   pos: (  0.414049  0.163549  1.457226)  bare sigma:          70.44
            66.3058         -1.8139         -4.5133
            -1.2694         75.9852          3.2401
            -5.6967          4.8507         69.0255

     Atom175  H   pos: (  0.480174  0.162840  1.424591)  bare sigma:          17.43
            27.2087         -1.4765        -11.0335
            -2.4228         10.1302          1.5277
           -10.9080          0.9654         14.9651

     Atom176  H   pos: (  0.403217  0.090237  1.472776)  bare sigma:          13.24
             3.0984          2.9902         -2.5296
             4.6735         32.2582         -9.6942
            -2.4491         -8.2001          4.3767

     Atom177  O   pos: (  0.577601  0.210710  1.189020)  bare sigma:          74.17
            67.9876          4.6372          2.8897
             4.8922         74.7979         -1.1388
             2.9182         -2.6248         79.7147

     Atom178  H   pos: (  0.559646  0.160827  1.137422)  bare sigma:          16.28
             8.4803          5.9929          6.4850
             6.9168         16.5524         13.8191
             6.5157         11.4813         23.8047

     Atom179  H   pos: (  0.584076  0.173160  1.253060)  bare sigma:          15.15
             3.3463         -0.1593          2.0117
            -0.3758         12.1927        -14.2534
             2.3000        -12.9585         29.9078

     Atom180  O   pos: ( -0.262088  0.420066  1.562387)  bare sigma:          63.61
            55.8097         -1.4370         -0.1021
             0.3890         68.1195          0.1856
            -0.6914         -1.6872         66.8924

     Atom181  H   pos: ( -0.245608  0.368956  1.509886)  bare sigma:          14.32
             4.4832         -3.9444         -4.6428
            -3.2250         19.0514         14.8753
            -4.0937         16.2722         19.4210

     Atom182  H   pos: (  0.085213  0.009486  1.549149)  bare sigma:          15.47
            15.2750         13.9572         -3.5327
            12.9769         24.2744         -3.5023
            -4.3301         -4.2924          6.8683

     Diamagnetic contribution in ppm:

     Atom  1  Ca  pos: (  0.140804  0.450113  0.515123)  dia sigma:          -4.21
            -4.2239          0.0014         -0.0007
             0.0014         -4.2229          0.0070
            -0.0007          0.0070         -4.1773

     Atom  2  Ca  pos: ( -0.122766  0.442749  0.377274)  dia sigma:          -4.23
            -4.2171         -0.0042          0.0110
            -0.0042         -4.2321          0.0066
             0.0110          0.0066         -4.2285

     Atom  3  Ca  pos: (  0.020644  0.205326  0.338547)  dia sigma:          -4.23
            -4.2228          0.0160          0.0023
             0.0160         -4.2270          0.0212
             0.0023          0.0212         -4.2327

     Atom  4  Ca  pos: (  0.296345  0.207514  0.530953)  dia sigma:          -4.19
            -4.2293          0.0261          0.0261
             0.0261         -4.1895          0.0153
             0.0261          0.0153         -4.1602

     Atom  5  Ca  pos: (  0.365554  0.269359  1.592083)  dia sigma:          -4.27
            -4.2776          0.0200         -0.0002
             0.0200         -4.2500          0.0110
            -0.0002          0.0110         -4.2743

     Atom  6  Ca  pos: ( -0.088568  0.251431  0.794400)  dia sigma:          -4.21
            -4.2131          0.0139          0.0132
             0.0139         -4.2286          0.0049
             0.0132          0.0049         -4.1912

     Atom  7  Ca  pos: (  0.646980  0.453892  0.496904)  dia sigma:          -4.19
            -4.2234          0.0028          0.0067
             0.0028         -4.2051          0.0129
             0.0067          0.0129         -4.1506

     Atom  8  Ca  pos: (  0.376582  0.448578  0.374208)  dia sigma:          -4.22
            -4.2200          0.0043          0.0135
             0.0043         -4.2297          0.0072
             0.0135          0.0072         -4.1985

     Atom  9  Ca  pos: (  0.518145  0.202780  0.365242)  dia sigma:          -4.22
            -4.2177          0.0056          0.0165
             0.0056         -4.2322          0.0127
             0.0165          0.0127         -4.2019

     Atom 10  Ca  pos: (  0.782287  0.221468  0.511598)  dia sigma:          -4.21
            -4.2051          0.0010          0.0109
             0.0010         -4.2331         -0.0014
             0.0109         -0.0014         -4.2014

     Atom 11  Ca  pos: (  0.660088  0.365597  1.138808)  dia sigma:          -4.27
            -4.2698         -0.0043         -0.0038
            -0.0043         -4.2767          0.0036
            -0.0038          0.0036         -4.2588

     Atom 12  Ca  pos: ( -0.234024  0.370351  0.066442)  dia sigma:          -4.24
            -4.2607         -0.0149          0.0075
            -0.0149         -4.1918          0.0122
             0.0075          0.0122         -4.2597

     Atom 13  Si  pos: (  0.904792  0.114556  0.112328)  dia sigma:           1.91
             1.9345          0.0054         -0.0008
             0.0054          1.9366          0.0125
            -0.0008          0.0125          1.8594

     Atom 14  Si  pos: (  0.525836  0.235558  0.593031)  dia sigma:           1.94
             1.9520         -0.0284         -0.0035
            -0.0284          1.9672          0.0100
            -0.0035          0.0100          1.8979

     Atom 15  Si  pos: (  0.764033  0.216364  0.276130)  dia sigma:           1.94
             1.9224         -0.0440          0.0044
            -0.0440          1.9554          0.0059
             0.0044          0.0059          1.9369

     Atom 16  Si  pos: (  0.384208  0.111343  0.108619)  dia sigma:           1.93
             1.9165         -0.0441         -0.0086
            -0.0441          1.9491          0.0052
            -0.0086          0.0052          1.9152

     Atom 17  Si  pos: (  0.045347  0.220750  0.582982)  dia sigma:           1.96
             1.9665         -0.0506          0.0066
            -0.0506          1.9702         -0.0111
             0.0066         -0.0111          1.9330

     Atom 18  Si  pos: (  0.269385  0.225549  0.290994)  dia sigma:           1.96
             1.9503         -0.0393         -0.0034
            -0.0393          1.9640         -0.0020
            -0.0034         -0.0020          1.9709

     Atom 19  Si  pos: ( -0.094756  0.414890  0.598270)  dia sigma:           1.93
             1.9371         -0.0321         -0.0114
            -0.0321          1.9524          0.0210
            -0.0114          0.0210          1.9049

     Atom 20  Si  pos: (  0.141711  0.422077  0.272771)  dia sigma:           1.93
             1.9136         -0.0409          0.0061
            -0.0409          1.9403         -0.0016
             0.0061         -0.0016          1.9224

     Atom 21  Si  pos: (  0.412929  0.448700  0.597630)  dia sigma:           1.95
             1.9366         -0.0245         -0.0202
            -0.0245          1.9788         -0.0022
            -0.0202         -0.0022          1.9247

     Atom 22  Si  pos: (  0.631007  0.409127  0.256553)  dia sigma:           1.94
             1.9043         -0.0483         -0.0006
            -0.0483          1.9585         -0.0196
            -0.0006         -0.0196          1.9450

     Atom 23  O   pos: (  0.211802  0.323365  0.239691)  dia sigma:          18.35
            18.3325         -0.3022         -0.0358
            -0.3022         18.5728         -0.0658
            -0.0358         -0.0658         18.1513

     Atom 24  O   pos: (  0.271616  0.037184  0.548164)  dia sigma:          17.72
            17.6572          0.1164         -0.1083
             0.1164         17.7396         -0.1345
            -0.1083         -0.1345         17.7641

     Atom 25  O   pos: (  0.509781  0.027111  0.348816)  dia sigma:          17.83
            17.8129          0.0612          0.1205
             0.0612         17.8544          0.1012
             0.1205          0.1012         17.8290

     Atom 26  O   pos: ( -0.200840  0.400788  0.538154)  dia sigma:          17.92
            17.9656          0.1086          0.1509
             0.1086         17.7619          0.0696
             0.1509          0.0696         18.0357

     Atom 27  O   pos: (  0.043713  0.381822  0.333105)  dia sigma:          17.69
            17.7570          0.0578         -0.1488
             0.0578         17.6164         -0.0899
            -0.1488         -0.0899         17.7058

     Atom 28  O   pos: (  0.301543  0.077369  0.025903)  dia sigma:          17.64
            17.5932          0.0536          0.1816
             0.0536         17.6214          0.1019
             0.1816          0.1019         17.7133

     Atom 29  O   pos: (  0.007750  0.177555  0.155032)  dia sigma:          18.10
            18.2171          0.4452         -0.2640
             0.4452         17.8337         -0.2180
            -0.2640         -0.2180         18.2530

     Atom 30  H   pos: (  0.044955  0.207806  0.096788)  dia sigma:           0.95
             0.9486         -0.0000         -0.0000
            -0.0000          0.9486         -0.0000
            -0.0000         -0.0000          0.9486

     Atom 31  O   pos: (  0.021869  0.177275  0.695304)  dia sigma:          17.88
            17.7419         -0.0148         -0.1106
            -0.0148         17.8893         -0.1544
            -0.1106         -0.1544         17.9943

     Atom 32  O   pos: (  0.340760  0.179401  0.202518)  dia sigma:          18.59
            18.5418         -0.1504         -0.2305
            -0.1504         18.4792          0.2625
            -0.2305          0.2625         18.7605

     Atom 33  O   pos: (  0.719214  0.024768  0.717507)  dia sigma:          17.72
            17.5488          0.0593          0.0628
             0.0593         17.6655          0.0739
             0.0628          0.0739         17.9528

     Atom 34  O   pos: (  0.924177 -0.004068  0.146762)  dia sigma:          18.27
            18.0033         -0.1210         -0.0112
            -0.1210         18.4173         -0.2603
            -0.0112         -0.2603         18.3877

     Atom 35  O   pos: (  0.440906  0.327250  0.606247)  dia sigma:          18.38
            18.3609         -0.1768         -0.0589
            -0.1768         18.7053         -0.0024
            -0.0589         -0.0024         18.0841

     Atom 36  O   pos: (  0.700835  0.310318  0.222056)  dia sigma:          18.44
            18.3897         -0.3482         -0.0268
            -0.3482         18.6070         -0.0746
            -0.0268         -0.0746         18.3160

     Atom 37  O   pos: (  0.792228  0.044346  0.528311)  dia sigma:          17.76
            17.6955          0.1126         -0.1169
             0.1126         17.7725         -0.1031
            -0.1169         -0.1031         17.7996

     Atom 38  O   pos: (  0.996428  0.010262  0.337036)  dia sigma:          17.76
            17.7610          0.0656          0.1594
             0.0656         17.7904          0.0568
             0.1594          0.0568         17.7217

     Atom 39  O   pos: (  0.306347  0.442335  0.539842)  dia sigma:          17.82
            17.8991          0.0683          0.1220
             0.0683         17.6519          0.0565
             0.1220          0.0565         17.9106

     Atom 40  O   pos: (  0.523764  0.371675  0.299478)  dia sigma:          17.67
            17.7975          0.0702         -0.0835
             0.0702         17.5754         -0.0613
            -0.0835         -0.0613         17.6344

     Atom 41  O   pos: (  0.892967  0.127919 -0.006387)  dia sigma:          17.33
            17.3346          0.1808         -0.0691
             0.1808         17.1219         -0.1623
            -0.0691         -0.1623         17.5460

     Atom 42  H   pos: ( -0.031143  0.164374  1.612342)  dia sigma:           0.74
             0.7378         -0.0000         -0.0000
            -0.0000          0.7378         -0.0000
            -0.0000         -0.0000          0.7378

     Atom 43  O   pos: (  0.471533  0.175010  0.052789)  dia sigma:          17.74
            17.8620          0.1014         -0.1380
             0.1014         17.7578         -0.1396
            -0.1380         -0.1396         17.6146

     Atom 44  O   pos: (  0.551814  0.199687  0.706650)  dia sigma:          17.72
            17.5728          0.0797          0.0501
             0.0797         17.6188         -0.0995
             0.0501         -0.0995         17.9695

     Atom 45  O   pos: (  0.809360  0.157868  0.176667)  dia sigma:          18.44
            18.4348         -0.1871         -0.2553
            -0.1871         18.3119          0.2035
            -0.2553          0.2035         18.5621

     Atom 46  O   pos: (  0.463111  0.153467  0.525990)  dia sigma:          17.92
            17.8897          0.1398          0.1073
             0.1398         17.8984          0.1200
             0.1073          0.1200         17.9710

     Atom 47  O   pos: (  0.687137  0.148341  0.339914)  dia sigma:          17.81
            17.8329          0.0816         -0.1267
             0.0816         17.7906         -0.0848
            -0.1267         -0.0848         17.7987

     Atom 48  O   pos: (  0.617416  0.277121  0.521801)  dia sigma:          17.73
            17.7463          0.0650         -0.1459
             0.0650         17.6302         -0.0939
            -0.1459         -0.0939         17.8062

     Atom 49  O   pos: ( -0.148566  0.265400  0.350090)  dia sigma:          17.78
            17.8172          0.0564          0.1364
             0.0564         17.7434          0.1102
             0.1364          0.1102         17.7840

     Atom 50  O   pos: (  0.018722  0.140163  0.496008)  dia sigma:          17.89
            17.8556          0.0847          0.0974
             0.0847         17.8524          0.1184
             0.0974          0.1184         17.9561

     Atom 51  O   pos: (  0.188517  0.145750  0.333200)  dia sigma:          17.76
            17.7745          0.1423         -0.0436
             0.1423         17.7817         -0.0647
            -0.0436         -0.0647         17.7244

     Atom 52  O   pos: (  0.151356  0.280014  0.568026)  dia sigma:          17.76
            17.8402          0.1625         -0.0419
             0.1625         17.7734         -0.0613
            -0.0419         -0.0613         17.6740

     Atom 53  O   pos: (  0.344808  0.267712  0.377093)  dia sigma:          17.85
            17.8820          0.0722          0.1453
             0.0722         17.8190          0.0857
             0.1453          0.0857         17.8594

     Atom 54  O   pos: ( -0.099333  0.409363  0.721841)  dia sigma:          17.84
            17.7699         -0.0171         -0.0043
            -0.0171         17.6259         -0.0718
            -0.0043         -0.0718         18.1276

     Atom 55  O   pos: (  0.424007  0.007570  0.166181)  dia sigma:          18.38
            18.1634         -0.1131          0.0588
            -0.1131         18.4445         -0.3283
             0.0588         -0.3283         18.5404

     Atom 56  O   pos: ( -0.044899  0.306149  0.560120)  dia sigma:          18.32
            18.3071         -0.2227          0.0120
            -0.2227         18.5080          0.0576
             0.0120          0.0576         18.1369

     Atom 57  O   pos: (  0.056070  0.405262  0.834784)  dia sigma:          18.10
            18.5760          0.1335          0.0468
             0.1335         17.6789         -0.2629
             0.0468         -0.2629         18.0363

     Atom 58  H   pos: (  0.110208  0.437170  0.791915)  dia sigma:           0.93
             0.9266         -0.0000         -0.0000
            -0.0000          0.9266         -0.0000
            -0.0000         -0.0000          0.9266

     Atom 59  H   pos: (  0.296792 -0.048031  0.793629)  dia sigma:           0.90
             0.9013         -0.0000         -0.0000
            -0.0000          0.9013         -0.0000
            -0.0000         -0.0000          0.9013

     Atom 60  O   pos: (  0.279822  0.361617  1.469862)  dia sigma:          18.21
            18.2613         -0.2695         -0.0701
            -0.2695         17.7821          0.4347
            -0.0701          0.4347         18.5800

     Atom 61  H   pos: (  0.220409  0.391573  1.503431)  dia sigma:           0.98
             0.9809         -0.0000         -0.0000
            -0.0000          0.9809         -0.0000
            -0.0000         -0.0000          0.9809

     Atom 62  H   pos: (  0.253671  0.341606  1.403000)  dia sigma:           0.98
             0.9796         -0.0000         -0.0000
            -0.0000          0.9796         -0.0000
            -0.0000         -0.0000          0.9796

     Atom 63  O   pos: (  0.419560  0.340183  0.838884)  dia sigma:          18.01
            17.5061         -0.3113         -0.2126
            -0.3113         18.5172          0.0587
            -0.2126          0.0587         17.9988

     Atom 64  H   pos: (  0.445352  0.286451  0.794529)  dia sigma:           1.00
             0.9995         -0.0000         -0.0000
            -0.0000          0.9995         -0.0000
            -0.0000         -0.0000          0.9995

     Atom 65  H   pos: (  0.418024  0.400825  0.791829)  dia sigma:           0.92
             0.9180         -0.0000         -0.0000
            -0.0000          0.9180         -0.0000
            -0.0000         -0.0000          0.9180

     Atom 66  O   pos: (  0.387431  0.383652  0.125419)  dia sigma:          18.09
            18.7106          0.2762          0.1634
             0.2762         17.5769         -0.3101
             0.1634         -0.3101         17.9822

     Atom 67  H   pos: (  0.329597  0.349639  0.157001)  dia sigma:           1.00
             1.0040         -0.0000         -0.0000
            -0.0000          1.0040         -0.0000
            -0.0000         -0.0000          1.0040

     Atom 68  H   pos: (  0.445416  0.373163  0.170707)  dia sigma:           0.99
             0.9899         -0.0000         -0.0000
            -0.0000          0.9899         -0.0000
            -0.0000         -0.0000          0.9899

     Atom 69  O   pos: ( -0.172251  0.428783  1.198212)  dia sigma:          18.17
            18.0325         -0.3104          0.3466
            -0.3104         18.7161          0.3750
             0.3466          0.3750         17.7717

     Atom 70  H   pos: (  0.153117  0.017340  1.244355)  dia sigma:           1.00
             0.9972         -0.0000         -0.0000
            -0.0000          0.9972         -0.0000
            -0.0000         -0.0000          0.9972

     Atom 71  H   pos: ( -0.124891  0.373436  1.208363)  dia sigma:           1.02
             1.0226         -0.0000         -0.0000
            -0.0000          1.0226         -0.0000
            -0.0000         -0.0000          1.0226

     Atom 72  O   pos: ( -0.035295  0.074934  1.111277)  dia sigma:          18.23
            18.7871         -0.1056         -0.2971
            -0.1056         18.2253          0.3344
            -0.2971          0.3344         17.6850

     Atom 73  H   pos: ( -0.082209  0.123014  1.141532)  dia sigma:           1.02
             1.0179         -0.0000         -0.0000
            -0.0000          1.0179         -0.0000
            -0.0000         -0.0000          1.0179

     Atom 74  H   pos: (  0.032138  0.107352  1.112190)  dia sigma:           0.97
             0.9689         -0.0000         -0.0000
            -0.0000          0.9689         -0.0000
            -0.0000         -0.0000          0.9689

     Atom 75  O   pos: (  0.796366  0.217649  1.157978)  dia sigma:          17.95
            17.5532          0.3362         -0.3000
             0.3362         17.7854         -0.1045
            -0.3000         -0.1045         18.5090

     Atom 76  H   pos: (  0.785275  0.183009  1.091475)  dia sigma:           0.95
             0.9459         -0.0000         -0.0000
            -0.0000          0.9459         -0.0000
            -0.0000         -0.0000          0.9459

     Atom 77  H   pos: (  0.758652  0.176713  1.205364)  dia sigma:           1.06
             1.0573         -0.0000         -0.0000
            -0.0000          1.0573         -0.0000
            -0.0000         -0.0000          1.0573

     Atom 78  O   pos: (  0.644607  0.380298  1.315646)  dia sigma:          18.18
            18.7904         -0.3488         -0.2303
            -0.3488         17.6200         -0.2793
            -0.2303         -0.2793         18.1229

     Atom 79  H   pos: (  0.584417  0.377928  1.356908)  dia sigma:           1.05
             1.0509         -0.0000         -0.0000
            -0.0000          1.0509         -0.0000
            -0.0000         -0.0000          1.0509

     Atom 80  H   pos: (  0.697415  0.343233  1.353467)  dia sigma:           0.97
             0.9681         -0.0000         -0.0000
            -0.0000          0.9681         -0.0000
            -0.0000         -0.0000          0.9681

     Atom 81  O   pos: (  0.131413  0.178864  1.087826)  dia sigma:          18.24
            18.5653         -0.3374          0.2351
            -0.3374         17.6564         -0.1989
             0.2351         -0.1989         18.4867

     Atom 82  H   pos: (  0.120236  0.190753  1.013996)  dia sigma:           0.94
             0.9388         -0.0000         -0.0000
            -0.0000          0.9388         -0.0000
            -0.0000         -0.0000          0.9388

     Atom 83  H   pos: (  0.200670  0.156733  1.099324)  dia sigma:           1.01
             1.0147         -0.0000         -0.0000
            -0.0000          1.0147         -0.0000
            -0.0000         -0.0000          1.0147

     Atom 84  O   pos: ( -0.134287  0.463350  0.191373)  dia sigma:          18.16
            18.3919         -0.2327         -0.3496
            -0.2327         18.4836          0.2918
            -0.3496          0.2918         17.6030

     Atom 85  H   pos: ( -0.066957  0.449966  0.164360)  dia sigma:           1.01
             1.0131         -0.0000         -0.0000
            -0.0000          1.0131         -0.0000
            -0.0000         -0.0000          1.0131

     Atom 86  H   pos: (  0.165612  0.068349  0.211678)  dia sigma:           0.98
             0.9818         -0.0000         -0.0000
            -0.0000          0.9818         -0.0000
            -0.0000         -0.0000          0.9818

     Atom 87  O   pos: (  0.330916  0.123198  1.135506)  dia sigma:          18.24
            18.4085         -0.1872         -0.3437
            -0.1872         17.6849         -0.1350
            -0.3437         -0.1350         18.6375

     Atom 88  H   pos: (  0.320426  0.109164  1.208052)  dia sigma:           0.96
             0.9624         -0.0000         -0.0000
            -0.0000          0.9624         -0.0000
            -0.0000         -0.0000          0.9624

     Atom 89  H   pos: (  0.399746  0.106474  1.110154)  dia sigma:           0.94
             0.9402         -0.0000         -0.0000
            -0.0000          0.9402         -0.0000
            -0.0000         -0.0000          0.9402

     Atom 90  O   pos: (  0.031729  0.329629  1.182495)  dia sigma:          18.01
            17.5786         -0.5169          0.0760
            -0.5169         18.3009         -0.1507
             0.0760         -0.1507         18.1431

     Atom 91  H   pos: (  0.066740  0.269800  1.154646)  dia sigma:           0.99
             0.9877         -0.0000         -0.0000
            -0.0000          0.9877         -0.0000
            -0.0000         -0.0000          0.9877

     Atom 92  H   pos: (  0.015213  0.367746  1.120525)  dia sigma:           0.99
             0.9884         -0.0000         -0.0000
            -0.0000          0.9884         -0.0000
            -0.0000         -0.0000          0.9884

     Atom 93  O   pos: ( -0.068456  0.360797  0.027507)  dia sigma:          18.11
            17.9891         -0.0041         -0.3134
            -0.0041         18.6342          0.2264
            -0.3134          0.2264         17.7112

     Atom 94  H   pos: ( -0.025871  0.308504 -0.009210)  dia sigma:           0.92
             0.9206         -0.0000         -0.0000
            -0.0000          0.9206         -0.0000
            -0.0000         -0.0000          0.9206

     Atom 95  H   pos: ( -0.037255  0.430186  0.020438)  dia sigma:           0.92
             0.9209         -0.0000         -0.0000
            -0.0000          0.9209         -0.0000
            -0.0000         -0.0000          0.9209

     Atom 96  O   pos: ( -0.028164  0.431673  1.010763)  dia sigma:          18.15
            17.7715          0.1162         -0.3536
             0.1162         18.3053          0.3892
            -0.3536          0.3892         18.3682

     Atom 97  H   pos: (  0.282231  0.029017  1.048892)  dia sigma:           1.01
             1.0089         -0.0000         -0.0000
            -0.0000          1.0089         -0.0000
            -0.0000         -0.0000          1.0089

     Atom 98  H   pos: (  0.011122  0.433003  0.946270)  dia sigma:           0.94
             0.9431         -0.0000         -0.0000
            -0.0000          0.9431         -0.0000
            -0.0000         -0.0000          0.9431

     Atom 99  O   pos: ( -0.209995  0.357290  0.970159)  dia sigma:          17.90
            18.0632         -0.0069          0.5523
            -0.0069         17.8624         -0.3133
             0.5523         -0.3133         17.7889

     Atom100  H   pos: ( -0.146710  0.390173  0.994688)  dia sigma:           0.95
             0.9543         -0.0000         -0.0000
            -0.0000          0.9543         -0.0000
            -0.0000         -0.0000          0.9543

     Atom101  H   pos: ( -0.239297  0.407214  0.924263)  dia sigma:           1.03
             1.0274         -0.0000         -0.0000
            -0.0000          1.0274         -0.0000
            -0.0000         -0.0000          1.0274

     Atom102  O   pos: (  0.607731  0.024539  1.646446)  dia sigma:          18.17
            18.2671         -0.5772          0.1215
            -0.5772         17.8910         -0.2036
             0.1215         -0.2036         18.3571

     Atom103  H   pos: (  0.640945  0.016284  0.057806)  dia sigma:           0.99
             0.9941         -0.0000         -0.0000
            -0.0000          0.9941         -0.0000
            -0.0000         -0.0000          0.9941

     Atom104  H   pos: (  0.549480  0.069218  1.664812)  dia sigma:           0.94
             0.9427         -0.0000         -0.0000
            -0.0000          0.9427         -0.0000
            -0.0000         -0.0000          0.9427

     Atom105  O   pos: (  0.762334  0.212475  0.696120)  dia sigma:          18.13
            18.3756         -0.2588         -0.1005
            -0.2588         18.4831         -0.0128
            -0.1005         -0.0128         17.5442

     Atom106  H   pos: (  0.694334  0.241850  0.703586)  dia sigma:           0.99
             0.9878         -0.0000         -0.0000
            -0.0000          0.9878         -0.0000
            -0.0000         -0.0000          0.9878

     Atom107  H   pos: (  0.743458  0.137419  0.704273)  dia sigma:           0.89
             0.8925         -0.0000         -0.0000
            -0.0000          0.8925         -0.0000
            -0.0000         -0.0000          0.8925

     Atom108  O   pos: (  0.073348  0.198300  0.901168)  dia sigma:          17.99
            17.6144          0.3094         -0.3471
             0.3094         18.4154         -0.1546
            -0.3471         -0.1546         17.9343

     Atom109  H   pos: (  0.075918  0.128262  0.869846)  dia sigma:           0.92
             0.9159         -0.0000         -0.0000
            -0.0000          0.9159         -0.0000
            -0.0000         -0.0000          0.9159

     Atom110  H   pos: (  0.108515  0.240067  0.851793)  dia sigma:           1.04
             1.0362         -0.0000         -0.0000
            -0.0000          1.0362         -0.0000
            -0.0000         -0.0000          1.0362

     Atom111  O   pos: ( -0.017166  0.287346  1.445440)  dia sigma:          17.64
            17.1992         -0.3185         -0.1963
            -0.3185         17.4680          0.1570
            -0.1963          0.1570         18.2397

     Atom112  H   pos: ( -0.000746  0.247347  1.512909)  dia sigma:           0.86
             0.8583         -0.0000         -0.0000
            -0.0000          0.8583         -0.0000
            -0.0000         -0.0000          0.8583

     Atom113  H   pos: (  0.011722  0.246727  1.391371)  dia sigma:           1.05
             1.0451         -0.0000         -0.0000
            -0.0000          1.0451         -0.0000
            -0.0000         -0.0000          1.0451

     Atom114  O   pos: (  0.095474  0.445378  1.516248)  dia sigma:          18.11
            17.9904          0.2626         -0.1176
             0.2626         18.0037          0.5140
            -0.1176          0.5140         18.3292

     Atom115  H   pos: (  0.051345  0.394705  1.483651)  dia sigma:           0.97
             0.9749         -0.0000         -0.0000
            -0.0000          0.9749         -0.0000
            -0.0000         -0.0000          0.9749

     Atom116  H   pos: (  0.362184  0.000804  1.582668)  dia sigma:           0.95
             0.9532         -0.0000         -0.0000
            -0.0000          0.9532         -0.0000
            -0.0000         -0.0000          0.9532

     Atom117  O   pos: (  0.639194  0.258803  0.010611)  dia sigma:          18.22
            18.3171         -0.0804         -0.5265
            -0.0804         18.3230          0.2901
            -0.5265          0.2901         18.0185

     Atom118  H   pos: (  0.665927  0.201537 -0.027464)  dia sigma:           1.02
             1.0165         -0.0000         -0.0000
            -0.0000          1.0165         -0.0000
            -0.0000         -0.0000          1.0165

     Atom119  H   pos: (  0.574877  0.229530  0.042366)  dia sigma:           0.88
             0.8788         -0.0000         -0.0000
            -0.0000          0.8788         -0.0000
            -0.0000         -0.0000          0.8788

     Atom120  O   pos: (  0.734606  0.099449  1.516770)  dia sigma:          18.10
            18.5386          0.3577          0.1078
             0.3577         17.7213         -0.2430
             0.1078         -0.2430         18.0302

     Atom121  H   pos: (  0.797212  0.105431  1.559217)  dia sigma:           0.93
             0.9312         -0.0000         -0.0000
            -0.0000          0.9312         -0.0000
            -0.0000         -0.0000          0.9312

     Atom122  H   pos: (  0.684187  0.062166  1.560069)  dia sigma:           0.92
             0.9249         -0.0000         -0.0000
            -0.0000          0.9249         -0.0000
            -0.0000         -0.0000          0.9249

     Atom123  O   pos: (  0.207254  0.309055  0.016187)  dia sigma:          18.05
            18.2430          0.1107          0.1721
             0.1107         18.1357          0.7344
             0.1721          0.7344         17.7613

     Atom124  H   pos: (  0.189395  0.367474  0.057903)  dia sigma:           1.01
             1.0121         -0.0000         -0.0000
            -0.0000          1.0121         -0.0000
            -0.0000         -0.0000          1.0121

     Atom125  H   pos: (  0.141691  0.282649 -0.011289)  dia sigma:           0.95
             0.9545         -0.0000         -0.0000
            -0.0000          0.9545         -0.0000
            -0.0000         -0.0000          0.9545

     Atom126  O   pos: (  0.174485  0.108441  1.523349)  dia sigma:          17.78
            18.0093         -0.5136          0.2270
            -0.5136         17.5186          0.0517
             0.2270          0.0517         17.8215

     Atom127  H   pos: (  0.117275  0.153729  1.545898)  dia sigma:           0.95
             0.9477         -0.0000         -0.0000
            -0.0000          0.9477         -0.0000
            -0.0000         -0.0000          0.9477

     Atom128  H   pos: (  0.216552  0.097465  1.585366)  dia sigma:           0.95
             0.9471         -0.0000         -0.0000
            -0.0000          0.9471         -0.0000
            -0.0000         -0.0000          0.9471

     Atom129  O   pos: (  0.782072  0.276920  1.420422)  dia sigma:          18.16
            18.5386          0.2726         -0.0855
             0.2726         18.3078         -0.3384
            -0.0855         -0.3384         17.6344

     Atom130  H   pos: ( -0.142015  0.281489  1.427064)  dia sigma:           0.92
             0.9238         -0.0000         -0.0000
            -0.0000          0.9238         -0.0000
            -0.0000         -0.0000          0.9238

     Atom131  H   pos: (  0.759423  0.212598  1.450177)  dia sigma:           0.99
             0.9880         -0.0000         -0.0000
            -0.0000          0.9880         -0.0000
            -0.0000         -0.0000          0.9880

     Atom132  O   pos: (  0.594297  0.097981  1.358473)  dia sigma:          18.11
            18.1767          0.3374          0.5795
             0.3374         18.4214          0.0569
             0.5795          0.0569         17.7430

     Atom133  H   pos: (  0.653002  0.094561  1.403627)  dia sigma:           0.99
             0.9930         -0.0000         -0.0000
            -0.0000          0.9930         -0.0000
            -0.0000         -0.0000          0.9930

     Atom134  H   pos: (  0.570230  0.028654  1.353003)  dia sigma:           1.02
             1.0239         -0.0000         -0.0000
            -0.0000          1.0239         -0.0000
            -0.0000         -0.0000          1.0239

     Atom135  O   pos: (  0.516388  0.351348  1.543911)  dia sigma:          18.15
            18.0558         -0.0383          0.3267
            -0.0383         18.7437         -0.2866
             0.3267         -0.2866         17.6548

     Atom136  H   pos: (  0.535632  0.422418  1.542769)  dia sigma:           1.02
             1.0185         -0.0000         -0.0000
            -0.0000          1.0185         -0.0000
            -0.0000         -0.0000          1.0185

     Atom137  H   pos: (  0.570601  0.316754  1.582326)  dia sigma:           0.97
             0.9712         -0.0000         -0.0000
            -0.0000          0.9712         -0.0000
            -0.0000         -0.0000          0.9712

     Atom138  O   pos: (  0.202467  0.336493  1.287559)  dia sigma:          18.14
            18.6718         -0.1232         -0.1392
            -0.1232         17.5594         -0.1117
            -0.1392         -0.1117         18.1807

     Atom139  H   pos: (  0.133669  0.347777  1.259997)  dia sigma:           0.96
             0.9620         -0.0000         -0.0000
            -0.0000          0.9620         -0.0000
            -0.0000         -0.0000          0.9620

     Atom140  H   pos: (  0.247975  0.339298  1.227445)  dia sigma:           0.95
             0.9516         -0.0000         -0.0000
            -0.0000          0.9516         -0.0000
            -0.0000         -0.0000          0.9516

     Atom141  O   pos: (  0.504767  0.089678  1.039578)  dia sigma:          18.16
            17.5709         -0.1580         -0.2927
            -0.1580         18.7263         -0.2083
            -0.2927         -0.2083         18.1889

     Atom142  H   pos: (  0.528208  0.024506  1.012007)  dia sigma:           0.98
             0.9802         -0.0000         -0.0000
            -0.0000          0.9802         -0.0000
            -0.0000         -0.0000          0.9802

     Atom143  H   pos: (  0.520780  0.135286  0.983849)  dia sigma:           1.01
             1.0097         -0.0000         -0.0000
            -0.0000          1.0097         -0.0000
            -0.0000         -0.0000          1.0097

     Atom144  O   pos: (  0.619529  0.131858  0.867297)  dia sigma:          18.09
            17.7765         -0.5585          0.0492
            -0.5585         18.2947          0.1171
             0.0492          0.1171         18.1882

     Atom145  H   pos: (  0.588652  0.171339  0.808375)  dia sigma:           0.89
             0.8943         -0.0000         -0.0000
            -0.0000          0.8943         -0.0000
            -0.0000         -0.0000          0.8943

     Atom146  H   pos: (  0.650423  0.079580  0.824132)  dia sigma:           1.00
             0.9970         -0.0000         -0.0000
            -0.0000          0.9970         -0.0000
            -0.0000         -0.0000          0.9970

     Atom147  O   pos: (  0.223232  0.122712  1.310725)  dia sigma:          18.07
            17.3537         -0.1942          0.0234
            -0.1942         18.4473         -0.2920
             0.0234         -0.2920         18.4084

     Atom148  H   pos: (  0.224205  0.109830  1.383904)  dia sigma:           0.99
             0.9863         -0.0000         -0.0000
            -0.0000          0.9863         -0.0000
            -0.0000         -0.0000          0.9863

     Atom149  H   pos: (  0.211162  0.196058  1.304820)  dia sigma:           0.99
             0.9900         -0.0000         -0.0000
            -0.0000          0.9900         -0.0000
            -0.0000         -0.0000          0.9900

     Atom150  O   pos: (  0.491424  0.433351  1.147076)  dia sigma:          18.14
            18.1633          0.3616          0.0943
             0.3616         18.2127         -0.5362
             0.0943         -0.5362         18.0442

     Atom151  H   pos: (  0.782138  0.011934  1.093689)  dia sigma:           1.00
             0.9965         -0.0000         -0.0000
            -0.0000          0.9965         -0.0000
            -0.0000         -0.0000          0.9965

     Atom152  H   pos: (  0.430753  0.390102  1.145849)  dia sigma:           0.98
             0.9838         -0.0000         -0.0000
            -0.0000          0.9838         -0.0000
            -0.0000         -0.0000          0.9838

     Atom153  O   pos: (  0.321854  0.324882  1.128584)  dia sigma:          18.18
            17.7157         -0.2509          0.3477
            -0.2509         18.5058         -0.1872
             0.3477         -0.1872         18.3110

     Atom154  H   pos: (  0.290645  0.339913  1.062479)  dia sigma:           0.98
             0.9761         -0.0000         -0.0000
            -0.0000          0.9761         -0.0000
            -0.0000         -0.0000          0.9761

     Atom155  H   pos: (  0.332614  0.250836  1.129117)  dia sigma:           0.98
             0.9757         -0.0000         -0.0000
            -0.0000          0.9757         -0.0000
            -0.0000         -0.0000          0.9757

     Atom156  O   pos: ( -0.246534  0.497451  0.799155)  dia sigma:          18.06
            17.9946         -0.3655         -0.1045
            -0.3655         18.1262         -0.1845
            -0.1045         -0.1845         18.0529

     Atom157  H   pos: (  0.045003  0.084634  0.745523)  dia sigma:           0.84
             0.8430         -0.0000         -0.0000
            -0.0000          0.8430         -0.0000
            -0.0000         -0.0000          0.8430

     Atom158  H   pos: ( -0.187261  0.455365  0.771404)  dia sigma:           0.88
             0.8838         -0.0000         -0.0000
            -0.0000          0.8838         -0.0000
            -0.0000         -0.0000          0.8838

     Atom159  O   pos: (  0.577506  0.307149  0.979303)  dia sigma:          18.12
            18.3875         -0.6627          0.0768
            -0.6627         17.8108          0.2108
             0.0768          0.2108         18.1517

     Atom160  H   pos: (  0.521512  0.330212  0.936201)  dia sigma:           0.98
             0.9845         -0.0000         -0.0000
            -0.0000          0.9845         -0.0000
            -0.0000         -0.0000          0.9845

     Atom161  H   pos: (  0.619842  0.266418  0.935162)  dia sigma:           1.04
             1.0362         -0.0000         -0.0000
            -0.0000          1.0362         -0.0000
            -0.0000         -0.0000          1.0362

     Atom162  O   pos: (  0.250214  0.374895  0.946952)  dia sigma:          18.17
            18.8588         -0.1188          0.0301
            -0.1188         17.4777          0.2437
             0.0301          0.2437         18.1619

     Atom163  H   pos: (  0.184580  0.370509  0.913586)  dia sigma:           1.02
             1.0189         -0.0000         -0.0000
            -0.0000          1.0189         -0.0000
            -0.0000         -0.0000          1.0189

     Atom164  H   pos: (  0.305004  0.356177  0.898490)  dia sigma:           0.94
             0.9358         -0.0000         -0.0000
            -0.0000          0.9358         -0.0000
            -0.0000         -0.0000          0.9358

     Atom165  O   pos: (  0.765162  0.104019  1.001527)  dia sigma:          18.20
            18.6940         -0.3151         -0.0175
            -0.3151         17.6471          0.0214
            -0.0175          0.0214         18.2714

     Atom166  H   pos: (  0.705476  0.120472  0.959854)  dia sigma:           0.98
             0.9804         -0.0000         -0.0000
            -0.0000          0.9804         -0.0000
            -0.0000         -0.0000          0.9804

     Atom167  H   pos: (  0.816979  0.090272  0.949290)  dia sigma:           0.97
             0.9681         -0.0000         -0.0000
            -0.0000          0.9681         -0.0000
            -0.0000         -0.0000          0.9681

     Atom168  O   pos: (  0.870180  0.076061  0.837149)  dia sigma:          18.25
            18.6704         -0.1842          0.3071
            -0.1842         18.0304          0.3073
             0.3071          0.3073         18.0423

     Atom169  H   pos: (  0.934396  0.037992  0.827432)  dia sigma:           0.95
             0.9500         -0.0000         -0.0000
            -0.0000          0.9500         -0.0000
            -0.0000         -0.0000          0.9500

     Atom170  H   pos: (  0.820464  0.047575  0.787856)  dia sigma:           0.94
             0.9444         -0.0000         -0.0000
            -0.0000          0.9444         -0.0000
            -0.0000         -0.0000          0.9444

     Atom171  O   pos: (  0.480315  0.011454  0.707812)  dia sigma:          18.09
            18.1905         -0.2057         -0.2453
            -0.2057         18.5878          0.1636
            -0.2453          0.1636         17.5004

     Atom172  H   pos: (  0.509620  0.082037  0.708458)  dia sigma:           0.92
             0.9174         -0.0000         -0.0000
            -0.0000          0.9174         -0.0000
            -0.0000         -0.0000          0.9174

     Atom173  H   pos: (  0.235811  0.437530  0.684326)  dia sigma:           1.03
             1.0289         -0.0000         -0.0000
            -0.0000          1.0289         -0.0000
            -0.0000         -0.0000          1.0289

     Atom174  O   pos: (  0.414049  0.163549  1.457226)  dia sigma:          18.16
            18.3716          0.1917         -0.5251
             0.1917         18.3565         -0.1519
            -0.5251         -0.1519         17.7370

     Atom175  H   pos: (  0.480174  0.162840  1.424591)  dia sigma:           1.02
             1.0160         -0.0000         -0.0000
            -0.0000          1.0160         -0.0000
            -0.0000         -0.0000          1.0160

     Atom176  H   pos: (  0.403217  0.090237  1.472776)  dia sigma:           0.95
             0.9463         -0.0000         -0.0000
            -0.0000          0.9463         -0.0000
            -0.0000         -0.0000          0.9463

     Atom177  O   pos: (  0.577601  0.210710  1.189020)  dia sigma:          18.20
            17.5565          0.1647          0.2512
             0.1647         18.2509          0.0468
             0.2512          0.0468         18.8006

     Atom178  H   pos: (  0.559646  0.160827  1.137422)  dia sigma:           1.01
             1.0058         -0.0000         -0.0000
            -0.0000          1.0058         -0.0000
            -0.0000         -0.0000          1.0058

     Atom179  H   pos: (  0.584076  0.173160  1.253060)  dia sigma:           0.98
             0.9790         -0.0000         -0.0000
            -0.0000          0.9790         -0.0000
            -0.0000         -0.0000          0.9790

     Atom180  O   pos: ( -0.262088  0.420066  1.562387)  dia sigma:          18.17
            17.8345          0.3538         -0.2709
             0.3538         18.5867          0.2940
            -0.2709          0.2940         18.0827

     Atom181  H   pos: ( -0.245608  0.368956  1.509886)  dia sigma:           0.97
             0.9677         -0.0000         -0.0000
            -0.0000          0.9677         -0.0000
            -0.0000         -0.0000          0.9677

     Atom182  H   pos: (  0.085213  0.009486  1.549149)  dia sigma:           0.97
             0.9720         -0.0000         -0.0000
            -0.0000          0.9720         -0.0000
            -0.0000         -0.0000          0.9720

     Paramagnetic contribution in ppm:

     Atom  1  Ca  pos: (  0.140804  0.450113  0.515123)  para sigma:        -472.85
          -466.6980        -18.7469         -3.7902
           -19.1190       -458.0358        -11.9493
            -1.1656        -12.4580       -493.8017

     Atom  2  Ca  pos: ( -0.122766  0.442749  0.377274)  para sigma:        -464.62
          -476.6950         -5.3332        -10.1249
            -6.3200       -454.7394        -13.6151
           -11.2959        -13.8867       -462.4299

     Atom  3  Ca  pos: (  0.020644  0.205326  0.338547)  para sigma:        -482.23
          -488.3297        -10.6587         -0.4837
           -12.2735       -484.3591        -14.9982
             3.1682        -14.1786       -473.9879

     Atom  4  Ca  pos: (  0.296345  0.207514  0.530953)  para sigma:        -490.90
          -463.0408        -36.8396        -38.7117
           -34.4973       -502.3368        -14.7619
           -39.2745        -15.1704       -507.3330

     Atom  5  Ca  pos: (  0.365554  0.269359  1.592083)  para sigma:        -457.39
          -437.3168        -17.8941         -8.3289
           -15.0076       -473.1240         -7.7059
            -5.6608         -9.0194       -461.7276

     Atom  6  Ca  pos: ( -0.088568  0.251431  0.794400)  para sigma:        -461.19
          -466.6938        -17.9095        -18.3886
           -16.5094       -436.6215         -6.7260
           -17.4410         -7.7595       -480.2401

     Atom  7  Ca  pos: (  0.646980  0.453892  0.496904)  para sigma:        -522.77
          -491.8538        -24.6832        -20.3518
           -23.7189       -533.3448        -13.0916
           -20.9104        -13.1803       -543.1116

     Atom  8  Ca  pos: (  0.376582  0.448578  0.374208)  para sigma:        -479.16
          -489.7050        -25.4161        -12.9775
           -21.0917       -457.9860         -5.1892
           -15.3624         -0.3028       -489.7967

     Atom  9  Ca  pos: (  0.518145  0.202780  0.365242)  para sigma:        -469.07
          -482.6322        -14.9506        -11.8661
           -18.6124       -436.9806        -10.1252
            -6.7186        -13.9022       -487.5949

     Atom 10  Ca  pos: (  0.782287  0.221468  0.511598)  para sigma:        -473.46
          -490.9756         -9.6115        -19.0382
           -10.0473       -454.0959        -17.6206
           -18.6162        -17.5334       -475.3206

     Atom 11  Ca  pos: (  0.660088  0.365597  1.138808)  para sigma:        -437.58
          -447.8326         -3.6601          2.8800
             1.6405       -426.8757         -5.1034
             5.4107         -3.4343       -438.0453

     Atom 12  Ca  pos: ( -0.234024  0.370351  0.066442)  para sigma:        -490.03
          -462.8481         18.9956         -7.4161
            19.7717       -520.2006         -4.1714
            -7.5705         -5.2373       -487.0357

     Atom 13  Si  pos: (  0.904792  0.114556  0.112328)  para sigma:        -395.58
          -418.7174        -18.3226         13.0977
           -18.7025       -405.5378          1.2552
             4.0330         -5.3792       -362.4994

     Atom 14  Si  pos: (  0.525836  0.235558  0.593031)  para sigma:        -401.26
          -409.2913         23.8608          4.4736
            19.0698       -421.6344        -12.1455
             3.6552        -12.1703       -372.8517

     Atom 15  Si  pos: (  0.764033  0.216364  0.276130)  para sigma:        -396.11
          -383.8700         32.9354          0.3229
            37.1058       -400.8213         -7.0070
            -0.7912          1.0925       -403.6284

     Atom 16  Si  pos: (  0.384208  0.111343  0.108619)  para sigma:        -394.45
          -368.7019         31.7879          3.4365
            34.2978       -412.6255          0.7763
            12.3945         -2.3120       -402.0135

     Atom 17  Si  pos: (  0.045347  0.220750  0.582982)  para sigma:        -404.60
          -406.2114         40.7395          0.6959
            33.3234       -418.6943          8.7810
            -5.1671         12.7847       -388.8876

     Atom 18  Si  pos: (  0.269385  0.225549  0.290994)  para sigma:        -394.88
          -385.3633         32.6118          9.2167
            32.5408       -399.3222         -3.0587
             1.7327          3.4465       -399.9604

     Atom 19  Si  pos: ( -0.094756  0.414890  0.598270)  para sigma:        -406.42
          -403.4127         25.0615         -1.3641
            28.1808       -425.6070        -13.4401
             4.3672        -14.7629       -390.2531

     Atom 20  Si  pos: (  0.141711  0.422077  0.272771)  para sigma:        -398.98
          -380.3604         29.9522         -4.6138
            29.4241       -413.9836          0.2866
            -1.7906          1.0782       -402.5909

     Atom 21  Si  pos: (  0.412929  0.448700  0.597630)  para sigma:        -406.20
          -388.9696          8.9188          7.1861
            14.6846       -435.4514          5.9726
             9.2007          6.6292       -394.1675

     Atom 22  Si  pos: (  0.631007  0.409127  0.256553)  para sigma:        -405.15
          -376.5305         38.0230          5.1968
            35.9156       -419.6509         12.1529
             6.9108         13.1963       -419.2762

     Atom 23  O   pos: (  0.211802  0.323365  0.239691)  para sigma:         -64.74
           -66.0566        -19.7963         -3.1129
           -19.8533        -55.2852         -6.7494
            -1.6657         -6.5820        -72.8807

     Atom 24  O   pos: (  0.271616  0.037184  0.548164)  para sigma:         -97.19
          -104.0837         12.5853         -6.7036
            16.1661        -71.0556        -11.2549
            -1.0371         -6.6162       -116.4385

     Atom 25  O   pos: (  0.509781  0.027111  0.348816)  para sigma:        -106.00
          -102.2584          2.9058          8.5906
             4.0871        -94.4034          7.2169
             6.4691          3.4500       -121.3310

     Atom 26  O   pos: ( -0.200840  0.400788  0.538154)  para sigma:        -118.72
          -106.8266        -12.8427          3.3858
           -20.0504       -135.7195         -8.7975
            -0.6921         -5.2364       -113.6277

     Atom 27  O   pos: (  0.043713  0.381822  0.333105)  para sigma:         -87.75
           -75.0210          5.9185        -10.9579
             8.4431        -75.5197         -4.6222
            -6.3330         -2.1270       -112.7052

     Atom 28  O   pos: (  0.301543  0.077369  0.025903)  para sigma:         -80.10
           -77.0647          8.7143         11.4682
             5.7004        -80.1210          5.8761
            10.7207          6.2002        -83.1132

     Atom 29  O   pos: (  0.007750  0.177555  0.155032)  para sigma:         -53.67
           -56.5682         11.9976         -3.7021
             8.8043        -66.4272         -6.6803
             7.4660          4.7184        -37.9998

     Atom 30  H   pos: (  0.044955  0.207806  0.096788)  para sigma:           0.00
             0.0000          0.0000          0.0000
             0.0000          0.0000          0.0000
             0.0000          0.0000          0.0000

     Atom 31  O   pos: (  0.021869  0.177275  0.695304)  para sigma:        -107.81
          -109.1237        -15.6956        -40.0762
           -18.7038       -124.9772         14.0987
           -34.0863          7.7462        -89.3191

     Atom 32  O   pos: (  0.340760  0.179401  0.202518)  para sigma:         -57.65
           -67.9066        -13.5712        -21.6670
           -14.5260        -62.3851         18.5265
           -20.4665         18.7881        -42.6718

     Atom 33  O   pos: (  0.719214  0.024768  0.717507)  para sigma:         -76.64
           -90.2172          5.7216          4.6923
             4.6716        -76.6906          7.2942
             2.4988          5.2829        -63.0172

     Atom 34  O   pos: (  0.924177 -0.004068  0.146762)  para sigma:         -73.65
           -90.8437        -13.5649         12.2664
             4.6671        -55.6300        -30.4385
             4.0788        -15.9056        -74.4833

     Atom 35  O   pos: (  0.440906  0.327250  0.606247)  para sigma:         -70.40
           -78.7453        -21.2213         -1.6933
           -21.0797        -53.0863         -3.4348
            -0.7521         -4.4514        -79.3628

     Atom 36  O   pos: (  0.700835  0.310318  0.222056)  para sigma:         -71.82
           -80.9922        -15.3965         -4.3186
           -17.6533        -60.7827         -8.5924
            -3.7595         -8.1425        -73.6733

     Atom 37  O   pos: (  0.792228  0.044346  0.528311)  para sigma:        -105.73
           -79.8297        -10.8534        -15.4515
           -13.0896       -101.7224         -0.5724
            -2.5183          6.4108       -135.6519

     Atom 38  O   pos: (  0.996428  0.010262  0.337036)  para sigma:         -99.58
          -106.6585         -1.9419          1.3093
             3.1187       -108.4228          4.1024
             4.2138          3.9481        -83.6638

     Atom 39  O   pos: (  0.306347  0.442335  0.539842)  para sigma:        -112.02
           -82.2239         -7.9571         -1.1172
           -11.8793       -137.5815         -4.3442
           -11.8010         -3.0000       -116.2453

     Atom 40  O   pos: (  0.523764  0.371675  0.299478)  para sigma:         -85.76
           -69.3900          5.7897        -13.1560
             5.7556        -92.4288        -10.8119
           -13.2057        -12.0420        -95.4641

     Atom 41  O   pos: (  0.892967  0.127919 -0.006387)  para sigma:        -103.91
           -82.8635         40.5010        -11.6472
            39.8175       -129.7287        -20.0875
            -9.6194        -25.9442        -99.1331

     Atom 42  H   pos: ( -0.031143  0.164374  1.612342)  para sigma:           0.00
             0.0000          0.0000          0.0000
             0.0000          0.0000          0.0000
             0.0000          0.0000          0.0000

     Atom 43  O   pos: (  0.471533  0.175010  0.052789)  para sigma:         -77.28
           -51.3443          5.3259         -8.5382
             3.2784        -82.0891         -8.7720
            -6.0316         -9.1091        -98.4018

     Atom 44  O   pos: (  0.551814  0.199687  0.706650)  para sigma:         -65.51
           -75.5488         -2.9430         16.5088
            -1.4956        -70.9044        -16.4515
            10.6219        -14.2998        -50.0905

     Atom 45  O   pos: (  0.809360  0.157868  0.176667)  para sigma:         -62.36
           -54.8170         -7.7640        -31.3197
           -21.8925        -87.0876         29.9790
           -24.1345         18.2259        -45.1848

     Atom 46  O   pos: (  0.463111  0.153467  0.525990)  para sigma:        -123.00
          -126.3555         -7.0293         -8.2543
            -3.4563       -118.3094         -5.9363
            -9.5382        -10.6135       -124.3215

     Atom 47  O   pos: (  0.687137  0.148341  0.339914)  para sigma:         -96.21
           -97.3910          7.1510        -16.4290
             8.7764        -72.9799        -17.8744
           -15.6211        -13.9441       -118.2589

     Atom 48  O   pos: (  0.617416  0.277121  0.521801)  para sigma:        -101.67
           -82.6870          2.4143        -12.5176
             1.4556        -97.8884         -5.8865
            -6.6886         -1.3594       -124.4369

     Atom 49  O   pos: ( -0.148566  0.265400  0.350090)  para sigma:        -101.64
           -87.1269         -1.4274         -1.0301
            -4.1901       -105.2958          6.5717
            -6.8068          1.6097       -112.4949

     Atom 50  O   pos: (  0.018722  0.140163  0.496008)  para sigma:        -117.89
          -143.7796         18.4602          2.6319
            19.1832       -101.5558         -4.4690
             4.2488         -6.3078       -108.3264

     Atom 51  O   pos: (  0.188517  0.145750  0.333200)  para sigma:         -91.48
           -83.1085          7.4161         -5.0979
             6.6795        -72.3767         -3.7912
            -3.7533          0.1502       -118.9552

     Atom 52  O   pos: (  0.151356  0.280014  0.568026)  para sigma:        -105.14
           -81.9194        -15.9331        -18.1993
           -24.8283       -107.4248         -1.8492
           -18.3949         -4.8822       -126.0769

     Atom 53  O   pos: (  0.344808  0.267712  0.377093)  para sigma:        -108.50
          -116.9641          4.6309          1.6750
             5.0876       -108.1705         -5.1756
             2.7878         -4.4588       -100.3668

     Atom 54  O   pos: ( -0.099333  0.409363  0.721841)  para sigma:         -91.37
          -105.0477        -11.4029         -5.8440
           -11.7483        -93.3023        -22.6603
            -4.0773        -13.9545        -75.7705

     Atom 55  O   pos: (  0.424007  0.007570  0.166181)  para sigma:         -59.11
           -74.2220        -14.3866         11.7874
           -11.9859        -55.5085        -21.7740
             9.4414        -22.4811        -47.5971

     Atom 56  O   pos: ( -0.044899  0.306149  0.560120)  para sigma:         -76.78
           -76.6475        -21.2558         -3.6325
           -20.5354        -67.9458          2.8757
            -1.8567         -0.0090        -85.7567

     Atom 57  O   pos: (  0.056070  0.405262  0.834784)  para sigma:         -31.20
           -11.2810          6.6931          0.4843
             6.3918        -54.7934         -2.0895
            -0.2628         -3.1355        -27.5181

     Atom 58  H   pos: (  0.110208  0.437170  0.791915)  para sigma:           0.00
             0.0000          0.0000          0.0000
             0.0000          0.0000          0.0000
             0.0000          0.0000          0.0000

     Atom 59  H   pos: (  0.296792 -0.048031  0.793629)  para sigma:           0.00
             0.0000          0.0000          0.0000
             0.0000          0.0000          0.0000
             0.0000          0.0000          0.0000

     Atom 60  O   pos: (  0.279822  0.361617  1.469862)  para sigma:         -30.52
           -32.0424         -5.1504         18.0112
            -8.3642        -41.8583         -2.4973
            10.6438          1.1362        -17.6576

     Atom 61  H   pos: (  0.220409  0.391573  1.503431)  para sigma:           0.00
             0.0000          0.0000          0.0000
             0.0000          0.0000          0.0000
             0.0000          0.0000          0.0000

     Atom 62  H   pos: (  0.253671  0.341606  1.403000)  para sigma:           0.00
             0.0000          0.0000          0.0000
             0.0000          0.0000          0.0000
             0.0000          0.0000          0.0000

     Atom 63  O   pos: (  0.419560  0.340183  0.838884)  para sigma:         -15.06
           -23.1133        -10.4061         -4.6294
            -7.0285         -4.5272         -8.6435
            -3.1948         -9.7914        -17.5515

     Atom 64  H   pos: (  0.445352  0.286451  0.794529)  para sigma:           0.00
             0.0000          0.0000          0.0000
             0.0000          0.0000          0.0000
             0.0000          0.0000          0.0000

     Atom 65  H   pos: (  0.418024  0.400825  0.791829)  para sigma:           0.00
             0.0000          0.0000          0.0000
             0.0000          0.0000          0.0000
             0.0000          0.0000          0.0000

     Atom 66  O   pos: (  0.387431  0.383652  0.125419)  para sigma:         -18.10
            -2.7268          6.1727         10.7259
             5.2704        -30.0470        -12.2809
            10.6669         -7.7397        -21.5155

     Atom 67  H   pos: (  0.329597  0.349639  0.157001)  para sigma:           0.00
             0.0000          0.0000          0.0000
             0.0000          0.0000          0.0000
             0.0000          0.0000          0.0000

     Atom 68  H   pos: (  0.445416  0.373163  0.170707)  para sigma:           0.00
             0.0000          0.0000          0.0000
             0.0000          0.0000          0.0000
             0.0000          0.0000          0.0000

     Atom 69  O   pos: ( -0.172251  0.428783  1.198212)  para sigma:          -5.95
            -5.4572          1.6747         11.5251
            -0.6693          7.1858         13.4415
             8.8795         11.5035        -19.5635

     Atom 70  H   pos: (  0.153117  0.017340  1.244355)  para sigma:           0.00
             0.0000          0.0000          0.0000
             0.0000          0.0000          0.0000
             0.0000          0.0000          0.0000

     Atom 71  H   pos: ( -0.124891  0.373436  1.208363)  para sigma:           0.00
             0.0000          0.0000          0.0000
             0.0000          0.0000          0.0000
             0.0000          0.0000          0.0000

     Atom 72  O   pos: ( -0.035295  0.074934  1.111277)  para sigma:         -16.08
            -5.3700          8.0239         -6.0488
             5.8028         -7.7086          1.7226
            -6.0350         -0.8291        -35.1717

     Atom 73  H   pos: ( -0.082209  0.123014  1.141532)  para sigma:           0.00
             0.0000          0.0000          0.0000
             0.0000          0.0000          0.0000
             0.0000          0.0000          0.0000

     Atom 74  H   pos: (  0.032138  0.107352  1.112190)  para sigma:           0.00
             0.0000          0.0000          0.0000
             0.0000          0.0000          0.0000
             0.0000          0.0000          0.0000

     Atom 75  O   pos: (  0.796366  0.217649  1.157978)  para sigma:         -14.85
           -22.6665          2.1613         -3.7976
             1.9590        -23.5044          8.6278
            -3.7771          7.8834          1.6336

     Atom 76  H   pos: (  0.785275  0.183009  1.091475)  para sigma:           0.00
             0.0000          0.0000          0.0000
             0.0000          0.0000          0.0000
             0.0000          0.0000          0.0000

     Atom 77  H   pos: (  0.758652  0.176713  1.205364)  para sigma:           0.00
             0.0000          0.0000          0.0000
             0.0000          0.0000          0.0000
             0.0000          0.0000          0.0000

     Atom 78  O   pos: (  0.644607  0.380298  1.315646)  para sigma:          -8.12
            -3.6864        -11.4857          2.4214
           -12.8227        -24.3486         -8.4691
             2.0817        -10.8978          3.6679

     Atom 79  H   pos: (  0.584417  0.377928  1.356908)  para sigma:           0.00
             0.0000          0.0000          0.0000
             0.0000          0.0000          0.0000
             0.0000          0.0000          0.0000

     Atom 80  H   pos: (  0.697415  0.343233  1.353467)  para sigma:           0.00
             0.0000          0.0000          0.0000
             0.0000          0.0000          0.0000
             0.0000          0.0000          0.0000

     Atom 81  O   pos: (  0.131413  0.178864  1.087826)  para sigma:         -18.69
           -12.6649         -7.0048          9.1531
            -5.4635        -34.8573         -5.9182
             9.7019         -5.0080         -8.5567

     Atom 82  H   pos: (  0.120236  0.190753  1.013996)  para sigma:           0.00
             0.0000          0.0000          0.0000
             0.0000          0.0000          0.0000
             0.0000          0.0000          0.0000

     Atom 83  H   pos: (  0.200670  0.156733  1.099324)  para sigma:           0.00
             0.0000          0.0000          0.0000
             0.0000          0.0000          0.0000
             0.0000          0.0000          0.0000

     Atom 84  O   pos: ( -0.134287  0.463350  0.191373)  para sigma:         -35.17
           -40.4531         -0.7145         -1.6699
            -3.6946        -29.5905         10.6508
            -4.7472         14.9776        -35.4596

     Atom 85  H   pos: ( -0.066957  0.449966  0.164360)  para sigma:           0.00
             0.0000          0.0000          0.0000
             0.0000          0.0000          0.0000
             0.0000          0.0000          0.0000

     Atom 86  H   pos: (  0.165612  0.068349  0.211678)  para sigma:           0.00
             0.0000          0.0000          0.0000
             0.0000          0.0000          0.0000
             0.0000          0.0000          0.0000

     Atom 87  O   pos: (  0.330916  0.123198  1.135506)  para sigma:         -20.18
           -12.6350         -6.3229        -15.2720
            -7.4815        -32.3509          2.5815
           -15.3494          1.9542        -15.5460

     Atom 88  H   pos: (  0.320426  0.109164  1.208052)  para sigma:           0.00
             0.0000          0.0000          0.0000
             0.0000          0.0000          0.0000
             0.0000          0.0000          0.0000

     Atom 89  H   pos: (  0.399746  0.106474  1.110154)  para sigma:           0.00
             0.0000          0.0000          0.0000
             0.0000          0.0000          0.0000
             0.0000          0.0000          0.0000

     Atom 90  O   pos: (  0.031729  0.329629  1.182495)  para sigma:         -11.32
           -15.1026        -25.1196          8.6477
           -18.2738         -6.2381         -1.6467
            10.3800         -7.2409        -12.6103

     Atom 91  H   pos: (  0.066740  0.269800  1.154646)  para sigma:           0.00
             0.0000          0.0000          0.0000
             0.0000          0.0000          0.0000
             0.0000          0.0000          0.0000

     Atom 92  H   pos: (  0.015213  0.367746  1.120525)  para sigma:           0.00
             0.0000          0.0000          0.0000
             0.0000          0.0000          0.0000
             0.0000          0.0000          0.0000

     Atom 93  O   pos: ( -0.068456  0.360797  0.027507)  para sigma:         -86.93
           -73.2937        -38.8003        -20.4534
           -27.3950        -81.6603         20.5257
           -17.1243         27.2696       -105.8386

     Atom 94  H   pos: ( -0.025871  0.308504 -0.009210)  para sigma:           0.00
             0.0000          0.0000          0.0000
             0.0000          0.0000          0.0000
             0.0000          0.0000          0.0000

     Atom 95  H   pos: ( -0.037255  0.430186  0.020438)  para sigma:           0.00
             0.0000          0.0000          0.0000
             0.0000          0.0000          0.0000
             0.0000          0.0000          0.0000

     Atom 96  O   pos: ( -0.028164  0.431673  1.010763)  para sigma:         -19.64
           -28.7708          2.7409        -10.0156
             4.8617        -27.5394         11.8862
            -8.5684         17.4317         -2.6109

     Atom 97  H   pos: (  0.282231  0.029017  1.048892)  para sigma:           0.00
             0.0000          0.0000          0.0000
             0.0000          0.0000          0.0000
             0.0000          0.0000          0.0000

     Atom 98  H   pos: (  0.011122  0.433003  0.946270)  para sigma:           0.00
             0.0000          0.0000          0.0000
             0.0000          0.0000          0.0000
             0.0000          0.0000          0.0000

     Atom 99  O   pos: ( -0.209995  0.357290  0.970159)  para sigma:          -3.95
            14.5485          6.7087         16.6632
             9.0290        -16.0734         -5.9789
            14.8794         -7.8047        -10.3291

     Atom100  H   pos: ( -0.146710  0.390173  0.994688)  para sigma:           0.00
             0.0000          0.0000          0.0000
             0.0000          0.0000          0.0000
             0.0000          0.0000          0.0000

     Atom101  H   pos: ( -0.239297  0.407214  0.924263)  para sigma:           0.00
             0.0000          0.0000          0.0000
             0.0000          0.0000          0.0000
             0.0000          0.0000          0.0000

     Atom102  O   pos: (  0.607731  0.024539  1.646446)  para sigma:         -27.02
           -21.8953        -13.8488         -4.8292
           -13.2658        -28.4978         -5.8210
            -2.2913         -9.8733        -30.6740

     Atom103  H   pos: (  0.640945  0.016284  0.057806)  para sigma:           0.00
             0.0000          0.0000          0.0000
             0.0000          0.0000          0.0000
             0.0000          0.0000          0.0000

     Atom104  H   pos: (  0.549480  0.069218  1.664812)  para sigma:           0.00
             0.0000          0.0000          0.0000
             0.0000          0.0000          0.0000
             0.0000          0.0000          0.0000

     Atom105  O   pos: (  0.762334  0.212475  0.696120)  para sigma:         -41.38
           -36.7458          7.9245          2.7884
             8.7887        -37.6557          1.8587
             5.7198          1.4469        -49.7397

     Atom106  H   pos: (  0.694334  0.241850  0.703586)  para sigma:           0.00
             0.0000          0.0000          0.0000
             0.0000          0.0000          0.0000
             0.0000          0.0000          0.0000

     Atom107  H   pos: (  0.743458  0.137419  0.704273)  para sigma:           0.00
             0.0000          0.0000          0.0000
             0.0000          0.0000          0.0000
             0.0000          0.0000          0.0000

     Atom108  O   pos: (  0.073348  0.198300  0.901168)  para sigma:         -25.85
           -44.1482          7.1273          5.3977
             9.0072         -9.6603          5.4040
            -2.1829          2.2719        -23.7328

     Atom109  H   pos: (  0.075918  0.128262  0.869846)  para sigma:           0.00
             0.0000          0.0000          0.0000
             0.0000          0.0000          0.0000
             0.0000          0.0000          0.0000

     Atom110  H   pos: (  0.108515  0.240067  0.851793)  para sigma:           0.00
             0.0000          0.0000          0.0000
             0.0000          0.0000          0.0000
             0.0000          0.0000          0.0000

     Atom111  O   pos: ( -0.017166  0.287346  1.445440)  para sigma:         -53.88
           -73.4725         -4.6040         24.2779
            -5.5345        -63.2186        -43.5906
            19.7959        -35.7963        -24.9502

     Atom112  H   pos: ( -0.000746  0.247347  1.512909)  para sigma:           0.00
             0.0000          0.0000          0.0000
             0.0000          0.0000          0.0000
             0.0000          0.0000          0.0000

     Atom113  H   pos: (  0.011722  0.246727  1.391371)  para sigma:           0.00
             0.0000          0.0000          0.0000
             0.0000          0.0000          0.0000
             0.0000          0.0000          0.0000

     Atom114  O   pos: (  0.095474  0.445378  1.516248)  para sigma:         -32.79
           -46.7525          4.7793         -3.6199
             6.7290        -21.8432         13.0675
            -2.1280         11.0520        -29.7667

     Atom115  H   pos: (  0.051345  0.394705  1.483651)  para sigma:           0.00
             0.0000          0.0000          0.0000
             0.0000          0.0000          0.0000
             0.0000          0.0000          0.0000

     Atom116  H   pos: (  0.362184  0.000804  1.582668)  para sigma:           0.00
             0.0000          0.0000          0.0000
             0.0000          0.0000          0.0000
             0.0000          0.0000          0.0000

     Atom117  O   pos: (  0.639194  0.258803  0.010611)  para sigma:         -40.59
           -27.9192         15.4180         -3.5748
            12.1308        -36.5860          2.1816
            -0.3020          1.9419        -57.2645

     Atom118  H   pos: (  0.665927  0.201537 -0.027464)  para sigma:           0.00
             0.0000          0.0000          0.0000
             0.0000          0.0000          0.0000
             0.0000          0.0000          0.0000

     Atom119  H   pos: (  0.574877  0.229530  0.042366)  para sigma:           0.00
             0.0000          0.0000          0.0000
             0.0000          0.0000          0.0000
             0.0000          0.0000          0.0000

     Atom120  O   pos: (  0.734606  0.099449  1.516770)  para sigma:         -33.56
           -15.9897         14.4150          4.6936
            19.9045        -49.9942        -15.3093
             8.6424        -11.5435        -34.6927

     Atom121  H   pos: (  0.797212  0.105431  1.559217)  para sigma:           0.00
             0.0000          0.0000          0.0000
             0.0000          0.0000          0.0000
             0.0000          0.0000          0.0000

     Atom122  H   pos: (  0.684187  0.062166  1.560069)  para sigma:           0.00
             0.0000          0.0000          0.0000
             0.0000          0.0000          0.0000
             0.0000          0.0000          0.0000

     Atom123  O   pos: (  0.207254  0.309055  0.016187)  para sigma:         -45.68
           -22.0958         22.5161         11.6247
            18.4451        -58.3117          5.1945
             6.1198          8.8583        -56.6457

     Atom124  H   pos: (  0.189395  0.367474  0.057903)  para sigma:           0.00
             0.0000          0.0000          0.0000
             0.0000          0.0000          0.0000
             0.0000          0.0000          0.0000

     Atom125  H   pos: (  0.141691  0.282649 -0.011289)  para sigma:           0.00
             0.0000          0.0000          0.0000
             0.0000          0.0000          0.0000
             0.0000          0.0000          0.0000

     Atom126  O   pos: (  0.174485  0.108441  1.523349)  para sigma:         -47.34
           -27.7320        -33.9062         -8.4048
           -33.6605        -54.8672          4.3535
            -7.3603          2.9167        -59.4258

     Atom127  H   pos: (  0.117275  0.153729  1.545898)  para sigma:           0.00
             0.0000          0.0000          0.0000
             0.0000          0.0000          0.0000
             0.0000          0.0000          0.0000

     Atom128  H   pos: (  0.216552  0.097465  1.585366)  para sigma:           0.00
             0.0000          0.0000          0.0000
             0.0000          0.0000          0.0000
             0.0000          0.0000          0.0000

     Atom129  O   pos: (  0.782072  0.276920  1.420422)  para sigma:         -24.58
            -5.9769          3.8210          2.4380
             0.7369        -25.3474        -12.9935
             1.4818        -10.7189        -42.4253

     Atom130  H   pos: ( -0.142015  0.281489  1.427064)  para sigma:           0.00
             0.0000          0.0000          0.0000
             0.0000          0.0000          0.0000
             0.0000          0.0000          0.0000

     Atom131  H   pos: (  0.759423  0.212598  1.450177)  para sigma:           0.00
             0.0000          0.0000          0.0000
             0.0000          0.0000          0.0000
             0.0000          0.0000          0.0000

     Atom132  O   pos: (  0.594297  0.097981  1.358473)  para sigma:          -4.61
            -4.9679         12.4947         16.0989
             8.0518          1.0477         -4.0269
            16.4246         -3.4999         -9.9013

     Atom133  H   pos: (  0.653002  0.094561  1.403627)  para sigma:           0.00
             0.0000          0.0000          0.0000
             0.0000          0.0000          0.0000
             0.0000          0.0000          0.0000

     Atom134  H   pos: (  0.570230  0.028654  1.353003)  para sigma:           0.00
             0.0000          0.0000          0.0000
             0.0000          0.0000          0.0000
             0.0000          0.0000          0.0000

     Atom135  O   pos: (  0.516388  0.351348  1.543911)  para sigma:         -21.42
           -11.8554          4.1403          6.8400
             0.5097        -13.0137        -10.6295
             4.0519        -14.5303        -39.3818

     Atom136  H   pos: (  0.535632  0.422418  1.542769)  para sigma:           0.00
             0.0000          0.0000          0.0000
             0.0000          0.0000          0.0000
             0.0000          0.0000          0.0000

     Atom137  H   pos: (  0.570601  0.316754  1.582326)  para sigma:           0.00
             0.0000          0.0000          0.0000
             0.0000          0.0000          0.0000
             0.0000          0.0000          0.0000

     Atom138  O   pos: (  0.202467  0.336493  1.287559)  para sigma:         -21.79
            -9.9773         -2.3546          0.5733
            -4.9923        -43.0505         -0.3806
            -2.9969          0.9574        -12.3572

     Atom139  H   pos: (  0.133669  0.347777  1.259997)  para sigma:           0.00
             0.0000          0.0000          0.0000
             0.0000          0.0000          0.0000
             0.0000          0.0000          0.0000

     Atom140  H   pos: (  0.247975  0.339298  1.227445)  para sigma:           0.00
             0.0000          0.0000          0.0000
             0.0000          0.0000          0.0000
             0.0000          0.0000          0.0000

     Atom141  O   pos: (  0.504767  0.089678  1.039578)  para sigma:         -14.71
           -31.0245         -5.5847        -15.1289
            -4.1594         -0.2047         -1.7521
           -15.4435          3.3184        -12.8958

     Atom142  H   pos: (  0.528208  0.024506  1.012007)  para sigma:           0.00
             0.0000          0.0000          0.0000
             0.0000          0.0000          0.0000
             0.0000          0.0000          0.0000

     Atom143  H   pos: (  0.520780  0.135286  0.983849)  para sigma:           0.00
             0.0000          0.0000          0.0000
             0.0000          0.0000          0.0000
             0.0000          0.0000          0.0000

     Atom144  O   pos: (  0.619529  0.131858  0.867297)  para sigma:         -30.43
           -42.6757        -16.6815          8.7264
           -17.5286        -32.8905         -0.5249
             8.9534         -0.6031        -15.7329

     Atom145  H   pos: (  0.588652  0.171339  0.808375)  para sigma:           0.00
             0.0000          0.0000          0.0000
             0.0000          0.0000          0.0000
             0.0000          0.0000          0.0000

     Atom146  H   pos: (  0.650423  0.079580  0.824132)  para sigma:           0.00
             0.0000          0.0000          0.0000
             0.0000          0.0000          0.0000
             0.0000          0.0000          0.0000

     Atom147  O   pos: (  0.223232  0.122712  1.310725)  para sigma:         -10.01
           -30.4075         -7.1364         -1.9665
            -7.5157         -5.2802        -10.2439
            -3.1928         -9.6306          5.6631

     Atom148  H   pos: (  0.224205  0.109830  1.383904)  para sigma:           0.00
             0.0000          0.0000          0.0000
             0.0000          0.0000          0.0000
             0.0000          0.0000          0.0000

     Atom149  H   pos: (  0.211162  0.196058  1.304820)  para sigma:           0.00
             0.0000          0.0000          0.0000
             0.0000          0.0000          0.0000
             0.0000          0.0000          0.0000

     Atom150  O   pos: (  0.491424  0.433351  1.147076)  para sigma:         -16.30
            -4.7158          9.8065          2.0683
             7.4099        -17.8710        -13.3443
            -0.4872        -15.2170        -26.3052

     Atom151  H   pos: (  0.782138  0.011934  1.093689)  para sigma:           0.00
             0.0000          0.0000          0.0000
             0.0000          0.0000          0.0000
             0.0000          0.0000          0.0000

     Atom152  H   pos: (  0.430753  0.390102  1.145849)  para sigma:           0.00
             0.0000          0.0000          0.0000
             0.0000          0.0000          0.0000
             0.0000          0.0000          0.0000

     Atom153  O   pos: (  0.321854  0.324882  1.128584)  para sigma:         -20.98
           -31.8946         -1.8008          4.4902
            -3.8814        -13.2907         -8.8049
             4.7444        -10.5547        -17.7679

     Atom154  H   pos: (  0.290645  0.339913  1.062479)  para sigma:           0.00
             0.0000          0.0000          0.0000
             0.0000          0.0000          0.0000
             0.0000          0.0000          0.0000

     Atom155  H   pos: (  0.332614  0.250836  1.129117)  para sigma:           0.00
             0.0000          0.0000          0.0000
             0.0000          0.0000          0.0000
             0.0000          0.0000          0.0000

     Atom156  O   pos: ( -0.246534  0.497451  0.799155)  para sigma:         -49.28
           -51.0637        -21.1517         -5.0447
           -24.8012        -39.1826         -3.9777
            -7.7869         -2.7435        -57.5993

     Atom157  H   pos: (  0.045003  0.084634  0.745523)  para sigma:           0.00
             0.0000          0.0000          0.0000
             0.0000          0.0000          0.0000
             0.0000          0.0000          0.0000

     Atom158  H   pos: ( -0.187261  0.455365  0.771404)  para sigma:           0.00
             0.0000          0.0000          0.0000
             0.0000          0.0000          0.0000
             0.0000          0.0000          0.0000

     Atom159  O   pos: (  0.577506  0.307149  0.979303)  para sigma:          -6.20
            -1.1016        -14.3399          8.2294
           -13.8600        -12.9906         11.5292
             8.4540          9.6242         -4.4984

     Atom160  H   pos: (  0.521512  0.330212  0.936201)  para sigma:           0.00
             0.0000          0.0000          0.0000
             0.0000          0.0000          0.0000
             0.0000          0.0000          0.0000

     Atom161  H   pos: (  0.619842  0.266418  0.935162)  para sigma:           0.00
             0.0000          0.0000          0.0000
             0.0000          0.0000          0.0000
             0.0000          0.0000          0.0000

     Atom162  O   pos: (  0.250214  0.374895  0.946952)  para sigma:          -9.64
             6.9929         -5.4872         -1.4779
            -9.3597        -27.2288          4.6218
            -4.6371          6.1224         -8.6925

     Atom163  H   pos: (  0.184580  0.370509  0.913586)  para sigma:           0.00
             0.0000          0.0000          0.0000
             0.0000          0.0000          0.0000
             0.0000          0.0000          0.0000

     Atom164  H   pos: (  0.305004  0.356177  0.898490)  para sigma:           0.00
             0.0000          0.0000          0.0000
             0.0000          0.0000          0.0000
             0.0000          0.0000          0.0000

     Atom165  O   pos: (  0.765162  0.104019  1.001527)  para sigma:         -25.20
           -20.5345         -7.4781          0.2165
            -8.3355        -43.9985          5.0029
             2.8143          2.3863        -11.0752

     Atom166  H   pos: (  0.705476  0.120472  0.959854)  para sigma:           0.00
             0.0000          0.0000          0.0000
             0.0000          0.0000          0.0000
             0.0000          0.0000          0.0000

     Atom167  H   pos: (  0.816979  0.090272  0.949290)  para sigma:           0.00
             0.0000          0.0000          0.0000
             0.0000          0.0000          0.0000
             0.0000          0.0000          0.0000

     Atom168  O   pos: (  0.870180  0.076061  0.837149)  para sigma:         -33.22
           -17.1499         -0.3999          2.7009
             0.1051        -42.8306          4.1240
            -1.9931          2.4008        -39.6740

     Atom169  H   pos: (  0.934396  0.037992  0.827432)  para sigma:           0.00
             0.0000          0.0000          0.0000
             0.0000          0.0000          0.0000
             0.0000          0.0000          0.0000

     Atom170  H   pos: (  0.820464  0.047575  0.787856)  para sigma:           0.00
             0.0000          0.0000          0.0000
             0.0000          0.0000          0.0000
             0.0000          0.0000          0.0000

     Atom171  O   pos: (  0.480315  0.011454  0.707812)  para sigma:         -25.77
           -28.0550          4.8492        -13.0276
             1.0189        -14.8249         -0.8895
           -16.3500         -1.4463        -34.4400

     Atom172  H   pos: (  0.509620  0.082037  0.708458)  para sigma:           0.00
             0.0000          0.0000          0.0000
             0.0000          0.0000          0.0000
             0.0000          0.0000          0.0000

     Atom173  H   pos: (  0.235811  0.437530  0.684326)  para sigma:           0.00
             0.0000          0.0000          0.0000
             0.0000          0.0000          0.0000
             0.0000          0.0000          0.0000

     Atom174  O   pos: (  0.414049  0.163549  1.457226)  para sigma:         -24.01
           -32.8143         -1.3208        -11.8949
            -0.5440         -8.0666          4.8133
           -15.0513          8.5404        -31.1453

     Atom175  H   pos: (  0.480174  0.162840  1.424591)  para sigma:           0.00
             0.0000          0.0000          0.0000
             0.0000          0.0000          0.0000
             0.0000          0.0000          0.0000

     Atom176  H   pos: (  0.403217  0.090237  1.472776)  para sigma:           0.00
             0.0000          0.0000          0.0000
             0.0000          0.0000          0.0000
             0.0000          0.0000          0.0000

     Atom177  O   pos: (  0.577601  0.210710  1.189020)  para sigma:         -15.08
           -31.8437          9.3972          8.5497
             9.2192        -13.1420         -1.5793
             8.1469         -4.5725         -0.2597

     Atom178  H   pos: (  0.559646  0.160827  1.137422)  para sigma:           0.00
             0.0000          0.0000          0.0000
             0.0000          0.0000          0.0000
             0.0000          0.0000          0.0000

     Atom179  H   pos: (  0.584076  0.173160  1.253060)  para sigma:           0.00
             0.0000          0.0000          0.0000
             0.0000          0.0000          0.0000
             0.0000          0.0000          0.0000

     Atom180  O   pos: ( -0.262088  0.420066  1.562387)  para sigma:         -42.49
           -61.6478         -2.5204         -1.7084
             2.5039        -28.6631          2.6054
            -3.0022         -3.0384        -37.1515

     Atom181  H   pos: ( -0.245608  0.368956  1.509886)  para sigma:           0.00
             0.0000          0.0000          0.0000
             0.0000          0.0000          0.0000
             0.0000          0.0000          0.0000

     Atom182  H   pos: (  0.085213  0.009486  1.549149)  para sigma:           0.00
             0.0000          0.0000          0.0000
             0.0000          0.0000          0.0000
             0.0000          0.0000          0.0000

     Paramagnetic US occ-occ contribution in ppm:

     Atom  1  Ca  pos: (  0.140804  0.450113  0.515123)  para_oo sigma:          -3.20
            -3.0476         -0.3574         -0.1004
            -0.4065         -2.8199         -0.2093
            -0.0222         -0.1044         -3.7426

     Atom  2  Ca  pos: ( -0.122766  0.442749  0.377274)  para_oo sigma:          -2.73
            -2.8325         -0.1883         -0.3304
            -0.1689         -2.2918         -0.2134
            -0.2853         -0.1747         -3.0698

     Atom  3  Ca  pos: (  0.020644  0.205326  0.338547)  para_oo sigma:          -3.24
            -3.4151         -0.5152          0.0365
            -0.4710         -3.1836         -0.3304
             0.1230         -0.3654         -3.1362

     Atom  4  Ca  pos: (  0.296345  0.207514  0.530953)  para_oo sigma:          -3.67
            -3.4273         -0.8027         -0.6777
            -0.8576         -3.6916         -0.3933
            -0.6664         -0.3543         -3.8835

     Atom  5  Ca  pos: (  0.365554  0.269359  1.592083)  para_oo sigma:          -2.62
            -2.3896         -0.2657          0.0426
            -0.2397         -2.9769         -0.2963
             0.0346         -0.2166         -2.4915

     Atom  6  Ca  pos: ( -0.088568  0.251431  0.794400)  para_oo sigma:          -2.66
            -2.5778         -0.1360         -0.3943
            -0.1801         -2.5236          0.1905
            -0.4033          0.1876         -2.8911

     Atom  7  Ca  pos: (  0.646980  0.453892  0.496904)  para_oo sigma:          -4.30
            -3.5687         -0.6276         -0.1955
            -0.5978         -4.4250         -0.2134
            -0.0365         -0.2252         -4.9104

     Atom  8  Ca  pos: (  0.376582  0.448578  0.374208)  para_oo sigma:          -3.14
            -3.3916         -0.4920         -0.3852
            -0.4830         -2.5896         -0.1596
            -0.3392         -0.1605         -3.4257

     Atom  9  Ca  pos: (  0.518145  0.202780  0.365242)  para_oo sigma:          -2.91
            -3.1548         -0.4054         -0.2290
            -0.4530         -2.3593         -0.2687
            -0.1857         -0.1856         -3.2162

     Atom 10  Ca  pos: (  0.782287  0.221468  0.511598)  para_oo sigma:          -2.84
            -3.0425         -0.3233         -0.2105
            -0.2587         -2.3145         -0.1853
            -0.2669         -0.1741         -3.1632

     Atom 11  Ca  pos: (  0.660088  0.365597  1.138808)  para_oo sigma:          -2.59
            -3.1643          0.3204          0.1020
             0.4426         -2.3103         -0.0712
             0.1457         -0.0504         -2.3020

     Atom 12  Ca  pos: ( -0.234024  0.370351  0.066442)  para_oo sigma:          -3.07
            -2.4422          0.3362          0.2530
             0.2891         -4.0443         -0.5408
             0.1765         -0.4248         -2.7194

     Atom 13  Si  pos: (  0.904792  0.114556  0.112328)  para_oo sigma:          -6.10
            -6.4232         -0.7307          0.0537
            -0.7240         -6.2559          0.1596
             0.1255          0.2026         -5.6085

     Atom 14  Si  pos: (  0.525836  0.235558  0.593031)  para_oo sigma:          -6.02
            -6.1409          0.2323          0.0503
             0.2509         -6.5092         -0.2325
            -0.0043         -0.2353         -5.4136

     Atom 15  Si  pos: (  0.764033  0.216364  0.276130)  para_oo sigma:          -6.27
            -6.1594          0.8286         -0.0707
             0.8003         -6.3935          0.0013
            -0.1133         -0.0040         -6.2441

     Atom 16  Si  pos: (  0.384208  0.111343  0.108619)  para_oo sigma:          -6.28
            -5.9071          0.4047          0.0107
             0.3884         -6.4633          0.1101
            -0.0081          0.1974         -6.4714

     Atom 17  Si  pos: (  0.045347  0.220750  0.582982)  para_oo sigma:          -6.05
            -6.1124          0.7936         -0.1004
             0.9109         -6.3349         -0.0015
            -0.0932          0.1367         -5.7138

     Atom 18  Si  pos: (  0.269385  0.225549  0.290994)  para_oo sigma:          -6.36
            -6.1687          0.5310         -0.1656
             0.5495         -6.5162         -0.0939
            -0.2001         -0.1098         -6.4027

     Atom 19  Si  pos: ( -0.094756  0.414890  0.598270)  para_oo sigma:          -5.95
            -6.0946          0.6904         -0.0859
             0.6841         -6.2399         -0.2438
            -0.1135         -0.3631         -5.5256

     Atom 20  Si  pos: (  0.141711  0.422077  0.272771)  para_oo sigma:          -6.19
            -5.8482          0.6747         -0.0832
             0.6760         -6.6812          0.0646
            -0.0753          0.0451         -6.0391

     Atom 21  Si  pos: (  0.412929  0.448700  0.597630)  para_oo sigma:          -5.98
            -5.6403          0.1226          0.0936
             0.1706         -6.4304          0.0818
             0.1300          0.0619         -5.8592

     Atom 22  Si  pos: (  0.631007  0.409127  0.256553)  para_oo sigma:          -6.01
            -5.2446          0.9312          0.0115
             0.9526         -6.4499          0.4153
             0.0108          0.3707         -6.3481

     Atom 23  O   pos: (  0.211802  0.323365  0.239691)  para_oo sigma:          -3.99
            -4.2151         -1.4872          0.1478
            -1.4989         -2.9347         -0.2632
             0.1547         -0.2494         -4.8227

     Atom 24  O   pos: (  0.271616  0.037184  0.548164)  para_oo sigma:          -1.59
            -1.8126          1.4103         -0.8957
             1.2873         -1.2482         -1.0472
            -1.0551         -1.2095         -1.7228

     Atom 25  O   pos: (  0.509781  0.027111  0.348816)  para_oo sigma:          -1.66
            -1.7662          1.3808          1.3035
             1.3201         -1.7694          1.3313
             1.2914          1.3716         -1.4423

     Atom 26  O   pos: ( -0.200840  0.400788  0.538154)  para_oo sigma:          -1.17
             0.1181          0.4144          1.3094
             0.6488         -2.2644          0.4086
             1.4458          0.3963         -1.3501

     Atom 27  O   pos: (  0.043713  0.381822  0.333105)  para_oo sigma:          -2.04
            -0.8284          1.0461         -1.3218
             1.1306         -3.2178         -0.7799
            -1.4221         -0.7800         -2.0813

     Atom 28  O   pos: (  0.301543  0.077369  0.025903)  para_oo sigma:          -3.72
            -3.1867          0.5883          1.6398
             0.5653         -4.5842          0.6839
             1.6807          0.6657         -3.3896

     Atom 29  O   pos: (  0.007750  0.177555  0.155032)  para_oo sigma:          -1.64
            -0.4877          0.6274          0.7122
             0.6572         -1.2687          0.4980
             0.4164          0.4133         -3.1639

     Atom 30  H   pos: (  0.044955  0.207806  0.096788)  para_oo sigma:           0.00
             0.0000          0.0000          0.0000
             0.0000          0.0000          0.0000
             0.0000          0.0000          0.0000

     Atom 31  O   pos: (  0.021869  0.177275  0.695304)  para_oo sigma:          -2.08
            -3.3077          0.5145          0.0744
             0.5846         -2.4478         -1.8186
             0.1517         -1.7949         -0.4839

     Atom 32  O   pos: (  0.340760  0.179401  0.202518)  para_oo sigma:          -4.07
            -4.5147         -1.0137         -1.5076
            -0.9871         -4.5684          1.3461
            -1.5294          1.4169         -3.1124

     Atom 33  O   pos: (  0.719214  0.024768  0.717507)  para_oo sigma:          -3.40
            -4.2353          0.1262          0.2005
             0.0422         -3.9729          0.7998
             0.1439          0.8028         -1.9812

     Atom 34  O   pos: (  0.924177 -0.004068  0.146762)  para_oo sigma:          -3.51
            -4.5872         -0.2287          0.3757
            -0.2968         -2.5960         -1.3664
             0.4444         -1.5045         -3.3551

     Atom 35  O   pos: (  0.440906  0.327250  0.606247)  para_oo sigma:          -3.71
            -4.0939         -1.5831         -0.1725
            -1.5002         -2.2285         -0.0305
            -0.1433         -0.0600         -4.8021

     Atom 36  O   pos: (  0.700835  0.310318  0.222056)  para_oo sigma:          -3.38
            -3.4181         -1.6365          0.3892
            -1.5684         -2.1700         -0.1203
             0.3330         -0.0402         -4.5426

     Atom 37  O   pos: (  0.792228  0.044346  0.528311)  para_oo sigma:          -1.21
            -1.2222          1.2442         -1.2659
             1.1974         -1.5845         -1.0353
            -1.4225         -1.0423         -0.8167

     Atom 38  O   pos: (  0.996428  0.010262  0.337036)  para_oo sigma:          -2.13
            -2.2677          1.2564          1.5035
             1.2058         -1.9637          1.5806
             1.4872          1.5749         -2.1639

     Atom 39  O   pos: (  0.306347  0.442335  0.539842)  para_oo sigma:          -2.05
            -0.9697          0.0649          1.4086
             0.1639         -2.7002          0.2249
             1.5903          0.2184         -2.4889

     Atom 40  O   pos: (  0.523764  0.371675  0.299478)  para_oo sigma:          -2.32
            -0.5073          1.1856         -0.8509
             1.2654         -3.4502         -0.3641
            -0.8427         -0.3431         -2.9920

     Atom 41  O   pos: (  0.892967  0.127919 -0.006387)  para_oo sigma:          -3.35
            -5.1348         -0.6941          0.1390
            -0.7127         -4.3318         -0.5470
             0.7290         -0.1970         -0.5874

     Atom 42  H   pos: ( -0.031143  0.164374  1.612342)  para_oo sigma:           0.00
             0.0000          0.0000          0.0000
             0.0000          0.0000          0.0000
             0.0000          0.0000          0.0000

     Atom 43  O   pos: (  0.471533  0.175010  0.052789)  para_oo sigma:          -3.15
            -2.1227          1.5016         -1.4623
             1.5746         -3.4294         -0.6473
            -1.5450         -0.6499         -3.9053

     Atom 44  O   pos: (  0.551814  0.199687  0.706650)  para_oo sigma:          -3.66
            -4.5349         -0.2475          0.6508
            -0.2033         -4.5410         -0.9489
             0.7557         -1.0394         -1.8922

     Atom 45  O   pos: (  0.809360  0.157868  0.176667)  para_oo sigma:          -4.06
            -3.9265         -1.0456         -1.5231
            -1.0270         -4.5898          1.2316
            -1.5767          1.2888         -3.6703

     Atom 46  O   pos: (  0.463111  0.153467  0.525990)  para_oo sigma:          -1.10
            -1.3283          1.2361          1.2684
             1.1163         -0.7810          1.3311
             1.3149          1.4590         -1.1804

     Atom 47  O   pos: (  0.687137  0.148341  0.339914)  para_oo sigma:          -1.99
            -1.6997          1.5639         -1.3440
             1.5042         -2.3790         -0.9453
            -1.3730         -1.0360         -1.9031

     Atom 48  O   pos: (  0.617416  0.277121  0.521801)  para_oo sigma:          -1.56
            -1.0800          0.9059         -1.4394
             0.9587         -2.3631         -0.6758
            -1.5357         -0.7729         -1.2234

     Atom 49  O   pos: ( -0.148566  0.265400  0.350090)  para_oo sigma:          -1.61
            -0.9429          1.0812          1.7794
             1.0760         -2.2938          0.9049
             1.8718          0.9009         -1.5944

     Atom 50  O   pos: (  0.018722  0.140163  0.496008)  para_oo sigma:          -1.55
            -2.1259          0.0405          0.6787
             0.0118         -1.5062          2.1665
             0.6778          2.2766         -1.0198

     Atom 51  O   pos: (  0.188517  0.145750  0.333200)  para_oo sigma:          -2.17
            -1.9706          1.8308         -0.8408
             1.7739         -1.9934         -0.5960
            -0.8143         -0.6447         -2.5576

     Atom 52  O   pos: (  0.151356  0.280014  0.568026)  para_oo sigma:          -1.44
            -0.2186          2.0808         -0.1361
             2.2017         -1.8650         -0.1507
            -0.1397         -0.1952         -2.2492

     Atom 53  O   pos: (  0.344808  0.267712  0.377093)  para_oo sigma:          -1.60
            -1.3162          0.8127          1.8180
             0.8036         -2.4540          1.1539
             1.8367          1.1535         -1.0202

     Atom 54  O   pos: ( -0.099333  0.409363  0.721841)  para_oo sigma:          -2.53
            -3.0412         -0.0832         -0.0794
            -0.0679         -4.0599          0.4041
            -0.1396          0.4921         -0.4739

     Atom 55  O   pos: (  0.424007  0.007570  0.166181)  para_oo sigma:          -3.95
            -4.9136         -0.6519          0.5989
            -0.7171         -3.6521         -1.6084
             0.6401         -1.6482         -3.2967

     Atom 56  O   pos: ( -0.044899  0.306149  0.560120)  para_oo sigma:          -3.56
            -3.6171         -1.5152         -0.2016
            -1.6206         -2.5508          0.1469
            -0.2479          0.2054         -4.5069

     Atom 57  O   pos: (  0.056070  0.405262  0.834784)  para_oo sigma:          -1.22
            -1.1042          0.0248          0.0716
            -0.0804         -1.4809         -0.1077
             0.0814         -0.0823         -1.0745

     Atom 58  H   pos: (  0.110208  0.437170  0.791915)  para_oo sigma:           0.00
             0.0000          0.0000          0.0000
             0.0000          0.0000          0.0000
             0.0000          0.0000          0.0000

     Atom 59  H   pos: (  0.296792 -0.048031  0.793629)  para_oo sigma:           0.00
             0.0000          0.0000          0.0000
             0.0000          0.0000          0.0000
             0.0000          0.0000          0.0000

     Atom 60  O   pos: (  0.279822  0.361617  1.469862)  para_oo sigma:          -0.42
            -0.6365         -0.0075         -0.2880
            -0.0240         -0.4530          0.4288
            -0.2146          0.3456         -0.1658

     Atom 61  H   pos: (  0.220409  0.391573  1.503431)  para_oo sigma:           0.00
             0.0000          0.0000          0.0000
             0.0000          0.0000          0.0000
             0.0000          0.0000          0.0000

     Atom 62  H   pos: (  0.253671  0.341606  1.403000)  para_oo sigma:           0.00
             0.0000          0.0000          0.0000
             0.0000          0.0000          0.0000
             0.0000          0.0000          0.0000

     Atom 63  O   pos: (  0.419560  0.340183  0.838884)  para_oo sigma:          -0.92
            -0.8179         -0.0534         -0.0386
             0.0195         -0.9683         -0.1848
            -0.0016         -0.1927         -0.9835

     Atom 64  H   pos: (  0.445352  0.286451  0.794529)  para_oo sigma:           0.00
             0.0000          0.0000          0.0000
             0.0000          0.0000          0.0000
             0.0000          0.0000          0.0000

     Atom 65  H   pos: (  0.418024  0.400825  0.791829)  para_oo sigma:           0.00
             0.0000          0.0000          0.0000
             0.0000          0.0000          0.0000
             0.0000          0.0000          0.0000

     Atom 66  O   pos: (  0.387431  0.383652  0.125419)  para_oo sigma:          -0.74
            -0.7090         -0.0165          0.1383
            -0.0274         -0.7587         -0.0602
             0.1706         -0.0531         -0.7394

     Atom 67  H   pos: (  0.329597  0.349639  0.157001)  para_oo sigma:           0.00
             0.0000          0.0000          0.0000
             0.0000          0.0000          0.0000
             0.0000          0.0000          0.0000

     Atom 68  H   pos: (  0.445416  0.373163  0.170707)  para_oo sigma:           0.00
             0.0000          0.0000          0.0000
             0.0000          0.0000          0.0000
             0.0000          0.0000          0.0000

     Atom 69  O   pos: ( -0.172251  0.428783  1.198212)  para_oo sigma:          -0.52
            -0.6420         -0.2104         -0.1077
            -0.1549         -0.1836          0.1471
            -0.1077          0.1247         -0.7202

     Atom 70  H   pos: (  0.153117  0.017340  1.244355)  para_oo sigma:           0.00
             0.0000          0.0000          0.0000
             0.0000          0.0000          0.0000
             0.0000          0.0000          0.0000

     Atom 71  H   pos: ( -0.124891  0.373436  1.208363)  para_oo sigma:           0.00
             0.0000          0.0000          0.0000
             0.0000          0.0000          0.0000
             0.0000          0.0000          0.0000

     Atom 72  O   pos: ( -0.035295  0.074934  1.111277)  para_oo sigma:          -0.41
             0.2197          0.0711         -0.1938
             0.1022         -0.8962          0.0385
            -0.1526          0.1243         -0.5653

     Atom 73  H   pos: ( -0.082209  0.123014  1.141532)  para_oo sigma:           0.00
             0.0000          0.0000          0.0000
             0.0000          0.0000          0.0000
             0.0000          0.0000          0.0000

     Atom 74  H   pos: (  0.032138  0.107352  1.112190)  para_oo sigma:           0.00
             0.0000          0.0000          0.0000
             0.0000          0.0000          0.0000
             0.0000          0.0000          0.0000

     Atom 75  O   pos: (  0.796366  0.217649  1.157978)  para_oo sigma:          -0.71
            -0.8741          0.0451         -0.0411
             0.0989         -0.6975          0.0986
            -0.0254          0.1030         -0.5474

     Atom 76  H   pos: (  0.785275  0.183009  1.091475)  para_oo sigma:           0.00
             0.0000          0.0000          0.0000
             0.0000          0.0000          0.0000
             0.0000          0.0000          0.0000

     Atom 77  H   pos: (  0.758652  0.176713  1.205364)  para_oo sigma:           0.00
             0.0000          0.0000          0.0000
             0.0000          0.0000          0.0000
             0.0000          0.0000          0.0000

     Atom 78  O   pos: (  0.644607  0.380298  1.315646)  para_oo sigma:          -0.32
             0.1302         -0.2727          0.1463
            -0.2726         -0.4048         -0.0025
             0.2041         -0.0349         -0.6922

     Atom 79  H   pos: (  0.584417  0.377928  1.356908)  para_oo sigma:           0.00
             0.0000          0.0000          0.0000
             0.0000          0.0000          0.0000
             0.0000          0.0000          0.0000

     Atom 80  H   pos: (  0.697415  0.343233  1.353467)  para_oo sigma:           0.00
             0.0000          0.0000          0.0000
             0.0000          0.0000          0.0000
             0.0000          0.0000          0.0000

     Atom 81  O   pos: (  0.131413  0.178864  1.087826)  para_oo sigma:          -1.01
            -0.9410          0.0128          0.0638
             0.0327         -1.0940          0.0066
             0.0420          0.0250         -1.0046

     Atom 82  H   pos: (  0.120236  0.190753  1.013996)  para_oo sigma:           0.00
             0.0000          0.0000          0.0000
             0.0000          0.0000          0.0000
             0.0000          0.0000          0.0000

     Atom 83  H   pos: (  0.200670  0.156733  1.099324)  para_oo sigma:           0.00
             0.0000          0.0000          0.0000
             0.0000          0.0000          0.0000
             0.0000          0.0000          0.0000

     Atom 84  O   pos: ( -0.134287  0.463350  0.191373)  para_oo sigma:          -0.33
            -0.2957         -0.4006         -0.2022
            -0.2819         -0.1738          0.2493
            -0.1757          0.1366         -0.5208

     Atom 85  H   pos: ( -0.066957  0.449966  0.164360)  para_oo sigma:           0.00
             0.0000          0.0000          0.0000
             0.0000          0.0000          0.0000
             0.0000          0.0000          0.0000

     Atom 86  H   pos: (  0.165612  0.068349  0.211678)  para_oo sigma:           0.00
             0.0000          0.0000          0.0000
             0.0000          0.0000          0.0000
             0.0000          0.0000          0.0000

     Atom 87  O   pos: (  0.330916  0.123198  1.135506)  para_oo sigma:          -1.03
            -0.9251         -0.0189         -0.0594
            -0.0250         -1.0584          0.1341
            -0.0822          0.1131         -1.1129

     Atom 88  H   pos: (  0.320426  0.109164  1.208052)  para_oo sigma:           0.00
             0.0000          0.0000          0.0000
             0.0000          0.0000          0.0000
             0.0000          0.0000          0.0000

     Atom 89  H   pos: (  0.399746  0.106474  1.110154)  para_oo sigma:           0.00
             0.0000          0.0000          0.0000
             0.0000          0.0000          0.0000
             0.0000          0.0000          0.0000

     Atom 90  O   pos: (  0.031729  0.329629  1.182495)  para_oo sigma:          -0.95
            -0.8566         -0.1299          0.0490
            -0.0478         -0.9407         -0.0106
             0.1000         -0.0673         -1.0436

     Atom 91  H   pos: (  0.066740  0.269800  1.154646)  para_oo sigma:           0.00
             0.0000          0.0000          0.0000
             0.0000          0.0000          0.0000
             0.0000          0.0000          0.0000

     Atom 92  H   pos: (  0.015213  0.367746  1.120525)  para_oo sigma:           0.00
             0.0000          0.0000          0.0000
             0.0000          0.0000          0.0000
             0.0000          0.0000          0.0000

     Atom 93  O   pos: ( -0.068456  0.360797  0.027507)  para_oo sigma:           0.09
            -0.6043          0.4454          0.1988
             0.1906          0.8574          0.0960
             0.1561          0.0958          0.0175

     Atom 94  H   pos: ( -0.025871  0.308504 -0.009210)  para_oo sigma:           0.00
             0.0000          0.0000          0.0000
             0.0000          0.0000          0.0000
             0.0000          0.0000          0.0000

     Atom 95  H   pos: ( -0.037255  0.430186  0.020438)  para_oo sigma:           0.00
             0.0000          0.0000          0.0000
             0.0000          0.0000          0.0000
             0.0000          0.0000          0.0000

     Atom 96  O   pos: ( -0.028164  0.431673  1.010763)  para_oo sigma:          -1.02
            -1.0532         -0.0016         -0.0226
             0.0529         -1.1104          0.0382
            -0.0085          0.0549         -0.9089

     Atom 97  H   pos: (  0.282231  0.029017  1.048892)  para_oo sigma:           0.00
             0.0000          0.0000          0.0000
             0.0000          0.0000          0.0000
             0.0000          0.0000          0.0000

     Atom 98  H   pos: (  0.011122  0.433003  0.946270)  para_oo sigma:           0.00
             0.0000          0.0000          0.0000
             0.0000          0.0000          0.0000
             0.0000          0.0000          0.0000

     Atom 99  O   pos: ( -0.209995  0.357290  0.970159)  para_oo sigma:          -0.68
            -0.5028          0.0714          0.2143
             0.0960         -0.7608         -0.0900
             0.2089         -0.1137         -0.7842

     Atom100  H   pos: ( -0.146710  0.390173  0.994688)  para_oo sigma:           0.00
             0.0000          0.0000          0.0000
             0.0000          0.0000          0.0000
             0.0000          0.0000          0.0000

     Atom101  H   pos: ( -0.239297  0.407214  0.924263)  para_oo sigma:           0.00
             0.0000          0.0000          0.0000
             0.0000          0.0000          0.0000
             0.0000          0.0000          0.0000

     Atom102  O   pos: (  0.607731  0.024539  1.646446)  para_oo sigma:          -1.07
            -1.2509         -0.0846         -0.0360
            -0.1219         -0.9349          0.0255
            -0.0421          0.0056         -1.0361

     Atom103  H   pos: (  0.640945  0.016284  0.057806)  para_oo sigma:           0.00
             0.0000          0.0000          0.0000
             0.0000          0.0000          0.0000
             0.0000          0.0000          0.0000

     Atom104  H   pos: (  0.549480  0.069218  1.664812)  para_oo sigma:           0.00
             0.0000          0.0000          0.0000
             0.0000          0.0000          0.0000
             0.0000          0.0000          0.0000

     Atom105  O   pos: (  0.762334  0.212475  0.696120)  para_oo sigma:          -0.22
            -0.2807         -0.1746         -0.0987
            -0.2569          0.3827         -0.0088
            -0.1287          0.0111         -0.7528

     Atom106  H   pos: (  0.694334  0.241850  0.703586)  para_oo sigma:           0.00
             0.0000          0.0000          0.0000
             0.0000          0.0000          0.0000
             0.0000          0.0000          0.0000

     Atom107  H   pos: (  0.743458  0.137419  0.704273)  para_oo sigma:           0.00
             0.0000          0.0000          0.0000
             0.0000          0.0000          0.0000
             0.0000          0.0000          0.0000

     Atom108  O   pos: (  0.073348  0.198300  0.901168)  para_oo sigma:          -0.81
            -1.0287          0.0664          0.0109
             0.1002         -0.6577          0.1050
             0.0215          0.0823         -0.7308

     Atom109  H   pos: (  0.075918  0.128262  0.869846)  para_oo sigma:           0.00
             0.0000          0.0000          0.0000
             0.0000          0.0000          0.0000
             0.0000          0.0000          0.0000

     Atom110  H   pos: (  0.108515  0.240067  0.851793)  para_oo sigma:           0.00
             0.0000          0.0000          0.0000
             0.0000          0.0000          0.0000
             0.0000          0.0000          0.0000

     Atom111  O   pos: ( -0.017166  0.287346  1.445440)  para_oo sigma:          -0.49
            -0.3602          0.0152         -0.0229
             0.0028         -0.4261          0.3070
             0.0128          0.1316         -0.6728

     Atom112  H   pos: ( -0.000746  0.247347  1.512909)  para_oo sigma:           0.00
             0.0000          0.0000          0.0000
             0.0000          0.0000          0.0000
             0.0000          0.0000          0.0000

     Atom113  H   pos: (  0.011722  0.246727  1.391371)  para_oo sigma:           0.00
             0.0000          0.0000          0.0000
             0.0000          0.0000          0.0000
             0.0000          0.0000          0.0000

     Atom114  O   pos: (  0.095474  0.445378  1.516248)  para_oo sigma:          -0.95
            -0.9931         -0.0848         -0.0698
            -0.0627         -0.8104          0.0400
            -0.0279         -0.0109         -1.0326

     Atom115  H   pos: (  0.051345  0.394705  1.483651)  para_oo sigma:           0.00
             0.0000          0.0000          0.0000
             0.0000          0.0000          0.0000
             0.0000          0.0000          0.0000

     Atom116  H   pos: (  0.362184  0.000804  1.582668)  para_oo sigma:           0.00
             0.0000          0.0000          0.0000
             0.0000          0.0000          0.0000
             0.0000          0.0000          0.0000

     Atom117  O   pos: (  0.639194  0.258803  0.010611)  para_oo sigma:          -0.49
            -0.3657         -0.2019         -0.2872
            -0.2316         -0.7281         -0.0629
            -0.3596         -0.0700         -0.3795

     Atom118  H   pos: (  0.665927  0.201537 -0.027464)  para_oo sigma:           0.00
             0.0000          0.0000          0.0000
             0.0000          0.0000          0.0000
             0.0000          0.0000          0.0000

     Atom119  H   pos: (  0.574877  0.229530  0.042366)  para_oo sigma:           0.00
             0.0000          0.0000          0.0000
             0.0000          0.0000          0.0000
             0.0000          0.0000          0.0000

     Atom120  O   pos: (  0.734606  0.099449  1.516770)  para_oo sigma:          -1.14
            -1.2400         -0.0055         -0.0249
             0.0280         -1.0896          0.0762
            -0.0300          0.0504         -1.0793

     Atom121  H   pos: (  0.797212  0.105431  1.559217)  para_oo sigma:           0.00
             0.0000          0.0000          0.0000
             0.0000          0.0000          0.0000
             0.0000          0.0000          0.0000

     Atom122  H   pos: (  0.684187  0.062166  1.560069)  para_oo sigma:           0.00
             0.0000          0.0000          0.0000
             0.0000          0.0000          0.0000
             0.0000          0.0000          0.0000

     Atom123  O   pos: (  0.207254  0.309055  0.016187)  para_oo sigma:          -0.10
            -0.4367          0.1119          0.1662
             0.1260          0.2025          0.3118
             0.1753          0.2864         -0.0555

     Atom124  H   pos: (  0.189395  0.367474  0.057903)  para_oo sigma:           0.00
             0.0000          0.0000          0.0000
             0.0000          0.0000          0.0000
             0.0000          0.0000          0.0000

     Atom125  H   pos: (  0.141691  0.282649 -0.011289)  para_oo sigma:           0.00
             0.0000          0.0000          0.0000
             0.0000          0.0000          0.0000
             0.0000          0.0000          0.0000

     Atom126  O   pos: (  0.174485  0.108441  1.523349)  para_oo sigma:          -0.69
            -0.7551          0.1571          0.2129
             0.1926         -0.7978         -0.1593
             0.2823         -0.1947         -0.5156

     Atom127  H   pos: (  0.117275  0.153729  1.545898)  para_oo sigma:           0.00
             0.0000          0.0000          0.0000
             0.0000          0.0000          0.0000
             0.0000          0.0000          0.0000

     Atom128  H   pos: (  0.216552  0.097465  1.585366)  para_oo sigma:           0.00
             0.0000          0.0000          0.0000
             0.0000          0.0000          0.0000
             0.0000          0.0000          0.0000

     Atom129  O   pos: (  0.782072  0.276920  1.420422)  para_oo sigma:          -0.99
            -1.0824         -0.0735          0.0118
            -0.0876         -0.8818          0.0682
             0.0862          0.0931         -1.0163

     Atom130  H   pos: ( -0.142015  0.281489  1.427064)  para_oo sigma:           0.00
             0.0000          0.0000          0.0000
             0.0000          0.0000          0.0000
             0.0000          0.0000          0.0000

     Atom131  H   pos: (  0.759423  0.212598  1.450177)  para_oo sigma:           0.00
             0.0000          0.0000          0.0000
             0.0000          0.0000          0.0000
             0.0000          0.0000          0.0000

     Atom132  O   pos: (  0.594297  0.097981  1.358473)  para_oo sigma:          -0.79
            -0.7359         -0.0990          0.0618
            -0.1451         -0.9215         -0.0471
             0.0341         -0.0452         -0.7071

     Atom133  H   pos: (  0.653002  0.094561  1.403627)  para_oo sigma:           0.00
             0.0000          0.0000          0.0000
             0.0000          0.0000          0.0000
             0.0000          0.0000          0.0000

     Atom134  H   pos: (  0.570230  0.028654  1.353003)  para_oo sigma:           0.00
             0.0000          0.0000          0.0000
             0.0000          0.0000          0.0000
             0.0000          0.0000          0.0000

     Atom135  O   pos: (  0.516388  0.351348  1.543911)  para_oo sigma:          -0.27
            -0.4580         -0.4640          0.2579
            -0.3274         -0.0227         -0.2024
             0.2219         -0.1944         -0.3270

     Atom136  H   pos: (  0.535632  0.422418  1.542769)  para_oo sigma:           0.00
             0.0000          0.0000          0.0000
             0.0000          0.0000          0.0000
             0.0000          0.0000          0.0000

     Atom137  H   pos: (  0.570601  0.316754  1.582326)  para_oo sigma:           0.00
             0.0000          0.0000          0.0000
             0.0000          0.0000          0.0000
             0.0000          0.0000          0.0000

     Atom138  O   pos: (  0.202467  0.336493  1.287559)  para_oo sigma:          -1.07
            -1.0860          0.0755          0.1277
             0.0882         -1.1008          0.0492
             0.0774          0.0271         -1.0332

     Atom139  H   pos: (  0.133669  0.347777  1.259997)  para_oo sigma:           0.00
             0.0000          0.0000          0.0000
             0.0000          0.0000          0.0000
             0.0000          0.0000          0.0000

     Atom140  H   pos: (  0.247975  0.339298  1.227445)  para_oo sigma:           0.00
             0.0000          0.0000          0.0000
             0.0000          0.0000          0.0000
             0.0000          0.0000          0.0000

     Atom141  O   pos: (  0.504767  0.089678  1.039578)  para_oo sigma:          -0.92
            -0.8727         -0.0016         -0.0670
             0.0217         -1.0002          0.1235
            -0.0890          0.2058         -0.8899

     Atom142  H   pos: (  0.528208  0.024506  1.012007)  para_oo sigma:           0.00
             0.0000          0.0000          0.0000
             0.0000          0.0000          0.0000
             0.0000          0.0000          0.0000

     Atom143  H   pos: (  0.520780  0.135286  0.983849)  para_oo sigma:           0.00
             0.0000          0.0000          0.0000
             0.0000          0.0000          0.0000
             0.0000          0.0000          0.0000

     Atom144  O   pos: (  0.619529  0.131858  0.867297)  para_oo sigma:          -1.22
            -1.3357          0.0014          0.1509
            -0.0620         -1.3386         -0.1277
             0.1512         -0.0860         -0.9989

     Atom145  H   pos: (  0.588652  0.171339  0.808375)  para_oo sigma:           0.00
             0.0000          0.0000          0.0000
             0.0000          0.0000          0.0000
             0.0000          0.0000          0.0000

     Atom146  H   pos: (  0.650423  0.079580  0.824132)  para_oo sigma:           0.00
             0.0000          0.0000          0.0000
             0.0000          0.0000          0.0000
             0.0000          0.0000          0.0000

     Atom147  O   pos: (  0.223232  0.122712  1.310725)  para_oo sigma:          -0.81
            -0.9203          0.1167         -0.1200
             0.0695         -0.8252          0.0430
            -0.0667          0.0245         -0.6970

     Atom148  H   pos: (  0.224205  0.109830  1.383904)  para_oo sigma:           0.00
             0.0000          0.0000          0.0000
             0.0000          0.0000          0.0000
             0.0000          0.0000          0.0000

     Atom149  H   pos: (  0.211162  0.196058  1.304820)  para_oo sigma:           0.00
             0.0000          0.0000          0.0000
             0.0000          0.0000          0.0000
             0.0000          0.0000          0.0000

     Atom150  O   pos: (  0.491424  0.433351  1.147076)  para_oo sigma:          -0.55
            -0.8259          0.3632         -0.0947
             0.4617         -0.3290         -0.1786
            -0.0844         -0.1800         -0.5050

     Atom151  H   pos: (  0.782138  0.011934  1.093689)  para_oo sigma:           0.00
             0.0000          0.0000          0.0000
             0.0000          0.0000          0.0000
             0.0000          0.0000          0.0000

     Atom152  H   pos: (  0.430753  0.390102  1.145849)  para_oo sigma:           0.00
             0.0000          0.0000          0.0000
             0.0000          0.0000          0.0000
             0.0000          0.0000          0.0000

     Atom153  O   pos: (  0.321854  0.324882  1.128584)  para_oo sigma:          -1.05
            -1.1389          0.1000         -0.0209
             0.0765         -0.9799          0.0140
            -0.0196          0.0218         -1.0308

     Atom154  H   pos: (  0.290645  0.339913  1.062479)  para_oo sigma:           0.00
             0.0000          0.0000          0.0000
             0.0000          0.0000          0.0000
             0.0000          0.0000          0.0000

     Atom155  H   pos: (  0.332614  0.250836  1.129117)  para_oo sigma:           0.00
             0.0000          0.0000          0.0000
             0.0000          0.0000          0.0000
             0.0000          0.0000          0.0000

     Atom156  O   pos: ( -0.246534  0.497451  0.799155)  para_oo sigma:          -1.49
            -1.4016         -0.2457         -0.0728
            -0.2247         -1.3035         -0.0080
            -0.0484         -0.0017         -1.7784

     Atom157  H   pos: (  0.045003  0.084634  0.745523)  para_oo sigma:           0.00
             0.0000          0.0000          0.0000
             0.0000          0.0000          0.0000
             0.0000          0.0000          0.0000

     Atom158  H   pos: ( -0.187261  0.455365  0.771404)  para_oo sigma:           0.00
             0.0000          0.0000          0.0000
             0.0000          0.0000          0.0000
             0.0000          0.0000          0.0000

     Atom159  O   pos: (  0.577506  0.307149  0.979303)  para_oo sigma:          -0.62
            -0.3953         -0.1849         -0.1080
            -0.1556         -0.5753          0.0629
            -0.1898          0.0720         -0.8971

     Atom160  H   pos: (  0.521512  0.330212  0.936201)  para_oo sigma:           0.00
             0.0000          0.0000          0.0000
             0.0000          0.0000          0.0000
             0.0000          0.0000          0.0000

     Atom161  H   pos: (  0.619842  0.266418  0.935162)  para_oo sigma:           0.00
             0.0000          0.0000          0.0000
             0.0000          0.0000          0.0000
             0.0000          0.0000          0.0000

     Atom162  O   pos: (  0.250214  0.374895  0.946952)  para_oo sigma:          -0.88
            -0.7859         -0.0559          0.0248
            -0.0992         -0.9615          0.0622
             0.0329          0.0769         -0.8895

     Atom163  H   pos: (  0.184580  0.370509  0.913586)  para_oo sigma:           0.00
             0.0000          0.0000          0.0000
             0.0000          0.0000          0.0000
             0.0000          0.0000          0.0000

     Atom164  H   pos: (  0.305004  0.356177  0.898490)  para_oo sigma:           0.00
             0.0000          0.0000          0.0000
             0.0000          0.0000          0.0000
             0.0000          0.0000          0.0000

     Atom165  O   pos: (  0.765162  0.104019  1.001527)  para_oo sigma:          -1.16
            -1.3162          0.0032          0.0236
            -0.0640         -1.1549          0.0068
             0.0371          0.0076         -0.9972

     Atom166  H   pos: (  0.705476  0.120472  0.959854)  para_oo sigma:           0.00
             0.0000          0.0000          0.0000
             0.0000          0.0000          0.0000
             0.0000          0.0000          0.0000

     Atom167  H   pos: (  0.816979  0.090272  0.949290)  para_oo sigma:           0.00
             0.0000          0.0000          0.0000
             0.0000          0.0000          0.0000
             0.0000          0.0000          0.0000

     Atom168  O   pos: (  0.870180  0.076061  0.837149)  para_oo sigma:          -0.69
            -0.1952         -0.1041          0.0493
            -0.1289         -1.1505          0.1286
            -0.0172          0.1786         -0.7242

     Atom169  H   pos: (  0.934396  0.037992  0.827432)  para_oo sigma:           0.00
             0.0000          0.0000          0.0000
             0.0000          0.0000          0.0000
             0.0000          0.0000          0.0000

     Atom170  H   pos: (  0.820464  0.047575  0.787856)  para_oo sigma:           0.00
             0.0000          0.0000          0.0000
             0.0000          0.0000          0.0000
             0.0000          0.0000          0.0000

     Atom171  O   pos: (  0.480315  0.011454  0.707812)  para_oo sigma:          -0.77
            -0.7458          0.0034         -0.2442
             0.0371         -0.6378         -0.0233
            -0.2327         -0.0783         -0.9340

     Atom172  H   pos: (  0.509620  0.082037  0.708458)  para_oo sigma:           0.00
             0.0000          0.0000          0.0000
             0.0000          0.0000          0.0000
             0.0000          0.0000          0.0000

     Atom173  H   pos: (  0.235811  0.437530  0.684326)  para_oo sigma:           0.00
             0.0000          0.0000          0.0000
             0.0000          0.0000          0.0000
             0.0000          0.0000          0.0000

     Atom174  O   pos: (  0.414049  0.163549  1.457226)  para_oo sigma:          -0.34
            -0.1965          0.2874         -0.1181
             0.3388         -0.1537         -0.4076
            -0.0583         -0.3362         -0.6581

     Atom175  H   pos: (  0.480174  0.162840  1.424591)  para_oo sigma:           0.00
             0.0000          0.0000          0.0000
             0.0000          0.0000          0.0000
             0.0000          0.0000          0.0000

     Atom176  H   pos: (  0.403217  0.090237  1.472776)  para_oo sigma:           0.00
             0.0000          0.0000          0.0000
             0.0000          0.0000          0.0000
             0.0000          0.0000          0.0000

     Atom177  O   pos: (  0.577601  0.210710  1.189020)  para_oo sigma:          -0.55
            -0.6806         -0.1578          0.1429
            -0.1034         -0.8854          0.1559
             0.1318          0.1079         -0.0894

     Atom178  H   pos: (  0.559646  0.160827  1.137422)  para_oo sigma:           0.00
             0.0000          0.0000          0.0000
             0.0000          0.0000          0.0000
             0.0000          0.0000          0.0000

     Atom179  H   pos: (  0.584076  0.173160  1.253060)  para_oo sigma:           0.00
             0.0000          0.0000          0.0000
             0.0000          0.0000          0.0000
             0.0000          0.0000          0.0000

     Atom180  O   pos: ( -0.262088  0.420066  1.562387)  para_oo sigma:          -0.13
            -0.1530          0.2313         -0.0283
             0.1869          0.2587          0.4130
            -0.0179          0.4648         -0.4918

     Atom181  H   pos: ( -0.245608  0.368956  1.509886)  para_oo sigma:           0.00
             0.0000          0.0000          0.0000
             0.0000          0.0000          0.0000
             0.0000          0.0000          0.0000

     Atom182  H   pos: (  0.085213  0.009486  1.549149)  para_oo sigma:           0.00
             0.0000          0.0000          0.0000
             0.0000          0.0000          0.0000
             0.0000          0.0000          0.0000

     Paramagnetic US L_R Q_R contribution in ppm:

     Atom  1  Ca  pos: (  0.140804  0.450113  0.515123)  para_lq sigma:         202.33
           202.0791         -1.1785         -0.3833
            -1.4073        202.9540         -0.5951
            -0.1134         -0.4283        201.9494

     Atom  2  Ca  pos: ( -0.122766  0.442749  0.377274)  para_lq sigma:         202.63
           202.0833         -0.3946         -0.8924
            -0.4699        202.9375         -0.9691
            -0.8515         -0.7843        202.8657

     Atom  3  Ca  pos: (  0.020644  0.205326  0.338547)  para_lq sigma:         201.96
           201.4120         -1.0506          0.1613
            -0.8942        202.1097         -0.8016
             0.6070         -1.1395        202.3509

     Atom  4  Ca  pos: (  0.296345  0.207514  0.530953)  para_lq sigma:         200.73
           201.7743         -2.7952         -2.0536
            -2.3258        199.6581         -0.8648
            -2.0234         -1.0206        200.7707

     Atom  5  Ca  pos: (  0.365554  0.269359  1.592083)  para_lq sigma:         204.45
           204.8241         -1.3213          0.2662
            -0.6662        203.8933         -1.0917
             0.9779         -1.1219        204.6361

     Atom  6  Ca  pos: ( -0.088568  0.251431  0.794400)  para_lq sigma:         202.57
           202.2380         -0.6131         -1.9094
            -0.8520        203.4004          0.5487
            -2.2124          0.5785        202.0755

     Atom  7  Ca  pos: (  0.646980  0.453892  0.496904)  para_lq sigma:         199.99
           201.6240         -2.2584         -0.9295
            -1.8073        198.6582         -0.4093
            -1.0270         -0.6463        199.6970

     Atom  8  Ca  pos: (  0.376582  0.448578  0.374208)  para_lq sigma:         201.51
           200.2710         -1.8085         -0.8790
            -1.5127        202.1382         -0.3471
            -0.8065          0.0104        202.1148

     Atom  9  Ca  pos: (  0.518145  0.202780  0.365242)  para_lq sigma:         201.84
           200.4176         -0.8133         -0.5486
            -1.2475        203.2438         -0.5692
            -0.2771         -0.6414        201.8705

     Atom 10  Ca  pos: (  0.782287  0.221468  0.511598)  para_lq sigma:         201.91
           201.0852         -0.6951         -0.7763
            -0.7268        203.2499         -0.9228
            -1.0761         -0.9642        201.4036

     Atom 11  Ca  pos: (  0.660088  0.365597  1.138808)  para_lq sigma:         205.60
           204.3579          0.1287          0.0480
             0.8942        206.3220         -0.2256
             0.5632          0.0805        206.1295

     Atom 12  Ca  pos: ( -0.234024  0.370351  0.066442)  para_lq sigma:         203.24
           204.7404          0.8093          0.5778
             0.4597        200.4149         -1.3812
             0.2619         -1.3737        204.5661

     Atom 13  Si  pos: (  0.904792  0.114556  0.112328)  para_lq sigma:          -0.03
            -2.6918         -2.5925          2.1658
            -2.9237         -1.2834          0.9486
             0.0210         -0.8359          3.8884

     Atom 14  Si  pos: (  0.525836  0.235558  0.593031)  para_lq sigma:          -0.59
            -1.4225          1.9469          0.5325
             1.3008         -3.3143         -1.4411
             0.2733         -1.5042          2.9796

     Atom 15  Si  pos: (  0.764033  0.216364  0.276130)  para_lq sigma:          -0.38
             0.6097          3.8326         -0.0622
             4.2829         -1.3031         -0.5089
             0.0746          0.0376         -0.4578

     Atom 16  Si  pos: (  0.384208  0.111343  0.108619)  para_lq sigma:          -0.15
             1.9369          2.8550         -0.1018
             3.1448         -1.6907          0.5225
             1.1258          0.1225         -0.7048

     Atom 17  Si  pos: (  0.045347  0.220750  0.582982)  para_lq sigma:          -0.50
            -0.2958          4.3961         -0.0795
             3.7919         -2.2678          0.2771
            -0.6014          1.0008          1.0498

     Atom 18  Si  pos: (  0.269385  0.225549  0.290994)  para_lq sigma:          -0.22
             0.7843          3.3837          0.4969
             3.1969         -0.7494         -0.7824
            -0.6203         -0.0294         -0.6968

     Atom 19  Si  pos: ( -0.094756  0.414890  0.598270)  para_lq sigma:          -0.81
            -1.3956          3.2539         -0.6831
             3.6228         -2.6264         -1.3230
            -0.0158         -2.0053          1.5891

     Atom 20  Si  pos: (  0.141711  0.422077  0.272771)  para_lq sigma:          -0.38
             1.4474          3.5360         -0.6152
             3.3662         -2.5919          0.0693
            -0.3551          0.3575         -0.0068

     Atom 21  Si  pos: (  0.412929  0.448700  0.597630)  para_lq sigma:          -0.82
             0.4842          0.7517          0.8218
             1.6631         -3.6057          0.7652
             0.9713          0.8473          0.6600

     Atom 22  Si  pos: (  0.631007  0.409127  0.256553)  para_lq sigma:          -0.68
             2.6981          4.6354          0.1615
             4.4738         -2.8086          1.6780
             0.3764          1.8472         -1.9187

     Atom 23  O   pos: (  0.211802  0.323365  0.239691)  para_lq sigma:        -102.72
          -102.1625          3.9303         -0.5166
             3.7565       -105.8455          0.4952
            -0.4995          0.7768       -100.1619

     Atom 24  O   pos: (  0.271616  0.037184  0.548164)  para_lq sigma:        -111.21
          -111.4569         -3.1443          1.4317
            -2.8139       -112.8285          2.3503
             1.5271          2.2742       -109.3391

     Atom 25  O   pos: (  0.509781  0.027111  0.348816)  para_lq sigma:        -110.13
          -108.9568         -2.1685         -2.2879
            -2.2526       -110.1241         -3.1083
            -2.9273         -3.6271       -111.2966

     Atom 26  O   pos: ( -0.200840  0.400788  0.538154)  para_lq sigma:        -109.91
          -113.8799         -0.8582         -3.3375
            -0.8382       -107.7082          0.0467
            -3.4036          0.0486       -108.1465

     Atom 27  O   pos: (  0.043713  0.381822  0.333105)  para_lq sigma:        -111.21
          -113.5947         -2.0351          3.6226
            -1.8224       -109.0181          1.0437
             4.2420          1.4303       -111.0094

     Atom 28  O   pos: (  0.301543  0.077369  0.025903)  para_lq sigma:        -110.64
          -111.3665         -0.8781         -3.3931
            -0.8726       -108.7785         -1.7346
            -3.7019         -1.8259       -111.7770

     Atom 29  O   pos: (  0.007750  0.177555  0.155032)  para_lq sigma:        -102.51
          -103.1436         -5.0769          0.1564
            -4.8167        -99.0575          0.8938
            -1.0321          0.6472       -105.3191

     Atom 30  H   pos: (  0.044955  0.207806  0.096788)  para_lq sigma:           0.00
             0.0000          0.0000          0.0000
             0.0000          0.0000          0.0000
             0.0000          0.0000          0.0000

     Atom 31  O   pos: (  0.021869  0.177275  0.695304)  para_lq sigma:        -111.14
          -107.4882         -0.0742         -0.3189
            -0.2856       -111.0510          4.5187
             0.3009          4.2093       -114.8937

     Atom 32  O   pos: (  0.340760  0.179401  0.202518)  para_lq sigma:        -101.54
          -101.0083          2.0365          2.8149
             2.1341       -100.8313         -3.5549
             2.6358         -3.0721       -102.7708

     Atom 33  O   pos: (  0.719214  0.024768  0.717507)  para_lq sigma:        -109.82
          -107.3782          0.1294          0.1506
             0.0161       -109.2955         -2.5903
            -0.2801         -2.5118       -112.7940

     Atom 34  O   pos: (  0.924177 -0.004068  0.146762)  para_lq sigma:        -101.98
           -98.5887          0.9813         -0.1958
             1.0449       -104.5676          3.4591
            -0.1823          2.8416       -102.7706

     Atom 35  O   pos: (  0.440906  0.327250  0.606247)  para_lq sigma:        -103.51
          -103.1816          2.8057          0.3330
             3.1311       -107.7384         -0.3864
             0.5371         -0.7776        -99.6141

     Atom 36  O   pos: (  0.700835  0.310318  0.222056)  para_lq sigma:        -101.80
          -101.2683          3.8305          0.0099
             3.9169       -104.2979          0.7218
            -0.1074          1.0826        -99.8406

     Atom 37  O   pos: (  0.792228  0.044346  0.528311)  para_lq sigma:        -111.13
          -110.9819         -2.6275          2.5251
            -2.6661       -110.6181          2.2090
             3.2325          2.7688       -111.7846

     Atom 38  O   pos: (  0.996428  0.010262  0.337036)  para_lq sigma:        -110.40
          -108.8166         -2.3656         -2.5914
            -2.5928       -110.5924         -3.4629
            -3.0361         -3.7928       -111.7988

     Atom 39  O   pos: (  0.306347  0.442335  0.539842)  para_lq sigma:        -111.58
          -115.6818         -0.5294         -3.8633
            -0.6097       -108.4882         -0.2952
            -4.3817         -0.2815       -110.5808

     Atom 40  O   pos: (  0.523764  0.371675  0.299478)  para_lq sigma:        -110.83
          -114.2643         -1.7568          3.6696
            -1.5357       -108.9805          1.1841
             4.3215          1.4366       -109.2347

     Atom 41  O   pos: (  0.892967  0.127919 -0.006387)  para_lq sigma:        -111.16
          -108.4002         -1.1191         -2.6368
            -0.8689       -107.2128          0.6669
            -1.6478          1.4450       -117.8569

     Atom 42  H   pos: ( -0.031143  0.164374  1.612342)  para_lq sigma:           0.00
             0.0000          0.0000          0.0000
             0.0000          0.0000          0.0000
             0.0000          0.0000          0.0000

     Atom 43  O   pos: (  0.471533  0.175010  0.052789)  para_lq sigma:        -110.02
          -110.4710         -2.4835          2.5105
            -2.5809       -109.8699          2.4164
             3.0881          2.4051       -109.7191

     Atom 44  O   pos: (  0.551814  0.199687  0.706650)  para_lq sigma:        -110.85
          -108.1730          0.4802         -2.5962
             0.7224       -109.3907          2.4220
            -2.3257          2.3304       -114.9975

     Atom 45  O   pos: (  0.809360  0.157868  0.176667)  para_lq sigma:        -101.48
          -102.8038          2.0418          3.8220
             2.3242        -99.4800         -2.5482
             3.0182         -2.2862       -102.1614

     Atom 46  O   pos: (  0.463111  0.153467  0.525990)  para_lq sigma:        -110.14
          -109.5002         -2.7448         -1.9697
            -2.8522       -111.4234         -3.1829
            -2.3536         -3.2995       -109.5066

     Atom 47  O   pos: (  0.687137  0.148341  0.339914)  para_lq sigma:        -109.68
          -109.9894         -2.5935          2.6679
            -2.6276       -108.7287          2.3593
             3.3276          3.0131       -110.3088

     Atom 48  O   pos: (  0.617416  0.277121  0.521801)  para_lq sigma:        -111.71
          -113.6694         -2.2991          3.2790
            -2.4926       -110.1866          1.2514
             3.2361          1.3404       -111.2871

     Atom 49  O   pos: ( -0.148566  0.265400  0.350090)  para_lq sigma:        -109.88
          -110.9941         -2.0728         -3.5438
            -1.9703       -107.6249         -1.3963
[truncated: 129,814 more chars]
