# Supplementary material for: Is there a future for 43Ca nuclear magnetic resonance in cement science?
Source: Phys Chem Chem Phys. 2025 Apr 9;27(17):9159–68. doi: 10.1039/d5cp00491h (PMC11997747; doi:10.1039/d5cp00491h)
Supplement: CP-027-D5CP00491H-s001 [file CP-027-D5CP00491H-s001.zip › QE-Files/CSH-surface-structures/surf5.vc-relax.nmr.out]

     Program GIPAW v.7.2 starts on  5Oct2023 at 11: 2: 6 

     This program is part of the open-source Quantum ESPRESSO suite
     for quantum simulation of materials; please cite
         "P. Giannozzi et al., J. Phys.:Condens. Matter 21 395502 (2009);
         "P. Giannozzi et al., J. Phys.:Condens. Matter 29 465901 (2017);
         "P. Giannozzi et al., J. Chem. Phys. 152 154105 (2020);
          URL http://www.quantum-espresso.org", 
     in publications or presentations arising from this work. More details at
     http://www.quantum-espresso.org/quote

     Parallel version (MPI), running on    72 processors

     MPI processes distributed on     1 nodes
     R & G space division:  proc/nbgrp/npool/nimage =      72
     491864 MiB available memory on the printing compute node when the environment starts


     ***** This is GIPAW git revision                                          *****
     ***** you can cite: N. Varini et al., Comp. Phys. Comm. 184, 1827 (2013)  *****
     ***** in publications or presentations arising from this work.            *****

     Parallelizing q-star over 1 images
     Reading input from surf5.vc-relax.nmr.in

     ------------------- Input file: --------------------
&inputgipaw
	job = 'nmr'
	prefix = 'surf5.vc-relax_nmr'
	tmp_dir = './tmpSurf5/',
	verbosity = 'high'
	diagonalization = 'david'
/


     Reading xml data from directory:

     ./tmpSurf5/surf5.vc-relax_nmr.save/
     file Ca.pbe-spn-kjpaw_psl.1.0.0.UPF: wavefunction(s)  3S renormalized
     file O.pbe-n-kjpaw_psl.1.0.0.UPF: wavefunction(s)  2S 2P renormalized
     file Si.pbe-nl-kjpaw_psl.1.0.0.UPF: wavefunction(s)  3S 3P renormalized
     file H.pbe-kjpaw_psl.1.0.0.UPF: wavefunction(s)  1S renormalized

     IMPORTANT: XC functional enforced from input :
     Exchange-correlation= PBE
                           (   1   4   3   4   0   0   0)
     Any further DFT definition will be discarded
     Please, verify this is what you really want


     Parallelization info
     --------------------
     sticks:   dense  smooth     PW     G-vecs:    dense   smooth      PW
     Min         103     103     27                16638    16638    2222
     Max         104     104     28                16656    16656    2232
     Sum        7483    7483   1961              1198855  1198855  160317

     Using Slab Decomposition


     Check: negative core charge=   -0.000004
     Reading collected, re-writing distributed wavefunctions
     Subspace diagonalization in iterative solution of the eigenvalue problem:
     a serial algorithm will be used

     GIPAW projectors -----------------------------------------------
     atom=  Ca   l=0  rc=    1.3000  rs=    0.8667
     atom=  Ca   l=0  rc=    1.3000  rs=    0.8667
     atom=  Ca   l=1  rc=    1.6000  rs=    1.0667
     atom=  Ca   l=1  rc=    1.6000  rs=    1.0667
     atom=  Ca   l=2  rc=    1.7000  rs=    1.1333
     atom=  Ca   l=2  rc=    1.7000  rs=    1.1333
     projs nearly linearly dependent: l=0  n1,n2= 1, 2  s=  0.99170013
     projs nearly linearly dependent: l=2  n1,n2= 1, 2  s=  0.99334936

     atom=  O    l=0  rc=    1.3000  rs=    0.8667
     atom=  O    l=0  rc=    1.3000  rs=    0.8667
     atom=  O    l=1  rc=    1.3500  rs=    0.9000
     atom=  O    l=1  rc=    1.3500  rs=    0.9000
     projs nearly linearly dependent: l=1  n1,n2= 1, 2  s=  0.99790099

     atom=  Si   l=0  rc=    1.8000  rs=    1.2000
     atom=  Si   l=0  rc=    1.8000  rs=    1.2000
     atom=  Si   l=1  rc=    1.8000  rs=    1.2000
     atom=  Si   l=1  rc=    1.8000  rs=    1.2000
     atom=  Si   l=2  rc=    1.8000  rs=    1.2000
     atom=  Si   l=2  rc=    1.8000  rs=    1.2000
     projs nearly linearly dependent: l=2  n1,n2= 1, 2  s=  0.99992180

     atom=  H    l=0  rc=    1.0000  rs=    0.6667
     atom=  H    l=0  rc=    1.0000  rs=    0.6667
     projs nearly linearly dependent: l=0  n1,n2= 1, 2  s=  0.99968852
     -----------------------------------------------------------------

     GIPAW integrals: -------------------------------------------
     Atom  i/j   nmr_para   nmr_dia   epr_rmc  epr_para   epr_dia
       Ca  1 1   0.25E+04 -0.66E+00  0.13E+02  0.81E+09  0.75E+03
       Ca  2 1   0.26E+04 -0.73E+00  0.13E+02  0.86E+09  0.79E+03
       Ca  2 2   0.28E+04 -0.80E+00  0.13E+02  0.92E+09  0.84E+03
       Ca  3 3   0.30E+02  0.22E+00  0.11E+02  0.47E+05  0.19E+03
       Ca  4 3   0.33E+02  0.20E+00  0.12E+02  0.54E+05  0.22E+03
       Ca  4 4   0.37E+02  0.17E+00  0.13E+02  0.60E+05  0.24E+03
       Ca  5 5   0.29E+01  0.74E+00  0.81E+01  0.47E+03  0.66E+02
       Ca  6 5   0.36E+01  0.91E+00  0.10E+02  0.59E+03  0.81E+02
       Ca  6 6   0.45E+01  0.11E+01  0.13E+02  0.74E+03  0.10E+03
       O   1 1   0.81E+03 -0.32E+00  0.65E+01  0.43E+08  0.24E+03
       O   2 1   0.91E+03 -0.39E+00  0.71E+01  0.48E+08  0.27E+03
       O   2 2   0.10E+04 -0.48E+00  0.78E+01  0.55E+08  0.31E+03
       O   3 3   0.99E+01  0.87E+00  0.58E+01  0.24E+04  0.75E+02
       O   4 3   0.11E+02  0.97E+00  0.67E+01  0.27E+04  0.83E+02
       O   4 4   0.12E+02  0.11E+01  0.76E+01  0.31E+04  0.93E+02
       Si  1 1   0.12E+04 -0.54E-01  0.93E+01  0.18E+09  0.37E+03
       Si  2 1   0.17E+04  0.68E-01  0.12E+02  0.26E+09  0.52E+03
       Si  2 2   0.24E+04  0.31E+00  0.19E+02  0.37E+09  0.74E+03
       Si  3 3   0.18E+02  0.34E+00  0.10E+02  0.13E+05  0.11E+03
       Si  4 3   0.21E+02  0.27E+00  0.11E+02  0.15E+05  0.13E+03
       Si  4 4   0.23E+02  0.18E+00  0.12E+02  0.18E+05  0.14E+03
       Si  5 5   0.26E+00  0.79E-01  0.58E+00  0.29E+02  0.79E+01
       Si  6 5   0.27E+00  0.84E-01  0.62E+00  0.30E+02  0.81E+01
       Si  6 6   0.29E+00  0.89E-01  0.66E+00  0.31E+02  0.84E+01
       H   1 1   0.39E+02  0.19E+00  0.29E+00  0.78E+05  0.13E+02
       H   2 1   0.41E+02  0.21E+00  0.32E+00  0.82E+05  0.14E+02
       H   2 2   0.43E+02  0.22E+00  0.36E+00  0.86E+05  0.15E+02
     ------------------------------------------------------------

     alpha_pv=     76.6969 eV

     Number of occupied bands for each k-point:
     k-point:     1    nbnd_occ= 368
     k-point:     2    nbnd_occ= 368


     q-space interpolation up to    96.00 Rydberg

     GIPAW job: nmr                                                                             
     NMR macroscopic correction: yes
             0.6667          0.0000          0.0000
             0.0000          0.6667          0.0000
             0.0000          0.0000          0.6667


     Largest allocated arrays     est. size (Mb)     dimensions
        KS wavefunctions at k          11.81 Mb     (    2103,  368)
        KS wavefunctions at k+q        11.81 Mb     (    2103,  368)
        First-order wavefunctions     118.09 Mb     (    2103,  368, 10)
        First-order wavefunct (US)     70.85 Mb     (    2103,  368,  6)
        Charge/spin density             0.37 Mb     (   48600,    1)
        Induced current                 3.34 Mb     (   48600,    3,3,1)
        Induced magnetic field          3.34 Mb     (   48600,    3,3,1)
        NL pseudopotentials            39.53 Mb     (    2103, 1232)
        GIPAW NL terms                 39.53 Mb     (    2103, 1232)

     Computing the magnetic susceptibility     isolve=0    ethr=  0.1000E-13
     k-point #    1 of     2      pool #  1    cpu time:       6.0
     compute_u_kq: q = (    0.0000,    0.0000,    0.0000)
     Rotating WFCS
     ethr =  1.00E-14,  avg # of iterations =  5.0
     eigenvalues at k:
 -36.4510 -36.4437 -36.4317 -36.4240 -36.4020 -36.2158 -36.0954 -35.6442
 -35.6138 -35.5603 -35.5591 -35.5143 -35.5071 -35.3058 -18.6955 -18.6611
 -18.5357 -18.3548 -18.3395 -18.2682 -18.1479 -18.1232 -18.0249 -17.9475
 -17.9213 -17.8949 -17.8815 -17.8561 -17.8354 -17.8035 -17.7863 -17.7499
 -17.7249 -17.6873 -17.6814 -17.6622 -17.6489 -17.6181 -17.6004 -17.5818
 -17.5579 -17.5236 -17.5052 -17.4903 -17.4721 -17.4564 -17.4327 -17.4251
 -17.4105 -17.3846 -17.3758 -17.3643 -17.3406 -17.3247 -17.3141 -17.2955
 -17.2865 -17.2468 -17.2345 -17.1871 -17.1750 -17.1519 -17.1288 -17.1268
 -17.0888 -17.0803 -17.0515 -17.0120 -16.9790 -16.9691 -16.9539 -16.9268
 -16.9036 -16.8856 -16.8367 -16.8286 -16.8021 -16.7921 -16.7739 -16.7633
 -16.7405 -16.7279 -16.7033 -16.6875 -16.6672 -16.6540 -16.6239 -16.6091
 -16.5987 -16.5661 -16.5478 -16.5312 -16.5255 -16.4405 -16.4308 -16.4170
 -16.4002 -16.3499 -16.3440 -16.2786 -16.2409 -16.1944 -16.0807 -15.9968
 -15.8683 -15.7748 -15.7713 -15.7117 -15.4619 -15.2627 -15.1613 -15.0430
 -14.8939 -14.7871 -14.7237 -14.7103 -14.6423 -14.6106 -14.5202 -14.4278
 -14.3995 -14.3039 -14.2095 -14.1563 -14.1459 -14.1286 -14.1151 -14.0800
 -14.0668 -13.9995 -13.9878 -13.9726 -13.9528 -13.8699  -6.6256  -6.5247
  -6.4401  -6.1897  -6.1473  -6.0827  -6.0576  -6.0254  -5.9595  -5.9168
  -5.8982  -5.8416  -5.7983  -5.7406  -5.6887  -5.6450  -5.6239  -5.5773
  -5.5129  -5.4969  -5.4792  -5.4388  -5.4117  -5.4039  -5.2947  -5.2238
  -5.1956  -5.1603  -5.0710  -5.0613  -5.0305  -4.9690  -4.9544  -4.9122
  -4.8852  -4.8768  -4.8473  -4.8103  -4.7692  -4.7477  -4.7144  -4.6845
  -4.6075  -4.5343  -4.4393  -4.2609  -4.2500  -4.1521  -3.7470  -3.6531
  -3.6313  -3.4653  -3.4106  -3.3968  -3.3003  -3.2673  -3.2124  -3.1107
  -3.0848  -3.0078  -2.9693  -2.9314  -2.8779  -2.8415  -2.7913  -2.7436
  -2.7079  -2.6746  -2.6365  -2.6026  -2.5127  -2.4845  -2.4490  -2.4268
  -2.3914  -2.3599  -2.3375  -2.2742  -2.2257  -2.1860  -2.1478  -2.1366
  -2.0937  -2.0556  -2.0230  -1.9894  -1.9356  -1.9017  -1.8930  -1.8606
  -1.8406  -1.8176  -1.8033  -1.7705  -1.7377  -1.7201  -1.6623  -1.6216
  -1.5853  -1.5518  -1.5176  -1.4641  -1.4254  -1.3833  -1.3650  -1.3468
  -1.2642  -1.2373  -1.2065  -1.1657  -1.1467  -1.1390  -1.1154  -1.0896
  -1.0651  -1.0173  -0.9936  -0.9677  -0.8616  -0.8497  -0.7944  -0.7588
  -0.7142  -0.6945  -0.6463  -0.6250  -0.5865  -0.5569  -0.5459  -0.5054
  -0.4872  -0.4553  -0.4332  -0.3993  -0.3698  -0.3428  -0.3287  -0.2971
  -0.2790  -0.2588  -0.2445  -0.2114  -0.2040  -0.1746  -0.1646  -0.1268
  -0.1136  -0.0655  -0.0494  -0.0332  -0.0110   0.0085   0.0186   0.0326
   0.0549   0.0734   0.0874   0.0982   0.1382   0.1496   0.1679   0.1900
   0.1949   0.2197   0.2374   0.2608   0.2744   0.2920   0.3098   0.3174
   0.3389   0.3667   0.3805   0.3982   0.4158   0.4304   0.4472   0.4628
   0.4854   0.4918   0.5021   0.5329   0.5536   0.5727   0.5926   0.6005
   0.6267   0.6328   0.6488   0.6794   0.7091   0.7249   0.7510   0.7624
   0.7907   0.8151   0.8545   0.8651   0.8816   0.9089   0.9253   0.9392
   0.9563   1.0012   1.0310   1.0625   1.0769   1.0863   1.1097   1.1247
   1.1428   1.1506   1.1945   1.2720   1.2888   1.3459   1.3573   1.3706
   1.3867   1.4097   1.4687   1.4813   1.5012   1.5302   1.5828   1.6101
   1.6440   1.6627   1.6869   1.7219   1.7355   1.7806   1.8232   1.8740
     eigenvalues at k+q:
 -36.4510 -36.4437 -36.4317 -36.4240 -36.4020 -36.2158 -36.0954 -35.6442
 -35.6138 -35.5603 -35.5591 -35.5143 -35.5071 -35.3058 -18.6955 -18.6611
 -18.5357 -18.3548 -18.3395 -18.2682 -18.1479 -18.1232 -18.0249 -17.9475
 -17.9213 -17.8949 -17.8815 -17.8561 -17.8354 -17.8035 -17.7863 -17.7499
 -17.7249 -17.6873 -17.6814 -17.6622 -17.6490 -17.6181 -17.6004 -17.5818
 -17.5579 -17.5236 -17.5052 -17.4904 -17.4721 -17.4564 -17.4327 -17.4251
 -17.4105 -17.3846 -17.3758 -17.3644 -17.3406 -17.3247 -17.3141 -17.2955
 -17.2864 -17.2468 -17.2345 -17.1871 -17.1750 -17.1520 -17.1288 -17.1268
 -17.0888 -17.0803 -17.0515 -17.0120 -16.9790 -16.9691 -16.9539 -16.9268
 -16.9036 -16.8856 -16.8367 -16.8286 -16.8021 -16.7921 -16.7739 -16.7633
 -16.7405 -16.7279 -16.7033 -16.6875 -16.6672 -16.6540 -16.6239 -16.6091
 -16.5987 -16.5661 -16.5478 -16.5312 -16.5255 -16.4405 -16.4308 -16.4170
 -16.4002 -16.3499 -16.3440 -16.2786 -16.2409 -16.1944 -16.0807 -15.9968
 -15.8682 -15.7748 -15.7713 -15.7117 -15.4619 -15.2627 -15.1613 -15.0430
 -14.8939 -14.7871 -14.7237 -14.7103 -14.6423 -14.6106 -14.5202 -14.4278
 -14.3995 -14.3039 -14.2095 -14.1563 -14.1459 -14.1286 -14.1151 -14.0800
 -14.0668 -13.9996 -13.9878 -13.9726 -13.9528 -13.8699  -6.6256  -6.5247
  -6.4401  -6.1897  -6.1473  -6.0827  -6.0576  -6.0254  -5.9595  -5.9168
  -5.8982  -5.8416  -5.7983  -5.7406  -5.6887  -5.6450  -5.6239  -5.5773
  -5.5129  -5.4969  -5.4792  -5.4388  -5.4117  -5.4039  -5.2947  -5.2238
  -5.1956  -5.1603  -5.0710  -5.0612  -5.0305  -4.9690  -4.9544  -4.9122
  -4.8852  -4.8768  -4.8473  -4.8103  -4.7692  -4.7477  -4.7144  -4.6845
  -4.6075  -4.5343  -4.4393  -4.2609  -4.2500  -4.1521  -3.7470  -3.6531
  -3.6313  -3.4653  -3.4106  -3.3968  -3.3003  -3.2673  -3.2124  -3.1107
  -3.0848  -3.0078  -2.9693  -2.9314  -2.8779  -2.8415  -2.7913  -2.7436
  -2.7079  -2.6746  -2.6365  -2.6026  -2.5127  -2.4845  -2.4490  -2.4268
  -2.3914  -2.3599  -2.3375  -2.2742  -2.2257  -2.1860  -2.1478  -2.1366
  -2.0937  -2.0556  -2.0230  -1.9894  -1.9356  -1.9017  -1.8930  -1.8606
  -1.8407  -1.8176  -1.8033  -1.7705  -1.7377  -1.7201  -1.6623  -1.6216
  -1.5853  -1.5518  -1.5176  -1.4641  -1.4253  -1.3833  -1.3650  -1.3468
  -1.2642  -1.2373  -1.2065  -1.1657  -1.1467  -1.1390  -1.1154  -1.0896
  -1.0651  -1.0173  -0.9936  -0.9677  -0.8616  -0.8497  -0.7944  -0.7588
  -0.7143  -0.6945  -0.6463  -0.6250  -0.5865  -0.5569  -0.5459  -0.5054
  -0.4872  -0.4553  -0.4332  -0.3993  -0.3698  -0.3428  -0.3287  -0.2971
  -0.2790  -0.2588  -0.2445  -0.2114  -0.2040  -0.1746  -0.1646  -0.1268
  -0.1136  -0.0655  -0.0494  -0.0332  -0.0110   0.0085   0.0186   0.0326
   0.0549   0.0734   0.0874   0.0982   0.1382   0.1496   0.1679   0.1900
   0.1949   0.2197   0.2374   0.2608   0.2744   0.2920   0.3098   0.3174
   0.3389   0.3667   0.3805   0.3982   0.4158   0.4304   0.4472   0.4628
   0.4854   0.4918   0.5021   0.5329   0.5536   0.5727   0.5926   0.6005
   0.6267   0.6328   0.6488   0.6794   0.7091   0.7249   0.7510   0.7624
   0.7907   0.8150   0.8545   0.8651   0.8816   0.9089   0.9253   0.9392
   0.9563   1.0012   1.0310   1.0625   1.0769   1.0863   1.1097   1.1247
   1.1428   1.1506   1.1945   1.2720   1.2888   1.3459   1.3573   1.3706
   1.3867   1.4097   1.4687   1.4813   1.5012   1.5302   1.5827   1.6101
   1.6440   1.6627   1.6869   1.7219   1.7355   1.7805   1.8232   1.8740
     cgsolve_all iterations  65    anorm=    0.73E-07
PARA_AUG  1      98.6700343        -0.2390806        -0.2613010
     cgsolve_all iterations  65    anorm=    0.72E-07
PARA_AUG  2      -0.3731820       101.0806456         0.0918101
     cgsolve_all iterations  65    anorm=    0.73E-07
PARA_AUG  3      -0.0822662        -0.1405489       100.7466016
     cgsolve_all iterations  71    anorm=    0.69E-07
     cgsolve_all iterations  71    anorm=    0.71E-07
     cgsolve_all iterations  71    anorm=    0.71E-07
     compute_u_kq: q = (    0.0405,    0.0000,    0.0000)
     Rotating WFCS
     ethr =  1.00E-14,  avg # of iterations = 23.0
     eigenvalues at k:
 -36.4510 -36.4437 -36.4317 -36.4240 -36.4020 -36.2158 -36.0954 -35.6442
 -35.6138 -35.5603 -35.5591 -35.5143 -35.5071 -35.3058 -18.6955 -18.6611
 -18.5357 -18.3548 -18.3395 -18.2682 -18.1479 -18.1232 -18.0249 -17.9475
 -17.9213 -17.8949 -17.8815 -17.8561 -17.8354 -17.8035 -17.7863 -17.7499
 -17.7249 -17.6873 -17.6814 -17.6622 -17.6489 -17.6181 -17.6004 -17.5818
 -17.5579 -17.5236 -17.5052 -17.4903 -17.4721 -17.4564 -17.4327 -17.4251
 -17.4105 -17.3846 -17.3758 -17.3643 -17.3406 -17.3247 -17.3141 -17.2955
 -17.2865 -17.2468 -17.2345 -17.1871 -17.1750 -17.1519 -17.1288 -17.1268
 -17.0888 -17.0803 -17.0515 -17.0120 -16.9790 -16.9691 -16.9539 -16.9268
 -16.9036 -16.8856 -16.8367 -16.8286 -16.8021 -16.7921 -16.7739 -16.7633
 -16.7405 -16.7279 -16.7033 -16.6875 -16.6672 -16.6540 -16.6239 -16.6091
 -16.5987 -16.5661 -16.5478 -16.5312 -16.5255 -16.4405 -16.4308 -16.4170
 -16.4002 -16.3499 -16.3440 -16.2786 -16.2409 -16.1944 -16.0807 -15.9968
 -15.8683 -15.7748 -15.7713 -15.7117 -15.4619 -15.2627 -15.1613 -15.0430
 -14.8939 -14.7871 -14.7237 -14.7103 -14.6423 -14.6106 -14.5202 -14.4278
 -14.3995 -14.3039 -14.2095 -14.1563 -14.1459 -14.1286 -14.1151 -14.0800
 -14.0668 -13.9995 -13.9878 -13.9726 -13.9528 -13.8699  -6.6256  -6.5247
  -6.4401  -6.1897  -6.1473  -6.0827  -6.0576  -6.0254  -5.9595  -5.9168
  -5.8982  -5.8416  -5.7983  -5.7406  -5.6887  -5.6450  -5.6239  -5.5773
  -5.5129  -5.4969  -5.4792  -5.4388  -5.4117  -5.4039  -5.2947  -5.2238
  -5.1956  -5.1603  -5.0710  -5.0613  -5.0305  -4.9690  -4.9544  -4.9122
  -4.8852  -4.8768  -4.8473  -4.8103  -4.7692  -4.7477  -4.7144  -4.6845
  -4.6075  -4.5343  -4.4393  -4.2609  -4.2500  -4.1521  -3.7470  -3.6531
  -3.6313  -3.4653  -3.4106  -3.3968  -3.3003  -3.2673  -3.2124  -3.1107
  -3.0848  -3.0078  -2.9693  -2.9314  -2.8779  -2.8415  -2.7913  -2.7436
  -2.7079  -2.6746  -2.6365  -2.6026  -2.5127  -2.4845  -2.4490  -2.4268
  -2.3914  -2.3599  -2.3375  -2.2742  -2.2257  -2.1860  -2.1478  -2.1366
  -2.0937  -2.0556  -2.0230  -1.9894  -1.9356  -1.9017  -1.8930  -1.8606
  -1.8406  -1.8176  -1.8033  -1.7705  -1.7377  -1.7201  -1.6623  -1.6216
  -1.5853  -1.5518  -1.5176  -1.4641  -1.4254  -1.3833  -1.3650  -1.3468
  -1.2642  -1.2373  -1.2065  -1.1657  -1.1467  -1.1390  -1.1154  -1.0896
  -1.0651  -1.0173  -0.9936  -0.9677  -0.8616  -0.8497  -0.7944  -0.7588
  -0.7142  -0.6945  -0.6463  -0.6250  -0.5865  -0.5569  -0.5459  -0.5054
  -0.4872  -0.4553  -0.4332  -0.3993  -0.3698  -0.3428  -0.3287  -0.2971
  -0.2790  -0.2588  -0.2445  -0.2114  -0.2040  -0.1746  -0.1646  -0.1268
  -0.1136  -0.0655  -0.0494  -0.0332  -0.0110   0.0085   0.0186   0.0326
   0.0549   0.0734   0.0874   0.0982   0.1382   0.1496   0.1679   0.1900
   0.1949   0.2197   0.2374   0.2608   0.2744   0.2920   0.3098   0.3174
   0.3389   0.3667   0.3805   0.3982   0.4158   0.4304   0.4472   0.4628
   0.4854   0.4918   0.5021   0.5329   0.5536   0.5727   0.5926   0.6005
   0.6267   0.6328   0.6488   0.6794   0.7091   0.7249   0.7510   0.7624
   0.7907   0.8151   0.8545   0.8651   0.8816   0.9089   0.9253   0.9392
   0.9563   1.0012   1.0310   1.0625   1.0769   1.0863   1.1097   1.1247
   1.1428   1.1506   1.1945   1.2720   1.2888   1.3459   1.3573   1.3706
   1.3867   1.4097   1.4687   1.4813   1.5012   1.5302   1.5828   1.6101
   1.6440   1.6627   1.6869   1.7219   1.7355   1.7806   1.8232   1.8740
     eigenvalues at k+q:
 -36.4511 -36.4437 -36.4317 -36.4240 -36.4020 -36.2158 -36.0954 -35.6443
 -35.6137 -35.5603 -35.5591 -35.5143 -35.5071 -35.3058 -18.6948 -18.6621
 -18.5365 -18.3549 -18.3390 -18.2692 -18.1471 -18.1253 -18.0244 -17.9475
 -17.9242 -17.8952 -17.8821 -17.8564 -17.8350 -17.8016 -17.7847 -17.7512
 -17.7225 -17.6877 -17.6810 -17.6623 -17.6484 -17.6180 -17.6001 -17.5777
 -17.5555 -17.5237 -17.5061 -17.4909 -17.4743 -17.4549 -17.4347 -17.4249
 -17.4110 -17.3850 -17.3764 -17.3643 -17.3420 -17.3265 -17.3150 -17.2963
 -17.2867 -17.2477 -17.2335 -17.1903 -17.1740 -17.1528 -17.1313 -17.1265
 -17.0876 -17.0803 -17.0518 -17.0137 -16.9802 -16.9701 -16.9555 -16.9271
 -16.9039 -16.8852 -16.8343 -16.8268 -16.8007 -16.7911 -16.7730 -16.7605
 -16.7404 -16.7276 -16.7035 -16.6842 -16.6656 -16.6531 -16.6239 -16.6099
 -16.5973 -16.5675 -16.5478 -16.5290 -16.5255 -16.4403 -16.4282 -16.4173
 -16.3999 -16.3490 -16.3379 -16.2759 -16.2362 -16.1923 -16.0808 -15.9972
 -15.8787 -15.7735 -15.7727 -15.7217 -15.4628 -15.2622 -15.1581 -15.0392
 -14.8946 -14.7860 -14.7277 -14.7154 -14.6467 -14.6115 -14.5207 -14.4288
 -14.4007 -14.3045 -14.2063 -14.1569 -14.1452 -14.1303 -14.1163 -14.0812
 -14.0684 -13.9981 -13.9839 -13.9713 -13.9459 -13.8719  -6.6286  -6.5260
  -6.4357  -6.1891  -6.1498  -6.0808  -6.0598  -6.0080  -5.9555  -5.9045
  -5.8958  -5.8397  -5.7977  -5.7409  -5.6897  -5.6429  -5.6218  -5.5774
  -5.5150  -5.4974  -5.4779  -5.4382  -5.4140  -5.4059  -5.2964  -5.2247
  -5.1950  -5.1587  -5.0705  -5.0618  -5.0308  -4.9689  -4.9604  -4.9137
  -4.8851  -4.8801  -4.8557  -4.8130  -4.7722  -4.7605  -4.7187  -4.6899
  -4.6134  -4.5361  -4.4427  -4.2663  -4.2473  -4.1548  -3.7509  -3.6533
  -3.6345  -3.4637  -3.4040  -3.3771  -3.2797  -3.2687  -3.2105  -3.1054
  -3.0850  -3.0133  -2.9689  -2.9340  -2.8792  -2.8437  -2.7948  -2.7558
  -2.7085  -2.6766  -2.6325  -2.6007  -2.5124  -2.4811  -2.4483  -2.4271
  -2.3910  -2.3626  -2.3348  -2.2727  -2.2253  -2.1834  -2.1470  -2.1358
  -2.0909  -2.0537  -2.0227  -1.9894  -1.9346  -1.9005  -1.8945  -1.8571
  -1.8404  -1.8155  -1.8027  -1.7710  -1.7392  -1.7209  -1.6657  -1.6239
  -1.5871  -1.5476  -1.5151  -1.4733  -1.4236  -1.3867  -1.3696  -1.3473
  -1.2685  -1.2378  -1.2082  -1.1637  -1.1420  -1.1340  -1.1152  -1.0904
  -1.0655  -1.0182  -0.9961  -0.9686  -0.8652  -0.8501  -0.7924  -0.7568
  -0.7179  -0.6948  -0.6505  -0.6250  -0.5891  -0.5569  -0.5491  -0.5069
  -0.4870  -0.4556  -0.4308  -0.4006  -0.3703  -0.3453  -0.3312  -0.2981
  -0.2796  -0.2610  -0.2453  -0.2118  -0.2051  -0.1749  -0.1654  -0.1289
  -0.1142  -0.0638  -0.0496  -0.0347  -0.0078   0.0096   0.0186   0.0346
   0.0573   0.0749   0.0861   0.0995   0.1389   0.1511   0.1686   0.1892
   0.1967   0.2240   0.2412   0.2635   0.2726   0.2910   0.3126   0.3200
   0.3421   0.3693   0.3829   0.4009   0.4158   0.4316   0.4493   0.4630
   0.4867   0.4936   0.5030   0.5307   0.5553   0.5707   0.5914   0.6026
   0.6287   0.6355   0.6494   0.6792   0.7079   0.7258   0.7521   0.7634
   0.7905   0.8165   0.8546   0.8651   0.8831   0.9083   0.9246   0.9378
   0.9573   0.9999   1.0310   1.0610   1.0788   1.0875   1.1094   1.1257
   1.1437   1.1491   1.1965   1.2730   1.2871   1.3453   1.3577   1.3693
   1.3819   1.4115   1.4673   1.4807   1.4988   1.5271   1.5821   1.6126
   1.6438   1.6637   1.6866   1.7213   1.7349   1.7814   1.8282   1.8741
     cgsolve_all iterations  71    anorm=    0.71E-07
     cgsolve_all iterations  71    anorm=    0.71E-07
     cgsolve_all iterations  71    anorm=    0.71E-07
     compute_u_kq: q = (   -0.0405,    0.0000,    0.0000)
     Rotating WFCS
     ethr =  1.00E-14,  avg # of iterations = 23.0
     eigenvalues at k:
 -36.4510 -36.4437 -36.4317 -36.4240 -36.4020 -36.2158 -36.0954 -35.6442
 -35.6138 -35.5603 -35.5591 -35.5143 -35.5071 -35.3058 -18.6955 -18.6611
 -18.5357 -18.3548 -18.3395 -18.2682 -18.1479 -18.1232 -18.0249 -17.9475
 -17.9213 -17.8949 -17.8815 -17.8561 -17.8354 -17.8035 -17.7863 -17.7499
 -17.7249 -17.6873 -17.6814 -17.6622 -17.6489 -17.6181 -17.6004 -17.5818
 -17.5579 -17.5236 -17.5052 -17.4903 -17.4721 -17.4564 -17.4327 -17.4251
 -17.4105 -17.3846 -17.3758 -17.3643 -17.3406 -17.3247 -17.3141 -17.2955
 -17.2865 -17.2468 -17.2345 -17.1871 -17.1750 -17.1519 -17.1288 -17.1268
 -17.0888 -17.0803 -17.0515 -17.0120 -16.9790 -16.9691 -16.9539 -16.9268
 -16.9036 -16.8856 -16.8367 -16.8286 -16.8021 -16.7921 -16.7739 -16.7633
 -16.7405 -16.7279 -16.7033 -16.6875 -16.6672 -16.6540 -16.6239 -16.6091
 -16.5987 -16.5661 -16.5478 -16.5312 -16.5255 -16.4405 -16.4308 -16.4170
 -16.4002 -16.3499 -16.3440 -16.2786 -16.2409 -16.1944 -16.0807 -15.9968
 -15.8683 -15.7748 -15.7713 -15.7117 -15.4619 -15.2627 -15.1613 -15.0430
 -14.8939 -14.7871 -14.7237 -14.7103 -14.6423 -14.6106 -14.5202 -14.4278
 -14.3995 -14.3039 -14.2095 -14.1563 -14.1459 -14.1286 -14.1151 -14.0800
 -14.0668 -13.9995 -13.9878 -13.9726 -13.9528 -13.8699  -6.6256  -6.5247
  -6.4401  -6.1897  -6.1473  -6.0827  -6.0576  -6.0254  -5.9595  -5.9168
  -5.8982  -5.8416  -5.7983  -5.7406  -5.6887  -5.6450  -5.6239  -5.5773
  -5.5129  -5.4969  -5.4792  -5.4388  -5.4117  -5.4039  -5.2947  -5.2238
  -5.1956  -5.1603  -5.0710  -5.0613  -5.0305  -4.9690  -4.9544  -4.9122
  -4.8852  -4.8768  -4.8473  -4.8103  -4.7692  -4.7477  -4.7144  -4.6845
  -4.6075  -4.5343  -4.4393  -4.2609  -4.2500  -4.1521  -3.7470  -3.6531
  -3.6313  -3.4653  -3.4106  -3.3968  -3.3003  -3.2673  -3.2124  -3.1107
  -3.0848  -3.0078  -2.9693  -2.9314  -2.8779  -2.8415  -2.7913  -2.7436
  -2.7079  -2.6746  -2.6365  -2.6026  -2.5127  -2.4845  -2.4490  -2.4268
  -2.3914  -2.3599  -2.3375  -2.2742  -2.2257  -2.1860  -2.1478  -2.1366
  -2.0937  -2.0556  -2.0230  -1.9894  -1.9356  -1.9017  -1.8930  -1.8606
  -1.8406  -1.8176  -1.8033  -1.7705  -1.7377  -1.7201  -1.6623  -1.6216
  -1.5853  -1.5518  -1.5176  -1.4641  -1.4254  -1.3833  -1.3650  -1.3468
  -1.2642  -1.2373  -1.2065  -1.1657  -1.1467  -1.1390  -1.1154  -1.0896
  -1.0651  -1.0173  -0.9936  -0.9677  -0.8616  -0.8497  -0.7944  -0.7588
  -0.7142  -0.6945  -0.6463  -0.6250  -0.5865  -0.5569  -0.5459  -0.5054
  -0.4872  -0.4553  -0.4332  -0.3993  -0.3698  -0.3428  -0.3287  -0.2971
  -0.2790  -0.2588  -0.2445  -0.2114  -0.2040  -0.1746  -0.1646  -0.1268
  -0.1136  -0.0655  -0.0494  -0.0332  -0.0110   0.0085   0.0186   0.0326
   0.0549   0.0734   0.0874   0.0982   0.1382   0.1496   0.1679   0.1900
   0.1949   0.2197   0.2374   0.2608   0.2744   0.2920   0.3098   0.3174
   0.3389   0.3667   0.3805   0.3982   0.4158   0.4304   0.4472   0.4628
   0.4854   0.4918   0.5021   0.5329   0.5536   0.5727   0.5926   0.6005
   0.6267   0.6328   0.6488   0.6794   0.7091   0.7249   0.7510   0.7624
   0.7907   0.8151   0.8545   0.8651   0.8816   0.9089   0.9253   0.9392
   0.9563   1.0012   1.0310   1.0625   1.0769   1.0863   1.1097   1.1247
   1.1428   1.1506   1.1945   1.2720   1.2888   1.3459   1.3573   1.3706
   1.3867   1.4097   1.4687   1.4813   1.5012   1.5302   1.5828   1.6101
   1.6440   1.6627   1.6869   1.7219   1.7355   1.7806   1.8232   1.8740
     eigenvalues at k+q:
 -36.4510 -36.4437 -36.4317 -36.4240 -36.4020 -36.2158 -36.0954 -35.6442
 -35.6138 -35.5603 -35.5591 -35.5143 -35.5071 -35.3058 -18.6962 -18.6600
 -18.5350 -18.3549 -18.3398 -18.2671 -18.1497 -18.1203 -18.0254 -17.9476
 -17.9185 -17.8950 -17.8802 -17.8559 -17.8360 -17.8058 -17.7876 -17.7485
 -17.7269 -17.6872 -17.6815 -17.6622 -17.6493 -17.6183 -17.6014 -17.5860
 -17.5605 -17.5233 -17.5038 -17.4899 -17.4701 -17.4574 -17.4320 -17.4244
 -17.4098 -17.3837 -17.3752 -17.3644 -17.3393 -17.3235 -17.3131 -17.2946
 -17.2859 -17.2475 -17.2337 -17.1848 -17.1761 -17.1505 -17.1283 -17.1248
 -17.0898 -17.0804 -17.0511 -17.0104 -16.9784 -16.9679 -16.9520 -16.9265
 -16.9031 -16.8860 -16.8393 -16.8304 -16.8036 -16.7932 -16.7752 -16.7661
 -16.7410 -16.7282 -16.7027 -16.6916 -16.6678 -16.6549 -16.6241 -16.6088
 -16.5996 -16.5648 -16.5477 -16.5337 -16.5248 -16.4419 -16.4330 -16.4165
 -16.4002 -16.3540 -16.3465 -16.2821 -16.2445 -16.1962 -16.0805 -15.9965
 -15.8581 -15.7761 -15.7699 -15.7015 -15.4610 -15.2631 -15.1647 -15.0466
 -14.8941 -14.7876 -14.7217 -14.7033 -14.6394 -14.6070 -14.5195 -14.4267
 -14.3983 -14.3034 -14.2160 -14.1551 -14.1457 -14.1264 -14.1139 -14.0796
 -14.0658 -14.0014 -13.9917 -13.9732 -13.9592 -13.8677  -6.6227  -6.5232
  -6.4443  -6.1902  -6.1450  -6.0853  -6.0549  -6.0421  -5.9638  -5.9314
  -5.8975  -5.8432  -5.7991  -5.7402  -5.6874  -5.6475  -5.6258  -5.5769
  -5.5108  -5.4966  -5.4804  -5.4399  -5.4110  -5.3998  -5.2940  -5.2227
  -5.1956  -5.1620  -5.0718  -5.0611  -5.0302  -4.9705  -4.9480  -4.9112
  -4.8860  -4.8730  -4.8416  -4.8074  -4.7695  -4.7325  -4.7097  -4.6758
  -4.6008  -4.5325  -4.4355  -4.2584  -4.2487  -4.1491  -3.7430  -3.6565
  -3.6245  -3.4674  -3.4262  -3.4079  -3.3219  -3.2660  -3.2143  -3.1157
  -3.0843  -3.0027  -2.9698  -2.9287  -2.8772  -2.8395  -2.7874  -2.7339
  -2.7073  -2.6722  -2.6378  -2.6040  -2.5132  -2.4880  -2.4505  -2.4270
  -2.3928  -2.3568  -2.3392  -2.2760  -2.2259  -2.1881  -2.1484  -2.1375
  -2.0958  -2.0584  -2.0218  -1.9880  -1.9372  -1.9079  -1.8877  -1.8644
  -1.8411  -1.8205  -1.8026  -1.7686  -1.7363  -1.7187  -1.6593  -1.6199
  -1.5838  -1.5565  -1.5196  -1.4552  -1.4280  -1.3807  -1.3610  -1.3449
  -1.2614  -1.2361  -1.2049  -1.1686  -1.1525  -1.1437  -1.1134  -1.0880
  -1.0644  -1.0167  -0.9907  -0.9664  -0.8594  -0.8477  -0.7965  -0.7604
  -0.7125  -0.6917  -0.6424  -0.6237  -0.5839  -0.5568  -0.5429  -0.5047
  -0.4868  -0.4550  -0.4360  -0.3979  -0.3694  -0.3414  -0.3264  -0.2962
  -0.2791  -0.2578  -0.2428  -0.2111  -0.2027  -0.1745  -0.1641  -0.1258
  -0.1120  -0.0675  -0.0492  -0.0327  -0.0143   0.0065   0.0180   0.0331
   0.0513   0.0727   0.0873   0.0973   0.1380   0.1479   0.1667   0.1904
   0.1944   0.2150   0.2341   0.2582   0.2753   0.2938   0.3063   0.3161
   0.3367   0.3640   0.3771   0.3956   0.4155   0.4294   0.4454   0.4623
   0.4835   0.4913   0.5011   0.5348   0.5521   0.5742   0.5942   0.5990
   0.6245   0.6306   0.6483   0.6794   0.7099   0.7237   0.7486   0.7619
   0.7900   0.8141   0.8540   0.8651   0.8802   0.9090   0.9251   0.9411
   0.9563   1.0024   1.0311   1.0636   1.0752   1.0848   1.1097   1.1239
   1.1415   1.1527   1.1926   1.2700   1.2889   1.3452   1.3571   1.3736
   1.3872   1.4105   1.4699   1.4817   1.5049   1.5343   1.5837   1.6079
   1.6444   1.6627   1.6876   1.7225   1.7362   1.7796   1.8193   1.8741
     cgsolve_all iterations  71    anorm=    0.71E-07
     cgsolve_all iterations  70    anorm=    0.71E-07
     cgsolve_all iterations  71    anorm=    0.72E-07
     compute_u_kq: q = (    0.0000,    0.0405,    0.0000)
     Rotating WFCS
     ethr =  1.00E-14,  avg # of iterations = 23.0
     eigenvalues at k:
 -36.4510 -36.4437 -36.4317 -36.4240 -36.4020 -36.2158 -36.0954 -35.6442
 -35.6138 -35.5603 -35.5591 -35.5143 -35.5071 -35.3058 -18.6955 -18.6611
 -18.5357 -18.3548 -18.3395 -18.2682 -18.1479 -18.1232 -18.0249 -17.9475
 -17.9213 -17.8949 -17.8815 -17.8561 -17.8354 -17.8035 -17.7863 -17.7499
 -17.7249 -17.6873 -17.6814 -17.6622 -17.6489 -17.6181 -17.6004 -17.5818
 -17.5579 -17.5236 -17.5052 -17.4903 -17.4721 -17.4564 -17.4327 -17.4251
 -17.4105 -17.3846 -17.3758 -17.3643 -17.3406 -17.3247 -17.3141 -17.2955
 -17.2865 -17.2468 -17.2345 -17.1871 -17.1750 -17.1519 -17.1288 -17.1268
 -17.0888 -17.0803 -17.0515 -17.0120 -16.9790 -16.9691 -16.9539 -16.9268
 -16.9036 -16.8856 -16.8367 -16.8286 -16.8021 -16.7921 -16.7739 -16.7633
 -16.7405 -16.7279 -16.7033 -16.6875 -16.6672 -16.6540 -16.6239 -16.6091
 -16.5987 -16.5661 -16.5478 -16.5312 -16.5255 -16.4405 -16.4308 -16.4170
 -16.4002 -16.3499 -16.3440 -16.2786 -16.2409 -16.1944 -16.0807 -15.9968
 -15.8683 -15.7748 -15.7713 -15.7117 -15.4619 -15.2627 -15.1613 -15.0430
 -14.8939 -14.7871 -14.7237 -14.7103 -14.6423 -14.6106 -14.5202 -14.4278
 -14.3995 -14.3039 -14.2095 -14.1563 -14.1459 -14.1286 -14.1151 -14.0800
 -14.0668 -13.9995 -13.9878 -13.9726 -13.9528 -13.8699  -6.6256  -6.5247
  -6.4401  -6.1897  -6.1473  -6.0827  -6.0576  -6.0254  -5.9595  -5.9168
  -5.8982  -5.8416  -5.7983  -5.7406  -5.6887  -5.6450  -5.6239  -5.5773
  -5.5129  -5.4969  -5.4792  -5.4388  -5.4117  -5.4039  -5.2947  -5.2238
  -5.1956  -5.1603  -5.0710  -5.0613  -5.0305  -4.9690  -4.9544  -4.9122
  -4.8852  -4.8768  -4.8473  -4.8103  -4.7692  -4.7477  -4.7144  -4.6845
  -4.6075  -4.5343  -4.4393  -4.2609  -4.2500  -4.1521  -3.7470  -3.6531
  -3.6313  -3.4653  -3.4106  -3.3968  -3.3003  -3.2673  -3.2124  -3.1107
  -3.0848  -3.0078  -2.9693  -2.9314  -2.8779  -2.8415  -2.7913  -2.7436
  -2.7079  -2.6746  -2.6365  -2.6026  -2.5127  -2.4845  -2.4490  -2.4268
  -2.3914  -2.3599  -2.3375  -2.2742  -2.2257  -2.1860  -2.1478  -2.1366
  -2.0937  -2.0556  -2.0230  -1.9894  -1.9356  -1.9017  -1.8930  -1.8606
  -1.8406  -1.8176  -1.8033  -1.7705  -1.7377  -1.7201  -1.6623  -1.6216
  -1.5853  -1.5518  -1.5176  -1.4641  -1.4254  -1.3833  -1.3650  -1.3468
  -1.2642  -1.2373  -1.2065  -1.1657  -1.1467  -1.1390  -1.1154  -1.0896
  -1.0651  -1.0173  -0.9936  -0.9677  -0.8616  -0.8497  -0.7944  -0.7588
  -0.7142  -0.6945  -0.6463  -0.6250  -0.5865  -0.5569  -0.5459  -0.5054
  -0.4872  -0.4553  -0.4332  -0.3993  -0.3698  -0.3428  -0.3287  -0.2971
  -0.2790  -0.2588  -0.2445  -0.2114  -0.2040  -0.1746  -0.1646  -0.1268
  -0.1136  -0.0655  -0.0494  -0.0332  -0.0110   0.0085   0.0186   0.0326
   0.0549   0.0734   0.0874   0.0982   0.1382   0.1496   0.1679   0.1900
   0.1949   0.2197   0.2374   0.2608   0.2744   0.2920   0.3098   0.3174
   0.3389   0.3667   0.3805   0.3982   0.4158   0.4304   0.4472   0.4628
   0.4854   0.4918   0.5021   0.5329   0.5536   0.5727   0.5926   0.6005
   0.6267   0.6328   0.6488   0.6794   0.7091   0.7249   0.7510   0.7624
   0.7907   0.8151   0.8545   0.8651   0.8816   0.9089   0.9253   0.9392
   0.9563   1.0012   1.0310   1.0625   1.0769   1.0863   1.1097   1.1247
   1.1428   1.1506   1.1945   1.2720   1.2888   1.3459   1.3573   1.3706
   1.3867   1.4097   1.4687   1.4813   1.5012   1.5302   1.5828   1.6101
   1.6440   1.6627   1.6869   1.7219   1.7355   1.7806   1.8232   1.8740
     eigenvalues at k+q:
 -36.4510 -36.4437 -36.4317 -36.4240 -36.4021 -36.2158 -36.0954 -35.6442
 -35.6138 -35.5603 -35.5590 -35.5143 -35.5071 -35.3058 -18.6958 -18.6604
 -18.5346 -18.3537 -18.3409 -18.2701 -18.1420 -18.1230 -18.0245 -17.9484
 -17.9206 -17.8938 -17.8787 -17.8542 -17.8391 -17.8045 -17.7863 -17.7524
 -17.7269 -17.6887 -17.6827 -17.6614 -17.6502 -17.6188 -17.6022 -17.5862
 -17.5567 -17.5224 -17.5057 -17.4907 -17.4725 -17.4555 -17.4344 -17.4214
 -17.4106 -17.3830 -17.3745 -17.3637 -17.3387 -17.3227 -17.3128 -17.2939
 -17.2853 -17.2468 -17.2344 -17.1873 -17.1752 -17.1493 -17.1276 -17.1247
 -17.0885 -17.0805 -17.0489 -17.0084 -16.9779 -16.9683 -16.9508 -16.9262
 -16.9045 -16.8856 -16.8405 -16.8323 -16.8067 -16.7959 -16.7768 -16.7644
 -16.7431 -16.7298 -16.7046 -16.6872 -16.6684 -16.6534 -16.6256 -16.6084
 -16.5986 -16.5637 -16.5478 -16.5332 -16.5249 -16.4423 -16.4342 -16.4188
 -16.4021 -16.3560 -16.3472 -16.2836 -16.2456 -16.1968 -16.0804 -15.9964
 -15.8529 -15.7763 -15.7698 -15.6966 -15.4610 -15.2654 -15.1657 -15.0452
 -14.8962 -14.7865 -14.7189 -14.7069 -14.6380 -14.6014 -14.5171 -14.4264
 -14.3982 -14.2996 -14.2124 -14.1584 -14.1471 -14.1312 -14.1167 -14.0855
 -14.0694 -13.9999 -13.9896 -13.9732 -13.9500 -13.8719  -6.6247  -6.5237
  -6.4396  -6.1905  -6.1451  -6.0829  -6.0581  -6.0501  -5.9634  -5.9380
  -5.8974  -5.8446  -5.7999  -5.7401  -5.6916  -5.6457  -5.6244  -5.5773
  -5.5129  -5.4966  -5.4778  -5.4374  -5.4122  -5.4038  -5.2935  -5.2197
  -5.1952  -5.1570  -5.0752  -5.0614  -5.0338  -4.9695  -4.9468  -4.9085
  -4.8867  -4.8737  -4.8350  -4.8040  -4.7698  -4.7195  -4.7073  -4.6805
  -4.5997  -4.5353  -4.4266  -4.2569  -4.2449  -4.1504  -3.7437  -3.6460
  -3.6313  -3.4663  -3.4373  -3.4086  -3.3324  -3.2722  -3.2170  -3.1098
  -3.0846  -3.0087  -2.9608  -2.9293  -2.8805  -2.8387  -2.7936  -2.7417
  -2.7061  -2.6667  -2.6288  -2.5995  -2.5126  -2.4866  -2.4488  -2.4256
  -2.3979  -2.3598  -2.3370  -2.2729  -2.2272  -2.1907  -2.1471  -2.1387
  -2.0910  -2.0587  -2.0277  -1.9920  -1.9362  -1.9020  -1.8959  -1.8639
  -1.8431  -1.8214  -1.7995  -1.7684  -1.7347  -1.7182  -1.6582  -1.6196
  -1.5845  -1.5488  -1.5173  -1.4624  -1.4299  -1.3798  -1.3623  -1.3422
  -1.2645  -1.2408  -1.2002  -1.1600  -1.1495  -1.1376  -1.1146  -1.0923
  -1.0636  -1.0183  -0.9944  -0.9615  -0.8627  -0.8462  -0.7972  -0.7547
  -0.7123  -0.6933  -0.6417  -0.6245  -0.5877  -0.5564  -0.5483  -0.5071
  -0.4907  -0.4522  -0.4385  -0.4026  -0.3681  -0.3384  -0.3294  -0.2954
  -0.2743  -0.2542  -0.2371  -0.2103  -0.2031  -0.1730  -0.1643  -0.1248
  -0.1106  -0.0669  -0.0508  -0.0338  -0.0076   0.0064   0.0157   0.0290
   0.0514   0.0721   0.0861   0.0973   0.1359   0.1491   0.1664   0.1874
   0.1946   0.2161   0.2357   0.2591   0.2699   0.2912   0.3086   0.3145
   0.3374   0.3651   0.3810   0.3953   0.4149   0.4269   0.4440   0.4604
   0.4826   0.4920   0.5016   0.5321   0.5524   0.5728   0.5924   0.5985
   0.6262   0.6308   0.6475   0.6777   0.7097   0.7241   0.7492   0.7612
   0.7902   0.8167   0.8526   0.8621   0.8810   0.9044   0.9256   0.9400
   0.9558   1.0015   1.0307   1.0640   1.0764   1.0833   1.1096   1.1248
   1.1426   1.1519   1.1955   1.2756   1.2956   1.3468   1.3572   1.3711
   1.3838   1.4108   1.4703   1.4810   1.5026   1.5307   1.5850   1.6094
   1.6440   1.6613   1.6862   1.7211   1.7305   1.7802   1.8252   1.8751
     cgsolve_all iterations  71    anorm=    0.69E-07
     cgsolve_all iterations  71    anorm=    0.72E-07
     cgsolve_all iterations  71    anorm=    0.72E-07
     compute_u_kq: q = (    0.0000,   -0.0405,    0.0000)
     Rotating WFCS
     ethr =  1.00E-14,  avg # of iterations = 23.0
     eigenvalues at k:
 -36.4510 -36.4437 -36.4317 -36.4240 -36.4020 -36.2158 -36.0954 -35.6442
 -35.6138 -35.5603 -35.5591 -35.5143 -35.5071 -35.3058 -18.6955 -18.6611
 -18.5357 -18.3548 -18.3395 -18.2682 -18.1479 -18.1232 -18.0249 -17.9475
 -17.9213 -17.8949 -17.8815 -17.8561 -17.8354 -17.8035 -17.7863 -17.7499
 -17.7249 -17.6873 -17.6814 -17.6622 -17.6489 -17.6181 -17.6004 -17.5818
 -17.5579 -17.5236 -17.5052 -17.4903 -17.4721 -17.4564 -17.4327 -17.4251
 -17.4105 -17.3846 -17.3758 -17.3643 -17.3406 -17.3247 -17.3141 -17.2955
 -17.2865 -17.2468 -17.2345 -17.1871 -17.1750 -17.1519 -17.1288 -17.1268
 -17.0888 -17.0803 -17.0515 -17.0120 -16.9790 -16.9691 -16.9539 -16.9268
 -16.9036 -16.8856 -16.8367 -16.8286 -16.8021 -16.7921 -16.7739 -16.7633
 -16.7405 -16.7279 -16.7033 -16.6875 -16.6672 -16.6540 -16.6239 -16.6091
 -16.5987 -16.5661 -16.5478 -16.5312 -16.5255 -16.4405 -16.4308 -16.4170
 -16.4002 -16.3499 -16.3440 -16.2786 -16.2409 -16.1944 -16.0807 -15.9968
 -15.8683 -15.7748 -15.7713 -15.7117 -15.4619 -15.2627 -15.1613 -15.0430
 -14.8939 -14.7871 -14.7237 -14.7103 -14.6423 -14.6106 -14.5202 -14.4278
 -14.3995 -14.3039 -14.2095 -14.1563 -14.1459 -14.1286 -14.1151 -14.0800
 -14.0668 -13.9995 -13.9878 -13.9726 -13.9528 -13.8699  -6.6256  -6.5247
  -6.4401  -6.1897  -6.1473  -6.0827  -6.0576  -6.0254  -5.9595  -5.9168
  -5.8982  -5.8416  -5.7983  -5.7406  -5.6887  -5.6450  -5.6239  -5.5773
  -5.5129  -5.4969  -5.4792  -5.4388  -5.4117  -5.4039  -5.2947  -5.2238
  -5.1956  -5.1603  -5.0710  -5.0613  -5.0305  -4.9690  -4.9544  -4.9122
  -4.8852  -4.8768  -4.8473  -4.8103  -4.7692  -4.7477  -4.7144  -4.6845
  -4.6075  -4.5343  -4.4393  -4.2609  -4.2500  -4.1521  -3.7470  -3.6531
  -3.6313  -3.4653  -3.4106  -3.3968  -3.3003  -3.2673  -3.2124  -3.1107
  -3.0848  -3.0078  -2.9693  -2.9314  -2.8779  -2.8415  -2.7913  -2.7436
  -2.7079  -2.6746  -2.6365  -2.6026  -2.5127  -2.4845  -2.4490  -2.4268
  -2.3914  -2.3599  -2.3375  -2.2742  -2.2257  -2.1860  -2.1478  -2.1366
  -2.0937  -2.0556  -2.0230  -1.9894  -1.9356  -1.9017  -1.8930  -1.8606
  -1.8406  -1.8176  -1.8033  -1.7705  -1.7377  -1.7201  -1.6623  -1.6216
  -1.5853  -1.5518  -1.5176  -1.4641  -1.4254  -1.3833  -1.3650  -1.3468
  -1.2642  -1.2373  -1.2065  -1.1657  -1.1467  -1.1390  -1.1154  -1.0896
  -1.0651  -1.0173  -0.9936  -0.9677  -0.8616  -0.8497  -0.7944  -0.7588
  -0.7142  -0.6945  -0.6463  -0.6250  -0.5865  -0.5569  -0.5459  -0.5054
  -0.4872  -0.4553  -0.4332  -0.3993  -0.3698  -0.3428  -0.3287  -0.2971
  -0.2790  -0.2588  -0.2445  -0.2114  -0.2040  -0.1746  -0.1646  -0.1268
  -0.1136  -0.0655  -0.0494  -0.0332  -0.0110   0.0085   0.0186   0.0326
   0.0549   0.0734   0.0874   0.0982   0.1382   0.1496   0.1679   0.1900
   0.1949   0.2197   0.2374   0.2608   0.2744   0.2920   0.3098   0.3174
   0.3389   0.3667   0.3805   0.3982   0.4158   0.4304   0.4472   0.4628
   0.4854   0.4918   0.5021   0.5329   0.5536   0.5727   0.5926   0.6005
   0.6267   0.6328   0.6488   0.6794   0.7091   0.7249   0.7510   0.7624
   0.7907   0.8151   0.8545   0.8651   0.8816   0.9089   0.9253   0.9392
   0.9563   1.0012   1.0310   1.0625   1.0769   1.0863   1.1097   1.1247
   1.1428   1.1506   1.1945   1.2720   1.2888   1.3459   1.3573   1.3706
   1.3867   1.4097   1.4687   1.4813   1.5012   1.5302   1.5828   1.6101
   1.6440   1.6627   1.6869   1.7219   1.7355   1.7806   1.8232   1.8740
     eigenvalues at k+q:
 -36.4511 -36.4437 -36.4317 -36.4240 -36.4020 -36.2158 -36.0954 -35.6443
 -35.6137 -35.5603 -35.5591 -35.5143 -35.5070 -35.3058 -18.6952 -18.6617
 -18.5369 -18.3561 -18.3379 -18.2661 -18.1544 -18.1229 -18.0253 -17.9469
 -17.9219 -17.8961 -17.8846 -17.8581 -17.8309 -17.8028 -17.7861 -17.7475
 -17.7233 -17.6859 -17.6804 -17.6627 -17.6472 -17.6176 -17.5989 -17.5783
 -17.5581 -17.5246 -17.5048 -17.4901 -17.4723 -17.4566 -17.4347 -17.4253
 -17.4104 -17.3860 -17.3771 -17.3651 -17.3425 -17.3275 -17.3153 -17.2971
 -17.2872 -17.2475 -17.2337 -17.1880 -17.1747 -17.1537 -17.1303 -17.1283
 -17.0892 -17.0800 -17.0539 -17.0158 -16.9805 -16.9700 -16.9565 -16.9274
 -16.9029 -16.8856 -16.8328 -16.8249 -16.7988 -16.7885 -16.7715 -16.7608
 -16.7375 -16.7260 -16.7026 -16.6890 -16.6653 -16.6542 -16.6224 -16.6098
 -16.5986 -16.5687 -16.5478 -16.5295 -16.5250 -16.4392 -16.4275 -16.4150
 -16.3984 -16.3500 -16.3340 -16.2755 -16.2341 -16.1911 -16.0809 -15.9974
 -15.8841 -15.7741 -15.7730 -15.7263 -15.4628 -15.2601 -15.1568 -15.0406
 -14.8925 -14.7872 -14.7289 -14.7134 -14.6473 -14.6193 -14.5229 -14.4292
 -14.4006 -14.3082 -14.2079 -14.1548 -14.1441 -14.1262 -14.1127 -14.0772
 -14.0622 -13.9992 -13.9863 -13.9718 -13.9556 -13.8677  -6.6266  -6.5256
  -6.4405  -6.1888  -6.1495  -6.0827  -6.0567  -5.9991  -5.9564  -5.9024
  -5.8902  -5.8385  -5.7966  -5.7409  -5.6854  -5.6447  -5.6235  -5.5774
  -5.5131  -5.4971  -5.4802  -5.4404  -5.4113  -5.4038  -5.2964  -5.2277
  -5.1958  -5.1633  -5.0675  -5.0619  -5.0277  -4.9711  -4.9623  -4.9174
  -4.8849  -4.8792  -4.8653  -4.8158  -4.7774  -4.7634  -4.7201  -4.6863
  -4.6148  -4.5340  -4.4489  -4.2687  -4.2495  -4.1534  -3.7503  -3.6621
  -3.6293  -3.4646  -3.4040  -3.3657  -3.2711  -3.2613  -3.2077  -3.1116
  -3.0851  -3.0075  -2.9774  -2.9333  -2.8756  -2.8446  -2.7889  -2.7465
  -2.7104  -2.6822  -2.6430  -2.6051  -2.5131  -2.4836  -2.4486  -2.4278
  -2.3853  -2.3602  -2.3368  -2.2756  -2.2247  -2.1820  -2.1484  -2.1346
  -2.0956  -2.0524  -2.0187  -1.9861  -1.9342  -1.9022  -1.8911  -1.8574
  -1.8378  -1.8152  -1.8043  -1.7719  -1.7407  -1.7218  -1.6666  -1.6245
  -1.5865  -1.5546  -1.5182  -1.4667  -1.4212  -1.3885  -1.3671  -1.3507
  -1.2654  -1.2325  -1.2126  -1.1708  -1.1458  -1.1381  -1.1158  -1.0871
  -1.0655  -1.0164  -0.9928  -0.9727  -0.8621  -0.8529  -0.7919  -0.7621
  -0.7169  -0.6949  -0.6514  -0.6248  -0.5856  -0.5569  -0.5438  -0.5038
  -0.4851  -0.4584  -0.4276  -0.3959  -0.3727  -0.3488  -0.3257  -0.3015
  -0.2837  -0.2639  -0.2478  -0.2134  -0.2048  -0.1768  -0.1651  -0.1305
  -0.1147  -0.0648  -0.0476  -0.0327  -0.0143   0.0101   0.0209   0.0374
   0.0576   0.0740   0.0888   0.0997   0.1404   0.1502   0.1687   0.1921
   0.1971   0.2236   0.2396   0.2618   0.2778   0.2937   0.3120   0.3200
   0.3408   0.3676   0.3798   0.4004   0.4163   0.4335   0.4517   0.4656
   0.4882   0.4916   0.5024   0.5339   0.5552   0.5728   0.5922   0.6021
   0.6259   0.6356   0.6509   0.6806   0.7085   0.7256   0.7508   0.7655
   0.7910   0.8134   0.8556   0.8669   0.8824   0.9119   0.9260   0.9398
   0.9565   1.0010   1.0314   1.0609   1.0777   1.0892   1.1094   1.1248
   1.1429   1.1501   1.1934   1.2677   1.2819   1.3443   1.3577   1.3701
   1.3871   1.4107   1.4671   1.4815   1.5002   1.5301   1.5802   1.6110
   1.6443   1.6639   1.6875   1.7228   1.7414   1.7809   1.8214   1.8730
     cgsolve_all iterations  71    anorm=    0.70E-07
     cgsolve_all iterations  71    anorm=    0.72E-07
     cgsolve_all iterations  71    anorm=    0.71E-07
     compute_u_kq: q = (    0.0000,    0.0000,    0.0405)
     Rotating WFCS
     ethr =  1.00E-14,  avg # of iterations = 23.0
     eigenvalues at k:
 -36.4510 -36.4437 -36.4317 -36.4240 -36.4020 -36.2158 -36.0954 -35.6442
 -35.6138 -35.5603 -35.5591 -35.5143 -35.5071 -35.3058 -18.6955 -18.6611
 -18.5357 -18.3548 -18.3395 -18.2682 -18.1479 -18.1232 -18.0249 -17.9475
 -17.9213 -17.8949 -17.8815 -17.8561 -17.8354 -17.8035 -17.7863 -17.7499
 -17.7249 -17.6873 -17.6814 -17.6622 -17.6489 -17.6181 -17.6004 -17.5818
 -17.5579 -17.5236 -17.5052 -17.4903 -17.4721 -17.4564 -17.4327 -17.4251
 -17.4105 -17.3846 -17.3758 -17.3643 -17.3406 -17.3247 -17.3141 -17.2955
 -17.2865 -17.2468 -17.2345 -17.1871 -17.1750 -17.1519 -17.1288 -17.1268
 -17.0888 -17.0803 -17.0515 -17.0120 -16.9790 -16.9691 -16.9539 -16.9268
 -16.9036 -16.8856 -16.8367 -16.8286 -16.8021 -16.7921 -16.7739 -16.7633
 -16.7405 -16.7279 -16.7033 -16.6875 -16.6672 -16.6540 -16.6239 -16.6091
 -16.5987 -16.5661 -16.5478 -16.5312 -16.5255 -16.4405 -16.4308 -16.4170
 -16.4002 -16.3499 -16.3440 -16.2786 -16.2409 -16.1944 -16.0807 -15.9968
 -15.8683 -15.7748 -15.7713 -15.7117 -15.4619 -15.2627 -15.1613 -15.0430
 -14.8939 -14.7871 -14.7237 -14.7103 -14.6423 -14.6106 -14.5202 -14.4278
 -14.3995 -14.3039 -14.2095 -14.1563 -14.1459 -14.1286 -14.1151 -14.0800
 -14.0668 -13.9995 -13.9878 -13.9726 -13.9528 -13.8699  -6.6256  -6.5247
  -6.4401  -6.1897  -6.1473  -6.0827  -6.0576  -6.0254  -5.9595  -5.9168
  -5.8982  -5.8416  -5.7983  -5.7406  -5.6887  -5.6450  -5.6239  -5.5773
  -5.5129  -5.4969  -5.4792  -5.4388  -5.4117  -5.4039  -5.2947  -5.2238
  -5.1956  -5.1603  -5.0710  -5.0613  -5.0305  -4.9690  -4.9544  -4.9122
  -4.8852  -4.8768  -4.8473  -4.8103  -4.7692  -4.7477  -4.7144  -4.6845
  -4.6075  -4.5343  -4.4393  -4.2609  -4.2500  -4.1521  -3.7470  -3.6531
  -3.6313  -3.4653  -3.4106  -3.3968  -3.3003  -3.2673  -3.2124  -3.1107
  -3.0848  -3.0078  -2.9693  -2.9314  -2.8779  -2.8415  -2.7913  -2.7436
  -2.7079  -2.6746  -2.6365  -2.6026  -2.5127  -2.4845  -2.4490  -2.4268
  -2.3914  -2.3599  -2.3375  -2.2742  -2.2257  -2.1860  -2.1478  -2.1366
  -2.0937  -2.0556  -2.0230  -1.9894  -1.9356  -1.9017  -1.8930  -1.8606
  -1.8406  -1.8176  -1.8033  -1.7705  -1.7377  -1.7201  -1.6623  -1.6216
  -1.5853  -1.5518  -1.5176  -1.4641  -1.4254  -1.3833  -1.3650  -1.3468
  -1.2642  -1.2373  -1.2065  -1.1657  -1.1467  -1.1390  -1.1154  -1.0896
  -1.0651  -1.0173  -0.9936  -0.9677  -0.8616  -0.8497  -0.7944  -0.7588
  -0.7142  -0.6945  -0.6463  -0.6250  -0.5865  -0.5569  -0.5459  -0.5054
  -0.4872  -0.4553  -0.4332  -0.3993  -0.3698  -0.3428  -0.3287  -0.2971
  -0.2790  -0.2588  -0.2445  -0.2114  -0.2040  -0.1746  -0.1646  -0.1268
  -0.1136  -0.0655  -0.0494  -0.0332  -0.0110   0.0085   0.0186   0.0326
   0.0549   0.0734   0.0874   0.0982   0.1382   0.1496   0.1679   0.1900
   0.1949   0.2197   0.2374   0.2608   0.2744   0.2920   0.3098   0.3174
   0.3389   0.3667   0.3805   0.3982   0.4158   0.4304   0.4472   0.4628
   0.4854   0.4918   0.5021   0.5329   0.5536   0.5727   0.5926   0.6005
   0.6267   0.6328   0.6488   0.6794   0.7091   0.7249   0.7510   0.7624
   0.7907   0.8151   0.8545   0.8651   0.8816   0.9089   0.9253   0.9392
   0.9563   1.0012   1.0310   1.0625   1.0769   1.0863   1.1097   1.1247
   1.1428   1.1506   1.1945   1.2720   1.2888   1.3459   1.3573   1.3706
   1.3867   1.4097   1.4687   1.4813   1.5012   1.5302   1.5828   1.6101
   1.6440   1.6627   1.6869   1.7219   1.7355   1.7806   1.8232   1.8740
     eigenvalues at k+q:
 -36.4510 -36.4437 -36.4317 -36.4240 -36.4020 -36.2158 -36.0954 -35.6442
 -35.6138 -35.5603 -35.5591 -35.5143 -35.5071 -35.3058 -18.6955 -18.6611
 -18.5357 -18.3548 -18.3395 -18.2681 -18.1480 -18.1232 -18.0249 -17.9475
 -17.9213 -17.8949 -17.8816 -17.8561 -17.8353 -17.8035 -17.7863 -17.7499
 -17.7249 -17.6874 -17.6811 -17.6624 -17.6490 -17.6180 -17.6005 -17.5814
 -17.5581 -17.5236 -17.5053 -17.4903 -17.4721 -17.4565 -17.4327 -17.4252
 -17.4103 -17.3844 -17.3760 -17.3645 -17.3407 -17.3245 -17.3141 -17.2950
 -17.2872 -17.2467 -17.2344 -17.1873 -17.1749 -17.1515 -17.1297 -17.1267
 -17.0884 -17.0805 -17.0519 -17.0110 -16.9798 -16.9690 -16.9540 -16.9267
 -16.9035 -16.8855 -16.8366 -16.8285 -16.8020 -16.7920 -16.7738 -16.7635
 -16.7405 -16.7279 -16.7030 -16.6874 -16.6673 -16.6541 -16.6239 -16.6091
 -16.5987 -16.5661 -16.5478 -16.5312 -16.5255 -16.4405 -16.4307 -16.4170
 -16.4002 -16.3499 -16.3439 -16.2785 -16.2408 -16.1944 -16.0807 -15.9968
 -15.8684 -15.7748 -15.7713 -15.7119 -15.4619 -15.2627 -15.1613 -15.0430
 -14.8939 -14.7871 -14.7238 -14.7103 -14.6423 -14.6108 -14.5203 -14.4279
 -14.3995 -14.3040 -14.2095 -14.1563 -14.1459 -14.1285 -14.1151 -14.0799
 -14.0667 -13.9996 -13.9878 -13.9726 -13.9529 -13.8699  -6.6256  -6.5247
  -6.4401  -6.1896  -6.1474  -6.0827  -6.0575  -6.0251  -5.9595  -5.9165
  -5.8982  -5.8415  -5.7983  -5.7406  -5.6886  -5.6450  -5.6239  -5.5773
  -5.5128  -5.4969  -5.4792  -5.4388  -5.4117  -5.4039  -5.2947  -5.2239
  -5.1956  -5.1603  -5.0709  -5.0613  -5.0305  -4.9691  -4.9545  -4.9122
  -4.8851  -4.8769  -4.8473  -4.8105  -4.7693  -4.7479  -4.7145  -4.6845
  -4.6075  -4.5343  -4.4395  -4.2610  -4.2500  -4.1521  -3.7470  -3.6532
  -3.6313  -3.4653  -3.4103  -3.3968  -3.2998  -3.2673  -3.2124  -3.1105
  -3.0848  -3.0081  -2.9693  -2.9315  -2.8784  -2.8406  -2.7910  -2.7439
  -2.7081  -2.6748  -2.6367  -2.6026  -2.5125  -2.4849  -2.4486  -2.4264
  -2.3917  -2.3602  -2.3374  -2.2744  -2.2246  -2.1871  -2.1483  -2.1375
  -2.0942  -2.0514  -2.0248  -1.9884  -1.9329  -1.9031  -1.8972  -1.8580
  -1.8413  -1.8183  -1.8044  -1.7698  -1.7368  -1.7183  -1.6661  -1.6217
  -1.5837  -1.5509  -1.5181  -1.4633  -1.4244  -1.3841  -1.3654  -1.3467
  -1.2649  -1.2366  -1.2062  -1.1653  -1.1482  -1.1390  -1.1160  -1.0898
  -1.0653  -1.0166  -0.9937  -0.9677  -0.8619  -0.8490  -0.7945  -0.7587
  -0.7137  -0.6959  -0.6465  -0.6236  -0.5866  -0.5584  -0.5446  -0.5052
  -0.4874  -0.4552  -0.4330  -0.3990  -0.3709  -0.3426  -0.3279  -0.2971
  -0.2805  -0.2582  -0.2434  -0.2119  -0.2052  -0.1750  -0.1633  -0.1272
  -0.1128  -0.0671  -0.0490  -0.0340  -0.0121   0.0099   0.0221   0.0330
   0.0526   0.0728   0.0875   0.0976   0.1357   0.1526   0.1675   0.1907
   0.1964   0.2188   0.2378   0.2586   0.2758   0.2908   0.3096   0.3187
   0.3392   0.3647   0.3793   0.4013   0.4162   0.4307   0.4467   0.4621
   0.4869   0.4907   0.5013   0.5327   0.5540   0.5734   0.5927   0.6004
   0.6263   0.6335   0.6483   0.6789   0.7097   0.7250   0.7509   0.7631
   0.7896   0.8149   0.8548   0.8653   0.8815   0.9090   0.9252   0.9393
   0.9562   1.0013   1.0311   1.0625   1.0769   1.0863   1.1096   1.1247
   1.1428   1.1506   1.1945   1.2720   1.2887   1.3459   1.3573   1.3706
   1.3867   1.4097   1.4687   1.4813   1.5012   1.5302   1.5827   1.6101
   1.6440   1.6627   1.6869   1.7219   1.7355   1.7805   1.8231   1.8740
     cgsolve_all iterations  71    anorm=    0.70E-07
     cgsolve_all iterations  71    anorm=    0.71E-07
     cgsolve_all iterations  71    anorm=    0.71E-07
     compute_u_kq: q = (    0.0000,    0.0000,   -0.0405)
     Rotating WFCS
     ethr =  1.00E-14,  avg # of iterations = 25.0
     eigenvalues at k:
 -36.4510 -36.4437 -36.4317 -36.4240 -36.4020 -36.2158 -36.0954 -35.6442
 -35.6138 -35.5603 -35.5591 -35.5143 -35.5071 -35.3058 -18.6955 -18.6611
 -18.5357 -18.3548 -18.3395 -18.2682 -18.1479 -18.1232 -18.0249 -17.9475
 -17.9213 -17.8949 -17.8815 -17.8561 -17.8354 -17.8035 -17.7863 -17.7499
 -17.7249 -17.6873 -17.6814 -17.6622 -17.6489 -17.6181 -17.6004 -17.5818
 -17.5579 -17.5236 -17.5052 -17.4903 -17.4721 -17.4564 -17.4327 -17.4251
 -17.4105 -17.3846 -17.3758 -17.3643 -17.3406 -17.3247 -17.3141 -17.2955
 -17.2865 -17.2468 -17.2345 -17.1871 -17.1750 -17.1519 -17.1288 -17.1268
 -17.0888 -17.0803 -17.0515 -17.0120 -16.9790 -16.9691 -16.9539 -16.9268
 -16.9036 -16.8856 -16.8367 -16.8286 -16.8021 -16.7921 -16.7739 -16.7633
 -16.7405 -16.7279 -16.7033 -16.6875 -16.6672 -16.6540 -16.6239 -16.6091
 -16.5987 -16.5661 -16.5478 -16.5312 -16.5255 -16.4405 -16.4308 -16.4170
 -16.4002 -16.3499 -16.3440 -16.2786 -16.2409 -16.1944 -16.0807 -15.9968
 -15.8683 -15.7748 -15.7713 -15.7117 -15.4619 -15.2627 -15.1613 -15.0430
 -14.8939 -14.7871 -14.7237 -14.7103 -14.6423 -14.6106 -14.5202 -14.4278
 -14.3995 -14.3039 -14.2095 -14.1563 -14.1459 -14.1286 -14.1151 -14.0800
 -14.0668 -13.9995 -13.9878 -13.9726 -13.9528 -13.8699  -6.6256  -6.5247
  -6.4401  -6.1897  -6.1473  -6.0827  -6.0576  -6.0254  -5.9595  -5.9168
  -5.8982  -5.8416  -5.7983  -5.7406  -5.6887  -5.6450  -5.6239  -5.5773
  -5.5129  -5.4969  -5.4792  -5.4388  -5.4117  -5.4039  -5.2947  -5.2238
  -5.1956  -5.1603  -5.0710  -5.0613  -5.0305  -4.9690  -4.9544  -4.9122
  -4.8852  -4.8768  -4.8473  -4.8103  -4.7692  -4.7477  -4.7144  -4.6845
  -4.6075  -4.5343  -4.4393  -4.2609  -4.2500  -4.1521  -3.7470  -3.6531
  -3.6313  -3.4653  -3.4106  -3.3968  -3.3003  -3.2673  -3.2124  -3.1107
  -3.0848  -3.0078  -2.9693  -2.9314  -2.8779  -2.8415  -2.7913  -2.7436
  -2.7079  -2.6746  -2.6365  -2.6026  -2.5127  -2.4845  -2.4490  -2.4268
  -2.3914  -2.3599  -2.3375  -2.2742  -2.2257  -2.1860  -2.1478  -2.1366
  -2.0937  -2.0556  -2.0230  -1.9894  -1.9356  -1.9017  -1.8930  -1.8606
  -1.8406  -1.8176  -1.8033  -1.7705  -1.7377  -1.7201  -1.6623  -1.6216
  -1.5853  -1.5518  -1.5176  -1.4641  -1.4254  -1.3833  -1.3650  -1.3468
  -1.2642  -1.2373  -1.2065  -1.1657  -1.1467  -1.1390  -1.1154  -1.0896
  -1.0651  -1.0173  -0.9936  -0.9677  -0.8616  -0.8497  -0.7944  -0.7588
  -0.7142  -0.6945  -0.6463  -0.6250  -0.5865  -0.5569  -0.5459  -0.5054
  -0.4872  -0.4553  -0.4332  -0.3993  -0.3698  -0.3428  -0.3287  -0.2971
  -0.2790  -0.2588  -0.2445  -0.2114  -0.2040  -0.1746  -0.1646  -0.1268
  -0.1136  -0.0655  -0.0494  -0.0332  -0.0110   0.0085   0.0186   0.0326
   0.0549   0.0734   0.0874   0.0982   0.1382   0.1496   0.1679   0.1900
   0.1949   0.2197   0.2374   0.2608   0.2744   0.2920   0.3098   0.3174
   0.3389   0.3667   0.3805   0.3982   0.4158   0.4304   0.4472   0.4628
   0.4854   0.4918   0.5021   0.5329   0.5536   0.5727   0.5926   0.6005
   0.6267   0.6328   0.6488   0.6794   0.7091   0.7249   0.7510   0.7624
   0.7907   0.8151   0.8545   0.8651   0.8816   0.9089   0.9253   0.9392
   0.9563   1.0012   1.0310   1.0625   1.0769   1.0863   1.1097   1.1247
   1.1428   1.1506   1.1945   1.2720   1.2888   1.3459   1.3573   1.3706
   1.3867   1.4097   1.4687   1.4813   1.5012   1.5302   1.5828   1.6101
   1.6440   1.6627   1.6869   1.7219   1.7355   1.7806   1.8232   1.8740
     eigenvalues at k+q:
 -36.4510 -36.4437 -36.4317 -36.4240 -36.4020 -36.2158 -36.0954 -35.6442
 -35.6138 -35.5603 -35.5591 -35.5143 -35.5071 -35.3058 -18.6955 -18.6611
 -18.5357 -18.3548 -18.3395 -18.2682 -18.1478 -18.1232 -18.0249 -17.9475
 -17.9213 -17.8949 -17.8815 -17.8560 -17.8355 -17.8035 -17.7862 -17.7500
 -17.7249 -17.6872 -17.6817 -17.6621 -17.6488 -17.6182 -17.6003 -17.5823
 -17.5577 -17.5237 -17.5051 -17.4904 -17.4722 -17.4560 -17.4327 -17.4253
 -17.4104 -17.3847 -17.3758 -17.3643 -17.3403 -17.3251 -17.3141 -17.2959
 -17.2858 -17.2470 -17.2346 -17.1869 -17.1751 -17.1527 -17.1281 -17.1265
 -17.0895 -17.0799 -17.0510 -17.0129 -16.9784 -16.9692 -16.9537 -16.9269
 -16.9036 -16.8856 -16.8367 -16.8287 -16.8022 -16.7921 -16.7740 -16.7632
 -16.7406 -16.7278 -16.7035 -16.6874 -16.6672 -16.6540 -16.6238 -16.6091
 -16.5987 -16.5661 -16.5477 -16.5312 -16.5255 -16.4405 -16.4308 -16.4170
 -16.4002 -16.3499 -16.3441 -16.2786 -16.2409 -16.1944 -16.0807 -15.9968
 -15.8681 -15.7748 -15.7712 -15.7115 -15.4619 -15.2628 -15.1614 -15.0430
 -14.8940 -14.7871 -14.7237 -14.7103 -14.6422 -14.6105 -14.5202 -14.4278
 -14.3995 -14.3039 -14.2095 -14.1564 -14.1459 -14.1286 -14.1152 -14.0801
 -14.0669 -13.9996 -13.9879 -13.9726 -13.9527 -13.8700  -6.6256  -6.5247
  -6.4401  -6.1897  -6.1473  -6.0827  -6.0576  -6.0257  -5.9595  -5.9170
  -5.8982  -5.8416  -5.7983  -5.7405  -5.6887  -5.6450  -5.6239  -5.5773
  -5.5129  -5.4969  -5.4791  -5.4388  -5.4117  -5.4039  -5.2947  -5.2238
  -5.1956  -5.1602  -5.0711  -5.0612  -5.0306  -4.9690  -4.9542  -4.9122
  -4.8852  -4.8767  -4.8472  -4.8101  -4.7691  -4.7475  -4.7144  -4.6845
  -4.6074  -4.5343  -4.4392  -4.2608  -4.2499  -4.1521  -3.7470  -3.6530
  -3.6314  -3.4654  -3.4112  -3.3966  -3.3007  -3.2673  -3.2124  -3.1108
  -3.0849  -3.0075  -2.9693  -2.9314  -2.8774  -2.8423  -2.7914  -2.7433
  -2.7077  -2.6746  -2.6363  -2.6029  -2.5125  -2.4839  -2.4498  -2.4272
  -2.3905  -2.3603  -2.3372  -2.2738  -2.2270  -2.1846  -2.1476  -2.1362
  -2.0930  -2.0595  -2.0210  -1.9902  -1.9385  -1.9009  -1.8888  -1.8634
  -1.8401  -1.8175  -1.8014  -1.7700  -1.7389  -1.7216  -1.6592  -1.6207
  -1.5874  -1.5532  -1.5170  -1.4644  -1.4262  -1.3822  -1.3650  -1.3469
  -1.2636  -1.2382  -1.2066  -1.1663  -1.1462  -1.1379  -1.1144  -1.0898
  -1.0650  -1.0179  -0.9934  -0.9680  -0.8614  -0.8504  -0.7942  -0.7591
  -0.7149  -0.6928  -0.6461  -0.6263  -0.5866  -0.5558  -0.5465  -0.5057
  -0.4871  -0.4555  -0.4331  -0.3995  -0.3690  -0.3430  -0.3295  -0.2968
  -0.2780  -0.2588  -0.2456  -0.2112  -0.2028  -0.1745  -0.1655  -0.1264
  -0.1146  -0.0635  -0.0497  -0.0324  -0.0105   0.0063   0.0163   0.0323
   0.0564   0.0740   0.0877   0.0987   0.1388   0.1487   0.1684   0.1889
   0.1936   0.2203   0.2375   0.2631   0.2727   0.2918   0.3101   0.3173
   0.3385   0.3680   0.3821   0.3957   0.4148   0.4300   0.4479   0.4633
   0.4842   0.4927   0.5031   0.5322   0.5539   0.5721   0.5925   0.6005
   0.6273   0.6323   0.6491   0.6797   0.7084   0.7247   0.7512   0.7618
   0.7916   0.8155   0.8541   0.8649   0.8817   0.9087   0.9254   0.9391
   0.9564   1.0011   1.0309   1.0626   1.0769   1.0862   1.1097   1.1247
   1.1428   1.1506   1.1945   1.2721   1.2889   1.3459   1.3573   1.3706
   1.3866   1.4097   1.4687   1.4813   1.5012   1.5301   1.5828   1.6101
   1.6440   1.6626   1.6869   1.7219   1.7354   1.7805   1.8232   1.8740
     cgsolve_all iterations  71    anorm=    0.70E-07
     cgsolve_all iterations  71    anorm=    0.71E-07
     cgsolve_all iterations  71    anorm=    0.72E-07

     k-point #    2 of     2      pool #  1    cpu time:    3715.3
     compute_u_kq: q = (    0.0000,    0.0000,    0.0000)
     Rotating WFCS
     ethr =  1.00E-14,  avg # of iterations =  5.0
     eigenvalues at k:
 -36.4510 -36.4437 -36.4317 -36.4240 -36.4020 -36.2158 -36.0954 -35.6442
 -35.6138 -35.5603 -35.5591 -35.5143 -35.5071 -35.3058 -18.6971 -18.6588
 -18.5386 -18.3536 -18.3309 -18.2734 -18.1736 -18.0962 -18.0224 -17.9590
 -17.9406 -17.8952 -17.8794 -17.8551 -17.8246 -17.8031 -17.7809 -17.7513
 -17.7156 -17.6898 -17.6712 -17.6566 -17.6399 -17.6338 -17.6153 -17.5762
 -17.5667 -17.5186 -17.5011 -17.4851 -17.4677 -17.4495 -17.4369 -17.4326
 -17.4144 -17.3803 -17.3691 -17.3521 -17.3455 -17.3321 -17.3153 -17.2879
 -17.2773 -17.2611 -17.2210 -17.2175 -17.1938 -17.1510 -17.1207 -17.1012
 -17.0865 -17.0728 -17.0339 -17.0063 -16.9925 -16.9563 -16.9394 -16.9336
 -16.9112 -16.8919 -16.8662 -16.8326 -16.8149 -16.8018 -16.7884 -16.7611
 -16.7405 -16.7317 -16.7093 -16.6727 -16.6566 -16.6474 -16.6242 -16.6143
 -16.5952 -16.5701 -16.5444 -16.5376 -16.5164 -16.4661 -16.4223 -16.4105
 -16.4024 -16.3426 -16.3332 -16.2748 -16.2492 -16.1998 -16.0805 -15.9966
 -15.8692 -15.7704 -15.7659 -15.7099 -15.4659 -15.2532 -15.1640 -15.0444
 -14.9370 -14.7722 -14.7201 -14.6865 -14.6508 -14.5315 -14.4762 -14.4298
 -14.3908 -14.3468 -14.2888 -14.2150 -14.1584 -14.1359 -14.1080 -14.0869
 -14.0544 -13.9990 -13.9914 -13.9771 -13.9047 -13.8440  -6.6287  -6.5255
  -6.4320  -6.1886  -6.1416  -6.1176  -6.0360  -6.0247  -5.9669  -5.9167
  -5.8925  -5.8343  -5.8125  -5.7286  -5.6919  -5.6542  -5.6212  -5.5675
  -5.5097  -5.4958  -5.4836  -5.4519  -5.4092  -5.3962  -5.3044  -5.2199
  -5.1850  -5.1671  -5.0821  -5.0516  -5.0238  -4.9811  -4.9376  -4.8976
  -4.8843  -4.8793  -4.8660  -4.8093  -4.7722  -4.7639  -4.7139  -4.6597
  -4.5858  -4.5452  -4.4752  -4.2739  -4.2391  -4.1307  -3.7455  -3.7061
  -3.5705  -3.4758  -3.4113  -3.3974  -3.3077  -3.2762  -3.2086  -3.1038
  -3.0712  -3.0098  -2.9828  -2.9342  -2.8781  -2.8568  -2.8224  -2.8081
  -2.6919  -2.6564  -2.6011  -2.5696  -2.5215  -2.4788  -2.4562  -2.4328
  -2.3890  -2.3532  -2.3442  -2.2844  -2.2187  -2.1432  -2.1358  -2.0947
  -2.0743  -2.0401  -2.0206  -1.9913  -1.9756  -1.9134  -1.8919  -1.8706
  -1.8308  -1.8027  -1.7677  -1.7401  -1.7212  -1.7104  -1.6831  -1.6496
  -1.6097  -1.5576  -1.5225  -1.4950  -1.4326  -1.4078  -1.3634  -1.3371
  -1.3087  -1.2516  -1.1969  -1.1855  -1.1668  -1.1348  -1.1106  -1.0465
  -1.0421  -0.9979  -0.9658  -0.9276  -0.8413  -0.8326  -0.7866  -0.7672
  -0.7033  -0.6614  -0.6124  -0.6038  -0.5762  -0.5561  -0.5427  -0.5226
  -0.4879  -0.4646  -0.4416  -0.4235  -0.3955  -0.3854  -0.3553  -0.3356
  -0.3099  -0.3000  -0.2455  -0.2382  -0.2224  -0.2003  -0.1553  -0.1174
  -0.0987  -0.0791  -0.0556  -0.0381  -0.0262   0.0010   0.0138   0.0287
   0.0621   0.0790   0.0893   0.1029   0.1208   0.1541   0.1592   0.1910
   0.2101   0.2270   0.2475   0.2720   0.2801   0.2954   0.3111   0.3267
   0.3501   0.3636   0.3900   0.3953   0.4248   0.4361   0.4498   0.4612
   0.4781   0.4997   0.5117   0.5352   0.5413   0.5913   0.5980   0.6131
   0.6209   0.6465   0.6577   0.6667   0.6910   0.7048   0.7213   0.7543
   0.7764   0.8226   0.8367   0.8660   0.8845   0.9048   0.9246   0.9416
   0.9741   0.9989   1.0201   1.0573   1.0685   1.0860   1.1023   1.1167
   1.1409   1.1598   1.1791   1.2097   1.2397   1.3231   1.3518   1.3680
   1.3919   1.4269   1.4467   1.4896   1.5021   1.5685   1.5991   1.6285
   1.6691   1.6921   1.7038   1.7347   1.7436   1.8407   1.8685   1.8974
     eigenvalues at k+q:
 -36.4510 -36.4437 -36.4317 -36.4240 -36.4020 -36.2158 -36.0954 -35.6442
 -35.6138 -35.5603 -35.5591 -35.5143 -35.5071 -35.3058 -18.6970 -18.6588
 -18.5386 -18.3536 -18.3309 -18.2734 -18.1736 -18.0962 -18.0224 -17.9590
 -17.9406 -17.8952 -17.8794 -17.8551 -17.8246 -17.8031 -17.7809 -17.7513
 -17.7156 -17.6898 -17.6712 -17.6566 -17.6399 -17.6338 -17.6153 -17.5762
 -17.5667 -17.5186 -17.5011 -17.4851 -17.4677 -17.4495 -17.4369 -17.4327
 -17.4144 -17.3803 -17.3691 -17.3521 -17.3455 -17.3321 -17.3153 -17.2879
 -17.2773 -17.2611 -17.2210 -17.2175 -17.1938 -17.1510 -17.1207 -17.1012
 -17.0865 -17.0728 -17.0339 -17.0063 -16.9925 -16.9563 -16.9394 -16.9336
 -16.9112 -16.8919 -16.8662 -16.8326 -16.8149 -16.8018 -16.7884 -16.7611
 -16.7405 -16.7317 -16.7093 -16.6727 -16.6566 -16.6474 -16.6242 -16.6143
 -16.5952 -16.5701 -16.5444 -16.5377 -16.5164 -16.4661 -16.4223 -16.4105
 -16.4024 -16.3426 -16.3332 -16.2748 -16.2491 -16.1998 -16.0805 -15.9966
 -15.8692 -15.7704 -15.7659 -15.7099 -15.4659 -15.2532 -15.1640 -15.0444
 -14.9370 -14.7722 -14.7201 -14.6865 -14.6508 -14.5315 -14.4762 -14.4298
 -14.3908 -14.3468 -14.2888 -14.2150 -14.1584 -14.1359 -14.1080 -14.0869
 -14.0544 -13.9991 -13.9914 -13.9771 -13.9047 -13.8441  -6.6287  -6.5255
  -6.4320  -6.1886  -6.1416  -6.1176  -6.0360  -6.0247  -5.9669  -5.9167
  -5.8924  -5.8343  -5.8125  -5.7286  -5.6918  -5.6542  -5.6212  -5.5675
  -5.5097  -5.4958  -5.4836  -5.4519  -5.4092  -5.3961  -5.3044  -5.2199
  -5.1850  -5.1671  -5.0821  -5.0516  -5.0237  -4.9811  -4.9375  -4.8976
  -4.8843  -4.8793  -4.8660  -4.8093  -4.7722  -4.7639  -4.7139  -4.6597
  -4.5858  -4.5452  -4.4752  -4.2739  -4.2391  -4.1307  -3.7455  -3.7061
  -3.5705  -3.4758  -3.4113  -3.3974  -3.3077  -3.2762  -3.2086  -3.1038
  -3.0712  -3.0098  -2.9828  -2.9342  -2.8781  -2.8568  -2.8224  -2.8081
  -2.6919  -2.6564  -2.6011  -2.5696  -2.5215  -2.4788  -2.4562  -2.4328
  -2.3890  -2.3532  -2.3442  -2.2844  -2.2187  -2.1433  -2.1358  -2.0948
  -2.0743  -2.0401  -2.0206  -1.9913  -1.9756  -1.9134  -1.8919  -1.8706
  -1.8308  -1.8027  -1.7677  -1.7401  -1.7212  -1.7104  -1.6831  -1.6496
  -1.6097  -1.5576  -1.5225  -1.4950  -1.4326  -1.4078  -1.3634  -1.3371
  -1.3087  -1.2516  -1.1969  -1.1855  -1.1668  -1.1348  -1.1106  -1.0465
  -1.0421  -0.9979  -0.9658  -0.9276  -0.8413  -0.8326  -0.7866  -0.7672
  -0.7033  -0.6614  -0.6124  -0.6038  -0.5762  -0.5561  -0.5427  -0.5226
  -0.4879  -0.4646  -0.4416  -0.4235  -0.3955  -0.3854  -0.3553  -0.3356
  -0.3099  -0.3000  -0.2455  -0.2382  -0.2224  -0.2003  -0.1553  -0.1174
  -0.0987  -0.0791  -0.0556  -0.0381  -0.0262   0.0010   0.0138   0.0287
   0.0621   0.0790   0.0893   0.1029   0.1208   0.1541   0.1592   0.1910
   0.2101   0.2270   0.2475   0.2720   0.2801   0.2954   0.3111   0.3267
   0.3501   0.3636   0.3900   0.3953   0.4248   0.4361   0.4497   0.4612
   0.4781   0.4997   0.5117   0.5352   0.5413   0.5913   0.5980   0.6131
   0.6209   0.6465   0.6577   0.6667   0.6910   0.7047   0.7213   0.7543
   0.7764   0.8226   0.8367   0.8660   0.8844   0.9048   0.9246   0.9416
   0.9741   0.9989   1.0201   1.0573   1.0685   1.0860   1.1023   1.1166
   1.1409   1.1598   1.1791   1.2097   1.2397   1.3231   1.3518   1.3680
   1.3919   1.4269   1.4467   1.4896   1.5020   1.5685   1.5991   1.6285
   1.6691   1.6921   1.7038   1.7347   1.7436   1.8407   1.8685   1.8974
     cgsolve_all iterations  67    anorm=    0.73E-07
PARA_AUG  1      98.6819763        -0.2362769        -0.2482366
     cgsolve_all iterations  67    anorm=    0.73E-07
PARA_AUG  2      -0.3687402       101.1029448         0.0682619
     cgsolve_all iterations  67    anorm=    0.73E-07
PARA_AUG  3      -0.0682096        -0.1413872       100.8129566
     cgsolve_all iterations  74    anorm=    0.71E-07
     cgsolve_all iterations  74    anorm=    0.71E-07
     cgsolve_all iterations  73    anorm=    0.70E-07
     compute_u_kq: q = (    0.0405,    0.0000,    0.0000)
     Rotating WFCS
     ethr =  1.00E-14,  avg # of iterations = 23.0
     eigenvalues at k:
 -36.4510 -36.4437 -36.4317 -36.4240 -36.4020 -36.2158 -36.0954 -35.6442
 -35.6138 -35.5603 -35.5591 -35.5143 -35.5071 -35.3058 -18.6971 -18.6588
 -18.5386 -18.3536 -18.3309 -18.2734 -18.1736 -18.0962 -18.0224 -17.9590
 -17.9406 -17.8952 -17.8794 -17.8551 -17.8246 -17.8031 -17.7809 -17.7513
 -17.7156 -17.6898 -17.6712 -17.6566 -17.6399 -17.6338 -17.6153 -17.5762
 -17.5667 -17.5186 -17.5011 -17.4851 -17.4677 -17.4495 -17.4369 -17.4326
 -17.4144 -17.3803 -17.3691 -17.3521 -17.3455 -17.3321 -17.3153 -17.2879
 -17.2773 -17.2611 -17.2210 -17.2175 -17.1938 -17.1510 -17.1207 -17.1012
 -17.0865 -17.0728 -17.0339 -17.0063 -16.9925 -16.9563 -16.9394 -16.9336
 -16.9112 -16.8919 -16.8662 -16.8326 -16.8149 -16.8018 -16.7884 -16.7611
 -16.7405 -16.7317 -16.7093 -16.6727 -16.6566 -16.6474 -16.6242 -16.6143
 -16.5952 -16.5701 -16.5444 -16.5376 -16.5164 -16.4661 -16.4223 -16.4105
 -16.4024 -16.3426 -16.3332 -16.2748 -16.2492 -16.1998 -16.0805 -15.9966
 -15.8692 -15.7704 -15.7659 -15.7099 -15.4659 -15.2532 -15.1640 -15.0444
 -14.9370 -14.7722 -14.7201 -14.6865 -14.6508 -14.5315 -14.4762 -14.4298
 -14.3908 -14.3468 -14.2888 -14.2150 -14.1584 -14.1359 -14.1080 -14.0869
 -14.0544 -13.9990 -13.9914 -13.9771 -13.9047 -13.8440  -6.6287  -6.5255
  -6.4320  -6.1886  -6.1416  -6.1176  -6.0360  -6.0247  -5.9669  -5.9167
  -5.8925  -5.8343  -5.8125  -5.7286  -5.6919  -5.6542  -5.6212  -5.5675
  -5.5097  -5.4958  -5.4836  -5.4519  -5.4092  -5.3962  -5.3044  -5.2199
  -5.1850  -5.1671  -5.0821  -5.0516  -5.0238  -4.9811  -4.9376  -4.8976
  -4.8843  -4.8793  -4.8660  -4.8093  -4.7722  -4.7639  -4.7139  -4.6597
  -4.5858  -4.5452  -4.4752  -4.2739  -4.2391  -4.1307  -3.7455  -3.7061
  -3.5705  -3.4758  -3.4113  -3.3974  -3.3077  -3.2762  -3.2086  -3.1038
  -3.0712  -3.0098  -2.9828  -2.9342  -2.8781  -2.8568  -2.8224  -2.8081
  -2.6919  -2.6564  -2.6011  -2.5696  -2.5215  -2.4788  -2.4562  -2.4328
  -2.3890  -2.3532  -2.3442  -2.2844  -2.2187  -2.1432  -2.1358  -2.0947
  -2.0743  -2.0401  -2.0206  -1.9913  -1.9756  -1.9134  -1.8919  -1.8706
  -1.8308  -1.8027  -1.7677  -1.7401  -1.7212  -1.7104  -1.6831  -1.6496
  -1.6097  -1.5576  -1.5225  -1.4950  -1.4326  -1.4078  -1.3634  -1.3371
  -1.3087  -1.2516  -1.1969  -1.1855  -1.1668  -1.1348  -1.1106  -1.0465
  -1.0421  -0.9979  -0.9658  -0.9276  -0.8413  -0.8326  -0.7866  -0.7672
  -0.7033  -0.6614  -0.6124  -0.6038  -0.5762  -0.5561  -0.5427  -0.5226
  -0.4879  -0.4646  -0.4416  -0.4235  -0.3955  -0.3854  -0.3553  -0.3356
  -0.3099  -0.3000  -0.2455  -0.2382  -0.2224  -0.2003  -0.1553  -0.1174
  -0.0987  -0.0791  -0.0556  -0.0381  -0.0262   0.0010   0.0138   0.0287
   0.0621   0.0790   0.0893   0.1029   0.1208   0.1541   0.1592   0.1910
   0.2101   0.2270   0.2475   0.2720   0.2801   0.2954   0.3111   0.3267
   0.3501   0.3636   0.3900   0.3953   0.4248   0.4361   0.4498   0.4612
   0.4781   0.4997   0.5117   0.5352   0.5413   0.5913   0.5980   0.6131
   0.6209   0.6465   0.6577   0.6667   0.6910   0.7048   0.7213   0.7543
   0.7764   0.8226   0.8367   0.8660   0.8845   0.9048   0.9246   0.9416
   0.9741   0.9989   1.0201   1.0573   1.0685   1.0860   1.1023   1.1167
   1.1409   1.1598   1.1791   1.2097   1.2397   1.3231   1.3518   1.3680
   1.3919   1.4269   1.4467   1.4896   1.5021   1.5685   1.5991   1.6285
   1.6691   1.6921   1.7038   1.7347   1.7436   1.8407   1.8685   1.8974
     eigenvalues at k+q:
 -36.4510 -36.4437 -36.4317 -36.4240 -36.4020 -36.2158 -36.0954 -35.6442
 -35.6138 -35.5603 -35.5591 -35.5143 -35.5071 -35.3058 -18.6967 -18.6589
 -18.5379 -18.3523 -18.3315 -18.2751 -18.1718 -18.0950 -18.0217 -17.9597
 -17.9392 -17.8961 -17.8782 -17.8553 -17.8231 -17.8022 -17.7809 -17.7550
 -17.7172 -17.6899 -17.6704 -17.6563 -17.6414 -17.6340 -17.6157 -17.5782
 -17.5688 -17.5179 -17.5013 -17.4850 -17.4692 -17.4492 -17.4365 -17.4314
 -17.4149 -17.3796 -17.3683 -17.3517 -17.3449 -17.3300 -17.3142 -17.2857
 -17.2760 -17.2598 -17.2205 -17.2182 -17.1949 -17.1514 -17.1197 -17.0997
 -17.0853 -17.0732 -17.0326 -17.0038 -16.9911 -16.9555 -16.9399 -16.9325
 -16.9127 -16.8915 -16.8681 -16.8349 -16.8181 -16.8020 -16.7897 -16.7622
 -16.7421 -16.7337 -16.7096 -16.6736 -16.6549 -16.6486 -16.6246 -16.6142
 -16.5957 -16.5674 -16.5444 -16.5392 -16.5165 -16.4656 -16.4249 -16.4128
 -16.4054 -16.3459 -16.3363 -16.2777 -16.2514 -16.2020 -16.0804 -15.9962
 -15.8586 -15.7694 -15.7667 -15.7001 -15.4657 -15.2562 -15.1653 -15.0448
 -14.9365 -14.7680 -14.7209 -14.6861 -14.6502 -14.5335 -14.4737 -14.4269
 -14.3909 -14.3419 -14.2855 -14.2158 -14.1564 -14.1366 -14.1084 -14.0891
 -14.0570 -13.9978 -13.9915 -13.9765 -13.9082 -13.8485  -6.6303  -6.5255
  -6.4273  -6.1891  -6.1414  -6.1161  -6.0417  -6.0378  -5.9685  -5.9315
  -5.8922  -5.8360  -5.8139  -5.7306  -5.6933  -5.6537  -5.6202  -5.5687
  -5.5078  -5.4962  -5.4822  -5.4520  -5.4096  -5.3993  -5.3029  -5.2168
  -5.1836  -5.1651  -5.0806  -5.0529  -5.0296  -4.9803  -4.9327  -4.8952
  -4.8853  -4.8760  -4.8557  -4.8017  -4.7705  -4.7587  -4.7111  -4.6462
  -4.5859  -4.5444  -4.4659  -4.2671  -4.2394  -4.1302  -3.7456  -3.6998
  -3.5708  -3.4748  -3.4338  -3.3999  -3.3274  -3.2833  -3.2118  -3.1030
  -3.0674  -3.0144  -2.9777  -2.9306  -2.8783  -2.8512  -2.8225  -2.8101
  -2.6902  -2.6526  -2.5994  -2.5682  -2.5204  -2.4827  -2.4562  -2.4329
  -2.3855  -2.3546  -2.3494  -2.2856  -2.2169  -2.1461  -2.1348  -2.1015
  -2.0721  -2.0395  -2.0200  -1.9933  -1.9759  -1.9184  -1.8928  -1.8707
  -1.8295  -1.7983  -1.7654  -1.7412  -1.7219  -1.7131  -1.6795  -1.6513
  -1.6076  -1.5597  -1.5189  -1.4952  -1.4334  -1.4110  -1.3626  -1.3352
  -1.3135  -1.2475  -1.1923  -1.1807  -1.1632  -1.1313  -1.1085  -1.0502
  -1.0384  -1.0002  -0.9688  -0.9251  -0.8423  -0.8336  -0.7843  -0.7646
  -0.6992  -0.6608  -0.6105  -0.6047  -0.5777  -0.5593  -0.5416  -0.5255
  -0.4907  -0.4592  -0.4405  -0.4255  -0.3964  -0.3858  -0.3558  -0.3354
  -0.3065  -0.2994  -0.2451  -0.2361  -0.2178  -0.1995  -0.1550  -0.1161
  -0.0971  -0.0770  -0.0531  -0.0377  -0.0239   0.0010   0.0126   0.0286
   0.0614   0.0767   0.0868   0.1039   0.1169   0.1518   0.1563   0.1928
   0.2078   0.2245   0.2457   0.2697   0.2798   0.2957   0.3118   0.3267
   0.3477   0.3632   0.3855   0.3937   0.4237   0.4345   0.4494   0.4598
   0.4762   0.4984   0.5116   0.5363   0.5386   0.5879   0.5970   0.6137
   0.6192   0.6445   0.6572   0.6661   0.6944   0.7056   0.7180   0.7537
   0.7770   0.8251   0.8361   0.8659   0.8846   0.9041   0.9236   0.9417
   0.9733   0.9945   1.0206   1.0575   1.0675   1.0855   1.1007   1.1178
   1.1411   1.1586   1.1809   1.2135   1.2397   1.3232   1.3513   1.3680
   1.3913   1.4270   1.4460   1.4895   1.5031   1.5687   1.5986   1.6274
   1.6698   1.6926   1.7054   1.7338   1.7436   1.8400   1.8681   1.8970
     cgsolve_all iterations  74    anorm=    0.71E-07
     cgsolve_all iterations  73    anorm=    0.70E-07
     cgsolve_all iterations  73    anorm=    0.70E-07
     compute_u_kq: q = (   -0.0405,    0.0000,    0.0000)
     Rotating WFCS
     ethr =  1.00E-14,  avg # of iterations = 23.0
     eigenvalues at k:
 -36.4510 -36.4437 -36.4317 -36.4240 -36.4020 -36.2158 -36.0954 -35.6442
 -35.6138 -35.5603 -35.5591 -35.5143 -35.5071 -35.3058 -18.6971 -18.6588
 -18.5386 -18.3536 -18.3309 -18.2734 -18.1736 -18.0962 -18.0224 -17.9590
 -17.9406 -17.8952 -17.8794 -17.8551 -17.8246 -17.8031 -17.7809 -17.7513
 -17.7156 -17.6898 -17.6712 -17.6566 -17.6399 -17.6338 -17.6153 -17.5762
 -17.5667 -17.5186 -17.5011 -17.4851 -17.4677 -17.4495 -17.4369 -17.4326
 -17.4144 -17.3803 -17.3691 -17.3521 -17.3455 -17.3321 -17.3153 -17.2879
 -17.2773 -17.2611 -17.2210 -17.2175 -17.1938 -17.1510 -17.1207 -17.1012
 -17.0865 -17.0728 -17.0339 -17.0063 -16.9925 -16.9563 -16.9394 -16.9336
 -16.9112 -16.8919 -16.8662 -16.8326 -16.8149 -16.8018 -16.7884 -16.7611
 -16.7405 -16.7317 -16.7093 -16.6727 -16.6566 -16.6474 -16.6242 -16.6143
 -16.5952 -16.5701 -16.5444 -16.5376 -16.5164 -16.4661 -16.4223 -16.4105
 -16.4024 -16.3426 -16.3332 -16.2748 -16.2492 -16.1998 -16.0805 -15.9966
 -15.8692 -15.7704 -15.7659 -15.7099 -15.4659 -15.2532 -15.1640 -15.0444
 -14.9370 -14.7722 -14.7201 -14.6865 -14.6508 -14.5315 -14.4762 -14.4298
 -14.3908 -14.3468 -14.2888 -14.2150 -14.1584 -14.1359 -14.1080 -14.0869
 -14.0544 -13.9990 -13.9914 -13.9771 -13.9047 -13.8440  -6.6287  -6.5255
  -6.4320  -6.1886  -6.1416  -6.1176  -6.0360  -6.0247  -5.9669  -5.9167
  -5.8925  -5.8343  -5.8125  -5.7286  -5.6919  -5.6542  -5.6212  -5.5675
  -5.5097  -5.4958  -5.4836  -5.4519  -5.4092  -5.3962  -5.3044  -5.2199
  -5.1850  -5.1671  -5.0821  -5.0516  -5.0238  -4.9811  -4.9376  -4.8976
  -4.8843  -4.8793  -4.8660  -4.8093  -4.7722  -4.7639  -4.7139  -4.6597
  -4.5858  -4.5452  -4.4752  -4.2739  -4.2391  -4.1307  -3.7455  -3.7061
  -3.5705  -3.4758  -3.4113  -3.3974  -3.3077  -3.2762  -3.2086  -3.1038
  -3.0712  -3.0098  -2.9828  -2.9342  -2.8781  -2.8568  -2.8224  -2.8081
  -2.6919  -2.6564  -2.6011  -2.5696  -2.5215  -2.4788  -2.4562  -2.4328
  -2.3890  -2.3532  -2.3442  -2.2844  -2.2187  -2.1432  -2.1358  -2.0947
  -2.0743  -2.0401  -2.0206  -1.9913  -1.9756  -1.9134  -1.8919  -1.8706
  -1.8308  -1.8027  -1.7677  -1.7401  -1.7212  -1.7104  -1.6831  -1.6496
  -1.6097  -1.5576  -1.5225  -1.4950  -1.4326  -1.4078  -1.3634  -1.3371
  -1.3087  -1.2516  -1.1969  -1.1855  -1.1668  -1.1348  -1.1106  -1.0465
  -1.0421  -0.9979  -0.9658  -0.9276  -0.8413  -0.8326  -0.7866  -0.7672
  -0.7033  -0.6614  -0.6124  -0.6038  -0.5762  -0.5561  -0.5427  -0.5226
  -0.4879  -0.4646  -0.4416  -0.4235  -0.3955  -0.3854  -0.3553  -0.3356
  -0.3099  -0.3000  -0.2455  -0.2382  -0.2224  -0.2003  -0.1553  -0.1174
  -0.0987  -0.0791  -0.0556  -0.0381  -0.0262   0.0010   0.0138   0.0287
   0.0621   0.0790   0.0893   0.1029   0.1208   0.1541   0.1592   0.1910
   0.2101   0.2270   0.2475   0.2720   0.2801   0.2954   0.3111   0.3267
   0.3501   0.3636   0.3900   0.3953   0.4248   0.4361   0.4498   0.4612
   0.4781   0.4997   0.5117   0.5352   0.5413   0.5913   0.5980   0.6131
   0.6209   0.6465   0.6577   0.6667   0.6910   0.7048   0.7213   0.7543
   0.7764   0.8226   0.8367   0.8660   0.8845   0.9048   0.9246   0.9416
   0.9741   0.9989   1.0201   1.0573   1.0685   1.0860   1.1023   1.1167
   1.1409   1.1598   1.1791   1.2097   1.2397   1.3231   1.3518   1.3680
   1.3919   1.4269   1.4467   1.4896   1.5021   1.5685   1.5991   1.6285
   1.6691   1.6921   1.7038   1.7347   1.7436   1.8407   1.8685   1.8974
     eigenvalues at k+q:
 -36.4511 -36.4437 -36.4317 -36.4240 -36.4020 -36.2158 -36.0954 -35.6443
 -35.6137 -35.5603 -35.5591 -35.5143 -35.5071 -35.3058 -18.6973 -18.6586
 -18.5393 -18.3551 -18.3304 -18.2714 -18.1753 -18.0977 -18.0230 -17.9582
 -17.9416 -17.8943 -17.8805 -17.8552 -17.8257 -17.8043 -17.7807 -17.7475
 -17.7140 -17.6899 -17.6720 -17.6564 -17.6398 -17.6324 -17.6147 -17.5749
 -17.5641 -17.5193 -17.5009 -17.4854 -17.4664 -17.4509 -17.4382 -17.4320
 -17.4136 -17.3810 -17.3699 -17.3528 -17.3461 -17.3344 -17.3161 -17.2902
 -17.2788 -17.2616 -17.2223 -17.2166 -17.1916 -17.1506 -17.1220 -17.1029
 -17.0880 -17.0725 -17.0355 -17.0091 -16.9936 -16.9572 -16.9394 -16.9346
 -16.9107 -16.8914 -16.8633 -16.8301 -16.8116 -16.8018 -16.7865 -16.7600
 -16.7389 -16.7294 -16.7091 -16.6725 -16.6585 -16.6462 -16.6239 -16.6140
 -16.5948 -16.5729 -16.5444 -16.5358 -16.5162 -16.4662 -16.4201 -16.4083
 -16.3993 -16.3413 -16.3281 -16.2732 -16.2456 -16.1969 -16.0807 -15.9971
 -15.8800 -15.7720 -15.7652 -15.7195 -15.4661 -15.2504 -15.1625 -15.0440
 -14.9370 -14.7763 -14.7199 -14.6873 -14.6512 -14.5301 -14.4806 -14.4320
 -14.3913 -14.3498 -14.2921 -14.2121 -14.1604 -14.1351 -14.1075 -14.0852
 -14.0521 -14.0000 -13.9913 -13.9776 -13.9017 -13.8402  -6.6269  -6.5254
  -6.4372  -6.1880  -6.1417  -6.1184  -6.0342  -6.0072  -5.9654  -5.9019
  -5.8921  -5.8326  -5.8109  -5.7265  -5.6902  -5.6548  -5.6224  -5.5668
  -5.5117  -5.4958  -5.4839  -5.4517  -5.4092  -5.3929  -5.3054  -5.2235
  -5.1861  -5.1694  -5.0839  -5.0501  -5.0183  -4.9817  -4.9450  -4.9023
  -4.8852  -4.8833  -4.8733  -4.8167  -4.7774  -4.7651  -4.7170  -4.6712
  -4.5864  -4.5456  -4.4825  -4.2800  -4.2386  -4.1314  -3.7453  -3.7121
  -3.5710  -3.4765  -3.3977  -3.3866  -3.2901  -3.2675  -3.2055  -3.1047
  -3.0749  -3.0066  -2.9865  -2.9378  -2.8788  -2.8614  -2.8219  -2.8058
  -2.6943  -2.6603  -2.6027  -2.5708  -2.5224  -2.4749  -2.4563  -2.4325
  -2.3945  -2.3508  -2.3386  -2.2827  -2.2206  -2.1428  -2.1356  -2.0902
  -2.0762  -2.0398  -2.0210  -1.9921  -1.9713  -1.9090  -1.8910  -1.8707
  -1.8329  -1.8066  -1.7692  -1.7400  -1.7223  -1.7078  -1.6849  -1.6480
  -1.6112  -1.5563  -1.5251  -1.4940  -1.4325  -1.4049  -1.3645  -1.3386
  -1.3025  -1.2557  -1.2024  -1.1900  -1.1696  -1.1384  -1.1130  -1.0462
  -1.0423  -0.9960  -0.9630  -0.9309  -0.8429  -0.8308  -0.7893  -0.7685
  -0.7085  -0.6616  -0.6169  -0.6031  -0.5751  -0.5539  -0.5433  -0.5200
  -0.4839  -0.4695  -0.4416  -0.4198  -0.3940  -0.3851  -0.3545  -0.3354
  -0.3115  -0.3003  -0.2460  -0.2397  -0.2267  -0.2008  -0.1558  -0.1204
  -0.1004  -0.0811  -0.0573  -0.0398  -0.0283   0.0014   0.0153   0.0298
   0.0629   0.0801   0.0917   0.1029   0.1245   0.1555   0.1627   0.1892
   0.2121   0.2297   0.2497   0.2710   0.2813   0.2967   0.3100   0.3272
   0.3520   0.3629   0.3931   0.3989   0.4253   0.4382   0.4495   0.4639
   0.4797   0.5007   0.5118   0.5345   0.5444   0.5936   0.5985   0.6125
   0.6233   0.6469   0.6582   0.6677   0.6888   0.7044   0.7247   0.7547
   0.7762   0.8199   0.8377   0.8656   0.8840   0.9054   0.9258   0.9418
   0.9751   1.0024   1.0197   1.0570   1.0699   1.0862   1.1044   1.1155
   1.1413   1.1605   1.1785   1.2065   1.2399   1.3233   1.3523   1.3678
   1.3919   1.4271   1.4476   1.4897   1.5013   1.5682   1.5992   1.6294
   1.6683   1.6905   1.7021   1.7353   1.7437   1.8405   1.8683   1.8972
     cgsolve_all iterations  74    anorm=    0.71E-07
     cgsolve_all iterations  74    anorm=    0.71E-07
     cgsolve_all iterations  73    anorm=    0.71E-07
     compute_u_kq: q = (    0.0000,    0.0405,    0.0000)
     Rotating WFCS
     ethr =  1.00E-14,  avg # of iterations = 23.0
     eigenvalues at k:
 -36.4510 -36.4437 -36.4317 -36.4240 -36.4020 -36.2158 -36.0954 -35.6442
 -35.6138 -35.5603 -35.5591 -35.5143 -35.5071 -35.3058 -18.6971 -18.6588
 -18.5386 -18.3536 -18.3309 -18.2734 -18.1736 -18.0962 -18.0224 -17.9590
 -17.9406 -17.8952 -17.8794 -17.8551 -17.8246 -17.8031 -17.7809 -17.7513
 -17.7156 -17.6898 -17.6712 -17.6566 -17.6399 -17.6338 -17.6153 -17.5762
 -17.5667 -17.5186 -17.5011 -17.4851 -17.4677 -17.4495 -17.4369 -17.4326
 -17.4144 -17.3803 -17.3691 -17.3521 -17.3455 -17.3321 -17.3153 -17.2879
 -17.2773 -17.2611 -17.2210 -17.2175 -17.1938 -17.1510 -17.1207 -17.1012
 -17.0865 -17.0728 -17.0339 -17.0063 -16.9925 -16.9563 -16.9394 -16.9336
 -16.9112 -16.8919 -16.8662 -16.8326 -16.8149 -16.8018 -16.7884 -16.7611
 -16.7405 -16.7317 -16.7093 -16.6727 -16.6566 -16.6474 -16.6242 -16.6143
 -16.5952 -16.5701 -16.5444 -16.5376 -16.5164 -16.4661 -16.4223 -16.4105
 -16.4024 -16.3426 -16.3332 -16.2748 -16.2492 -16.1998 -16.0805 -15.9966
 -15.8692 -15.7704 -15.7659 -15.7099 -15.4659 -15.2532 -15.1640 -15.0444
 -14.9370 -14.7722 -14.7201 -14.6865 -14.6508 -14.5315 -14.4762 -14.4298
 -14.3908 -14.3468 -14.2888 -14.2150 -14.1584 -14.1359 -14.1080 -14.0869
 -14.0544 -13.9990 -13.9914 -13.9771 -13.9047 -13.8440  -6.6287  -6.5255
  -6.4320  -6.1886  -6.1416  -6.1176  -6.0360  -6.0247  -5.9669  -5.9167
  -5.8925  -5.8343  -5.8125  -5.7286  -5.6919  -5.6542  -5.6212  -5.5675
  -5.5097  -5.4958  -5.4836  -5.4519  -5.4092  -5.3962  -5.3044  -5.2199
  -5.1850  -5.1671  -5.0821  -5.0516  -5.0238  -4.9811  -4.9376  -4.8976
  -4.8843  -4.8793  -4.8660  -4.8093  -4.7722  -4.7639  -4.7139  -4.6597
  -4.5858  -4.5452  -4.4752  -4.2739  -4.2391  -4.1307  -3.7455  -3.7061
  -3.5705  -3.4758  -3.4113  -3.3974  -3.3077  -3.2762  -3.2086  -3.1038
  -3.0712  -3.0098  -2.9828  -2.9342  -2.8781  -2.8568  -2.8224  -2.8081
  -2.6919  -2.6564  -2.6011  -2.5696  -2.5215  -2.4788  -2.4562  -2.4328
  -2.3890  -2.3532  -2.3442  -2.2844  -2.2187  -2.1432  -2.1358  -2.0947
  -2.0743  -2.0401  -2.0206  -1.9913  -1.9756  -1.9134  -1.8919  -1.8706
  -1.8308  -1.8027  -1.7677  -1.7401  -1.7212  -1.7104  -1.6831  -1.6496
  -1.6097  -1.5576  -1.5225  -1.4950  -1.4326  -1.4078  -1.3634  -1.3371
  -1.3087  -1.2516  -1.1969  -1.1855  -1.1668  -1.1348  -1.1106  -1.0465
  -1.0421  -0.9979  -0.9658  -0.9276  -0.8413  -0.8326  -0.7866  -0.7672
  -0.7033  -0.6614  -0.6124  -0.6038  -0.5762  -0.5561  -0.5427  -0.5226
  -0.4879  -0.4646  -0.4416  -0.4235  -0.3955  -0.3854  -0.3553  -0.3356
  -0.3099  -0.3000  -0.2455  -0.2382  -0.2224  -0.2003  -0.1553  -0.1174
  -0.0987  -0.0791  -0.0556  -0.0381  -0.0262   0.0010   0.0138   0.0287
   0.0621   0.0790   0.0893   0.1029   0.1208   0.1541   0.1592   0.1910
   0.2101   0.2270   0.2475   0.2720   0.2801   0.2954   0.3111   0.3267
   0.3501   0.3636   0.3900   0.3953   0.4248   0.4361   0.4498   0.4612
   0.4781   0.4997   0.5117   0.5352   0.5413   0.5913   0.5980   0.6131
   0.6209   0.6465   0.6577   0.6667   0.6910   0.7048   0.7213   0.7543
   0.7764   0.8226   0.8367   0.8660   0.8845   0.9048   0.9246   0.9416
   0.9741   0.9989   1.0201   1.0573   1.0685   1.0860   1.1023   1.1167
   1.1409   1.1598   1.1791   1.2097   1.2397   1.3231   1.3518   1.3680
   1.3919   1.4269   1.4467   1.4896   1.5021   1.5685   1.5991   1.6285
   1.6691   1.6921   1.7038   1.7347   1.7436   1.8407   1.8685   1.8974
     eigenvalues at k+q:
 -36.4511 -36.4437 -36.4317 -36.4240 -36.4020 -36.2158 -36.0954 -35.6443
 -35.6137 -35.5603 -35.5591 -35.5143 -35.5070 -35.3058 -18.6967 -18.6593
 -18.5396 -18.3549 -18.3306 -18.2743 -18.1719 -18.0981 -18.0222 -17.9584
 -17.9437 -17.8950 -17.8795 -17.8560 -17.8239 -17.8051 -17.7796 -17.7513
 -17.7124 -17.6901 -17.6721 -17.6545 -17.6400 -17.6333 -17.6146 -17.5726
 -17.5621 -17.5182 -17.5025 -17.4863 -17.4685 -17.4506 -17.4363 -17.4322
 -17.4142 -17.3803 -17.3706 -17.3540 -17.3473 -17.3337 -17.3168 -17.2905
 -17.2787 -17.2601 -17.2228 -17.2191 -17.1931 -17.1516 -17.1205 -17.1041
 -17.0876 -17.0727 -17.0350 -17.0045 -16.9939 -16.9583 -16.9424 -16.9334
 -16.9123 -16.8912 -16.8644 -16.8310 -16.8107 -16.8002 -16.7866 -16.7595
 -16.7399 -16.7294 -16.7073 -16.6701 -16.6570 -16.6451 -16.6259 -16.6144
 -16.5928 -16.5731 -16.5445 -16.5344 -16.5158 -16.4673 -16.4198 -16.4081
 -16.3992 -16.3400 -16.3259 -16.2721 -16.2431 -16.1953 -16.0808 -15.9974
 -15.8850 -15.7732 -15.7643 -15.7241 -15.4666 -15.2511 -15.1612 -15.0405
 -14.9380 -14.7803 -14.7220 -14.6882 -14.6483 -14.5320 -14.4724 -14.4349
 -14.3935 -14.3483 -14.2869 -14.2250 -14.1610 -14.1381 -14.1105 -14.0859
 -14.0505 -13.9964 -13.9887 -13.9764 -13.8974 -13.8404  -6.6295  -6.5265
  -6.4327  -6.1879  -6.1446  -6.1169  -6.0354  -5.9987  -5.9618  -5.8970
  -5.8897  -5.8323  -5.8105  -5.7246  -5.6944  -5.6546  -5.6203  -5.5657
  -5.5108  -5.4972  -5.4838  -5.4523  -5.4096  -5.3953  -5.3071  -5.2208
  -5.1853  -5.1680  -5.0855  -5.0492  -5.0225  -4.9791  -4.9500  -4.9055
  -4.8859  -4.8828  -4.8745  -4.8190  -4.7798  -4.7645  -4.7189  -4.6804
  -4.5912  -4.5478  -4.4788  -4.2828  -4.2357  -4.1336  -3.7494  -3.7106
  -3.5724  -3.4749  -3.3931  -3.3776  -3.2858  -3.2659  -3.2063  -3.1002
  -3.0723  -3.0136  -2.9851  -2.9363  -2.8836  -2.8653  -2.8293  -2.8074
  -2.6953  -2.6565  -2.6007  -2.5711  -2.5224  -2.4782  -2.4526  -2.4320
  -2.3845  -2.3491  -2.3390  -2.2841  -2.2215  -2.1400  -2.1346  -2.0935
  -2.0737  -2.0399  -2.0173  -1.9922  -1.9735  -1.9125  -1.8929  -1.8719
  -1.8301  -1.8061  -1.7657  -1.7387  -1.7211  -1.7108  -1.6857  -1.6486
  -1.6109  -1.5532  -1.5209  -1.4952  -1.4339  -1.4094  -1.3678  -1.3392
  -1.3078  -1.2547  -1.2021  -1.1885  -1.1686  -1.1369  -1.1102  -1.0460
  -1.0392  -0.9997  -0.9661  -0.9299  -0.8428  -0.8338  -0.7890  -0.7669
  -0.7133  -0.6618  -0.6152  -0.6025  -0.5776  -0.5598  -0.5433  -0.5211
  -0.4873  -0.4649  -0.4449  -0.4253  -0.3973  -0.3887  -0.3529  -0.3349
  -0.3119  -0.2976  -0.2460  -0.2400  -0.2217  -0.2011  -0.1561  -0.1220
  -0.1014  -0.0814  -0.0549  -0.0402  -0.0246   0.0026   0.0121   0.0301
   0.0662   0.0807   0.0919   0.1040   0.1223   0.1548   0.1637   0.1913
   0.2118   0.2307   0.2482   0.2735   0.2815   0.2980   0.3122   0.3292
   0.3541   0.3645   0.3953   0.3970   0.4253   0.4379   0.4536   0.4667
   0.4784   0.4993   0.5119   0.5370   0.5432   0.5919   0.5990   0.6143
   0.6245   0.6462   0.6585   0.6697   0.6923   0.7047   0.7215   0.7535
   0.7742   0.8208   0.8366   0.8653   0.8859   0.9043   0.9248   0.9398
   0.9759   1.0035   1.0191   1.0569   1.0696   1.0859   1.1048   1.1166
   1.1428   1.1601   1.1798   1.2081   1.2414   1.3232   1.3504   1.3683
   1.3925   1.4288   1.4471   1.4886   1.5009   1.5657   1.5980   1.6287
   1.6677   1.6921   1.7009   1.7326   1.7407   1.8432   1.8707   1.9000
     cgsolve_all iterations  74    anorm=    0.71E-07
     cgsolve_all iterations  74    anorm=    0.72E-07
     cgsolve_all iterations  73    anorm=    0.71E-07
     compute_u_kq: q = (    0.0000,   -0.0405,    0.0000)
     Rotating WFCS
     ethr =  1.00E-14,  avg # of iterations = 23.0
     eigenvalues at k:
 -36.4510 -36.4437 -36.4317 -36.4240 -36.4020 -36.2158 -36.0954 -35.6442
 -35.6138 -35.5603 -35.5591 -35.5143 -35.5071 -35.3058 -18.6971 -18.6588
 -18.5386 -18.3536 -18.3309 -18.2734 -18.1736 -18.0962 -18.0224 -17.9590
 -17.9406 -17.8952 -17.8794 -17.8551 -17.8246 -17.8031 -17.7809 -17.7513
 -17.7156 -17.6898 -17.6712 -17.6566 -17.6399 -17.6338 -17.6153 -17.5762
 -17.5667 -17.5186 -17.5011 -17.4851 -17.4677 -17.4495 -17.4369 -17.4326
 -17.4144 -17.3803 -17.3691 -17.3521 -17.3455 -17.3321 -17.3153 -17.2879
 -17.2773 -17.2611 -17.2210 -17.2175 -17.1938 -17.1510 -17.1207 -17.1012
 -17.0865 -17.0728 -17.0339 -17.0063 -16.9925 -16.9563 -16.9394 -16.9336
 -16.9112 -16.8919 -16.8662 -16.8326 -16.8149 -16.8018 -16.7884 -16.7611
 -16.7405 -16.7317 -16.7093 -16.6727 -16.6566 -16.6474 -16.6242 -16.6143
 -16.5952 -16.5701 -16.5444 -16.5376 -16.5164 -16.4661 -16.4223 -16.4105
 -16.4024 -16.3426 -16.3332 -16.2748 -16.2492 -16.1998 -16.0805 -15.9966
 -15.8692 -15.7704 -15.7659 -15.7099 -15.4659 -15.2532 -15.1640 -15.0444
 -14.9370 -14.7722 -14.7201 -14.6865 -14.6508 -14.5315 -14.4762 -14.4298
 -14.3908 -14.3468 -14.2888 -14.2150 -14.1584 -14.1359 -14.1080 -14.0869
 -14.0544 -13.9990 -13.9914 -13.9771 -13.9047 -13.8440  -6.6287  -6.5255
  -6.4320  -6.1886  -6.1416  -6.1176  -6.0360  -6.0247  -5.9669  -5.9167
  -5.8925  -5.8343  -5.8125  -5.7286  -5.6919  -5.6542  -5.6212  -5.5675
  -5.5097  -5.4958  -5.4836  -5.4519  -5.4092  -5.3962  -5.3044  -5.2199
  -5.1850  -5.1671  -5.0821  -5.0516  -5.0238  -4.9811  -4.9376  -4.8976
  -4.8843  -4.8793  -4.8660  -4.8093  -4.7722  -4.7639  -4.7139  -4.6597
  -4.5858  -4.5452  -4.4752  -4.2739  -4.2391  -4.1307  -3.7455  -3.7061
  -3.5705  -3.4758  -3.4113  -3.3974  -3.3077  -3.2762  -3.2086  -3.1038
  -3.0712  -3.0098  -2.9828  -2.9342  -2.8781  -2.8568  -2.8224  -2.8081
  -2.6919  -2.6564  -2.6011  -2.5696  -2.5215  -2.4788  -2.4562  -2.4328
  -2.3890  -2.3532  -2.3442  -2.2844  -2.2187  -2.1432  -2.1358  -2.0947
  -2.0743  -2.0401  -2.0206  -1.9913  -1.9756  -1.9134  -1.8919  -1.8706
  -1.8308  -1.8027  -1.7677  -1.7401  -1.7212  -1.7104  -1.6831  -1.6496
  -1.6097  -1.5576  -1.5225  -1.4950  -1.4326  -1.4078  -1.3634  -1.3371
  -1.3087  -1.2516  -1.1969  -1.1855  -1.1668  -1.1348  -1.1106  -1.0465
  -1.0421  -0.9979  -0.9658  -0.9276  -0.8413  -0.8326  -0.7866  -0.7672
  -0.7033  -0.6614  -0.6124  -0.6038  -0.5762  -0.5561  -0.5427  -0.5226
  -0.4879  -0.4646  -0.4416  -0.4235  -0.3955  -0.3854  -0.3553  -0.3356
  -0.3099  -0.3000  -0.2455  -0.2382  -0.2224  -0.2003  -0.1553  -0.1174
  -0.0987  -0.0791  -0.0556  -0.0381  -0.0262   0.0010   0.0138   0.0287
   0.0621   0.0790   0.0893   0.1029   0.1208   0.1541   0.1592   0.1910
   0.2101   0.2270   0.2475   0.2720   0.2801   0.2954   0.3111   0.3267
   0.3501   0.3636   0.3900   0.3953   0.4248   0.4361   0.4498   0.4612
   0.4781   0.4997   0.5117   0.5352   0.5413   0.5913   0.5980   0.6131
   0.6209   0.6465   0.6577   0.6667   0.6910   0.7048   0.7213   0.7543
   0.7764   0.8226   0.8367   0.8660   0.8845   0.9048   0.9246   0.9416
   0.9741   0.9989   1.0201   1.0573   1.0685   1.0860   1.1023   1.1167
   1.1409   1.1598   1.1791   1.2097   1.2397   1.3231   1.3518   1.3680
   1.3919   1.4269   1.4467   1.4896   1.5021   1.5685   1.5991   1.6285
   1.6691   1.6921   1.7038   1.7347   1.7436   1.8407   1.8685   1.8974
     eigenvalues at k+q:
 -36.4510 -36.4437 -36.4317 -36.4240 -36.4021 -36.2158 -36.0954 -35.6442
 -35.6138 -35.5603 -35.5590 -35.5143 -35.5071 -35.3058 -18.6973 -18.6583
 -18.5376 -18.3527 -18.3311 -18.2719 -18.1754 -18.0948 -18.0225 -17.9592
 -17.9372 -17.8961 -17.8783 -17.8541 -17.8258 -17.8014 -17.7820 -17.7510
 -17.7187 -17.6893 -17.6705 -17.6591 -17.6396 -17.6337 -17.6162 -17.5802
 -17.5712 -17.5190 -17.4997 -17.4842 -17.4678 -17.4498 -17.4377 -17.4313
 -17.4139 -17.3803 -17.3676 -17.3502 -17.3437 -17.3309 -17.3139 -17.2853
 -17.2757 -17.2621 -17.2189 -17.2157 -17.1943 -17.1503 -17.1211 -17.0983
 -17.0855 -17.0729 -17.0333 -17.0087 -16.9914 -16.9547 -16.9367 -16.9329
 -16.9106 -16.8919 -16.8668 -16.8339 -16.8190 -16.8035 -16.7902 -16.7625
 -16.7415 -16.7342 -16.7110 -16.6757 -16.6571 -16.6488 -16.6229 -16.6142
 -16.5974 -16.5672 -16.5443 -16.5403 -16.5166 -16.4650 -16.4256 -16.4124
 -16.4057 -16.3487 -16.3365 -16.2802 -16.2525 -16.2030 -16.0803 -15.9961
 -15.8539 -15.7688 -15.7674 -15.6953 -15.4652 -15.2553 -15.1668 -15.0482
 -14.9354 -14.7648 -14.7197 -14.6857 -14.6509 -14.5314 -14.4807 -14.4250
 -14.3885 -14.3437 -14.2903 -14.2044 -14.1556 -14.1338 -14.1052 -14.0882
 -14.0583 -14.0019 -13.9942 -13.9777 -13.9128 -13.8479  -6.6279  -6.5245
  -6.4314  -6.1893  -6.1387  -6.1177  -6.0493  -6.0367  -5.9722  -5.9388
  -5.8913  -5.8364  -5.8142  -5.7325  -5.6893  -5.6536  -5.6221  -5.5694
  -5.5090  -5.4946  -5.4832  -5.4514  -5.4086  -5.3969  -5.3017  -5.2193
  -5.1849  -5.1659  -5.0795  -5.0548  -5.0245  -4.9832  -4.9306  -4.8918
  -4.8855  -4.8741  -4.8586  -4.7987  -4.7704  -4.7573  -4.7093  -4.6349
  -4.5796  -4.5407  -4.4702  -4.2647  -4.2403  -4.1280  -3.7419  -3.7014
  -3.5687  -3.4767  -3.4441  -3.4039  -3.3376  -3.2801  -3.2113  -3.1075
  -3.0700  -3.0063  -2.9801  -2.9317  -2.8768  -2.8447  -2.8182  -2.8047
  -2.6898  -2.6562  -2.6012  -2.5680  -2.5207  -2.4799  -2.4599  -2.4330
  -2.3955  -2.3580  -2.3469  -2.2848  -2.2159  -2.1476  -2.1366  -2.0959
  -2.0763  -2.0404  -2.0239  -1.9887  -1.9775  -1.9147  -1.8910  -1.8688
  -1.8311  -1.7993  -1.7710  -1.7424  -1.7220  -1.7081  -1.6801  -1.6514
  -1.6086  -1.5634  -1.5219  -1.4937  -1.4314  -1.4061  -1.3595  -1.3354
  -1.3098  -1.2476  -1.1941  -1.1815  -1.1650  -1.1322  -1.1094  -1.0501
  -1.0423  -0.9972  -0.9653  -0.9267  -0.8439  -0.8283  -0.7849  -0.7665
  -0.6950  -0.6604  -0.6098  -0.6039  -0.5749  -0.5545  -0.5400  -0.5235
  -0.4884  -0.4643  -0.4379  -0.4209  -0.3937  -0.3820  -0.3567  -0.3361
  -0.3066  -0.3025  -0.2467  -0.2368  -0.2214  -0.1996  -0.1543  -0.1140
  -0.0959  -0.0773  -0.0571  -0.0368  -0.0279  -0.0002   0.0171   0.0279
   0.0581   0.0755   0.0874   0.1027   0.1200   0.1506   0.1577   0.1902
   0.2074   0.2227   0.2462   0.2704   0.2780   0.2931   0.3112   0.3249
   0.3456   0.3616   0.3838   0.3944   0.4236   0.4351   0.4459   0.4562
   0.4779   0.5002   0.5113   0.5336   0.5396   0.5908   0.5970   0.6116
   0.6175   0.6457   0.6566   0.6643   0.6903   0.7049   0.7208   0.7557
   0.7786   0.8241   0.8365   0.8667   0.8829   0.9056   0.9238   0.9432
   0.9717   0.9952   1.0213   1.0571   1.0673   1.0854   1.1001   1.1176
   1.1387   1.1602   1.1788   1.2113   1.2384   1.3232   1.3533   1.3678
   1.3912   1.4248   1.4465   1.4903   1.5036   1.5707   1.6002   1.6281
   1.6699   1.6915   1.7077   1.7369   1.7469   1.8372   1.8650   1.8955
     cgsolve_all iterations  74    anorm=    0.70E-07
     cgsolve_all iterations  73    anorm=    0.71E-07
     cgsolve_all iterations  73    anorm=    0.70E-07
     compute_u_kq: q = (    0.0000,    0.0000,    0.0405)
     Rotating WFCS
     ethr =  1.00E-14,  avg # of iterations = 23.0
     eigenvalues at k:
 -36.4510 -36.4437 -36.4317 -36.4240 -36.4020 -36.2158 -36.0954 -35.6442
 -35.6138 -35.5603 -35.5591 -35.5143 -35.5071 -35.3058 -18.6971 -18.6588
 -18.5386 -18.3536 -18.3309 -18.2734 -18.1736 -18.0962 -18.0224 -17.9590
 -17.9406 -17.8952 -17.8794 -17.8551 -17.8246 -17.8031 -17.7809 -17.7513
 -17.7156 -17.6898 -17.6712 -17.6566 -17.6399 -17.6338 -17.6153 -17.5762
 -17.5667 -17.5186 -17.5011 -17.4851 -17.4677 -17.4495 -17.4369 -17.4326
 -17.4144 -17.3803 -17.3691 -17.3521 -17.3455 -17.3321 -17.3153 -17.2879
 -17.2773 -17.2611 -17.2210 -17.2175 -17.1938 -17.1510 -17.1207 -17.1012
 -17.0865 -17.0728 -17.0339 -17.0063 -16.9925 -16.9563 -16.9394 -16.9336
 -16.9112 -16.8919 -16.8662 -16.8326 -16.8149 -16.8018 -16.7884 -16.7611
 -16.7405 -16.7317 -16.7093 -16.6727 -16.6566 -16.6474 -16.6242 -16.6143
 -16.5952 -16.5701 -16.5444 -16.5376 -16.5164 -16.4661 -16.4223 -16.4105
 -16.4024 -16.3426 -16.3332 -16.2748 -16.2492 -16.1998 -16.0805 -15.9966
 -15.8692 -15.7704 -15.7659 -15.7099 -15.4659 -15.2532 -15.1640 -15.0444
 -14.9370 -14.7722 -14.7201 -14.6865 -14.6508 -14.5315 -14.4762 -14.4298
 -14.3908 -14.3468 -14.2888 -14.2150 -14.1584 -14.1359 -14.1080 -14.0869
 -14.0544 -13.9990 -13.9914 -13.9771 -13.9047 -13.8440  -6.6287  -6.5255
  -6.4320  -6.1886  -6.1416  -6.1176  -6.0360  -6.0247  -5.9669  -5.9167
  -5.8925  -5.8343  -5.8125  -5.7286  -5.6919  -5.6542  -5.6212  -5.5675
  -5.5097  -5.4958  -5.4836  -5.4519  -5.4092  -5.3962  -5.3044  -5.2199
  -5.1850  -5.1671  -5.0821  -5.0516  -5.0238  -4.9811  -4.9376  -4.8976
  -4.8843  -4.8793  -4.8660  -4.8093  -4.7722  -4.7639  -4.7139  -4.6597
  -4.5858  -4.5452  -4.4752  -4.2739  -4.2391  -4.1307  -3.7455  -3.7061
  -3.5705  -3.4758  -3.4113  -3.3974  -3.3077  -3.2762  -3.2086  -3.1038
  -3.0712  -3.0098  -2.9828  -2.9342  -2.8781  -2.8568  -2.8224  -2.8081
  -2.6919  -2.6564  -2.6011  -2.5696  -2.5215  -2.4788  -2.4562  -2.4328
  -2.3890  -2.3532  -2.3442  -2.2844  -2.2187  -2.1432  -2.1358  -2.0947
  -2.0743  -2.0401  -2.0206  -1.9913  -1.9756  -1.9134  -1.8919  -1.8706
  -1.8308  -1.8027  -1.7677  -1.7401  -1.7212  -1.7104  -1.6831  -1.6496
  -1.6097  -1.5576  -1.5225  -1.4950  -1.4326  -1.4078  -1.3634  -1.3371
  -1.3087  -1.2516  -1.1969  -1.1855  -1.1668  -1.1348  -1.1106  -1.0465
  -1.0421  -0.9979  -0.9658  -0.9276  -0.8413  -0.8326  -0.7866  -0.7672
  -0.7033  -0.6614  -0.6124  -0.6038  -0.5762  -0.5561  -0.5427  -0.5226
  -0.4879  -0.4646  -0.4416  -0.4235  -0.3955  -0.3854  -0.3553  -0.3356
  -0.3099  -0.3000  -0.2455  -0.2382  -0.2224  -0.2003  -0.1553  -0.1174
  -0.0987  -0.0791  -0.0556  -0.0381  -0.0262   0.0010   0.0138   0.0287
   0.0621   0.0790   0.0893   0.1029   0.1208   0.1541   0.1592   0.1910
   0.2101   0.2270   0.2475   0.2720   0.2801   0.2954   0.3111   0.3267
   0.3501   0.3636   0.3900   0.3953   0.4248   0.4361   0.4498   0.4612
   0.4781   0.4997   0.5117   0.5352   0.5413   0.5913   0.5980   0.6131
   0.6209   0.6465   0.6577   0.6667   0.6910   0.7048   0.7213   0.7543
   0.7764   0.8226   0.8367   0.8660   0.8845   0.9048   0.9246   0.9416
   0.9741   0.9989   1.0201   1.0573   1.0685   1.0860   1.1023   1.1167
   1.1409   1.1598   1.1791   1.2097   1.2397   1.3231   1.3518   1.3680
   1.3919   1.4269   1.4467   1.4896   1.5021   1.5685   1.5991   1.6285
   1.6691   1.6921   1.7038   1.7347   1.7436   1.8407   1.8685   1.8974
     eigenvalues at k+q:
 -36.4510 -36.4437 -36.4317 -36.4240 -36.4020 -36.2158 -36.0954 -35.6442
 -35.6138 -35.5603 -35.5591 -35.5143 -35.5071 -35.3058 -18.6971 -18.6587
 -18.5386 -18.3536 -18.3309 -18.2734 -18.1736 -18.0962 -18.0224 -17.9590
 -17.9405 -17.8952 -17.8794 -17.8551 -17.8246 -17.8031 -17.7809 -17.7513
 -17.7158 -17.6896 -17.6710 -17.6565 -17.6400 -17.6339 -17.6154 -17.5763
 -17.5668 -17.5187 -17.5014 -17.4842 -17.4682 -17.4492 -17.4374 -17.4328
 -17.4140 -17.3803 -17.3691 -17.3521 -17.3453 -17.3320 -17.3154 -17.2879
 -17.2772 -17.2614 -17.2207 -17.2178 -17.1935 -17.1514 -17.1206 -17.1006
 -17.0872 -17.0721 -17.0346 -17.0061 -16.9923 -16.9563 -16.9395 -16.9336
 -16.9112 -16.8919 -16.8662 -16.8326 -16.8147 -16.8019 -16.7886 -16.7612
 -16.7402 -16.7318 -16.7095 -16.6725 -16.6567 -16.6474 -16.6242 -16.6143
 -16.5952 -16.5700 -16.5446 -16.5376 -16.5163 -16.4661 -16.4224 -16.4105
 -16.4024 -16.3427 -16.3332 -16.2748 -16.2492 -16.1998 -16.0805 -15.9966
 -15.8690 -15.7704 -15.7659 -15.7097 -15.4659 -15.2532 -15.1640 -15.0445
 -14.9370 -14.7721 -14.7201 -14.6865 -14.6508 -14.5315 -14.4763 -14.4297
 -14.3908 -14.3468 -14.2889 -14.2148 -14.1584 -14.1359 -14.1079 -14.0869
 -14.0545 -13.9991 -13.9914 -13.9771 -13.9048 -13.8441  -6.6287  -6.5255
  -6.4320  -6.1886  -6.1415  -6.1176  -6.0360  -6.0250  -5.9669  -5.9170
  -5.8924  -5.8343  -5.8126  -5.7286  -5.6918  -5.6542  -5.6212  -5.5676
  -5.5097  -5.4958  -5.4836  -5.4519  -5.4092  -5.3961  -5.3043  -5.2199
  -5.1850  -5.1671  -5.0821  -5.0516  -5.0237  -4.9811  -4.9374  -4.8974
  -4.8846  -4.8791  -4.8660  -4.8092  -4.7726  -4.7635  -4.7139  -4.6594
  -4.5857  -4.5451  -4.4752  -4.2738  -4.2392  -4.1306  -3.7454  -3.7061
  -3.5705  -3.4761  -3.4117  -3.3972  -3.3083  -3.2762  -3.2085  -3.1039
  -3.0711  -3.0098  -2.9826  -2.9345  -2.8791  -2.8556  -2.8214  -2.8088
  -2.6920  -2.6565  -2.6002  -2.5712  -2.5200  -2.4781  -2.4574  -2.4330
  -2.3883  -2.3542  -2.3442  -2.2846  -2.2169  -2.1438  -2.1368  -2.0966
  -2.0727  -2.0393  -2.0217  -1.9924  -1.9741  -1.9137  -1.8924  -1.8688
  -1.8307  -1.8016  -1.7692  -1.7429  -1.7187  -1.7076  -1.6847  -1.6519
  -1.6092  -1.5579  -1.5211  -1.4950  -1.4337  -1.4074  -1.3643  -1.3360
  -1.3091  -1.2506  -1.1958  -1.1873  -1.1686  -1.1327  -1.1095  -1.0488
  -1.0410  -0.9981  -0.9657  -0.9276  -0.8415  -0.8325  -0.7860  -0.7676
  -0.7033  -0.6617  -0.6117  -0.6044  -0.5753  -0.5569  -0.5421  -0.5222
  -0.4883  -0.4651  -0.4421  -0.4231  -0.3954  -0.3852  -0.3549  -0.3364
  -0.3087  -0.3004  -0.2465  -0.2389  -0.2208  -0.2005  -0.1555  -0.1184
  -0.0976  -0.0771  -0.0574  -0.0368  -0.0281   0.0002   0.0138   0.0308
   0.0612   0.0782   0.0891   0.1046   0.1207   0.1521   0.1602   0.1916
   0.2079   0.2281   0.2480   0.2724   0.2800   0.2946   0.3129   0.3256
   0.3493   0.3637   0.3899   0.3961   0.4219   0.4368   0.4502   0.4610
   0.4793   0.5004   0.5121   0.5355   0.5403   0.5912   0.5974   0.6131
   0.6212   0.6467   0.6572   0.6665   0.6908   0.7048   0.7209   0.7550
   0.7767   0.8225   0.8366   0.8659   0.8843   0.9047   0.9248   0.9415
   0.9741   0.9989   1.0201   1.0575   1.0685   1.0860   1.1022   1.1166
   1.1409   1.1598   1.1791   1.2097   1.2396   1.3232   1.3519   1.3679
   1.3919   1.4268   1.4466   1.4896   1.5021   1.5686   1.5991   1.6285
   1.6691   1.6920   1.7038   1.7347   1.7437   1.8407   1.8684   1.8974
     cgsolve_all iterations  74    anorm=    0.71E-07
     cgsolve_all iterations  74    anorm=    0.71E-07
     cgsolve_all iterations  73    anorm=    0.71E-07
     compute_u_kq: q = (    0.0000,    0.0000,   -0.0405)
     Rotating WFCS
     ethr =  1.00E-14,  avg # of iterations = 23.0
     eigenvalues at k:
 -36.4510 -36.4437 -36.4317 -36.4240 -36.4020 -36.2158 -36.0954 -35.6442
 -35.6138 -35.5603 -35.5591 -35.5143 -35.5071 -35.3058 -18.6971 -18.6588
 -18.5386 -18.3536 -18.3309 -18.2734 -18.1736 -18.0962 -18.0224 -17.9590
 -17.9406 -17.8952 -17.8794 -17.8551 -17.8246 -17.8031 -17.7809 -17.7513
 -17.7156 -17.6898 -17.6712 -17.6566 -17.6399 -17.6338 -17.6153 -17.5762
 -17.5667 -17.5186 -17.5011 -17.4851 -17.4677 -17.4495 -17.4369 -17.4326
 -17.4144 -17.3803 -17.3691 -17.3521 -17.3455 -17.3321 -17.3153 -17.2879
 -17.2773 -17.2611 -17.2210 -17.2175 -17.1938 -17.1510 -17.1207 -17.1012
 -17.0865 -17.0728 -17.0339 -17.0063 -16.9925 -16.9563 -16.9394 -16.9336
 -16.9112 -16.8919 -16.8662 -16.8326 -16.8149 -16.8018 -16.7884 -16.7611
 -16.7405 -16.7317 -16.7093 -16.6727 -16.6566 -16.6474 -16.6242 -16.6143
 -16.5952 -16.5701 -16.5444 -16.5376 -16.5164 -16.4661 -16.4223 -16.4105
 -16.4024 -16.3426 -16.3332 -16.2748 -16.2492 -16.1998 -16.0805 -15.9966
 -15.8692 -15.7704 -15.7659 -15.7099 -15.4659 -15.2532 -15.1640 -15.0444
 -14.9370 -14.7722 -14.7201 -14.6865 -14.6508 -14.5315 -14.4762 -14.4298
 -14.3908 -14.3468 -14.2888 -14.2150 -14.1584 -14.1359 -14.1080 -14.0869
 -14.0544 -13.9990 -13.9914 -13.9771 -13.9047 -13.8440  -6.6287  -6.5255
  -6.4320  -6.1886  -6.1416  -6.1176  -6.0360  -6.0247  -5.9669  -5.9167
  -5.8925  -5.8343  -5.8125  -5.7286  -5.6919  -5.6542  -5.6212  -5.5675
  -5.5097  -5.4958  -5.4836  -5.4519  -5.4092  -5.3962  -5.3044  -5.2199
  -5.1850  -5.1671  -5.0821  -5.0516  -5.0238  -4.9811  -4.9376  -4.8976
  -4.8843  -4.8793  -4.8660  -4.8093  -4.7722  -4.7639  -4.7139  -4.6597
  -4.5858  -4.5452  -4.4752  -4.2739  -4.2391  -4.1307  -3.7455  -3.7061
  -3.5705  -3.4758  -3.4113  -3.3974  -3.3077  -3.2762  -3.2086  -3.1038
  -3.0712  -3.0098  -2.9828  -2.9342  -2.8781  -2.8568  -2.8224  -2.8081
  -2.6919  -2.6564  -2.6011  -2.5696  -2.5215  -2.4788  -2.4562  -2.4328
  -2.3890  -2.3532  -2.3442  -2.2844  -2.2187  -2.1432  -2.1358  -2.0947
  -2.0743  -2.0401  -2.0206  -1.9913  -1.9756  -1.9134  -1.8919  -1.8706
  -1.8308  -1.8027  -1.7677  -1.7401  -1.7212  -1.7104  -1.6831  -1.6496
  -1.6097  -1.5576  -1.5225  -1.4950  -1.4326  -1.4078  -1.3634  -1.3371
  -1.3087  -1.2516  -1.1969  -1.1855  -1.1668  -1.1348  -1.1106  -1.0465
  -1.0421  -0.9979  -0.9658  -0.9276  -0.8413  -0.8326  -0.7866  -0.7672
  -0.7033  -0.6614  -0.6124  -0.6038  -0.5762  -0.5561  -0.5427  -0.5226
  -0.4879  -0.4646  -0.4416  -0.4235  -0.3955  -0.3854  -0.3553  -0.3356
  -0.3099  -0.3000  -0.2455  -0.2382  -0.2224  -0.2003  -0.1553  -0.1174
  -0.0987  -0.0791  -0.0556  -0.0381  -0.0262   0.0010   0.0138   0.0287
   0.0621   0.0790   0.0893   0.1029   0.1208   0.1541   0.1592   0.1910
   0.2101   0.2270   0.2475   0.2720   0.2801   0.2954   0.3111   0.3267
   0.3501   0.3636   0.3900   0.3953   0.4248   0.4361   0.4498   0.4612
   0.4781   0.4997   0.5117   0.5352   0.5413   0.5913   0.5980   0.6131
   0.6209   0.6465   0.6577   0.6667   0.6910   0.7048   0.7213   0.7543
   0.7764   0.8226   0.8367   0.8660   0.8845   0.9048   0.9246   0.9416
   0.9741   0.9989   1.0201   1.0573   1.0685   1.0860   1.1023   1.1167
   1.1409   1.1598   1.1791   1.2097   1.2397   1.3231   1.3518   1.3680
   1.3919   1.4269   1.4467   1.4896   1.5021   1.5685   1.5991   1.6285
   1.6691   1.6921   1.7038   1.7347   1.7436   1.8407   1.8685   1.8974
     eigenvalues at k+q:
 -36.4510 -36.4437 -36.4317 -36.4240 -36.4020 -36.2158 -36.0954 -35.6442
 -35.6138 -35.5603 -35.5591 -35.5143 -35.5071 -35.3058 -18.6970 -18.6588
 -18.5386 -18.3537 -18.3309 -18.2734 -18.1735 -18.0962 -18.0224 -17.9590
 -17.9406 -17.8952 -17.8794 -17.8551 -17.8245 -17.8032 -17.7809 -17.7512
 -17.7155 -17.6899 -17.6713 -17.6568 -17.6398 -17.6337 -17.6151 -17.5762
 -17.5666 -17.5184 -17.5008 -17.4861 -17.4674 -17.4498 -17.4365 -17.4324
 -17.4148 -17.3803 -17.3692 -17.3522 -17.3453 -17.3322 -17.3152 -17.2880
 -17.2773 -17.2609 -17.2212 -17.2172 -17.1938 -17.1509 -17.1208 -17.1020
 -17.0857 -17.0729 -17.0336 -17.0064 -16.9929 -16.9562 -16.9394 -16.9337
 -16.9112 -16.8918 -16.8662 -16.8326 -16.8151 -16.8017 -16.7881 -16.7611
 -16.7408 -16.7315 -16.7091 -16.6729 -16.6565 -16.6473 -16.6242 -16.6143
 -16.5952 -16.5702 -16.5443 -16.5377 -16.5164 -16.4661 -16.4223 -16.4105
 -16.4024 -16.3426 -16.3331 -16.2747 -16.2491 -16.1997 -16.0805 -15.9966
 -15.8694 -15.7704 -15.7659 -15.7100 -15.4659 -15.2531 -15.1640 -15.0444
 -14.9370 -14.7723 -14.7201 -14.6865 -14.6508 -14.5315 -14.4761 -14.4299
 -14.3908 -14.3468 -14.2888 -14.2152 -14.1584 -14.1359 -14.1080 -14.0869
 -14.0544 -13.9990 -13.9913 -13.9771 -13.9046 -13.8440  -6.6287  -6.5255
  -6.4320  -6.1886  -6.1416  -6.1176  -6.0360  -6.0244  -5.9668  -5.9164
  -5.8925  -5.8343  -5.8125  -5.7285  -5.6919  -5.6542  -5.6212  -5.5675
  -5.5097  -5.4958  -5.4836  -5.4519  -5.4092  -5.3962  -5.3044  -5.2199
  -5.1850  -5.1671  -5.0821  -5.0516  -5.0238  -4.9810  -4.9377  -4.8979
  -4.8841  -4.8794  -4.8660  -4.8094  -4.7719  -4.7643  -4.7140  -4.6600
  -4.5859  -4.5452  -4.4752  -4.2740  -4.2391  -4.1307  -3.7456  -3.7062
  -3.5705  -3.4757  -3.4110  -3.3975  -3.3073  -3.2761  -3.2087  -3.1037
  -3.0712  -3.0098  -2.9830  -2.9340  -2.8775  -2.8573  -2.8234  -2.8075
  -2.6918  -2.6562  -2.6020  -2.5684  -2.5226  -2.4789  -2.4551  -2.4328
  -2.3897  -2.3524  -2.3440  -2.2845  -2.2209  -2.1431  -2.1337  -2.0935
  -2.0753  -2.0413  -2.0191  -1.9899  -1.9771  -1.9135  -1.8924  -1.8713
  -1.8312  -1.8031  -1.7672  -1.7392  -1.7216  -1.7128  -1.6813  -1.6490
  -1.6082  -1.5575  -1.5250  -1.4944  -1.4316  -1.4084  -1.3618  -1.3386
  -1.3084  -1.2520  -1.1987  -1.1840  -1.1647  -1.1365  -1.1117  -1.0469
  -1.0412  -0.9976  -0.9659  -0.9278  -0.8411  -0.8328  -0.7870  -0.7668
  -0.7032  -0.6608  -0.6132  -0.6032  -0.5773  -0.5554  -0.5431  -0.5231
  -0.4875  -0.4642  -0.4406  -0.4240  -0.3958  -0.3858  -0.3550  -0.3353
  -0.3110  -0.2998  -0.2445  -0.2374  -0.2239  -0.2002  -0.1550  -0.1174
  -0.0988  -0.0804  -0.0540  -0.0393  -0.0243   0.0012   0.0134   0.0270
   0.0630   0.0795   0.0893   0.1005   0.1219   0.1556   0.1588   0.1906
   0.2116   0.2257   0.2472   0.2717   0.2806   0.2962   0.3091   0.3274
   0.3511   0.3633   0.3899   0.3949   0.4275   0.4349   0.4497   0.4612
   0.4772   0.4988   0.5112   0.5348   0.5429   0.5913   0.5984   0.6130
   0.6201   0.6462   0.6583   0.6668   0.6912   0.7049   0.7217   0.7535
   0.7762   0.8226   0.8368   0.8659   0.8848   0.9048   0.9245   0.9418
   0.9742   0.9990   1.0201   1.0571   1.0686   1.0859   1.1024   1.1167
   1.1409   1.1599   1.1791   1.2098   1.2397   1.3231   1.3518   1.3680
   1.3919   1.4269   1.4467   1.4896   1.5020   1.5685   1.5991   1.6285
   1.6691   1.6921   1.7037   1.7346   1.7436   1.8407   1.8685   1.8974
     cgsolve_all iterations  74    anorm=    0.70E-07
     cgsolve_all iterations  74    anorm=    0.71E-07
     cgsolve_all iterations  73    anorm=    0.71E-07

     End of magnetic susceptibility calculation

     f-sum rule (1st term):
          -704.0646         -0.0166         -0.0771
            -0.0143       -704.0414         -0.0233
            -0.0769         -0.0239       -704.0316

     f-sum rule (2nd term):
           -16.8842         -0.0315          0.0777
            -0.0334        -16.8675          0.0226
             0.0775          0.0230        -16.9426

     f-sum rule (should be  -720.9740):
          -720.9488         -0.0481          0.0006
            -0.0477       -720.9089         -0.0007
             0.0006         -0.0009       -720.9742

     chi_bare pGv (HH) in paratec units:
      -198.222044      0.720467      0.704365
         0.665810   -199.546952      0.019998
         0.850285      0.130461   -195.140489

      -198.222044      0.720467      0.704365
         0.665810   -199.546952      0.019998
         0.850285      0.130461   -195.140489

     chi_bare vGv (VV) in paratec units:
      -199.242864      0.644642      0.535693
         0.644475   -200.099547     -0.010402
         0.536114     -0.010250   -196.878982

      -199.242864      0.644642      0.535693
         0.644475   -200.099547     -0.010402
         0.536114     -0.010250   -196.878982

     chi_bare pGv (HH) in 10^{-6} cm^3/mol:
          -941.9698          3.4237          3.3472
             3.1640       -948.2659          0.0950
             4.0406          0.6200       -927.3260

     chi_bare vGv (VV) in 10^{-6} cm^3/mol:
          -946.8209          3.0634          2.5457
             3.0626       -950.8919         -0.0494
             2.5477         -0.0487       -935.5875

     Contributions to the NMR chemical shifts: -------------------------------

     Macroscopic shape contribution in ppm:                    7.11
             7.1300         -0.0000         -0.0000
            -0.0000          7.1777         -0.0000
            -0.0000         -0.0000          7.0192


     Core contribution in ppm:

     Atom  1  Ca  pos: (  0.120633  0.445683  0.472556)  core sigma:        1265.05
     Atom  2  Ca  pos: ( -0.158603  0.435769  0.307740)  core sigma:        1265.05
     Atom  3  Ca  pos: ( -0.005994  0.211186  0.290360)  core sigma:        1265.05
     Atom  4  Ca  pos: (  0.251126  0.206026  0.474378)  core sigma:        1265.05
     Atom  5  Ca  pos: ( -0.147103  0.274529  0.758047)  core sigma:        1265.05
     Atom  6  Ca  pos: (  0.059889  0.083552  0.726687)  core sigma:        1265.05
     Atom  7  Ca  pos: ( -0.012193  0.029106  1.074095)  core sigma:        1265.05
     Atom  8  Ca  pos: (  0.933279 -0.022439  0.482439)  core sigma:        1265.05
     Atom  9  Ca  pos: (  0.341593  0.431555  0.304238)  core sigma:        1265.05
     Atom 10  Ca  pos: (  0.496446  0.206388  0.303916)  core sigma:        1265.05
     Atom 11  Ca  pos: (  0.751273  0.198532  0.463118)  core sigma:        1265.05
     Atom 12  Ca  pos: (  0.354432  0.291314  0.759236)  core sigma:        1265.05
     Atom 13  Ca  pos: (  0.545976  0.077399  0.732540)  core sigma:        1265.05
     Atom 14  Ca  pos: (  0.509644  0.059365  1.560198)  core sigma:        1265.05
     Atom 15  Si  pos: (  0.863983  0.113309  0.087717)  core sigma:         837.79
     Atom 16  Si  pos: (  0.510005  0.227729  0.576169)  core sigma:         837.79
     Atom 17  Si  pos: (  0.732418  0.207984  0.244822)  core sigma:         837.79
     Atom 18  Si  pos: (  0.367120  0.125624  0.098754)  core sigma:         837.79
     Atom 19  Si  pos: (  0.019306  0.239452  0.581946)  core sigma:         837.79
     Atom 20  Si  pos: (  0.231553  0.221442  0.250720)  core sigma:         837.79
     Atom 21  Si  pos: ( -0.129056  0.408535  0.549072)  core sigma:         837.79
     Atom 22  Si  pos: (  0.099452  0.421780  0.247599)  core sigma:         837.79
     Atom 23  Si  pos: (  0.372280  0.412600  0.545047)  core sigma:         837.79
     Atom 24  Si  pos: (  0.603351  0.410926  0.240315)  core sigma:         837.79
     Atom 25  O   pos: (  0.167079  0.321847  0.218083)  core sigma:         271.07
     Atom 26  O   pos: (  0.265034  0.033950  0.534460)  core sigma:         271.07
     Atom 27  O   pos: (  0.477478  0.038321  0.316069)  core sigma:         271.07
     Atom 28  O   pos: ( -0.215857  0.401369  0.465837)  core sigma:         271.07
     Atom 29  O   pos: (  0.007879  0.384908  0.316601)  core sigma:         271.07
     Atom 30  O   pos: (  0.356591  0.089777  1.638215)  core sigma:         271.07
     Atom 31  O   pos: ( -0.046765  0.205391  0.124963)  core sigma:         271.07
     Atom 32  O   pos: (  0.015752  0.260238  0.704512)  core sigma:         271.07
     Atom 33  O   pos: (  0.257850  0.169637  0.142119)  core sigma:         271.07
     Atom 34  O   pos: (  0.336348  0.424397  0.660683)  core sigma:         271.07
     Atom 35  O   pos: (  0.884941 -0.001640  0.134427)  core sigma:         271.07
     Atom 36  O   pos: (  0.407373  0.289159  0.542800)  core sigma:         271.07
     Atom 37  O   pos: (  0.669949  0.309741  0.213635)  core sigma:         271.07
     Atom 38  O   pos: (  0.770364  0.032059  0.524443)  core sigma:         271.07
     Atom 39  O   pos: (  0.980578  0.026177  0.311865)  core sigma:         271.07
     Atom 40  O   pos: (  0.286052  0.407307  0.462010)  core sigma:         271.07
     Atom 41  O   pos: (  0.507583  0.379624  0.305565)  core sigma:         271.07
     Atom 42  O   pos: (  0.836872  0.075275  1.629440)  core sigma:         271.07
     Atom 43  O   pos: (  0.453554  0.197630  0.141276)  core sigma:         271.07
     Atom 44  O   pos: (  0.524105  0.251432  0.697378)  core sigma:         271.07
     Atom 45  O   pos: (  0.758276  0.146370  0.143762)  core sigma:         271.07
     Atom 46  O   pos: (  0.484465  0.110744  0.572874)  core sigma:         271.07
     Atom 47  O   pos: (  0.661906  0.143565  0.319068)  core sigma:         271.07
     Atom 48  O   pos: (  0.602003  0.265134  0.508867)  core sigma:         271.07
     Atom 49  O   pos: (  0.830044  0.238001  0.309961)  core sigma:         271.07
     Atom 50  O   pos: (  0.012643  0.120692  0.568040)  core sigma:         271.07
     Atom 51  O   pos: (  0.161451  0.151475  0.319924)  core sigma:         271.07
     Atom 52  O   pos: (  0.115842  0.288133  0.529820)  core sigma:         271.07
     Atom 53  O   pos: (  0.327628  0.249764  0.318129)  core sigma:         271.07
     Atom 54  O   pos: ( -0.169026  0.409604  0.664263)  core sigma:         271.07
     Atom 55  O   pos: (  0.369328  0.011781  0.148005)  core sigma:         271.07
     Atom 56  O   pos: ( -0.084769  0.289472  0.536749)  core sigma:         271.07
     Atom 57  O   pos: (  0.374107 -0.005067  0.723799)  core sigma:         271.07
     Atom 58  H   pos: (  0.047774  0.380600  0.721053)  core sigma:           0.00
     Atom 59  H   pos: (  0.333917  0.022435  0.668544)  core sigma:           0.00
     Atom 60  O   pos: (  0.190581  0.366666  1.451307)  core sigma:         271.07
     Atom 61  H   pos: (  0.204388  0.377359  1.380846)  core sigma:           0.00
     Atom 62  H   pos: (  0.240076  0.315783  1.476779)  core sigma:           0.00
     Atom 63  O   pos: (  0.909821 -0.030726  0.686480)  core sigma:         271.07
     Atom 64  H   pos: (  0.574149  0.358581  0.692074)  core sigma:           0.00
     Atom 65  H   pos: (  0.850397  0.008658  0.672243)  core sigma:           0.00
     Atom 66  O   pos: (  0.374665  0.379726  0.128881)  core sigma:         271.07
     Atom 67  H   pos: (  0.431753  0.420111  0.108772)  core sigma:           0.00
     Atom 68  H   pos: (  0.403843  0.310114  0.131794)  core sigma:           0.00
     Atom 69  O   pos: (  0.202857  0.140141  1.314608)  core sigma:         271.07
     Atom 70  H   pos: (  0.196796  0.127630  1.388025)  core sigma:           0.00
     Atom 71  H   pos: (  0.199165  0.074539  1.281690)  core sigma:           0.00
     Atom 72  O   pos: ( -0.009397  0.391573  1.532775)  core sigma:         271.07
     Atom 73  H   pos: (  0.012162  0.443399  1.583001)  core sigma:           0.00
     Atom 74  H   pos: (  0.051349  0.373189  1.496486)  core sigma:           0.00
     Atom 75  O   pos: ( -0.154524  0.225056  1.269447)  core sigma:         271.07
     Atom 76  H   pos: ( -0.094735  0.226309  1.310303)  core sigma:           0.00
     Atom 77  H   pos: (  0.794075  0.171824  1.305031)  core sigma:           0.00
     Atom 78  O   pos: (  0.022097  0.019422  1.241201)  core sigma:         271.07
     Atom 79  H   pos: ( -0.276805  0.409149  1.254708)  core sigma:           0.00
     Atom 80  H   pos: (  0.002875  0.054402  1.304822)  core sigma:           0.00
     Atom 81  O   pos: (  0.199782  0.206744  0.951839)  core sigma:         271.07
     Atom 82  H   pos: (  0.259688  0.237671  0.980593)  core sigma:           0.00
     Atom 83  H   pos: (  0.206482  0.201028  0.873910)  core sigma:           0.00
     Atom 84  O   pos: ( -0.126640  0.387593  0.129785)  core sigma:         271.07
     Atom 85  H   pos: ( -0.066470  0.426864  0.115864)  core sigma:           0.00
     Atom 86  H   pos: ( -0.099625  0.317099  0.126705)  core sigma:           0.00
     Atom 87  O   pos: ( -0.068548  0.425777  1.196638)  core sigma:         271.07
     Atom 88  H   pos: (  0.285060  0.000668  1.153717)  core sigma:           0.00
     Atom 89  H   pos: ( -0.030762  0.371251  1.227232)  core sigma:           0.00
     Atom 90  O   pos: (  0.048333  0.184900  1.072703)  core sigma:         271.07
     Atom 91  H   pos: (  0.055458  0.221394  1.137298)  core sigma:           0.00
     Atom 92  H   pos: (  0.111946  0.189784  1.035281)  core sigma:           0.00
     Atom 93  O   pos: ( -0.126555  0.227959  1.501317)  core sigma:         271.07
     Atom 94  H   pos: ( -0.139484  0.182470  1.560512)  core sigma:           0.00
     Atom 95  H   pos: ( -0.086607  0.284807  1.525554)  core sigma:           0.00
     Atom 96  O   pos: (  0.081345  0.363146  0.931644)  core sigma:         271.07
     Atom 97  H   pos: (  0.116222  0.299702  0.948504)  core sigma:           0.00
     Atom 98  H   pos: (  0.011589  0.347939  0.911873)  core sigma:           0.00
     Atom 99  O   pos: ( -0.195834  0.359386  1.060987)  core sigma:         271.07
     Atom100  H   pos: ( -0.151952  0.365795  1.000441)  core sigma:           0.00
     Atom101  H   pos: ( -0.150197  0.370404  1.119073)  core sigma:           0.00
     Atom102  O   pos: (  0.350228  0.057183  1.054674)  core sigma:         271.07
     Atom103  H   pos: (  0.368633 -0.005348  1.019393)  core sigma:           0.00
     Atom104  H   pos: (  0.413446  0.080410  1.084303)  core sigma:           0.00
     Atom105  O   pos: (  0.402942  0.132161  0.855337)  core sigma:         271.07
     Atom106  H   pos: (  0.384041  0.120029  0.925208)  core sigma:           0.00
     Atom107  H   pos: (  0.373309  0.075544  0.816995)  core sigma:           0.00
     Atom108  O   pos: (  0.024451  0.006224  0.891250)  core sigma:         271.07
     Atom109  H   pos: (  0.661123  0.404384  0.860227)  core sigma:           0.00
     Atom110  H   pos: ( -0.221072  0.422206  0.886452)  core sigma:           0.00
     Atom111  O   pos: ( -0.014457  0.090197  1.417011)  core sigma:         271.07
     Atom112  H   pos: (  0.052249  0.092747  1.449798)  core sigma:           0.00
     Atom113  H   pos: ( -0.057001  0.143271  1.449698)  core sigma:           0.00
     Atom114  O   pos: (  0.065671  0.271832  1.249314)  core sigma:         271.07
     Atom115  H   pos: (  0.102771  0.216883  1.282906)  core sigma:           0.00
     Atom116  H   pos: (  0.118987  0.322572  1.240679)  core sigma:           0.00
     Atom117  O   pos: (  0.586651  0.205785 -0.005324)  core sigma:         271.07
     Atom118  H   pos: (  0.640662  0.256068 -0.003687)  core sigma:           0.00
     Atom119  H   pos: (  0.544816  0.213385  0.055377)  core sigma:           0.00
     Atom120  O   pos: (  0.681762  0.051001  1.517975)  core sigma:         271.07
     Atom121  H   pos: (  0.712139 -0.015952  1.509718)  core sigma:           0.00
     Atom122  H   pos: (  0.731321  0.077573  1.568810)  core sigma:           0.00
     Atom123  O   pos: (  0.222033  0.408304  0.002755)  core sigma:         271.07
     Atom124  H   pos: (  0.178204  0.349435  0.002666)  core sigma:           0.00
     Atom125  H   pos: (  0.277094  0.394499  0.049945)  core sigma:           0.00
     Atom126  O   pos: (  0.122720  0.222063 -0.000001)  core sigma:         271.07
     Atom127  H   pos: (  0.171733  0.199648  0.050286)  core sigma:           0.00
     Atom128  H   pos: (  0.057267  0.214950  0.034063)  core sigma:           0.00
     Atom129  O   pos: (  0.671024  0.329728  1.434269)  core sigma:         271.07
     Atom130  H   pos: ( -0.017539 -0.037882  1.448088)  core sigma:           0.00
     Atom131  H   pos: (  0.724862  0.303166  1.475550)  core sigma:           0.00
     Atom132  O   pos: (  0.693255  0.095440  1.330621)  core sigma:         271.07
     Atom133  H   pos: (  0.696263  0.086160  1.405515)  core sigma:           0.00
     Atom134  H   pos: (  0.710876  0.030547  1.301231)  core sigma:           0.00
     Atom135  O   pos: (  0.495711  0.360474  1.534621)  core sigma:         271.07
     Atom136  H   pos: (  0.519986  0.418454  1.575383)  core sigma:           0.00
     Atom137  H   pos: (  0.554888  0.333778  1.500651)  core sigma:           0.00
     Atom138  O   pos: (  0.378465  0.207594  1.261125)  core sigma:         271.07
     Atom139  H   pos: (  0.310991  0.183206  1.283653)  core sigma:           0.00
     Atom140  H   pos: (  0.382686  0.277627  1.278543)  core sigma:           0.00
     Atom141  O   pos: (  0.221035  0.394158  1.231734)  core sigma:         271.07
     Atom142  H   pos: (  0.275161  0.358403  1.199737)  core sigma:           0.00
     Atom143  H   pos: (  0.530491  0.001840  1.205862)  core sigma:           0.00
     Atom144  O   pos: (  0.686241  0.184623  1.005179)  core sigma:         271.07
     Atom145  H   pos: (  0.733145  0.238709  1.025229)  core sigma:           0.00
     Atom146  H   pos: (  0.680942  0.192165  0.929166)  core sigma:           0.00
     Atom147  O   pos: (  0.163617  0.089051  1.499136)  core sigma:         271.07
     Atom148  H   pos: (  0.206082  0.031290  1.514346)  core sigma:           0.00
     Atom149  H   pos: (  0.149607  0.127202  1.561881)  core sigma:           0.00
     Atom150  O   pos: (  0.446734  0.392681  1.206758)  core sigma:         271.07
     Atom151  H   pos: (  0.783697 -0.010608  1.171757)  core sigma:           0.00
     Atom152  H   pos: (  0.504751  0.348529  1.218768)  core sigma:           0.00
     Atom153  O   pos: (  0.524239  0.114082  1.139277)  core sigma:         271.07
     Atom154  H   pos: (  0.492813  0.168051  1.177732)  core sigma:           0.00
     Atom155  H   pos: (  0.577825  0.141349  1.097991)  core sigma:           0.00
     Atom156  O   pos: (  0.333484  0.242626  1.504812)  core sigma:         271.07
     Atom157  H   pos: (  0.328308  0.189446  1.555910)  core sigma:           0.00
     Atom158  H   pos: (  0.391281  0.282968  1.525914)  core sigma:           0.00
     Atom159  O   pos: (  0.569322  0.344400  1.034538)  core sigma:         271.07
     Atom160  H   pos: (  0.602623  0.279343  1.028732)  core sigma:           0.00
     Atom161  H   pos: (  0.532342  0.352154  0.968117)  core sigma:           0.00
     Atom162  O   pos: (  0.349549  0.333696  1.018748)  core sigma:         271.07
     Atom163  H   pos: (  0.402108  0.332437  0.965952)  core sigma:           0.00
     Atom164  H   pos: (  0.387179  0.341379  1.081190)  core sigma:           0.00
     Atom165  O   pos: (  0.834544  0.087416  1.113916)  core sigma:         271.07
     Atom166  H   pos: (  0.785997  0.112924  1.065230)  core sigma:           0.00
     Atom167  H   pos: (  0.842754  0.139171  1.168664)  core sigma:           0.00
     Atom168  O   pos: (  0.840465  0.092086  0.849113)  core sigma:         271.07
     Atom169  H   pos: (  0.828991  0.018321  0.852674)  core sigma:           0.00
     Atom170  H   pos: (  0.771266  0.116288  0.841389)  core sigma:           0.00
     Atom171  O   pos: (  0.562650 -0.041311  0.865568)  core sigma:         271.07
     Atom172  H   pos: (  0.492122 -0.058366  0.882867)  core sigma:           0.00
     Atom173  H   pos: (  0.596525 -0.044190  0.930411)  core sigma:           0.00
     Atom174  O   pos: (  0.497011  0.118306  1.397269)  core sigma:         271.07
     Atom175  H   pos: (  0.558199  0.111454  1.358249)  core sigma:           0.00
     Atom176  H   pos: (  0.449246  0.155749  1.355551)  core sigma:           0.00
     Atom177  O   pos: (  0.611196  0.276007  1.255530)  core sigma:         271.07
     Atom178  H   pos: (  0.632181  0.206457  1.253775)  core sigma:           0.00
     Atom179  H   pos: (  0.630588  0.294675  1.325055)  core sigma:           0.00
     Atom180  O   pos: (  0.707913  0.337723  1.649880)  core sigma:         271.07
     Atom181  H   pos: ( -0.226713  0.381299  0.041137)  core sigma:           0.00
     Atom182  H   pos: (  0.664463  0.400843  0.026988)  core sigma:           0.00
     Atom183  O   pos: (  0.207238  0.197140  0.762990)  core sigma:         271.07
     Atom184  H   pos: (  0.154957  0.244433  0.743370)  core sigma:           0.00
     Atom185  O   pos: ( -0.112540  0.378295  0.886096)  core sigma:         271.07
     Atom186  H   pos: ( -0.083022  0.441002  0.865503)  core sigma:           0.00
     Atom187  O   pos: (  0.477833  0.359900  0.870023)  core sigma:         271.07
     Atom188  H   pos: (  0.518750  0.313647  0.831904)  core sigma:           0.00
     Atom189  O   pos: (  0.691406  0.207373  0.810459)  core sigma:         271.07
     Atom190  H   pos: (  0.636854  0.235587  0.771034)  core sigma:           0.00

     Bare contribution in ppm:

     Atom  1  Ca  pos: (  0.120633  0.445683  0.472556)  bare sigma:          99.35
            95.9744          0.7944         -2.8144
             0.6410        104.6722          0.9959
            -2.4738         -0.3745         97.3950

     Atom  2  Ca  pos: ( -0.158603  0.435769  0.307740)  bare sigma:         105.90
           105.7974         -3.9537         -5.3786
            -3.9750        108.1611         -0.8879
            -6.3183         -1.2334        103.7311

     Atom  3  Ca  pos: ( -0.005994  0.211186  0.290360)  bare sigma:         100.81
            98.8333         -3.8544          5.9409
            -3.7312        107.2712          1.1702
             5.4182          0.2917         96.3158

     Atom  4  Ca  pos: (  0.251126  0.206026  0.474378)  bare sigma:         104.73
           104.4397         -6.6128         -6.2482
            -6.7363        104.8618         -1.4218
            -6.2015         -0.5428        104.8845

     Atom  5  Ca  pos: ( -0.147103  0.274529  0.758047)  bare sigma:          97.16
           103.2992          4.2055         -6.3963
             3.9689         97.9657         -3.5182
            -6.6729         -3.2764         90.2017

     Atom  6  Ca  pos: (  0.059889  0.083552  0.726687)  bare sigma:          99.26
            93.3773         -3.6223          0.6588
            -4.7904        104.2884         -1.4084
             0.5818         -1.2312        100.1144

     Atom  7  Ca  pos: ( -0.012193  0.029106  1.074095)  bare sigma:         103.97
           102.2053          6.3489          0.4809
             6.6068        110.9002          3.7566
             2.0001          4.1839         98.8044

     Atom  8  Ca  pos: (  0.933279 -0.022439  0.482439)  bare sigma:         104.15
           109.4330         -0.7076         -3.3048
            -0.4931        105.6739          2.5719
            -3.2704          1.5777         97.3375

     Atom  9  Ca  pos: (  0.341593  0.431555  0.304238)  bare sigma:         105.28
           102.8153         -3.4661         -6.4567
            -3.3280        108.3859         -0.1135
            -7.7173         -0.1830        104.6489

     Atom 10  Ca  pos: (  0.496446  0.206388  0.303916)  bare sigma:         102.70
           100.3596         -2.7181          5.9999
            -2.9170        110.9392          0.6753
             5.3465         -0.1902         96.8056

     Atom 11  Ca  pos: (  0.751273  0.198532  0.463118)  bare sigma:         101.72
            99.2895         -3.6541         -3.4797
            -3.8733        104.5645         -3.3632
            -3.6724         -2.7361        101.3162

     Atom 12  Ca  pos: (  0.354432  0.291314  0.759236)  bare sigma:         101.16
           108.5545          8.6989          2.2067
             8.3966        102.3806         -8.3442
             4.2637         -8.6519         92.5526

     Atom 13  Ca  pos: (  0.545976  0.077399  0.732540)  bare sigma:         101.89
            98.6658         -9.6405         -2.5745
            -9.7740        107.0309         -0.4142
            -3.3677          0.0489         99.9660

     Atom 14  Ca  pos: (  0.509644  0.059365  1.560198)  bare sigma:         106.64
           106.0483          0.7901         -3.6054
            -0.0757        105.4306          2.2583
            -5.4554          1.8889        108.4495

     Atom 15  Si  pos: (  0.863983  0.113309  0.087717)  bare sigma:         -27.55
           -29.6266          3.9049          3.4439
             3.6308        -30.4108          3.2869
             2.8673          3.0215        -22.6168

     Atom 16  Si  pos: (  0.510005  0.227729  0.576169)  bare sigma:         -28.04
           -28.7154          3.7673         -3.4537
             2.6737        -25.8071         -1.6296
            -3.6343         -1.1087        -29.5882

     Atom 17  Si  pos: (  0.732418  0.207984  0.244822)  bare sigma:         -27.94
           -27.2352          0.7461         -1.0778
             1.0921        -29.1595          0.6539
            -1.0558          1.2216        -27.4293

     Atom 18  Si  pos: (  0.367120  0.125624  0.098754)  bare sigma:         -27.72
           -30.7808          3.3610          1.3709
             3.3704        -29.6660          2.8760
             1.2942          2.5767        -22.7151

     Atom 19  Si  pos: (  0.019306  0.239452  0.581946)  bare sigma:         -28.41
           -29.0445          2.5467         -2.4195
             1.6249        -25.4394         -0.7302
            -2.6298         -0.9194        -30.7405

     Atom 20  Si  pos: (  0.231553  0.221442  0.250720)  bare sigma:         -27.88
           -26.3166          2.0400         -0.2930
             2.1753        -29.6294         -0.7237
            -0.1930         -0.2019        -27.6976

     Atom 21  Si  pos: ( -0.129056  0.408535  0.549072)  bare sigma:         -27.77
           -25.8899          4.9813          1.4843
             5.5410        -31.6966         -0.2571
             1.3951         -1.2798        -25.7225

     Atom 22  Si  pos: (  0.099452  0.421780  0.247599)  bare sigma:         -27.72
           -26.3928          2.8195         -0.3209
             2.8219        -28.5567         -0.8195
             0.2902         -0.6720        -28.2060

     Atom 23  Si  pos: (  0.372280  0.412600  0.545047)  bare sigma:         -27.63
           -25.4783          4.3622          1.5264
             4.9629        -32.7061         -0.3038
             1.8172         -1.2018        -24.6906

     Atom 24  Si  pos: (  0.603351  0.410926  0.240315)  bare sigma:         -27.51
           -25.4778          2.8781         -0.8020
             2.9758        -29.0165         -0.4719
            -0.4591         -0.1018        -28.0237

     Atom 25  O   pos: (  0.167079  0.321847  0.218083)  bare sigma:          55.72
            52.4259         -9.5670         -1.3809
            -9.9086         61.1901          0.3469
            -0.9636          1.1313         53.5421

     Atom 26  O   pos: (  0.265034  0.033950  0.534460)  bare sigma:          38.21
            38.9693         -0.3991         -3.5401
            -0.3809         44.2408         -8.8919
            -4.9378        -10.4665         31.4061

     Atom 27  O   pos: (  0.477478  0.038321  0.316069)  bare sigma:          30.24
            20.0109         -0.1426         -3.4777
             3.3382         43.5154         -3.6524
            -5.0359         -6.0314         27.2035

     Atom 28  O   pos: ( -0.215857  0.401369  0.465837)  bare sigma:          28.09
            33.5060         -4.0352         -1.3277
            -4.2898         19.5032         -3.4707
            -1.4145         -2.8691         31.2716

     Atom 29  O   pos: (  0.007879  0.384908  0.316601)  bare sigma:          34.04
            41.3199         -1.3119          1.0062
            -3.0774         37.5862          2.4535
             3.4520          3.3481         23.2176

     Atom 30  O   pos: (  0.356591  0.089777  1.638215)  bare sigma:          44.90
            45.6179         -2.7527         -4.7869
            -1.8864         38.5944          4.7350
            -3.0251          4.1929         50.5025

     Atom 31  O   pos: ( -0.046765  0.205391  0.124963)  bare sigma:          37.62
            33.2188          3.4369          5.9321
             3.1909         31.7363          2.1392
             6.6029          3.9656         47.9190

     Atom 32  O   pos: (  0.015752  0.260238  0.704512)  bare sigma:          28.38
            41.9707         -5.9018         -9.4470
            -1.4548         29.9525          3.2809
            -7.8809          2.2903         13.2170

     Atom 33  O   pos: (  0.257850  0.169637  0.142119)  bare sigma:          52.55
            53.5613         -6.2464         -3.9615
            -7.7672         49.1038          3.9164
            -3.0049          2.9484         54.9962

     Atom 34  O   pos: (  0.336348  0.424397  0.660683)  bare sigma:          18.74
            17.7787         -9.1261        -10.3387
           -10.7383         29.6512         -2.4501
            -7.4952         -3.4345          8.7774

     Atom 35  O   pos: (  0.884941 -0.001640  0.134427)  bare sigma:          50.96
            46.0958         -4.6000          2.3656
            -3.8467         52.7635         -7.2493
             2.1843         -6.3118         54.0112

     Atom 36  O   pos: (  0.407373  0.289159  0.542800)  bare sigma:          46.97
            50.6276         -6.8527          5.0208
            -5.7247         48.9125         -0.4063
             3.6592         -2.1167         41.3739

     Atom 37  O   pos: (  0.669949  0.309741  0.213635)  bare sigma:          56.23
            52.6414         -9.2430         -0.3068
            -9.7484         62.0316         -1.3916
            -0.1158         -0.6758         54.0032

     Atom 38  O   pos: (  0.770364  0.032059  0.524443)  bare sigma:          35.73
            38.7813         -3.5534         -4.6121
            -3.7314         42.3445         -9.0360
            -6.0551        -10.3370         26.0776

     Atom 39  O   pos: (  0.980578  0.026177  0.311865)  bare sigma:          30.20
            22.7110          0.8585         -2.1200
             3.3526         42.1429         -4.1816
            -3.0771         -6.1262         25.7537

     Atom 40  O   pos: (  0.286052  0.407307  0.462010)  bare sigma:          30.58
            37.9403         -3.0144          0.4621
            -2.8396         19.1218         -1.6732
            -0.7215         -1.6266         34.6695

     Atom 41  O   pos: (  0.507583  0.379624  0.305565)  bare sigma:          34.17
            42.2760          0.3665          0.3981
            -0.3455         39.7290         -0.4127
             2.7435          0.4080         20.5052

     Atom 42  O   pos: (  0.836872  0.075275  1.629440)  bare sigma:          53.28
            44.9081          3.8748          5.8737
             3.0448         50.0605         -0.0219
             6.7569          1.0610         64.8694

     Atom 43  O   pos: (  0.453554  0.197630  0.141276)  bare sigma:          37.48
            32.9935          1.9800          2.4488
             1.9873         30.4477          3.3430
             5.9868          4.3354         48.9867

     Atom 44  O   pos: (  0.524105  0.251432  0.697378)  bare sigma:          30.84
            33.0148         -1.9545         -3.5686
             0.2421         37.6033          0.2887
            -2.7133         -0.0783         21.9043

     Atom 45  O   pos: (  0.758276  0.146370  0.143762)  bare sigma:          54.56
            53.5455         -4.6964         -6.8518
            -6.1181         52.0672          6.1993
            -5.9064          5.5427         58.0704

     Atom 46  O   pos: (  0.484465  0.110744  0.572874)  bare sigma:          28.51
            22.7980         10.9260          7.6676
             7.6608         27.8172          5.0801
             7.7445         10.2826         34.9125

     Atom 47  O   pos: (  0.661906  0.143565  0.319068)  bare sigma:          28.31
            25.0671         -0.0007          7.0529
             1.5705         39.8660          3.0610
             8.9804          4.7245         19.9825

     Atom 48  O   pos: (  0.602003  0.265134  0.508867)  bare sigma:          33.63
            42.3512         -2.6875        -12.2297
            -6.0241         31.4865         -1.1236
           -11.9896         -2.5420         27.0539

     Atom 49  O   pos: (  0.830044  0.238001  0.309961)  bare sigma:          28.44
            39.2762         -5.3097         -7.8630
            -8.4045         25.8760         -2.8430
           -11.2214         -3.1485         20.1765

     Atom 50  O   pos: (  0.012643  0.120692  0.568040)  bare sigma:          27.48
            23.8293         11.4934          7.4168
             7.9049         24.5850          0.6800
             6.8979          3.8732         34.0299

     Atom 51  O   pos: (  0.161451  0.151475  0.319924)  bare sigma:          32.42
            31.0534          1.3551          5.3836
             3.4122         40.4267          2.0622
             7.1621          3.6151         25.7755

     Atom 52  O   pos: (  0.115842  0.288133  0.529820)  bare sigma:          27.90
            29.2742         -7.0572        -10.3512
            -9.9727         31.3734         -2.6009
           -11.5097         -4.0451         23.0437

     Atom 53  O   pos: (  0.327628  0.249764  0.318129)  bare sigma:          31.06
            41.1831         -3.0501         -6.5639
            -5.9342         28.7104         -3.3535
            -9.5136         -3.1868         23.2900

     Atom 54  O   pos: ( -0.169026  0.409604  0.664263)  bare sigma:          19.51
            11.6484        -11.4185         -3.7402
           -13.4480         35.8423         -5.2350
            -3.0896         -5.7398         11.0320

     Atom 55  O   pos: (  0.369328  0.011781  0.148005)  bare sigma:          52.25
            48.4316         -1.5384          1.2883
            -1.3246         54.1580         -7.8547
             2.1730         -6.1139         54.1491

     Atom 56  O   pos: ( -0.084769  0.289472  0.536749)  bare sigma:          47.24
            51.4469         -6.9884          5.1496
            -5.2745         48.0000         -0.3840
             4.0594         -3.6060         42.2629

     Atom 57  O   pos: (  0.374107 -0.005067  0.723799)  bare sigma:          67.26
            61.5002          5.7350          3.1846
             4.3945         73.7432          2.2374
             3.9431          3.0209         66.5487

     Atom 58  H   pos: (  0.047774  0.380600  0.721053)  bare sigma:          12.30
             2.7442          7.8914          1.2933
             6.5749         31.3131          0.1117
             1.5999          1.1118          2.8348

     Atom 59  H   pos: (  0.333917  0.022435  0.668544)  bare sigma:          16.05
            14.2886         -2.6682         10.1512
            -2.1227         11.3560         -5.0000
             9.7073         -5.7102         22.5077

     Atom 60  O   pos: (  0.190581  0.366666  1.451307)  bare sigma:          72.88
            71.2744         -5.4786          0.4584
            -6.6335         72.9340         -0.1239
             0.2979         -0.6584         74.4347

     Atom 61  H   pos: (  0.204388  0.377359  1.380846)  bare sigma:          18.20
             9.3847          0.7689         -3.2428
             0.6354         11.9041         -2.7349
            -2.0783         -3.5442         33.3245

     Atom 62  H   pos: (  0.240076  0.315783  1.476779)  bare sigma:          11.98
            14.7724        -15.2578          8.1444
           -15.3195         14.8808         -7.5800
             6.8841         -6.0688          6.2726

     Atom 63  O   pos: (  0.909821 -0.030726  0.686480)  bare sigma:          64.98
            62.8939          2.3879          1.7661
             1.3508         69.9345         -0.8929
             1.2173         -1.9508         62.1138

     Atom 64  H   pos: (  0.574149  0.358581  0.692074)  bare sigma:          11.75
             4.0073         12.3112         -0.6833
            10.5739         29.8026         -3.5807
            -0.6251         -3.5604          1.4524

     Atom 65  H   pos: (  0.850397  0.008658  0.672243)  bare sigma:          19.32
            23.3768         -6.6869          4.4202
            -5.4325         18.5829         -2.3212
             3.8938         -2.1353         16.0008

     Atom 66  O   pos: (  0.374665  0.379726  0.128881)  bare sigma:          68.53
            67.3937         -0.2015          3.0315
             0.2420         72.8311         -1.6508
             3.1523         -2.0613         65.3759

     Atom 67  H   pos: (  0.431753  0.420111  0.108772)  bare sigma:          17.65
            24.2751         10.5505         -2.5008
             9.4943         18.1436         -2.9305
            -3.0775         -3.1149         10.5363

     Atom 68  H   pos: (  0.403843  0.310114  0.131794)  bare sigma:          12.27
             6.2443        -10.1840          0.6244
            -9.2865         30.0935         -2.1105
             0.1300         -1.5311          0.4747

     Atom 69  O   pos: (  0.202857  0.140141  1.314608)  bare sigma:          70.87
            70.2965          1.6241         -2.7406
             1.4552         69.4225          1.3904
            -2.8860         -0.1976         72.8988

     Atom 70  H   pos: (  0.196796  0.127630  1.388025)  bare sigma:          12.57
             2.4995          2.5325         -4.1196
             2.4602          1.8446         -5.9340
            -4.1296         -5.2262         33.3805

     Atom 71  H   pos: (  0.199165  0.074539  1.281690)  bare sigma:          15.86
             8.4897          0.1769         -0.8543
            -0.2458         24.9233         12.9942
            -1.0119         11.4956         14.1703

     Atom 72  O   pos: ( -0.009397  0.391573  1.532775)  bare sigma:          74.18
            74.0364          3.5951          0.0255
             2.1838         78.8388         10.1854
            -1.4203          9.3369         69.6677

     Atom 73  H   pos: (  0.012162  0.443399  1.583001)  bare sigma:          12.91
             4.9958          7.0334          5.7663
             5.8027         20.4493         16.0749
             4.8154         16.0667         13.2978

     Atom 74  H   pos: (  0.051349  0.373189  1.496486)  bare sigma:          17.55
            26.8546         -4.5581         -9.9408
            -3.5341         11.1706          4.3255
            -8.9722          4.8424         14.6222

     Atom 75  O   pos: ( -0.154524  0.225056  1.269447)  bare sigma:          74.97
            80.3668          6.5007         -1.2304
             8.5715         67.9500          1.8884
            -1.6595          0.6792         76.5916

     Atom 76  H   pos: ( -0.094735  0.226309  1.310303)  bare sigma:          18.99
            26.5441          1.9503          6.3899
             1.6328         11.3941         -1.1380
             7.7968         -0.4660         19.0355

     Atom 77  H   pos: (  0.794075  0.171824  1.305031)  bare sigma:          14.61
            22.3578         11.2585         -8.2362
            11.6550         10.5432         -5.8225
            -9.4013         -6.5361         10.9274

     Atom 78  O   pos: (  0.022097  0.019422  1.241201)  bare sigma:          67.71
            62.3353          1.5184          0.4252
             2.3892         61.5366         -0.1045
             0.3224          1.9513         79.2485

     Atom 79  H   pos: ( -0.276805  0.409149  1.254708)  bare sigma:          18.52
            11.9931         -0.0420         -0.9426
             0.1851         28.5718         -2.8986
            -0.7774         -4.0014         15.0003

     Atom 80  H   pos: (  0.002875  0.054402  1.304822)  bare sigma:          11.70
             0.1972         -2.6847         -6.2498
            -2.0598          7.4455         11.8220
            -5.9727         13.8489         27.4492

     Atom 81  O   pos: (  0.199782  0.206744  0.951839)  bare sigma:          64.21
            63.9818         -0.6152         -3.8383
            -0.2447         57.5519          0.6263
            -2.3633          1.7155         71.0821

     Atom 82  H   pos: (  0.259688  0.237671  0.980593)  bare sigma:          16.03
            22.8639          8.8924          8.1345
             8.9026         13.6427          4.2858
             8.0397          4.4108         11.5809

     Atom 83  H   pos: (  0.206482  0.201028  0.873910)  bare sigma:           8.63
            -3.8172         -0.2874         -1.9828
            -0.0437         -4.3736          2.7530
             0.0404          2.8557         34.0663

     Atom 84  O   pos: ( -0.126640  0.387593  0.129785)  bare sigma:          68.45
            67.9421          1.2436          2.6662
             1.3651         72.6445          0.3332
             2.9386          0.0565         64.7497

     Atom 85  H   pos: ( -0.066470  0.426864  0.115864)  bare sigma:          16.57
            26.0774         12.5658         -1.2884
            11.5020         16.2669         -1.5324
            -1.8401         -1.7953          7.3525

     Atom 86  H   pos: ( -0.099625  0.317099  0.126705)  bare sigma:          12.62
             6.6806         -9.6055         -0.3758
            -8.6538         30.8663          0.7586
            -0.5207          1.1451          0.3197

     Atom 87  O   pos: ( -0.068548  0.425777  1.196638)  bare sigma:          74.18
            74.4104          2.0700         -1.8322
             1.2985         74.3518         -3.1877
            -0.5074         -3.8160         73.7718

     Atom 88  H   pos: (  0.285060  0.000668  1.153717)  bare sigma:          15.02
            14.5656          8.5284        -12.2185
             7.4626         11.2939         -9.7058
           -11.0616        -10.1113         19.1940

     Atom 89  H   pos: ( -0.030762  0.371251  1.227232)  bare sigma:          17.04
            16.3268        -10.0078          5.1598
            -9.3492         23.1788         -8.4830
             4.4861         -8.2632         11.6025

     Atom 90  O   pos: (  0.048333  0.184900  1.072703)  bare sigma:          66.30
            62.6195          8.8423         -2.9921
             9.6788         70.8405          1.1516
            -3.1169          1.0604         65.4347

     Atom 91  H   pos: (  0.055458  0.221394  1.137298)  bare sigma:          12.68
             1.4922          2.1227          2.2906
             1.6137          8.6225         14.0092
             1.2278         13.1982         27.9403

     Atom 92  H   pos: (  0.111946  0.189784  1.035281)  bare sigma:          13.65
            21.9527          2.9239        -16.8967
             3.3186          3.9584         -2.9150
           -15.6269         -2.5113         15.0453

     Atom 93  O   pos: ( -0.126555  0.227959  1.501317)  bare sigma:          73.24
            68.3522          3.0483         -4.7450
             3.6032         79.4107         -2.7788
            -4.4374         -2.5333         71.9492

     Atom 94  H   pos: ( -0.139484  0.182470  1.560512)  bare sigma:          11.97
             0.9692          5.7850         -5.2206
             6.0074         15.8750        -16.6263
            -5.9482        -17.4330         19.0759

     Atom 95  H   pos: ( -0.086607  0.284807  1.525554)  bare sigma:          15.73
            14.3747         13.5512          2.8345
            13.7474         25.5127          4.1149
             3.8489          5.5290          7.3032

     Atom 96  O   pos: (  0.081345  0.363146  0.931644)  bare sigma:          68.22
            75.8340         -6.1642          1.5283
            -4.9077         67.7578         -0.8870
             0.2592         -1.3610         61.0733

     Atom 97  H   pos: (  0.116222  0.299702  0.948504)  bare sigma:          13.21
            13.6360        -14.0516          1.4935
           -14.6883         23.2121         -5.9950
             1.9124         -5.7773          2.7674

     Atom 98  H   pos: (  0.011589  0.347939  0.911873)  bare sigma:          14.43
            32.6070         -0.7259          7.3269
             1.1943          4.9469          0.0648
             7.1762         -0.1697          5.7484

     Atom 99  O   pos: ( -0.195834  0.359386  1.060987)  bare sigma:          66.82
            67.3180          2.2812          0.6358
             1.2608         63.2658          0.4722
             3.2602          1.8854         69.8659

     Atom100  H   pos: ( -0.151952  0.365795  1.000441)  bare sigma:          12.56
            10.4314          1.8343        -13.4787
             1.6820         -0.1724         -3.0631
           -12.0622         -3.3286         27.4243

     Atom101  H   pos: ( -0.150197  0.370404  1.119073)  bare sigma:          12.80
            14.6854          4.8773         14.5932
             4.6444          3.2698          5.2833
            13.9735          5.3468         20.4508

     Atom102  O   pos: (  0.350228  0.057183  1.054674)  bare sigma:          73.56
            70.2421          4.4164         -0.0230
             5.0524         73.9900          4.9077
             0.8519          4.5089         76.4499

     Atom103  H   pos: (  0.368633 -0.005348  1.019393)  bare sigma:          14.86
             4.8052         -4.6331         -3.7707
            -3.2633         24.8647         15.1113
            -2.3196         14.5688         14.9063

     Atom104  H   pos: (  0.413446  0.080410  1.084303)  bare sigma:          15.63
            26.0192         10.1749         12.3379
             8.5982          9.1547          5.4142
            11.5213          5.6328         11.7018

     Atom105  O   pos: (  0.402942  0.132161  0.855337)  bare sigma:          73.77
            66.8800          0.5237         -0.8252
             0.0490         74.6702          6.8623
            -0.8434          3.6869         79.7570

     Atom106  H   pos: (  0.384041  0.120029  0.925208)  bare sigma:          16.98
             8.4626          0.6752         -5.9165
             0.6722         11.1029         -4.3461
            -4.6204         -3.4955         31.3776

     Atom107  H   pos: (  0.373309  0.075544  0.816995)  bare sigma:          14.14
             5.4098          6.1249          4.3449
             5.7521         20.3084         15.5097
             3.5953         13.5705         16.7087

     Atom108  O   pos: (  0.024451  0.006224  0.891250)  bare sigma:          67.68
            74.1447         -3.2154          0.7505
            -7.3794         63.3298         -1.9056
             0.3623         -1.6813         65.5597

     Atom109  H   pos: (  0.661123  0.404384  0.860227)  bare sigma:          19.31
            25.8648          5.6113          3.9376
             6.8383         17.1371          2.1651
             4.5302          1.8590         14.9148

     Atom110  H   pos: ( -0.221072  0.422206  0.886452)  bare sigma:          11.19
            28.1886        -13.4417          0.6729
           -16.1344          5.9157         -0.7153
             0.6879         -0.8127         -0.5220

     Atom111  O   pos: ( -0.014457  0.090197  1.417011)  bare sigma:          69.14
            70.5073         -6.6991         -0.3819
            -7.2812         68.8721          4.4796
            -1.7694          5.8245         68.0521

     Atom112  H   pos: (  0.052249  0.092747  1.449798)  bare sigma:          13.43
            29.8630          0.0168         12.2248
             0.0879          1.4545          0.1001
            12.3162          0.4994          8.9689

     Atom113  H   pos: ( -0.057001  0.143271  1.449698)  bare sigma:          11.66
            11.8164        -14.2151         -8.5117
           -15.2912         15.6798         10.4408
            -9.1410         10.9194          7.4973

     Atom114  O   pos: (  0.065671  0.271832  1.249314)  bare sigma:          71.76
            72.1608          0.5173          3.1034
             0.5568         74.7987         -3.5947
             2.7220         -2.8715         68.3255

     Atom115  H   pos: (  0.102771  0.216883  1.282906)  bare sigma:          14.30
            14.1254        -10.7584          7.3875
            -9.3464         20.1944         -9.2570
             6.7755         -9.4688          8.5824

     Atom116  H   pos: (  0.118987  0.322572  1.240679)  bare sigma:          14.55
            21.3636         16.0929         -1.1563
            15.5983         18.1785         -3.2371
            -0.9034         -2.9410          4.0947

     Atom117  O   pos: (  0.586651  0.205785 -0.005324)  bare sigma:          65.79
            62.5335          6.9008          2.3117
             8.5847         70.9118          5.0107
             2.7504          6.5197         63.9192

     Atom118  H   pos: (  0.640662  0.256068 -0.003687)  bare sigma:          13.91
            17.7227         14.6085         -0.3780
            15.1308         19.6974         -0.1159
             0.6864          1.0480          4.3121

     Atom119  H   pos: (  0.544816  0.213385  0.055377)  bare sigma:          13.66
            16.2630          1.8104        -13.9819
             1.4578          3.7854          1.6313
           -15.1034          1.1413         20.9269

     Atom120  O   pos: (  0.681762  0.051001  1.517975)  bare sigma:          64.87
            69.1809         -4.2949          4.6736
            -3.5632         58.9321         -2.7798
             4.1814          0.0470         66.5075

     Atom121  H   pos: (  0.712139 -0.015952  1.509718)  bare sigma:          15.09
            14.6299        -12.3368          2.5417
           -11.8487         25.3148          0.4027
             1.9775          0.8046          5.3170

     Atom122  H   pos: (  0.731321  0.077573  1.568810)  bare sigma:          11.78
            18.4841          4.5038         15.4852
             3.5847          3.5168          5.2712
            15.2605          6.2076         13.3320

     Atom123  O   pos: (  0.222033  0.408304  0.002755)  bare sigma:          70.50
            67.5903          0.6662          2.2950
            -1.4599         72.8900         -6.2908
             2.5586         -5.9252         71.0335

     Atom124  H   pos: (  0.178204  0.349435  0.002666)  bare sigma:          15.88
            14.5319         11.0376          0.7222
            11.8237         24.9492         -0.5763
             0.1145         -1.0079          8.1574

     Atom125  H   pos: (  0.277094  0.394499  0.049945)  bare sigma:          13.90
            21.6723         -2.5866         14.5450
            -4.0790          3.9429         -4.3904
            15.3739         -3.2785         16.0911

     Atom126  O   pos: (  0.122720  0.222063 -0.000001)  bare sigma:          74.20
            79.7165         -0.3033         -1.4626
             0.3158         68.2544          1.1462
            -0.3791          0.9923         74.6357

     Atom127  H   pos: (  0.171733  0.199648  0.050286)  bare sigma:          15.66
            20.5584         -5.4517         12.4450
            -5.7902          6.8469         -4.9489
            13.6763         -4.7881         19.5824

     Atom128  H   pos: (  0.057267  0.214950  0.034063)  bare sigma:          15.22
            28.4122          1.8446        -10.7687
             2.7624          4.5850         -1.1493
           -12.2087         -0.6980         12.6635

     Atom129  O   pos: (  0.671024  0.329728  1.434269)  bare sigma:          73.79
            68.9071         -3.4029          2.1031
            -2.5081         76.6256          0.4320
             2.5759          2.4258         75.8471

     Atom130  H   pos: ( -0.017539 -0.037882  1.448088)  bare sigma:          15.02
             4.1621          0.8846          0.0065
             0.4948         34.1244         -2.4381
            -0.2327         -0.8699          6.7668

     Atom131  H   pos: (  0.724862  0.303166  1.475550)  bare sigma:          17.24
            19.9608         -7.4688          7.9782
            -6.3557         14.0680         -3.5731
             7.7707         -4.4079         17.6990

     Atom132  O   pos: (  0.693255  0.095440  1.330621)  bare sigma:          70.34
            65.8896         -1.1105         -5.0397
            -0.6983         68.8691          1.7567
            -3.2265         -0.8616         76.2469

     Atom133  H   pos: (  0.696263  0.086160  1.405515)  bare sigma:          11.76
             0.0285         -0.1126         -0.4413
            -0.0595          0.2392         -6.2770
            -0.8300         -5.8891         35.0095

     Atom134  H   pos: (  0.710876  0.030547  1.301231)  bare sigma:          16.38
             9.0417         -5.4639         -4.6480
            -5.5625         24.7928         12.2184
            -4.1728         10.3592         15.3055

     Atom135  O   pos: (  0.495711  0.360474  1.534621)  bare sigma:          71.24
            73.4864         -1.4744         -0.7128
            -3.8610         76.2955          8.3549
            -1.0199          5.1713         63.9501

     Atom136  H   pos: (  0.519986  0.418454  1.575383)  bare sigma:          13.68
             5.6868          4.5707          4.7462
             3.3322         24.6611         13.7543
             3.6525         13.7667         10.6948

     Atom137  H   pos: (  0.554888  0.333778  1.500651)  bare sigma:          15.62
            24.8852         -6.4956        -11.4068
            -6.3727          9.4658          4.7201
           -10.9426          4.6535         12.5003

     Atom138  O   pos: (  0.378465  0.207594  1.261125)  bare sigma:          73.91
            77.1725          4.4184         -3.7330
             5.3554         76.1525         -3.0374
            -4.5368         -3.4169         68.3999

     Atom139  H   pos: (  0.310991  0.183206  1.283653)  bare sigma:          12.12
            28.4852         12.8945         -8.7374
            11.2405          5.4831         -2.8542
            -9.2818         -3.8009          2.3998

     Atom140  H   pos: (  0.382686  0.277627  1.278543)  bare sigma:          19.71
            14.5497          2.5184         -1.6930
             3.8328         31.2393         -0.2847
            -0.9907          0.5174         13.3502

     Atom141  O   pos: (  0.221035  0.394158  1.231734)  bare sigma:          76.47
            76.6335          0.9724         -3.3825
            -1.1963         81.9754         -2.7020
            -2.3396         -2.3608         70.7874

     Atom142  H   pos: (  0.275161  0.358403  1.199737)  bare sigma:          19.73
            24.8152         -7.6594         -5.5576
            -6.8028         18.2676          2.3081
            -6.1694          3.2558         16.1186

     Atom143  H   pos: (  0.530491  0.001840  1.205862)  bare sigma:          14.92
             4.6137         -0.0868          0.3948
            -1.9739         29.8988        -10.5575
             1.2149        -11.6139         10.2367

     Atom144  O   pos: (  0.686241  0.184623  1.005179)  bare sigma:          66.75
            63.5405         -1.9044          2.6502
            -1.9771         63.9058          0.5285
             1.7578          1.3717         72.8120

     Atom145  H   pos: (  0.733145  0.238709  1.025229)  bare sigma:          14.98
            15.5019         11.7833          5.7495
            12.0718         21.0416          5.6373
             5.7256          5.7541          8.4093

     Atom146  H   pos: (  0.680942  0.192165  0.929166)  bare sigma:          11.30
            -1.0532         -0.3492          0.8770
            -0.6231          0.3209         -2.5994
             1.8825         -1.3897         34.6289

     Atom147  O   pos: (  0.163617  0.089051  1.499136)  bare sigma:          72.02
            71.1471         -4.7662          1.9780
            -4.0514         68.1135          1.5129
             1.7124          3.1241         76.7851

     Atom148  H   pos: (  0.206082  0.031290  1.514346)  bare sigma:          15.66
            17.4341        -12.8835          4.1622
           -13.0155         22.1882         -3.0905
             4.5625         -3.4209          7.3673

     Atom149  H   pos: (  0.149607  0.127202  1.561881)  bare sigma:          12.52
             3.6484         -4.2280         -5.4638
            -4.1939         10.0704         14.0746
            -5.6056         15.3946         23.8517

     Atom150  O   pos: (  0.446734  0.392681  1.206758)  bare sigma:          70.28
            66.8630          0.1841         -2.2722
            -1.5737         76.2006         -4.4311
            -2.9497         -3.3506         67.7861

     Atom151  H   pos: (  0.783697 -0.010608  1.171757)  bare sigma:          13.70
             6.9296          8.8329         -7.3793
             7.9187         22.8639        -12.0953
            -6.7497        -12.4417         11.2954

     Atom152  H   pos: (  0.504751  0.348529  1.218768)  bare sigma:          15.39
            22.0675        -12.3181          4.0057
           -11.9330         16.8900         -5.3323
             3.2022         -4.5910          7.1993

     Atom153  O   pos: (  0.524239  0.114082  1.139277)  bare sigma:          75.20
            77.0117          2.7111         -4.2013
             1.8741         75.6504          2.2053
            -2.9003          2.5752         72.9481

     Atom154  H   pos: (  0.492813  0.168051  1.177732)  bare sigma:          16.63
            15.3326         -5.6631         -6.6184
            -6.5958         18.0654          9.0838
            -6.4513          8.1590         16.4932

     Atom155  H   pos: (  0.577825  0.141349  1.097991)  bare sigma:          16.98
            21.5059          5.4001        -11.4839
             6.5198         11.8492         -5.2182
           -10.9387         -4.0067         17.5758

     Atom156  O   pos: (  0.333484  0.242626  1.504812)  bare sigma:          73.79
            74.9412          2.0219          1.2874
             1.7162         78.1139         -7.5371
             2.2699         -5.9037         68.3111

     Atom157  H   pos: (  0.328308  0.189446  1.555910)  bare sigma:          15.28
             6.5644          0.2885          0.6279
             1.0152         21.7432        -14.3434
             0.1455        -15.1686         17.5439

     Atom158  H   pos: (  0.391281  0.282968  1.525914)  bare sigma:          15.81
            23.9466         13.5286          3.9418
            13.2086         16.6491          1.6233
             5.1327          3.0043          6.8455

     Atom159  O   pos: (  0.569322  0.344400  1.034538)  bare sigma:          60.61
            60.6929          3.5638          6.5190
             2.7511         58.3443          2.1443
             5.4512          1.1495         62.8011

     Atom160  H   pos: (  0.602623  0.279343  1.028732)  bare sigma:          15.66
            14.2451        -12.3361         -1.1992
           -13.2772         25.6086          1.0211
            -1.4066          2.0093          7.1192

     Atom161  H   pos: (  0.532342  0.352154  0.968117)  bare sigma:          10.67
             8.4012         -2.2781         16.3836
            -1.5892         -3.4431         -2.3070
            16.8596         -3.3391         27.0508

     Atom162  O   pos: (  0.349549  0.333696  1.018748)  bare sigma:          73.45
            73.0038          2.2141          0.6077
             1.6201         63.9767          0.8303
             0.7832          1.7051         83.3666

     Atom163  H   pos: (  0.402108  0.332437  0.965952)  bare sigma:          14.35
            19.2866          1.3928        -14.3046
             1.3431          1.1410         -0.7271
           -13.0776         -0.7819         22.6148

     Atom164  H   pos: (  0.387179  0.341379  1.081190)  bare sigma:          16.79
            14.4091          2.1637          9.9333
             2.0809          6.6719          3.4256
             8.9021          3.9550         29.2864

     Atom165  O   pos: (  0.834544  0.087416  1.113916)  bare sigma:          68.82
            66.6810         -3.6079          0.7281
            -3.1717         70.4485          1.9137
             1.1805          0.7136         69.3434

     Atom166  H   pos: (  0.785997  0.112924  1.065230)  bare sigma:          15.63
            17.4186         -7.9273         11.9996
            -8.3627         11.4629         -6.7070
            11.7399         -5.9341         18.0059

     Atom167  H   pos: (  0.842754  0.139171  1.168664)  bare sigma:          11.03
            -0.7989          1.2697          2.6807
             1.7663         12.9950         17.3999
             3.1221         15.9168         20.8924

     Atom168  O   pos: (  0.840465  0.092086  0.849113)  bare sigma:          71.30
            64.9796         -9.6181         -1.0035
            -7.8142         84.5543         -3.7506
            -0.6146         -3.8484         64.3598

     Atom169  H   pos: (  0.828991  0.018321  0.852674)  bare sigma:          14.38
             5.6218          4.4263         -0.8625
             2.9407         34.3292         -3.0556
            -0.4195         -2.9626          3.1931

     Atom170  H   pos: (  0.771266  0.116288  0.841389)  bare sigma:          16.06
            26.9056        -13.8790          3.0003
           -12.8620         16.1749         -2.6225
             3.4621         -2.9251          5.0913

     Atom171  O   pos: (  0.562650 -0.041311  0.865568)  bare sigma:          71.92
            74.9364          0.3476         -0.3350
            -1.3410         68.7660         -5.6280
             2.8926         -4.7200         72.0432

     Atom172  H   pos: (  0.492122 -0.058366  0.882867)  bare sigma:          13.59
            30.7720          7.1386         -7.3538
             6.4758          4.8174         -3.3867
            -7.4424         -3.8344          5.1898

     Atom173  H   pos: (  0.596525 -0.044190  0.930411)  bare sigma:          16.69
            16.0672         -2.4356          9.9040
            -2.6425          9.1254         -3.9225
            12.3646         -4.3331         24.8813

     Atom174  O   pos: (  0.497011  0.118306  1.397269)  bare sigma:          71.96
            71.9092         -5.2280          0.7225
            -5.3802         66.3719         -6.9305
             0.9266         -6.9253         77.5910

     Atom175  H   pos: (  0.558199  0.111454  1.358249)  bare sigma:          17.04
            28.0263         -3.7538         -8.2812
            -3.1127          8.1347         -0.4734
            -9.9085         -0.2895         14.9605

     Atom176  H   pos: (  0.449246  0.155749  1.355551)  bare sigma:          14.37
            17.1745        -10.4617          9.7101
           -11.2023          9.4130         -8.9074
            11.8466         -9.6817         16.5118

     Atom177  O   pos: (  0.611196  0.276007  1.255530)  bare sigma:          72.88
            67.7832          0.0439          6.8234
            -0.6625         77.3497          4.6484
             5.9543          4.4045         73.4985

     Atom178  H   pos: (  0.632181  0.206457  1.253775)  bare sigma:          18.58
            12.8488         -6.0378          1.9934
            -5.4426         29.8434         -0.0748
             2.1468         -1.3506         13.0407

     Atom179  H   pos: (  0.630588  0.294675  1.325055)  bare sigma:          13.51
             3.6518          3.4861          9.4022
             2.8521          6.6520          8.0800
             8.7716          9.6059         30.2328

     Atom180  O   pos: (  0.707913  0.337723  1.649880)  bare sigma:          77.23
            84.0857         -2.2537          2.5395
            -0.8402         72.6246          3.1322
             3.2306          2.7585         74.9893

     Atom181  H   pos: ( -0.226713  0.381299  0.041137)  bare sigma:          15.92
            26.0268         -1.0185         12.8997
            -0.0051          5.0711          0.7863
            14.5854         -0.0925         16.6680

     Atom182  H   pos: (  0.664463  0.400843  0.026988)  bare sigma:          18.45
            22.3444         -8.9872         -6.3596
            -9.7641         15.7803          5.6337
            -7.8878          6.2630         17.2227

     Atom183  O   pos: (  0.207238  0.197140  0.762990)  bare sigma:          47.84
            56.3737         18.0511          2.1438
            25.2469         32.5149          8.3886
             0.3689          6.2893         54.6368

     Atom184  H   pos: (  0.154957  0.244433  0.743370)  bare sigma:          18.34
            25.5335         -6.7254          6.7229
            -5.7405         15.9612         -2.0496
             6.4301         -2.0437         13.5359

     Atom185  O   pos: ( -0.112540  0.378295  0.886096)  bare sigma:          51.31
            62.3827         -5.3159          3.6544
            -6.6526         38.5932          9.8488
             4.2327         13.9553         52.9579

     Atom186  H   pos: ( -0.083022  0.441002  0.865503)  bare sigma:          21.02
            21.0359          4.7016         -1.5342
             4.6955         24.2087         -2.5788
            -0.8846         -1.9366         17.8041

     Atom187  O   pos: (  0.477833  0.359900  0.870023)  bare sigma:          51.01
            48.0921          8.3178         10.8673
             6.8849         43.0009         -1.9471
             8.2951         -1.3091         61.9295

     Atom188  H   pos: (  0.518750  0.313647  0.831904)  bare sigma:          19.92
            18.1341         -3.9535         -4.9287
            -3.7886         19.0186          7.8380
            -4.2976          7.5602         22.6139

     Atom189  O   pos: (  0.691406  0.207373  0.810459)  bare sigma:          54.93
            65.2985          2.0737         -2.1909
             7.3734         44.2627          5.7452
            -3.5820          3.0603         55.2152

     Atom190  H   pos: (  0.636854  0.235587  0.771034)  bare sigma:          17.27
            24.4467         -6.6678         12.5008
            -5.2608         11.7641         -3.9231
            11.8869         -4.2168         15.5926

     Diamagnetic contribution in ppm:

     Atom  1  Ca  pos: (  0.120633  0.445683  0.472556)  dia sigma:          -4.21
            -4.2155         -0.0075          0.0060
            -0.0075         -4.2144         -0.0018
             0.0060         -0.0018         -4.1925

     Atom  2  Ca  pos: ( -0.158603  0.435769  0.307740)  dia sigma:          -4.23
            -4.2259          0.0149          0.0172
             0.0149         -4.2382          0.0021
             0.0172          0.0021         -4.2159

     Atom  3  Ca  pos: ( -0.005994  0.211186  0.290360)  dia sigma:          -4.21
            -4.2151          0.0125         -0.0132
             0.0125         -4.2350         -0.0019
            -0.0132         -0.0019         -4.1814

     Atom  4  Ca  pos: (  0.251126  0.206026  0.474378)  dia sigma:          -4.22
            -4.2244          0.0064          0.0165
             0.0064         -4.2179         -0.0011
             0.0165         -0.0011         -4.2192

     Atom  5  Ca  pos: ( -0.147103  0.274529  0.758047)  dia sigma:          -4.21
            -4.2203         -0.0058          0.0151
            -0.0058         -4.2113          0.0145
             0.0151          0.0145         -4.1878

     Atom  6  Ca  pos: (  0.059889  0.083552  0.726687)  dia sigma:          -4.20
            -4.1763          0.0145         -0.0094
             0.0145         -4.2155         -0.0026
            -0.0094         -0.0026         -4.2024

     Atom  7  Ca  pos: ( -0.012193  0.029106  1.074095)  dia sigma:          -4.25
            -4.2439         -0.0173         -0.0032
            -0.0173         -4.2709         -0.0135
            -0.0032         -0.0135         -4.2312

     Atom  8  Ca  pos: (  0.933279 -0.022439  0.482439)  dia sigma:          -4.22
            -4.2442         -0.0025          0.0078
            -0.0025         -4.2205         -0.0075
             0.0078         -0.0075         -4.1963

     Atom  9  Ca  pos: (  0.341593  0.431555  0.304238)  dia sigma:          -4.22
            -4.2163          0.0130          0.0217
             0.0130         -4.2339         -0.0007
             0.0217         -0.0007         -4.2178

     Atom 10  Ca  pos: (  0.496446  0.206388  0.303916)  dia sigma:          -4.21
            -4.2102          0.0102         -0.0170
             0.0102         -4.2386         -0.0019
            -0.0170         -0.0019         -4.1808

     Atom 11  Ca  pos: (  0.751273  0.198532  0.463118)  dia sigma:          -4.21
            -4.2077         -0.0021          0.0103
            -0.0021         -4.2100          0.0014
             0.0103          0.0014         -4.2027

     Atom 12  Ca  pos: (  0.354432  0.291314  0.759236)  dia sigma:          -4.21
            -4.2212         -0.0164         -0.0082
            -0.0164         -4.2117          0.0245
            -0.0082          0.0245         -4.1838

     Atom 13  Ca  pos: (  0.545976  0.077399  0.732540)  dia sigma:          -4.19
            -4.1647          0.0342          0.0008
             0.0342         -4.2027          0.0001
             0.0008          0.0001         -4.1926

     Atom 14  Ca  pos: (  0.509644  0.059365  1.560198)  dia sigma:          -4.24
            -4.2383          0.0005          0.0093
             0.0005         -4.2467         -0.0053
             0.0093         -0.0053         -4.2479

     Atom 15  Si  pos: (  0.863983  0.113309  0.087717)  dia sigma:           1.91
             1.9206         -0.0368         -0.0267
            -0.0368          1.9444         -0.0260
            -0.0267         -0.0260          1.8686

     Atom 16  Si  pos: (  0.510005  0.227729  0.576169)  dia sigma:           1.97
             1.9746         -0.0284          0.0309
            -0.0284          1.9454          0.0117
             0.0309          0.0117          1.9767

     Atom 17  Si  pos: (  0.732418  0.207984  0.244822)  dia sigma:           1.95
             1.9361         -0.0190          0.0087
            -0.0190          1.9672         -0.0079
             0.0087         -0.0079          1.9317

     Atom 18  Si  pos: (  0.367120  0.125624  0.098754)  dia sigma:           1.91
             1.9376         -0.0364         -0.0165
            -0.0364          1.9360         -0.0226
            -0.0165         -0.0226          1.8709

     Atom 19  Si  pos: (  0.019306  0.239452  0.581946)  dia sigma:           1.97
             1.9779         -0.0207          0.0266
            -0.0207          1.9469          0.0044
             0.0266          0.0044          1.9899

     Atom 20  Si  pos: (  0.231553  0.221442  0.250720)  dia sigma:           1.93
             1.9147         -0.0282         -0.0009
            -0.0282          1.9538          0.0052
            -0.0009          0.0052          1.9179

     Atom 21  Si  pos: ( -0.129056  0.408535  0.549072)  dia sigma:           1.91
             1.9001         -0.0479         -0.0143
            -0.0479          1.9454          0.0051
            -0.0143          0.0051          1.8768

     Atom 22  Si  pos: (  0.099452  0.421780  0.247599)  dia sigma:           1.94
             1.9280         -0.0378          0.0000
            -0.0378          1.9514          0.0068
             0.0000          0.0068          1.9351

     Atom 23  Si  pos: (  0.372280  0.412600  0.545047)  dia sigma:           1.91
             1.8998         -0.0468         -0.0172
            -0.0468          1.9598          0.0021
            -0.0172          0.0021          1.8702

     Atom 24  Si  pos: (  0.603351  0.410926  0.240315)  dia sigma:           1.92
             1.9055         -0.0384          0.0079
            -0.0384          1.9411         -0.0005
             0.0079         -0.0005          1.9186

     Atom 25  O   pos: (  0.167079  0.321847  0.218083)  dia sigma:          18.33
            18.3466         -0.3131          0.0385
            -0.3131         18.5974         -0.0135
             0.0385         -0.0135         18.0467

     Atom 26  O   pos: (  0.265034  0.033950  0.534460)  dia sigma:          17.57
            17.6152          0.1736         -0.0132
             0.1736         17.6627         -0.0857
            -0.0132         -0.0857         17.4455

     Atom 27  O   pos: (  0.477478  0.038321  0.316069)  dia sigma:          17.82
            17.7909          0.0697          0.0731
             0.0697         17.8383          0.1483
             0.0731          0.1483         17.8250

     Atom 28  O   pos: ( -0.215857  0.401369  0.465837)  dia sigma:          17.88
            17.9441          0.1189          0.1680
             0.1189         17.7534          0.0231
             0.1680          0.0231         17.9533

     Atom 29  O   pos: (  0.007879  0.384908  0.316601)  dia sigma:          17.71
            17.7551          0.0455         -0.1374
             0.0455         17.6210         -0.0569
            -0.1374         -0.0569         17.7395

     Atom 30  O   pos: (  0.356591  0.089777  1.638215)  dia sigma:          17.72
            17.5670          0.0006          0.0013
             0.0006         17.6359          0.0544
             0.0013          0.0544         17.9516

     Atom 31  O   pos: ( -0.046765  0.205391  0.124963)  dia sigma:          17.62
            17.6935          0.1361          0.0668
             0.1361         17.6722          0.0656
             0.0668          0.0656         17.5090

     Atom 32  O   pos: (  0.015752  0.260238  0.704512)  dia sigma:          17.61
            17.4655          0.0389         -0.0312
             0.0389         17.5724          0.0540
            -0.0312          0.0540         17.7996

     Atom 33  O   pos: (  0.257850  0.169637  0.142119)  dia sigma:          18.23
            18.2855         -0.1715         -0.1789
            -0.1715         18.0065          0.2185
            -0.1789          0.2185         18.3881

     Atom 34  O   pos: (  0.336348  0.424397  0.660683)  dia sigma:          17.83
            17.7584          0.0068         -0.0866
             0.0068         17.7060          0.0058
            -0.0866          0.0058         18.0346

     Atom 35  O   pos: (  0.884941 -0.001640  0.134427)  dia sigma:          18.19
            17.9366         -0.0866          0.0985
            -0.0866         18.2892         -0.2810
             0.0985         -0.2810         18.3298

     Atom 36  O   pos: (  0.407373  0.289159  0.542800)  dia sigma:          18.12
            18.1700         -0.1722          0.0671
            -0.1722         18.3539         -0.0237
             0.0671         -0.0237         17.8477

     Atom 37  O   pos: (  0.669949  0.309741  0.213635)  dia sigma:          18.37
            18.3706         -0.3190          0.0166
            -0.3190         18.6458          0.0006
             0.0166          0.0006         18.0861

     Atom 38  O   pos: (  0.770364  0.032059  0.524443)  dia sigma:          17.62
            17.6673          0.1706         -0.0554
             0.1706         17.7268         -0.0679
            -0.0554         -0.0679         17.4646

     Atom 39  O   pos: (  0.980578  0.026177  0.311865)  dia sigma:          17.78
            17.7301          0.0578          0.0952
             0.0578         17.7854          0.1366
             0.0952          0.1366         17.8200

     Atom 40  O   pos: (  0.286052  0.407307  0.462010)  dia sigma:          17.85
            17.9181          0.0927          0.1653
             0.0927         17.7312          0.0404
             0.1653          0.0404         17.9129

     Atom 41  O   pos: (  0.507583  0.379624  0.305565)  dia sigma:          17.73
            17.7916          0.0239         -0.1617
             0.0239         17.6299         -0.0710
            -0.1617         -0.0710         17.7578

     Atom 42  O   pos: (  0.836872  0.075275  1.629440)  dia sigma:          17.71
            17.5626          0.0126          0.1182
             0.0126         17.6525          0.0169
             0.1182          0.0169         17.9082

     Atom 43  O   pos: (  0.453554  0.197630  0.141276)  dia sigma:          17.73
            17.7704          0.1478          0.0916
             0.1478         17.8064          0.0633
             0.0916          0.0633         17.6042

     Atom 44  O   pos: (  0.524105  0.251432  0.697378)  dia sigma:          17.68
            17.5808          0.0236          0.0356
             0.0236         17.5784          0.0537
             0.0356          0.0537         17.8735

     Atom 45  O   pos: (  0.758276  0.146370  0.143762)  dia sigma:          18.25
            18.2847         -0.1251         -0.2549
            -0.1251         18.1364          0.2307
            -0.2549          0.2307         18.3257

     Atom 46  O   pos: (  0.484465  0.110744  0.572874)  dia sigma:          17.77
            17.6928          0.0851          0.0522
             0.0851         17.9270         -0.0662
             0.0522         -0.0662         17.6972

     Atom 47  O   pos: (  0.661906  0.143565  0.319068)  dia sigma:          17.80
            17.7602          0.0640         -0.0963
             0.0640         17.7771         -0.1041
            -0.0963         -0.1041         17.8708

     Atom 48  O   pos: (  0.602003  0.265134  0.508867)  dia sigma:          17.74
            17.8216          0.0759         -0.1327
             0.0759         17.6485         -0.0675
            -0.1327         -0.0675         17.7485

     Atom 49  O   pos: (  0.830044  0.238001  0.309961)  dia sigma:          17.80
            17.8756          0.0139          0.1739
             0.0139         17.7080          0.0094
             0.1739          0.0094         17.8039

     Atom 50  O   pos: (  0.012643  0.120692  0.568040)  dia sigma:          17.76
            17.6821          0.0259          0.0587
             0.0259         17.9304          0.0146
             0.0587          0.0146         17.6755

     Atom 51  O   pos: (  0.161451  0.151475  0.319924)  dia sigma:          17.70
            17.6415          0.0565         -0.0996
             0.0565         17.6939         -0.1009
            -0.0996         -0.1009         17.7750

     Atom 52  O   pos: (  0.115842  0.288133  0.529820)  dia sigma:          17.81
            17.9266          0.0716         -0.1256
             0.0716         17.7270         -0.0489
            -0.1256         -0.0489         17.7875

     Atom 53  O   pos: (  0.327628  0.249764  0.318129)  dia sigma:          17.74
            17.8049          0.0002          0.1930
             0.0002         17.6508          0.0105
             0.1930          0.0105         17.7700

     Atom 54  O   pos: ( -0.169026  0.409604  0.664263)  dia sigma:          17.82
            17.7176          0.0221         -0.1220
             0.0221         17.6991         -0.0342
            -0.1220         -0.0342         18.0350

     Atom 55  O   pos: (  0.369328  0.011781  0.148005)  dia sigma:          18.30
            18.0884         -0.0148          0.1657
            -0.0148         18.4495         -0.3085
             0.1657         -0.3085         18.3744

     Atom 56  O   pos: ( -0.084769  0.289472  0.536749)  dia sigma:          18.10
            18.1785         -0.1741          0.0915
            -0.1741         18.2847          0.0021
             0.0915          0.0021         17.8333

     Atom 57  O   pos: (  0.374107 -0.005067  0.723799)  dia sigma:          18.15
            17.8284         -0.0178          0.4375
            -0.0178         18.5314         -0.3216
             0.4375         -0.3216         18.0949

     Atom 58  H   pos: (  0.047774  0.380600  0.721053)  dia sigma:           0.91
             0.9133          0.0000          0.0000
             0.0000          0.9133          0.0000
             0.0000          0.0000          0.9133

     Atom 59  H   pos: (  0.333917  0.022435  0.668544)  dia sigma:           0.98
             0.9792          0.0000          0.0000
             0.0000          0.9792          0.0000
             0.0000          0.0000          0.9792

     Atom 60  O   pos: (  0.190581  0.366666  1.451307)  dia sigma:          18.13
            17.8813         -0.3863         -0.0297
            -0.3863         17.8743         -0.3575
            -0.0297         -0.3575         18.6219

     Atom 61  H   pos: (  0.204388  0.377359  1.380846)  dia sigma:           1.03
             1.0292          0.0000          0.0000
             0.0000          1.0292          0.0000
             0.0000          0.0000          1.0292

     Atom 62  H   pos: (  0.240076  0.315783  1.476779)  dia sigma:           0.91
             0.9121          0.0000          0.0000
             0.0000          0.9121          0.0000
             0.0000          0.0000          0.9121

     Atom 63  O   pos: (  0.909821 -0.030726  0.686480)  dia sigma:          18.10
            18.2911         -0.2440          0.1690
            -0.2440         18.5527         -0.2611
             0.1690         -0.2611         17.4574

     Atom 64  H   pos: (  0.574149  0.358581  0.692074)  dia sigma:           0.92
             0.9218          0.0000          0.0000
             0.0000          0.9218          0.0000
             0.0000          0.0000          0.9218

     Atom 65  H   pos: (  0.850397  0.008658  0.672243)  dia sigma:           1.03
             1.0301          0.0000          0.0000
             0.0000          1.0301          0.0000
             0.0000          0.0000          1.0301

     Atom 66  O   pos: (  0.374665  0.379726  0.128881)  dia sigma:          18.10
            18.1982          0.1750         -0.2363
             0.1750         18.5819         -0.2193
            -0.2363         -0.2193         17.5179

     Atom 67  H   pos: (  0.431753  0.420111  0.108772)  dia sigma:           1.02
             1.0226          0.0000          0.0000
             0.0000          1.0226          0.0000
             0.0000          0.0000          1.0226

     Atom 68  H   pos: (  0.403843  0.310114  0.131794)  dia sigma:           0.92
             0.9204          0.0000          0.0000
             0.0000          0.9204          0.0000
             0.0000          0.0000          0.9204

     Atom 69  O   pos: (  0.202857  0.140141  1.314608)  dia sigma:          18.13
            17.5335          0.0686         -0.0512
             0.0686         18.3175          0.2707
            -0.0512          0.2707         18.5487

     Atom 70  H   pos: (  0.196796  0.127630  1.388025)  dia sigma:           0.94
             0.9368          0.0000          0.0000
             0.0000          0.9368          0.0000
             0.0000          0.0000          0.9368

     Atom 71  H   pos: (  0.199165  0.074539  1.281690)  dia sigma:           0.98
             0.9845          0.0000          0.0000
             0.0000          0.9845          0.0000
             0.0000          0.0000          0.9845

     Atom 72  O   pos: ( -0.009397  0.391573  1.532775)  dia sigma:          18.04
            18.2170         -0.0609         -0.2884
            -0.0609         17.8477          0.5934
            -0.2884          0.5934         18.0485

     Atom 73  H   pos: (  0.012162  0.443399  1.583001)  dia sigma:           0.93
             0.9271          0.0000          0.0000
             0.0000          0.9271          0.0000
             0.0000          0.0000          0.9271

     Atom 74  H   pos: (  0.051349  0.373189  1.496486)  dia sigma:           1.01
             1.0079          0.0000          0.0000
             0.0000          1.0079          0.0000
             0.0000          0.0000          1.0079

     Atom 75  O   pos: ( -0.154524  0.225056  1.269447)  dia sigma:          18.05
            18.6064          0.3644          0.1605
             0.3644         17.4923         -0.1774
             0.1605         -0.1774         18.0562

     Atom 76  H   pos: ( -0.094735  0.226309  1.310303)  dia sigma:           1.04
             1.0352          0.0000          0.0000
             0.0000          1.0352          0.0000
             0.0000          0.0000          1.0352

     Atom 77  H   pos: (  0.794075  0.171824  1.305031)  dia sigma:           0.97
             0.9679          0.0000          0.0000
             0.0000          0.9679          0.0000
             0.0000          0.0000          0.9679

     Atom 78  O   pos: (  0.022097  0.019422  1.241201)  dia sigma:          18.25
            17.5872         -0.3250         -0.1357
            -0.3250         18.8420          0.0786
            -0.1357          0.0786         18.3238

     Atom 79  H   pos: ( -0.276805  0.409149  1.254708)  dia sigma:           1.03
             1.0322          0.0000          0.0000
             0.0000          1.0322          0.0000
             0.0000          0.0000          1.0322

     Atom 80  H   pos: (  0.002875  0.054402  1.304822)  dia sigma:           0.92
             0.9196          0.0000          0.0000
             0.0000          0.9196          0.0000
             0.0000          0.0000          0.9196

     Atom 81  O   pos: (  0.199782  0.206744  0.951839)  dia sigma:          18.11
            18.2864          0.3174          0.2040
             0.3174         17.6298          0.2522
             0.2040          0.2522         18.4108

     Atom 82  H   pos: (  0.259688  0.237671  0.980593)  dia sigma:           0.99
             0.9940          0.0000          0.0000
             0.0000          0.9940          0.0000
             0.0000          0.0000          0.9940

     Atom 83  H   pos: (  0.206482  0.201028  0.873910)  dia sigma:           0.85
             0.8464          0.0000          0.0000
             0.0000          0.8464          0.0000
             0.0000          0.0000          0.8464

     Atom 84  O   pos: ( -0.126640  0.387593  0.129785)  dia sigma:          18.04
            18.1372          0.1981         -0.1890
             0.1981         18.5370         -0.0760
            -0.1890         -0.0760         17.4502

     Atom 85  H   pos: ( -0.066470  0.426864  0.115864)  dia sigma:           1.01
             1.0072          0.0000          0.0000
             0.0000          1.0072          0.0000
             0.0000          0.0000          1.0072

     Atom 86  H   pos: ( -0.099625  0.317099  0.126705)  dia sigma:           0.92
             0.9238          0.0000          0.0000
             0.0000          0.9238          0.0000
             0.0000          0.0000          0.9238

     Atom 87  O   pos: ( -0.068548  0.425777  1.196638)  dia sigma:          18.04
            17.9990         -0.1110         -0.1292
            -0.1110         18.1548         -0.6214
            -0.1292         -0.6214         17.9628

     Atom 88  H   pos: (  0.285060  0.000668  1.153717)  dia sigma:           0.96
             0.9646          0.0000          0.0000
             0.0000          0.9646          0.0000
             0.0000          0.0000          0.9646

     Atom 89  H   pos: ( -0.030762  0.371251  1.227232)  dia sigma:           1.00
             1.0042          0.0000          0.0000
             0.0000          1.0042          0.0000
             0.0000          0.0000          1.0042

     Atom 90  O   pos: (  0.048333  0.184900  1.072703)  dia sigma:          18.28
            18.3679          0.1169         -0.3502
             0.1169         17.8999          0.3892
            -0.3502          0.3892         18.5581

     Atom 91  H   pos: (  0.055458  0.221394  1.137298)  dia sigma:           0.94
             0.9423          0.0000          0.0000
             0.0000          0.9423          0.0000
             0.0000          0.0000          0.9423

     Atom 92  H   pos: (  0.111946  0.189784  1.035281)  dia sigma:           0.96
             0.9647          0.0000          0.0000
             0.0000          0.9647          0.0000
             0.0000          0.0000          0.9647

     Atom 93  O   pos: ( -0.126555  0.227959  1.501317)  dia sigma:          18.01
            17.7059          0.4675          0.0022
             0.4675         18.3143         -0.0953
             0.0022         -0.0953         18.0180

     Atom 94  H   pos: ( -0.139484  0.182470  1.560512)  dia sigma:           0.91
             0.9125          0.0000          0.0000
             0.0000          0.9125          0.0000
             0.0000          0.0000          0.9125

     Atom 95  H   pos: ( -0.086607  0.284807  1.525554)  dia sigma:           0.98
             0.9841          0.0000          0.0000
             0.0000          0.9841          0.0000
             0.0000          0.0000          0.9841

     Atom 96  O   pos: (  0.081345  0.363146  0.931644)  dia sigma:          18.20
            18.6308         -0.1374          0.3338
            -0.1374         18.2911         -0.1155
             0.3338         -0.1155         17.6750

     Atom 97  H   pos: (  0.116222  0.299702  0.948504)  dia sigma:           0.95
             0.9537          0.0000          0.0000
             0.0000          0.9537          0.0000
             0.0000          0.0000          0.9537

     Atom 98  H   pos: (  0.011589  0.347939  0.911873)  dia sigma:           0.96
             0.9596          0.0000          0.0000
             0.0000          0.9596          0.0000
             0.0000          0.0000          0.9596

     Atom 99  O   pos: ( -0.195834  0.359386  1.060987)  dia sigma:          18.18
            18.2109          0.1224          0.0054
             0.1224         17.6031          0.0490
             0.0054          0.0490         18.7136

     Atom100  H   pos: ( -0.151952  0.365795  1.000441)  dia sigma:           0.93
             0.9340          0.0000          0.0000
             0.0000          0.9340          0.0000
             0.0000          0.0000          0.9340

     Atom101  H   pos: ( -0.150197  0.370404  1.119073)  dia sigma:           0.94
             0.9372          0.0000          0.0000
             0.0000          0.9372          0.0000
             0.0000          0.0000          0.9372

     Atom102  O   pos: (  0.350228  0.057183  1.054674)  dia sigma:          17.92
            17.9928          0.1434          0.1938
             0.1434         18.0604          0.4735
             0.1938          0.4735         17.7117

     Atom103  H   pos: (  0.368633 -0.005348  1.019393)  dia sigma:           0.97
             0.9746          0.0000          0.0000
             0.0000          0.9746          0.0000
             0.0000          0.0000          0.9746

     Atom104  H   pos: (  0.413446  0.080410  1.084303)  dia sigma:           0.99
             0.9923          0.0000          0.0000
             0.0000          0.9923          0.0000
             0.0000          0.0000          0.9923

     Atom105  O   pos: (  0.402942  0.132161  0.855337)  dia sigma:          18.12
            17.6367          0.3503         -0.0687
             0.3503         18.0148          0.2169
            -0.0687          0.2169         18.6965

     Atom106  H   pos: (  0.384041  0.120029  0.925208)  dia sigma:           0.99
             0.9886          0.0000          0.0000
             0.0000          0.9886          0.0000
             0.0000          0.0000          0.9886

     Atom107  H   pos: (  0.373309  0.075544  0.816995)  dia sigma:           0.96
             0.9579          0.0000          0.0000
             0.0000          0.9579          0.0000
             0.0000          0.0000          0.9579

     Atom108  O   pos: (  0.024451  0.006224  0.891250)  dia sigma:          18.03
            18.5933          0.1343          0.2450
             0.1343         18.0026          0.1936
             0.2450          0.1936         17.4893

     Atom109  H   pos: (  0.661123  0.404384  0.860227)  dia sigma:           1.03
             1.0321          0.0000          0.0000
             0.0000          1.0321          0.0000
             0.0000          0.0000          1.0321

     Atom110  H   pos: ( -0.221072  0.422206  0.886452)  dia sigma:           0.90
             0.9019          0.0000          0.0000
             0.0000          0.9019          0.0000
             0.0000          0.0000          0.9019

     Atom111  O   pos: ( -0.014457  0.090197  1.417011)  dia sigma:          18.16
            18.5490         -0.3286          0.1549
            -0.3286         18.0033          0.2848
             0.1549          0.2848         17.9381

     Atom112  H   pos: (  0.052249  0.092747  1.449798)  dia sigma:           0.96
             0.9570          0.0000          0.0000
             0.0000          0.9570          0.0000
             0.0000          0.0000          0.9570

     Atom113  H   pos: ( -0.057001  0.143271  1.449698)  dia sigma:           0.91
             0.9120          0.0000          0.0000
             0.0000          0.9120          0.0000
             0.0000          0.0000          0.9120

     Atom114  O   pos: (  0.065671  0.271832  1.249314)  dia sigma:          18.07
            18.0757          0.1369          0.1443
             0.1369         18.4688         -0.4235
             0.1443         -0.4235         17.6692

     Atom115  H   pos: (  0.102771  0.216883  1.282906)  dia sigma:           0.96
             0.9555          0.0000          0.0000
             0.0000          0.9555          0.0000
             0.0000          0.0000          0.9555

     Atom116  H   pos: (  0.118987  0.322572  1.240679)  dia sigma:           0.97
             0.9719          0.0000          0.0000
             0.0000          0.9719          0.0000
             0.0000          0.0000          0.9719

     Atom117  O   pos: (  0.586651  0.205785 -0.005324)  dia sigma:          18.34
            18.5046          0.4704         -0.4419
             0.4704         18.1399          0.1497
            -0.4419          0.1497         18.3618

     Atom118  H   pos: (  0.640662  0.256068 -0.003687)  dia sigma:           0.96
             0.9612          0.0000          0.0000
             0.0000          0.9612          0.0000
             0.0000          0.0000          0.9612

     Atom119  H   pos: (  0.544816  0.213385  0.055377)  dia sigma:           0.96
             0.9581          0.0000          0.0000
             0.0000          0.9581          0.0000
             0.0000          0.0000          0.9581

     Atom120  O   pos: (  0.681762  0.051001  1.517975)  dia sigma:          18.14
            17.9299         -0.0952          0.3083
            -0.0952         18.4942          0.3418
             0.3083          0.3418         17.9918

     Atom121  H   pos: (  0.712139 -0.015952  1.509718)  dia sigma:           0.98
             0.9792          0.0000          0.0000
             0.0000          0.9792          0.0000
             0.0000          0.0000          0.9792

     Atom122  H   pos: (  0.731321  0.077573  1.568810)  dia sigma:           0.91
             0.9056          0.0000          0.0000
             0.0000          0.9056          0.0000
             0.0000          0.0000          0.9056

     Atom123  O   pos: (  0.222033  0.408304  0.002755)  dia sigma:          18.32
            18.5675          0.4004          0.5215
             0.4004         18.3872         -0.1652
             0.5215         -0.1652         18.0171

     Atom124  H   pos: (  0.178204  0.349435  0.002666)  dia sigma:           0.99
             0.9859          0.0000          0.0000
             0.0000          0.9859          0.0000
             0.0000          0.0000          0.9859

     Atom125  H   pos: (  0.277094  0.394499  0.049945)  dia sigma:           0.97
             0.9654          0.0000          0.0000
             0.0000          0.9654          0.0000
             0.0000          0.0000          0.9654

     Atom126  O   pos: (  0.122720  0.222063 -0.000001)  dia sigma:          18.04
            18.6338         -0.1321          0.0500
            -0.1321         17.4696         -0.2097
             0.0500         -0.2097         18.0221

     Atom127  H   pos: (  0.171733  0.199648  0.050286)  dia sigma:           0.99
             0.9869          0.0000          0.0000
             0.0000          0.9869          0.0000
             0.0000          0.0000          0.9869

     Atom128  H   pos: (  0.057267  0.214950  0.034063)  dia sigma:           0.96
             0.9602          0.0000          0.0000
             0.0000          0.9602          0.0000
             0.0000          0.0000          0.9602

     Atom129  O   pos: (  0.671024  0.329728  1.434269)  dia sigma:          18.18
            18.0911         -0.2565          0.4986
            -0.2565         18.6308         -0.1518
             0.4986         -0.1518         17.8211

     Atom130  H   pos: ( -0.017539 -0.037882  1.448088)  dia sigma:           0.97
             0.9708          0.0000          0.0000
             0.0000          0.9708          0.0000
             0.0000          0.0000          0.9708

     Atom131  H   pos: (  0.724862  0.303166  1.475550)  dia sigma:           1.00
             0.9993          0.0000          0.0000
             0.0000          0.9993          0.0000
             0.0000          0.0000          0.9993

     Atom132  O   pos: (  0.693255  0.095440  1.330621)  dia sigma:          18.09
            17.5293         -0.2134         -0.0536
            -0.2134         18.2733          0.2782
            -0.0536          0.2782         18.4560

     Atom133  H   pos: (  0.696263  0.086160  1.405515)  dia sigma:           0.92
             0.9173          0.0000          0.0000
             0.0000          0.9173          0.0000
             0.0000          0.0000          0.9173

     Atom134  H   pos: (  0.710876  0.030547  1.301231)  dia sigma:           0.99
             0.9943          0.0000          0.0000
             0.0000          0.9943          0.0000
             0.0000          0.0000          0.9943

     Atom135  O   pos: (  0.495711  0.360474  1.534621)  dia sigma:          18.16
            18.3211         -0.0766         -0.1732
            -0.0766         18.1735          0.6319
            -0.1732          0.6319         17.9886

     Atom136  H   pos: (  0.519986  0.418454  1.575383)  dia sigma:           0.94
             0.9376          0.0000          0.0000
             0.0000          0.9376          0.0000
             0.0000          0.0000          0.9376

     Atom137  H   pos: (  0.554888  0.333778  1.500651)  dia sigma:           0.99
             0.9923          0.0000          0.0000
             0.0000          0.9923          0.0000
             0.0000          0.0000          0.9923

     Atom138  O   pos: (  0.378465  0.207594  1.261125)  dia sigma:          18.05
            18.1151          0.3001         -0.2135
             0.3001         18.5617          0.1894
            -0.2135          0.1894         17.4749

     Atom139  H   pos: (  0.310991  0.183206  1.283653)  dia sigma:           0.92
             0.9217          0.0000          0.0000
             0.0000          0.9217          0.0000
             0.0000          0.0000          0.9217

     Atom140  H   pos: (  0.382686  0.277627  1.278543)  dia sigma:           1.05
             1.0486          0.0000          0.0000
             0.0000          1.0486          0.0000
             0.0000          0.0000          1.0486

     Atom141  O   pos: (  0.221035  0.394158  1.231734)  dia sigma:          18.08
            18.0201         -0.4455         -0.4322
            -0.4455         18.5080         -0.1396
            -0.4322         -0.1396         17.7209

     Atom142  H   pos: (  0.275161  0.358403  1.199737)  dia sigma:           1.05
             1.0452          0.0000          0.0000
             0.0000          1.0452          0.0000
             0.0000          0.0000          1.0452

     Atom143  H   pos: (  0.530491  0.001840  1.205862)  dia sigma:           0.97
             0.9742          0.0000          0.0000
             0.0000          0.9742          0.0000
             0.0000          0.0000          0.9742

     Atom144  O   pos: (  0.686241  0.184623  1.005179)  dia sigma:          17.96
            17.7886          0.4135          0.2418
             0.4135         17.8262          0.1356
             0.2418          0.1356         18.2549

     Atom145  H   pos: (  0.733145  0.238709  1.025229)  dia sigma:           0.97
             0.9687          0.0000          0.0000
             0.0000          0.9687          0.0000
             0.0000          0.0000          0.9687

     Atom146  H   pos: (  0.680942  0.192165  0.929166)  dia sigma:           0.89
             0.8901          0.0000          0.0000
             0.0000          0.8901          0.0000
             0.0000          0.0000          0.8901

     Atom147  O   pos: (  0.163617  0.089051  1.499136)  dia sigma:          18.27
            17.9760         -0.5798          0.0076
            -0.5798         18.4727          0.1988
             0.0076          0.1988         18.3744

     Atom148  H   pos: (  0.206082  0.031290  1.514346)  dia sigma:           0.98
             0.9842          0.0000          0.0000
             0.0000          0.9842          0.0000
             0.0000          0.0000          0.9842

     Atom149  H   pos: (  0.149607  0.127202  1.561881)  dia sigma:           0.93
             0.9278          0.0000          0.0000
             0.0000          0.9278          0.0000
             0.0000          0.0000          0.9278

     Atom150  O   pos: (  0.446734  0.392681  1.206758)  dia sigma:          18.06
            18.1323         -0.2205         -0.0402
            -0.2205         18.3226         -0.4932
            -0.0402         -0.4932         17.7305

     Atom151  H   pos: (  0.783697 -0.010608  1.171757)  dia sigma:           0.96
             0.9578          0.0000          0.0000
             0.0000          0.9578          0.0000
             0.0000          0.0000          0.9578

     Atom152  H   pos: (  0.504751  0.348529  1.218768)  dia sigma:           0.97
             0.9728          0.0000          0.0000
             0.0000          0.9728          0.0000
             0.0000          0.0000          0.9728

     Atom153  O   pos: (  0.524239  0.114082  1.139277)  dia sigma:          18.15
            18.2069         -0.0220         -0.6912
            -0.0220         18.2024          0.1690
            -0.6912          0.1690         18.0449

     Atom154  H   pos: (  0.492813  0.168051  1.177732)  dia sigma:           0.98
             0.9841          0.0000          0.0000
             0.0000          0.9841          0.0000
             0.0000          0.0000          0.9841

     Atom155  H   pos: (  0.577825  0.141349  1.097991)  dia sigma:           1.00
             1.0009          0.0000          0.0000
             0.0000          1.0009          0.0000
             0.0000          0.0000          1.0009

     Atom156  O   pos: (  0.333484  0.242626  1.504812)  dia sigma:          18.08
            18.0876          0.4812          0.1975
             0.4812         18.2528         -0.3857
             0.1975         -0.3857         17.8922

     Atom157  H   pos: (  0.328308  0.189446  1.555910)  dia sigma:           0.97
             0.9698          0.0000          0.0000
             0.0000          0.9698          0.0000
             0.0000          0.0000          0.9698

     Atom158  H   pos: (  0.391281  0.282968  1.525914)  dia sigma:           0.99
             0.9886          0.0000          0.0000
             0.0000          0.9886          0.0000
             0.0000          0.0000          0.9886

     Atom159  O   pos: (  0.569322  0.344400  1.034538)  dia sigma:          18.16
            17.9458         -0.4271          0.3460
            -0.4271         18.4003         -0.0469
             0.3460         -0.0469         18.1343

     Atom160  H   pos: (  0.602623  0.279343  1.028732)  dia sigma:           1.00
             1.0036          0.0000          0.0000
             0.0000          1.0036          0.0000
             0.0000          0.0000          1.0036

     Atom161  H   pos: (  0.532342  0.352154  0.968117)  dia sigma:           0.91
             0.9055          0.0000          0.0000
             0.0000          0.9055          0.0000
             0.0000          0.0000          0.9055

     Atom162  O   pos: (  0.349549  0.333696  1.018748)  dia sigma:          18.04
            18.0657          0.0321         -0.0114
             0.0321         17.3682          0.1122
            -0.0114          0.1122         18.6714

     Atom163  H   pos: (  0.402108  0.332437  0.965952)  dia sigma:           0.96
             0.9606          0.0000          0.0000
             0.0000          0.9606          0.0000
             0.0000          0.0000          0.9606

     Atom164  H   pos: (  0.387179  0.341379  1.081190)  dia sigma:           1.00
             0.9960          0.0000          0.0000
             0.0000          0.9960          0.0000
             0.0000          0.0000          0.9960

     Atom165  O   pos: (  0.834544  0.087416  1.113916)  dia sigma:          18.25
            18.0681         -0.1558          0.5202
            -0.1558         18.1641          0.1754
             0.5202          0.1754         18.5069

     Atom166  H   pos: (  0.785997  0.112924  1.065230)  dia sigma:           0.99
             0.9867          0.0000          0.0000
             0.0000          0.9867          0.0000
             0.0000          0.0000          0.9867

     Atom167  H   pos: (  0.842754  0.139171  1.168664)  dia sigma:           0.90
             0.9038          0.0000          0.0000
             0.0000          0.9038          0.0000
             0.0000          0.0000          0.9038

     Atom168  O   pos: (  0.840465  0.092086  0.849113)  dia sigma:          18.01
            18.2621         -0.2052          0.0607
            -0.2052         18.4367         -0.1256
             0.0607         -0.1256         17.3378

     Atom169  H   pos: (  0.828991  0.018321  0.852674)  dia sigma:           0.95
             0.9454          0.0000          0.0000
             0.0000          0.9454          0.0000
             0.0000          0.0000          0.9454

     Atom170  H   pos: (  0.771266  0.116288  0.841389)  dia sigma:           0.99
             0.9934          0.0000          0.0000
             0.0000          0.9934          0.0000
             0.0000          0.0000          0.9934

     Atom171  O   pos: (  0.562650 -0.041311  0.865568)  dia sigma:          18.22
            18.6550          0.1817          0.2664
             0.1817         17.5897         -0.0462
             0.2664         -0.0462         18.4233

     Atom172  H   pos: (  0.492122 -0.058366  0.882867)  dia sigma:           0.95
             0.9484          0.0000          0.0000
             0.0000          0.9484          0.0000
             0.0000          0.0000          0.9484

     Atom173  H   pos: (  0.596525 -0.044190  0.930411)  dia sigma:           0.99
             0.9927          0.0000          0.0000
             0.0000          0.9927          0.0000
             0.0000          0.0000          0.9927

     Atom174  O   pos: (  0.497011  0.118306  1.397269)  dia sigma:          18.25
            18.7567         -0.4387         -0.1462
            -0.4387         17.7805         -0.2478
            -0.1462         -0.2478         18.2220

     Atom175  H   pos: (  0.558199  0.111454  1.358249)  dia sigma:           1.02
             1.0165          0.0000          0.0000
             0.0000          1.0165          0.0000
             0.0000          0.0000          1.0165

     Atom176  H   pos: (  0.449246  0.155749  1.355551)  dia sigma:           0.97
             0.9702          0.0000          0.0000
             0.0000          0.9702          0.0000
             0.0000          0.0000          0.9702

     Atom177  O   pos: (  0.611196  0.276007  1.255530)  dia sigma:          18.03
            17.4970         -0.2711          0.2288
            -0.2711         18.4601          0.3376
             0.2288          0.3376         18.1383

     Atom178  H   pos: (  0.632181  0.206457  1.253775)  dia sigma:           1.03
             1.0328          0.0000          0.0000
             0.0000          1.0328          0.0000
             0.0000          0.0000          1.0328

     Atom179  H   pos: (  0.630588  0.294675  1.325055)  dia sigma:           0.95
             0.9527          0.0000          0.0000
             0.0000          0.9527          0.0000
             0.0000          0.0000          0.9527

     Atom180  O   pos: (  0.707913  0.337723  1.649880)  dia sigma:          17.98
            18.5063         -0.4087          0.1378
            -0.4087         17.6167          0.3197
             0.1378          0.3197         17.8280

     Atom181  H   pos: ( -0.226713  0.381299  0.041137)  dia sigma:           0.99
             0.9883          0.0000          0.0000
             0.0000          0.9883          0.0000
             0.0000          0.0000          0.9883

     Atom182  H   pos: (  0.664463  0.400843  0.026988)  dia sigma:           1.02
             1.0248          0.0000          0.0000
             0.0000          1.0248          0.0000
             0.0000          0.0000          1.0248

     Atom183  O   pos: (  0.207238  0.197140  0.762990)  dia sigma:          17.57
            17.6680         -0.4062          0.1882
            -0.4062         17.6299         -0.1875
             0.1882         -0.1875         17.4117

     Atom184  H   pos: (  0.154957  0.244433  0.743370)  dia sigma:           1.03
             1.0295          0.0000          0.0000
             0.0000          1.0295          0.0000
             0.0000          0.0000          1.0295

     Atom185  O   pos: ( -0.112540  0.378295  0.886096)  dia sigma:          17.71
            17.6375          0.3411         -0.1378
             0.3411         18.1323         -0.2982
            -0.1378         -0.2982         17.3634

     Atom186  H   pos: ( -0.083022  0.441002  0.865503)  dia sigma:           1.06
             1.0649          0.0000          0.0000
             0.0000          1.0649          0.0000
             0.0000          0.0000          1.0649

     Atom187  O   pos: (  0.477833  0.359900  0.870023)  dia sigma:          17.64
            17.6582         -0.3142         -0.2969
            -0.3142         17.6780          0.3223
            -0.2969          0.3223         17.5809

     Atom188  H   pos: (  0.518750  0.313647  0.831904)  dia sigma:           1.05
             1.0534          0.0000          0.0000
             0.0000          1.0534          0.0000
             0.0000          0.0000          1.0534

     Atom189  O   pos: (  0.691406  0.207373  0.810459)  dia sigma:          17.67
            17.8335         -0.2553          0.3374
            -0.2553         17.5158         -0.2095
             0.3374         -0.2095         17.6685

     Atom190  H   pos: (  0.636854  0.235587  0.771034)  dia sigma:           1.02
             1.0189          0.0000          0.0000
             0.0000          1.0189          0.0000
             0.0000          0.0000          1.0189

     Paramagnetic contribution in ppm:

     Atom  1  Ca  pos: (  0.120633  0.445683  0.472556)  para sigma:        -510.80
          -545.0979          1.0163        -11.1173
            -0.9400       -478.7076          2.3730
            -7.3204         -2.1485       -508.6089

     Atom  2  Ca  pos: ( -0.158603  0.435769  0.307740)  para sigma:        -473.42
          -479.5425        -11.1780        -17.3169
           -11.5193       -468.6580         -3.3819
           -20.6909         -3.3175       -472.0621

     Atom  3  Ca  pos: ( -0.005994  0.211186  0.290360)  para sigma:        -491.60
          -509.2738        -14.3038         19.6289
           -13.8380       -472.7973          3.8529
            18.0426          0.4026       -492.7303

     Atom  4  Ca  pos: (  0.251126  0.206026  0.474378)  para sigma:        -466.41
          -467.6532        -30.3854        -26.7705
           -31.3658       -461.3429        -13.4905
           -23.7727         -6.3934       -470.2375

     Atom  5  Ca  pos: ( -0.147103  0.274529  0.758047)  para sigma:        -500.77
          -472.5174         16.6490        -21.8260
            19.4496       -505.8672         -8.3585
           -24.5135         -4.4433       -523.9384

     Atom  6  Ca  pos: (  0.059889  0.083552  0.726687)  para sigma:        -491.31
          -509.5068         -4.5273         -8.4406
           -13.1842       -472.7407        -11.0800
            -9.0765        -13.9593       -491.6735

     Atom  7  Ca  pos: ( -0.012193  0.029106  1.074095)  para sigma:        -499.26
          -509.5440         23.9944          3.4460
            26.3340       -469.4971          9.3267
             9.4101         13.2132       -518.7528

     Atom  8  Ca  pos: (  0.933279 -0.022439  0.482439)  para sigma:        -485.06
          -477.7482         -3.7520        -11.5233
            -5.8017       -470.8433          7.5625
           -10.6969          5.4857       -506.5940

     Atom  9  Ca  pos: (  0.341593  0.431555  0.304238)  para sigma:        -476.44
          -491.3805         -9.6931        -21.5279
            -8.7977       -468.3465         -0.5981
           -25.8508         -0.0620       -469.6052

     Atom 10  Ca  pos: (  0.496446  0.206388  0.303916)  para sigma:        -483.01
          -495.6573         -9.8031         15.4508
           -10.3698       -455.6188          0.6840
            13.2396         -2.3552       -497.7465

     Atom 11  Ca  pos: (  0.751273  0.198532  0.463118)  para sigma:        -482.84
          -493.3297        -23.3707        -14.0445
           -24.7890       -471.2421        -23.7835
           -13.9846        -18.1576       -483.9555

     Atom 12  Ca  pos: (  0.354432  0.291314  0.759236)  para sigma:        -486.21
          -458.3997         38.5211          9.2297
            37.5024       -481.6992        -27.0730
            16.5708        -24.6548       -518.5294

     Atom 13  Ca  pos: (  0.545976  0.077399  0.732540)  para sigma:        -479.85
          -488.3018        -23.0069        -14.3366
           -27.1297       -459.2492         -7.9123
           -16.2827         -7.0558       -492.0113

     Atom 14  Ca  pos: (  0.509644  0.059365  1.560198)  para sigma:        -485.80
          -484.9232          8.9530        -10.5492
             5.4694       -497.9739          4.8296
           -15.4743          4.1415       -474.4931

     Atom 15  Si  pos: (  0.863983  0.113309  0.087717)  para sigma:        -406.39
          -414.1843         26.9150         28.5607
            24.6110       -428.8413         21.9296
            21.7102         16.8809       -376.1299

     Atom 16  Si  pos: (  0.510005  0.227729  0.576169)  para sigma:        -408.09
          -405.0934         29.6639        -24.0294
            22.1628       -398.6795         -5.9639
           -23.9521         -0.2312       -420.5111

     Atom 17  Si  pos: (  0.732418  0.207984  0.244822)  para sigma:        -398.65
          -394.9913         14.0715         -2.4876
            18.1499       -407.3824         -1.5941
            -2.0592          6.4304       -393.5902

     Atom 18  Si  pos: (  0.367120  0.125624  0.098754)  para sigma:        -405.55
          -420.2804         23.0527         22.0548
            21.7279       -422.8122         19.9523
            18.1288         14.4222       -373.5599

     Atom 19  Si  pos: (  0.019306  0.239452  0.581946)  para sigma:        -411.24
          -413.1249         24.4729        -15.7308
            19.5257       -396.3931         -1.2019
           -17.4499          2.3198       -424.2062

     Atom 20  Si  pos: (  0.231553  0.221442  0.250720)  para sigma:        -402.64
          -392.6786         22.1099          2.0751
            24.1842       -410.1272         -4.8347
             0.7958          1.2506       -405.1282

     Atom 21  Si  pos: ( -0.129056  0.408535  0.549072)  para sigma:        -409.55
          -393.3857         32.5386          3.7860
            35.8925       -440.4872         -1.6518
             7.0100         -6.7151       -394.7703

     Atom 22  Si  pos: (  0.099452  0.421780  0.247599)  para sigma:        -399.42
          -386.0202         26.2647         -8.3570
            24.7716       -412.9296          2.1893
            -0.3018          1.1875       -399.3169

     Atom 23  Si  pos: (  0.372280  0.412600  0.545047)  para sigma:        -408.17
          -388.3013         27.6004          5.8622
            31.5691       -446.8869          2.6036
            10.6099         -2.4394       -389.3087

     Atom 24  Si  pos: (  0.603351  0.410926  0.240315)  para sigma:        -399.28
          -379.7942         26.4834         -9.9402
            26.8076       -416.1365          2.3314
            -3.6572          3.4591       -401.9129

     Atom 25  O   pos: (  0.167079  0.321847  0.218083)  para sigma:         -54.57
           -63.4684        -23.3995         -1.6998
           -24.8391        -39.2673          0.2052
            -1.3043          1.9334        -60.9728

     Atom 26  O   pos: (  0.265034  0.033950  0.534460)  para sigma:         -85.99
           -83.6052          3.1343        -10.2601
             2.4995        -70.2905        -20.5516
           -13.0345        -23.3277       -104.0740

     Atom 27  O   pos: (  0.477478  0.038321  0.316069)  para sigma:        -109.78
          -133.9278          2.5593         -7.5187
             9.7686        -80.8062         -4.5368
           -10.3013         -9.8982       -114.6166

     Atom 28  O   pos: ( -0.215857  0.401369  0.465837)  para sigma:        -113.98
          -101.8935         -8.2692         -0.0300
            -9.5457       -133.8937         -9.3875
             0.1369         -6.5845       -106.1459

     Atom 29  O   pos: (  0.007879  0.384908  0.316601)  para sigma:         -99.68
           -83.8533         -1.8749         -1.4620
            -5.5948        -92.8150          3.9440
             5.5426          5.3630       -122.3689

     Atom 30  O   pos: (  0.356591  0.089777  1.638215)  para sigma:         -74.03
           -72.8474         -5.1575        -11.8716
            -3.7876        -91.7929         10.5889
            -7.1533          9.7409        -57.4369

     Atom 31  O   pos: ( -0.046765  0.205391  0.124963)  para sigma:         -88.94
           -98.4728         10.7025         15.5821
             9.9965       -102.0437          5.0165
            17.8494          9.0697        -66.3175

     Atom 32  O   pos: (  0.015752  0.260238  0.704512)  para sigma:        -109.68
           -81.8921        -12.4776        -22.7368
            -3.1172       -109.3486          7.5072
           -18.5237          4.2218       -137.8002

     Atom 33  O   pos: (  0.257850  0.169637  0.142119)  para sigma:         -62.74
           -60.7876        -12.9638        -11.2178
           -16.8427        -71.7500         10.8396
            -9.0981          8.5538        -55.6816

     Atom 34  O   pos: (  0.336348  0.424397  0.660683)  para sigma:        -133.91
          -136.5135        -17.7238        -22.5831
           -20.9593       -111.2550         -4.2142
           -16.6969         -6.0090       -153.9746

     Atom 35  O   pos: (  0.884941 -0.001640  0.134427)  para sigma:         -64.95
           -77.0191        -10.6755          6.3840
            -7.9745        -60.9387        -17.6361
             6.3560        -16.4586        -56.8836

     Atom 36  O   pos: (  0.407373  0.289159  0.542800)  para sigma:         -73.21
           -65.5428        -16.9649         10.0790
           -13.0235        -67.1700         -1.1817
             7.7987         -4.8675        -86.9116

     Atom 37  O   pos: (  0.669949  0.309741  0.213635)  para sigma:         -53.68
           -63.6516        -22.8798         -0.5631
           -24.5800        -36.9930         -3.0747
             0.0851         -1.7064        -60.3997

     Atom 38  O   pos: (  0.770364  0.032059  0.524443)  para sigma:         -92.37
           -84.9195         -3.5232        -13.0672
            -4.5799        -76.1650        -20.4296
           -16.4621        -22.7978       -116.0204

     Atom 39  O   pos: (  0.980578  0.026177  0.311865)  para sigma:        -109.08
          -127.5599          4.2157         -4.4685
             9.1341        -83.0356         -5.7595
            -5.9721        -10.1790       -116.6524

     Atom 40  O   pos: (  0.286052  0.407307  0.462010)  para sigma:        -107.34
           -90.4342         -6.2180          4.0876
            -6.2522       -133.9289         -4.5946
             1.9463         -3.4387        -97.6600

     Atom 41  O   pos: (  0.507583  0.379624  0.305565)  para sigma:         -99.14
           -80.5333          1.7228         -3.8376
             0.6807        -88.2099         -2.0216
             3.4634         -0.7499       -128.6683

     Atom 42  O   pos: (  0.836872  0.075275  1.629440)  para sigma:         -54.19
           -72.4410          7.2219         11.3858
             5.9314        -64.4920          1.1695
            14.3967          2.9881        -25.6239

     Atom 43  O   pos: (  0.453554  0.197630  0.141276)  para sigma:         -90.71
           -99.0433          8.1207          9.1189
             7.7271       -106.2958          8.2715
            17.2125         10.0419        -66.7983

     Atom 44  O   pos: (  0.524105  0.251432  0.697378)  para sigma:        -104.33
           -99.2070         -4.6419         -9.2749
            -0.2085        -91.5160          0.7197
            -6.7384         -1.2379       -122.2784

     Atom 45  O   pos: (  0.758276  0.146370  0.143762)  para sigma:         -58.16
           -60.2425        -10.8442        -17.8841
           -14.5852        -66.0414         15.7385
           -15.6687         14.5937        -48.1945

     Atom 46  O   pos: (  0.484465  0.110744  0.572874)  para sigma:        -110.36
          -124.0216         25.7686         16.2726
            18.0189       -108.3474         10.9844
            17.9248         24.1531        -98.6998

     Atom 47  O   pos: (  0.661906  0.143565  0.319068)  para sigma:        -113.83
          -121.9475          1.6261         13.8647
             4.7019        -90.2747          4.2627
            17.9316          9.6224       -129.2555

     Atom 48  O   pos: (  0.602003  0.265134  0.508867)  para sigma:         -98.68
           -77.4401         -4.3903        -29.3167
           -11.9842       -105.4288         -3.8327
           -27.7433         -7.5197       -113.1612

     Atom 49  O   pos: (  0.830044  0.238001  0.309961)  para sigma:        -112.57
           -86.2830        -11.5191        -12.9944
           -18.0012       -120.3610         -6.3239
           -21.4354         -7.3231       -131.0798

     Atom 50  O   pos: (  0.012643  0.120692  0.568040)  para sigma:        -112.83
          -121.8711         26.1874         15.9926
            16.8850       -116.5672          1.9500
            15.7027         10.2278       -100.0395

     Atom 51  O   pos: (  0.161451  0.151475  0.319924)  para sigma:        -103.12
          -107.4504          4.2171          9.9745
             8.4593        -87.2710          2.1701
            13.5290          7.0374       -114.6370

     Atom 52  O   pos: (  0.115842  0.288133  0.529820)  para sigma:        -112.98
          -108.9633        -13.6869        -23.6390
           -19.4386       -106.6651         -6.2562
           -25.6265         -9.4686       -123.3245

     Atom 53  O   pos: (  0.327628  0.249764  0.318129)  para sigma:        -105.94
           -81.3178         -6.6001         -9.6939
           -12.1040       -113.0855         -7.0240
           -16.8274         -7.2363       -123.4130

     Atom 54  O   pos: ( -0.169026  0.409604  0.664263)  para sigma:        -131.82
          -151.2095        -24.0073         -8.8045
           -28.0557        -96.3249        -11.2209
            -7.7700        -11.2935       -147.9210

     Atom 55  O   pos: (  0.369328  0.011781  0.148005)  para sigma:         -63.56
           -74.3604         -4.9111          5.5054
            -3.8570        -58.6648        -18.7349
             7.2301        -15.4768        -57.6431

     Atom 56  O   pos: ( -0.084769  0.289472  0.536749)  para sigma:         -73.14
           -63.8901        -17.6986         10.3198
           -12.6407        -70.5380         -1.4449
             8.8286         -7.8613        -84.9884

     Atom 57  O   pos: (  0.374107 -0.005067  0.723799)  para sigma:         -29.99
           -43.4289         10.7538          7.7840
             7.6955        -12.3529          0.6554
             9.6077          2.6131        -34.1819

     Atom 58  H   pos: (  0.047774  0.380600  0.721053)  para sigma:           0.00
             0.0000          0.0000          0.0000
             0.0000          0.0000          0.0000
             0.0000          0.0000          0.0000

     Atom 59  H   pos: (  0.333917  0.022435  0.668544)  para sigma:           0.00
             0.0000          0.0000          0.0000
             0.0000          0.0000          0.0000
             0.0000          0.0000          0.0000

     Atom 60  O   pos: (  0.190581  0.366666  1.451307)  para sigma:         -16.57
           -19.0607        -15.0721          3.0452
           -18.3430        -16.7006         -4.5510
             2.0773         -6.3776        -13.9431

     Atom 61  H   pos: (  0.204388  0.377359  1.380846)  para sigma:           0.00
             0.0000          0.0000          0.0000
             0.0000          0.0000          0.0000
             0.0000          0.0000          0.0000

     Atom 62  H   pos: (  0.240076  0.315783  1.476779)  para sigma:           0.00
             0.0000          0.0000          0.0000
             0.0000          0.0000          0.0000
             0.0000          0.0000          0.0000

     Atom 63  O   pos: (  0.909821 -0.030726  0.686480)  para sigma:         -35.69
           -39.9797          2.6201          4.8037
             0.3546        -19.4922         -3.4434
             3.6344         -5.4964        -47.6036

     Atom 64  H   pos: (  0.574149  0.358581  0.692074)  para sigma:           0.00
             0.0000          0.0000          0.0000
             0.0000          0.0000          0.0000
             0.0000          0.0000          0.0000

     Atom 65  H   pos: (  0.850397  0.008658  0.672243)  para sigma:           0.00
             0.0000          0.0000          0.0000
             0.0000          0.0000          0.0000
             0.0000          0.0000          0.0000

     Atom 66  O   pos: (  0.374665  0.379726  0.128881)  para sigma:         -27.40
           -31.3880         -1.8233          3.4110
            -0.0400        -12.8846         -3.5952
             4.2765         -4.9624        -37.9366

     Atom 67  H   pos: (  0.431753  0.420111  0.108772)  para sigma:           0.00
             0.0000          0.0000          0.0000
             0.0000          0.0000          0.0000
             0.0000          0.0000          0.0000

     Atom 68  H   pos: (  0.403843  0.310114  0.131794)  para sigma:           0.00
             0.0000          0.0000          0.0000
             0.0000          0.0000          0.0000
             0.0000          0.0000          0.0000

     Atom 69  O   pos: (  0.202857  0.140141  1.314608)  para sigma:         -22.42
           -30.8357          2.0614         -6.8889
             1.4489        -22.9709          4.8352
            -6.7801          1.5923        -13.4630

     Atom 70  H   pos: (  0.196796  0.127630  1.388025)  para sigma:           0.00
             0.0000          0.0000          0.0000
             0.0000          0.0000          0.0000
             0.0000          0.0000          0.0000

     Atom 71  H   pos: (  0.199165  0.074539  1.281690)  para sigma:           0.00
             0.0000          0.0000          0.0000
             0.0000          0.0000          0.0000
             0.0000          0.0000          0.0000

     Atom 72  O   pos: ( -0.009397  0.391573  1.532775)  para sigma:         -12.70
           -14.2858          6.4582         -2.2729
             2.7242         -5.5566         26.7542
            -6.1188         24.3524        -18.2464

     Atom 73  H   pos: (  0.012162  0.443399  1.583001)  para sigma:           0.00
             0.0000          0.0000          0.0000
             0.0000          0.0000          0.0000
             0.0000          0.0000          0.0000

     Atom 74  H   pos: (  0.051349  0.373189  1.496486)  para sigma:           0.00
             0.0000          0.0000          0.0000
             0.0000          0.0000          0.0000
             0.0000          0.0000          0.0000

     Atom 75  O   pos: ( -0.154524  0.225056  1.269447)  para sigma:         -10.97
             4.7629         16.8817         -2.2805
            21.9541        -28.6865          2.4825
            -3.9704         -0.7965         -8.9908

     Atom 76  H   pos: ( -0.094735  0.226309  1.310303)  para sigma:           0.00
             0.0000          0.0000          0.0000
             0.0000          0.0000          0.0000
             0.0000          0.0000          0.0000

     Atom 77  H   pos: (  0.794075  0.171824  1.305031)  para sigma:           0.00
             0.0000          0.0000          0.0000
             0.0000          0.0000          0.0000
             0.0000          0.0000          0.0000

     Atom 78  O   pos: (  0.022097  0.019422  1.241201)  para sigma:         -29.80
           -43.7951          0.2240         -0.3462
             1.8913        -40.9041          0.2568
            -1.0890          5.3863         -4.6918

     Atom 79  H   pos: ( -0.276805  0.409149  1.254708)  para sigma:           0.00
             0.0000          0.0000          0.0000
             0.0000          0.0000          0.0000
             0.0000          0.0000          0.0000

     Atom 80  H   pos: (  0.002875  0.054402  1.304822)  para sigma:           0.00
             0.0000          0.0000          0.0000
             0.0000          0.0000          0.0000
             0.0000          0.0000          0.0000

     Atom 81  O   pos: (  0.199782  0.206744  0.951839)  para sigma:         -36.58
           -38.3991          2.2506         -4.3053
             2.3331        -54.2527          5.2628
            -1.2000          7.3342        -17.0948

     Atom 82  H   pos: (  0.259688  0.237671  0.980593)  para sigma:           0.00
             0.0000          0.0000          0.0000
             0.0000          0.0000          0.0000
             0.0000          0.0000          0.0000

     Atom 83  H   pos: (  0.206482  0.201028  0.873910)  para sigma:           0.00
             0.0000          0.0000          0.0000
             0.0000          0.0000          0.0000
             0.0000          0.0000          0.0000

     Atom 84  O   pos: ( -0.126640  0.387593  0.129785)  para sigma:         -27.86
           -30.9851          0.9258          3.5302
             1.5077        -13.8229          0.9762
             4.0809          0.2585        -38.7649

     Atom 85  H   pos: ( -0.066470  0.426864  0.115864)  para sigma:           0.00
             0.0000          0.0000          0.0000
             0.0000          0.0000          0.0000
             0.0000          0.0000          0.0000

     Atom 86  H   pos: ( -0.099625  0.317099  0.126705)  para sigma:           0.00
             0.0000          0.0000          0.0000
             0.0000          0.0000          0.0000
             0.0000          0.0000          0.0000

     Atom 87  O   pos: ( -0.068548  0.425777  1.196638)  para sigma:         -13.50
           -14.6871          4.5198         -6.3324
             2.8244        -12.1711        -14.0781
            -3.2971        -15.2732        -13.6427

     Atom 88  H   pos: (  0.285060  0.000668  1.153717)  para sigma:           0.00
             0.0000          0.0000          0.0000
             0.0000          0.0000          0.0000
             0.0000          0.0000          0.0000

     Atom 89  H   pos: ( -0.030762  0.371251  1.227232)  para sigma:           0.00
             0.0000          0.0000          0.0000
             0.0000          0.0000          0.0000
             0.0000          0.0000          0.0000

     Atom 90  O   pos: (  0.048333  0.184900  1.072703)  para sigma:         -34.95
           -41.0333         17.6594         -6.4267
            20.1243        -29.0000          6.3939
            -7.3238          6.0962        -34.8265

     Atom 91  H   pos: (  0.055458  0.221394  1.137298)  para sigma:           0.00
             0.0000          0.0000          0.0000
             0.0000          0.0000          0.0000
             0.0000          0.0000          0.0000

     Atom 92  H   pos: (  0.111946  0.189784  1.035281)  para sigma:           0.00
             0.0000          0.0000          0.0000
             0.0000          0.0000          0.0000
             0.0000          0.0000          0.0000

     Atom 93  O   pos: ( -0.126555  0.227959  1.501317)  para sigma:         -15.70
           -28.4140         11.4281         -9.7997
            12.5618          0.9780         -8.0400
            -9.2533         -8.1920        -19.6539

     Atom 94  H   pos: ( -0.139484  0.182470  1.560512)  para sigma:           0.00
             0.0000          0.0000          0.0000
             0.0000          0.0000          0.0000
             0.0000          0.0000          0.0000

     Atom 95  H   pos: ( -0.086607  0.284807  1.525554)  para sigma:           0.00
             0.0000          0.0000          0.0000
             0.0000          0.0000          0.0000
             0.0000          0.0000          0.0000

     Atom 96  O   pos: (  0.081345  0.363146  0.931644)  para sigma:         -29.15
           -10.7059        -13.9290          7.5594
           -11.5333        -29.7770         -2.6504
             4.3085         -4.0927        -46.9797

     Atom 97  H   pos: (  0.116222  0.299702  0.948504)  para sigma:           0.00
             0.0000          0.0000          0.0000
             0.0000          0.0000          0.0000
             0.0000          0.0000          0.0000

     Atom 98  H   pos: (  0.011589  0.347939  0.911873)  para sigma:           0.00
             0.0000          0.0000          0.0000
             0.0000          0.0000          0.0000
             0.0000          0.0000          0.0000

     Atom 99  O   pos: ( -0.195834  0.359386  1.060987)  para sigma:         -32.91
           -32.2364          5.2010          0.4358
             2.8234        -42.9227          0.9698
             6.2205          3.9548        -23.5810

     Atom100  H   pos: ( -0.151952  0.365795  1.000441)  para sigma:           0.00
             0.0000          0.0000          0.0000
             0.0000          0.0000          0.0000
             0.0000          0.0000          0.0000

     Atom101  H   pos: ( -0.150197  0.370404  1.119073)  para sigma:           0.00
             0.0000          0.0000          0.0000
             0.0000          0.0000          0.0000
             0.0000          0.0000          0.0000

     Atom102  O   pos: (  0.350228  0.057183  1.054674)  para sigma:         -15.90
           -20.8874          9.0340          2.1593
            10.6060        -12.4186         16.4549
             3.7989         15.6438        -14.3994

     Atom103  H   pos: (  0.368633 -0.005348  1.019393)  para sigma:           0.00
             0.0000          0.0000          0.0000
             0.0000          0.0000          0.0000
             0.0000          0.0000          0.0000

     Atom104  H   pos: (  0.413446  0.080410  1.084303)  para sigma:           0.00
             0.0000          0.0000          0.0000
             0.0000          0.0000          0.0000
             0.0000          0.0000          0.0000

     Atom105  O   pos: (  0.402942  0.132161  0.855337)  para sigma:         -16.35
           -33.7827          4.4505          0.2197
             3.5167        -17.1230         17.2902
            -0.8076         10.2375          1.8420

     Atom106  H   pos: (  0.384041  0.120029  0.925208)  para sigma:           0.00
             0.0000          0.0000          0.0000
             0.0000          0.0000          0.0000
             0.0000          0.0000          0.0000

     Atom107  H   pos: (  0.373309  0.075544  0.816995)  para sigma:           0.00
             0.0000          0.0000          0.0000
             0.0000          0.0000          0.0000
             0.0000          0.0000          0.0000

     Atom108  O   pos: (  0.024451  0.006224  0.891250)  para sigma:         -30.31
           -13.8834         -6.9948          2.5385
           -16.7733        -37.5101         -2.7158
             1.0777         -1.7147        -39.5406

     Atom109  H   pos: (  0.661123  0.404384  0.860227)  para sigma:           0.00
             0.0000          0.0000          0.0000
             0.0000          0.0000          0.0000
             0.0000          0.0000          0.0000

     Atom110  H   pos: ( -0.221072  0.422206  0.886452)  para sigma:           0.00
             0.0000          0.0000          0.0000
             0.0000          0.0000          0.0000
             0.0000          0.0000          0.0000

     Atom111  O   pos: ( -0.014457  0.090197  1.417011)  para sigma:         -26.56
           -18.3211        -17.4652          1.3560
           -18.3602        -27.3719         11.1809
            -1.7203         13.1987        -33.9793

     Atom112  H   pos: (  0.052249  0.092747  1.449798)  para sigma:           0.00
             0.0000          0.0000          0.0000
             0.0000          0.0000          0.0000
             0.0000          0.0000          0.0000

     Atom113  H   pos: ( -0.057001  0.143271  1.449698)  para sigma:           0.00
             0.0000          0.0000          0.0000
             0.0000          0.0000          0.0000
             0.0000          0.0000          0.0000

     Atom114  O   pos: (  0.065671  0.271832  1.249314)  para sigma:         -20.02
           -19.4700          1.7132          5.2607
             0.8389         -9.9639        -10.9163
             5.1302         -9.4572        -30.6398

     Atom115  H   pos: (  0.102771  0.216883  1.282906)  para sigma:           0.00
             0.0000          0.0000          0.0000
             0.0000          0.0000          0.0000
             0.0000          0.0000          0.0000

     Atom116  H   pos: (  0.118987  0.322572  1.240679)  para sigma:           0.00
             0.0000          0.0000          0.0000
             0.0000          0.0000          0.0000
             0.0000          0.0000          0.0000

     Atom117  O   pos: (  0.586651  0.205785 -0.005324)  para sigma:         -34.95
           -40.8493         17.2602          2.5899
            21.4543        -25.0321          9.8444
             3.7944         13.2853        -38.9753

     Atom118  H   pos: (  0.640662  0.256068 -0.003687)  para sigma:           0.00
             0.0000          0.0000          0.0000
             0.0000          0.0000          0.0000
             0.0000          0.0000          0.0000

     Atom119  H   pos: (  0.544816  0.213385  0.055377)  para sigma:           0.00
             0.0000          0.0000          0.0000
             0.0000          0.0000          0.0000
             0.0000          0.0000          0.0000

     Atom120  O   pos: (  0.681762  0.051001  1.517975)  para sigma:         -37.98
           -30.7082         -9.5619         10.8553
            -7.4597        -46.4131         -2.9882
            10.1933          2.4385        -36.8326

     Atom121  H   pos: (  0.712139 -0.015952  1.509718)  para sigma:           0.00
             0.0000          0.0000          0.0000
             0.0000          0.0000          0.0000
             0.0000          0.0000          0.0000

     Atom122  H   pos: (  0.731321  0.077573  1.568810)  para sigma:           0.00
             0.0000          0.0000          0.0000
             0.0000          0.0000          0.0000
             0.0000          0.0000          0.0000

     Atom123  O   pos: (  0.222033  0.408304  0.002755)  para sigma:         -23.59
           -26.2886          5.3848          9.5450
             0.5407        -18.1309        -13.0527
            10.3812        -12.9551        -26.3576

     Atom124  H   pos: (  0.178204  0.349435  0.002666)  para sigma:           0.00
             0.0000          0.0000          0.0000
             0.0000          0.0000          0.0000
             0.0000          0.0000          0.0000

     Atom125  H   pos: (  0.277094  0.394499  0.049945)  para sigma:           0.00
             0.0000          0.0000          0.0000
             0.0000          0.0000          0.0000
             0.0000          0.0000          0.0000

     Atom126  O   pos: (  0.122720  0.222063 -0.000001)  para sigma:         -13.66
             3.1239         -2.3424         -1.5399
            -1.8154        -30.3176         -1.0321
             0.9893         -1.8021        -13.7870

     Atom127  H   pos: (  0.171733  0.199648  0.050286)  para sigma:           0.00
             0.0000          0.0000          0.0000
             0.0000          0.0000          0.0000
             0.0000          0.0000          0.0000

     Atom128  H   pos: (  0.057267  0.214950  0.034063)  para sigma:           0.00
             0.0000          0.0000          0.0000
             0.0000          0.0000          0.0000
             0.0000          0.0000          0.0000

     Atom129  O   pos: (  0.671024  0.329728  1.434269)  para sigma:         -14.38
           -23.1837         -9.3376          8.2613
            -7.8936         -2.7209         -1.2163
             9.9474          3.1690        -17.2448

     Atom130  H   pos: ( -0.017539 -0.037882  1.448088)  para sigma:           0.00
             0.0000          0.0000          0.0000
             0.0000          0.0000          0.0000
             0.0000          0.0000          0.0000

     Atom131  H   pos: (  0.724862  0.303166  1.475550)  para sigma:           0.00
             0.0000          0.0000          0.0000
             0.0000          0.0000          0.0000
             0.0000          0.0000          0.0000

     Atom132  O   pos: (  0.693255  0.095440  1.330621)  para sigma:         -23.05
           -38.5450         -3.6275         -9.4229
            -2.9226        -24.9968          5.9669
            -6.0102          1.5566         -5.5976

     Atom133  H   pos: (  0.696263  0.086160  1.405515)  para sigma:           0.00
             0.0000          0.0000          0.0000
             0.0000          0.0000          0.0000
             0.0000          0.0000          0.0000

     Atom134  H   pos: (  0.710876  0.030547  1.301231)  para sigma:           0.00
             0.0000          0.0000          0.0000
             0.0000          0.0000          0.0000
             0.0000          0.0000          0.0000

     Atom135  O   pos: (  0.495711  0.360474  1.534621)  para sigma:         -20.63
           -16.6091         -2.9521         -3.5889
            -9.0468        -10.6029         22.4396
            -4.3595         14.5393        -34.6780

     Atom136  H   pos: (  0.519986  0.418454  1.575383)  para sigma:           0.00
             0.0000          0.0000          0.0000
             0.0000          0.0000          0.0000
             0.0000          0.0000          0.0000

     Atom137  H   pos: (  0.554888  0.333778  1.500651)  para sigma:           0.00
             0.0000          0.0000          0.0000
             0.0000          0.0000          0.0000
             0.0000          0.0000          0.0000

     Atom138  O   pos: (  0.378465  0.207594  1.261125)  para sigma:         -13.47
            -4.9036         14.7671         -9.0964
            16.3192         -5.6967         -5.0869
           -12.2729         -5.9283        -29.8070

     Atom139  H   pos: (  0.310991  0.183206  1.283653)  para sigma:           0.00
             0.0000          0.0000          0.0000
             0.0000          0.0000          0.0000
             0.0000          0.0000          0.0000

     Atom140  H   pos: (  0.382686  0.277627  1.278543)  para sigma:           0.00
             0.0000          0.0000          0.0000
             0.0000          0.0000          0.0000
             0.0000          0.0000          0.0000

     Atom141  O   pos: (  0.221035  0.394158  1.231734)  para sigma:          -7.08
            -8.2195         -3.0769         -9.9678
            -7.7407          9.2675         -7.8314
            -7.6068         -7.3975        -22.2893

     Atom142  H   pos: (  0.275161  0.358403  1.199737)  para sigma:           0.00
             0.0000          0.0000          0.0000
             0.0000          0.0000          0.0000
             0.0000          0.0000          0.0000

     Atom143  H   pos: (  0.530491  0.001840  1.205862)  para sigma:           0.00
             0.0000          0.0000          0.0000
             0.0000          0.0000          0.0000
             0.0000          0.0000          0.0000

     Atom144  O   pos: (  0.686241  0.184623  1.005179)  para sigma:         -30.56
           -38.5185          1.2054          8.8568
             1.0268        -38.1682          3.8697
             6.7817          4.5967        -14.9997

     Atom145  H   pos: (  0.733145  0.238709  1.025229)  para sigma:           0.00
             0.0000          0.0000          0.0000
             0.0000          0.0000          0.0000
             0.0000          0.0000          0.0000

     Atom146  H   pos: (  0.680942  0.192165  0.929166)  para sigma:           0.00
             0.0000          0.0000          0.0000
             0.0000          0.0000          0.0000
             0.0000          0.0000          0.0000

     Atom147  O   pos: (  0.163617  0.089051  1.499136)  para sigma:         -19.62
           -25.1192        -15.9356          1.3652
           -14.0370        -23.2588          6.8621
             0.2103          9.5322        -10.4903

     Atom148  H   pos: (  0.206082  0.031290  1.514346)  para sigma:           0.00
             0.0000          0.0000          0.0000
             0.0000          0.0000          0.0000
             0.0000          0.0000          0.0000

     Atom149  H   pos: (  0.149607  0.127202  1.561881)  para sigma:           0.00
             0.0000          0.0000          0.0000
             0.0000          0.0000          0.0000
             0.0000          0.0000          0.0000

     Atom150  O   pos: (  0.446734  0.392681  1.206758)  para sigma:         -22.62
           -29.6655         -1.2987         -3.3094
            -5.3414         -8.1097        -14.8410
            -4.9778        -12.1834        -30.0945

     Atom151  H   pos: (  0.783697 -0.010608  1.171757)  para sigma:           0.00
             0.0000          0.0000          0.0000
             0.0000          0.0000          0.0000
             0.0000          0.0000          0.0000

     Atom152  H   pos: (  0.504751  0.348529  1.218768)  para sigma:           0.00
             0.0000          0.0000          0.0000
             0.0000          0.0000          0.0000
             0.0000          0.0000          0.0000

     Atom153  O   pos: (  0.524239  0.114082  1.139277)  para sigma:         -10.84
            -5.4208          3.7502        -16.7984
             2.0168        -10.1231          6.9140
           -14.2319          7.3586        -16.9853

     Atom154  H   pos: (  0.492813  0.168051  1.177732)  para sigma:           0.00
             0.0000          0.0000          0.0000
             0.0000          0.0000          0.0000
             0.0000          0.0000          0.0000

     Atom155  H   pos: (  0.577825  0.141349  1.097991)  para sigma:           0.00
             0.0000          0.0000          0.0000
             0.0000          0.0000          0.0000
             0.0000          0.0000          0.0000

     Atom156  O   pos: (  0.333484  0.242626  1.504812)  para sigma:         -14.84
           -12.9558         10.0234          3.1154
             8.7692         -3.9839        -18.7492
             5.1196        -15.4670        -27.5931

     Atom157  H   pos: (  0.328308  0.189446  1.555910)  para sigma:           0.00
             0.0000          0.0000          0.0000
             0.0000          0.0000          0.0000
             0.0000          0.0000          0.0000

     Atom158  H   pos: (  0.391281  0.282968  1.525914)  para sigma:           0.00
             0.0000          0.0000          0.0000
             0.0000          0.0000          0.0000
             0.0000          0.0000          0.0000

     Atom159  O   pos: (  0.569322  0.344400  1.034538)  para sigma:         -48.43
           -50.2281          5.6467         17.6310
             3.3487        -50.2404          4.0491
            14.6196          1.3425        -44.8093

     Atom160  H   pos: (  0.602623  0.279343  1.028732)  para sigma:           0.00
             0.0000          0.0000          0.0000
             0.0000          0.0000          0.0000
             0.0000          0.0000          0.0000

     Atom161  H   pos: (  0.532342  0.352154  0.968117)  para sigma:           0.00
             0.0000          0.0000          0.0000
             0.0000          0.0000          0.0000
             0.0000          0.0000          0.0000

     Atom162  O   pos: (  0.349549  0.333696  1.018748)  para sigma:         -14.94
           -16.5396          3.8496         -2.3939
             2.7396        -37.1523          2.3395
            -2.5935          3.5937          8.8786

     Atom163  H   pos: (  0.402108  0.332437  0.965952)  para sigma:           0.00
             0.0000          0.0000          0.0000
             0.0000          0.0000          0.0000
             0.0000          0.0000          0.0000

     Atom164  H   pos: (  0.387179  0.341379  1.081190)  para sigma:           0.00
             0.0000          0.0000          0.0000
             0.0000          0.0000          0.0000
             0.0000          0.0000          0.0000

     Atom165  O   pos: (  0.834544  0.087416  1.113916)  para sigma:         -28.09
           -32.4301         -7.5610          5.1621
            -6.2786        -26.5602          6.7665
             6.0314          4.2435        -25.2912

     Atom166  H   pos: (  0.785997  0.112924  1.065230)  para sigma:           0.00
             0.0000          0.0000          0.0000
             0.0000          0.0000          0.0000
             0.0000          0.0000          0.0000

     Atom167  H   pos: (  0.842754  0.139171  1.168664)  para sigma:           0.00
             0.0000          0.0000          0.0000
             0.0000          0.0000          0.0000
             0.0000          0.0000          0.0000

     Atom168  O   pos: (  0.840465  0.092086  0.849113)  para sigma:         -21.11
           -33.9193        -19.5855         -0.7883
           -15.4162         10.3467         -9.1201
            -0.9423         -9.6757        -39.7677

     Atom169  H   pos: (  0.828991  0.018321  0.852674)  para sigma:           0.00
             0.0000          0.0000          0.0000
             0.0000          0.0000          0.0000
             0.0000          0.0000          0.0000

     Atom170  H   pos: (  0.771266  0.116288  0.841389)  para sigma:           0.00
             0.0000          0.0000          0.0000
             0.0000          0.0000          0.0000
             0.0000          0.0000          0.0000

     Atom171  O   pos: (  0.562650 -0.041311  0.865568)  para sigma:         -21.89
           -13.3301          3.1433          0.7074
            -0.2543        -32.4990        -11.1426
             6.1589         -8.0048        -19.8428

     Atom172  H   pos: (  0.492122 -0.058366  0.882867)  para sigma:           0.00
             0.0000          0.0000          0.0000
             0.0000          0.0000          0.0000
             0.0000          0.0000          0.0000

     Atom173  H   pos: (  0.596525 -0.044190  0.930411)  para sigma:           0.00
             0.0000          0.0000          0.0000
             0.0000          0.0000          0.0000
             0.0000          0.0000          0.0000

     Atom174  O   pos: (  0.497011  0.118306  1.397269)  para sigma:         -20.56
           -15.4755        -12.3872          2.9291
           -13.0759        -34.4127        -15.5272
             3.1882        -15.0700        -11.7811

     Atom175  H   pos: (  0.558199  0.111454  1.358249)  para sigma:           0.00
             0.0000          0.0000          0.0000
             0.0000          0.0000          0.0000
             0.0000          0.0000          0.0000

     Atom176  H   pos: (  0.449246  0.155749  1.355551)  para sigma:           0.00
             0.0000          0.0000          0.0000
             0.0000          0.0000          0.0000
             0.0000          0.0000          0.0000

     Atom177  O   pos: (  0.611196  0.276007  1.255530)  para sigma:         -16.18
           -31.2587         -2.2599         14.6928
            -3.9028         -5.2306         14.2872
            13.4159         13.7550        -12.0594

     Atom178  H   pos: (  0.632181  0.206457  1.253775)  para sigma:           0.00
             0.0000          0.0000          0.0000
             0.0000          0.0000          0.0000
             0.0000          0.0000          0.0000

     Atom179  H   pos: (  0.630588  0.294675  1.325055)  para sigma:           0.00
             0.0000          0.0000          0.0000
             0.0000          0.0000          0.0000
             0.0000          0.0000          0.0000

     Atom180  O   pos: (  0.707913  0.337723  1.649880)  para sigma:          -5.68
            13.8152         -7.5771          6.3867
            -4.4305        -17.4172          9.2035
             8.3340          8.5172        -13.4340

     Atom181  H   pos: ( -0.226713  0.381299  0.041137)  para sigma:           0.00
             0.0000          0.0000          0.0000
             0.0000          0.0000          0.0000
             0.0000          0.0000          0.0000

     Atom182  H   pos: (  0.664463  0.400843  0.026988)  para sigma:           0.00
             0.0000          0.0000          0.0000
             0.0000          0.0000          0.0000
             0.0000          0.0000          0.0000

     Atom183  O   pos: (  0.207238  0.197140  0.762990)  para sigma:         -65.03
           -44.3586         37.2869          4.4105
            53.9829        -99.0167         16.6894
            -0.1286         11.4147        -51.7038

     Atom184  H   pos: (  0.154957  0.244433  0.743370)  para sigma:           0.00
             0.0000          0.0000          0.0000
             0.0000          0.0000          0.0000
             0.0000          0.0000          0.0000

     Atom185  O   pos: ( -0.112540  0.378295  0.886096)  para sigma:         -57.33
           -36.1718        -10.0310          8.7018
           -13.1829        -79.6074         21.0294
            10.0043         30.1876        -56.1991

     Atom186  H   pos: ( -0.083022  0.441002  0.865503)  para sigma:           0.00
             0.0000          0.0000          0.0000
             0.0000          0.0000          0.0000
             0.0000          0.0000          0.0000

     Atom187  O   pos: (  0.477833  0.359900  0.870023)  para sigma:         -58.55
           -66.5499         14.7376         23.7106
            11.6419        -73.4771         -2.1564
            17.1976         -0.5945        -35.6199

     Atom188  H   pos: (  0.518750  0.313647  0.831904)  para sigma:           0.00
             0.0000          0.0000          0.0000
             0.0000          0.0000          0.0000
             0.0000          0.0000          0.0000

     Atom189  O   pos: (  0.691406  0.207373  0.810459)  para sigma:         -47.96
           -22.7588          4.5837         -2.2711
            17.2172        -73.8198         11.6739
            -6.8891          4.8201        -47.3007

     Atom190  H   pos: (  0.636854  0.235587  0.771034)  para sigma:           0.00
             0.0000          0.0000          0.0000
             0.0000          0.0000          0.0000
             0.0000          0.0000          0.0000

     Paramagnetic US occ-occ contribution in ppm:

     Atom  1  Ca  pos: (  0.120633  0.445683  0.472556)  para_oo sigma:          -3.91
            -4.4952         -0.1344         -0.1123
            -0.2018         -3.3014          0.0247
            -0.0229          0.0484         -3.9228

     Atom  2  Ca  pos: ( -0.158603  0.435769  0.307740)  para_oo sigma:          -3.06
            -3.1144         -0.3462         -0.2557
            -0.3516         -2.8194         -0.0754
            -0.2644         -0.1076         -3.2457

     Atom  3  Ca  pos: ( -0.005994  0.211186  0.290360)  para_oo sigma:          -3.52
            -3.7961         -0.5225          0.1575
            -0.5337         -3.0971         -0.0064
             0.2004          0.0321         -3.6763

     Atom  4  Ca  pos: (  0.251126  0.206026  0.474378)  para_oo sigma:          -2.84
            -2.9169         -0.7821         -0.5121
            -0.7810         -2.7805         -0.0067
            -0.4170         -0.0066         -2.8310

     Atom  5  Ca  pos: ( -0.147103  0.274529  0.758047)  para_oo sigma:          -3.65
            -3.4559          0.1518         -0.1319
             0.1789         -3.4466         -0.1364
            -0.2217          0.0214         -4.0387

     Atom  6  Ca  pos: (  0.059889  0.083552  0.726687)  para_oo sigma:          -3.11
            -3.0793         -0.1169         -0.2050
            -0.1616         -3.1287          0.2327
            -0.1961          0.1643         -3.1183

     Atom  7  Ca  pos: ( -0.012193  0.029106  1.074095)  para_oo sigma:          -3.47
            -3.3418          0.6327          0.1555
             0.6756         -3.1704         -0.1171
             0.0937         -0.1355         -3.8936

     Atom  8  Ca  pos: (  0.933279 -0.022439  0.482439)  para_oo sigma:          -3.39
            -3.2016         -0.1193         -0.1110
            -0.1453         -3.1279          0.1150
            -0.0786          0.1191         -3.8275

     Atom  9  Ca  pos: (  0.341593  0.431555  0.304238)  para_oo sigma:          -3.16
            -3.2802         -0.3113         -0.2908
            -0.3063         -2.8754         -0.0326
            -0.3076         -0.0509         -3.3166

     Atom 10  Ca  pos: (  0.496446  0.206388  0.303916)  para_oo sigma:          -3.49
            -3.7179         -0.3938          0.2252
            -0.4047         -2.9342          0.0243
             0.2137          0.0412         -3.8065

     Atom 11  Ca  pos: (  0.751273  0.198532  0.463118)  para_oo sigma:          -3.18
            -3.3484         -0.6819         -0.3282
            -0.6613         -2.9634         -0.1525
            -0.2797         -0.1812         -3.2379

     Atom 12  Ca  pos: (  0.354432  0.291314  0.759236)  para_oo sigma:          -2.97
            -2.7928          0.5959          0.0812
             0.6863         -2.6647         -0.6203
             0.2196         -0.6457         -3.4533

     Atom 13  Ca  pos: (  0.545976  0.077399  0.732540)  para_oo sigma:          -3.12
            -3.0024         -0.6674         -0.4238
            -0.6318         -2.8673          0.1398
            -0.5501          0.1757         -3.4757

     Atom 14  Ca  pos: (  0.509644  0.059365  1.560198)  para_oo sigma:          -3.64
            -4.2121          0.0697          0.1168
            -0.0272         -3.2271         -0.0646
             0.1470         -0.1491         -3.4721

     Atom 15  Si  pos: (  0.863983  0.113309  0.087717)  para_oo sigma:          -5.95
            -5.8355          0.5178          0.4041
             0.5424         -6.4446          0.2884
             0.3593          0.2513         -5.5556

     Atom 16  Si  pos: (  0.510005  0.227729  0.576169)  para_oo sigma:          -5.93
            -5.8020          0.5605         -0.5977
             0.5934         -5.7333         -0.1928
            -0.6339         -0.1770         -6.2540

     Atom 17  Si  pos: (  0.732418  0.207984  0.244822)  para_oo sigma:          -6.16
            -6.4110          0.2166          0.2010
             0.1541         -6.1936          0.0611
             0.1331          0.0337         -5.8863

     Atom 18  Si  pos: (  0.367120  0.125624  0.098754)  para_oo sigma:          -6.00
            -6.1910          0.5370          0.4301
             0.5126         -6.2806          0.1980
             0.2648          0.2139         -5.5352

     Atom 19  Si  pos: (  0.019306  0.239452  0.581946)  para_oo sigma:          -5.88
            -5.7677          0.4808         -0.3814
             0.5559         -5.5973         -0.1106
            -0.3644         -0.0679         -6.2667

     Atom 20  Si  pos: (  0.231553  0.221442  0.250720)  para_oo sigma:          -6.06
            -6.0594          0.4655          0.2423
             0.4131         -6.1171         -0.0915
             0.1846         -0.1423         -5.9985

     Atom 21  Si  pos: ( -0.129056  0.408535  0.549072)  para_oo sigma:          -5.95
            -5.6474          0.7407         -0.0519
             0.6945         -6.6571         -0.0535
             0.0204         -0.0753         -5.5518

     Atom 22  Si  pos: (  0.099452  0.421780  0.247599)  para_oo sigma:          -6.18
            -5.9940          0.3361         -0.0481
             0.3135         -6.6064          0.1719
            -0.1219          0.1073         -5.9274

     Atom 23  Si  pos: (  0.372280  0.412600  0.545047)  para_oo sigma:          -6.06
            -5.6146          0.6206          0.0610
             0.5740         -6.9521          0.0307
             0.0923         -0.0019         -5.6174

     Atom 24  Si  pos: (  0.603351  0.410926  0.240315)  para_oo sigma:          -6.16
            -5.8126          0.4441         -0.2105
             0.4030         -6.5915          0.1375
            -0.2620          0.1181         -6.0811

     Atom 25  O   pos: (  0.167079  0.321847  0.218083)  para_oo sigma:          -3.81
            -4.0856         -1.7693          0.0496
            -1.7706         -2.4971          0.0060
             0.0573         -0.0194         -4.8413

     Atom 26  O   pos: (  0.265034  0.033950  0.534460)  para_oo sigma:          -2.05
            -1.3863          1.7974         -0.2757
             1.7288         -1.7876         -0.1907
            -0.2891         -0.1636         -2.9793

     Atom 27  O   pos: (  0.477478  0.038321  0.316069)  para_oo sigma:          -1.58
            -1.2605          1.3492          1.4308
             1.2928         -1.6691          1.3294
             1.4225          1.4021         -1.7994

     Atom 28  O   pos: ( -0.215857  0.401369  0.465837)  para_oo sigma:          -1.55
            -1.0627          0.1733          2.1123
             0.3669         -2.5959          0.4656
             2.1738          0.3639         -0.9846

     Atom 29  O   pos: (  0.007879  0.384908  0.316601)  para_oo sigma:          -1.81
            -1.0621          0.9408         -1.7332
             0.9830         -2.9708         -0.8155
            -1.8291         -0.8398         -1.3958

     Atom 30  O   pos: (  0.356591  0.089777  1.638215)  para_oo sigma:          -3.04
            -4.7298          0.0159          0.6626
             0.0365         -3.9565          0.3248
             0.6069          0.2433         -0.4310

     Atom 31  O   pos: ( -0.046765  0.205391  0.124963)  para_oo sigma:          -2.61
            -1.6912          1.3925          0.3732
             1.4684         -1.8787          0.5091
             0.4325          0.5148         -4.2507

     Atom 32  O   pos: (  0.015752  0.260238  0.704512)  para_oo sigma:          -1.60
            -2.7209          0.1557          0.2571
             0.1693         -2.5071          0.5172
             0.2980          0.7774          0.4283

     Atom 33  O   pos: (  0.257850  0.169637  0.142119)  para_oo sigma:          -3.89
            -4.0070         -0.6588         -0.9824
            -0.6867         -4.2554          0.8387
            -1.0483          0.8785         -3.4024

     Atom 34  O   pos: (  0.336348  0.424397  0.660683)  para_oo sigma:          -0.95
            -1.5355          0.4036         -0.8355
             0.3873         -2.5551          0.2977
            -0.8291          0.4439          1.2440

     Atom 35  O   pos: (  0.884941 -0.001640  0.134427)  para_oo sigma:          -3.81
            -4.6757         -0.4419          0.4039
            -0.4746         -3.5018         -1.3470
             0.4540         -1.3690         -3.2630

     Atom 36  O   pos: (  0.407373  0.289159  0.542800)  para_oo sigma:          -3.22
            -2.9740         -1.4231          0.1863
            -1.5474         -2.5859         -0.2876
             0.1602         -0.2974         -4.0884

     Atom 37  O   pos: (  0.669949  0.309741  0.213635)  para_oo sigma:          -3.85
            -4.1740         -1.7639          0.0991
            -1.7749         -2.4405         -0.0689
             0.0831         -0.0639         -4.9255

     Atom 38  O   pos: (  0.770364  0.032059  0.524443)  para_oo sigma:          -1.85
            -1.0583          1.7897         -0.4730
             1.7312         -1.7818         -0.2589
            -0.4942         -0.2695         -2.6969

     Atom 39  O   pos: (  0.980578  0.026177  0.311865)  para_oo sigma:          -1.60
            -1.3816          1.4275          1.4506
             1.3472         -1.7396          1.3721
             1.4169          1.4139         -1.6674

     Atom 40  O   pos: (  0.286052  0.407307  0.462010)  para_oo sigma:          -1.87
            -1.3477          0.1150          2.1883
             0.2663         -2.7710          0.4250
             2.2403          0.3473         -1.5049

     Atom 41  O   pos: (  0.507583  0.379624  0.305565)  para_oo sigma:          -1.92
            -0.8478          0.8790         -1.6668
             0.9506         -3.3069         -0.6266
            -1.7323         -0.6594         -1.5906

     Atom 42  O   pos: (  0.836872  0.075275  1.629440)  para_oo sigma:          -4.01
            -5.1584          0.0546          0.7300
             0.0139         -5.2141          0.2820
             0.6491          0.2784         -1.6434

     Atom 43  O   pos: (  0.453554  0.197630  0.141276)  para_oo sigma:          -2.74
            -1.9280          1.2484          0.4797
             1.2848         -2.1455          0.5858
             0.5768          0.5800         -4.1377

     Atom 44  O   pos: (  0.524105  0.251432  0.697378)  para_oo sigma:          -2.05
            -2.8738          0.2901          0.5433
             0.2254         -3.1654          0.7011
             0.5681          0.9013         -0.0994

     Atom 45  O   pos: (  0.758276  0.146370  0.143762)  para_oo sigma:          -4.16
            -4.3861         -0.8157         -1.2153
            -0.8297         -4.6052          1.0974
            -1.2447          1.1143         -3.4929

     Atom 46  O   pos: (  0.484465  0.110744  0.572874)  para_oo sigma:          -1.90
            -2.4683          0.4801         -0.4242
             0.5799          0.4927         -0.0543
            -0.4627         -0.3384         -3.7240

     Atom 47  O   pos: (  0.661906  0.143565  0.319068)  para_oo sigma:          -1.38
            -1.3664          1.2003         -1.6463
             1.2006         -1.7696         -1.2396
            -1.7487         -1.3965         -1.0102

     Atom 48  O   pos: (  0.602003  0.265134  0.508867)  para_oo sigma:          -1.86
            -1.0720          1.1481         -1.3099
             1.2571         -3.0709         -0.6337
            -1.3452         -0.6414         -1.4330

     Atom 49  O   pos: (  0.830044  0.238001  0.309961)  para_oo sigma:          -1.36
            -0.4467          0.7575          1.8064
             0.8046         -2.1835          0.6804
             2.0270          0.7266         -1.4536

     Atom 50  O   pos: (  0.012643  0.120692  0.568040)  para_oo sigma:          -1.82
            -2.6714         -0.1348         -0.4319
            -0.0122          0.8024          0.4449
            -0.3943          0.1869         -3.5965

     Atom 51  O   pos: (  0.161451  0.151475  0.319924)  para_oo sigma:          -1.70
            -1.6622          1.3924         -1.5779
             1.3577         -1.8342         -1.1853
            -1.6568         -1.3109         -1.6030

     Atom 52  O   pos: (  0.115842  0.288133  0.529820)  para_oo sigma:          -1.54
            -0.4187          1.6952         -0.9365
             1.7423         -2.5800         -0.6070
            -0.9408         -0.6270         -1.6097

     Atom 53  O   pos: (  0.327628  0.249764  0.318129)  para_oo sigma:          -1.67
            -0.6921          0.6823          1.8088
             0.7466         -2.5632          0.8136
             1.9677          0.8841         -1.7691

     Atom 54  O   pos: ( -0.169026  0.409604  0.664263)  para_oo sigma:          -0.99
            -1.2881          0.4713         -1.1114
             0.4283         -2.8556          0.0950
            -1.0275          0.1306          1.1873

     Atom 55  O   pos: (  0.369328  0.011781  0.148005)  para_oo sigma:          -4.07
            -5.0118         -0.5006          0.4125
            -0.5278         -3.6558         -1.4792
             0.4657         -1.4820         -3.5298

     Atom 56  O   pos: ( -0.084769  0.289472  0.536749)  para_oo sigma:          -3.33
            -2.9818         -1.2733          0.2720
            -1.4282         -2.9002         -0.3097
             0.2181         -0.2955         -4.1024

     Atom 57  O   pos: (  0.374107 -0.005067  0.723799)  para_oo sigma:          -0.79
            -1.0026         -0.0814          0.0227
            -0.0129         -0.5614          0.0702
             0.0326          0.0895         -0.7951

     Atom 58  H   pos: (  0.047774  0.380600  0.721053)  para_oo sigma:           0.00
             0.0000          0.0000          0.0000
             0.0000          0.0000          0.0000
             0.0000          0.0000          0.0000

     Atom 59  H   pos: (  0.333917  0.022435  0.668544)  para_oo sigma:           0.00
             0.0000          0.0000          0.0000
             0.0000          0.0000          0.0000
             0.0000          0.0000          0.0000

     Atom 60  O   pos: (  0.190581  0.366666  1.451307)  para_oo sigma:          -0.55
            -0.5552         -0.1608          0.0889
            -0.1703         -0.6897         -0.2999
             0.1245         -0.2874         -0.3989

     Atom 61  H   pos: (  0.204388  0.377359  1.380846)  para_oo sigma:           0.00
             0.0000          0.0000          0.0000
             0.0000          0.0000          0.0000
             0.0000          0.0000          0.0000

     Atom 62  H   pos: (  0.240076  0.315783  1.476779)  para_oo sigma:           0.00
             0.0000          0.0000          0.0000
             0.0000          0.0000          0.0000
             0.0000          0.0000          0.0000

     Atom 63  O   pos: (  0.909821 -0.030726  0.686480)  para_oo sigma:          -0.57
            -0.7846         -0.2171          0.0506
            -0.1598         -0.2204         -0.1249
             0.0212         -0.1800         -0.7059

     Atom 64  H   pos: (  0.574149  0.358581  0.692074)  para_oo sigma:           0.00
             0.0000          0.0000          0.0000
             0.0000          0.0000          0.0000
             0.0000          0.0000          0.0000

     Atom 65  H   pos: (  0.850397  0.008658  0.672243)  para_oo sigma:           0.00
             0.0000          0.0000          0.0000
             0.0000          0.0000          0.0000
             0.0000          0.0000          0.0000

     Atom 66  O   pos: (  0.374665  0.379726  0.128881)  para_oo sigma:          -0.63
            -0.6062         -0.0710          0.1295
            -0.0643         -0.4486         -0.0980
             0.1185         -0.0766         -0.8254

     Atom 67  H   pos: (  0.431753  0.420111  0.108772)  para_oo sigma:           0.00
             0.0000          0.0000          0.0000
             0.0000          0.0000          0.0000
             0.0000          0.0000          0.0000

     Atom 68  H   pos: (  0.403843  0.310114  0.131794)  para_oo sigma:           0.00
             0.0000          0.0000          0.0000
             0.0000          0.0000          0.0000
             0.0000          0.0000          0.0000

     Atom 69  O   pos: (  0.202857  0.140141  1.314608)  para_oo sigma:          -1.02
            -0.9099          0.0657         -0.0293
             0.0380         -1.1967         -0.0847
            -0.0490         -0.1007         -0.9522

     Atom 70  H   pos: (  0.196796  0.127630  1.388025)  para_oo sigma:           0.00
             0.0000          0.0000          0.0000
             0.0000          0.0000          0.0000
             0.0000          0.0000          0.0000

     Atom 71  H   pos: (  0.199165  0.074539  1.281690)  para_oo sigma:           0.00
             0.0000          0.0000          0.0000
             0.0000          0.0000          0.0000
             0.0000          0.0000          0.0000

     Atom 72  O   pos: ( -0.009397  0.391573  1.532775)  para_oo sigma:          -0.94
            -0.9427          0.0997          0.0515
             0.0922         -0.7427          0.1926
             0.0646          0.1491         -1.1345

     Atom 73  H   pos: (  0.012162  0.443399  1.583001)  para_oo sigma:           0.00
             0.0000          0.0000          0.0000
             0.0000          0.0000          0.0000
             0.0000          0.0000          0.0000

     Atom 74  H   pos: (  0.051349  0.373189  1.496486)  para_oo sigma:           0.00
             0.0000          0.0000          0.0000
             0.0000          0.0000          0.0000
             0.0000          0.0000          0.0000

     Atom 75  O   pos: ( -0.154524  0.225056  1.269447)  para_oo sigma:          -0.85
            -0.8505          0.1061         -0.0754
             0.1597         -0.8751          0.0320
            -0.0670          0.0514         -0.8267

     Atom 76  H   pos: ( -0.094735  0.226309  1.310303)  para_oo sigma:           0.00
             0.0000          0.0000          0.0000
             0.0000          0.0000          0.0000
             0.0000          0.0000          0.0000

     Atom 77  H   pos: (  0.794075  0.171824  1.305031)  para_oo sigma:           0.00
             0.0000          0.0000          0.0000
             0.0000          0.0000          0.0000
             0.0000          0.0000          0.0000

     Atom 78  O   pos: (  0.022097  0.019422  1.241201)  para_oo sigma:          -0.30
            -0.4564         -0.0761         -0.3039
            -0.0875          0.2907          0.3098
            -0.1631          0.1853         -0.7356

     Atom 79  H   pos: ( -0.276805  0.409149  1.254708)  para_oo sigma:           0.00
             0.0000          0.0000          0.0000
             0.0000          0.0000          0.0000
             0.0000          0.0000          0.0000

     Atom 80  H   pos: (  0.002875  0.054402  1.304822)  para_oo sigma:           0.00
             0.0000          0.0000          0.0000
             0.0000          0.0000          0.0000
             0.0000          0.0000          0.0000

     Atom 81  O   pos: (  0.199782  0.206744  0.951839)  para_oo sigma:          -1.25
            -1.3446         -0.0844         -0.1510
            -0.0437         -1.2314         -0.0843
            -0.1304         -0.0392         -1.1619

     Atom 82  H   pos: (  0.259688  0.237671  0.980593)  para_oo sigma:           0.00
             0.0000          0.0000          0.0000
             0.0000          0.0000          0.0000
             0.0000          0.0000          0.0000

     Atom 83  H   pos: (  0.206482  0.201028  0.873910)  para_oo sigma:           0.00
             0.0000          0.0000          0.0000
             0.0000          0.0000          0.0000
             0.0000          0.0000          0.0000

     Atom 84  O   pos: ( -0.126640  0.387593  0.129785)  para_oo sigma:          -0.62
            -0.5906          0.0557          0.1020
             0.0399         -0.3817         -0.0680
             0.0969         -0.0562         -0.8933

     Atom 85  H   pos: ( -0.066470  0.426864  0.115864)  para_oo sigma:           0.00
             0.0000          0.0000          0.0000
             0.0000          0.0000          0.0000
             0.0000          0.0000          0.0000

     Atom 86  H   pos: ( -0.099625  0.317099  0.126705)  para_oo sigma:           0.00
             0.0000          0.0000          0.0000
             0.0000          0.0000          0.0000
             0.0000          0.0000          0.0000

     Atom 87  O   pos: ( -0.068548  0.425777  1.196638)  para_oo sigma:          -0.94
            -0.9636         -0.0451          0.0645
            -0.0586         -0.9075          0.0235
             0.0305          0.0195         -0.9530

     Atom 88  H   pos: (  0.285060  0.000668  1.153717)  para_oo sigma:           0.00
             0.0000          0.0000          0.0000
             0.0000          0.0000          0.0000
             0.0000          0.0000          0.0000

     Atom 89  H   pos: ( -0.030762  0.371251  1.227232)  para_oo sigma:           0.00
             0.0000          0.0000          0.0000
             0.0000          0.0000          0.0000
             0.0000          0.0000          0.0000

     Atom 90  O   pos: (  0.048333  0.184900  1.072703)  para_oo sigma:          -0.21
            -0.1223         -0.3204         -0.5374
            -0.3354         -0.8358          0.1286
            -0.4949          0.1514          0.3293

     Atom 91  H   pos: (  0.055458  0.221394  1.137298)  para_oo sigma:           0.00
             0.0000          0.0000          0.0000
             0.0000          0.0000          0.0000
             0.0000          0.0000          0.0000

     Atom 92  H   pos: (  0.111946  0.189784  1.035281)  para_oo sigma:           0.00
             0.0000          0.0000          0.0000
             0.0000          0.0000          0.0000
             0.0000          0.0000          0.0000

     Atom 93  O   pos: ( -0.126555  0.227959  1.501317)  para_oo sigma:          -1.05
            -1.1516         -0.0370         -0.0886
             0.0026         -0.8661         -0.1455
            -0.1126         -0.1443         -1.1382

     Atom 94  H   pos: ( -0.139484  0.182470  1.560512)  para_oo sigma:           0.00
             0.0000          0.0000          0.0000
             0.0000          0.0000          0.0000
             0.0000          0.0000          0.0000

     Atom 95  H   pos: ( -0.086607  0.284807  1.525554)  para_oo sigma:           0.00
             0.0000          0.0000          0.0000
             0.0000          0.0000          0.0000
             0.0000          0.0000          0.0000

     Atom 96  O   pos: (  0.081345  0.363146  0.931644)  para_oo sigma:          -1.08
            -0.9612         -0.1061         -0.0571
            -0.0665         -1.0811          0.0373
            -0.1221          0.0604         -1.1829

     Atom 97  H   pos: (  0.116222  0.299702  0.948504)  para_oo sigma:           0.00
             0.0000          0.0000          0.0000
             0.0000          0.0000          0.0000
             0.0000          0.0000          0.0000

     Atom 98  H   pos: (  0.011589  0.347939  0.911873)  para_oo sigma:           0.00
             0.0000          0.0000          0.0000
             0.0000          0.0000          0.0000
             0.0000          0.0000          0.0000

     Atom 99  O   pos: ( -0.195834  0.359386  1.060987)  para_oo sigma:          -0.61
            -0.7902          0.2398          0.0111
             0.2824         -0.8900          0.0954
             0.0300          0.1029         -0.1541

     Atom100  H   pos: ( -0.151952  0.365795  1.000441)  para_oo sigma:           0.00
             0.0000          0.0000          0.0000
             0.0000          0.0000          0.0000
             0.0000          0.0000          0.0000

     Atom101  H   pos: ( -0.150197  0.370404  1.119073)  para_oo sigma:           0.00
             0.0000          0.0000          0.0000
             0.0000          0.0000          0.0000
             0.0000          0.0000          0.0000

     Atom102  O   pos: (  0.350228  0.057183  1.054674)  para_oo sigma:          -0.98
            -1.0874          0.0626         -0.0551
             0.0758         -0.9580         -0.0053
            -0.0423         -0.0099         -0.9024

     Atom103  H   pos: (  0.368633 -0.005348  1.019393)  para_oo sigma:           0.00
             0.0000          0.0000          0.0000
             0.0000          0.0000          0.0000
             0.0000          0.0000          0.0000

     Atom104  H   pos: (  0.413446  0.080410  1.084303)  para_oo sigma:           0.00
             0.0000          0.0000          0.0000
             0.0000          0.0000          0.0000
             0.0000          0.0000          0.0000

     Atom105  O   pos: (  0.402942  0.132161  0.855337)  para_oo sigma:          -0.50
            -0.6089          0.1863          0.0900
             0.1109         -0.5531          0.4426
             0.0342          0.3071         -0.3427

     Atom106  H   pos: (  0.384041  0.120029  0.925208)  para_oo sigma:           0.00
             0.0000          0.0000          0.0000
             0.0000          0.0000          0.0000
             0.0000          0.0000          0.0000

     Atom107  H   pos: (  0.373309  0.075544  0.816995)  para_oo sigma:           0.00
             0.0000          0.0000          0.0000
             0.0000          0.0000          0.0000
             0.0000          0.0000          0.0000

     Atom108  O   pos: (  0.024451  0.006224  0.891250)  para_oo sigma:          -0.32
             0.2476         -0.1091          0.1958
            -0.1957         -0.4531          0.0672
             0.1903          0.0770         -0.7499

     Atom109  H   pos: (  0.661123  0.404384  0.860227)  para_oo sigma:           0.00
             0.0000          0.0000          0.0000
             0.0000          0.0000          0.0000
             0.0000          0.0000          0.0000

     Atom110  H   pos: ( -0.221072  0.422206  0.886452)  para_oo sigma:           0.00
             0.0000          0.0000          0.0000
             0.0000          0.0000          0.0000
             0.0000          0.0000          0.0000

     Atom111  O   pos: ( -0.014457  0.090197  1.417011)  para_oo sigma:          -1.10
            -1.1195         -0.0215         -0.0263
            -0.0678         -1.1233          0.0297
            -0.0440          0.0725         -1.0585

     Atom112  H   pos: (  0.052249  0.092747  1.449798)  para_oo sigma:           0.00
             0.0000          0.0000          0.0000
             0.0000          0.0000          0.0000
             0.0000          0.0000          0.0000

     Atom113  H   pos: ( -0.057001  0.143271  1.449698)  para_oo sigma:           0.00
             0.0000          0.0000          0.0000
             0.0000          0.0000          0.0000
             0.0000          0.0000          0.0000

     Atom114  O   pos: (  0.065671  0.271832  1.249314)  para_oo sigma:          -1.05
            -1.0150          0.0048          0.0867
             0.0578         -1.0923          0.0310
             0.0706          0.0286         -1.0464

     Atom115  H   pos: (  0.102771  0.216883  1.282906)  para_oo sigma:           0.00
             0.0000          0.0000          0.0000
             0.0000          0.0000          0.0000
             0.0000          0.0000          0.0000

     Atom116  H   pos: (  0.118987  0.322572  1.240679)  para_oo sigma:           0.00
             0.0000          0.0000          0.0000
             0.0000          0.0000          0.0000
             0.0000          0.0000          0.0000

     Atom117  O   pos: (  0.586651  0.205785 -0.005324)  para_oo sigma:          -0.22
             0.0747          0.0674         -0.6304
            -0.0254         -0.5826         -0.2881
            -0.7457         -0.4580         -0.1583

     Atom118  H   pos: (  0.640662  0.256068 -0.003687)  para_oo sigma:           0.00
             0.0000          0.0000          0.0000
             0.0000          0.0000          0.0000
             0.0000          0.0000          0.0000

     Atom119  H   pos: (  0.544816  0.213385  0.055377)  para_oo sigma:           0.00
             0.0000          0.0000          0.0000
             0.0000          0.0000          0.0000
             0.0000          0.0000          0.0000

     Atom120  O   pos: (  0.681762  0.051001  1.517975)  para_oo sigma:          -0.75
            -1.0203         -0.0392          0.1755
            -0.1059         -0.6301         -0.0355
             0.2183          0.1001         -0.5871

     Atom121  H   pos: (  0.712139 -0.015952  1.509718)  para_oo sigma:           0.00
             0.0000          0.0000          0.0000
             0.0000          0.0000          0.0000
             0.0000          0.0000          0.0000

     Atom122  H   pos: (  0.731321  0.077573  1.568810)  para_oo sigma:           0.00
             0.0000          0.0000          0.0000
             0.0000          0.0000          0.0000
             0.0000          0.0000          0.0000

     Atom123  O   pos: (  0.222033  0.408304  0.002755)  para_oo sigma:          -0.30
             0.1367          0.2639          0.3008
             0.2538         -0.6435          0.3441
             0.3098          0.3548         -0.3968

     Atom124  H   pos: (  0.178204  0.349435  0.002666)  para_oo sigma:           0.00
             0.0000          0.0000          0.0000
             0.0000          0.0000          0.0000
             0.0000          0.0000          0.0000

     Atom125  H   pos: (  0.277094  0.394499  0.049945)  para_oo sigma:           0.00
             0.0000          0.0000          0.0000
             0.0000          0.0000          0.0000
             0.0000          0.0000          0.0000

     Atom126  O   pos: (  0.122720  0.222063 -0.000001)  para_oo sigma:          -0.90
            -0.9147          0.0348         -0.0499
             0.0719         -0.9052          0.0044
            -0.0680          0.0178         -0.8763

     Atom127  H   pos: (  0.171733  0.199648  0.050286)  para_oo sigma:           0.00
             0.0000          0.0000          0.0000
             0.0000          0.0000          0.0000
             0.0000          0.0000          0.0000

     Atom128  H   pos: (  0.057267  0.214950  0.034063)  para_oo sigma:           0.00
             0.0000          0.0000          0.0000
             0.0000          0.0000          0.0000
             0.0000          0.0000          0.0000

     Atom129  O   pos: (  0.671024  0.329728  1.434269)  para_oo sigma:          -0.88
            -0.9601          0.0464         -0.0529
             0.0769         -0.9161          0.0108
            -0.0578          0.0333         -0.7730

     Atom130  H   pos: ( -0.017539 -0.037882  1.448088)  para_oo sigma:           0.00
             0.0000          0.0000          0.0000
             0.0000          0.0000          0.0000
             0.0000          0.0000          0.0000

     Atom131  H   pos: (  0.724862  0.303166  1.475550)  para_oo sigma:           0.00
             0.0000          0.0000          0.0000
             0.0000          0.0000          0.0000
             0.0000          0.0000          0.0000

     Atom132  O   pos: (  0.693255  0.095440  1.330621)  para_oo sigma:          -1.05
            -0.9886          0.0240         -0.1462
             0.0310         -1.1579         -0.0174
            -0.1084         -0.0913         -0.9993

     Atom133  H   pos: (  0.696263  0.086160  1.405515)  para_oo sigma:           0.00
             0.0000          0.0000          0.0000
             0.0000          0.0000          0.0000
             0.0000          0.0000          0.0000

     Atom134  H   pos: (  0.710876  0.030547  1.301231)  para_oo sigma:           0.00
             0.0000          0.0000          0.0000
             0.0000          0.0000          0.0000
             0.0000          0.0000          0.0000

     Atom135  O   pos: (  0.495711  0.360474  1.534621)  para_oo sigma:          -1.00
            -0.9287         -0.0373         -0.0544
            -0.0135         -0.9064          0.0710
            -0.0244          0.0056         -1.1637

     Atom136  H   pos: (  0.519986  0.418454  1.575383)  para_oo sigma:           0.00
             0.0000          0.0000          0.0000
             0.0000          0.0000          0.0000
             0.0000          0.0000          0.0000

     Atom137  H   pos: (  0.554888  0.333778  1.500651)  para_oo sigma:           0.00
             0.0000          0.0000          0.0000
             0.0000          0.0000          0.0000
             0.0000          0.0000          0.0000

     Atom138  O   pos: (  0.378465  0.207594  1.261125)  para_oo sigma:          -1.00
            -1.0053          0.0062          0.0199
             0.0569         -0.9661         -0.1328
            -0.0110         -0.1396         -1.0420

     Atom139  H   pos: (  0.310991  0.183206  1.283653)  para_oo sigma:           0.00
             0.0000          0.0000          0.0000
             0.0000          0.0000          0.0000
             0.0000          0.0000          0.0000

     Atom140  H   pos: (  0.382686  0.277627  1.278543)  para_oo sigma:           0.00
             0.0000          0.0000          0.0000
             0.0000          0.0000          0.0000
             0.0000          0.0000          0.0000

     Atom141  O   pos: (  0.221035  0.394158  1.231734)  para_oo sigma:          -0.82
            -0.8265          0.1713          0.0277
             0.1100         -0.8092         -0.0416
             0.0496         -0.0188         -0.8320

     Atom142  H   pos: (  0.275161  0.358403  1.199737)  para_oo sigma:           0.00
             0.0000          0.0000          0.0000
             0.0000          0.0000          0.0000
             0.0000          0.0000          0.0000

     Atom143  H   pos: (  0.530491  0.001840  1.205862)  para_oo sigma:           0.00
             0.0000          0.0000          0.0000
             0.0000          0.0000          0.0000
             0.0000          0.0000          0.0000

     Atom144  O   pos: (  0.686241  0.184623  1.005179)  para_oo sigma:          -1.18
            -1.2085         -0.0381         -0.0129
            -0.0201         -1.1222         -0.0884
            -0.0520          0.0116         -1.2102

     Atom145  H   pos: (  0.733145  0.238709  1.025229)  para_oo sigma:           0.00
             0.0000          0.0000          0.0000
             0.0000          0.0000          0.0000
             0.0000          0.0000          0.0000

     Atom146  H   pos: (  0.680942  0.192165  0.929166)  para_oo sigma:           0.00
             0.0000          0.0000          0.0000
             0.0000          0.0000          0.0000
             0.0000          0.0000          0.0000

     Atom147  O   pos: (  0.163617  0.089051  1.499136)  para_oo sigma:          -1.02
            -0.9835          0.0125         -0.0232
             0.0499         -1.1437         -0.0921
            -0.0033         -0.0466         -0.9434

     Atom148  H   pos: (  0.206082  0.031290  1.514346)  para_oo sigma:           0.00
             0.0000          0.0000          0.0000
             0.0000          0.0000          0.0000
             0.0000          0.0000          0.0000

     Atom149  H   pos: (  0.149607  0.127202  1.561881)  para_oo sigma:           0.00
             0.0000          0.0000          0.0000
             0.0000          0.0000          0.0000
             0.0000          0.0000          0.0000

     Atom150  O   pos: (  0.446734  0.392681  1.206758)  para_oo sigma:          -1.04
            -1.1093          0.0863         -0.0913
             0.0484         -0.8995         -0.0477
            -0.1106         -0.0247         -1.1092

     Atom151  H   pos: (  0.783697 -0.010608  1.171757)  para_oo sigma:           0.00
             0.0000          0.0000          0.0000
             0.0000          0.0000          0.0000
             0.0000          0.0000          0.0000

     Atom152  H   pos: (  0.504751  0.348529  1.218768)  para_oo sigma:           0.00
             0.0000          0.0000          0.0000
             0.0000          0.0000          0.0000
             0.0000          0.0000          0.0000

     Atom153  O   pos: (  0.524239  0.114082  1.139277)  para_oo sigma:          -0.88
            -0.8284          0.0399          0.0510
             0.0375         -0.8952         -0.0062
             0.0896          0.0071         -0.9209

     Atom154  H   pos: (  0.492813  0.168051  1.177732)  para_oo sigma:           0.00
             0.0000          0.0000          0.0000
             0.0000          0.0000          0.0000
             0.0000          0.0000          0.0000

     Atom155  H   pos: (  0.577825  0.141349  1.097991)  para_oo sigma:           0.00
             0.0000          0.0000          0.0000
             0.0000          0.0000          0.0000
             0.0000          0.0000          0.0000

     Atom156  O   pos: (  0.333484  0.242626  1.504812)  para_oo sigma:          -0.96
            -0.9352          0.0016          0.0802
             0.0056         -0.8691         -0.1437
             0.0865         -0.1171         -1.0790

     Atom157  H   pos: (  0.328308  0.189446  1.555910)  para_oo sigma:           0.00
             0.0000          0.0000          0.0000
             0.0000          0.0000          0.0000
             0.0000          0.0000          0.0000

     Atom158  H   pos: (  0.391281  0.282968  1.525914)  para_oo sigma:           0.00
             0.0000          0.0000          0.0000
             0.0000          0.0000          0.0000
             0.0000          0.0000          0.0000

     Atom159  O   pos: (  0.569322  0.344400  1.034538)  para_oo sigma:          -0.43
            -0.4325         -0.5406          0.2095
            -0.5336         -0.5943         -0.3325
             0.2066         -0.3282         -0.2593

     Atom160  H   pos: (  0.602623  0.279343  1.028732)  para_oo sigma:           0.00
             0.0000          0.0000          0.0000
             0.0000          0.0000          0.0000
             0.0000          0.0000          0.0000

     Atom161  H   pos: (  0.532342  0.352154  0.968117)  para_oo sigma:           0.00
             0.0000          0.0000          0.0000
             0.0000          0.0000          0.0000
             0.0000          0.0000          0.0000

     Atom162  O   pos: (  0.349549  0.333696  1.018748)  para_oo sigma:          -0.93
            -0.9463          0.0028         -0.0381
             0.0225         -0.9632         -0.0320
            -0.0520         -0.0023         -0.8694

     Atom163  H   pos: (  0.402108  0.332437  0.965952)  para_oo sigma:           0.00
             0.0000          0.0000          0.0000
             0.0000          0.0000          0.0000
             0.0000          0.0000          0.0000

     Atom164  H   pos: (  0.387179  0.341379  1.081190)  para_oo sigma:           0.00
             0.0000          0.0000          0.0000
             0.0000          0.0000          0.0000
             0.0000          0.0000          0.0000

     Atom165  O   pos: (  0.834544  0.087416  1.113916)  para_oo sigma:          -0.56
            -0.8929          0.1890          0.2125
             0.1828         -0.5458          0.0687
             0.3012          0.0067         -0.2292

     Atom166  H   pos: (  0.785997  0.112924  1.065230)  para_oo sigma:           0.00
             0.0000          0.0000          0.0000
             0.0000          0.0000          0.0000
             0.0000          0.0000          0.0000

     Atom167  H   pos: (  0.842754  0.139171  1.168664)  para_oo sigma:           0.00
             0.0000          0.0000          0.0000
             0.0000          0.0000          0.0000
             0.0000          0.0000          0.0000

     Atom168  O   pos: (  0.840465  0.092086  0.849113)  para_oo sigma:          -0.82
            -0.5600         -0.5059          0.1782
            -0.2334         -0.8127          0.0130
             0.1298          0.1010         -1.0909

     Atom169  H   pos: (  0.828991  0.018321  0.852674)  para_oo sigma:           0.00
             0.0000          0.0000          0.0000
             0.0000          0.0000          0.0000
             0.0000          0.0000          0.0000

     Atom170  H   pos: (  0.771266  0.116288  0.841389)  para_oo sigma:           0.00
             0.0000          0.0000          0.0000
             0.0000          0.0000          0.0000
             0.0000          0.0000          0.0000

     Atom171  O   pos: (  0.562650 -0.041311  0.865568)  para_oo sigma:          -0.41
            -0.0159          0.1625          0.1736
             0.2039         -0.7187          0.1696
             0.1927          0.0303         -0.4983

     Atom172  H   pos: (  0.492122 -0.058366  0.882867)  para_oo sigma:           0.00
             0.0000          0.0000          0.0000
             0.0000          0.0000          0.0000
             0.0000          0.0000          0.0000

     Atom173  H   pos: (  0.596525 -0.044190  0.930411)  para_oo sigma:           0.00
             0.0000          0.0000          0.0000
             0.0000          0.0000          0.0000
             0.0000          0.0000          0.0000

     Atom174  O   pos: (  0.497011  0.118306  1.397269)  para_oo sigma:          -0.33
             0.1873         -0.3023          0.0112
            -0.2757         -0.4450          0.0930
            -0.1121          0.1122         -0.7335

     Atom175  H   pos: (  0.558199  0.111454  1.358249)  para_oo sigma:           0.00
             0.0000          0.0000          0.0000
             0.0000          0.0000          0.0000
             0.0000          0.0000          0.0000

     Atom176  H   pos: (  0.449246  0.155749  1.355551)  para_oo sigma:           0.00
             0.0000          0.0000          0.0000
             0.0000          0.0000          0.0000
             0.0000          0.0000          0.0000

     Atom177  O   pos: (  0.611196  0.276007  1.255530)  para_oo sigma:          -1.00
            -0.9145          0.1044          0.1483
             0.0785         -1.0960          0.0296
             0.0674          0.0306         -1.0002

     Atom178  H   pos: (  0.632181  0.206457  1.253775)  para_oo sigma:           0.00
             0.0000          0.0000          0.0000
             0.0000          0.0000          0.0000
             0.0000          0.0000          0.0000

     Atom179  H   pos: (  0.630588  0.294675  1.325055)  para_oo sigma:           0.00
             0.0000          0.0000          0.0000
             0.0000          0.0000          0.0000
             0.0000          0.0000          0.0000

     Atom180  O   pos: (  0.707913  0.337723  1.649880)  para_oo sigma:          -0.79
            -0.6937          0.0477          0.0572
             0.0962         -0.8491          0.0658
             0.0693          0.0316         -0.8271

     Atom181  H   pos: ( -0.226713  0.381299  0.041137)  para_oo sigma:           0.00
             0.0000          0.0000          0.0000
             0.0000          0.0000          0.0000
             0.0000          0.0000          0.0000

     Atom182  H   pos: (  0.664463  0.400843  0.026988)  para_oo sigma:           0.00
             0.0000          0.0000          0.0000
             0.0000          0.0000          0.0000
             0.0000          0.0000          0.0000

     Atom183  O   pos: (  0.207238  0.197140  0.762990)  para_oo sigma:           0.10
            -0.3566         -0.8729          0.2349
            -1.0607          0.2055         -0.3481
             0.3042         -0.2818          0.4561

     Atom184  H   pos: (  0.154957  0.244433  0.743370)  para_oo sigma:           0.00
             0.0000          0.0000          0.0000
             0.0000          0.0000          0.0000
             0.0000          0.0000          0.0000

     Atom185  O   pos: ( -0.112540  0.378295  0.886096)  para_oo sigma:          -0.49
            -0.0682         -0.1432         -0.2544
            -0.1692         -0.7632         -0.5476
            -0.2971         -0.6048         -0.6434

     Atom186  H   pos: ( -0.083022  0.441002  0.865503)  para_oo sigma:           0.00
             0.0000          0.0000          0.0000
             0.0000          0.0000          0.0000
             0.0000          0.0000          0.0000

     Atom187  O   pos: (  0.477833  0.359900  0.870023)  para_oo sigma:          -0.76
            -0.9461         -0.1942         -0.4180
            -0.0561         -0.7848         -0.0719
            -0.2607         -0.0752         -0.5442

     Atom188  H   pos: (  0.518750  0.313647  0.831904)  para_oo sigma:           0.00
             0.0000          0.0000          0.0000
             0.0000          0.0000          0.0000
             0.0000          0.0000          0.0000

     Atom189  O   pos: (  0.691406  0.207373  0.810459)  para_oo sigma:          -0.33
            -0.6253         -0.5950          0.5412
            -0.8765         -0.3219         -0.4399
             0.6393         -0.3021         -0.0449

     Atom190  H   pos: (  0.636854  0.235587  0.771034)  para_oo sigma:           0.00
             0.0000          0.0000          0.0000
             0.0000          0.0000          0.0000
             0.0000          0.0000          0.0000

     Paramagnetic US L_R Q_R contribution in ppm:

     Atom  1  Ca  pos: (  0.120633  0.445683  0.472556)  para_lq sigma:         200.37
           197.3520         -0.4754         -0.5095
            -0.7419        202.1836          0.1601
            -0.1505         -0.2819        201.5596

     Atom  2  Ca  pos: ( -0.158603  0.435769  0.307740)  para_lq sigma:         202.37
           202.3275         -0.6844         -0.6475
            -0.7007        202.5563         -0.2968
            -0.8228         -0.5222        202.2410

     Atom  3  Ca  pos: ( -0.005994  0.211186  0.290360)  para_lq sigma:         200.78
           199.3197         -1.0276          1.1162
            -1.1027        201.6230          0.4036
             0.8322          0.0028        201.4010

     Atom  4  Ca  pos: (  0.251126  0.206026  0.474378)  para_lq sigma:         201.29
           200.5966         -2.7477         -1.8245
            -2.8159        201.3579         -0.7410
            -1.5012         -0.0866        201.9132

     Atom  5  Ca  pos: ( -0.147103  0.274529  0.758047)  para_lq sigma:         199.98
           201.7611          1.3881         -1.2468
             1.0436        199.8823          0.2494
            -1.3362          0.0303        198.2931

     Atom  6  Ca  pos: (  0.059889  0.083552  0.726687)  para_lq sigma:         200.62
           199.7348         -0.2993         -0.7425
            -1.0170        201.0598         -0.4163
            -0.8677         -0.0431        201.0790

     Atom  7  Ca  pos: ( -0.012193  0.029106  1.074095)  para_lq sigma:         202.78
           203.2987          1.7964          0.2045
             2.0035        203.6988         -0.6898
             0.6778         -0.5643        201.3462

     Atom  8  Ca  pos: (  0.933279 -0.022439  0.482439)  para_lq sigma:         201.79
           201.5275         -0.5537         -0.5341
            -0.4984        202.4814          0.3897
            -0.3734          0.0314        201.3686

     Atom  9  Ca  pos: (  0.341593  0.431555  0.304238)  para_lq sigma:         202.32
           201.9536         -0.5496         -0.6973
            -0.5167        202.7141         -0.2532
            -0.9851         -0.3624        202.2817

     Atom 10  Ca  pos: (  0.496446  0.206388  0.303916)  para_lq sigma:         201.57
           200.6088         -0.6224          0.8841
            -0.7865        202.8198          0.2795
             0.5204         -0.1735        201.2840

     Atom 11  Ca  pos: (  0.751273  0.198532  0.463118)  para_lq sigma:         200.58
           199.0995         -2.1064         -0.8978
            -2.3402        201.3752         -1.3684
            -0.8063         -0.7113        201.2619

     Atom 12  Ca  pos: (  0.354432  0.291314  0.759236)  para_lq sigma:         200.78
           202.5514          3.4467          0.3938
             2.9609        200.5979         -1.5282
             1.2499         -2.0206        199.1913

     Atom 13  Ca  pos: (  0.545976  0.077399  0.732540)  para_lq sigma:         201.14
           201.2573         -1.3511         -1.3298
            -1.6092        202.2616          0.0733
            -2.1333          0.6015        199.8898

     Atom 14  Ca  pos: (  0.509644  0.059365  1.560198)  para_lq sigma:         202.93
           202.4040         -0.0680         -0.1069
            -0.5892        203.1535          0.3740
            -0.8097          0.3726        203.2252

     Atom 15  Si  pos: (  0.863983  0.113309  0.087717)  para_lq sigma:          -0.63
            -0.7826          2.9764          2.8119
             2.5816         -2.9905          2.1451
             1.8112          1.4449          1.8977

     Atom 16  Si  pos: (  0.510005  0.227729  0.576169)  para_lq sigma:          -0.79
            -0.4261          3.1040         -2.7983
             2.4320         -0.1181         -0.9811
            -2.9777         -0.3526         -1.8121

     Atom 17  Si  pos: (  0.732418  0.207984  0.244822)  para_lq sigma:          -0.56
            -0.9358          1.0051          0.0957
             1.6981         -1.2149         -0.0974
             0.5972          0.6059          0.4825

     Atom 18  Si  pos: (  0.367120  0.125624  0.098754)  para_lq sigma:          -0.66
            -1.8018          2.7259          2.0121
             2.6138         -2.2716          2.0577
             1.2998          1.3373          2.1082

     Atom 19  Si  pos: (  0.019306  0.239452  0.581946)  para_lq sigma:          -0.89
            -0.8707          2.5333         -1.7451
             2.0350          0.2416         -0.4876
            -2.0466         -0.0356         -2.0330

     Atom 20  Si  pos: (  0.231553  0.221442  0.250720)  para_lq sigma:          -0.77
            -0.3543          2.2918          0.6217
             2.6058         -1.4756         -0.4945
             0.7766         -0.1008         -0.4815

     Atom 21  Si  pos: ( -0.129056  0.408535  0.549072)  para_lq sigma:          -0.83
             0.6502          3.6672          0.2049
             3.9684         -3.8481          0.1062
             0.3643         -0.6507          0.7217

     Atom 22  Si  pos: (  0.099452  0.421780  0.247599)  para_lq sigma:          -0.59
             0.6587          2.4766         -0.8547
             2.1076         -2.5265          0.2252
            -0.0467          0.4742          0.0946

     Atom 23  Si  pos: (  0.372280  0.412600  0.545047)  para_lq sigma:          -0.75
             1.1310          3.1359          0.6451
             3.4230         -4.5583          0.3350
             0.8711         -0.3092          1.1798

     Atom 24  Si  pos: (  0.603351  0.410926  0.240315)  para_lq sigma:          -0.57
             1.3919          2.7520         -1.2587
             2.6118         -2.7931          0.1006
            -0.6809          0.6127         -0.3019

     Atom 25  O   pos: (  0.167079  0.321847  0.218083)  para_lq sigma:        -103.46
          -103.7572          3.4157         -0.2286
             3.4940       -106.8563          0.1213
            -0.1159          0.2037        -99.7753

     Atom 26  O   pos: (  0.265034  0.033950  0.534460)  para_lq sigma:        -112.97
          -115.0786         -3.9264          0.9922
            -3.9750       -114.2146          0.7043
             0.8277          0.3625       -109.6215

     Atom 27  O   pos: (  0.477478  0.038321  0.316069)  para_lq sigma:        -109.87
          -110.4418         -3.3853         -2.5917
            -2.8945       -109.4626         -2.6387
            -2.9845         -3.0623       -109.6957

     Atom 28  O   pos: ( -0.215857  0.401369  0.465837)  para_lq sigma:        -109.97
          -111.3287         -0.0399         -3.9195
             0.4352       -107.7630          0.2177
            -3.8745         -0.1189       -110.8291

     Atom 29  O   pos: (  0.007879  0.384908  0.316601)  para_lq sigma:        -110.52
          -112.2960         -2.3743          3.5546
            -2.6575       -108.2152          1.4745
             4.2752          1.7782       -111.0443

     Atom 30  O   pos: (  0.356591  0.089777  1.638215)  para_lq sigma:        -109.43
          -107.1025         -0.1823          0.4747
            -0.0689       -106.6615         -0.3539
             0.3510         -0.6434       -114.5275

     Atom 31  O   pos: ( -0.046765  0.205391  0.124963)  para_lq sigma:        -111.86
          -113.8386         -3.7557         -1.3962
            -3.9866       -112.7378         -1.4715
            -1.1655         -1.1761       -108.9943

     Atom 32  O   pos: (  0.015752  0.260238  0.704512)  para_lq sigma:        -113.08
          -108.7559         -0.2555         -0.8305
             0.5885       -111.6460         -0.5280
            -0.6514         -0.5558       -118.8392

     Atom 33  O   pos: (  0.257850  0.169637  0.142119)  para_lq sigma:        -103.02
          -103.8814          1.8911          2.1288
             1.9761       -101.1759         -2.6606
             2.1669         -2.7083       -104.0099

     Atom 34  O   pos: (  0.336348  0.424397  0.660683)  para_lq sigma:        -112.57
          -110.1120          0.5839          1.4098
             0.3143       -108.9472         -1.3599
             1.9955         -1.1887       -118.6386

     Atom 35  O   pos: (  0.884941 -0.001640  0.134427)  para_lq sigma:        -104.11
          -101.5895          1.4622         -1.4993
             1.2319       -105.7578          2.9034
            -1.3567          3.0141       -104.9813

     Atom 36  O   pos: (  0.407373  0.289159  0.542800)  para_lq sigma:        -105.06
          -105.7066          3.1888         -1.6353
             2.9669       -107.4934          0.6852
            -2.0275          0.6991       -101.9846

     Atom 37  O   pos: (  0.669949  0.309741  0.213635)  para_lq sigma:        -103.20
          -103.3311          3.4013         -0.1760
             3.4793       -106.7233          0.2345
            -0.1899          0.4291        -99.5307

     Atom 38  O   pos: (  0.770364  0.032059  0.524443)  para_lq sigma:        -113.16
          -115.4773         -3.6094          1.3962
            -3.9764       -113.7241          1.2811
             1.3470          1.0535       -110.2641

     Atom 39  O   pos: (  0.980578  0.026177  0.311865)  para_lq sigma:        -110.42
          -110.7059         -2.8376         -2.5214
            -2.5294       -110.2806         -2.8772
            -2.9764         -3.2052       -110.2698

     Atom 40  O   pos: (  0.286052  0.407307  0.462010)  para_lq sigma:        -110.30
          -111.5235          0.2825         -3.8313
             0.8402       -107.9062          0.5831
            -3.9735          0.1661       -111.4579

     Atom 41  O   pos: (  0.507583  0.379624  0.305565)  para_lq sigma:        -110.71
          -112.9807         -1.7249          3.6812
            -1.8209       -108.3141          1.1574
             4.4706          1.4481       -110.8433

     Atom 42  O   pos: (  0.836872  0.075275  1.629440)  para_lq sigma:        -108.86
          -106.5125          0.0981         -0.5542
            -0.0786       -106.5140         -0.8222
            -0.7924         -0.6965       -113.5543

     Atom 43  O   pos: (  0.453554  0.197630  0.141276)  para_lq sigma:        -110.52
          -112.5840         -3.7815         -2.0726
            -3.7822       -111.0376         -1.6764
            -1.2805         -1.2201       -107.9310

     Atom 44  O   pos: (  0.524105  0.251432  0.697378)  para_lq sigma:        -112.21
          -109.3852         -0.4899         -1.2014
            -0.0073       -110.7074         -0.5504
            -1.3323         -0.4654       -116.5457

     Atom 45  O   pos: (  0.758276  0.146370  0.143762)  para_lq sigma:        -102.96
          -103.2934          1.4497          2.8415
             1.6409       -101.6496         -3.0756
             2.9097         -3.0038       -103.9226

     Atom 46  O   pos: (  0.484465  0.110744  0.572874)  para_lq sigma:        -112.15
          -108.6923         -0.6725         -0.1547
            -1.4841       -119.0161         -0.3145
            -0.1779          0.0779       -108.7487

     Atom 47  O   pos: (  0.661906  0.143565  0.319068)  para_lq sigma:        -109.94
          -110.5583         -2.8856          3.3727
            -2.4588       -108.4405          2.9194
             3.7876          3.2680       -110.8158

     Atom 48  O   pos: (  0.602003  0.265134  0.508867)  para_lq sigma:        -111.73
          -113.2888         -2.2724          3.4081
            -2.1696       -110.6605          1.0975
             3.4242          1.2968       -111.2395

     Atom 49  O   pos: (  0.830044  0.238001  0.309961)  para_lq sigma:        -110.51
          -112.4736         -2.4910         -3.8391
            -2.9058       -108.0996         -1.3710
            -4.1748         -1.3643       -110.9602

     Atom 50  O   pos: (  0.012643  0.120692  0.568040)  para_lq sigma:        -112.16
          -108.3969          0.6335         -0.1236
            -0.0182       -119.5558         -0.9885
            -0.1136         -0.7692       -108.5227

     Atom 51  O   pos: (  0.161451  0.151475  0.319924)  para_lq sigma:        -110.77
          -111.0530         -2.9425          2.9969
            -2.5665       -110.1444          3.2390
             3.4655          3.6424       -111.1148

     Atom 52  O   pos: (  0.115842  0.288133  0.529820)  para_lq sigma:        -111.61
          -114.1707         -3.2805          2.8194
            -3.3804       -110.8813          1.6057
             2.5426          1.5688       -109.7862

     Atom 53  O   pos: (  0.327628  0.249764  0.318129)  para_lq sigma:        -110.91
          -112.6597         -2.0468         -3.8728
            -2.4946       -108.4604         -1.3612
            -4.4479         -1.2545       -111.5974

     Atom 54  O   pos: ( -0.169026  0.409604  0.664263)  para_lq sigma:        -112.75
          -111.1282          0.4051          1.9281
            -0.0319       -108.9270         -1.0119
             2.3498         -0.9322       -118.1838

     Atom 55  O   pos: (  0.369328  0.011781  0.148005)  para_lq sigma:        -102.89
          -100.5060          0.8246         -2.0404
             0.5847       -104.7210          3.3607
            -1.7097          3.4293       -103.4462

     Atom 56  O   pos: ( -0.084769  0.289472  0.536749)  para_lq sigma:        -104.90
          -105.9295          3.5255         -1.8895
             3.3083       -106.7912          0.3928
            -2.3156          0.1684       -101.9880

     Atom 57  O   pos: (  0.374107 -0.005067  0.723799)  para_lq sigma:        -101.05
           -98.5928         -1.5159         -4.7075
            -1.3985       -104.4777          2.0810
            -4.6535          2.5536       -100.0816

     Atom 58  H   pos: (  0.047774  0.380600  0.721053)  para_lq sigma:           0.00
             0.0000          0.0000          0.0000
             0.0000          0.0000          0.0000
             0.0000          0.0000          0.0000

     Atom 59  H   pos: (  0.333917  0.022435  0.668544)  para_lq sigma:           0.00
             0.0000          0.0000          0.0000
             0.0000          0.0000          0.0000
             0.0000          0.0000          0.0000

     Atom 60  O   pos: (  0.190581  0.366666  1.451307)  para_lq sigma:        -100.65
           -99.0669          5.5116          0.2059
             5.4190        -99.5355          2.9097
             0.3248          2.7363       -103.3423

     Atom 61  H   pos: (  0.204388  0.377359  1.380846)  para_lq sigma:           0.00
             0.0000          0.0000          0.0000
             0.0000          0.0000          0.0000
             0.0000          0.0000          0.0000

     Atom 62  H   pos: (  0.240076  0.315783  1.476779)  para_lq sigma:           0.00
             0.0000          0.0000          0.0000
             0.0000          0.0000          0.0000
             0.0000          0.0000          0.0000

     Atom 63  O   pos: (  0.909821 -0.030726  0.686480)  para_lq sigma:        -102.01
          -104.8658         -1.3842         -0.7650
            -1.4970       -106.0333          2.1575
            -0.8027          1.9220        -95.1270

     Atom 64  H   pos: (  0.574149  0.358581  0.692074)  para_lq sigma:           0.00
             0.0000          0.0000          0.0000
             0.0000          0.0000          0.0000
             0.0000          0.0000          0.0000

     Atom 65  H   pos: (  0.850397  0.008658  0.672243)  para_lq sigma:           0.00
             0.0000          0.0000          0.0000
             0.0000          0.0000          0.0000
             0.0000          0.0000          0.0000

     Atom 66  O   pos: (  0.374665  0.379726  0.128881)  para_lq sigma:        -100.57
          -102.8157          0.3753          2.7854
             0.4662       -104.3835          1.2538
             2.6499          1.2935        -94.5238

     Atom 67  H   pos: (  0.431753  0.420111  0.108772)  para_lq sigma:           0.00
             0.0000          0.0000          0.0000
             0.0000          0.0000          0.0000
             0.0000          0.0000          0.0000

     Atom 68  H   pos: (  0.403843  0.310114  0.131794)  para_lq sigma:           0.00
             0.0000          0.0000          0.0000
             0.0000          0.0000          0.0000
             0.0000          0.0000          0.0000

     Atom 69  O   pos: (  0.202857  0.140141  1.314608)  para_lq sigma:         -99.69
           -92.7780         -0.8608          0.6795
            -0.7373       -102.1130         -0.9747
             0.7100         -1.2533       -104.1734

     Atom 70  H   pos: (  0.196796  0.127630  1.388025)  para_lq sigma:           0.00
             0.0000          0.0000          0.0000
             0.0000          0.0000          0.0000
             0.0000          0.0000          0.0000

     Atom 71  H   pos: (  0.199165  0.074539  1.281690)  para_lq sigma:           0.00
             0.0000          0.0000          0.0000
             0.0000          0.0000          0.0000
             0.0000          0.0000          0.0000

     Atom 72  O   pos: ( -0.009397  0.391573  1.532775)  para_lq sigma:        -101.76
          -104.1481         -0.8253          1.3402
            -0.9664        -99.3853         -5.6198
             1.2558         -5.8518       -101.7374

     Atom 73  H   pos: (  0.012162  0.443399  1.583001)  para_lq sigma:           0.00
             0.0000          0.0000          0.0000
             0.0000          0.0000          0.0000
             0.0000          0.0000          0.0000

     Atom 74  H   pos: (  0.051349  0.373189  1.496486)  para_lq sigma:           0.00
             0.0000          0.0000          0.0000
             0.0000          0.0000          0.0000
             0.0000          0.0000          0.0000

     Atom 75  O   pos: ( -0.154524  0.225056  1.269447)  para_lq sigma:        -100.90
          -103.9862         -3.4794         -0.0412
            -3.2890        -95.6693          3.4721
            -0.2106          3.4477       -103.0340

     Atom 76  H   pos: ( -0.094735  0.226309  1.310303)  para_lq sigma:           0.00
             0.0000          0.0000          0.0000
             0.0000          0.0000          0.0000
             0.0000          0.0000          0.0000

     Atom 77  H   pos: (  0.794075  0.171824  1.305031)  para_lq sigma:           0.00
             0.0000          0.0000          0.0000
             0.0000          0.0000          0.0000
             0.0000          0.0000          0.0000

     Atom 78  O   pos: (  0.022097  0.019422  1.241201)  para_lq sigma:        -100.70
           -93.5991          2.7644          1.9669
             2.9975       -103.8072         -1.1646
             2.0067         -1.0757       -104.6925

     Atom 79  H   pos: ( -0.276805  0.409149  1.254708)  para_lq sigma:           0.00
             0.0000          0.0000          0.0000
             0.0000          0.0000          0.0000
             0.0000          0.0000          0.0000

     Atom 80  H   pos: (  0.002875  0.054402  1.304822)  para_lq sigma:           0.00
             0.0000          0.0000          0.0000
             0.0000          0.0000          0.0000
             0.0000          0.0000          0.0000

     Atom 81  O   pos: (  0.199782  0.206744  0.951839)  para_lq sigma:        -102.26
          -103.8452         -3.4714         -1.1797
            -3.3474        -97.0884         -2.3747
            -1.2189         -2.1663       -105.8391

     Atom 82  H   pos: (  0.259688  0.237671  0.980593)  para_lq sigma:           0.00
             0.0000          0.0000          0.0000
             0.0000          0.0000          0.0000
             0.0000          0.0000          0.0000

     Atom 83  H   pos: (  0.206482  0.201028  0.873910)  para_lq sigma:           0.00
             0.0000          0.0000          0.0000
             0.0000          0.0000          0.0000
             0.0000          0.0000          0.0000

     Atom 84  O   pos: ( -0.126640  0.387593  0.129785)  para_lq sigma:        -100.81
          -103.2892         -0.1243          2.6887
            -0.1585       -104.3993          0.0980
             2.6267          0.2641        -94.7447

     Atom 85  H   pos: ( -0.066470  0.426864  0.115864)  para_lq sigma:           0.00
             0.0000          0.0000          0.0000
             0.0000          0.0000          0.0000
             0.0000          0.0000          0.0000

     Atom 86  H   pos: ( -0.099625  0.317099  0.126705)  para_lq sigma:           0.00
             0.0000          0.0000          0.0000
             0.0000          0.0000          0.0000
             0.0000          0.0000          0.0000

     Atom 87  O   pos: ( -0.068548  0.425777  1.196638)  para_lq sigma:        -100.62
          -102.1059          1.4300          2.1046
             1.2751       -100.6245          5.6508
             2.2928          5.6394        -99.1153

     Atom 88  H   pos: (  0.285060  0.000668  1.153717)  para_lq sigma:           0.00
             0.0000          0.0000          0.0000
             0.0000          0.0000          0.0000
             0.0000          0.0000          0.0000

     Atom 89  H   pos: ( -0.030762  0.371251  1.227232)  para_lq sigma:           0.00
             0.0000          0.0000          0.0000
             0.0000          0.0000          0.0000
             0.0000          0.0000          0.0000

     Atom 90  O   pos: (  0.048333  0.184900  1.072703)  para_lq sigma:         -99.98
          -101.4450         -2.3703          2.6349
            -2.2928        -96.0557         -4.1528
             2.5779         -4.2991       -102.4442

     Atom 91  H   pos: (  0.055458  0.221394  1.137298)  para_lq sigma:           0.00
             0.0000          0.0000          0.0000
             0.0000          0.0000          0.0000
             0.0000          0.0000          0.0000

     Atom 92  H   pos: (  0.111946  0.189784  1.035281)  para_lq sigma:           0.00
             0.0000          0.0000          0.0000
             0.0000          0.0000          0.0000
             0.0000          0.0000          0.0000

     Atom 93  O   pos: ( -0.126555  0.227959  1.501317)  para_lq sigma:        -100.99
           -97.4022         -5.1422         -0.8571
            -4.8415       -102.6852          1.0397
            -0.8245          0.9147       -102.8957

     Atom 94  H   pos: ( -0.139484  0.182470  1.560512)  para_lq sigma:           0.00
             0.0000          0.0000          0.0000
             0.0000          0.0000          0.0000
             0.0000          0.0000          0.0000

     Atom 95  H   pos: ( -0.086607  0.284807  1.525554)  para_lq sigma:           0.00
             0.0000          0.0000          0.0000
             0.0000          0.0000          0.0000
             0.0000          0.0000          0.0000

     Atom 96  O   pos: (  0.081345  0.363146  0.931644)  para_lq sigma:        -100.32
          -102.9276          0.5101         -3.0560
             0.6934       -103.0403          1.3101
            -3.4454          1.3194        -94.9806

     Atom 97  H   pos: (  0.116222  0.299702  0.948504)  para_lq sigma:           0.00
             0.0000          0.0000          0.0000
             0.0000          0.0000          0.0000
             0.0000          0.0000          0.0000

     Atom 98  H   pos: (  0.011589  0.347939  0.911873)  para_lq sigma:           0.00
             0.0000          0.0000          0.0000
             0.0000          0.0000          0.0000
             0.0000          0.0000          0.0000

     Atom 99  O   pos: ( -0.195834  0.359386  1.060987)  para_lq sigma:         -99.69
          -101.3478         -1.1718         -0.2647
            -1.3057        -93.5549         -0.4024
             0.0233         -0.0529       -104.1528

     Atom100  H   pos: ( -0.151952  0.365795  1.000441)  para_lq sigma:           0.00
             0.0000          0.0000          0.0000
             0.0000          0.0000          0.0000
             0.0000          0.0000          0.0000

     Atom101  H   pos: ( -0.150197  0.370404  1.119073)  para_lq sigma:           0.00
             0.0000          0.0000          0.0000
             0.0000          0.0000          0.0000
             0.0000          0.0000          0.0000

     Atom102  O   pos: (  0.350228  0.057183  1.054674)  para_lq sigma:        -100.70
          -103.1657          0.2547         -1.8506
             0.4794       -101.5967         -5.1086
            -2.0659         -5.4178        -97.3443

     Atom103  H   pos: (  0.368633 -0.005348  1.019393)  para_lq sigma:           0.00
             0.0000          0.0000          0.0000
             0.0000          0.0000          0.0000
             0.0000          0.0000          0.0000

     Atom104  H   pos: (  0.413446  0.080410  1.084303)  para_lq sigma:           0.00
             0.0000          0.0000          0.0000
             0.0000          0.0000          0.0000
             0.0000          0.0000          0.0000

     Atom105  O   pos: (  0.402942  0.132161  0.855337)  para_lq sigma:        -100.29
           -95.9364         -4.6689          0.8042
            -4.7887       -101.0761         -0.8447
             0.8119         -1.3100       -103.8508

     Atom106  H   pos: (  0.384041  0.120029  0.925208)  para_lq sigma:           0.00
             0.0000          0.0000          0.0000
             0.0000          0.0000          0.0000
             0.0000          0.0000          0.0000

     Atom107  H   pos: (  0.373309  0.075544  0.816995)  para_lq sigma:           0.00
             0.0000          0.0000          0.0000
             0.0000          0.0000          0.0000
             0.0000          0.0000          0.0000

     Atom108  O   pos: (  0.024451  0.006224  0.891250)  para_lq sigma:        -101.14
          -104.1596          1.1747         -1.3227
             0.7447       -102.7341         -1.6347
            -1.4943         -1.6707        -96.5207

     Atom109  H   pos: (  0.661123  0.404384  0.860227)  para_lq sigma:           0.00
             0.0000          0.0000          0.0000
             0.0000          0.0000          0.0000
             0.0000          0.0000          0.0000

     Atom110  H   pos: ( -0.221072  0.422206  0.886452)  para_lq sigma:           0.00
             0.0000          0.0000          0.0000
             0.0000          0.0000          0.0000
             0.0000          0.0000          0.0000

     Atom111  O   pos: ( -0.014457  0.090197  1.417011)  para_lq sigma:        -100.17
          -103.8302          2.8614         -1.8654
             2.5140        -98.5500         -3.8721
            -2.1449         -3.7189        -98.1266

     Atom112  H   pos: (  0.052249  0.092747  1.449798)  para_lq sigma:           0.00
             0.0000          0.0000          0.0000
             0.0000          0.0000          0.0000
             0.0000          0.0000          0.0000

     Atom113  H   pos: ( -0.057001  0.143271  1.449698)  para_lq sigma:           0.00
             0.0000          0.0000          0.0000
             0.0000          0.0000          0.0000
             0.0000          0.0000          0.0000

     Atom114  O   pos: (  0.065671  0.271832  1.249314)  para_lq sigma:        -100.30
          -102.5995         -1.4713         -1.9988
            -1.1900       -102.7894          3.7615
            -2.0751          3.8218        -95.5083

     Atom115  H   pos: (  0.102771  0.216883  1.282906)  para_lq sigma:           0.00
             0.0000          0.0000          0.0000
             0.0000          0.0000          0.0000
             0.0000          0.0000          0.0000

     Atom116  H   pos: (  0.118987  0.322572  1.240679)  para_lq sigma:           0.00
             0.0000          0.0000          0.0000
             0.0000          0.0000          0.0000
             0.0000          0.0000          0.0000

     Atom117  O   pos: (  0.586651  0.205785 -0.005324)  para_lq sigma:        -100.47
          -101.4389         -4.7740          3.8586
            -4.5692        -98.5550         -3.0527
             4.0277         -2.7837       -101.4200

     Atom118  H   pos: (  0.640662  0.256068 -0.003687)  para_lq sigma:           0.00
             0.0000          0.0000          0.0000
             0.0000          0.0000          0.0000
             0.0000          0.0000          0.0000

     Atom119  H   pos: (  0.544816  0.213385  0.055377)  para_lq sigma:           0.00
             0.0000          0.0000          0.0000
             0.0000          0.0000          0.0000
             0.0000          0.0000          0.0000

     Atom120  O   pos: (  0.681762  0.051001  1.517975)  para_lq sigma:         -99.51
           -99.1877          1.5965         -3.5863
             1.5697       -101.8128         -3.0769
            -3.6585         -2.5553        -97.5379

     Atom121  H   pos: (  0.712139 -0.015952  1.509718)  para_lq sigma:           0.00
             0.0000          0.0000          0.0000
             0.0000          0.0000          0.0000
             0.0000          0.0000          0.0000

     Atom122  H   pos: (  0.731321  0.077573  1.568810)  para_lq sigma:           0.00
             0.0000          0.0000          0.0000
             0.0000          0.0000          0.0000
             0.0000          0.0000          0.0000

     Atom123  O   pos: (  0.222033  0.408304  0.002755)  para_lq sigma:        -100.22
          -101.4506         -2.7906         -5.4894
            -3.0532       -101.5973          3.4274
            -5.5397          3.4233        -97.6013

     Atom124  H   pos: (  0.178204  0.349435  0.002666)  para_lq sigma:           0.00
             0.0000          0.0000          0.0000
             0.0000          0.0000          0.0000
             0.0000          0.0000          0.0000

     Atom125  H   pos: (  0.277094  0.394499  0.049945)  para_lq sigma:           0.00
             0.0000          0.0000          0.0000
             0.0000          0.0000          0.0000
             0.0000          0.0000          0.0000

     Atom126  O   pos: (  0.122720  0.222063 -0.000001)  para_lq sigma:        -100.41
          -104.5155          1.1796         -0.3989
             1.4040        -94.3239          3.0541
            -0.2467          3.0303       -102.4005

     Atom127  H   pos: (  0.171733  0.199648  0.050286)  para_lq sigma:           0.00
             0.0000          0.0000          0.0000
             0.0000          0.0000          0.0000
             0.0000          0.0000          0.0000

     Atom128  H   pos: (  0.057267  0.214950  0.034063)  para_lq sigma:           0.00
             0.0000          0.0000          0.0000
             0.0000          0.0000          0.0000
             0.0000          0.0000          0.0000

     Atom129  O   pos: (  0.671024  0.329728  1.434269)  para_lq sigma:        -100.49
           -99.5176          0.7246         -5.7170
             1.0199       -105.3205          0.1312
            -5.6405          0.1096        -96.6288

     Atom130  H   pos: ( -0.017539 -0.037882  1.448088)  para_lq sigma:           0.00
             0.0000          0.0000          0.0000
             0.0000          0.0000          0.0000
             0.0000          0.0000          0.0000

     Atom131  H   pos: (  0.724862  0.303166  1.475550)  para_lq sigma:           0.00
             0.0000          0.0000          0.0000
             0.0000          0.0000          0.0000
             0.0000          0.0000          0.0000

     Atom132  O   pos: (  0.693255  0.095440  1.330621)  para_lq sigma:        -100.70
           -94.4478          2.2081         -0.6803
             2.2786       -102.2336         -0.5644
            -0.0381         -1.3003       -105.4139

     Atom133  H   pos: (  0.696263  0.086160  1.405515)  para_lq sigma:           0.00
             0.0000          0.0000          0.0000
             0.0000          0.0000          0.0000
             0.0000          0.0000          0.0000

     Atom134  H   pos: (  0.710876  0.030547  1.301231)  para_lq sigma:           0.00
             0.0000          0.0000          0.0000
             0.0000          0.0000          0.0000
             0.0000          0.0000          0.0000

     Atom135  O   pos: (  0.495711  0.360474  1.534621)  para_lq sigma:        -100.97
          -103.9490         -0.3668          1.1720
            -0.5085       -100.1304         -5.5584
             1.4354         -6.0018        -98.8241

     Atom136  H   pos: (  0.519986  0.418454  1.575383)  para_lq sigma:           0.00
             0.0000          0.0000          0.0000
             0.0000          0.0000          0.0000
             0.0000          0.0000          0.0000

     Atom137  H   pos: (  0.554888  0.333778  1.500651)  para_lq sigma:           0.00
             0.0000          0.0000          0.0000
             0.0000          0.0000          0.0000
             0.0000          0.0000          0.0000

     Atom138  O   pos: (  0.378465  0.207594  1.261125)  para_lq sigma:        -101.56
          -105.2060         -2.6971          3.9908
            -2.2372       -103.4091         -1.7441
             3.8346         -1.7959        -96.0703

     Atom139  H   pos: (  0.310991  0.183206  1.283653)  para_lq sigma:           0.00
             0.0000          0.0000          0.0000
             0.0000          0.0000          0.0000
             0.0000          0.0000          0.0000

     Atom140  H   pos: (  0.382686  0.277627  1.278543)  para_lq sigma:           0.00
             0.0000          0.0000          0.0000
             0.0000          0.0000          0.0000
             0.0000          0.0000          0.0000

     Atom141  O   pos: (  0.221035  0.394158  1.231734)  para_lq sigma:        -101.36
           -99.7655          2.5428          5.0272
             2.3001       -105.6431          3.8689
             5.0937          4.0569        -98.6574

     Atom142  H   pos: (  0.275161  0.358403  1.199737)  para_lq sigma:           0.00
             0.0000          0.0000          0.0000
             0.0000          0.0000          0.0000
             0.0000          0.0000          0.0000

     Atom143  H   pos: (  0.530491  0.001840  1.205862)  para_lq sigma:           0.00
             0.0000          0.0000          0.0000
             0.0000          0.0000          0.0000
             0.0000          0.0000          0.0000

     Atom144  O   pos: (  0.686241  0.184623  1.005179)  para_lq sigma:        -101.96
           -99.4987         -4.8157         -1.5826
            -4.8692       -100.7438         -0.7239
            -1.9865         -0.3306       -105.6226

     Atom145  H   pos: (  0.733145  0.238709  1.025229)  para_lq sigma:           0.00
             0.0000          0.0000          0.0000
             0.0000          0.0000          0.0000
             0.0000          0.0000          0.0000

     Atom146  H   pos: (  0.680942  0.192165  0.929166)  para_lq sigma:           0.00
             0.0000          0.0000          0.0000
             0.0000          0.0000          0.0000
             0.0000          0.0000          0.0000

     Atom147  O   pos: (  0.163617  0.089051  1.499136)  para_lq sigma:         -99.73
           -96.0425          5.2578         -0.4504
             5.3587       -100.7924         -2.3451
            -0.4687         -2.0565       -102.3698

     Atom148  H   pos: (  0.206082  0.031290  1.514346)  para_lq sigma:           0.00
             0.0000          0.0000          0.0000
             0.0000          0.0000          0.0000
             0.0000          0.0000          0.0000

     Atom149  H   pos: (  0.149607  0.127202  1.561881)  para_lq sigma:           0.00
             0.0000          0.0000          0.0000
             0.0000          0.0000          0.0000
             0.0000          0.0000          0.0000

     Atom150  O   pos: (  0.446734  0.392681  1.206758)  para_lq sigma:        -100.89
          -103.3471          1.9743          1.3751
             1.4913       -102.2118          4.9492
             1.3344          5.1740        -97.1058

     Atom151  H   pos: (  0.783697 -0.010608  1.171757)  para_lq sigma:           0.00
             0.0000          0.0000          0.0000
             0.0000          0.0000          0.0000
             0.0000          0.0000          0.0000

     Atom152  H   pos: (  0.504751  0.348529  1.218768)  para_lq sigma:           0.00
             0.0000          0.0000          0.0000
             0.0000          0.0000          0.0000
             0.0000          0.0000          0.0000

     Atom153  O   pos: (  0.524239  0.114082  1.139277)  para_lq sigma:        -100.57
           -99.7359         -0.4551          6.3715
            -0.1964       -103.3503         -1.7104
             6.6704         -1.4380        -98.6174

     Atom154  H   pos: (  0.492813  0.168051  1.177732)  para_lq sigma:           0.00
             0.0000          0.0000          0.0000
             0.0000          0.0000          0.0000
             0.0000          0.0000          0.0000

     Atom155  H   pos: (  0.577825  0.141349  1.097991)  para_lq sigma:           0.00
             0.0000          0.0000          0.0000
             0.0000          0.0000          0.0000
             0.0000          0.0000          0.0000

     Atom156  O   pos: (  0.333484  0.242626  1.504812)  para_lq sigma:        -100.72
          -100.9374         -4.4467         -3.3025
            -4.3128       -101.0296          3.5039
            -3.0403          3.5690       -100.2045

     Atom157  H   pos: (  0.328308  0.189446  1.555910)  para_lq sigma:           0.00
             0.0000          0.0000          0.0000
             0.0000          0.0000          0.0000
             0.0000          0.0000          0.0000

     Atom158  H   pos: (  0.391281  0.282968  1.525914)  para_lq sigma:           0.00
             0.0000          0.0000          0.0000
             0.0000          0.0000          0.0000
             0.0000          0.0000          0.0000

     Atom159  O   pos: (  0.569322  0.344400  1.034538)  para_lq sigma:        -101.36
           -98.7657          3.8536         -3.6937
             3.6804       -103.1628         -1.0846
            -3.8179         -1.4026       -102.1578

     Atom160  H   pos: (  0.602623  0.279343  1.028732)  para_lq sigma:           0.00
             0.0000          0.0000          0.0000
             0.0000          0.0000          0.0000
             0.0000          0.0000          0.0000

     Atom161  H   pos: (  0.532342  0.352154  0.968117)  para_lq sigma:           0.00
             0.0000          0.0000          0.0000
             0.0000          0.0000          0.0000
             0.0000          0.0000          0.0000

     Atom162  O   pos: (  0.349549  0.333696  1.018748)  para_lq sigma:        -101.32
          -104.7254         -0.3243          0.7104
            -0.6563        -94.2073         -0.9051
             0.7176         -0.9266       -105.0421

     Atom163  H   pos: (  0.402108  0.332437  0.965952)  para_lq sigma:           0.00
             0.0000          0.0000          0.0000
             0.0000          0.0000          0.0000
             0.0000          0.0000          0.0000

     Atom164  H   pos: (  0.387179  0.341379  1.081190)  para_lq sigma:           0.00
             0.0000          0.0000          0.0000
             0.0000          0.0000          0.0000
             0.0000          0.0000          0.0000

     Atom165  O   pos: (  0.834544  0.087416  1.113916)  para_lq sigma:         -99.44
           -97.5469          2.4005         -4.0222
             2.4032       -100.0065         -2.7818
            -4.1438         -2.9545       -100.7744

     Atom166  H   pos: (  0.785997  0.112924  1.065230)  para_lq sigma:           0.00
             0.0000          0.0000          0.0000
             0.0000          0.0000          0.0000
             0.0000          0.0000          0.0000

     Atom167  H   pos: (  0.842754  0.139171  1.168664)  para_lq sigma:           0.00
             0.0000          0.0000          0.0000
             0.0000          0.0000          0.0000
             0.0000          0.0000          0.0000

     Atom168  O   pos: (  0.840465  0.092086  0.849113)  para_lq sigma:        -101.55
          -105.2750         -0.3752         -0.4095
             0.3326       -105.5169          0.9839
            -0.2473          0.9524        -93.8593

     Atom169  H   pos: (  0.828991  0.018321  0.852674)  para_lq sigma:           0.00
             0.0000          0.0000          0.0000
             0.0000          0.0000          0.0000
             0.0000          0.0000          0.0000

     Atom170  H   pos: (  0.771266  0.116288  0.841389)  para_lq sigma:           0.00
             0.0000          0.0000          0.0000
             0.0000          0.0000          0.0000
             0.0000          0.0000          0.0000

     Atom171  O   pos: (  0.562650 -0.041311  0.865568)  para_lq sigma:         -99.02
          -102.8131         -1.7370         -0.5555
            -1.9664        -92.5998          1.3387
             0.1933          1.2100       -101.6613

     Atom172  H   pos: (  0.492122 -0.058366  0.882867)  para_lq sigma:           0.00
             0.0000          0.0000          0.0000
             0.0000          0.0000          0.0000
             0.0000          0.0000          0.0000

     Atom173  H   pos: (  0.596525 -0.044190  0.930411)  para_lq sigma:           0.00
             0.0000          0.0000          0.0000
             0.0000          0.0000          0.0000
             0.0000          0.0000          0.0000

     Atom174  O   pos: (  0.497011  0.118306  1.397269)  para_lq sigma:        -100.15
          -103.1897          4.0478          0.7259
             3.9574        -95.4172          3.8981
             0.5841          3.9142       -101.8537

     Atom175  H   pos: (  0.558199  0.111454  1.358249)  para_lq sigma:           0.00
             0.0000          0.0000          0.0000
             0.0000          0.0000          0.0000
             0.0000          0.0000          0.0000

     Atom176  H   pos: (  0.449246  0.155749  1.355551)  para_lq sigma:           0.00
             0.0000          0.0000          0.0000
             0.0000          0.0000          0.0000
             0.0000          0.0000          0.0000

     Atom177  O   pos: (  0.611196  0.276007  1.255530)  para_lq sigma:        -101.46
           -95.7669          3.2764         -3.4779
             3.0588       -103.3143         -1.3223
            -3.8972         -1.3469       -105.2940

     Atom178  H   pos: (  0.632181  0.206457  1.253775)  para_lq sigma:           0.00
             0.0000          0.0000          0.0000
             0.0000          0.0000          0.0000
             0.0000          0.0000          0.0000

     Atom179  H   pos: (  0.630588  0.294675  1.325055)  para_lq sigma:           0.00
             0.0000          0.0000          0.0000
             0.0000          0.0000          0.0000
             0.0000          0.0000          0.0000

     Atom180  O   pos: (  0.707913  0.337723  1.649880)  para_lq sigma:        -101.33
          -104.3812          2.8947         -2.3732
             3.0711        -97.1214         -4.0840
            -2.5387         -4.3039       -102.4853

     Atom181  H   pos: ( -0.226713  0.381299  0.041137)  para_lq sigma:           0.00
             0.0000          0.0000          0.0000
             0.0000          0.0000          0.0000
             0.0000          0.0000          0.0000

     Atom182  H   pos: (  0.664463  0.400843  0.026988)  para_lq sigma:           0.00
             0.0000          0.0000          0.0000
             0.0000          0.0000          0.0000
             0.0000          0.0000          0.0000

     Atom183  O   pos: (  0.207238  0.197140  0.762990)  para_lq sigma:        -111.63
          -113.7445          4.7252         -1.8755
             5.0891       -112.6007          2.1299
            -2.0005          1.9226       -108.5579

     Atom184  H   pos: (  0.154957  0.244433  0.743370)  para_lq sigma:           0.00
             0.0000          0.0000          0.0000
             0.0000          0.0000          0.0000
             0.0000          0.0000          0.0000

     Atom185  O   pos: ( -0.112540  0.378295  0.886096)  para_lq sigma:        -110.73
          -109.7525         -2.3052          0.8964
            -2.2769       -113.8457          1.7601
             1.0093          2.4656       -108.5884

     Atom186  H   pos: ( -0.083022  0.441002  0.865503)  para_lq sigma:           0.00
             0.0000          0.0000          0.0000
             0.0000          0.0000          0.0000
             0.0000          0.0000          0.0000

     Atom187  O   pos: (  0.477833  0.359900  0.870023)  para_lq sigma:        -110.87
          -110.5952          2.9447          2.5832
             2.8288       -111.8418         -3.4723
             2.1004         -3.2358       -110.1859

     Atom188  H   pos: (  0.518750  0.313647  0.831904)  para_lq sigma:           0.00
             0.0000          0.0000          0.0000
             0.0000          0.0000          0.0000
             0.0000          0.0000          0.0000

     Atom189  O   pos: (  0.691406  0.207373  0.810459)  para_lq sigma:        -111.65
          -114.1822          2.6845         -4.1785
             2.4976       -110.0342          3.1585
            -4.3740          2.9752       -110.7393

     Atom190  H   pos: (  0.636854  0.235587  0.771034)  para_lq sigma:           0.00
             0.0000          0.0000          0.0000
             0.0000          0.0000          0.0000
             0.0000          0.0000          0.0000


     Total NMR chemical shifts in ppm: ---------------------------------------
     (adopting the Simpson convention for anisotropy and asymmetry)-----------

     Atom  1  Ca  pos: (  0.120633  0.445683  0.472556)  Total sigma:        1052.96
          1011.7022          1.1935        -14.5476
            -1.2502       1092.8644          3.5518
            -9.9616         -2.7584       1054.3040

     Ca   1    anisotropy:    -66.79    eta:   -0.7927
     Ca   1    sigma_11=   1057.57    axis=( -0.258080 -0.011067  0.966060)
     Ca   1    sigma_22=   1092.87    axis=(  0.001999 -0.999938 -0.010921)
     Ca   1    sigma_33=   1008.43    axis=( -0.966122  0.000888 -0.258086)

     Atom  2  Ca  pos: ( -0.158603  0.435769  0.307740)  Total sigma:        1099.73
          1093.4264        -16.1474        -23.5815
           -16.5317       1107.2338         -4.6398
           -28.0792         -5.1785       1098.5221

     Ca   2    anisotropy:    -53.05    eta:   -0.4695
     Ca   2    sigma_11=   1109.11    axis=(  0.075660  0.821296 -0.565463)
     Ca   2    sigma_22=   1125.71    axis=(  0.685256 -0.454785 -0.568855)
     Ca   2    sigma_33=   1064.36    axis=( -0.724362 -0.344447 -0.597207)

     Atom  3  Ca  pos: ( -0.005994  0.211186  0.290360)  Total sigma:        1074.42
          1053.0525        -19.6958         26.8302
           -19.1931       1100.9968          5.4184
            24.4802          0.7273       1069.2024

     Ca   3    anisotropy:    -66.86    eta:   -0.5507
     Ca   3    sigma_11=   1084.43    axis=(  0.441940  0.366883  0.818587)
     Ca   3    sigma_22=   1108.98    axis=(  0.398198 -0.897939  0.187468)
     Ca   3    sigma_33=   1029.84    axis=( -0.803820 -0.243110  0.542928)

     Atom  4  Ca  pos: (  0.251126  0.206026  0.474378)  Total sigma:        1104.71
          1102.4262        -40.5216        -35.3387
           -41.6925       1110.1105        -15.6612
           -31.8758         -7.0304       1101.5837

     Ca   4    anisotropy:    -88.84    eta:   -0.6220
     Ca   4    sigma_11=   1115.90    axis=( -0.132932 -0.600851  0.788231)
     Ca   4    sigma_22=   1152.74    axis=( -0.720635  0.604595  0.339337)
     Ca   4    sigma_33=   1045.48    axis=(  0.680451  0.522918  0.513364)

     Atom  5  Ca  pos: ( -0.147103  0.274529  0.758047)  Total sigma:        1060.67
          1097.0512         22.3885        -29.5860
            24.6352       1056.5550        -11.7492
           -32.7292         -7.6536       1028.4035

     Ca   5    anisotropy:     88.06    eta:   -0.5095
     Ca   5    sigma_11=   1046.27    axis=(  0.356468 -0.926775 -0.118401)
     Ca   5    sigma_22=   1016.36    axis=(  0.355732  0.017448  0.934425)
     Ca   5    sigma_33=   1119.38    axis=(  0.863936  0.375212 -0.335904)

     Atom  6  Ca  pos: (  0.059889  0.083552  0.726687)  Total sigma:        1073.43
          1048.5342         -8.5512         -8.7386
           -19.1386       1097.4954        -12.6747
            -9.5679        -15.0719       1074.2728

     Ca   6    anisotropy:    -49.97    eta:   -0.9210
     Ca   6    sigma_11=   1074.75    axis=( -0.437440  0.258982  0.861147)
     Ca   6    sigma_22=   1105.43    axis=( -0.165460  0.918100 -0.360159)
     Ca   6    sigma_33=   1040.12    axis=(  0.883895  0.300033  0.358763)

     Atom  7  Ca  pos: ( -0.012193  0.029106  1.074095)  Total sigma:        1071.93
          1060.5587         32.7551          4.2837
            35.6026       1109.8927         12.2629
            12.1785         16.6839       1045.3465

     Ca   7    anisotropy:     88.03    eta:   -0.0297
     Ca   7    sigma_11=   1043.46    axis=(  0.744228 -0.483332  0.460993)
     Ca   7    sigma_22=   1041.72    axis=(  0.495026 -0.064219 -0.866502)
     Ca   7    sigma_33=   1130.62    axis=(  0.448413  0.873078  0.191468)

     Atom  8  Ca  pos: (  0.933279 -0.022439  0.482439)  Total sigma:        1085.44
          1097.9510         -5.1350        -15.4655
            -6.9409       1102.1957         10.6315
           -14.4115          7.2063       1056.1619

     Ca   8    anisotropy:    -52.42    eta:   -0.4810
     Ca   8    sigma_11=   1094.50    axis=( -0.711488 -0.693060  0.115986)
     Ca   8    sigma_22=   1111.31    axis=(  0.643427 -0.708888 -0.288930)
     Ca   8    sigma_33=   1050.49    axis=(  0.282467 -0.130942  0.950298)

     Atom  9  Ca  pos: (  0.341593  0.431555  0.304238)  Total sigma:        1095.94
          1078.0764        -14.0070        -28.9510
           -12.9357       1107.8764         -0.9981
           -34.8390         -0.6589       1101.8646

     Ca   9    anisotropy:    -63.73    eta:   -0.4563
     Ca   9    sigma_11=   1107.49    axis=( -0.052251 -0.901764  0.429059)
     Ca   9    sigma_22=   1126.88    axis=(  0.577378 -0.377835 -0.723792)
     Ca   9    sigma_33=   1053.45    axis=(  0.814804  0.209911  0.540400)

     Atom 10  Ca  pos: (  0.496446  0.206388  0.303916)  Total sigma:        1085.73
          1069.5675        -13.5271         22.5431
           -14.4677       1123.1995          1.6611
            19.3033         -2.6796       1064.4294

     Ca  10    anisotropy:     62.15    eta:   -0.9722
     Ca  10    sigma_11=   1085.16    axis=(  0.682685  0.260320  0.682770)
     Ca  10    sigma_22=   1044.87    axis=(  0.679703  0.116757 -0.724135)
     Ca  10    sigma_33=   1127.17    axis=(  0.268225 -0.958437  0.097232)

     Atom 11  Ca  pos: (  0.751273  0.198532  0.463118)  Total sigma:        1084.23
          1069.6877        -29.8151        -18.7400
           -31.6658       1099.7564        -28.6662
           -18.7326        -21.7848       1083.2554

     Ca  11    anisotropy:    -76.91    eta:   -0.5336
     Ca  11    sigma_11=   1096.19    axis=( -0.628044  0.069032  0.775110)
     Ca  11    sigma_22=   1123.55    axis=(  0.360733 -0.856745  0.368591)
     Ca  11    sigma_33=   1032.96    axis=( -0.689516 -0.511099 -0.513172)

     Atom 12  Ca  pos: (  0.354432  0.291314  0.759236)  Total sigma:        1080.72
          1117.8766         51.2462         11.9031
            49.5298       1086.6350        -37.5412
            22.2959        -35.9485       1037.6510

     Ca  12    anisotropy:   -116.33    eta:   -0.9320
     Ca  12    sigma_11=   1083.36    axis=( -0.508713  0.568034 -0.646954)
     Ca  12    sigma_22=   1155.64    axis=( -0.785008 -0.614602  0.077639)
     Ca  12    sigma_33=   1003.17    axis=( -0.353517  0.547360  0.758566)

     Atom 13  Ca  pos: (  0.545976  0.077399  0.732540)  Total sigma:        1088.03
          1076.6387        -34.6317        -18.6640
           -39.1105       1115.2054         -8.1133
           -22.3331         -6.2297       1072.2498

     Ca  13    anisotropy:     74.75    eta:   -0.9215
     Ca  13    sigma_11=   1086.08    axis=( -0.436996 -0.349034  0.828981)
     Ca  13    sigma_22=   1040.15    axis=(  0.724836  0.409064  0.554328)
     Ca  13    sigma_33=   1137.87    axis=( -0.532585  0.843115  0.074233)

     Atom 14  Ca  pos: (  0.509644  0.059365  1.560198)  Total sigma:        1088.06
          1087.2632          9.7453        -14.1354
             4.7778       1075.3684          7.3920
           -21.5832          6.2486       1101.5351

     Ca  14    anisotropy:     38.47    eta:   -0.7665
     Ca  14    sigma_11=   1085.06    axis=(  0.605209  0.708622  0.362735)
     Ca  14    sigma_22=   1065.40    axis=( -0.574634  0.704220 -0.416977)
     Ca  14    sigma_33=   1113.70    axis=( -0.550924  0.043918  0.833399)

     Atom 15  Si  pos: (  0.863983  0.113309  0.087717)  Total sigma:         406.31
           396.4159         34.2773         35.1940
            31.3290        378.2291         27.6240
            26.7213         21.5727        444.2775

     Si  15    anisotropy:    101.51    eta:   -0.5674
     Si  15    sigma_11=    391.67    axis=(  0.644320  0.473501 -0.600540)
     Si  15    sigma_22=    353.27    axis=(  0.599573 -0.800225  0.012338)
     Si  15    sigma_33=    473.98    axis=(  0.474725  0.368018  0.799499)

     Atom 16  Si  pos: (  0.510005  0.227729  0.576169)  Total sigma:         404.02
           406.8620         37.0673        -30.8483
            27.8335        416.5792         -8.7557
           -31.1672         -1.8578        388.6247

     Si  16    anisotropy:     75.40    eta:   -0.7436
     Si  16    sigma_11=    397.58    axis=(  0.305870 -0.702025 -0.643121)
     Si  16    sigma_22=    360.20    axis=(  0.669078 -0.322067  0.669782)
     Si  16    sigma_33=    454.29    axis=(  0.677332  0.635164 -0.371199)

     Atom 17  Si  pos: (  0.732418  0.207984  0.244822)  Total sigma:         413.53
           417.2870         16.0203         -3.2601
            21.0752        402.9886         -0.9843
            -2.3760          8.2837        420.3218

     Si  17    anisotropy:    -35.94    eta:   -0.3764
     Si  17    sigma_11=    421.00    axis=( -0.060395  0.138097  0.988576)
     Si  17    sigma_22=    430.02    axis=( -0.826030 -0.562921  0.028172)
     Si  17    sigma_33=    389.57    axis=( -0.560380  0.814892 -0.148070)

     Atom 18  Si  pos: (  0.367120  0.125624  0.098754)  Total sigma:         406.89
           387.8078         29.6401         25.8515
            28.1884        385.8775         25.0615
            20.9713         18.5274        446.9823

     Si  18    anisotropy:     90.11    eta:   -0.6307
     Si  18    sigma_11=    395.80    axis=(  0.603687  0.595737 -0.529773)
     Si  18    sigma_22=    357.91    axis=(  0.698572 -0.715489 -0.008541)
     Si  18    sigma_33=    466.96    axis=(  0.384135  0.364928  0.848096)

     Atom 19  Si  pos: (  0.019306  0.239452  0.581946)  Total sigma:         400.46
           398.0942         30.0130        -20.2503
            23.7209        419.7306         -2.5260
           -22.4641          1.3014        383.5570

     Si  19    anisotropy:     60.57    eta:   -0.8386
     Si  19    sigma_11=    397.20    axis=(  0.456358 -0.562942 -0.689082)
     Si  19    sigma_22=    363.34    axis=(  0.659008 -0.306515  0.686846)
     Si  19    sigma_33=    440.84    axis=(  0.597868  0.767558 -0.231103)

     Atom 20  Si  pos: (  0.231553  0.221442  0.250720)  Total sigma:         409.48
           421.4301         26.8791          2.6451
            29.3502        399.5763         -6.1392
             1.5632          0.8107        407.4255

     Si  20    anisotropy:     46.79    eta:   -0.8951
     Si  20    sigma_11=    407.84    axis=(  0.063232 -0.104840  0.992477)
     Si  20    sigma_22=    379.92    axis=( -0.560839  0.818853  0.122231)
     Si  20    sigma_33=    440.67    axis=( -0.825507 -0.564348 -0.007021)

     Atom 21  Si  pos: ( -0.129056  0.408535  0.549072)  Total sigma:         402.72
           422.5515         41.8799          5.4089
            46.0485        364.2283         -1.8511
             8.7756         -8.7156        421.3673

     Si  21    anisotropy:    -94.31    eta:   -0.3997
     Si  21    sigma_11=    421.59    axis=( -0.086361 -0.156817  0.983844)
     Si  21    sigma_22=    446.72    axis=( -0.876466 -0.457545 -0.149865)
     Si  21    sigma_33=    339.85    axis=( -0.473654  0.875249  0.097931)

     Atom 22  Si  pos: (  0.099452  0.421780  0.247599)  Total sigma:         412.93
           429.1038         31.8591         -9.5807
            29.9768        396.3041          1.7738
            -0.1803          1.1039        413.3928

     Si  22    anisotropy:    -53.43    eta:   -0.9715
     Si  22    sigma_11=    413.44    axis=(  0.031644  0.140184  0.989620)
     Si  22    sigma_22=    448.05    axis=(  0.855388  0.508369 -0.099364)
     Si  22    sigma_33=    377.31    axis=(  0.517021 -0.849653  0.103825)

     Atom 23  Si  pos: (  0.372280  0.412600  0.545047)  Total sigma:         404.21
           428.5607         35.6724          8.0776
            40.4824        355.8282          2.6677
            13.3734         -3.9501        428.2466

     Si  23    anisotropy:    -97.40    eta:   -0.3882
     Si  23    sigma_11=    424.08    axis=( -0.365219 -0.212285  0.906394)
     Si  23    sigma_22=    449.28    axis=(  0.841909  0.340159  0.418904)
     Si  23    sigma_33=    339.28    axis=( -0.397245  0.916093  0.054492)

     Atom 24  Si  pos: (  0.603351  0.410926  0.240315)  Total sigma:         413.31
           437.1370         32.5192        -12.2035
            32.7598        392.3753          2.0971
            -5.0513          4.0876        410.4123

     Si  24    anisotropy:     62.84    eta:   -0.8809
     Si  24    sigma_11=    410.81    axis=(  0.036478  0.227774  0.973030)
     Si  24    sigma_22=    373.91    axis=( -0.470612  0.862868 -0.184344)
     Si  24    sigma_33=    455.20    axis=( -0.881586 -0.451195  0.138669)

     Atom 25  O   pos: (  0.167079  0.321847  0.218083)  Total sigma:         190.39
           177.6663        -31.6332         -3.2212
           -33.3374        209.4194          0.6660
            -2.2880          3.2354        184.0935

     O   25    anisotropy:     59.28    eta:   -0.6737
     O   25    sigma_11=    183.95    axis=(  0.005577  0.083420 -0.996499)
     O   25    sigma_22=    157.32    axis=(  0.848359  0.527160  0.048878)
     O   25    sigma_33=    229.91    axis=( -0.529391  0.845662  0.067830)

     Atom 26  O   pos: (  0.265034  0.033950  0.534460)  Total sigma:         132.95
           134.7193          0.7798        -13.0969
             0.0460        153.8633        -29.0155
           -17.4469        -33.6810        110.2708

     O   26    anisotropy:    -64.64    eta:   -0.8046
     O   26    sigma_11=    137.16    axis=( -0.934279  0.319626  0.157995)
     O   26    sigma_22=    171.84    axis=( -0.208742 -0.849593  0.484374)
     O   26    sigma_33=     89.86    axis=(  0.289050  0.419560  0.860476)

     Atom 27  O   pos: (  0.477478  0.038321  0.316069)  Total sigma:         105.02
            70.3766          0.4502        -12.0843
            11.5747        147.6685         -9.3502
           -16.8261        -17.4415         97.0110

     O   27    anisotropy:     70.61    eta:   -0.7411
     O   27    sigma_11=     98.93    axis=(  0.383489 -0.288423 -0.877353)
     O   27    sigma_22=     64.04    axis=( -0.916094  0.001636 -0.400960)
     O   27    sigma_33=    152.09    axis=(  0.117081  0.957502 -0.263596)

     Atom 28  O   pos: ( -0.215857  0.401369  0.465837)  Total sigma:          98.66
           115.3702        -12.0521         -2.9969
           -12.9145         71.2566        -12.1519
            -2.8103         -9.1854        109.3593

     O   28    anisotropy:    -50.19    eta:   -0.1952
     O   28    sigma_11=    112.13    axis=( -0.048797 -0.238296  0.969966)
     O   28    sigma_22=    118.66    axis=( -0.967672  0.251865  0.013196)
     O   28    sigma_33=     65.20    axis=(  0.247445  0.937965  0.242883)

     Atom 29  O   pos: (  0.007879  0.384908  0.316601)  Total sigma:         117.92
           140.0685         -4.5748          1.2282
           -10.3012        129.4587          6.9997
            11.3032          9.5926         84.2422

     O   29    anisotropy:    -54.19    eta:   -0.4413
     O   29    sigma_11=    128.01    axis=(  0.423323  0.877122  0.226837)
     O   29    sigma_22=    143.96    axis=( -0.896768  0.441284 -0.032787)
     O   29    sigma_33=     81.80    axis=( -0.128858 -0.189541  0.973381)

     Atom 30  O   pos: (  0.356591  0.089777  1.638215)  Total sigma:         154.31
           156.7103         -8.0759        -15.5200
            -5.7058        132.0719         15.3492
            -9.2192         13.5880        174.1529

     O   30    anisotropy:     46.60    eta:   -0.7422
     O   30    sigma_11=    150.31    axis=(  0.892473  0.020306  0.450644)
     O   30    sigma_22=    127.25    axis=( -0.112383 -0.957479  0.265713)
     O   30    sigma_33=    185.38    axis=( -0.436878  0.287787  0.852242)

     Atom 31  O   pos: ( -0.046765  0.205391  0.124963)  Total sigma:         130.03
           115.1146         11.9123         20.5580
            10.8053        111.0009          6.2589
            23.7862         12.4396        163.9597

     O   31    anisotropy:     67.63    eta:   -0.3172
     O   31    sigma_11=    114.63    axis=(  0.555029  0.735354 -0.388840)
     O   31    sigma_22=    100.33    axis=(  0.743743 -0.648050 -0.163942)
     O   31    sigma_33=    175.11    axis=(  0.372543  0.198205  0.906601)

     Atom 32  O   pos: (  0.015752  0.260238  0.704512)  Total sigma:          99.82
           144.2722        -18.4403        -32.7884
            -3.7753        102.2758         10.8312
           -26.7893          6.7876         52.8996

     O   32    anisotropy:     84.79    eta:   -0.9905
     O   32    sigma_11=     99.55    axis=( -0.253838 -0.967029 -0.020525)
     O   32    sigma_22=     43.56    axis=(  0.273082 -0.092006  0.957581)
     O   32    sigma_33=    156.34    axis=(  0.927897 -0.237466 -0.287433)

     Atom 33  O   pos: (  0.257850  0.169637  0.142119)  Total sigma:         179.31
           181.3757        -18.1495        -14.2119
           -23.4920        168.1816         13.1527
           -11.1633          9.8909        188.3846

     O   33    anisotropy:     46.12    eta:   -0.7232
     O   33    sigma_11=    175.06    axis=( -0.537006  0.314150 -0.782901)
     O   33    sigma_22=    152.83    axis=(  0.569914  0.819352 -0.062137)
     O   33    sigma_33=    210.06    axis=( -0.621951  0.479554  0.619035)

     Atom 34  O   pos: (  0.336348  0.424397  0.660683)  Total sigma:          67.32
            65.5811        -25.8557        -32.4340
           -30.9893        102.8524         -7.7208
           -23.1123        -10.1826         33.5370

     O   34    anisotropy:    -83.24    eta:   -0.8478
     O   34    sigma_11=     71.55    axis=(  0.672381  0.440306 -0.595008)
     O   34    sigma_22=    118.59    axis=( -0.500585  0.862632  0.072669)
     O   34    sigma_33=     11.83    axis=(  0.545269  0.248991  0.800428)

     Atom 35  O   pos: (  0.884941 -0.001640  0.134427)  Total sigma:         174.46
           158.9532        -14.3418          7.7527
           -11.1504        179.1070        -23.6100
             7.7361        -21.4063        185.3072

     O   35    anisotropy:     51.81    eta:   -0.2839
     O   35    sigma_11=    162.09    axis=( -0.492205  0.537216  0.684933)
     O   35    sigma_22=    152.28    axis=(  0.825827  0.536957  0.172299)
     O   35    sigma_33=    209.00    axis=(  0.275217 -0.650443  0.707940)

     Atom 36  O   pos: (  0.407373  0.289159  0.542800)  Total sigma:         161.79
           172.7792        -22.2242         13.7178
           -17.5008        168.2697         -1.2141
             9.6577         -6.6062        144.3310

     O   36    anisotropy:     47.06    eta:   -0.4123
     O   36    sigma_11=    152.57    axis=( -0.524841 -0.759759 -0.383808)
     O   36    sigma_22=    139.64    axis=( -0.414734 -0.165510  0.894764)
     O   36    sigma_33=    193.17    axis=(  0.743328 -0.628787  0.228231)

     Atom 37  O   pos: (  0.669949  0.309741  0.213635)  Total sigma:         192.05
           178.0604        -30.8044         -0.9301
           -32.9431        212.7732         -4.3001
            -0.1209         -2.0163        185.3274

     O   37    anisotropy:     59.68    eta:   -0.6635
     O   37    sigma_11=    185.36    axis=( -0.094203  0.005162  0.995540)
     O   37    sigma_22=    158.96    axis=(  0.855729  0.511463  0.078321)
     O   37    sigma_33=    231.84    axis=( -0.508777  0.859290 -0.052599)

     Atom 38  O   pos: (  0.770364  0.032059  0.524443)  Total sigma:         124.17
           133.1983         -8.7257        -16.8114
           -10.3858        146.6529        -28.5113
           -21.7198        -32.4187         92.6549

     O   38    anisotropy:    -79.06    eta:   -0.3746
     O   38    sigma_11=    140.65    axis=(  0.943654 -0.099545 -0.315606)
     O   38    sigma_22=    160.39    axis=( -0.037556  0.915313 -0.400988)
     O   38    sigma_33=     71.47    axis=(  0.328795  0.390246  0.860001)

     Atom 39  O   pos: (  0.980578  0.026177  0.311865)  Total sigma:         105.07
            78.9986          3.7218         -7.5643
            11.3623        143.1252        -11.3097
           -10.5135        -17.9599         93.0781

     O   39    anisotropy:     65.07    eta:   -0.4057
     O   39    sigma_11=     92.18    axis=( -0.412286  0.307391  0.857631)
     O   39    sigma_22=     74.58    axis=(  0.900383 -0.006183  0.435054)
     O   39    sigma_33=    148.44    axis=( -0.139034 -0.951563  0.274221)

     Atom 40  O   pos: (  0.286052  0.407307  0.462010)  Total sigma:         107.10
           130.7580         -8.7422          3.0719
            -7.8926         70.4995         -5.2192
            -0.3431         -4.5115        120.0537

     O   40    anisotropy:    -57.23    eta:   -0.3169
     O   40    sigma_11=    120.14    axis=( -0.178084 -0.066393  0.981773)
     O   40    sigma_22=    132.22    axis=( -0.975275  0.144591 -0.167128)
     O   40    sigma_33=     68.95    axis=(  0.130859  0.987262  0.090501)

     Atom 41  O   pos: (  0.507583  0.379624  0.305565)  Total sigma:         118.32
           143.9108          1.2674         -1.5867
            -0.5112        135.7806         -1.9746
             8.7835          0.3758         75.2549

     O   41    anisotropy:    -64.89    eta:   -0.1927
     O   41    sigma_11=    135.78    axis=(  0.039564 -0.999096  0.015548)
     O   41    sigma_22=    144.11    axis=(  0.997850  0.040319  0.051678)
     O   41    sigma_33=     75.06    axis=( -0.052258  0.013470  0.998543)

     Atom 42  O   pos: (  0.836872  0.075275  1.629440)  Total sigma:         182.12
           156.5637         11.2621         17.5534
             8.9241        169.7454          0.6243
            21.1284          3.6478        220.0501

     O   42    anisotropy:     65.66    eta:   -0.5884
     O   42    sigma_11=    173.11    axis=( -0.345748 -0.920044  0.184329)
     O   42    sigma_22=    147.35    axis=(  0.895772 -0.382125 -0.227096)
     O   42    sigma_33=    225.89    axis=(  0.279375  0.086599  0.956269)

     Atom 43  O   pos: (  0.453554  0.197630  0.141276)  Total sigma:         129.42
           115.4135          7.7156         10.0663
             7.3649        107.0278         10.5872
            22.5871         13.8006        165.8180

     O   43    anisotropy:     66.17    eta:   -0.2220
     O   43    sigma_11=    112.26    axis=(  0.845514  0.403561 -0.349636)
     O   43    sigma_22=    102.47    axis=(  0.448836 -0.891858  0.055993)
     O   43    sigma_33=    173.53    axis=(  0.289229  0.204272  0.935211)

     Atom 44  O   pos: (  0.524105  0.251432  0.697378)  Total sigma:         108.11
           117.3345         -6.7726        -13.4661
             0.2752        128.0455          1.2128
           -10.1804         -0.8265         78.9484

     O   44    anisotropy:    -48.78    eta:   -0.2993
     O   44    sigma_11=    119.50    axis=( -0.900363 -0.348300  0.260832)
     O   44    sigma_22=    129.24    axis=(  0.338486 -0.937288 -0.083183)
     O   44    sigma_33=     75.59    axis=(  0.273447  0.013394  0.961794)

     Atom 45  O   pos: (  0.758276  0.146370  0.143762)  Total sigma:         185.72
           182.1131        -15.0316        -23.3646
           -20.0171        176.1599         20.1904
           -20.1650         18.4775        198.8802

     O   45    anisotropy:     61.95    eta:   -0.1813
     O   45    sigma_11=    168.81    axis=( -0.592116  0.411252 -0.693015)
     O   45    sigma_22=    161.32    axis=(  0.610656  0.790129 -0.052866)
     O   45    sigma_33=    227.02    axis=( -0.525831  0.454497  0.718982)

     Atom 46  O   pos: (  0.484465  0.110744  0.572874)  Total sigma:         100.06
            83.5135         36.5873         23.4135
            24.8607         97.1260         15.6295
            25.0809         34.1090        119.5313

     O   46    anisotropy:     82.87    eta:   -0.5012
     O   46    sigma_11=     86.28    axis=(  0.367219  0.596369 -0.713789)
     O   46    sigma_22=     58.59    axis=(  0.803759 -0.589665 -0.079159)
     O   46    sigma_33=    155.31    axis=(  0.468104  0.544646  0.695873)

     Atom 47  O   pos: (  0.661906  0.143565  0.319068)  Total sigma:          99.15
            87.1600          0.0041         22.5477
             5.0782        135.4108          8.8993
            28.8546         16.1142         74.8661

     O   47    anisotropy:    -68.11    eta:   -0.7642
     O   47    sigma_11=    104.50    axis=(  0.780237 -0.288645  0.554900)
     O   47    sigma_22=    139.20    axis=(  0.171754  0.951922  0.253664)
     O   47    sigma_33=     53.74    axis=( -0.601440 -0.102611  0.792301)

     Atom 48  O   pos: (  0.602003  0.265134  0.508867)  Total sigma:         117.29
           146.5769         -8.1261        -39.5809
           -18.8449        108.2273         -4.5599
           -37.7865         -9.4738         97.0628

     O   48    anisotropy:     77.51    eta:   -0.7737
     O   48    sigma_11=    111.44    axis=( -0.036133  0.932996 -0.358069)
     O   48    sigma_22=     71.46    axis=(  0.478344  0.330738  0.813510)
     O   48    sigma_33=    168.96    axis=( -0.877429  0.141886  0.458244)

     Atom 49  O   pos: (  0.830044  0.238001  0.309961)  Total sigma:          99.98
           136.1535        -18.5483        -22.7162
           -28.4929         91.1925         -9.8481
           -34.6307        -11.0999         72.5809

     O   49    anisotropy:     79.35    eta:   -0.8057
     O   49    sigma_11=     94.84    axis=(  0.107499  0.839034 -0.533354)
     O   49    sigma_22=     52.21    axis=(  0.399352  0.454841  0.796014)
     O   49    sigma_33=    152.88    axis=( -0.910474  0.298567  0.286174)

     Atom 50  O   pos: (  0.012643  0.120692  0.568040)  Total sigma:          96.62
            86.7770         38.2053         22.9126
            24.7854         85.4474          2.1010
            22.1515         13.5333        117.6408

     O   50    anisotropy:    -65.71    eta:   -0.9718
     O   50    sigma_11=     97.24    axis=(  0.399373  0.617471 -0.677665)
     O   50    sigma_22=    139.81    axis=(  0.555826  0.424752  0.714592)
     O   50    sigma_33=     52.81    axis=(  0.729080 -0.662053 -0.173572)

     Atom 51  O   pos: (  0.161451  0.151475  0.319924)  Total sigma:         112.72
           106.7342          4.0786         16.6775
            10.7192        137.1238          6.1851
            22.4002         12.8831         94.2898

     O   51    anisotropy:    -49.37    eta:   -0.8602
     O   51    sigma_11=    115.02    axis=(  0.742117 -0.459026  0.488423)
     O   51    sigma_22=    143.33    axis=(  0.344470  0.886293  0.309556)
     O   51    sigma_33=     79.80    axis=( -0.574980 -0.061480  0.815854)

     Atom 52  O   pos: (  0.115842  0.288133  0.529820)  Total sigma:          97.76
           101.8530        -22.2578        -32.2330
           -30.9778        107.2266         -7.9073
           -35.6600        -12.6208         84.2048

     O   52    anisotropy:    -75.38    eta:   -0.5867
     O   52    sigma_11=    108.15    axis=( -0.215871 -0.748541  0.626966)
     O   52    sigma_22=    137.63    axis=( -0.756087  0.534447  0.377754)
     O   52    sigma_33=     47.51    axis=( -0.617844 -0.392495 -0.681334)

     Atom 53  O   pos: (  0.327628  0.249764  0.318129)  Total sigma:         108.47
           142.5233        -11.0144        -18.1289
           -19.7860        100.5047        -10.9146
           -28.6283        -10.7830         82.3746

     O   53    anisotropy:     66.81    eta:   -0.8588
     O   53    sigma_11=    105.32    axis=(  0.062443  0.876226 -0.477838)
     O   53    sigma_22=     67.07    axis=(  0.346143  0.430043  0.833816)
     O   53    sigma_33=    153.00    axis=( -0.936102  0.217466  0.276446)

     Atom 54  O   pos: ( -0.169026  0.409604  0.664263)  Total sigma:          69.96
            43.9450        -34.5273        -11.8500
           -41.0851        123.6864        -17.4070
            -9.6593        -17.8693         42.2437

     O   54    anisotropy:    105.61    eta:   -0.4950
     O   54    sigma_11=     52.18    axis=(  0.576523  0.104936 -0.810315)
     O   54    sigma_22=     17.33    axis=(  0.738538  0.357333  0.571730)
     O   54    sigma_33=    140.37    axis=( -0.349547  0.928063 -0.128511)

     Atom 55  O   pos: (  0.369328  0.011781  0.148005)  Total sigma:         178.22
           164.8468         -6.1403          5.3314
            -5.1396        183.8185        -25.0166
             8.3248        -19.9520        185.9985

     O   55    anisotropy:     46.44    eta:   -0.0455
     O   55    sigma_11=    163.45    axis=(  0.845986  0.483148  0.225557)
     O   55    sigma_22=    162.04    axis=( -0.496089  0.558138  0.665114)
     O   55    sigma_33=    209.18    axis=(  0.195457 -0.674573  0.711862)

     Atom 56  O   pos: ( -0.084769  0.289472  0.536749)  Total sigma:         162.15
           175.0289        -22.6089         13.9434
           -16.2092        164.3078         -1.7438
            10.8820        -11.5922        147.1116

     O   56    anisotropy:     47.70    eta:   -0.2453
     O   56    sigma_11=    150.15    axis=( -0.506015 -0.819887 -0.267833)
     O   56    sigma_22=    142.35    axis=( -0.386424 -0.062119  0.920227)
     O   56    sigma_33=    193.95    axis=(  0.771119 -0.569146  0.285391)

     Atom 57  O   pos: (  0.374107 -0.005067  0.723799)  Total sigma:         231.77
           214.5093         14.8737          6.7213
            10.6608        253.1351          4.7224
             9.3673          7.9555        227.6791

     O   57    anisotropy:     41.22    eta:   -0.6796
     O   57    sigma_11=    227.37    axis=(  0.232834 -0.339606  0.911294)
     O   57    sigma_22=    208.70    axis=( -0.922429  0.219726  0.317563)
     O   57    sigma_33=    259.25    axis=(  0.308081  0.914543  0.262102)

     Atom 58  H   pos: (  0.047774  0.380600  0.721053)  Total sigma:          20.32
            10.7875          7.8914          1.2933
             6.5749         39.4040          0.1117
             1.5999          1.1118         10.7672

     H   58    anisotropy:     31.26    eta:   -0.1456
     H   58    sigma_11=     11.42    axis=(  0.453856 -0.136551  0.880550)
     H   58    sigma_22=      8.38    axis=(  0.860082 -0.191224 -0.472961)
     H   58    sigma_33=     41.16    axis=(  0.232965  0.972002  0.030657)

     Atom 59  H   pos: (  0.333917  0.022435  0.668544)  Total sigma:          24.14
            22.3978         -2.6682         10.1512
            -2.1227         19.5128         -5.0000
             9.7073         -5.7102         30.5061

     H   59    anisotropy:     22.15    eta:   -0.1907
     H   59    sigma_11=     18.16    axis=(  0.453868  0.890813  0.021375)
     H   59    sigma_22=     15.35    axis=( -0.720671  0.352862  0.596760)
     H   59    sigma_33=     38.90    axis=(  0.524059 -0.286255  0.802135)

     Atom 60  O   pos: (  0.190581  0.366666  1.451307)  Total sigma:         251.43
           248.6778        -15.5862          3.7687
           -20.1141        252.1352         -2.4225
             2.7948         -4.9446        253.4665

     O   60    anisotropy:    -28.43    eta:   -0.9417
     O   60    sigma_11=    251.98    axis=( -0.195718  0.212221  0.957422)
     O   60    sigma_22=    269.83    axis=(  0.643282 -0.709120  0.288683)
     O   60    sigma_33=    232.47    axis=(  0.740191  0.672393  0.002270)

     Atom 61  H   pos: (  0.204388  0.377359  1.380846)  Total sigma:          26.34
            17.5439          0.7689         -3.2428
             0.6354         20.1109         -2.7349
            -2.0783         -3.5442         41.3729

     H   61    anisotropy:     23.68    eta:   -0.1581
     H   61    sigma_11=     19.70    axis=(  0.125156  0.979597  0.157245)
     H   61    sigma_22=     17.20    axis=(  0.985962 -0.140460  0.090276)
     H   61    sigma_33=     42.13    axis=( -0.110520 -0.143739  0.983425)

     Atom 62  H   pos: (  0.240076  0.315783  1.476779)  Total sigma:          20.00
            22.8145        -15.2578          8.1444
           -15.3195         22.9706         -7.5800
             6.8841         -6.0688         14.2038

     H   62    anisotropy:     32.85    eta:   -0.1391
     H   62    sigma_11=     10.57    axis=( -0.126223  0.354314  0.926568)
     H   62    sigma_22=      7.52    axis=(  0.735259  0.660434 -0.152384)
     H   62    sigma_33=     41.89    axis=(  0.665930 -0.662033  0.343875)

     Atom 63  O   pos: (  0.909821 -0.030726  0.686480)  Total sigma:         222.99
           213.7598          3.1627          6.0244
            -0.1954        240.9939         -2.5648
             4.2392         -5.9663        214.2287

     O   63    anisotropy:     28.02    eta:   -0.5672
     O   63    sigma_11=    218.95    axis=(  0.712733  0.086726  0.696054)
     O   63    sigma_22=    208.36    axis=(  0.700984 -0.123661 -0.702374)
     O   63    sigma_33=    241.67    axis=( -0.025161 -0.988527  0.148931)

     Atom 64  H   pos: (  0.574149  0.358581  0.692074)  Total sigma:          19.78
            12.0591         12.3112         -0.6833
            10.5739         37.9021         -3.5807
            -0.6251         -3.5604          9.3933

     H   64    anisotropy:     34.26    eta:   -0.0802
     H   64    sigma_11=      9.28    axis=(  0.395033 -0.043454  0.917639)
     H   64    sigma_22=      7.45    axis=(  0.849133 -0.363944 -0.382776)
     H   64    sigma_33=     42.62    axis=( -0.350602 -0.930407  0.106871)

     Atom 65  H   pos: (  0.850397  0.008658  0.672243)  Total sigma:          27.46
            31.5369         -6.6869          4.4202
            -5.4325         26.7906         -2.3212
             3.8938         -2.1353         24.0501

     H   65    anisotropy:     14.81    eta:   -0.0995
     H   65    sigma_11=     23.02    axis=( -0.274205 -0.775626 -0.568521)
     H   65    sigma_22=     22.03    axis=(  0.555279  0.354973 -0.752103)
     H   65    sigma_33=     37.33    axis=(  0.785160 -0.521919  0.333353)

     Atom 66  O   pos: (  0.374665  0.379726  0.128881)  Total sigma:         236.21
           228.9869         -1.5456          9.1211
             0.7788        251.9488         -4.3095
             9.9609         -6.0262        227.7020

     O   66    anisotropy:    -26.71    eta:   -0.9138
     O   66    sigma_11=    236.98    axis=(  0.740158  0.236298  0.629547)
     O   66    sigma_22=    253.25    axis=(  0.107913 -0.965829  0.235646)
     O   66    sigma_33=    218.41    axis=(  0.663717 -0.106479 -0.740366)

     Atom 67  H   pos: (  0.431753  0.420111  0.108772)  Total sigma:          25.78
            32.4278         10.5505         -2.5008
             9.4943         26.3439         -2.9305
            -3.0775         -3.1149         18.5781

     H   67    anisotropy:     22.23    eta:   -0.1250
     H   67    sigma_11=     19.30    axis=( -0.600415  0.661354 -0.449570)
     H   67    sigma_22=     17.45    axis=( -0.146186  0.461936  0.874783)
     H   67    sigma_33=     40.60    axis=( -0.786213 -0.590954  0.180673)

     Atom 68  H   pos: (  0.403843  0.310114  0.131794)  Total sigma:          20.30
            14.2947        -10.1840          0.6244
            -9.2865         38.1916         -2.1105
             0.1300         -1.5311          8.4143

     H   68    anisotropy:     32.19    eta:   -0.1197
     H   68    sigma_11=     10.86    axis=(  0.939448  0.327956 -0.099408)
     H   68    sigma_22=      8.29    axis=(  0.075439  0.085051  0.993517)
     H   68    sigma_33=     41.76    axis=( -0.334284  0.940857 -0.055160)

     Atom 69  O   pos: (  0.202857  0.140141  1.314608)  Total sigma:         244.06
           241.5114          2.9589         -9.0305
             2.2734        239.7120          5.4370
            -9.0563          0.3114        250.9530

     O   69    anisotropy:     18.68    eta:   -0.6641
     O   69    sigma_11=    241.97    axis=(  0.487125  0.845188  0.219922)
     O   69    sigma_22=    233.70    axis=( -0.711508  0.530098 -0.461250)
     O   69    sigma_33=    256.51    axis=( -0.506423  0.068210  0.859583)

     Atom 70  H   pos: (  0.196796  0.127630  1.388025)  Total sigma:          20.62
            10.5663          2.5325         -4.1196
             2.4602          9.9590         -5.9340
            -4.1296         -5.2262         41.3365

     H   70    anisotropy:     33.45    eta:   -0.1619
     H   70    sigma_11=     11.27    axis=(  0.786442  0.578903  0.215358)
     H   70    sigma_22=      7.66    axis=(  0.602097 -0.796298 -0.058208)
     H   70    sigma_33=     42.92    axis=( -0.137793 -0.175444  0.974799)

     Atom 71  H   pos: (  0.199165  0.074539  1.281690)  Total sigma:          23.95
            16.6042          0.1769         -0.8543
            -0.2458         33.0855         12.9942
            -1.0119         11.4956         22.1740

     H   71    anisotropy:     25.64    eta:   -0.1649
     H   71    sigma_11=     16.82    axis=(  0.959026  0.171674 -0.225382)
     H   71    sigma_22=     14.00    axis=( -0.282464  0.517637 -0.807630)
     H   71    sigma_33=     41.05    axis=( -0.021983  0.838200  0.544919)

     Atom 72  O   pos: ( -0.009397  0.391573  1.532775)  Total sigma:         255.01
           251.0816          9.2667         -1.1442
             3.9728        269.2545         32.1058
            -6.5072         28.5799        244.6919

     O   72    anisotropy:     52.49    eta:   -0.8540
     O   72    sigma_11=    252.45    axis=( -0.967905 -0.059577  0.244151)
     O   72    sigma_22=    222.57    axis=(  0.235636 -0.552909  0.799229)
     O   72    sigma_33=    290.00    axis=( -0.087378 -0.831109 -0.549202)

     Atom 73  H   pos: (  0.012162  0.443399  1.583001)  Total sigma:          20.95
            13.0529          7.0334          5.7663
             5.8027         28.5541         16.0749
             4.8154         16.0667         21.2442

     H   73    anisotropy:     34.04    eta:   -0.1052
     H   73    sigma_11=     10.80    axis=(  0.963581 -0.238075 -0.121785)
     H   73    sigma_22=      8.41    axis=(  0.051713  0.612709 -0.788615)
     H   73    sigma_33=     43.64    axis=(  0.262368  0.753597  0.602706)

     Atom 74  H   pos: (  0.051349  0.373189  1.496486)  Total sigma:          25.67
            34.9925         -4.5581         -9.9408
            -3.5341         19.3562          4.3255
            -8.9722          4.8424         22.6493

     H   74    anisotropy:     23.91    eta:   -0.2566
     H   74    sigma_11=     19.74    axis=(  0.497467  0.709864  0.498618)
     H   74    sigma_22=     15.65    axis=( -0.215268  0.657826 -0.721751)
     H   74    sigma_33=     41.61    axis=( -0.840349  0.251711  0.480057)

     Atom 75  O   pos: ( -0.154524  0.225056  1.269447)  Total sigma:         258.49
           277.1043         20.3735         -3.4670
            27.7608        238.4639          7.6977
            -5.7469          3.2043        259.8904

     O   75    anisotropy:    -49.43    eta:   -0.8374
     O   75    sigma_11=    261.17    axis=( -0.027653  0.205571  0.978251)
     O   75    sigma_22=    288.76    axis=( -0.902889 -0.425112  0.063811)
     O   75    sigma_33=    225.53    axis=( -0.428984  0.881488 -0.197364)

     Atom 76  H   pos: ( -0.094735  0.226309  1.310303)  Total sigma:          27.14
            34.7093          1.9503          6.3899
             1.6328         19.6070         -1.1380
             7.7968         -0.4660         27.0899

     H   76    anisotropy:     17.82    eta:   -0.3878
     H   76    sigma_11=     23.50    axis=( -0.452150 -0.374943  0.809307)
     H   76    sigma_22=     18.89    axis=( -0.237493  0.925207  0.295953)
     H   76    sigma_33=     39.02    axis=(  0.859743  0.058390  0.507379)

     Atom 77  H   pos: (  0.794075  0.171824  1.305031)  Total sigma:          22.69
            30.4558         11.2585         -8.2362
            11.6550         18.6888         -5.8225
            -9.4013         -6.5361         18.9145

     H   77    anisotropy:     29.54    eta:   -0.1326
     H   77    sigma_11=     14.15    axis=(  0.473520  0.003875  0.880774)
     H   77    sigma_22=     11.54    axis=(  0.425785 -0.876389 -0.225054)
     H   77    sigma_33=     42.38    axis=( -0.771029 -0.481589  0.416638)

     Atom 78  O   pos: (  0.022097  0.019422  1.241201)  Total sigma:         233.34
           220.2768          4.1057          1.6063
             6.8655        214.2106         -0.6239
             0.9413          6.5259        265.5464

     O   78    anisotropy:     48.64    eta:   -0.3838
     O   78    sigma_11=    223.35    axis=(  0.864462  0.498983 -0.060998)
     O   78    sigma_22=    210.91    axis=(  0.501459 -0.864473  0.035000)
     O   78    sigma_33=    265.77    axis=(  0.035266  0.060844  0.997524)

     Atom 79  H   pos: ( -0.276805  0.409149  1.254708)  Total sigma:          26.66
            20.1553         -0.0420         -0.9426
             0.1851         36.7817         -2.8986
            -0.7774         -4.0014         23.0517

     H   79    anisotropy:     16.41    eta:   -0.2423
     H   79    sigma_11=     22.52    axis=( -0.327417  0.223684  0.918021)
     H   79    sigma_22=     19.87    axis=(  0.944754  0.061666  0.321926)
     H   79    sigma_33=     37.60    axis=( -0.015399 -0.972709  0.231517)

     Atom 80  H   pos: (  0.002875  0.054402  1.304822)  Total sigma:          19.73
             8.2468         -2.6847         -6.2498
            -2.0598         15.5427         11.8220
            -5.9727         13.8489         35.3880

     H   80    anisotropy:     34.79    eta:   -0.1072
     H   80    sigma_11=      9.37    axis=( -0.224393 -0.893813  0.388261)
     H   80    sigma_22=      6.89    axis=( -0.956746  0.126362 -0.262048)
     H   80    sigma_33=     42.92    axis=( -0.185160  0.430269  0.883507)

     Atom 81  O   pos: (  0.199782  0.206744  0.951839)  Total sigma:         220.41
           216.8842         -1.6030         -9.2704
            -0.9853        200.8618          3.6823
            -4.7086          7.0963        243.4912

     O   81    anisotropy:     38.23    eta:   -0.5878
     O   81    sigma_11=    215.16    axis=( -0.970987 -0.002244 -0.239121)
     O   81    sigma_22=    200.18    axis=(  0.027045  0.992510 -0.119134)
     O   81    sigma_33=    245.90    axis=( -0.237597  0.122145  0.963654)

     Atom 82  H   pos: (  0.259688  0.237671  0.980593)  Total sigma:          24.13
            30.9879          8.8924          8.1345
             8.9026         21.8145          4.2858
             8.0397          4.4108         19.5941

     H   82    anisotropy:     24.47    eta:   -0.0753
     H   82    sigma_11=     16.59    axis=(  0.331129 -0.869325  0.366915)
     H   82    sigma_22=     15.36    axis=(  0.522251 -0.155013 -0.838585)
     H   82    sigma_33=     40.45    axis=(  0.785880  0.469302  0.402677)

     Atom 83  H   pos: (  0.206482  0.201028  0.873910)  Total sigma:          16.58
             4.1592         -0.2874         -1.9828
            -0.0437          3.6505          2.7530
             0.0404          2.8557         41.9320

     H   83    anisotropy:     38.37    eta:   -0.0279
     H   83    sigma_11=      4.15    axis=(  0.990692 -0.131488  0.035223)
     H   83    sigma_22=      3.43    axis=(  0.133657  0.988647 -0.068644)
     H   83    sigma_33=     42.16    axis=( -0.025798  0.072713  0.997019)

     Atom 84  O   pos: ( -0.126640  0.387593  0.129785)  Total sigma:         235.38
           229.4193          2.2990          8.7981
             2.9523        250.8302          1.2633
             9.5542          0.4470        225.8910

     O   84    anisotropy:    -25.65    eta:   -0.8644
     O   84    sigma_11=    236.54    axis=(  0.752628 -0.176241  0.634421)
     O   84    sigma_22=    251.32    axis=(  0.155271  0.983845  0.089108)
     O   84    sigma_33=    218.28    axis=( -0.639876  0.031442  0.767835)

     Atom 85  H   pos: ( -0.066470  0.426864  0.115864)  Total sigma:          24.68
            34.2146         12.5658         -1.2884
            11.5020         24.4518         -1.5324
            -1.8401         -1.7953         15.3788

     H   85    anisotropy:     26.73    eta:   -0.0859
     H   85    sigma_11=     16.54    axis=( -0.547963  0.759351 -0.350889)
     H   85    sigma_22=     15.01    axis=( -0.133659  0.334602  0.932833)
     H   85    sigma_33=     42.50    axis=( -0.825755 -0.558058  0.081855)

     Atom 86  H   pos: ( -0.099625  0.317099  0.126705)  Total sigma:          20.65
            14.7344         -9.6055         -0.3758
            -8.6538         38.9678          0.7586
[truncated: 56,458 more chars]
