# Supplementary material for: Is there a future for 43Ca nuclear magnetic resonance in cement science?
Source: Phys Chem Chem Phys. 2025 Apr 9;27(17):9159–68. doi: 10.1039/d5cp00491h (PMC11997747; doi:10.1039/d5cp00491h)
Supplement: CP-027-D5CP00491H-s001 [file CP-027-D5CP00491H-s001.zip › QE-Files/CSH-surface-structures/surf15.vc-relax.nmr.out]

     Program GIPAW v.7.2 starts on 19Feb2024 at  5:39:57 

     This program is part of the open-source Quantum ESPRESSO suite
     for quantum simulation of materials; please cite
         "P. Giannozzi et al., J. Phys.:Condens. Matter 21 395502 (2009);
         "P. Giannozzi et al., J. Phys.:Condens. Matter 29 465901 (2017);
         "P. Giannozzi et al., J. Chem. Phys. 152 154105 (2020);
          URL http://www.quantum-espresso.org", 
     in publications or presentations arising from this work. More details at
     http://www.quantum-espresso.org/quote

     Parallel version (MPI), running on   112 processors

     MPI processes distributed on     1 nodes
     R & G space division:  proc/nbgrp/npool/nimage =     112
     210705 MiB available memory on the printing compute node when the environment starts


     ***** This is GIPAW git revision                                          *****
     ***** you can cite: N. Varini et al., Comp. Phys. Comm. 184, 1827 (2013)  *****
     ***** in publications or presentations arising from this work.            *****

     Parallelizing q-star over 1 images
     Reading input from surf15.vc-relax.nmr.in

     ------------------- Input file: --------------------
&inputgipaw
	job = 'nmr'
	prefix = 'surf15.vc-relax_nmr'
	tmp_dir = './tmpSurf15/',
	verbosity = 'high'
	diagonalization = 'david'
/


     Reading xml data from directory:

     ./tmpSurf15/surf15.vc-relax_nmr.save/
     file Ca.pbe-spn-kjpaw_psl.1.0.0.UPF: wavefunction(s)  3S renormalized
     file O.pbe-n-kjpaw_psl.1.0.0.UPF: wavefunction(s)  2S 2P renormalized
     file Si.pbe-nl-kjpaw_psl.1.0.0.UPF: wavefunction(s)  3S 3P renormalized
     file H.pbe-kjpaw_psl.1.0.0.UPF: wavefunction(s)  1S renormalized

     IMPORTANT: XC functional enforced from input :
     Exchange-correlation= PBE
                           (   1   4   3   4   0   0   0)
     Any further DFT definition will be discarded
     Please, verify this is what you really want


     Parallelization info
     --------------------
     sticks:   dense  smooth     PW     G-vecs:    dense   smooth      PW
     Min         124     124     42                27195    27195    5445
     Max         125     125     43                27209    27209    5458
     Sum       13903   13903   4763              3046803  3046803  610419

     Using Slab Decomposition

     Reading collected, re-writing distributed wavefunctions
     Subspace diagonalization in iterative solution of the eigenvalue problem:
     a serial algorithm will be used

     GIPAW projectors -----------------------------------------------
     atom=  Ca   l=0  rc=    1.3000  rs=    0.8667
     atom=  Ca   l=0  rc=    1.3000  rs=    0.8667
     atom=  Ca   l=1  rc=    1.6000  rs=    1.0667
     atom=  Ca   l=1  rc=    1.6000  rs=    1.0667
     atom=  Ca   l=2  rc=    1.7000  rs=    1.1333
     atom=  Ca   l=2  rc=    1.7000  rs=    1.1333
     projs nearly linearly dependent: l=0  n1,n2= 1, 2  s=  0.99170013
     projs nearly linearly dependent: l=2  n1,n2= 1, 2  s=  0.99334936

     atom=  O    l=0  rc=    1.3000  rs=    0.8667
     atom=  O    l=0  rc=    1.3000  rs=    0.8667
     atom=  O    l=1  rc=    1.3500  rs=    0.9000
     atom=  O    l=1  rc=    1.3500  rs=    0.9000
     projs nearly linearly dependent: l=1  n1,n2= 1, 2  s=  0.99790099

     atom=  Si   l=0  rc=    1.8000  rs=    1.2000
     atom=  Si   l=0  rc=    1.8000  rs=    1.2000
     atom=  Si   l=1  rc=    1.8000  rs=    1.2000
     atom=  Si   l=1  rc=    1.8000  rs=    1.2000
     atom=  Si   l=2  rc=    1.8000  rs=    1.2000
     atom=  Si   l=2  rc=    1.8000  rs=    1.2000
     projs nearly linearly dependent: l=2  n1,n2= 1, 2  s=  0.99992180

     atom=  H    l=0  rc=    1.0000  rs=    0.6667
     atom=  H    l=0  rc=    1.0000  rs=    0.6667
     projs nearly linearly dependent: l=0  n1,n2= 1, 2  s=  0.99968852
     -----------------------------------------------------------------

     GIPAW integrals: -------------------------------------------
     Atom  i/j   nmr_para   nmr_dia   epr_rmc  epr_para   epr_dia
       Ca  1 1   0.25E+04 -0.66E+00  0.13E+02  0.81E+09  0.75E+03
       Ca  2 1   0.26E+04 -0.73E+00  0.13E+02  0.86E+09  0.79E+03
       Ca  2 2   0.28E+04 -0.80E+00  0.13E+02  0.92E+09  0.84E+03
       Ca  3 3   0.30E+02  0.22E+00  0.11E+02  0.47E+05  0.19E+03
       Ca  4 3   0.33E+02  0.20E+00  0.12E+02  0.54E+05  0.22E+03
       Ca  4 4   0.37E+02  0.17E+00  0.13E+02  0.60E+05  0.24E+03
       Ca  5 5   0.29E+01  0.74E+00  0.81E+01  0.47E+03  0.66E+02
       Ca  6 5   0.36E+01  0.91E+00  0.10E+02  0.59E+03  0.81E+02
       Ca  6 6   0.45E+01  0.11E+01  0.13E+02  0.74E+03  0.10E+03
       O   1 1   0.81E+03 -0.32E+00  0.65E+01  0.43E+08  0.24E+03
       O   2 1   0.91E+03 -0.39E+00  0.71E+01  0.48E+08  0.27E+03
       O   2 2   0.10E+04 -0.48E+00  0.78E+01  0.55E+08  0.31E+03
       O   3 3   0.99E+01  0.87E+00  0.58E+01  0.24E+04  0.75E+02
       O   4 3   0.11E+02  0.97E+00  0.67E+01  0.27E+04  0.83E+02
       O   4 4   0.12E+02  0.11E+01  0.76E+01  0.31E+04  0.93E+02
       Si  1 1   0.12E+04 -0.54E-01  0.93E+01  0.18E+09  0.37E+03
       Si  2 1   0.17E+04  0.68E-01  0.12E+02  0.26E+09  0.52E+03
       Si  2 2   0.24E+04  0.31E+00  0.19E+02  0.37E+09  0.74E+03
       Si  3 3   0.18E+02  0.34E+00  0.10E+02  0.13E+05  0.11E+03
       Si  4 3   0.21E+02  0.27E+00  0.11E+02  0.15E+05  0.13E+03
       Si  4 4   0.23E+02  0.18E+00  0.12E+02  0.18E+05  0.14E+03
       Si  5 5   0.26E+00  0.79E-01  0.58E+00  0.29E+02  0.79E+01
       Si  6 5   0.27E+00  0.84E-01  0.62E+00  0.30E+02  0.81E+01
       Si  6 6   0.29E+00  0.89E-01  0.66E+00  0.31E+02  0.84E+01
       H   1 1   0.39E+02  0.19E+00  0.29E+00  0.78E+05  0.13E+02
       H   2 1   0.41E+02  0.21E+00  0.32E+00  0.82E+05  0.14E+02
       H   2 2   0.43E+02  0.22E+00  0.36E+00  0.86E+05  0.15E+02
     ------------------------------------------------------------

     alpha_pv=     76.3830 eV

     Number of occupied bands for each k-point:
     k-point:     1    nbnd_occ= 360
     k-point:     2    nbnd_occ= 360
     k-point:     3    nbnd_occ= 360
     k-point:     4    nbnd_occ= 360


     q-space interpolation up to   240.00 Rydberg

     GIPAW job: nmr                                                                             
     NMR macroscopic correction: yes
             0.6667          0.0000          0.0000
             0.0000          0.6667          0.0000
             0.0000          0.0000          0.6667


     Largest allocated arrays     est. size (Mb)     dimensions
        KS wavefunctions at k          28.78 Mb     (    5239,  360)
        KS wavefunctions at k+q        28.78 Mb     (    5239,  360)
        First-order wavefunctions     287.79 Mb     (    5239,  360, 10)
        First-order wavefunct (US)    172.67 Mb     (    5239,  360,  6)
        Charge/spin density             0.73 Mb     (   96000,    1)
        Induced current                 6.59 Mb     (   96000,    3,3,1)
        Induced magnetic field          6.59 Mb     (   96000,    3,3,1)
        NL pseudopotentials            96.41 Mb     (    5239, 1206)
        GIPAW NL terms                 96.41 Mb     (    5239, 1206)

     Computing the magnetic susceptibility     isolve=0    ethr=  0.1000E-13
     k-point #    1 of     4      pool #  1    cpu time:      20.1
     compute_u_kq: q = (    0.0000,    0.0000,    0.0000)
     Rotating WFCS
     ethr =  1.00E-14,  avg # of iterations =  5.0
     eigenvalues at k:
 -36.3982 -36.3575 -36.3432 -36.1917 -36.1654 -36.0678 -36.0297 -36.0187
 -35.9128 -35.9128 -35.7706 -35.6769 -35.6746 -18.4256 -18.3544 -18.2677
 -18.2254 -18.2093 -18.1354 -18.1056 -18.0652 -18.0233 -18.0020 -17.9339
 -17.9045 -17.8524 -17.8401 -17.8268 -17.8001 -17.7675 -17.7507 -17.7271
 -17.7196 -17.7174 -17.6933 -17.6576 -17.6529 -17.6252 -17.5989 -17.5843
 -17.5765 -17.5521 -17.5381 -17.5334 -17.5231 -17.4928 -17.4753 -17.4647
 -17.4412 -17.4357 -17.4319 -17.4132 -17.3776 -17.3698 -17.3463 -17.3348
 -17.3230 -17.3068 -17.2904 -17.2759 -17.2700 -17.2402 -17.2150 -17.2040
 -17.1864 -17.1734 -17.1578 -17.1487 -17.1372 -17.1233 -17.0952 -17.0883
 -17.0682 -17.0512 -17.0304 -17.0217 -17.0020 -16.9887 -16.9706 -16.9565
 -16.9374 -16.9085 -16.8994 -16.8662 -16.8609 -16.8450 -16.8394 -16.8193
 -16.8111 -16.8029 -16.7817 -16.7375 -16.7100 -16.6903 -16.6751 -16.6174
 -16.5881 -16.5796 -16.5216 -16.4190 -16.3881 -16.3710 -16.3548 -15.5389
 -15.5136 -15.3865 -15.3456 -15.2409 -15.2071 -15.1477 -15.0926 -15.0671
 -14.9776 -14.9612 -14.9180 -14.7322 -14.6137 -14.5627 -14.4282 -14.3965
 -14.3703 -14.3294 -14.2943 -14.2646 -14.2264 -14.1795 -14.1004 -14.0574
 -13.9764  -6.9302  -6.6428  -6.1229  -6.0849  -6.0340  -6.0058  -5.9717
  -5.9465  -5.8940  -5.8597  -5.8416  -5.8052  -5.8030  -5.7790  -5.7304
  -5.6762  -5.6553  -5.6318  -5.6022  -5.5837  -5.5665  -5.5450  -5.5066
  -5.4704  -5.4337  -5.3977  -5.3628  -5.3541  -5.3292  -5.2974  -5.2748
  -5.2624  -5.2422  -5.2213  -5.1917  -5.1863  -5.1560  -5.0871  -5.0645
  -5.0366  -5.0013  -4.9772  -4.9289  -4.8778  -4.8550  -4.8367  -4.7872
  -4.7703  -4.7215  -3.9161  -3.8121  -3.6877  -3.5742  -3.5267  -3.4270
  -3.3480  -3.2901  -3.2269  -3.1897  -3.0740  -3.0441  -2.9942  -2.9645
  -2.9521  -2.9033  -2.8690  -2.8483  -2.8121  -2.7781  -2.7493  -2.6723
  -2.6565  -2.6180  -2.5571  -2.5400  -2.5182  -2.4626  -2.4409  -2.4041
  -2.3679  -2.3564  -2.3062  -2.2788  -2.2457  -2.1859  -2.1634  -2.1435
  -2.1106  -2.0942  -2.0688  -2.0237  -1.9906  -1.9601  -1.9261  -1.9051
  -1.8638  -1.8555  -1.8280  -1.7774  -1.7605  -1.7230  -1.7190  -1.6892
  -1.6201  -1.5927  -1.5583  -1.4819  -1.4399  -1.4208  -1.3860  -1.3741
  -1.3473  -1.2866  -1.2641  -1.2468  -1.2217  -1.1923  -1.1582  -1.1019
  -1.0864  -1.0625  -1.0265  -0.9995  -0.9645  -0.8587  -0.8350  -0.8158
  -0.7905  -0.6840  -0.6424  -0.6060  -0.5530  -0.5152  -0.4604  -0.4341
  -0.4099  -0.4005  -0.3587  -0.3360  -0.3161  -0.2755  -0.2637  -0.2445
  -0.2105  -0.2010  -0.1811  -0.1704  -0.1310  -0.1049  -0.0939  -0.0690
  -0.0486  -0.0382  -0.0285   0.0024   0.0068   0.0340   0.0456   0.0546
   0.0661   0.0793   0.0935   0.1089   0.1236   0.1463   0.1569   0.1638
   0.1837   0.1994   0.2034   0.2180   0.2256   0.2508   0.2717   0.2855
   0.3159   0.3272   0.3427   0.3619   0.3755   0.3890   0.3990   0.4071
   0.4220   0.4397   0.4515   0.4628   0.4805   0.4849   0.4956   0.5038
   0.5306   0.5518   0.5580   0.5895   0.6052   0.6249   0.6361   0.6629
   0.6816   0.6949   0.7130   0.7306   0.7376   0.7769   0.7983   0.8085
   0.8260   0.8501   0.8990   0.9045   0.9317   0.9376   0.9465   0.9818
   0.9959   1.0502   1.0668   1.1306   1.1338   1.1917   1.2275   1.3193
   1.3951   1.4288   1.4537   1.5302   1.5658   1.6501   1.6942   1.7558
     eigenvalues at k+q:
 -36.3982 -36.3575 -36.3432 -36.1917 -36.1654 -36.0678 -36.0297 -36.0187
 -35.9128 -35.9128 -35.7706 -35.6769 -35.6746 -18.4256 -18.3544 -18.2676
 -18.2254 -18.2093 -18.1354 -18.1056 -18.0652 -18.0233 -18.0020 -17.9339
 -17.9045 -17.8524 -17.8401 -17.8268 -17.8001 -17.7675 -17.7507 -17.7271
 -17.7195 -17.7174 -17.6933 -17.6576 -17.6529 -17.6252 -17.5989 -17.5843
 -17.5765 -17.5521 -17.5381 -17.5334 -17.5231 -17.4928 -17.4753 -17.4647
 -17.4412 -17.4357 -17.4319 -17.4132 -17.3776 -17.3698 -17.3463 -17.3348
 -17.3230 -17.3068 -17.2904 -17.2759 -17.2700 -17.2402 -17.2150 -17.2040
 -17.1864 -17.1734 -17.1578 -17.1487 -17.1372 -17.1233 -17.0952 -17.0883
 -17.0682 -17.0512 -17.0304 -17.0217 -17.0020 -16.9887 -16.9706 -16.9565
 -16.9373 -16.9085 -16.8994 -16.8662 -16.8609 -16.8449 -16.8394 -16.8193
 -16.8111 -16.8029 -16.7817 -16.7375 -16.7100 -16.6903 -16.6751 -16.6174
 -16.5881 -16.5796 -16.5216 -16.4190 -16.3881 -16.3710 -16.3549 -15.5389
 -15.5136 -15.3865 -15.3456 -15.2409 -15.2071 -15.1477 -15.0926 -15.0671
 -14.9776 -14.9612 -14.9180 -14.7322 -14.6137 -14.5627 -14.4282 -14.3965
 -14.3703 -14.3294 -14.2943 -14.2646 -14.2264 -14.1795 -14.1004 -14.0574
 -13.9764  -6.9302  -6.6428  -6.1229  -6.0849  -6.0340  -6.0058  -5.9717
  -5.9465  -5.8940  -5.8597  -5.8416  -5.8052  -5.8030  -5.7790  -5.7304
  -5.6762  -5.6553  -5.6318  -5.6022  -5.5837  -5.5665  -5.5450  -5.5066
  -5.4704  -5.4337  -5.3977  -5.3628  -5.3541  -5.3292  -5.2974  -5.2748
  -5.2624  -5.2422  -5.2213  -5.1917  -5.1863  -5.1560  -5.0871  -5.0645
  -5.0366  -5.0013  -4.9772  -4.9289  -4.8778  -4.8550  -4.8367  -4.7872
  -4.7703  -4.7215  -3.9161  -3.8121  -3.6877  -3.5741  -3.5267  -3.4270
  -3.3480  -3.2901  -3.2269  -3.1896  -3.0740  -3.0441  -2.9942  -2.9645
  -2.9521  -2.9033  -2.8690  -2.8483  -2.8121  -2.7781  -2.7493  -2.6723
  -2.6565  -2.6180  -2.5571  -2.5400  -2.5182  -2.4626  -2.4409  -2.4041
  -2.3679  -2.3564  -2.3062  -2.2788  -2.2457  -2.1859  -2.1634  -2.1435
  -2.1106  -2.0942  -2.0688  -2.0237  -1.9906  -1.9601  -1.9261  -1.9051
  -1.8638  -1.8555  -1.8280  -1.7774  -1.7605  -1.7230  -1.7190  -1.6892
  -1.6201  -1.5927  -1.5583  -1.4819  -1.4399  -1.4208  -1.3860  -1.3741
  -1.3473  -1.2866  -1.2641  -1.2468  -1.2217  -1.1923  -1.1582  -1.1019
  -1.0864  -1.0625  -1.0265  -0.9995  -0.9645  -0.8587  -0.8350  -0.8158
  -0.7905  -0.6840  -0.6424  -0.6060  -0.5530  -0.5152  -0.4604  -0.4341
  -0.4099  -0.4005  -0.3587  -0.3360  -0.3161  -0.2755  -0.2637  -0.2445
  -0.2105  -0.2010  -0.1811  -0.1704  -0.1310  -0.1049  -0.0939  -0.0690
  -0.0486  -0.0382  -0.0285   0.0024   0.0068   0.0340   0.0456   0.0546
   0.0661   0.0793   0.0935   0.1089   0.1236   0.1463   0.1569   0.1638
   0.1837   0.1994   0.2034   0.2180   0.2256   0.2508   0.2717   0.2855
   0.3159   0.3272   0.3427   0.3619   0.3755   0.3890   0.3990   0.4071
   0.4220   0.4397   0.4515   0.4628   0.4805   0.4849   0.4956   0.5038
   0.5306   0.5518   0.5580   0.5895   0.6052   0.6249   0.6361   0.6629
   0.6816   0.6949   0.7130   0.7306   0.7376   0.7769   0.7983   0.8085
   0.8260   0.8501   0.8990   0.9045   0.9317   0.9376   0.9465   0.9818
   0.9959   1.0502   1.0668   1.1306   1.1338   1.1917   1.2275   1.3193
   1.3952   1.4288   1.4537   1.5302   1.5658   1.6502   1.6942   1.7559
     cgsolve_all iterations  63    anorm=    0.72E-07
PARA_AUG  1      50.2269857        -0.4337448         0.4249693
     cgsolve_all iterations  63    anorm=    0.71E-07
PARA_AUG  2      -0.4510685        50.2832045         0.3410385
     cgsolve_all iterations  63    anorm=    0.72E-07
PARA_AUG  3       0.3465139         0.1692604        50.3288141
     cgsolve_all iterations  70    anorm=    0.71E-07
     cgsolve_all iterations  70    anorm=    0.71E-07
     cgsolve_all iterations  70    anorm=    0.72E-07
     compute_u_kq: q = (    0.0396,    0.0000,    0.0000)
     Rotating WFCS
     ethr =  1.00E-14,  avg # of iterations = 23.0
     eigenvalues at k:
 -36.3982 -36.3575 -36.3432 -36.1917 -36.1654 -36.0678 -36.0297 -36.0187
 -35.9128 -35.9128 -35.7706 -35.6769 -35.6746 -18.4256 -18.3544 -18.2677
 -18.2254 -18.2093 -18.1354 -18.1056 -18.0652 -18.0233 -18.0020 -17.9339
 -17.9045 -17.8524 -17.8401 -17.8268 -17.8001 -17.7675 -17.7507 -17.7271
 -17.7196 -17.7174 -17.6933 -17.6576 -17.6529 -17.6252 -17.5989 -17.5843
 -17.5765 -17.5521 -17.5381 -17.5334 -17.5231 -17.4928 -17.4753 -17.4647
 -17.4412 -17.4357 -17.4319 -17.4132 -17.3776 -17.3698 -17.3463 -17.3348
 -17.3230 -17.3068 -17.2904 -17.2759 -17.2700 -17.2402 -17.2150 -17.2040
 -17.1864 -17.1734 -17.1578 -17.1487 -17.1372 -17.1233 -17.0952 -17.0883
 -17.0682 -17.0512 -17.0304 -17.0217 -17.0020 -16.9887 -16.9706 -16.9565
 -16.9374 -16.9085 -16.8994 -16.8662 -16.8609 -16.8450 -16.8394 -16.8193
 -16.8111 -16.8029 -16.7817 -16.7375 -16.7100 -16.6903 -16.6751 -16.6174
 -16.5881 -16.5796 -16.5216 -16.4190 -16.3881 -16.3710 -16.3548 -15.5389
 -15.5136 -15.3865 -15.3456 -15.2409 -15.2071 -15.1477 -15.0926 -15.0671
 -14.9776 -14.9612 -14.9180 -14.7322 -14.6137 -14.5627 -14.4282 -14.3965
 -14.3703 -14.3294 -14.2943 -14.2646 -14.2264 -14.1795 -14.1004 -14.0574
 -13.9764  -6.9302  -6.6428  -6.1229  -6.0849  -6.0340  -6.0058  -5.9717
  -5.9465  -5.8940  -5.8597  -5.8416  -5.8052  -5.8030  -5.7790  -5.7304
  -5.6762  -5.6553  -5.6318  -5.6022  -5.5837  -5.5665  -5.5450  -5.5066
  -5.4704  -5.4337  -5.3977  -5.3628  -5.3541  -5.3292  -5.2974  -5.2748
  -5.2624  -5.2422  -5.2213  -5.1917  -5.1863  -5.1560  -5.0871  -5.0645
  -5.0366  -5.0013  -4.9772  -4.9289  -4.8778  -4.8550  -4.8367  -4.7872
  -4.7703  -4.7215  -3.9161  -3.8121  -3.6877  -3.5742  -3.5267  -3.4270
  -3.3480  -3.2901  -3.2269  -3.1897  -3.0740  -3.0441  -2.9942  -2.9645
  -2.9521  -2.9033  -2.8690  -2.8483  -2.8121  -2.7781  -2.7493  -2.6723
  -2.6565  -2.6180  -2.5571  -2.5400  -2.5182  -2.4626  -2.4409  -2.4041
  -2.3679  -2.3564  -2.3062  -2.2788  -2.2457  -2.1859  -2.1634  -2.1435
  -2.1106  -2.0942  -2.0688  -2.0237  -1.9906  -1.9601  -1.9261  -1.9051
  -1.8638  -1.8555  -1.8280  -1.7774  -1.7605  -1.7230  -1.7190  -1.6892
  -1.6201  -1.5927  -1.5583  -1.4819  -1.4399  -1.4208  -1.3860  -1.3741
  -1.3473  -1.2866  -1.2641  -1.2468  -1.2217  -1.1923  -1.1582  -1.1019
  -1.0864  -1.0625  -1.0265  -0.9995  -0.9645  -0.8587  -0.8350  -0.8158
  -0.7905  -0.6840  -0.6424  -0.6060  -0.5530  -0.5152  -0.4604  -0.4341
  -0.4099  -0.4005  -0.3587  -0.3360  -0.3161  -0.2755  -0.2637  -0.2445
  -0.2105  -0.2010  -0.1811  -0.1704  -0.1310  -0.1049  -0.0939  -0.0690
  -0.0486  -0.0382  -0.0285   0.0024   0.0068   0.0340   0.0456   0.0546
   0.0661   0.0793   0.0935   0.1089   0.1236   0.1463   0.1569   0.1638
   0.1837   0.1994   0.2034   0.2180   0.2256   0.2508   0.2717   0.2855
   0.3159   0.3272   0.3427   0.3619   0.3755   0.3890   0.3990   0.4071
   0.4220   0.4397   0.4515   0.4628   0.4805   0.4849   0.4956   0.5038
   0.5306   0.5518   0.5580   0.5895   0.6052   0.6249   0.6361   0.6629
   0.6816   0.6949   0.7130   0.7306   0.7376   0.7769   0.7983   0.8085
   0.8260   0.8501   0.8990   0.9045   0.9317   0.9376   0.9465   0.9818
   0.9959   1.0502   1.0668   1.1306   1.1338   1.1917   1.2275   1.3193
   1.3951   1.4288   1.4537   1.5302   1.5658   1.6501   1.6942   1.7558
     eigenvalues at k+q:
 -36.3982 -36.3575 -36.3432 -36.1917 -36.1654 -36.0678 -36.0297 -36.0187
 -35.9128 -35.9128 -35.7706 -35.6769 -35.6746 -18.4269 -18.3547 -18.2672
 -18.2265 -18.2091 -18.1351 -18.1056 -18.0672 -18.0244 -18.0025 -17.9321
 -17.9037 -17.8524 -17.8382 -17.8279 -17.8021 -17.7669 -17.7510 -17.7275
 -17.7191 -17.7164 -17.6963 -17.6579 -17.6535 -17.6239 -17.5986 -17.5851
 -17.5754 -17.5519 -17.5387 -17.5331 -17.5230 -17.4941 -17.4759 -17.4660
 -17.4434 -17.4346 -17.4305 -17.4137 -17.3792 -17.3702 -17.3469 -17.3334
 -17.3238 -17.3069 -17.2901 -17.2764 -17.2676 -17.2411 -17.2158 -17.2036
 -17.1877 -17.1737 -17.1569 -17.1451 -17.1357 -17.1217 -17.0951 -17.0867
 -17.0674 -17.0497 -17.0279 -17.0239 -17.0010 -16.9888 -16.9685 -16.9570
 -16.9377 -16.9075 -16.8982 -16.8673 -16.8618 -16.8429 -16.8372 -16.8174
 -16.8102 -16.8035 -16.7774 -16.7340 -16.7083 -16.6903 -16.6739 -16.6176
 -16.5885 -16.5795 -16.5214 -16.4222 -16.3894 -16.3788 -16.3611 -15.5361
 -15.5132 -15.3866 -15.3456 -15.2374 -15.2064 -15.1504 -15.0950 -15.0666
 -14.9831 -14.9601 -14.9241 -14.7335 -14.6169 -14.5596 -14.4290 -14.3952
 -14.3682 -14.3295 -14.2930 -14.2648 -14.2273 -14.1805 -14.0998 -14.0559
 -13.9739  -6.9178  -6.6260  -6.1230  -6.0836  -6.0357  -6.0087  -5.9740
  -5.9457  -5.8977  -5.8608  -5.8413  -5.8079  -5.8035  -5.7806  -5.7335
  -5.6732  -5.6553  -5.6380  -5.6040  -5.5866  -5.5666  -5.5452  -5.5080
  -5.4733  -5.4264  -5.3994  -5.3609  -5.3531  -5.3284  -5.2991  -5.2770
  -5.2619  -5.2430  -5.2211  -5.1933  -5.1867  -5.1584  -5.0907  -5.0730
  -5.0407  -4.9996  -4.9805  -4.9289  -4.8763  -4.8553  -4.8374  -4.7899
  -4.7744  -4.7202  -3.8959  -3.7951  -3.6897  -3.5754  -3.5302  -3.4281
  -3.3428  -3.2894  -3.2266  -3.1880  -3.0762  -3.0470  -3.0024  -2.9645
  -2.9529  -2.9083  -2.8706  -2.8495  -2.8132  -2.7796  -2.7544  -2.6762
  -2.6555  -2.6198  -2.5564  -2.5408  -2.5121  -2.4637  -2.4422  -2.4002
  -2.3672  -2.3553  -2.3039  -2.2787  -2.2482  -2.1867  -2.1641  -2.1400
  -2.1082  -2.0910  -2.0646  -2.0231  -1.9909  -1.9591  -1.9264  -1.9096
  -1.8710  -1.8562  -1.8264  -1.7805  -1.7592  -1.7215  -1.7183  -1.6903
  -1.6272  -1.5931  -1.5591  -1.4820  -1.4412  -1.4192  -1.3875  -1.3728
  -1.3468  -1.2860  -1.2615  -1.2502  -1.2194  -1.1906  -1.1550  -1.1045
  -1.0881  -1.0566  -1.0224  -0.9958  -0.9603  -0.8575  -0.8355  -0.8167
  -0.7907  -0.6909  -0.6410  -0.6018  -0.5529  -0.5277  -0.4603  -0.4370
  -0.4081  -0.3961  -0.3588  -0.3378  -0.3175  -0.2726  -0.2657  -0.2437
  -0.2109  -0.2003  -0.1823  -0.1685  -0.1275  -0.1069  -0.0931  -0.0695
  -0.0479  -0.0354  -0.0282   0.0015   0.0080   0.0351   0.0448   0.0533
   0.0646   0.0794   0.0939   0.1062   0.1232   0.1464   0.1566   0.1644
   0.1853   0.1994   0.2017   0.2185   0.2260   0.2526   0.2710   0.2837
   0.3165   0.3284   0.3427   0.3603   0.3758   0.3886   0.3995   0.4071
   0.4220   0.4419   0.4531   0.4637   0.4816   0.4854   0.4974   0.5019
   0.5305   0.5528   0.5602   0.5895   0.6049   0.6286   0.6361   0.6646
   0.6819   0.6984   0.7137   0.7318   0.7377   0.7767   0.8005   0.8092
   0.8253   0.8519   0.8968   0.9078   0.9347   0.9391   0.9523   0.9829
   0.9989   1.0520   1.0697   1.1305   1.1340   1.1774   1.2375   1.3192
   1.3876   1.4265   1.4556   1.5251   1.5637   1.6440   1.6926   1.7565
     cgsolve_all iterations  70    anorm=    0.71E-07
     cgsolve_all iterations  70    anorm=    0.71E-07
     cgsolve_all iterations  70    anorm=    0.73E-07
     compute_u_kq: q = (   -0.0396,    0.0000,    0.0000)
     Rotating WFCS
     ethr =  1.00E-14,  avg # of iterations = 24.0
     eigenvalues at k:
 -36.3982 -36.3575 -36.3432 -36.1917 -36.1654 -36.0678 -36.0297 -36.0187
 -35.9128 -35.9128 -35.7706 -35.6769 -35.6746 -18.4256 -18.3544 -18.2677
 -18.2254 -18.2093 -18.1354 -18.1056 -18.0652 -18.0233 -18.0020 -17.9339
 -17.9045 -17.8524 -17.8401 -17.8268 -17.8001 -17.7675 -17.7507 -17.7271
 -17.7196 -17.7174 -17.6933 -17.6576 -17.6529 -17.6252 -17.5989 -17.5843
 -17.5765 -17.5521 -17.5381 -17.5334 -17.5231 -17.4928 -17.4753 -17.4647
 -17.4412 -17.4357 -17.4319 -17.4132 -17.3776 -17.3698 -17.3463 -17.3348
 -17.3230 -17.3068 -17.2904 -17.2759 -17.2700 -17.2402 -17.2150 -17.2040
 -17.1864 -17.1734 -17.1578 -17.1487 -17.1372 -17.1233 -17.0952 -17.0883
 -17.0682 -17.0512 -17.0304 -17.0217 -17.0020 -16.9887 -16.9706 -16.9565
 -16.9374 -16.9085 -16.8994 -16.8662 -16.8609 -16.8450 -16.8394 -16.8193
 -16.8111 -16.8029 -16.7817 -16.7375 -16.7100 -16.6903 -16.6751 -16.6174
 -16.5881 -16.5796 -16.5216 -16.4190 -16.3881 -16.3710 -16.3548 -15.5389
 -15.5136 -15.3865 -15.3456 -15.2409 -15.2071 -15.1477 -15.0926 -15.0671
 -14.9776 -14.9612 -14.9180 -14.7322 -14.6137 -14.5627 -14.4282 -14.3965
 -14.3703 -14.3294 -14.2943 -14.2646 -14.2264 -14.1795 -14.1004 -14.0574
 -13.9764  -6.9302  -6.6428  -6.1229  -6.0849  -6.0340  -6.0058  -5.9717
  -5.9465  -5.8940  -5.8597  -5.8416  -5.8052  -5.8030  -5.7790  -5.7304
  -5.6762  -5.6553  -5.6318  -5.6022  -5.5837  -5.5665  -5.5450  -5.5066
  -5.4704  -5.4337  -5.3977  -5.3628  -5.3541  -5.3292  -5.2974  -5.2748
  -5.2624  -5.2422  -5.2213  -5.1917  -5.1863  -5.1560  -5.0871  -5.0645
  -5.0366  -5.0013  -4.9772  -4.9289  -4.8778  -4.8550  -4.8367  -4.7872
  -4.7703  -4.7215  -3.9161  -3.8121  -3.6877  -3.5742  -3.5267  -3.4270
  -3.3480  -3.2901  -3.2269  -3.1897  -3.0740  -3.0441  -2.9942  -2.9645
  -2.9521  -2.9033  -2.8690  -2.8483  -2.8121  -2.7781  -2.7493  -2.6723
  -2.6565  -2.6180  -2.5571  -2.5400  -2.5182  -2.4626  -2.4409  -2.4041
  -2.3679  -2.3564  -2.3062  -2.2788  -2.2457  -2.1859  -2.1634  -2.1435
  -2.1106  -2.0942  -2.0688  -2.0237  -1.9906  -1.9601  -1.9261  -1.9051
  -1.8638  -1.8555  -1.8280  -1.7774  -1.7605  -1.7230  -1.7190  -1.6892
  -1.6201  -1.5927  -1.5583  -1.4819  -1.4399  -1.4208  -1.3860  -1.3741
  -1.3473  -1.2866  -1.2641  -1.2468  -1.2217  -1.1923  -1.1582  -1.1019
  -1.0864  -1.0625  -1.0265  -0.9995  -0.9645  -0.8587  -0.8350  -0.8158
  -0.7905  -0.6840  -0.6424  -0.6060  -0.5530  -0.5152  -0.4604  -0.4341
  -0.4099  -0.4005  -0.3587  -0.3360  -0.3161  -0.2755  -0.2637  -0.2445
  -0.2105  -0.2010  -0.1811  -0.1704  -0.1310  -0.1049  -0.0939  -0.0690
  -0.0486  -0.0382  -0.0285   0.0024   0.0068   0.0340   0.0456   0.0546
   0.0661   0.0793   0.0935   0.1089   0.1236   0.1463   0.1569   0.1638
   0.1837   0.1994   0.2034   0.2180   0.2256   0.2508   0.2717   0.2855
   0.3159   0.3272   0.3427   0.3619   0.3755   0.3890   0.3990   0.4071
   0.4220   0.4397   0.4515   0.4628   0.4805   0.4849   0.4956   0.5038
   0.5306   0.5518   0.5580   0.5895   0.6052   0.6249   0.6361   0.6629
   0.6816   0.6949   0.7130   0.7306   0.7376   0.7769   0.7983   0.8085
   0.8260   0.8501   0.8990   0.9045   0.9317   0.9376   0.9465   0.9818
   0.9959   1.0502   1.0668   1.1306   1.1338   1.1917   1.2275   1.3193
   1.3951   1.4288   1.4537   1.5302   1.5658   1.6501   1.6942   1.7558
     eigenvalues at k+q:
 -36.3982 -36.3575 -36.3432 -36.1917 -36.1654 -36.0677 -36.0298 -36.0187
 -35.9128 -35.9128 -35.7706 -35.6769 -35.6746 -18.4243 -18.3541 -18.2680
 -18.2242 -18.2093 -18.1358 -18.1054 -18.0630 -18.0222 -18.0015 -17.9361
 -17.9052 -17.8529 -17.8416 -17.8259 -17.7981 -17.7681 -17.7506 -17.7273
 -17.7199 -17.7182 -17.6899 -17.6575 -17.6522 -17.6265 -17.5992 -17.5836
 -17.5775 -17.5526 -17.5381 -17.5329 -17.5231 -17.4917 -17.4747 -17.4631
 -17.4393 -17.4371 -17.4328 -17.4123 -17.3758 -17.3692 -17.3459 -17.3361
 -17.3218 -17.3066 -17.2909 -17.2774 -17.2706 -17.2394 -17.2146 -17.2046
 -17.1842 -17.1733 -17.1592 -17.1521 -17.1388 -17.1248 -17.0954 -17.0899
 -17.0691 -17.0527 -17.0329 -17.0197 -17.0035 -16.9884 -16.9723 -16.9557
 -16.9371 -16.9092 -16.9008 -16.8654 -16.8596 -16.8468 -16.8413 -16.8213
 -16.8123 -16.8021 -16.7860 -16.7415 -16.7113 -16.6903 -16.6763 -16.6172
 -16.5877 -16.5796 -16.5218 -16.4169 -16.3873 -16.3623 -16.3483 -15.5419
 -15.5139 -15.3865 -15.3457 -15.2443 -15.2078 -15.1467 -15.0897 -15.0654
 -14.9736 -14.9624 -14.9091 -14.7310 -14.6103 -14.5676 -14.4276 -14.4000
 -14.3720 -14.3288 -14.2943 -14.2642 -14.2254 -14.1792 -14.1011 -14.0586
 -13.9788  -6.9423  -6.6590  -6.1228  -6.0864  -6.0322  -6.0028  -5.9691
  -5.9474  -5.8908  -5.8587  -5.8420  -5.8038  -5.8013  -5.7772  -5.7274
  -5.6794  -5.6567  -5.6260  -5.5998  -5.5803  -5.5665  -5.5445  -5.5058
  -5.4678  -5.4412  -5.3959  -5.3645  -5.3549  -5.3298  -5.2953  -5.2736
  -5.2615  -5.2411  -5.2220  -5.1903  -5.1856  -5.1539  -5.0842  -5.0555
  -5.0311  -5.0030  -4.9735  -4.9292  -4.8800  -4.8545  -4.8354  -4.7842
  -4.7663  -4.7227  -3.9368  -3.8295  -3.6854  -3.5729  -3.5233  -3.4260
  -3.3532  -3.2907  -3.2272  -3.1911  -3.0721  -3.0418  -2.9857  -2.9643
  -2.9515  -2.8986  -2.8685  -2.8469  -2.8104  -2.7765  -2.7447  -2.6695
  -2.6556  -2.6159  -2.5581  -2.5391  -2.5238  -2.4613  -2.4395  -2.4076
  -2.3694  -2.3558  -2.3079  -2.2795  -2.2428  -2.1853  -2.1632  -2.1471
  -2.1131  -2.0972  -2.0724  -2.0245  -1.9918  -1.9601  -1.9262  -1.9008
  -1.8573  -1.8546  -1.8285  -1.7749  -1.7618  -1.7244  -1.7192  -1.6878
  -1.6140  -1.5901  -1.5573  -1.4818  -1.4391  -1.4246  -1.3828  -1.3745
  -1.3481  -1.2880  -1.2664  -1.2433  -1.2246  -1.1936  -1.1618  -1.0991
  -1.0847  -1.0682  -1.0307  -1.0026  -0.9684  -0.8602  -0.8347  -0.8156
  -0.7905  -0.6786  -0.6438  -0.6085  -0.5535  -0.5030  -0.4608  -0.4307
  -0.4128  -0.4040  -0.3593  -0.3337  -0.3150  -0.2794  -0.2630  -0.2455
  -0.2094  -0.2009  -0.1808  -0.1707  -0.1335  -0.1036  -0.0939  -0.0688
  -0.0490  -0.0406  -0.0284   0.0023   0.0066   0.0329   0.0461   0.0560
   0.0671   0.0799   0.0935   0.1115   0.1237   0.1459   0.1561   0.1635
   0.1824   0.1991   0.2045   0.2168   0.2257   0.2499   0.2726   0.2878
   0.3152   0.3252   0.3429   0.3632   0.3748   0.3894   0.3981   0.4077
   0.4220   0.4371   0.4495   0.4624   0.4788   0.4844   0.4937   0.5065
   0.5307   0.5502   0.5563   0.5888   0.6049   0.6208   0.6358   0.6613
   0.6807   0.6913   0.7119   0.7297   0.7378   0.7766   0.7964   0.8088
   0.8263   0.8488   0.8984   0.9012   0.9297   0.9368   0.9410   0.9808
   0.9928   1.0467   1.0659   1.1305   1.1335   1.2034   1.2208   1.3205
   1.4026   1.4311   1.4520   1.5352   1.5681   1.6562   1.6959   1.7557
     cgsolve_all iterations  70    anorm=    0.70E-07
     cgsolve_all iterations  70    anorm=    0.72E-07
     cgsolve_all iterations  70    anorm=    0.72E-07
     compute_u_kq: q = (    0.0000,    0.0396,    0.0000)
     Rotating WFCS
     ethr =  1.00E-14,  avg # of iterations = 24.0
     eigenvalues at k:
 -36.3982 -36.3575 -36.3432 -36.1917 -36.1654 -36.0678 -36.0297 -36.0187
 -35.9128 -35.9128 -35.7706 -35.6769 -35.6746 -18.4256 -18.3544 -18.2677
 -18.2254 -18.2093 -18.1354 -18.1056 -18.0652 -18.0233 -18.0020 -17.9339
 -17.9045 -17.8524 -17.8401 -17.8268 -17.8001 -17.7675 -17.7507 -17.7271
 -17.7196 -17.7174 -17.6933 -17.6576 -17.6529 -17.6252 -17.5989 -17.5843
 -17.5765 -17.5521 -17.5381 -17.5334 -17.5231 -17.4928 -17.4753 -17.4647
 -17.4412 -17.4357 -17.4319 -17.4132 -17.3776 -17.3698 -17.3463 -17.3348
 -17.3230 -17.3068 -17.2904 -17.2759 -17.2700 -17.2402 -17.2150 -17.2040
 -17.1864 -17.1734 -17.1578 -17.1487 -17.1372 -17.1233 -17.0952 -17.0883
 -17.0682 -17.0512 -17.0304 -17.0217 -17.0020 -16.9887 -16.9706 -16.9565
 -16.9374 -16.9085 -16.8994 -16.8662 -16.8609 -16.8450 -16.8394 -16.8193
 -16.8111 -16.8029 -16.7817 -16.7375 -16.7100 -16.6903 -16.6751 -16.6174
 -16.5881 -16.5796 -16.5216 -16.4190 -16.3881 -16.3710 -16.3548 -15.5389
 -15.5136 -15.3865 -15.3456 -15.2409 -15.2071 -15.1477 -15.0926 -15.0671
 -14.9776 -14.9612 -14.9180 -14.7322 -14.6137 -14.5627 -14.4282 -14.3965
 -14.3703 -14.3294 -14.2943 -14.2646 -14.2264 -14.1795 -14.1004 -14.0574
 -13.9764  -6.9302  -6.6428  -6.1229  -6.0849  -6.0340  -6.0058  -5.9717
  -5.9465  -5.8940  -5.8597  -5.8416  -5.8052  -5.8030  -5.7790  -5.7304
  -5.6762  -5.6553  -5.6318  -5.6022  -5.5837  -5.5665  -5.5450  -5.5066
  -5.4704  -5.4337  -5.3977  -5.3628  -5.3541  -5.3292  -5.2974  -5.2748
  -5.2624  -5.2422  -5.2213  -5.1917  -5.1863  -5.1560  -5.0871  -5.0645
  -5.0366  -5.0013  -4.9772  -4.9289  -4.8778  -4.8550  -4.8367  -4.7872
  -4.7703  -4.7215  -3.9161  -3.8121  -3.6877  -3.5742  -3.5267  -3.4270
  -3.3480  -3.2901  -3.2269  -3.1897  -3.0740  -3.0441  -2.9942  -2.9645
  -2.9521  -2.9033  -2.8690  -2.8483  -2.8121  -2.7781  -2.7493  -2.6723
  -2.6565  -2.6180  -2.5571  -2.5400  -2.5182  -2.4626  -2.4409  -2.4041
  -2.3679  -2.3564  -2.3062  -2.2788  -2.2457  -2.1859  -2.1634  -2.1435
  -2.1106  -2.0942  -2.0688  -2.0237  -1.9906  -1.9601  -1.9261  -1.9051
  -1.8638  -1.8555  -1.8280  -1.7774  -1.7605  -1.7230  -1.7190  -1.6892
  -1.6201  -1.5927  -1.5583  -1.4819  -1.4399  -1.4208  -1.3860  -1.3741
  -1.3473  -1.2866  -1.2641  -1.2468  -1.2217  -1.1923  -1.1582  -1.1019
  -1.0864  -1.0625  -1.0265  -0.9995  -0.9645  -0.8587  -0.8350  -0.8158
  -0.7905  -0.6840  -0.6424  -0.6060  -0.5530  -0.5152  -0.4604  -0.4341
  -0.4099  -0.4005  -0.3587  -0.3360  -0.3161  -0.2755  -0.2637  -0.2445
  -0.2105  -0.2010  -0.1811  -0.1704  -0.1310  -0.1049  -0.0939  -0.0690
  -0.0486  -0.0382  -0.0285   0.0024   0.0068   0.0340   0.0456   0.0546
   0.0661   0.0793   0.0935   0.1089   0.1236   0.1463   0.1569   0.1638
   0.1837   0.1994   0.2034   0.2180   0.2256   0.2508   0.2717   0.2855
   0.3159   0.3272   0.3427   0.3619   0.3755   0.3890   0.3990   0.4071
   0.4220   0.4397   0.4515   0.4628   0.4805   0.4849   0.4956   0.5038
   0.5306   0.5518   0.5580   0.5895   0.6052   0.6249   0.6361   0.6629
   0.6816   0.6949   0.7130   0.7306   0.7376   0.7769   0.7983   0.8085
   0.8260   0.8501   0.8990   0.9045   0.9317   0.9376   0.9465   0.9818
   0.9959   1.0502   1.0668   1.1306   1.1338   1.1917   1.2275   1.3193
   1.3951   1.4288   1.4537   1.5302   1.5658   1.6501   1.6942   1.7558
     eigenvalues at k+q:
 -36.3982 -36.3575 -36.3432 -36.1917 -36.1654 -36.0677 -36.0298 -36.0187
 -35.9128 -35.9128 -35.7706 -35.6769 -35.6746 -18.4234 -18.3544 -18.2674
 -18.2244 -18.2089 -18.1347 -18.1059 -18.0623 -18.0247 -18.0021 -17.9333
 -17.9048 -17.8544 -17.8390 -17.8274 -17.8006 -17.7656 -17.7496 -17.7272
 -17.7197 -17.7154 -17.6921 -17.6588 -17.6548 -17.6272 -17.5981 -17.5835
 -17.5763 -17.5517 -17.5378 -17.5318 -17.5236 -17.4923 -17.4735 -17.4654
 -17.4379 -17.4356 -17.4300 -17.4122 -17.3784 -17.3695 -17.3469 -17.3356
 -17.3229 -17.3053 -17.2904 -17.2758 -17.2714 -17.2405 -17.2176 -17.2045
 -17.1859 -17.1715 -17.1579 -17.1523 -17.1409 -17.1251 -17.0974 -17.0901
 -17.0656 -17.0515 -17.0311 -17.0236 -17.0063 -16.9889 -16.9717 -16.9561
 -16.9366 -16.9096 -16.9004 -16.8675 -16.8625 -16.8439 -16.8418 -16.8218
 -16.8132 -16.8025 -16.7888 -16.7444 -16.7113 -16.6905 -16.6760 -16.6172
 -16.5878 -16.5794 -16.5215 -16.4164 -16.3869 -16.3570 -16.3449 -15.5425
 -15.5151 -15.3865 -15.3456 -15.2442 -15.2055 -15.1462 -15.0942 -15.0641
 -14.9734 -14.9556 -14.9131 -14.7297 -14.6098 -14.5660 -14.4287 -14.3941
 -14.3732 -14.3307 -14.2962 -14.2632 -14.2271 -14.1783 -14.1019 -14.0594
 -13.9803  -6.9487  -6.6675  -6.1226  -6.0876  -6.0312  -6.0006  -5.9699
  -5.9449  -5.8930  -5.8575  -5.8410  -5.8045  -5.8021  -5.7780  -5.7289
  -5.6749  -5.6543  -5.6279  -5.6008  -5.5786  -5.5673  -5.5419  -5.5061
  -5.4646  -5.4334  -5.3958  -5.3649  -5.3565  -5.3292  -5.2947  -5.2722
  -5.2614  -5.2412  -5.2211  -5.1905  -5.1847  -5.1565  -5.0831  -5.0552
  -5.0278  -5.0039  -4.9700  -4.9293  -4.8817  -4.8558  -4.8330  -4.7859
  -4.7666  -4.7186  -3.9475  -3.8387  -3.6829  -3.5734  -3.5263  -3.4167
  -3.3554  -3.2916  -3.2291  -3.1897  -3.0678  -3.0429  -2.9878  -2.9627
  -2.9501  -2.8975  -2.8655  -2.8466  -2.8071  -2.7757  -2.7496  -2.6723
  -2.6559  -2.6136  -2.5595  -2.5396  -2.5203  -2.4618  -2.4383  -2.4110
  -2.3669  -2.3563  -2.3116  -2.2777  -2.2428  -2.1870  -2.1677  -2.1440
  -2.1128  -2.0970  -2.0726  -2.0228  -1.9914  -1.9572  -1.9298  -1.9028
  -1.8572  -1.8521  -1.8277  -1.7782  -1.7584  -1.7224  -1.7179  -1.6831
  -1.6150  -1.5950  -1.5527  -1.4829  -1.4392  -1.4219  -1.3882  -1.3783
  -1.3454  -1.2864  -1.2657  -1.2444  -1.2241  -1.1939  -1.1606  -1.1007
  -1.0873  -1.0679  -1.0288  -1.0006  -0.9719  -0.8596  -0.8334  -0.8183
  -0.7827  -0.6844  -0.6439  -0.6165  -0.5536  -0.5071  -0.4596  -0.4333
  -0.4076  -0.3983  -0.3591  -0.3352  -0.3149  -0.2738  -0.2680  -0.2431
  -0.2121  -0.1989  -0.1824  -0.1687  -0.1299  -0.1071  -0.0956  -0.0685
  -0.0480  -0.0395  -0.0251   0.0031   0.0058   0.0339   0.0433   0.0529
   0.0665   0.0810   0.0939   0.1105   0.1237   0.1475   0.1570   0.1649
   0.1831   0.1995   0.2037   0.2185   0.2269   0.2489   0.2720   0.2866
   0.3127   0.3259   0.3412   0.3630   0.3737   0.3909   0.3966   0.4092
   0.4218   0.4381   0.4490   0.4614   0.4818   0.4837   0.4938   0.5039
   0.5296   0.5487   0.5560   0.5876   0.6044   0.6184   0.6313   0.6574
   0.6790   0.6905   0.7140   0.7255   0.7356   0.7792   0.7963   0.8095
   0.8262   0.8498   0.8979   0.9006   0.9304   0.9367   0.9410   0.9801
   0.9881   1.0470   1.0696   1.1285   1.1332   1.1898   1.2357   1.3205
   1.4059   1.4274   1.4559   1.5419   1.5669   1.6577   1.6960   1.7561
     cgsolve_all iterations  70    anorm=    0.71E-07
     cgsolve_all iterations  70    anorm=    0.72E-07
     cgsolve_all iterations  70    anorm=    0.72E-07
     compute_u_kq: q = (    0.0000,   -0.0396,    0.0000)
     Rotating WFCS
     ethr =  1.00E-14,  avg # of iterations = 24.0
     eigenvalues at k:
 -36.3982 -36.3575 -36.3432 -36.1917 -36.1654 -36.0678 -36.0297 -36.0187
 -35.9128 -35.9128 -35.7706 -35.6769 -35.6746 -18.4256 -18.3544 -18.2677
 -18.2254 -18.2093 -18.1354 -18.1056 -18.0652 -18.0233 -18.0020 -17.9339
 -17.9045 -17.8524 -17.8401 -17.8268 -17.8001 -17.7675 -17.7507 -17.7271
 -17.7196 -17.7174 -17.6933 -17.6576 -17.6529 -17.6252 -17.5989 -17.5843
 -17.5765 -17.5521 -17.5381 -17.5334 -17.5231 -17.4928 -17.4753 -17.4647
 -17.4412 -17.4357 -17.4319 -17.4132 -17.3776 -17.3698 -17.3463 -17.3348
 -17.3230 -17.3068 -17.2904 -17.2759 -17.2700 -17.2402 -17.2150 -17.2040
 -17.1864 -17.1734 -17.1578 -17.1487 -17.1372 -17.1233 -17.0952 -17.0883
 -17.0682 -17.0512 -17.0304 -17.0217 -17.0020 -16.9887 -16.9706 -16.9565
 -16.9374 -16.9085 -16.8994 -16.8662 -16.8609 -16.8450 -16.8394 -16.8193
 -16.8111 -16.8029 -16.7817 -16.7375 -16.7100 -16.6903 -16.6751 -16.6174
 -16.5881 -16.5796 -16.5216 -16.4190 -16.3881 -16.3710 -16.3548 -15.5389
 -15.5136 -15.3865 -15.3456 -15.2409 -15.2071 -15.1477 -15.0926 -15.0671
 -14.9776 -14.9612 -14.9180 -14.7322 -14.6137 -14.5627 -14.4282 -14.3965
 -14.3703 -14.3294 -14.2943 -14.2646 -14.2264 -14.1795 -14.1004 -14.0574
 -13.9764  -6.9302  -6.6428  -6.1229  -6.0849  -6.0340  -6.0058  -5.9717
  -5.9465  -5.8940  -5.8597  -5.8416  -5.8052  -5.8030  -5.7790  -5.7304
  -5.6762  -5.6553  -5.6318  -5.6022  -5.5837  -5.5665  -5.5450  -5.5066
  -5.4704  -5.4337  -5.3977  -5.3628  -5.3541  -5.3292  -5.2974  -5.2748
  -5.2624  -5.2422  -5.2213  -5.1917  -5.1863  -5.1560  -5.0871  -5.0645
  -5.0366  -5.0013  -4.9772  -4.9289  -4.8778  -4.8550  -4.8367  -4.7872
  -4.7703  -4.7215  -3.9161  -3.8121  -3.6877  -3.5742  -3.5267  -3.4270
  -3.3480  -3.2901  -3.2269  -3.1897  -3.0740  -3.0441  -2.9942  -2.9645
  -2.9521  -2.9033  -2.8690  -2.8483  -2.8121  -2.7781  -2.7493  -2.6723
  -2.6565  -2.6180  -2.5571  -2.5400  -2.5182  -2.4626  -2.4409  -2.4041
  -2.3679  -2.3564  -2.3062  -2.2788  -2.2457  -2.1859  -2.1634  -2.1435
  -2.1106  -2.0942  -2.0688  -2.0237  -1.9906  -1.9601  -1.9261  -1.9051
  -1.8638  -1.8555  -1.8280  -1.7774  -1.7605  -1.7230  -1.7190  -1.6892
  -1.6201  -1.5927  -1.5583  -1.4819  -1.4399  -1.4208  -1.3860  -1.3741
  -1.3473  -1.2866  -1.2641  -1.2468  -1.2217  -1.1923  -1.1582  -1.1019
  -1.0864  -1.0625  -1.0265  -0.9995  -0.9645  -0.8587  -0.8350  -0.8158
  -0.7905  -0.6840  -0.6424  -0.6060  -0.5530  -0.5152  -0.4604  -0.4341
  -0.4099  -0.4005  -0.3587  -0.3360  -0.3161  -0.2755  -0.2637  -0.2445
  -0.2105  -0.2010  -0.1811  -0.1704  -0.1310  -0.1049  -0.0939  -0.0690
  -0.0486  -0.0382  -0.0285   0.0024   0.0068   0.0340   0.0456   0.0546
   0.0661   0.0793   0.0935   0.1089   0.1236   0.1463   0.1569   0.1638
   0.1837   0.1994   0.2034   0.2180   0.2256   0.2508   0.2717   0.2855
   0.3159   0.3272   0.3427   0.3619   0.3755   0.3890   0.3990   0.4071
   0.4220   0.4397   0.4515   0.4628   0.4805   0.4849   0.4956   0.5038
   0.5306   0.5518   0.5580   0.5895   0.6052   0.6249   0.6361   0.6629
   0.6816   0.6949   0.7130   0.7306   0.7376   0.7769   0.7983   0.8085
   0.8260   0.8501   0.8990   0.9045   0.9317   0.9376   0.9465   0.9818
   0.9959   1.0502   1.0668   1.1306   1.1338   1.1917   1.2275   1.3193
   1.3951   1.4288   1.4537   1.5302   1.5658   1.6501   1.6942   1.7558
     eigenvalues at k+q:
 -36.3982 -36.3575 -36.3432 -36.1917 -36.1654 -36.0678 -36.0297 -36.0187
 -35.9128 -35.9128 -35.7706 -35.6769 -35.6746 -18.4278 -18.3545 -18.2678
 -18.2264 -18.2095 -18.1362 -18.1053 -18.0677 -18.0220 -18.0020 -17.9348
 -17.9042 -17.8511 -17.8407 -17.8260 -17.8002 -17.7695 -17.7517 -17.7279
 -17.7191 -17.7181 -17.6946 -17.6574 -17.6498 -17.6234 -17.5996 -17.5855
 -17.5764 -17.5531 -17.5392 -17.5335 -17.5226 -17.4936 -17.4773 -17.4640
 -17.4446 -17.4381 -17.4314 -17.4139 -17.3766 -17.3695 -17.3459 -17.3338
 -17.3232 -17.3084 -17.2908 -17.2767 -17.2678 -17.2401 -17.2129 -17.2031
 -17.1866 -17.1757 -17.1579 -17.1451 -17.1347 -17.1209 -17.0922 -17.0867
 -17.0711 -17.0506 -17.0299 -17.0195 -16.9990 -16.9879 -16.9686 -16.9566
 -16.9379 -16.9070 -16.8983 -16.8654 -16.8589 -16.8465 -16.8365 -16.8173
 -16.8091 -16.8030 -16.7745 -16.7314 -16.7080 -16.6900 -16.6742 -16.6175
 -16.5884 -16.5797 -16.5217 -16.4230 -16.3919 -16.3821 -16.3645 -15.5355
 -15.5121 -15.3866 -15.3454 -15.2383 -15.2081 -15.1501 -15.0904 -15.0693
 -14.9839 -14.9655 -14.9215 -14.7348 -14.6175 -14.5603 -14.4277 -14.3991
 -14.3677 -14.3285 -14.2916 -14.2658 -14.2257 -14.1810 -14.0989 -14.0553
 -13.9726  -6.9110  -6.6165  -6.1231  -6.0824  -6.0368  -6.0115  -5.9735
  -5.9480  -5.8950  -5.8625  -5.8422  -5.8067  -5.8034  -5.7800  -5.7325
  -5.6797  -5.6571  -5.6357  -5.6043  -5.5897  -5.5649  -5.5474  -5.5071
  -5.4766  -5.4340  -5.3992  -5.3603  -5.3515  -5.3292  -5.2997  -5.2781
  -5.2624  -5.2435  -5.2214  -5.1944  -5.1863  -5.1559  -5.0917  -5.0744
  -5.0436  -4.9991  -4.9813  -4.9285  -4.8755  -4.8543  -4.8383  -4.7886
  -4.7734  -4.7243  -3.8863  -3.7864  -3.6921  -3.5750  -3.5267  -3.4380
  -3.3405  -3.2884  -3.2240  -3.1895  -3.0808  -3.0455  -3.0007  -2.9672
  -2.9521  -2.9095  -2.8727  -2.8504  -2.8182  -2.7806  -2.7486  -2.6738
  -2.6555  -2.6205  -2.5575  -2.5414  -2.5140  -2.4637  -2.4434  -2.3988
  -2.3667  -2.3549  -2.3003  -2.2796  -2.2485  -2.1856  -2.1596  -2.1433
  -2.1094  -2.0915  -2.0636  -2.0253  -1.9906  -1.9624  -1.9220  -1.9074
  -1.8727  -1.8567  -1.8290  -1.7770  -1.7614  -1.7259  -1.7177  -1.6948
  -1.6247  -1.5910  -1.5629  -1.4804  -1.4409  -1.4198  -1.3855  -1.3703
  -1.3486  -1.2874  -1.2617  -1.2490  -1.2192  -1.1907  -1.1557  -1.1048
  -1.0847  -1.0568  -1.0235  -0.9987  -0.9563  -0.8589  -0.8383  -0.8139
  -0.7959  -0.6843  -0.6422  -0.5945  -0.5535  -0.5223  -0.4615  -0.4362
  -0.4136  -0.3997  -0.3581  -0.3362  -0.3176  -0.2783  -0.2611  -0.2451
  -0.2079  -0.2041  -0.1799  -0.1698  -0.1319  -0.1038  -0.0914  -0.0696
  -0.0491  -0.0365  -0.0312   0.0015   0.0069   0.0345   0.0458   0.0575
   0.0658   0.0782   0.0932   0.1073   0.1244   0.1451   0.1568   0.1628
   0.1843   0.1980   0.2033   0.2176   0.2240   0.2532   0.2716   0.2845
   0.3192   0.3281   0.3441   0.3609   0.3764   0.3871   0.4009   0.4050
   0.4220   0.4414   0.4540   0.4639   0.4791   0.4868   0.4972   0.5043
   0.5311   0.5539   0.5610   0.5901   0.6064   0.6309   0.6410   0.6674
   0.6847   0.6991   0.7122   0.7343   0.7413   0.7743   0.8009   0.8080
   0.8258   0.8503   0.8994   0.9079   0.9325   0.9386   0.9527   0.9832
   1.0052   1.0534   1.0637   1.1319   1.1355   1.1932   1.2208   1.3187
   1.3841   1.4301   1.4516   1.5184   1.5646   1.6422   1.6923   1.7560
     cgsolve_all iterations  70    anorm=    0.70E-07
     cgsolve_all iterations  70    anorm=    0.72E-07
     cgsolve_all iterations  70    anorm=    0.72E-07
     compute_u_kq: q = (    0.0000,    0.0000,    0.0396)
     Rotating WFCS
     ethr =  1.00E-14,  avg # of iterations = 23.0
     eigenvalues at k:
 -36.3982 -36.3575 -36.3432 -36.1917 -36.1654 -36.0678 -36.0297 -36.0187
 -35.9128 -35.9128 -35.7706 -35.6769 -35.6746 -18.4256 -18.3544 -18.2677
 -18.2254 -18.2093 -18.1354 -18.1056 -18.0652 -18.0233 -18.0020 -17.9339
 -17.9045 -17.8524 -17.8401 -17.8268 -17.8001 -17.7675 -17.7507 -17.7271
 -17.7196 -17.7174 -17.6933 -17.6576 -17.6529 -17.6252 -17.5989 -17.5843
 -17.5765 -17.5521 -17.5381 -17.5334 -17.5231 -17.4928 -17.4753 -17.4647
 -17.4412 -17.4357 -17.4319 -17.4132 -17.3776 -17.3698 -17.3463 -17.3348
 -17.3230 -17.3068 -17.2904 -17.2759 -17.2700 -17.2402 -17.2150 -17.2040
 -17.1864 -17.1734 -17.1578 -17.1487 -17.1372 -17.1233 -17.0952 -17.0883
 -17.0682 -17.0512 -17.0304 -17.0217 -17.0020 -16.9887 -16.9706 -16.9565
 -16.9374 -16.9085 -16.8994 -16.8662 -16.8609 -16.8450 -16.8394 -16.8193
 -16.8111 -16.8029 -16.7817 -16.7375 -16.7100 -16.6903 -16.6751 -16.6174
 -16.5881 -16.5796 -16.5216 -16.4190 -16.3881 -16.3710 -16.3548 -15.5389
 -15.5136 -15.3865 -15.3456 -15.2409 -15.2071 -15.1477 -15.0926 -15.0671
 -14.9776 -14.9612 -14.9180 -14.7322 -14.6137 -14.5627 -14.4282 -14.3965
 -14.3703 -14.3294 -14.2943 -14.2646 -14.2264 -14.1795 -14.1004 -14.0574
 -13.9764  -6.9302  -6.6428  -6.1229  -6.0849  -6.0340  -6.0058  -5.9717
  -5.9465  -5.8940  -5.8597  -5.8416  -5.8052  -5.8030  -5.7790  -5.7304
  -5.6762  -5.6553  -5.6318  -5.6022  -5.5837  -5.5665  -5.5450  -5.5066
  -5.4704  -5.4337  -5.3977  -5.3628  -5.3541  -5.3292  -5.2974  -5.2748
  -5.2624  -5.2422  -5.2213  -5.1917  -5.1863  -5.1560  -5.0871  -5.0645
  -5.0366  -5.0013  -4.9772  -4.9289  -4.8778  -4.8550  -4.8367  -4.7872
  -4.7703  -4.7215  -3.9161  -3.8121  -3.6877  -3.5742  -3.5267  -3.4270
  -3.3480  -3.2901  -3.2269  -3.1897  -3.0740  -3.0441  -2.9942  -2.9645
  -2.9521  -2.9033  -2.8690  -2.8483  -2.8121  -2.7781  -2.7493  -2.6723
  -2.6565  -2.6180  -2.5571  -2.5400  -2.5182  -2.4626  -2.4409  -2.4041
  -2.3679  -2.3564  -2.3062  -2.2788  -2.2457  -2.1859  -2.1634  -2.1435
  -2.1106  -2.0942  -2.0688  -2.0237  -1.9906  -1.9601  -1.9261  -1.9051
  -1.8638  -1.8555  -1.8280  -1.7774  -1.7605  -1.7230  -1.7190  -1.6892
  -1.6201  -1.5927  -1.5583  -1.4819  -1.4399  -1.4208  -1.3860  -1.3741
  -1.3473  -1.2866  -1.2641  -1.2468  -1.2217  -1.1923  -1.1582  -1.1019
  -1.0864  -1.0625  -1.0265  -0.9995  -0.9645  -0.8587  -0.8350  -0.8158
  -0.7905  -0.6840  -0.6424  -0.6060  -0.5530  -0.5152  -0.4604  -0.4341
  -0.4099  -0.4005  -0.3587  -0.3360  -0.3161  -0.2755  -0.2637  -0.2445
  -0.2105  -0.2010  -0.1811  -0.1704  -0.1310  -0.1049  -0.0939  -0.0690
  -0.0486  -0.0382  -0.0285   0.0024   0.0068   0.0340   0.0456   0.0546
   0.0661   0.0793   0.0935   0.1089   0.1236   0.1463   0.1569   0.1638
   0.1837   0.1994   0.2034   0.2180   0.2256   0.2508   0.2717   0.2855
   0.3159   0.3272   0.3427   0.3619   0.3755   0.3890   0.3990   0.4071
   0.4220   0.4397   0.4515   0.4628   0.4805   0.4849   0.4956   0.5038
   0.5306   0.5518   0.5580   0.5895   0.6052   0.6249   0.6361   0.6629
   0.6816   0.6949   0.7130   0.7306   0.7376   0.7769   0.7983   0.8085
   0.8260   0.8501   0.8990   0.9045   0.9317   0.9376   0.9465   0.9818
   0.9959   1.0502   1.0668   1.1306   1.1338   1.1917   1.2275   1.3193
   1.3951   1.4288   1.4537   1.5302   1.5658   1.6501   1.6942   1.7558
     eigenvalues at k+q:
 -36.3982 -36.3575 -36.3432 -36.1917 -36.1654 -36.0678 -36.0297 -36.0187
 -35.9128 -35.9128 -35.7706 -35.6769 -35.6746 -18.4255 -18.3544 -18.2676
 -18.2259 -18.2088 -18.1355 -18.1055 -18.0651 -18.0233 -18.0022 -17.9338
 -17.9048 -17.8525 -17.8395 -17.8274 -17.8001 -17.7667 -17.7504 -17.7274
 -17.7199 -17.7181 -17.6941 -17.6567 -17.6522 -17.6248 -17.6000 -17.5837
 -17.5765 -17.5522 -17.5375 -17.5338 -17.5232 -17.4923 -17.4763 -17.4662
 -17.4414 -17.4340 -17.4325 -17.4117 -17.3777 -17.3703 -17.3463 -17.3345
 -17.3224 -17.3082 -17.2897 -17.2767 -17.2689 -17.2404 -17.2144 -17.2044
 -17.1869 -17.1740 -17.1572 -17.1483 -17.1373 -17.1235 -17.0961 -17.0881
 -17.0684 -17.0503 -17.0305 -17.0214 -17.0023 -16.9889 -16.9703 -16.9564
 -16.9372 -16.9093 -16.8988 -16.8667 -16.8609 -16.8449 -16.8393 -16.8193
 -16.8113 -16.8027 -16.7818 -16.7376 -16.7099 -16.6904 -16.6754 -16.6169
 -16.5879 -16.5800 -16.5216 -16.4190 -16.3880 -16.3708 -16.3547 -15.5390
 -15.5136 -15.3865 -15.3456 -15.2409 -15.2070 -15.1476 -15.0926 -15.0671
 -14.9775 -14.9611 -14.9179 -14.7321 -14.6136 -14.5628 -14.4282 -14.3965
 -14.3704 -14.3294 -14.2943 -14.2646 -14.2265 -14.1795 -14.1004 -14.0575
 -13.9765  -6.9305  -6.6431  -6.1229  -6.0850  -6.0339  -6.0058  -5.9716
  -5.9465  -5.8939  -5.8596  -5.8416  -5.8051  -5.8032  -5.7790  -5.7303
  -5.6762  -5.6554  -5.6317  -5.6022  -5.5836  -5.5664  -5.5449  -5.5065
  -5.4704  -5.4337  -5.3979  -5.3627  -5.3539  -5.3295  -5.2969  -5.2749
  -5.2626  -5.2425  -5.2212  -5.1915  -5.1862  -5.1560  -5.0870  -5.0645
  -5.0365  -5.0014  -4.9772  -4.9289  -4.8778  -4.8550  -4.8367  -4.7872
  -4.7702  -4.7215  -3.9164  -3.8124  -3.6877  -3.5740  -3.5267  -3.4270
  -3.3481  -3.2905  -3.2264  -3.1892  -3.0744  -3.0433  -2.9955  -2.9655
  -2.9517  -2.9012  -2.8711  -2.8470  -2.8129  -2.7775  -2.7491  -2.6715
  -2.6581  -2.6146  -2.5590  -2.5409  -2.5184  -2.4628  -2.4426  -2.4018
  -2.3683  -2.3575  -2.3062  -2.2767  -2.2447  -2.1874  -2.1642  -2.1423
  -2.1098  -2.0961  -2.0692  -2.0224  -1.9879  -1.9654  -1.9243  -1.9034
  -1.8656  -1.8551  -1.8290  -1.7793  -1.7592  -1.7240  -1.7168  -1.6875
  -1.6205  -1.5912  -1.5604  -1.4822  -1.4415  -1.4211  -1.3835  -1.3757
  -1.3458  -1.2872  -1.2615  -1.2476  -1.2231  -1.1903  -1.1580  -1.1062
  -1.0848  -1.0633  -1.0269  -0.9982  -0.9642  -0.8590  -0.8348  -0.8156
  -0.7909  -0.6828  -0.6430  -0.6063  -0.5533  -0.5150  -0.4599  -0.4340
  -0.4106  -0.3997  -0.3602  -0.3369  -0.3143  -0.2737  -0.2639  -0.2462
  -0.2109  -0.2002  -0.1808  -0.1705  -0.1314  -0.1047  -0.0937  -0.0707
  -0.0483  -0.0354  -0.0288   0.0005   0.0071   0.0372   0.0437   0.0532
   0.0668   0.0792   0.0919   0.1101   0.1235   0.1469   0.1567   0.1651
   0.1824   0.1982   0.2036   0.2184   0.2271   0.2506   0.2713   0.2845
   0.3158   0.3292   0.3420   0.3613   0.3758   0.3899   0.3987   0.4047
   0.4204   0.4416   0.4525   0.4634   0.4807   0.4842   0.4972   0.5040
   0.5282   0.5524   0.5578   0.5900   0.6050   0.6259   0.6351   0.6631
   0.6810   0.6942   0.7123   0.7317   0.7375   0.7774   0.7983   0.8082
   0.8257   0.8507   0.8984   0.9043   0.9319   0.9377   0.9463   0.9820
   0.9956   1.0502   1.0669   1.1308   1.1336   1.1917   1.2276   1.3193
   1.3953   1.4288   1.4537   1.5303   1.5658   1.6502   1.6942   1.7558
     cgsolve_all iterations  70    anorm=    0.71E-07
     cgsolve_all iterations  70    anorm=    0.71E-07
     cgsolve_all iterations  70    anorm=    0.73E-07
     compute_u_kq: q = (    0.0000,    0.0000,   -0.0396)
     Rotating WFCS
     ethr =  1.00E-14,  avg # of iterations = 23.0
     eigenvalues at k:
 -36.3982 -36.3575 -36.3432 -36.1917 -36.1654 -36.0678 -36.0297 -36.0187
 -35.9128 -35.9128 -35.7706 -35.6769 -35.6746 -18.4256 -18.3544 -18.2677
 -18.2254 -18.2093 -18.1354 -18.1056 -18.0652 -18.0233 -18.0020 -17.9339
 -17.9045 -17.8524 -17.8401 -17.8268 -17.8001 -17.7675 -17.7507 -17.7271
 -17.7196 -17.7174 -17.6933 -17.6576 -17.6529 -17.6252 -17.5989 -17.5843
 -17.5765 -17.5521 -17.5381 -17.5334 -17.5231 -17.4928 -17.4753 -17.4647
 -17.4412 -17.4357 -17.4319 -17.4132 -17.3776 -17.3698 -17.3463 -17.3348
 -17.3230 -17.3068 -17.2904 -17.2759 -17.2700 -17.2402 -17.2150 -17.2040
 -17.1864 -17.1734 -17.1578 -17.1487 -17.1372 -17.1233 -17.0952 -17.0883
 -17.0682 -17.0512 -17.0304 -17.0217 -17.0020 -16.9887 -16.9706 -16.9565
 -16.9374 -16.9085 -16.8994 -16.8662 -16.8609 -16.8450 -16.8394 -16.8193
 -16.8111 -16.8029 -16.7817 -16.7375 -16.7100 -16.6903 -16.6751 -16.6174
 -16.5881 -16.5796 -16.5216 -16.4190 -16.3881 -16.3710 -16.3548 -15.5389
 -15.5136 -15.3865 -15.3456 -15.2409 -15.2071 -15.1477 -15.0926 -15.0671
 -14.9776 -14.9612 -14.9180 -14.7322 -14.6137 -14.5627 -14.4282 -14.3965
 -14.3703 -14.3294 -14.2943 -14.2646 -14.2264 -14.1795 -14.1004 -14.0574
 -13.9764  -6.9302  -6.6428  -6.1229  -6.0849  -6.0340  -6.0058  -5.9717
  -5.9465  -5.8940  -5.8597  -5.8416  -5.8052  -5.8030  -5.7790  -5.7304
  -5.6762  -5.6553  -5.6318  -5.6022  -5.5837  -5.5665  -5.5450  -5.5066
  -5.4704  -5.4337  -5.3977  -5.3628  -5.3541  -5.3292  -5.2974  -5.2748
  -5.2624  -5.2422  -5.2213  -5.1917  -5.1863  -5.1560  -5.0871  -5.0645
  -5.0366  -5.0013  -4.9772  -4.9289  -4.8778  -4.8550  -4.8367  -4.7872
  -4.7703  -4.7215  -3.9161  -3.8121  -3.6877  -3.5742  -3.5267  -3.4270
  -3.3480  -3.2901  -3.2269  -3.1897  -3.0740  -3.0441  -2.9942  -2.9645
  -2.9521  -2.9033  -2.8690  -2.8483  -2.8121  -2.7781  -2.7493  -2.6723
  -2.6565  -2.6180  -2.5571  -2.5400  -2.5182  -2.4626  -2.4409  -2.4041
  -2.3679  -2.3564  -2.3062  -2.2788  -2.2457  -2.1859  -2.1634  -2.1435
  -2.1106  -2.0942  -2.0688  -2.0237  -1.9906  -1.9601  -1.9261  -1.9051
  -1.8638  -1.8555  -1.8280  -1.7774  -1.7605  -1.7230  -1.7190  -1.6892
  -1.6201  -1.5927  -1.5583  -1.4819  -1.4399  -1.4208  -1.3860  -1.3741
  -1.3473  -1.2866  -1.2641  -1.2468  -1.2217  -1.1923  -1.1582  -1.1019
  -1.0864  -1.0625  -1.0265  -0.9995  -0.9645  -0.8587  -0.8350  -0.8158
  -0.7905  -0.6840  -0.6424  -0.6060  -0.5530  -0.5152  -0.4604  -0.4341
  -0.4099  -0.4005  -0.3587  -0.3360  -0.3161  -0.2755  -0.2637  -0.2445
  -0.2105  -0.2010  -0.1811  -0.1704  -0.1310  -0.1049  -0.0939  -0.0690
  -0.0486  -0.0382  -0.0285   0.0024   0.0068   0.0340   0.0456   0.0546
   0.0661   0.0793   0.0935   0.1089   0.1236   0.1463   0.1569   0.1638
   0.1837   0.1994   0.2034   0.2180   0.2256   0.2508   0.2717   0.2855
   0.3159   0.3272   0.3427   0.3619   0.3755   0.3890   0.3990   0.4071
   0.4220   0.4397   0.4515   0.4628   0.4805   0.4849   0.4956   0.5038
   0.5306   0.5518   0.5580   0.5895   0.6052   0.6249   0.6361   0.6629
   0.6816   0.6949   0.7130   0.7306   0.7376   0.7769   0.7983   0.8085
   0.8260   0.8501   0.8990   0.9045   0.9317   0.9376   0.9465   0.9818
   0.9959   1.0502   1.0668   1.1306   1.1338   1.1917   1.2275   1.3193
   1.3951   1.4288   1.4537   1.5302   1.5658   1.6501   1.6942   1.7558
     eigenvalues at k+q:
 -36.3982 -36.3575 -36.3432 -36.1917 -36.1654 -36.0678 -36.0297 -36.0187
 -35.9128 -35.9128 -35.7706 -35.6769 -35.6746 -18.4256 -18.3544 -18.2677
 -18.2249 -18.2098 -18.1354 -18.1057 -18.0652 -18.0232 -18.0019 -17.9341
 -17.9043 -17.8521 -17.8409 -17.8261 -17.8001 -17.7685 -17.7506 -17.7275
 -17.7199 -17.7160 -17.6922 -17.6592 -17.6528 -17.6257 -17.5978 -17.5850
 -17.5764 -17.5521 -17.5392 -17.5330 -17.5228 -17.4929 -17.4745 -17.4632
 -17.4410 -17.4379 -17.4305 -17.4146 -17.3775 -17.3693 -17.3465 -17.3347
 -17.3237 -17.3059 -17.2912 -17.2765 -17.2691 -17.2401 -17.2172 -17.2023
 -17.1858 -17.1730 -17.1582 -17.1491 -17.1369 -17.1231 -17.0947 -17.0885
 -17.0681 -17.0521 -17.0304 -17.0219 -17.0017 -16.9883 -16.9709 -16.9565
 -16.9374 -16.9079 -16.8998 -16.8660 -16.8608 -16.8451 -16.8396 -16.8193
 -16.8108 -16.8031 -16.7816 -16.7374 -16.7101 -16.6903 -16.6747 -16.6180
 -16.5881 -16.5792 -16.5216 -16.4191 -16.3881 -16.3711 -16.3550 -15.5389
 -15.5136 -15.3865 -15.3456 -15.2408 -15.2071 -15.1477 -15.0926 -15.0671
 -14.9777 -14.9612 -14.9180 -14.7322 -14.6137 -14.5627 -14.4282 -14.3965
 -14.3703 -14.3294 -14.2943 -14.2646 -14.2264 -14.1796 -14.1004 -14.0574
 -13.9764  -6.9300  -6.6425  -6.1229  -6.0849  -6.0340  -6.0059  -5.9717
  -5.9465  -5.8940  -5.8597  -5.8416  -5.8054  -5.8029  -5.7790  -5.7305
  -5.6762  -5.6552  -5.6319  -5.6021  -5.5838  -5.5665  -5.5450  -5.5066
  -5.4704  -5.4337  -5.3977  -5.3629  -5.3543  -5.3288  -5.2979  -5.2750
  -5.2621  -5.2419  -5.2215  -5.1918  -5.1863  -5.1560  -5.0872  -5.0646
  -5.0367  -5.0013  -4.9773  -4.9289  -4.8777  -4.8550  -4.8368  -4.7872
  -4.7703  -4.7215  -3.9157  -3.8118  -3.6877  -3.5743  -3.5268  -3.4268
  -3.3479  -3.2898  -3.2275  -3.1898  -3.0738  -3.0449  -2.9929  -2.9633
  -2.9529  -2.9054  -2.8666  -2.8497  -2.8116  -2.7780  -2.7499  -2.6733
  -2.6553  -2.6202  -2.5557  -2.5398  -2.5181  -2.4623  -2.4391  -2.4075
  -2.3674  -2.3544  -2.3060  -2.2805  -2.2456  -2.1844  -2.1632  -2.1451
  -2.1120  -2.0912  -2.0682  -2.0263  -1.9927  -1.9551  -1.9272  -1.9071
  -1.8629  -1.8553  -1.8274  -1.7760  -1.7606  -1.7259  -1.7173  -1.6905
  -1.6194  -1.5941  -1.5572  -1.4819  -1.4384  -1.4198  -1.3893  -1.3716
  -1.3492  -1.2858  -1.2667  -1.2457  -1.2209  -1.1942  -1.1579  -1.0990
  -1.0873  -1.0615  -1.0254  -1.0011  -0.9647  -0.8582  -0.8353  -0.8165
  -0.7900  -0.6850  -0.6418  -0.6057  -0.5527  -0.5153  -0.4606  -0.4344
  -0.4093  -0.4012  -0.3575  -0.3347  -0.3182  -0.2770  -0.2636  -0.2430
  -0.2098  -0.2017  -0.1817  -0.1701  -0.1304  -0.1048  -0.0936  -0.0676
  -0.0496  -0.0405  -0.0277   0.0033   0.0072   0.0308   0.0463   0.0563
   0.0656   0.0796   0.0946   0.1072   0.1248   0.1457   0.1574   0.1627
   0.1845   0.1988   0.2039   0.2179   0.2251   0.2507   0.2714   0.2868
   0.3155   0.3260   0.3433   0.3628   0.3755   0.3882   0.3988   0.4097
   0.4239   0.4374   0.4498   0.4625   0.4797   0.4859   0.4941   0.5046
   0.5324   0.5508   0.5585   0.5889   0.6056   0.6239   0.6372   0.6628
   0.6818   0.6954   0.7140   0.7291   0.7379   0.7765   0.7982   0.8086
   0.8264   0.8495   0.8997   0.9047   0.9314   0.9371   0.9469   0.9815
   0.9962   1.0503   1.0667   1.1304   1.1340   1.1916   1.2275   1.3193
   1.3950   1.4288   1.4537   1.5300   1.5658   1.6501   1.6942   1.7559
     cgsolve_all iterations  70    anorm=    0.70E-07
     cgsolve_all iterations  70    anorm=    0.72E-07
     cgsolve_all iterations  70    anorm=    0.72E-07

     k-point #    2 of     4      pool #  1    cpu time:   13469.6
     compute_u_kq: q = (    0.0000,    0.0000,    0.0000)
     Rotating WFCS
     ethr =  1.00E-14,  avg # of iterations =  5.0
     eigenvalues at k:
 -36.3982 -36.3575 -36.3432 -36.1917 -36.1654 -36.0678 -36.0297 -36.0187
 -35.9128 -35.9128 -35.7706 -35.6769 -35.6746 -18.4256 -18.3544 -18.2676
 -18.2256 -18.2092 -18.1356 -18.1055 -18.0644 -18.0231 -18.0028 -17.9346
 -17.9050 -17.8499 -17.8421 -17.8254 -17.7993 -17.7697 -17.7433 -17.7378
 -17.7220 -17.7139 -17.6914 -17.6597 -17.6485 -17.6251 -17.5998 -17.5832
 -17.5748 -17.5528 -17.5453 -17.5313 -17.5227 -17.4880 -17.4786 -17.4671
 -17.4426 -17.4388 -17.4245 -17.4107 -17.3798 -17.3687 -17.3469 -17.3315
 -17.3244 -17.3127 -17.2889 -17.2826 -17.2555 -17.2427 -17.2276 -17.1927
 -17.1881 -17.1748 -17.1553 -17.1484 -17.1355 -17.1227 -17.1007 -17.0891
 -17.0684 -17.0501 -17.0312 -17.0205 -17.0021 -16.9877 -16.9709 -16.9569
 -16.9358 -16.9113 -16.8968 -16.8688 -16.8593 -16.8458 -16.8390 -16.8192
 -16.8099 -16.8037 -16.7818 -16.7374 -16.7096 -16.6918 -16.6732 -16.6190
 -16.5869 -16.5800 -16.5216 -16.4190 -16.3880 -16.3710 -16.3549 -15.5389
 -15.5136 -15.3865 -15.3456 -15.2409 -15.2071 -15.1477 -15.0926 -15.0671
 -14.9776 -14.9612 -14.9180 -14.7322 -14.6137 -14.5627 -14.4282 -14.3965
 -14.3703 -14.3294 -14.2943 -14.2646 -14.2264 -14.1795 -14.1004 -14.0574
 -13.9764  -6.9302  -6.6428  -6.1229  -6.0849  -6.0340  -6.0058  -5.9716
  -5.9465  -5.8940  -5.8595  -5.8417  -5.8052  -5.8032  -5.7788  -5.7307
  -5.6760  -5.6552  -5.6319  -5.6022  -5.5838  -5.5664  -5.5451  -5.5067
  -5.4700  -5.4337  -5.3988  -5.3624  -5.3544  -5.3279  -5.2971  -5.2770
  -5.2606  -5.2426  -5.2214  -5.1917  -5.1867  -5.1560  -5.0871  -5.0643
  -5.0366  -5.0014  -4.9774  -4.9289  -4.8776  -4.8551  -4.8367  -4.7872
  -4.7702  -4.7215  -3.9161  -3.8120  -3.6876  -3.5743  -3.5275  -3.4254
  -3.3488  -3.2907  -3.2284  -3.1861  -3.0764  -3.0427  -2.9941  -2.9637
  -2.9553  -2.9030  -2.8685  -2.8458  -2.8147  -2.7704  -2.7534  -2.6747
  -2.6610  -2.6027  -2.5640  -2.5461  -2.5199  -2.4614  -2.4435  -2.4131
  -2.3638  -2.3525  -2.3032  -2.2761  -2.2295  -2.1818  -2.1770  -2.1486
  -2.1132  -2.0838  -2.0695  -2.0326  -1.9980  -1.9553  -1.9202  -1.8988
  -1.8776  -1.8524  -1.8354  -1.7787  -1.7469  -1.7401  -1.7024  -1.6870
  -1.6203  -1.5864  -1.5708  -1.4864  -1.4376  -1.4174  -1.3925  -1.3659
  -1.3476  -1.2865  -1.2632  -1.2466  -1.2241  -1.1905  -1.1550  -1.1166
  -1.0803  -1.0615  -1.0202  -1.0014  -0.9641  -0.8577  -0.8360  -0.8218
  -0.7889  -0.6813  -0.6431  -0.6061  -0.5537  -0.5147  -0.4581  -0.4350
  -0.4101  -0.3983  -0.3633  -0.3361  -0.3155  -0.2743  -0.2647  -0.2451
  -0.2074  -0.1977  -0.1877  -0.1692  -0.1298  -0.1027  -0.0863  -0.0778
  -0.0519  -0.0372  -0.0177  -0.0062   0.0112   0.0226   0.0436   0.0572
   0.0691   0.0824   0.0858   0.1086   0.1309   0.1479   0.1605   0.1680
   0.1770   0.1877   0.2057   0.2193   0.2370   0.2494   0.2614   0.2890
   0.3123   0.3308   0.3451   0.3660   0.3775   0.3869   0.3932   0.4086
   0.4226   0.4380   0.4479   0.4634   0.4760   0.4874   0.5006   0.5095
   0.5273   0.5485   0.5613   0.5878   0.6068   0.6223   0.6392   0.6634
   0.6773   0.6938   0.7150   0.7287   0.7399   0.7768   0.7981   0.8074
   0.8273   0.8496   0.9007   0.9062   0.9303   0.9336   0.9494   0.9809
   0.9965   1.0504   1.0666   1.1302   1.1341   1.1916   1.2276   1.3193
   1.3951   1.4288   1.4537   1.5302   1.5658   1.6501   1.6942   1.7558
     eigenvalues at k+q:
 -36.3982 -36.3575 -36.3432 -36.1917 -36.1654 -36.0678 -36.0297 -36.0187
 -35.9128 -35.9128 -35.7706 -35.6769 -35.6746 -18.4256 -18.3544 -18.2676
 -18.2256 -18.2092 -18.1356 -18.1055 -18.0644 -18.0231 -18.0028 -17.9346
 -17.9050 -17.8499 -17.8421 -17.8254 -17.7993 -17.7697 -17.7433 -17.7378
 -17.7220 -17.7139 -17.6914 -17.6597 -17.6485 -17.6251 -17.5998 -17.5832
 -17.5748 -17.5528 -17.5453 -17.5313 -17.5227 -17.4880 -17.4786 -17.4671
 -17.4426 -17.4388 -17.4245 -17.4107 -17.3798 -17.3687 -17.3469 -17.3315
 -17.3245 -17.3127 -17.2889 -17.2826 -17.2555 -17.2427 -17.2276 -17.1927
 -17.1881 -17.1748 -17.1553 -17.1484 -17.1355 -17.1227 -17.1007 -17.0891
 -17.0684 -17.0501 -17.0312 -17.0205 -17.0021 -16.9877 -16.9709 -16.9569
 -16.9358 -16.9113 -16.8968 -16.8688 -16.8593 -16.8458 -16.8390 -16.8192
 -16.8099 -16.8037 -16.7818 -16.7374 -16.7096 -16.6918 -16.6732 -16.6190
 -16.5869 -16.5800 -16.5216 -16.4190 -16.3880 -16.3710 -16.3549 -15.5389
 -15.5136 -15.3865 -15.3456 -15.2409 -15.2071 -15.1477 -15.0926 -15.0671
 -14.9776 -14.9612 -14.9180 -14.7322 -14.6137 -14.5627 -14.4282 -14.3965
 -14.3703 -14.3294 -14.2943 -14.2646 -14.2264 -14.1795 -14.1004 -14.0574
 -13.9764  -6.9302  -6.6428  -6.1229  -6.0850  -6.0339  -6.0058  -5.9717
  -5.9465  -5.8940  -5.8595  -5.8417  -5.8052  -5.8032  -5.7788  -5.7307
  -5.6760  -5.6552  -5.6319  -5.6022  -5.5838  -5.5663  -5.5451  -5.5067
  -5.4700  -5.4337  -5.3988  -5.3624  -5.3544  -5.3279  -5.2971  -5.2770
  -5.2606  -5.2426  -5.2214  -5.1917  -5.1866  -5.1560  -5.0870  -5.0643
  -5.0366  -5.0014  -4.9774  -4.9289  -4.8776  -4.8551  -4.8367  -4.7872
  -4.7702  -4.7215  -3.9161  -3.8120  -3.6875  -3.5743  -3.5275  -3.4254
  -3.3488  -3.2907  -3.2284  -3.1861  -3.0764  -3.0427  -2.9941  -2.9637
  -2.9553  -2.9030  -2.8685  -2.8458  -2.8147  -2.7704  -2.7534  -2.6747
  -2.6610  -2.6027  -2.5640  -2.5461  -2.5199  -2.4614  -2.4435  -2.4131
  -2.3638  -2.3525  -2.3032  -2.2761  -2.2295  -2.1818  -2.1770  -2.1486
  -2.1132  -2.0838  -2.0695  -2.0326  -1.9980  -1.9553  -1.9202  -1.8988
  -1.8776  -1.8524  -1.8354  -1.7787  -1.7469  -1.7401  -1.7024  -1.6870
  -1.6203  -1.5864  -1.5708  -1.4864  -1.4376  -1.4174  -1.3925  -1.3659
  -1.3476  -1.2865  -1.2632  -1.2466  -1.2241  -1.1905  -1.1550  -1.1166
  -1.0803  -1.0615  -1.0202  -1.0014  -0.9641  -0.8577  -0.8360  -0.8218
  -0.7889  -0.6813  -0.6431  -0.6061  -0.5537  -0.5147  -0.4581  -0.4350
  -0.4101  -0.3984  -0.3633  -0.3361  -0.3155  -0.2743  -0.2647  -0.2451
  -0.2074  -0.1977  -0.1877  -0.1692  -0.1298  -0.1027  -0.0863  -0.0778
  -0.0519  -0.0372  -0.0176  -0.0062   0.0112   0.0226   0.0436   0.0572
   0.0691   0.0824   0.0858   0.1086   0.1309   0.1479   0.1605   0.1680
   0.1770   0.1877   0.2057   0.2193   0.2370   0.2494   0.2614   0.2890
   0.3123   0.3308   0.3451   0.3660   0.3775   0.3869   0.3932   0.4086
   0.4226   0.4380   0.4479   0.4634   0.4760   0.4874   0.5006   0.5095
   0.5273   0.5485   0.5613   0.5878   0.6068   0.6223   0.6392   0.6634
   0.6774   0.6938   0.7151   0.7287   0.7399   0.7768   0.7981   0.8074
   0.8273   0.8496   0.9007   0.9062   0.9303   0.9337   0.9494   0.9809
   0.9965   1.0504   1.0666   1.1302   1.1341   1.1916   1.2276   1.3193
   1.3952   1.4288   1.4537   1.5302   1.5658   1.6502   1.6942   1.7559
     cgsolve_all iterations  63    anorm=    0.72E-07
PARA_AUG  1      50.2269812        -0.4337426         0.4249678
     cgsolve_all iterations  63    anorm=    0.71E-07
PARA_AUG  2      -0.4510683        50.2832001         0.3410374
     cgsolve_all iterations  63    anorm=    0.72E-07
PARA_AUG  3       0.3465170         0.1692579        50.3288130
     cgsolve_all iterations  70    anorm=    0.71E-07
     cgsolve_all iterations  70    anorm=    0.71E-07
     cgsolve_all iterations  70    anorm=    0.72E-07
     compute_u_kq: q = (    0.0396,    0.0000,    0.0000)
     Rotating WFCS
     ethr =  1.00E-14,  avg # of iterations = 24.0
     eigenvalues at k:
 -36.3982 -36.3575 -36.3432 -36.1917 -36.1654 -36.0678 -36.0297 -36.0187
 -35.9128 -35.9128 -35.7706 -35.6769 -35.6746 -18.4256 -18.3544 -18.2676
 -18.2256 -18.2092 -18.1356 -18.1055 -18.0644 -18.0231 -18.0028 -17.9346
 -17.9050 -17.8499 -17.8421 -17.8254 -17.7993 -17.7697 -17.7433 -17.7378
 -17.7220 -17.7139 -17.6914 -17.6597 -17.6485 -17.6251 -17.5998 -17.5832
 -17.5748 -17.5528 -17.5453 -17.5313 -17.5227 -17.4880 -17.4786 -17.4671
 -17.4426 -17.4388 -17.4245 -17.4107 -17.3798 -17.3687 -17.3469 -17.3315
 -17.3244 -17.3127 -17.2889 -17.2826 -17.2555 -17.2427 -17.2276 -17.1927
 -17.1881 -17.1748 -17.1553 -17.1484 -17.1355 -17.1227 -17.1007 -17.0891
 -17.0684 -17.0501 -17.0312 -17.0205 -17.0021 -16.9877 -16.9709 -16.9569
 -16.9358 -16.9113 -16.8968 -16.8688 -16.8593 -16.8458 -16.8390 -16.8192
 -16.8099 -16.8037 -16.7818 -16.7374 -16.7096 -16.6918 -16.6732 -16.6190
 -16.5869 -16.5800 -16.5216 -16.4190 -16.3880 -16.3710 -16.3549 -15.5389
 -15.5136 -15.3865 -15.3456 -15.2409 -15.2071 -15.1477 -15.0926 -15.0671
 -14.9776 -14.9612 -14.9180 -14.7322 -14.6137 -14.5627 -14.4282 -14.3965
 -14.3703 -14.3294 -14.2943 -14.2646 -14.2264 -14.1795 -14.1004 -14.0574
 -13.9764  -6.9302  -6.6428  -6.1229  -6.0849  -6.0340  -6.0058  -5.9716
  -5.9465  -5.8940  -5.8595  -5.8417  -5.8052  -5.8032  -5.7788  -5.7307
  -5.6760  -5.6552  -5.6319  -5.6022  -5.5838  -5.5664  -5.5451  -5.5067
  -5.4700  -5.4337  -5.3988  -5.3624  -5.3544  -5.3279  -5.2971  -5.2770
  -5.2606  -5.2426  -5.2214  -5.1917  -5.1867  -5.1560  -5.0871  -5.0643
  -5.0366  -5.0014  -4.9774  -4.9289  -4.8776  -4.8551  -4.8367  -4.7872
  -4.7702  -4.7215  -3.9161  -3.8120  -3.6876  -3.5743  -3.5275  -3.4254
  -3.3488  -3.2907  -3.2284  -3.1861  -3.0764  -3.0427  -2.9941  -2.9637
  -2.9553  -2.9030  -2.8685  -2.8458  -2.8147  -2.7704  -2.7534  -2.6747
  -2.6610  -2.6027  -2.5640  -2.5461  -2.5199  -2.4614  -2.4435  -2.4131
  -2.3638  -2.3525  -2.3032  -2.2761  -2.2295  -2.1818  -2.1770  -2.1486
  -2.1132  -2.0838  -2.0695  -2.0326  -1.9980  -1.9553  -1.9202  -1.8988
  -1.8776  -1.8524  -1.8354  -1.7787  -1.7469  -1.7401  -1.7024  -1.6870
  -1.6203  -1.5864  -1.5708  -1.4864  -1.4376  -1.4174  -1.3925  -1.3659
  -1.3476  -1.2865  -1.2632  -1.2466  -1.2241  -1.1905  -1.1550  -1.1166
  -1.0803  -1.0615  -1.0202  -1.0014  -0.9641  -0.8577  -0.8360  -0.8218
  -0.7889  -0.6813  -0.6431  -0.6061  -0.5537  -0.5147  -0.4581  -0.4350
  -0.4101  -0.3983  -0.3633  -0.3361  -0.3155  -0.2743  -0.2647  -0.2451
  -0.2074  -0.1977  -0.1877  -0.1692  -0.1298  -0.1027  -0.0863  -0.0778
  -0.0519  -0.0372  -0.0177  -0.0062   0.0112   0.0226   0.0436   0.0572
   0.0691   0.0824   0.0858   0.1086   0.1309   0.1479   0.1605   0.1680
   0.1770   0.1877   0.2057   0.2193   0.2370   0.2494   0.2614   0.2890
   0.3123   0.3308   0.3451   0.3660   0.3775   0.3869   0.3932   0.4086
   0.4226   0.4380   0.4479   0.4634   0.4760   0.4874   0.5006   0.5095
   0.5273   0.5485   0.5613   0.5878   0.6068   0.6223   0.6392   0.6634
   0.6773   0.6938   0.7150   0.7287   0.7399   0.7768   0.7981   0.8074
   0.8273   0.8496   0.9007   0.9062   0.9303   0.9336   0.9494   0.9809
   0.9965   1.0504   1.0666   1.1302   1.1341   1.1916   1.2276   1.3193
   1.3951   1.4288   1.4537   1.5302   1.5658   1.6501   1.6942   1.7558
     eigenvalues at k+q:
 -36.3982 -36.3575 -36.3432 -36.1917 -36.1654 -36.0678 -36.0297 -36.0187
 -35.9128 -35.9128 -35.7706 -35.6769 -35.6746 -18.4269 -18.3547 -18.2672
 -18.2262 -18.2095 -18.1353 -18.1055 -18.0663 -18.0243 -18.0032 -17.9327
 -17.9043 -17.8496 -17.8408 -17.8258 -17.8015 -17.7703 -17.7434 -17.7377
 -17.7211 -17.7125 -17.6944 -17.6603 -17.6494 -17.6238 -17.6002 -17.5830
 -17.5736 -17.5534 -17.5457 -17.5309 -17.5223 -17.4886 -17.4800 -17.4683
 -17.4429 -17.4397 -17.4238 -17.4105 -17.3809 -17.3698 -17.3472 -17.3314
 -17.3246 -17.3115 -17.2880 -17.2834 -17.2542 -17.2430 -17.2288 -17.1951
 -17.1866 -17.1745 -17.1551 -17.1447 -17.1348 -17.1207 -17.1003 -17.0880
 -17.0672 -17.0489 -17.0286 -17.0226 -17.0013 -16.9881 -16.9685 -16.9577
 -16.9360 -16.9100 -16.8958 -16.8698 -16.8604 -16.8433 -16.8370 -16.8173
 -16.8083 -16.8050 -16.7775 -16.7339 -16.7079 -16.6918 -16.6722 -16.6189
 -16.5875 -16.5799 -16.5215 -16.4221 -16.3893 -16.3788 -16.3612 -15.5361
 -15.5133 -15.3866 -15.3456 -15.2374 -15.2064 -15.1504 -15.0950 -15.0666
 -14.9831 -14.9601 -14.9241 -14.7335 -14.6169 -14.5596 -14.4290 -14.3952
 -14.3682 -14.3295 -14.2930 -14.2648 -14.2273 -14.1805 -14.0998 -14.0559
 -13.9739  -6.9178  -6.6260  -6.1230  -6.0836  -6.0357  -6.0087  -5.9740
  -5.9457  -5.8978  -5.8605  -5.8414  -5.8079  -5.8038  -5.7803  -5.7339
  -5.6729  -5.6553  -5.6380  -5.6041  -5.5866  -5.5665  -5.5453  -5.5082
  -5.4729  -5.4264  -5.4002  -5.3604  -5.3536  -5.3268  -5.2991  -5.2786
  -5.2605  -5.2434  -5.2212  -5.1935  -5.1870  -5.1584  -5.0905  -5.0729
  -5.0407  -4.9996  -4.9807  -4.9288  -4.8762  -4.8554  -4.8375  -4.7899
  -4.7743  -4.7202  -3.8959  -3.7951  -3.6896  -3.5756  -3.5309  -3.4266
  -3.3437  -3.2898  -3.2286  -3.1842  -3.0786  -3.0447  -3.0026  -2.9645
  -2.9562  -2.9075  -2.8703  -2.8458  -2.8169  -2.7712  -2.7592  -2.6788
  -2.6603  -2.6027  -2.5635  -2.5474  -2.5150  -2.4629  -2.4426  -2.4113
  -2.3630  -2.3501  -2.3021  -2.2744  -2.2323  -2.1814  -2.1771  -2.1475
  -2.1087  -2.0833  -2.0670  -2.0301  -1.9961  -1.9567  -1.9225  -1.8999
  -1.8794  -1.8552  -1.8370  -1.7808  -1.7506  -1.7373  -1.7031  -1.6864
  -1.6212  -1.5916  -1.5712  -1.4841  -1.4391  -1.4205  -1.3893  -1.3660
  -1.3482  -1.2851  -1.2609  -1.2493  -1.2212  -1.1899  -1.1536  -1.1159
  -1.0806  -1.0572  -1.0176  -0.9974  -0.9595  -0.8575  -0.8361  -0.8205
  -0.7914  -0.6879  -0.6412  -0.6021  -0.5539  -0.5273  -0.4582  -0.4382
  -0.4069  -0.3947  -0.3639  -0.3370  -0.3169  -0.2760  -0.2624  -0.2441
  -0.2088  -0.1969  -0.1869  -0.1691  -0.1277  -0.1033  -0.0850  -0.0771
  -0.0525  -0.0354  -0.0195  -0.0022   0.0108   0.0234   0.0410   0.0581
   0.0687   0.0817   0.0845   0.1075   0.1294   0.1490   0.1589   0.1696
   0.1774   0.1873   0.2066   0.2191   0.2364   0.2504   0.2619   0.2874
   0.3130   0.3316   0.3449   0.3635   0.3774   0.3863   0.3955   0.4107
   0.4205   0.4389   0.4501   0.4649   0.4772   0.4888   0.5008   0.5077
   0.5271   0.5504   0.5635   0.5872   0.6070   0.6256   0.6397   0.6645
   0.6786   0.6963   0.7165   0.7282   0.7412   0.7768   0.7998   0.8085
   0.8265   0.8517   0.8984   0.9093   0.9322   0.9371   0.9547   0.9821
   0.9993   1.0521   1.0696   1.1303   1.1342   1.1774   1.2375   1.3192
   1.3876   1.4265   1.4556   1.5251   1.5637   1.6440   1.6926   1.7565
     cgsolve_all iterations  70    anorm=    0.71E-07
     cgsolve_all iterations  70    anorm=    0.71E-07
     cgsolve_all iterations  70    anorm=    0.71E-07
     compute_u_kq: q = (   -0.0396,    0.0000,    0.0000)
     Rotating WFCS
     ethr =  1.00E-14,  avg # of iterations = 24.0
     eigenvalues at k:
 -36.3982 -36.3575 -36.3432 -36.1917 -36.1654 -36.0678 -36.0297 -36.0187
 -35.9128 -35.9128 -35.7706 -35.6769 -35.6746 -18.4256 -18.3544 -18.2676
 -18.2256 -18.2092 -18.1356 -18.1055 -18.0644 -18.0231 -18.0028 -17.9346
 -17.9050 -17.8499 -17.8421 -17.8254 -17.7993 -17.7697 -17.7433 -17.7378
 -17.7220 -17.7139 -17.6914 -17.6597 -17.6485 -17.6251 -17.5998 -17.5832
 -17.5748 -17.5528 -17.5453 -17.5313 -17.5227 -17.4880 -17.4786 -17.4671
 -17.4426 -17.4388 -17.4245 -17.4107 -17.3798 -17.3687 -17.3469 -17.3315
 -17.3244 -17.3127 -17.2889 -17.2826 -17.2555 -17.2427 -17.2276 -17.1927
 -17.1881 -17.1748 -17.1553 -17.1484 -17.1355 -17.1227 -17.1007 -17.0891
 -17.0684 -17.0501 -17.0312 -17.0205 -17.0021 -16.9877 -16.9709 -16.9569
 -16.9358 -16.9113 -16.8968 -16.8688 -16.8593 -16.8458 -16.8390 -16.8192
 -16.8099 -16.8037 -16.7818 -16.7374 -16.7096 -16.6918 -16.6732 -16.6190
 -16.5869 -16.5800 -16.5216 -16.4190 -16.3880 -16.3710 -16.3549 -15.5389
 -15.5136 -15.3865 -15.3456 -15.2409 -15.2071 -15.1477 -15.0926 -15.0671
 -14.9776 -14.9612 -14.9180 -14.7322 -14.6137 -14.5627 -14.4282 -14.3965
 -14.3703 -14.3294 -14.2943 -14.2646 -14.2264 -14.1795 -14.1004 -14.0574
 -13.9764  -6.9302  -6.6428  -6.1229  -6.0849  -6.0340  -6.0058  -5.9716
  -5.9465  -5.8940  -5.8595  -5.8417  -5.8052  -5.8032  -5.7788  -5.7307
  -5.6760  -5.6552  -5.6319  -5.6022  -5.5838  -5.5664  -5.5451  -5.5067
  -5.4700  -5.4337  -5.3988  -5.3624  -5.3544  -5.3279  -5.2971  -5.2770
  -5.2606  -5.2426  -5.2214  -5.1917  -5.1867  -5.1560  -5.0871  -5.0643
  -5.0366  -5.0014  -4.9774  -4.9289  -4.8776  -4.8551  -4.8367  -4.7872
  -4.7702  -4.7215  -3.9161  -3.8120  -3.6876  -3.5743  -3.5275  -3.4254
  -3.3488  -3.2907  -3.2284  -3.1861  -3.0764  -3.0427  -2.9941  -2.9637
  -2.9553  -2.9030  -2.8685  -2.8458  -2.8147  -2.7704  -2.7534  -2.6747
  -2.6610  -2.6027  -2.5640  -2.5461  -2.5199  -2.4614  -2.4435  -2.4131
  -2.3638  -2.3525  -2.3032  -2.2761  -2.2295  -2.1818  -2.1770  -2.1486
  -2.1132  -2.0838  -2.0695  -2.0326  -1.9980  -1.9553  -1.9202  -1.8988
  -1.8776  -1.8524  -1.8354  -1.7787  -1.7469  -1.7401  -1.7024  -1.6870
  -1.6203  -1.5864  -1.5708  -1.4864  -1.4376  -1.4174  -1.3925  -1.3659
  -1.3476  -1.2865  -1.2632  -1.2466  -1.2241  -1.1905  -1.1550  -1.1166
  -1.0803  -1.0615  -1.0202  -1.0014  -0.9641  -0.8577  -0.8360  -0.8218
  -0.7889  -0.6813  -0.6431  -0.6061  -0.5537  -0.5147  -0.4581  -0.4350
  -0.4101  -0.3983  -0.3633  -0.3361  -0.3155  -0.2743  -0.2647  -0.2451
  -0.2074  -0.1977  -0.1877  -0.1692  -0.1298  -0.1027  -0.0863  -0.0778
  -0.0519  -0.0372  -0.0177  -0.0062   0.0112   0.0226   0.0436   0.0572
   0.0691   0.0824   0.0858   0.1086   0.1309   0.1479   0.1605   0.1680
   0.1770   0.1877   0.2057   0.2193   0.2370   0.2494   0.2614   0.2890
   0.3123   0.3308   0.3451   0.3660   0.3775   0.3869   0.3932   0.4086
   0.4226   0.4380   0.4479   0.4634   0.4760   0.4874   0.5006   0.5095
   0.5273   0.5485   0.5613   0.5878   0.6068   0.6223   0.6392   0.6634
   0.6773   0.6938   0.7150   0.7287   0.7399   0.7768   0.7981   0.8074
   0.8273   0.8496   0.9007   0.9062   0.9303   0.9336   0.9494   0.9809
   0.9965   1.0504   1.0666   1.1302   1.1341   1.1916   1.2276   1.3193
   1.3951   1.4288   1.4537   1.5302   1.5658   1.6501   1.6942   1.7558
     eigenvalues at k+q:
 -36.3982 -36.3575 -36.3432 -36.1917 -36.1654 -36.0677 -36.0298 -36.0187
 -35.9128 -35.9128 -35.7706 -35.6769 -35.6746 -18.4243 -18.3541 -18.2678
 -18.2248 -18.2088 -18.1360 -18.1053 -18.0624 -18.0219 -18.0022 -17.9369
 -17.9056 -17.8510 -17.8428 -17.8250 -17.7972 -17.7693 -17.7434 -17.7379
 -17.7230 -17.7153 -17.6881 -17.6594 -17.6473 -17.6263 -17.5993 -17.5837
 -17.5758 -17.5523 -17.5450 -17.5314 -17.5229 -17.4877 -17.4775 -17.4657
 -17.4432 -17.4369 -17.4255 -17.4106 -17.3786 -17.3673 -17.3465 -17.3314
 -17.3246 -17.3135 -17.2898 -17.2818 -17.2574 -17.2420 -17.2265 -17.1917
 -17.1879 -17.1753 -17.1566 -17.1513 -17.1365 -17.1246 -17.1012 -17.0903
 -17.0696 -17.0513 -17.0338 -17.0185 -17.0034 -16.9875 -16.9728 -16.9560
 -16.9356 -16.9123 -16.8979 -16.8679 -16.8580 -16.8480 -16.8406 -16.8211
 -16.8116 -16.8025 -16.7861 -16.7415 -16.7109 -16.6919 -16.6743 -16.6190
 -16.5864 -16.5800 -16.5218 -16.4169 -16.3873 -16.3623 -16.3484 -15.5419
 -15.5139 -15.3865 -15.3457 -15.2443 -15.2079 -15.1467 -15.0897 -15.0654
 -14.9736 -14.9624 -14.9091 -14.7310 -14.6103 -14.5676 -14.4276 -14.4000
 -14.3720 -14.3288 -14.2943 -14.2642 -14.2254 -14.1792 -14.1011 -14.0586
 -13.9788  -6.9423  -6.6590  -6.1228  -6.0864  -6.0322  -6.0029  -5.9691
  -5.9474  -5.8909  -5.8586  -5.8421  -5.8039  -5.8014  -5.7771  -5.7277
  -5.6791  -5.6566  -5.6260  -5.5999  -5.5803  -5.5664  -5.5447  -5.5059
  -5.4674  -5.4413  -5.3971  -5.3641  -5.3549  -5.3286  -5.2948  -5.2761
  -5.2594  -5.2416  -5.2221  -5.1902  -5.1861  -5.1538  -5.0842  -5.0552
  -5.0311  -5.0030  -4.9737  -4.9292  -4.8799  -4.8546  -4.8354  -4.7842
  -4.7663  -4.7227  -3.9369  -3.8295  -3.6853  -3.5730  -3.5241  -3.4244
  -3.3540  -3.2914  -3.2283  -3.1879  -3.0746  -3.0411  -2.9854  -2.9627
  -2.9547  -2.8990  -2.8664  -2.8466  -2.8118  -2.7701  -2.7477  -2.6713
  -2.6602  -2.6028  -2.5641  -2.5447  -2.5245  -2.4593  -2.4450  -2.4137
  -2.3665  -2.3526  -2.3041  -2.2778  -2.2267  -2.1828  -2.1770  -2.1493
  -2.1172  -2.0847  -2.0720  -2.0352  -2.0000  -1.9547  -1.9183  -1.8979
  -1.8766  -1.8485  -1.8325  -1.7772  -1.7452  -1.7407  -1.7029  -1.6865
  -1.6194  -1.5803  -1.5696  -1.4884  -1.4369  -1.4159  -1.3935  -1.3665
  -1.3464  -1.2879  -1.2657  -1.2435  -1.2274  -1.1908  -1.1571  -1.1171
  -1.0802  -1.0650  -1.0241  -1.0035  -0.9687  -0.8590  -0.8356  -0.8227
  -0.7877  -0.6759  -0.6452  -0.6085  -0.5540  -0.5026  -0.4583  -0.4315
  -0.4138  -0.4016  -0.3630  -0.3350  -0.3146  -0.2739  -0.2677  -0.2464
  -0.2058  -0.1981  -0.1879  -0.1685  -0.1310  -0.1024  -0.0877  -0.0778
  -0.0516  -0.0385  -0.0154  -0.0102   0.0118   0.0223   0.0447   0.0570
   0.0692   0.0834   0.0881   0.1097   0.1316   0.1460   0.1606   0.1669
   0.1774   0.1884   0.2046   0.2195   0.2359   0.2502   0.2613   0.2906
   0.3117   0.3296   0.3450   0.3678   0.3775   0.3880   0.3910   0.4072
   0.4238   0.4368   0.4457   0.4626   0.4743   0.4861   0.5002   0.5117
   0.5274   0.5465   0.5592   0.5876   0.6060   0.6186   0.6384   0.6620
   0.6762   0.6908   0.7137   0.7296   0.7385   0.7764   0.7965   0.8075
   0.8277   0.8480   0.9011   0.9021   0.9289   0.9313   0.9449   0.9796
   0.9937   1.0468   1.0657   1.1300   1.1340   1.2034   1.2208   1.3205
   1.4026   1.4311   1.4520   1.5352   1.5681   1.6562   1.6960   1.7557
     cgsolve_all iterations  70    anorm=    0.71E-07
     cgsolve_all iterations  70    anorm=    0.72E-07
     cgsolve_all iterations  70    anorm=    0.72E-07
     compute_u_kq: q = (    0.0000,    0.0396,    0.0000)
     Rotating WFCS
     ethr =  1.00E-14,  avg # of iterations = 24.0
     eigenvalues at k:
 -36.3982 -36.3575 -36.3432 -36.1917 -36.1654 -36.0678 -36.0297 -36.0187
 -35.9128 -35.9128 -35.7706 -35.6769 -35.6746 -18.4256 -18.3544 -18.2676
 -18.2256 -18.2092 -18.1356 -18.1055 -18.0644 -18.0231 -18.0028 -17.9346
 -17.9050 -17.8499 -17.8421 -17.8254 -17.7993 -17.7697 -17.7433 -17.7378
 -17.7220 -17.7139 -17.6914 -17.6597 -17.6485 -17.6251 -17.5998 -17.5832
 -17.5748 -17.5528 -17.5453 -17.5313 -17.5227 -17.4880 -17.4786 -17.4671
 -17.4426 -17.4388 -17.4245 -17.4107 -17.3798 -17.3687 -17.3469 -17.3315
 -17.3244 -17.3127 -17.2889 -17.2826 -17.2555 -17.2427 -17.2276 -17.1927
 -17.1881 -17.1748 -17.1553 -17.1484 -17.1355 -17.1227 -17.1007 -17.0891
 -17.0684 -17.0501 -17.0312 -17.0205 -17.0021 -16.9877 -16.9709 -16.9569
 -16.9358 -16.9113 -16.8968 -16.8688 -16.8593 -16.8458 -16.8390 -16.8192
 -16.8099 -16.8037 -16.7818 -16.7374 -16.7096 -16.6918 -16.6732 -16.6190
 -16.5869 -16.5800 -16.5216 -16.4190 -16.3880 -16.3710 -16.3549 -15.5389
 -15.5136 -15.3865 -15.3456 -15.2409 -15.2071 -15.1477 -15.0926 -15.0671
 -14.9776 -14.9612 -14.9180 -14.7322 -14.6137 -14.5627 -14.4282 -14.3965
 -14.3703 -14.3294 -14.2943 -14.2646 -14.2264 -14.1795 -14.1004 -14.0574
 -13.9764  -6.9302  -6.6428  -6.1229  -6.0849  -6.0340  -6.0058  -5.9716
  -5.9465  -5.8940  -5.8595  -5.8417  -5.8052  -5.8032  -5.7788  -5.7307
  -5.6760  -5.6552  -5.6319  -5.6022  -5.5838  -5.5664  -5.5451  -5.5067
  -5.4700  -5.4337  -5.3988  -5.3624  -5.3544  -5.3279  -5.2971  -5.2770
  -5.2606  -5.2426  -5.2214  -5.1917  -5.1867  -5.1560  -5.0871  -5.0643
  -5.0366  -5.0014  -4.9774  -4.9289  -4.8776  -4.8551  -4.8367  -4.7872
  -4.7702  -4.7215  -3.9161  -3.8120  -3.6876  -3.5743  -3.5275  -3.4254
  -3.3488  -3.2907  -3.2284  -3.1861  -3.0764  -3.0427  -2.9941  -2.9637
  -2.9553  -2.9030  -2.8685  -2.8458  -2.8147  -2.7704  -2.7534  -2.6747
  -2.6610  -2.6027  -2.5640  -2.5461  -2.5199  -2.4614  -2.4435  -2.4131
  -2.3638  -2.3525  -2.3032  -2.2761  -2.2295  -2.1818  -2.1770  -2.1486
  -2.1132  -2.0838  -2.0695  -2.0326  -1.9980  -1.9553  -1.9202  -1.8988
  -1.8776  -1.8524  -1.8354  -1.7787  -1.7469  -1.7401  -1.7024  -1.6870
  -1.6203  -1.5864  -1.5708  -1.4864  -1.4376  -1.4174  -1.3925  -1.3659
  -1.3476  -1.2865  -1.2632  -1.2466  -1.2241  -1.1905  -1.1550  -1.1166
  -1.0803  -1.0615  -1.0202  -1.0014  -0.9641  -0.8577  -0.8360  -0.8218
  -0.7889  -0.6813  -0.6431  -0.6061  -0.5537  -0.5147  -0.4581  -0.4350
  -0.4101  -0.3983  -0.3633  -0.3361  -0.3155  -0.2743  -0.2647  -0.2451
  -0.2074  -0.1977  -0.1877  -0.1692  -0.1298  -0.1027  -0.0863  -0.0778
  -0.0519  -0.0372  -0.0177  -0.0062   0.0112   0.0226   0.0436   0.0572
   0.0691   0.0824   0.0858   0.1086   0.1309   0.1479   0.1605   0.1680
   0.1770   0.1877   0.2057   0.2193   0.2370   0.2494   0.2614   0.2890
   0.3123   0.3308   0.3451   0.3660   0.3775   0.3869   0.3932   0.4086
   0.4226   0.4380   0.4479   0.4634   0.4760   0.4874   0.5006   0.5095
   0.5273   0.5485   0.5613   0.5878   0.6068   0.6223   0.6392   0.6634
   0.6773   0.6938   0.7150   0.7287   0.7399   0.7768   0.7981   0.8074
   0.8273   0.8496   0.9007   0.9062   0.9303   0.9336   0.9494   0.9809
   0.9965   1.0504   1.0666   1.1302   1.1341   1.1916   1.2276   1.3193
   1.3951   1.4288   1.4537   1.5302   1.5658   1.6501   1.6942   1.7558
     eigenvalues at k+q:
 -36.3982 -36.3575 -36.3432 -36.1917 -36.1654 -36.0677 -36.0298 -36.0187
 -35.9128 -35.9128 -35.7706 -35.6769 -35.6746 -18.4234 -18.3544 -18.2673
 -18.2242 -18.2092 -18.1349 -18.1058 -18.0615 -18.0246 -18.0028 -17.9340
 -17.9055 -17.8523 -17.8406 -17.8258 -17.7998 -17.7684 -17.7415 -17.7367
 -17.7229 -17.7130 -17.6902 -17.6612 -17.6496 -17.6272 -17.5988 -17.5821
 -17.5745 -17.5515 -17.5476 -17.5291 -17.5224 -17.4882 -17.4761 -17.4670
 -17.4434 -17.4354 -17.4240 -17.4084 -17.3798 -17.3687 -17.3481 -17.3319
 -17.3243 -17.3121 -17.2885 -17.2820 -17.2578 -17.2438 -17.2280 -17.1928
 -17.1891 -17.1731 -17.1553 -17.1518 -17.1384 -17.1258 -17.1022 -17.0907
 -17.0661 -17.0499 -17.0326 -17.0227 -17.0061 -16.9878 -16.9719 -16.9565
 -16.9351 -16.9128 -16.8973 -16.8700 -16.8610 -16.8451 -16.8412 -16.8217
 -16.8121 -16.8031 -16.7890 -16.7443 -16.7108 -16.6920 -16.6743 -16.6186
 -16.5867 -16.5798 -16.5215 -16.4163 -16.3869 -16.3570 -16.3449 -15.5425
 -15.5151 -15.3865 -15.3456 -15.2442 -15.2055 -15.1462 -15.0943 -15.0640
 -14.9734 -14.9556 -14.9131 -14.7297 -14.6098 -14.5660 -14.4287 -14.3941
 -14.3732 -14.3307 -14.2962 -14.2632 -14.2271 -14.1783 -14.1019 -14.0594
 -13.9803  -6.9487  -6.6675  -6.1226  -6.0876  -6.0312  -6.0006  -5.9699
  -5.9449  -5.8931  -5.8573  -5.8410  -5.8044  -5.8024  -5.7778  -5.7292
  -5.6747  -5.6543  -5.6279  -5.6008  -5.5787  -5.5672  -5.5421  -5.5062
  -5.4642  -5.4335  -5.3967  -5.3644  -5.3569  -5.3280  -5.2942  -5.2746
  -5.2593  -5.2418  -5.2211  -5.1902  -5.1853  -5.1564  -5.0831  -5.0549
  -5.0278  -5.0040  -4.9702  -4.9292  -4.8816  -4.8558  -4.8330  -4.7859
  -4.7666  -4.7186  -3.9475  -3.8386  -3.6828  -3.5736  -3.5270  -3.4150
  -3.3563  -3.2918  -3.2312  -3.1863  -3.0699  -3.0423  -2.9866  -2.9621
  -2.9533  -2.8967  -2.8674  -2.8421  -2.8088  -2.7681  -2.7556  -2.6717
  -2.6611  -2.6015  -2.5629  -2.5469  -2.5227  -2.4611  -2.4421  -2.4151
  -2.3651  -2.3545  -2.3082  -2.2738  -2.2282  -2.1843  -2.1780  -2.1490
  -2.1149  -2.0887  -2.0710  -2.0355  -1.9928  -1.9590  -1.9188  -1.8985
  -1.8745  -1.8472  -1.8348  -1.7777  -1.7446  -1.7397  -1.7005  -1.6820
  -1.6201  -1.5820  -1.5671  -1.4863  -1.4401  -1.4181  -1.3936  -1.3677
  -1.3469  -1.2874  -1.2631  -1.2469  -1.2263  -1.1924  -1.1544  -1.1145
  -1.0840  -1.0673  -1.0225  -1.0013  -0.9714  -0.8606  -0.8337  -0.8233
  -0.7811  -0.6816  -0.6449  -0.6166  -0.5543  -0.5068  -0.4575  -0.4337
  -0.4073  -0.3964  -0.3637  -0.3357  -0.3146  -0.2755  -0.2668  -0.2418
  -0.2106  -0.1949  -0.1895  -0.1674  -0.1289  -0.1044  -0.0878  -0.0785
  -0.0522  -0.0343  -0.0170  -0.0058   0.0110   0.0217   0.0406   0.0571
   0.0692   0.0840   0.0881   0.1083   0.1321   0.1479   0.1614   0.1667
   0.1770   0.1900   0.2046   0.2206   0.2388   0.2490   0.2597   0.2896
   0.3099   0.3290   0.3439   0.3667   0.3769   0.3877   0.3921   0.4075
   0.4230   0.4358   0.4469   0.4630   0.4776   0.4867   0.4994   0.5080
   0.5251   0.5469   0.5583   0.5864   0.6053   0.6169   0.6335   0.6576
   0.6770   0.6884   0.7134   0.7263   0.7373   0.7791   0.7961   0.8085
   0.8277   0.8489   0.8993   0.9028   0.9284   0.9323   0.9449   0.9785
   0.9894   1.0471   1.0694   1.1281   1.1335   1.1897   1.2357   1.3205
   1.4059   1.4274   1.4559   1.5419   1.5669   1.6577   1.6960   1.7561
     cgsolve_all iterations  70    anorm=    0.71E-07
     cgsolve_all iterations  70    anorm=    0.72E-07
     cgsolve_all iterations  70    anorm=    0.73E-07
     compute_u_kq: q = (    0.0000,   -0.0396,    0.0000)
     Rotating WFCS
     ethr =  1.00E-14,  avg # of iterations = 23.0
     eigenvalues at k:
 -36.3982 -36.3575 -36.3432 -36.1917 -36.1654 -36.0678 -36.0297 -36.0187
 -35.9128 -35.9128 -35.7706 -35.6769 -35.6746 -18.4256 -18.3544 -18.2676
 -18.2256 -18.2092 -18.1356 -18.1055 -18.0644 -18.0231 -18.0028 -17.9346
 -17.9050 -17.8499 -17.8421 -17.8254 -17.7993 -17.7697 -17.7433 -17.7378
 -17.7220 -17.7139 -17.6914 -17.6597 -17.6485 -17.6251 -17.5998 -17.5832
 -17.5748 -17.5528 -17.5453 -17.5313 -17.5227 -17.4880 -17.4786 -17.4671
 -17.4426 -17.4388 -17.4245 -17.4107 -17.3798 -17.3687 -17.3469 -17.3315
 -17.3244 -17.3127 -17.2889 -17.2826 -17.2555 -17.2427 -17.2276 -17.1927
 -17.1881 -17.1748 -17.1553 -17.1484 -17.1355 -17.1227 -17.1007 -17.0891
 -17.0684 -17.0501 -17.0312 -17.0205 -17.0021 -16.9877 -16.9709 -16.9569
 -16.9358 -16.9113 -16.8968 -16.8688 -16.8593 -16.8458 -16.8390 -16.8192
 -16.8099 -16.8037 -16.7818 -16.7374 -16.7096 -16.6918 -16.6732 -16.6190
 -16.5869 -16.5800 -16.5216 -16.4190 -16.3880 -16.3710 -16.3549 -15.5389
 -15.5136 -15.3865 -15.3456 -15.2409 -15.2071 -15.1477 -15.0926 -15.0671
 -14.9776 -14.9612 -14.9180 -14.7322 -14.6137 -14.5627 -14.4282 -14.3965
 -14.3703 -14.3294 -14.2943 -14.2646 -14.2264 -14.1795 -14.1004 -14.0574
 -13.9764  -6.9302  -6.6428  -6.1229  -6.0849  -6.0340  -6.0058  -5.9716
  -5.9465  -5.8940  -5.8595  -5.8417  -5.8052  -5.8032  -5.7788  -5.7307
  -5.6760  -5.6552  -5.6319  -5.6022  -5.5838  -5.5664  -5.5451  -5.5067
  -5.4700  -5.4337  -5.3988  -5.3624  -5.3544  -5.3279  -5.2971  -5.2770
  -5.2606  -5.2426  -5.2214  -5.1917  -5.1867  -5.1560  -5.0871  -5.0643
  -5.0366  -5.0014  -4.9774  -4.9289  -4.8776  -4.8551  -4.8367  -4.7872
  -4.7702  -4.7215  -3.9161  -3.8120  -3.6876  -3.5743  -3.5275  -3.4254
  -3.3488  -3.2907  -3.2284  -3.1861  -3.0764  -3.0427  -2.9941  -2.9637
  -2.9553  -2.9030  -2.8685  -2.8458  -2.8147  -2.7704  -2.7534  -2.6747
  -2.6610  -2.6027  -2.5640  -2.5461  -2.5199  -2.4614  -2.4435  -2.4131
  -2.3638  -2.3525  -2.3032  -2.2761  -2.2295  -2.1818  -2.1770  -2.1486
  -2.1132  -2.0838  -2.0695  -2.0326  -1.9980  -1.9553  -1.9202  -1.8988
  -1.8776  -1.8524  -1.8354  -1.7787  -1.7469  -1.7401  -1.7024  -1.6870
  -1.6203  -1.5864  -1.5708  -1.4864  -1.4376  -1.4174  -1.3925  -1.3659
  -1.3476  -1.2865  -1.2632  -1.2466  -1.2241  -1.1905  -1.1550  -1.1166
  -1.0803  -1.0615  -1.0202  -1.0014  -0.9641  -0.8577  -0.8360  -0.8218
  -0.7889  -0.6813  -0.6431  -0.6061  -0.5537  -0.5147  -0.4581  -0.4350
  -0.4101  -0.3983  -0.3633  -0.3361  -0.3155  -0.2743  -0.2647  -0.2451
  -0.2074  -0.1977  -0.1877  -0.1692  -0.1298  -0.1027  -0.0863  -0.0778
  -0.0519  -0.0372  -0.0177  -0.0062   0.0112   0.0226   0.0436   0.0572
   0.0691   0.0824   0.0858   0.1086   0.1309   0.1479   0.1605   0.1680
   0.1770   0.1877   0.2057   0.2193   0.2370   0.2494   0.2614   0.2890
   0.3123   0.3308   0.3451   0.3660   0.3775   0.3869   0.3932   0.4086
   0.4226   0.4380   0.4479   0.4634   0.4760   0.4874   0.5006   0.5095
   0.5273   0.5485   0.5613   0.5878   0.6068   0.6223   0.6392   0.6634
   0.6773   0.6938   0.7150   0.7287   0.7399   0.7768   0.7981   0.8074
   0.8273   0.8496   0.9007   0.9062   0.9303   0.9336   0.9494   0.9809
   0.9965   1.0504   1.0666   1.1302   1.1341   1.1916   1.2276   1.3193
   1.3951   1.4288   1.4537   1.5302   1.5658   1.6501   1.6942   1.7558
     eigenvalues at k+q:
 -36.3982 -36.3575 -36.3432 -36.1917 -36.1654 -36.0678 -36.0297 -36.0187
 -35.9128 -35.9128 -35.7706 -35.6769 -35.6746 -18.4278 -18.3544 -18.2677
 -18.2269 -18.2091 -18.1364 -18.1052 -18.0670 -18.0219 -18.0027 -17.9354
 -17.9045 -17.8485 -17.8428 -17.8248 -17.7995 -17.7710 -17.7460 -17.7383
 -17.7205 -17.7147 -17.6926 -17.6586 -17.6465 -17.6230 -17.6010 -17.5843
 -17.5750 -17.5543 -17.5433 -17.5329 -17.5230 -17.4883 -17.4812 -17.4673
 -17.4432 -17.4411 -17.4250 -17.4124 -17.3795 -17.3683 -17.3457 -17.3311
 -17.3248 -17.3128 -17.2895 -17.2833 -17.2541 -17.2413 -17.2269 -17.1928
 -17.1868 -17.1766 -17.1559 -17.1448 -17.1338 -17.1193 -17.0986 -17.0875
 -17.0704 -17.0500 -17.0303 -17.0181 -16.9990 -16.9875 -16.9688 -16.9572
 -16.9362 -16.9093 -16.8962 -16.8677 -16.8576 -16.8469 -16.8361 -16.8171
 -16.8078 -16.8042 -16.7746 -16.7313 -16.7077 -16.6916 -16.6722 -16.6193
 -16.5872 -16.5801 -16.5217 -16.4229 -16.3918 -16.3822 -16.3646 -15.5355
 -15.5121 -15.3866 -15.3454 -15.2383 -15.2081 -15.1501 -15.0905 -15.0692
 -14.9839 -14.9655 -14.9215 -14.7348 -14.6175 -14.5603 -14.4277 -14.3991
 -14.3677 -14.3285 -14.2916 -14.2658 -14.2257 -14.1810 -14.0989 -14.0553
 -13.9726  -6.9110  -6.6165  -6.1231  -6.0824  -6.0368  -6.0115  -5.9735
  -5.9481  -5.8950  -5.8623  -5.8423  -5.8067  -5.8036  -5.7798  -5.7329
  -5.6795  -5.6569  -5.6359  -5.6043  -5.5897  -5.5648  -5.5475  -5.5072
  -5.4762  -5.4340  -5.4003  -5.3598  -5.3517  -5.3277  -5.2996  -5.2798
  -5.2611  -5.2436  -5.2217  -5.1947  -5.1865  -5.1559  -5.0915  -5.0742
  -5.0436  -4.9991  -4.9815  -4.9284  -4.8754  -4.8544  -4.8383  -4.7886
  -4.7734  -4.7243  -3.8863  -3.7863  -3.6920  -3.5750  -3.5274  -3.4366
  -3.3413  -3.2894  -3.2251  -3.1857  -3.0834  -3.0433  -3.0018  -2.9670
  -2.9547  -2.9095  -2.8700  -2.8495  -2.8212  -2.7745  -2.7500  -2.6791
  -2.6585  -2.6025  -2.5665  -2.5477  -2.5153  -2.4623  -2.4452  -2.4105
  -2.3636  -2.3472  -2.2979  -2.2780  -2.2309  -2.1802  -2.1762  -2.1482
  -2.1121  -2.0790  -2.0679  -2.0294  -2.0034  -1.9525  -1.9205  -1.8992
  -1.8810  -1.8572  -1.8361  -1.7802  -1.7494  -1.7395  -1.7043  -1.6915
  -1.6211  -1.5906  -1.5728  -1.4859  -1.4357  -1.4167  -1.3928  -1.3642
  -1.3479  -1.2858  -1.2628  -1.2461  -1.2215  -1.1877  -1.1562  -1.1191
  -1.0767  -1.0552  -1.0180  -1.0019  -0.9559  -0.8559  -0.8401  -0.8197
  -0.7953  -0.6820  -0.6426  -0.5947  -0.5543  -0.5217  -0.4592  -0.4373
  -0.4135  -0.3981  -0.3626  -0.3364  -0.3166  -0.2744  -0.2634  -0.2485
  -0.2044  -0.1996  -0.1859  -0.1689  -0.1307  -0.1019  -0.0846  -0.0769
  -0.0511  -0.0397  -0.0184  -0.0068   0.0105   0.0240   0.0461   0.0577
   0.0689   0.0810   0.0841   0.1094   0.1291   0.1487   0.1598   0.1691
   0.1769   0.1857   0.2061   0.2179   0.2344   0.2509   0.2633   0.2885
   0.3148   0.3323   0.3458   0.3647   0.3779   0.3851   0.3951   0.4082
   0.4230   0.4409   0.4489   0.4635   0.4744   0.4884   0.5018   0.5113
   0.5291   0.5502   0.5643   0.5880   0.6077   0.6279   0.6449   0.6684
   0.6778   0.6996   0.7159   0.7307   0.7440   0.7742   0.8005   0.8070
   0.8268   0.8503   0.9006   0.9098   0.9308   0.9359   0.9547   0.9826
   1.0054   1.0535   1.0636   1.1316   1.1358   1.1931   1.2209   1.3187
   1.3841   1.4301   1.4516   1.5184   1.5646   1.6422   1.6923   1.7560
     cgsolve_all iterations  70    anorm=    0.70E-07
     cgsolve_all iterations  70    anorm=    0.72E-07
     cgsolve_all iterations  70    anorm=    0.72E-07
     compute_u_kq: q = (    0.0000,    0.0000,    0.0396)
     Rotating WFCS
     ethr =  1.00E-14,  avg # of iterations = 23.0
     eigenvalues at k:
 -36.3982 -36.3575 -36.3432 -36.1917 -36.1654 -36.0678 -36.0297 -36.0187
 -35.9128 -35.9128 -35.7706 -35.6769 -35.6746 -18.4256 -18.3544 -18.2676
 -18.2256 -18.2092 -18.1356 -18.1055 -18.0644 -18.0231 -18.0028 -17.9346
 -17.9050 -17.8499 -17.8421 -17.8254 -17.7993 -17.7697 -17.7433 -17.7378
 -17.7220 -17.7139 -17.6914 -17.6597 -17.6485 -17.6251 -17.5998 -17.5832
 -17.5748 -17.5528 -17.5453 -17.5313 -17.5227 -17.4880 -17.4786 -17.4671
 -17.4426 -17.4388 -17.4245 -17.4107 -17.3798 -17.3687 -17.3469 -17.3315
 -17.3244 -17.3127 -17.2889 -17.2826 -17.2555 -17.2427 -17.2276 -17.1927
 -17.1881 -17.1748 -17.1553 -17.1484 -17.1355 -17.1227 -17.1007 -17.0891
 -17.0684 -17.0501 -17.0312 -17.0205 -17.0021 -16.9877 -16.9709 -16.9569
 -16.9358 -16.9113 -16.8968 -16.8688 -16.8593 -16.8458 -16.8390 -16.8192
 -16.8099 -16.8037 -16.7818 -16.7374 -16.7096 -16.6918 -16.6732 -16.6190
 -16.5869 -16.5800 -16.5216 -16.4190 -16.3880 -16.3710 -16.3549 -15.5389
 -15.5136 -15.3865 -15.3456 -15.2409 -15.2071 -15.1477 -15.0926 -15.0671
 -14.9776 -14.9612 -14.9180 -14.7322 -14.6137 -14.5627 -14.4282 -14.3965
 -14.3703 -14.3294 -14.2943 -14.2646 -14.2264 -14.1795 -14.1004 -14.0574
 -13.9764  -6.9302  -6.6428  -6.1229  -6.0849  -6.0340  -6.0058  -5.9716
  -5.9465  -5.8940  -5.8595  -5.8417  -5.8052  -5.8032  -5.7788  -5.7307
  -5.6760  -5.6552  -5.6319  -5.6022  -5.5838  -5.5664  -5.5451  -5.5067
  -5.4700  -5.4337  -5.3988  -5.3624  -5.3544  -5.3279  -5.2971  -5.2770
  -5.2606  -5.2426  -5.2214  -5.1917  -5.1867  -5.1560  -5.0871  -5.0643
  -5.0366  -5.0014  -4.9774  -4.9289  -4.8776  -4.8551  -4.8367  -4.7872
  -4.7702  -4.7215  -3.9161  -3.8120  -3.6876  -3.5743  -3.5275  -3.4254
  -3.3488  -3.2907  -3.2284  -3.1861  -3.0764  -3.0427  -2.9941  -2.9637
  -2.9553  -2.9030  -2.8685  -2.8458  -2.8147  -2.7704  -2.7534  -2.6747
  -2.6610  -2.6027  -2.5640  -2.5461  -2.5199  -2.4614  -2.4435  -2.4131
  -2.3638  -2.3525  -2.3032  -2.2761  -2.2295  -2.1818  -2.1770  -2.1486
  -2.1132  -2.0838  -2.0695  -2.0326  -1.9980  -1.9553  -1.9202  -1.8988
  -1.8776  -1.8524  -1.8354  -1.7787  -1.7469  -1.7401  -1.7024  -1.6870
  -1.6203  -1.5864  -1.5708  -1.4864  -1.4376  -1.4174  -1.3925  -1.3659
  -1.3476  -1.2865  -1.2632  -1.2466  -1.2241  -1.1905  -1.1550  -1.1166
  -1.0803  -1.0615  -1.0202  -1.0014  -0.9641  -0.8577  -0.8360  -0.8218
  -0.7889  -0.6813  -0.6431  -0.6061  -0.5537  -0.5147  -0.4581  -0.4350
  -0.4101  -0.3983  -0.3633  -0.3361  -0.3155  -0.2743  -0.2647  -0.2451
  -0.2074  -0.1977  -0.1877  -0.1692  -0.1298  -0.1027  -0.0863  -0.0778
  -0.0519  -0.0372  -0.0177  -0.0062   0.0112   0.0226   0.0436   0.0572
   0.0691   0.0824   0.0858   0.1086   0.1309   0.1479   0.1605   0.1680
   0.1770   0.1877   0.2057   0.2193   0.2370   0.2494   0.2614   0.2890
   0.3123   0.3308   0.3451   0.3660   0.3775   0.3869   0.3932   0.4086
   0.4226   0.4380   0.4479   0.4634   0.4760   0.4874   0.5006   0.5095
   0.5273   0.5485   0.5613   0.5878   0.6068   0.6223   0.6392   0.6634
   0.6773   0.6938   0.7150   0.7287   0.7399   0.7768   0.7981   0.8074
   0.8273   0.8496   0.9007   0.9062   0.9303   0.9336   0.9494   0.9809
   0.9965   1.0504   1.0666   1.1302   1.1341   1.1916   1.2276   1.3193
   1.3951   1.4288   1.4537   1.5302   1.5658   1.6501   1.6942   1.7558
     eigenvalues at k+q:
 -36.3982 -36.3575 -36.3432 -36.1917 -36.1654 -36.0678 -36.0297 -36.0187
 -35.9128 -35.9128 -35.7706 -35.6769 -35.6746 -18.4256 -18.3544 -18.2676
 -18.2250 -18.2097 -18.1356 -18.1056 -18.0644 -18.0231 -18.0025 -17.9347
 -17.9048 -17.8498 -17.8427 -17.8249 -17.7993 -17.7705 -17.7449 -17.7359
 -17.7218 -17.7133 -17.6905 -17.6606 -17.6492 -17.6257 -17.5986 -17.5838
 -17.5749 -17.5525 -17.5458 -17.5309 -17.5227 -17.4890 -17.4768 -17.4657
 -17.4433 -17.4390 -17.4237 -17.4130 -17.3793 -17.3684 -17.3470 -17.3317
 -17.3250 -17.3116 -17.2892 -17.2824 -17.2565 -17.2420 -17.2279 -17.1938
 -17.1865 -17.1743 -17.1558 -17.1489 -17.1354 -17.1228 -17.0997 -17.0893
 -17.0682 -17.0510 -17.0311 -17.0209 -17.0019 -16.9875 -16.9712 -16.9569
 -16.9359 -16.9107 -16.8973 -16.8684 -16.8593 -16.8459 -16.8392 -16.8193
 -16.8097 -16.8039 -16.7819 -16.7375 -16.7097 -16.6917 -16.6730 -16.6194
 -16.5872 -16.5795 -16.5216 -16.4190 -16.3880 -16.3708 -16.3548 -15.5390
 -15.5136 -15.3865 -15.3456 -15.2409 -15.2071 -15.1476 -15.0926 -15.0670
 -14.9775 -14.9611 -14.9179 -14.7321 -14.6136 -14.5628 -14.4282 -14.3965
 -14.3704 -14.3294 -14.2943 -14.2646 -14.2265 -14.1795 -14.1004 -14.0575
 -13.9765  -6.9305  -6.6431  -6.1229  -6.0850  -6.0339  -6.0058  -5.9716
  -5.9465  -5.8940  -5.8595  -5.8416  -5.8053  -5.8030  -5.7788  -5.7307
  -5.6760  -5.6551  -5.6319  -5.6021  -5.5837  -5.5664  -5.5451  -5.5067
  -5.4699  -5.4338  -5.3986  -5.3625  -5.3546  -5.3276  -5.2976  -5.2768
  -5.2604  -5.2423  -5.2216  -5.1918  -5.1866  -5.1560  -5.0870  -5.0641
  -5.0365  -5.0014  -4.9773  -4.9289  -4.8777  -4.8551  -4.8367  -4.7872
  -4.7702  -4.7215  -3.9165  -3.8124  -3.6874  -3.5743  -3.5275  -3.4252
  -3.3489  -3.2903  -3.2289  -3.1866  -3.0759  -3.0435  -2.9926  -2.9625
  -2.9560  -2.9047  -2.8665  -2.8469  -2.8141  -2.7705  -2.7540  -2.6756
  -2.6595  -2.6071  -2.5602  -2.5458  -2.5199  -2.4612  -2.4414  -2.4153
  -2.3644  -2.3511  -2.3032  -2.2780  -2.2309  -2.1813  -2.1747  -2.1498
  -2.1145  -2.0795  -2.0713  -2.0341  -1.9989  -1.9519  -1.9198  -1.9039
  -1.8758  -1.8501  -1.8352  -1.7773  -1.7483  -1.7395  -1.7018  -1.6907
  -1.6187  -1.5897  -1.5674  -1.4861  -1.4356  -1.4175  -1.3939  -1.3647
  -1.3498  -1.2860  -1.2656  -1.2458  -1.2226  -1.1927  -1.1553  -1.1134
  -1.0805  -1.0610  -1.0187  -1.0037  -0.9645  -0.8573  -0.8365  -0.8217
  -0.7885  -0.6825  -0.6425  -0.6061  -0.5534  -0.5147  -0.4585  -0.4351
  -0.4095  -0.3991  -0.3618  -0.3349  -0.3174  -0.2760  -0.2644  -0.2435
  -0.2071  -0.1986  -0.1875  -0.1693  -0.1293  -0.1029  -0.0878  -0.0745
  -0.0535  -0.0381  -0.0192  -0.0038   0.0112   0.0216   0.0430   0.0589
   0.0681   0.0830   0.0868   0.1077   0.1316   0.1466   0.1606   0.1660
   0.1799   0.1875   0.2060   0.2185   0.2371   0.2477   0.2632   0.2898
   0.3119   0.3293   0.3455   0.3669   0.3771   0.3864   0.3934   0.4117
   0.4240   0.4356   0.4466   0.4633   0.4755   0.4877   0.4989   0.5093
   0.5300   0.5476   0.5614   0.5873   0.6070   0.6216   0.6397   0.6630
   0.6781   0.6942   0.7159   0.7275   0.7397   0.7764   0.7980   0.8076
   0.8277   0.8490   0.9014   0.9062   0.9298   0.9338   0.9494   0.9807
   0.9966   1.0504   1.0666   1.1300   1.1343   1.1916   1.2276   1.3193
   1.3953   1.4288   1.4537   1.5303   1.5658   1.6502   1.6942   1.7559
     cgsolve_all iterations  70    anorm=    0.71E-07
     cgsolve_all iterations  70    anorm=    0.72E-07
     cgsolve_all iterations  70    anorm=    0.73E-07
     compute_u_kq: q = (    0.0000,    0.0000,   -0.0396)
     Rotating WFCS
     ethr =  1.00E-14,  avg # of iterations = 23.0
     eigenvalues at k:
 -36.3982 -36.3575 -36.3432 -36.1917 -36.1654 -36.0678 -36.0297 -36.0187
 -35.9128 -35.9128 -35.7706 -35.6769 -35.6746 -18.4256 -18.3544 -18.2676
 -18.2256 -18.2092 -18.1356 -18.1055 -18.0644 -18.0231 -18.0028 -17.9346
 -17.9050 -17.8499 -17.8421 -17.8254 -17.7993 -17.7697 -17.7433 -17.7378
 -17.7220 -17.7139 -17.6914 -17.6597 -17.6485 -17.6251 -17.5998 -17.5832
 -17.5748 -17.5528 -17.5453 -17.5313 -17.5227 -17.4880 -17.4786 -17.4671
 -17.4426 -17.4388 -17.4245 -17.4107 -17.3798 -17.3687 -17.3469 -17.3315
 -17.3244 -17.3127 -17.2889 -17.2826 -17.2555 -17.2427 -17.2276 -17.1927
 -17.1881 -17.1748 -17.1553 -17.1484 -17.1355 -17.1227 -17.1007 -17.0891
 -17.0684 -17.0501 -17.0312 -17.0205 -17.0021 -16.9877 -16.9709 -16.9569
 -16.9358 -16.9113 -16.8968 -16.8688 -16.8593 -16.8458 -16.8390 -16.8192
 -16.8099 -16.8037 -16.7818 -16.7374 -16.7096 -16.6918 -16.6732 -16.6190
 -16.5869 -16.5800 -16.5216 -16.4190 -16.3880 -16.3710 -16.3549 -15.5389
 -15.5136 -15.3865 -15.3456 -15.2409 -15.2071 -15.1477 -15.0926 -15.0671
 -14.9776 -14.9612 -14.9180 -14.7322 -14.6137 -14.5627 -14.4282 -14.3965
 -14.3703 -14.3294 -14.2943 -14.2646 -14.2264 -14.1795 -14.1004 -14.0574
 -13.9764  -6.9302  -6.6428  -6.1229  -6.0849  -6.0340  -6.0058  -5.9716
  -5.9465  -5.8940  -5.8595  -5.8417  -5.8052  -5.8032  -5.7788  -5.7307
  -5.6760  -5.6552  -5.6319  -5.6022  -5.5838  -5.5664  -5.5451  -5.5067
  -5.4700  -5.4337  -5.3988  -5.3624  -5.3544  -5.3279  -5.2971  -5.2770
  -5.2606  -5.2426  -5.2214  -5.1917  -5.1867  -5.1560  -5.0871  -5.0643
  -5.0366  -5.0014  -4.9774  -4.9289  -4.8776  -4.8551  -4.8367  -4.7872
  -4.7702  -4.7215  -3.9161  -3.8120  -3.6876  -3.5743  -3.5275  -3.4254
  -3.3488  -3.2907  -3.2284  -3.1861  -3.0764  -3.0427  -2.9941  -2.9637
  -2.9553  -2.9030  -2.8685  -2.8458  -2.8147  -2.7704  -2.7534  -2.6747
  -2.6610  -2.6027  -2.5640  -2.5461  -2.5199  -2.4614  -2.4435  -2.4131
  -2.3638  -2.3525  -2.3032  -2.2761  -2.2295  -2.1818  -2.1770  -2.1486
  -2.1132  -2.0838  -2.0695  -2.0326  -1.9980  -1.9553  -1.9202  -1.8988
  -1.8776  -1.8524  -1.8354  -1.7787  -1.7469  -1.7401  -1.7024  -1.6870
  -1.6203  -1.5864  -1.5708  -1.4864  -1.4376  -1.4174  -1.3925  -1.3659
  -1.3476  -1.2865  -1.2632  -1.2466  -1.2241  -1.1905  -1.1550  -1.1166
  -1.0803  -1.0615  -1.0202  -1.0014  -0.9641  -0.8577  -0.8360  -0.8218
  -0.7889  -0.6813  -0.6431  -0.6061  -0.5537  -0.5147  -0.4581  -0.4350
  -0.4101  -0.3983  -0.3633  -0.3361  -0.3155  -0.2743  -0.2647  -0.2451
  -0.2074  -0.1977  -0.1877  -0.1692  -0.1298  -0.1027  -0.0863  -0.0778
  -0.0519  -0.0372  -0.0177  -0.0062   0.0112   0.0226   0.0436   0.0572
   0.0691   0.0824   0.0858   0.1086   0.1309   0.1479   0.1605   0.1680
   0.1770   0.1877   0.2057   0.2193   0.2370   0.2494   0.2614   0.2890
   0.3123   0.3308   0.3451   0.3660   0.3775   0.3869   0.3932   0.4086
   0.4226   0.4380   0.4479   0.4634   0.4760   0.4874   0.5006   0.5095
   0.5273   0.5485   0.5613   0.5878   0.6068   0.6223   0.6392   0.6634
   0.6773   0.6938   0.7150   0.7287   0.7399   0.7768   0.7981   0.8074
   0.8273   0.8496   0.9007   0.9062   0.9303   0.9336   0.9494   0.9809
   0.9965   1.0504   1.0666   1.1302   1.1341   1.1916   1.2276   1.3193
   1.3951   1.4288   1.4537   1.5302   1.5658   1.6501   1.6942   1.7558
     eigenvalues at k+q:
 -36.3982 -36.3575 -36.3432 -36.1917 -36.1654 -36.0678 -36.0297 -36.0187
 -35.9128 -35.9128 -35.7706 -35.6769 -35.6746 -18.4256 -18.3544 -18.2675
 -18.2261 -18.2088 -18.1357 -18.1054 -18.0644 -18.0232 -18.0029 -17.9344
 -17.9052 -17.8503 -17.8412 -17.8260 -17.7994 -17.7688 -17.7429 -17.7383
 -17.7221 -17.7146 -17.6924 -17.6588 -17.6479 -17.6246 -17.6008 -17.5828
 -17.5749 -17.5531 -17.5441 -17.5319 -17.5226 -17.4870 -17.4805 -17.4682
 -17.4418 -17.4386 -17.4254 -17.4089 -17.3802 -17.3691 -17.3468 -17.3315
 -17.3237 -17.3133 -17.2888 -17.2824 -17.2558 -17.2429 -17.2266 -17.1917
 -17.1901 -17.1753 -17.1550 -17.1479 -17.1358 -17.1228 -17.1010 -17.0889
 -17.0685 -17.0493 -17.0312 -17.0203 -17.0023 -16.9880 -16.9705 -16.9569
 -16.9357 -16.9117 -16.8966 -16.8690 -16.8595 -16.8457 -16.8388 -16.8191
 -16.8102 -16.8035 -16.7817 -16.7374 -16.7095 -16.6918 -16.6736 -16.6184
 -16.5868 -16.5804 -16.5216 -16.4190 -16.3880 -16.3712 -16.3550 -15.5389
 -15.5136 -15.3865 -15.3456 -15.2408 -15.2071 -15.1477 -15.0926 -15.0671
 -14.9777 -14.9612 -14.9180 -14.7322 -14.6137 -14.5627 -14.4282 -14.3965
 -14.3703 -14.3294 -14.2943 -14.2646 -14.2264 -14.1796 -14.1004 -14.0574
 -13.9764  -6.9300  -6.6425  -6.1229  -6.0849  -6.0340  -6.0059  -5.9717
  -5.9466  -5.8940  -5.8595  -5.8417  -5.8051  -5.8034  -5.7788  -5.7307
  -5.6760  -5.6553  -5.6319  -5.6023  -5.5838  -5.5663  -5.5451  -5.5067
  -5.4701  -5.4337  -5.3989  -5.3623  -5.3541  -5.3283  -5.2967  -5.2770
  -5.2609  -5.2429  -5.2213  -5.1916  -5.1866  -5.1560  -5.0871  -5.0645
  -5.0367  -5.0013  -4.9775  -4.9288  -4.8776  -4.8551  -4.8368  -4.7872
  -4.7703  -4.7215  -3.9157  -3.8117  -3.6877  -3.5742  -3.5274  -3.4258
  -3.3487  -3.2910  -3.2278  -3.1859  -3.0767  -3.0421  -2.9957  -2.9648
  -2.9546  -2.9013  -2.8703  -2.8450  -2.8151  -2.7711  -2.7524  -2.6735
  -2.6622  -2.5993  -2.5673  -2.5460  -2.5197  -2.4616  -2.4452  -2.4105
  -2.3637  -2.3541  -2.3034  -2.2744  -2.2299  -2.1842  -2.1762  -2.1470
  -2.1116  -2.0883  -2.0681  -2.0309  -1.9957  -1.9595  -1.9201  -1.8958
  -1.8775  -1.8547  -1.8350  -1.7803  -1.7473  -1.7388  -1.7038  -1.6834
  -1.6216  -1.5836  -1.5736  -1.4861  -1.4398  -1.4173  -1.3909  -1.3671
  -1.3458  -1.2868  -1.2609  -1.2471  -1.2257  -1.1884  -1.1548  -1.1189
  -1.0803  -1.0620  -1.0219  -0.9993  -0.9637  -0.8583  -0.8355  -0.8214
  -0.7894  -0.6803  -0.6438  -0.6061  -0.5540  -0.5148  -0.4578  -0.4348
  -0.4107  -0.3978  -0.3644  -0.3370  -0.3139  -0.2724  -0.2651  -0.2467
  -0.2079  -0.1972  -0.1871  -0.1692  -0.1304  -0.1026  -0.0858  -0.0797
  -0.0506  -0.0362  -0.0168  -0.0082   0.0107   0.0248   0.0446   0.0550
   0.0698   0.0811   0.0858   0.1094   0.1300   0.1488   0.1600   0.1701
   0.1745   0.1885   0.2053   0.2202   0.2359   0.2514   0.2605   0.2879
   0.3128   0.3323   0.3442   0.3646   0.3778   0.3879   0.3935   0.4058
   0.4212   0.4405   0.4490   0.4637   0.4766   0.4870   0.5014   0.5101
   0.5244   0.5495   0.5610   0.5884   0.6064   0.6234   0.6384   0.6637
   0.6770   0.6935   0.7142   0.7299   0.7399   0.7772   0.7982   0.8073
   0.8269   0.8503   0.8999   0.9060   0.9309   0.9338   0.9493   0.9812
   0.9964   1.0504   1.0666   1.1304   1.1340   1.1916   1.2275   1.3193
   1.3950   1.4288   1.4537   1.5300   1.5658   1.6501   1.6942   1.7559
     cgsolve_all iterations  70    anorm=    0.71E-07
     cgsolve_all iterations  70    anorm=    0.71E-07
     cgsolve_all iterations  70    anorm=    0.73E-07

     k-point #    3 of     4      pool #  1    cpu time:   26830.1
     compute_u_kq: q = (    0.0000,    0.0000,    0.0000)
     Rotating WFCS
     ethr =  1.00E-14,  avg # of iterations =  5.0
     eigenvalues at k:
 -36.3982 -36.3575 -36.3432 -36.1917 -36.1654 -36.0678 -36.0297 -36.0187
 -35.9128 -35.9128 -35.7706 -35.6769 -35.6746 -18.4326 -18.3618 -18.2663
 -18.2136 -18.1985 -18.1358 -18.0984 -18.0578 -18.0275 -18.0009 -17.9446
 -17.8951 -17.8674 -17.8428 -17.8269 -17.8076 -17.7797 -17.7440 -17.7363
 -17.7216 -17.7100 -17.6903 -17.6732 -17.6422 -17.6209 -17.6030 -17.5835
 -17.5695 -17.5584 -17.5361 -17.5258 -17.5185 -17.4979 -17.4815 -17.4731
 -17.4487 -17.4289 -17.4156 -17.3997 -17.3799 -17.3640 -17.3539 -17.3313
 -17.3141 -17.3008 -17.2878 -17.2775 -17.2657 -17.2370 -17.2296 -17.2120
 -17.1868 -17.1684 -17.1584 -17.1434 -17.1361 -17.1259 -17.1058 -17.0895
 -17.0691 -17.0572 -17.0395 -17.0246 -16.9970 -16.9869 -16.9716 -16.9578
 -16.9391 -16.9061 -16.8924 -16.8828 -16.8615 -16.8333 -16.8241 -16.8135
 -16.8103 -16.8025 -16.7831 -16.7414 -16.7116 -16.6924 -16.6774 -16.6187
 -16.5883 -16.5738 -16.5273 -16.4441 -16.3785 -16.3690 -16.3459 -15.5447
 -15.5092 -15.3866 -15.3486 -15.2479 -15.2242 -15.1979 -15.0689 -15.0404
 -14.9719 -14.9208 -14.7896 -14.7388 -14.6871 -14.5999 -14.5254 -14.4232
 -14.3438 -14.3127 -14.2673 -14.2454 -14.2248 -14.1996 -14.1012 -14.0410
 -13.9650  -6.9314  -6.6414  -6.1231  -6.0849  -6.0321  -6.0004  -5.9677
  -5.9438  -5.8997  -5.8585  -5.8502  -5.8044  -5.8030  -5.7615  -5.7514
  -5.6982  -5.6586  -5.6418  -5.6116  -5.5793  -5.5547  -5.5270  -5.5118
  -5.4913  -5.4131  -5.3891  -5.3773  -5.3490  -5.3128  -5.2839  -5.2707
  -5.2569  -5.2375  -5.2243  -5.2036  -5.1793  -5.1447  -5.0925  -5.0776
  -5.0211  -5.0020  -4.9853  -4.9433  -4.8862  -4.8616  -4.8252  -4.7908
  -4.7753  -4.7131  -3.9217  -3.8175  -3.6745  -3.5806  -3.5363  -3.4413
  -3.3510  -3.2773  -3.2225  -3.1811  -3.0915  -3.0477  -3.0257  -2.9769
  -2.9500  -2.9270  -2.8834  -2.8307  -2.8207  -2.7777  -2.7301  -2.6927
  -2.6136  -2.5918  -2.5616  -2.5185  -2.4830  -2.4522  -2.4282  -2.3991
  -2.3694  -2.3400  -2.2968  -2.2626  -2.2247  -2.2024  -2.1853  -2.1426
  -2.1257  -2.0983  -2.0615  -2.0447  -1.9966  -1.9618  -1.9306  -1.9043
  -1.8699  -1.8618  -1.8026  -1.7891  -1.7561  -1.7092  -1.7024  -1.6811
  -1.6121  -1.5868  -1.5399  -1.4871  -1.4530  -1.4218  -1.3837  -1.3575
  -1.3306  -1.2965  -1.2738  -1.2477  -1.2312  -1.1979  -1.1665  -1.1238
  -1.0803  -1.0565  -1.0253  -0.9717  -0.9361  -0.8918  -0.8535  -0.8074
  -0.7852  -0.7031  -0.6725  -0.6214  -0.5887  -0.5412  -0.4809  -0.4445
  -0.3947  -0.3806  -0.3619  -0.3433  -0.3223  -0.2986  -0.2706  -0.2573
  -0.2028  -0.1828  -0.1714  -0.1504  -0.1321  -0.1058  -0.0836  -0.0607
  -0.0497  -0.0285  -0.0170  -0.0046   0.0157   0.0276   0.0511   0.0543
   0.0678   0.0901   0.0950   0.1150   0.1234   0.1401   0.1553   0.1609
   0.1802   0.1889   0.2088   0.2194   0.2251   0.2593   0.2677   0.2866
   0.3076   0.3253   0.3410   0.3565   0.3633   0.3699   0.3834   0.3952
   0.4138   0.4331   0.4449   0.4600   0.4766   0.4933   0.5065   0.5182
   0.5252   0.5406   0.5492   0.5804   0.5934   0.6039   0.6324   0.6569
   0.6774   0.7113   0.7242   0.7406   0.7506   0.7714   0.7898   0.8076
   0.8247   0.8388   0.8818   0.8897   0.9195   0.9360   0.9425   0.9850
   0.9922   1.0246   1.0575   1.1029   1.1348   1.1495   1.3614   1.3730
   1.4114   1.4445   1.4539   1.5436   1.5934   1.6730   1.6890   1.7933
     eigenvalues at k+q:
 -36.3982 -36.3575 -36.3432 -36.1917 -36.1654 -36.0678 -36.0297 -36.0187
 -35.9128 -35.9128 -35.7706 -35.6769 -35.6746 -18.4326 -18.3618 -18.2663
 -18.2136 -18.1985 -18.1358 -18.0984 -18.0578 -18.0275 -18.0010 -17.9446
 -17.8951 -17.8674 -17.8428 -17.8269 -17.8076 -17.7797 -17.7440 -17.7363
 -17.7216 -17.7099 -17.6903 -17.6732 -17.6422 -17.6209 -17.6030 -17.5835
 -17.5695 -17.5584 -17.5361 -17.5258 -17.5185 -17.4979 -17.4815 -17.4731
 -17.4487 -17.4289 -17.4156 -17.3997 -17.3799 -17.3640 -17.3539 -17.3313
 -17.3141 -17.3008 -17.2878 -17.2775 -17.2657 -17.2370 -17.2296 -17.2120
 -17.1868 -17.1684 -17.1584 -17.1434 -17.1361 -17.1259 -17.1058 -17.0895
 -17.0691 -17.0572 -17.0394 -17.0246 -16.9970 -16.9869 -16.9716 -16.9578
 -16.9391 -16.9061 -16.8924 -16.8828 -16.8615 -16.8333 -16.8241 -16.8135
 -16.8103 -16.8025 -16.7831 -16.7414 -16.7116 -16.6924 -16.6774 -16.6187
 -16.5883 -16.5738 -16.5273 -16.4441 -16.3785 -16.3690 -16.3459 -15.5447
 -15.5093 -15.3866 -15.3486 -15.2479 -15.2242 -15.1978 -15.0689 -15.0404
 -14.9719 -14.9208 -14.7896 -14.7388 -14.6871 -14.5999 -14.5254 -14.4232
 -14.3438 -14.3127 -14.2673 -14.2454 -14.2248 -14.1996 -14.1012 -14.0410
 -13.9650  -6.9314  -6.6414  -6.1231  -6.0849  -6.0320  -6.0004  -5.9677
  -5.9438  -5.8998  -5.8585  -5.8502  -5.8044  -5.8030  -5.7615  -5.7514
  -5.6982  -5.6586  -5.6418  -5.6116  -5.5793  -5.5547  -5.5270  -5.5118
  -5.4913  -5.4131  -5.3891  -5.3773  -5.3490  -5.3128  -5.2839  -5.2707
  -5.2569  -5.2375  -5.2243  -5.2036  -5.1793  -5.1447  -5.0925  -5.0776
  -5.0211  -5.0020  -4.9853  -4.9433  -4.8862  -4.8616  -4.8252  -4.7908
  -4.7753  -4.7131  -3.9217  -3.8175  -3.6744  -3.5806  -3.5363  -3.4413
  -3.3510  -3.2773  -3.2225  -3.1811  -3.0915  -3.0477  -3.0257  -2.9769
  -2.9500  -2.9270  -2.8834  -2.8307  -2.8207  -2.7777  -2.7301  -2.6927
  -2.6136  -2.5918  -2.5616  -2.5185  -2.4830  -2.4522  -2.4282  -2.3991
  -2.3694  -2.3400  -2.2968  -2.2626  -2.2247  -2.2024  -2.1853  -2.1426
  -2.1257  -2.0983  -2.0615  -2.0447  -1.9966  -1.9618  -1.9306  -1.9043
  -1.8699  -1.8618  -1.8026  -1.7891  -1.7561  -1.7092  -1.7024  -1.6811
  -1.6121  -1.5868  -1.5399  -1.4871  -1.4530  -1.4217  -1.3837  -1.3575
  -1.3306  -1.2965  -1.2738  -1.2477  -1.2312  -1.1979  -1.1665  -1.1238
  -1.0803  -1.0565  -1.0253  -0.9717  -0.9361  -0.8918  -0.8535  -0.8075
  -0.7852  -0.7031  -0.6725  -0.6214  -0.5888  -0.5412  -0.4809  -0.4445
  -0.3947  -0.3806  -0.3619  -0.3433  -0.3223  -0.2986  -0.2706  -0.2573
  -0.2028  -0.1828  -0.1714  -0.1504  -0.1321  -0.1058  -0.0836  -0.0607
  -0.0497  -0.0285  -0.0170  -0.0046   0.0157   0.0276   0.0512   0.0543
   0.0678   0.0901   0.0950   0.1150   0.1234   0.1401   0.1553   0.1609
   0.1802   0.1889   0.2088   0.2194   0.2251   0.2593   0.2677   0.2866
   0.3076   0.3253   0.3410   0.3566   0.3633   0.3699   0.3834   0.3952
   0.4138   0.4331   0.4449   0.4600   0.4766   0.4933   0.5065   0.5182
   0.5252   0.5406   0.5492   0.5804   0.5934   0.6039   0.6324   0.6569
   0.6774   0.7113   0.7242   0.7406   0.7506   0.7714   0.7898   0.8076
   0.8247   0.8388   0.8818   0.8896   0.9195   0.9361   0.9425   0.9850
   0.9922   1.0246   1.0575   1.1029   1.1348   1.1495   1.3614   1.3730
   1.4114   1.4445   1.4539   1.5436   1.5934   1.6730   1.6890   1.7933
     cgsolve_all iterations  65    anorm=    0.73E-07
PARA_AUG  1      50.2232953        -0.4382553         0.4340748
     cgsolve_all iterations  65    anorm=    0.73E-07
PARA_AUG  2      -0.4559777        50.2839396         0.3309165
     cgsolve_all iterations  63    anorm=    0.72E-07
PARA_AUG  3       0.3472545         0.1639514        50.3390230
     cgsolve_all iterations  72    anorm=    0.69E-07
     cgsolve_all iterations  70    anorm=    0.69E-07
     cgsolve_all iterations  72    anorm=    0.70E-07
     compute_u_kq: q = (    0.0396,    0.0000,    0.0000)
     Rotating WFCS
     ethr =  1.00E-14,  avg # of iterations = 24.0
     eigenvalues at k:
 -36.3982 -36.3575 -36.3432 -36.1917 -36.1654 -36.0678 -36.0297 -36.0187
 -35.9128 -35.9128 -35.7706 -35.6769 -35.6746 -18.4326 -18.3618 -18.2663
 -18.2136 -18.1985 -18.1358 -18.0984 -18.0578 -18.0275 -18.0009 -17.9446
 -17.8951 -17.8674 -17.8428 -17.8269 -17.8076 -17.7797 -17.7440 -17.7363
 -17.7216 -17.7100 -17.6903 -17.6732 -17.6422 -17.6209 -17.6030 -17.5835
 -17.5695 -17.5584 -17.5361 -17.5258 -17.5185 -17.4979 -17.4815 -17.4731
 -17.4487 -17.4289 -17.4156 -17.3997 -17.3799 -17.3640 -17.3539 -17.3313
 -17.3141 -17.3008 -17.2878 -17.2775 -17.2657 -17.2370 -17.2296 -17.2120
 -17.1868 -17.1684 -17.1584 -17.1434 -17.1361 -17.1259 -17.1058 -17.0895
 -17.0691 -17.0572 -17.0395 -17.0246 -16.9970 -16.9869 -16.9716 -16.9578
 -16.9391 -16.9061 -16.8924 -16.8828 -16.8615 -16.8333 -16.8241 -16.8135
 -16.8103 -16.8025 -16.7831 -16.7414 -16.7116 -16.6924 -16.6774 -16.6187
 -16.5883 -16.5738 -16.5273 -16.4441 -16.3785 -16.3690 -16.3459 -15.5447
 -15.5092 -15.3866 -15.3486 -15.2479 -15.2242 -15.1979 -15.0689 -15.0404
 -14.9719 -14.9208 -14.7896 -14.7388 -14.6871 -14.5999 -14.5254 -14.4232
 -14.3438 -14.3127 -14.2673 -14.2454 -14.2248 -14.1996 -14.1012 -14.0410
 -13.9650  -6.9314  -6.6414  -6.1231  -6.0849  -6.0321  -6.0004  -5.9677
  -5.9438  -5.8997  -5.8585  -5.8502  -5.8044  -5.8030  -5.7615  -5.7514
  -5.6982  -5.6586  -5.6418  -5.6116  -5.5793  -5.5547  -5.5270  -5.5118
  -5.4913  -5.4131  -5.3891  -5.3773  -5.3490  -5.3128  -5.2839  -5.2707
  -5.2569  -5.2375  -5.2243  -5.2036  -5.1793  -5.1447  -5.0925  -5.0776
  -5.0211  -5.0020  -4.9853  -4.9433  -4.8862  -4.8616  -4.8252  -4.7908
  -4.7753  -4.7131  -3.9217  -3.8175  -3.6745  -3.5806  -3.5363  -3.4413
  -3.3510  -3.2773  -3.2225  -3.1811  -3.0915  -3.0477  -3.0257  -2.9769
  -2.9500  -2.9270  -2.8834  -2.8307  -2.8207  -2.7777  -2.7301  -2.6927
  -2.6136  -2.5918  -2.5616  -2.5185  -2.4830  -2.4522  -2.4282  -2.3991
  -2.3694  -2.3400  -2.2968  -2.2626  -2.2247  -2.2024  -2.1853  -2.1426
  -2.1257  -2.0983  -2.0615  -2.0447  -1.9966  -1.9618  -1.9306  -1.9043
  -1.8699  -1.8618  -1.8026  -1.7891  -1.7561  -1.7092  -1.7024  -1.6811
  -1.6121  -1.5868  -1.5399  -1.4871  -1.4530  -1.4218  -1.3837  -1.3575
  -1.3306  -1.2965  -1.2738  -1.2477  -1.2312  -1.1979  -1.1665  -1.1238
  -1.0803  -1.0565  -1.0253  -0.9717  -0.9361  -0.8918  -0.8535  -0.8074
  -0.7852  -0.7031  -0.6725  -0.6214  -0.5887  -0.5412  -0.4809  -0.4445
  -0.3947  -0.3806  -0.3619  -0.3433  -0.3223  -0.2986  -0.2706  -0.2573
  -0.2028  -0.1828  -0.1714  -0.1504  -0.1321  -0.1058  -0.0836  -0.0607
  -0.0497  -0.0285  -0.0170  -0.0046   0.0157   0.0276   0.0511   0.0543
   0.0678   0.0901   0.0950   0.1150   0.1234   0.1401   0.1553   0.1609
   0.1802   0.1889   0.2088   0.2194   0.2251   0.2593   0.2677   0.2866
   0.3076   0.3253   0.3410   0.3565   0.3633   0.3699   0.3834   0.3952
   0.4138   0.4331   0.4449   0.4600   0.4766   0.4933   0.5065   0.5182
   0.5252   0.5406   0.5492   0.5804   0.5934   0.6039   0.6324   0.6569
   0.6774   0.7113   0.7242   0.7406   0.7506   0.7714   0.7898   0.8076
   0.8247   0.8388   0.8818   0.8897   0.9195   0.9360   0.9425   0.9850
   0.9922   1.0246   1.0575   1.1029   1.1348   1.1495   1.3614   1.3730
   1.4114   1.4445   1.4539   1.5436   1.5934   1.6730   1.6890   1.7933
     eigenvalues at k+q:
 -36.3982 -36.3575 -36.3432 -36.1917 -36.1654 -36.0677 -36.0298 -36.0187
 -35.9128 -35.9128 -35.7706 -35.6769 -35.6746 -18.4309 -18.3616 -18.2666
 -18.2133 -18.1987 -18.1343 -18.0984 -18.0594 -18.0250 -18.0038 -17.9412
 -17.8954 -17.8671 -17.8429 -17.8267 -17.8081 -17.7793 -17.7426 -17.7354
 -17.7228 -17.7100 -17.6904 -17.6741 -17.6438 -17.6212 -17.6025 -17.5829
 -17.5695 -17.5578 -17.5353 -17.5252 -17.5185 -17.4977 -17.4799 -17.4731
 -17.4469 -17.4271 -17.4143 -17.4003 -17.3806 -17.3652 -17.3557 -17.3302
 -17.3133 -17.3014 -17.2897 -17.2766 -17.2657 -17.2380 -17.2299 -17.2119
 -17.1876 -17.1688 -17.1576 -17.1454 -17.1386 -17.1259 -17.1080 -17.0891
 -17.0702 -17.0576 -17.0407 -17.0267 -16.9971 -16.9864 -16.9710 -16.9577
 -16.9395 -16.9059 -16.8923 -16.8825 -16.8635 -16.8355 -16.8251 -16.8140
 -16.8119 -16.8026 -16.7881 -16.7452 -16.7124 -16.6926 -16.6779 -16.6183
 -16.5886 -16.5735 -16.5273 -16.4405 -16.3724 -16.3673 -16.3391 -15.5464
 -15.5108 -15.3866 -15.3484 -15.2446 -15.2238 -15.1972 -15.0715 -15.0334
 -14.9733 -14.9272 -14.7948 -14.7366 -14.6783 -14.5989 -14.5181 -14.4208
 -14.3468 -14.3135 -14.2662 -14.2433 -14.2285 -14.2011 -14.1024 -14.0425
 -13.9685  -6.9434  -6.6576  -6.1229  -6.0868  -6.0302  -5.9976  -5.9677
  -5.9398  -5.9015  -5.8583  -5.8500  -5.8042  -5.8030  -5.7608  -5.7494
  -5.6939  -5.6595  -5.6417  -5.6086  -5.5798  -5.5516  -5.5217  -5.5116
  -5.4899  -5.4082  -5.3897  -5.3769  -5.3504  -5.3117  -5.2837  -5.2681
  -5.2563  -5.2373  -5.2241  -5.2026  -5.1792  -5.1458  -5.0902  -5.0742
  -5.0198  -4.9923  -4.9859  -4.9442  -4.8896  -4.8624  -4.8230  -4.7902
  -4.7758  -4.7089  -3.9409  -3.8340  -3.6710  -3.5806  -3.5358  -3.4332
  -3.3553  -3.2784  -3.2245  -3.1807  -3.0884  -3.0483  -3.0204  -2.9772
  -2.9461  -2.9270  -2.8802  -2.8283  -2.8203  -2.7734  -2.7267  -2.6923
  -2.6142  -2.5920  -2.5652  -2.5234  -2.4815  -2.4545  -2.4300  -2.3995
  -2.3685  -2.3374  -2.3003  -2.2589  -2.2248  -2.2038  -2.1841  -2.1440
  -2.1252  -2.0985  -2.0650  -2.0465  -1.9955  -1.9665  -1.9294  -1.9016
  -1.8673  -1.8604  -1.8029  -1.7891  -1.7552  -1.7074  -1.6998  -1.6810
  -1.6142  -1.5857  -1.5341  -1.4895  -1.4529  -1.4220  -1.3865  -1.3578
  -1.3341  -1.2968  -1.2727  -1.2466  -1.2329  -1.1942  -1.1669  -1.1210
  -1.0798  -1.0555  -1.0258  -0.9761  -0.9343  -0.8950  -0.8546  -0.8064
  -0.7842  -0.7062  -0.6719  -0.6207  -0.5963  -0.5439  -0.4789  -0.4453
  -0.3934  -0.3767  -0.3621  -0.3422  -0.3212  -0.2977  -0.2695  -0.2560
  -0.2043  -0.1791  -0.1714  -0.1483  -0.1302  -0.1069  -0.0838  -0.0604
  -0.0481  -0.0281  -0.0175  -0.0032   0.0156   0.0305   0.0503   0.0546
   0.0676   0.0884   0.0931   0.1154   0.1239   0.1396   0.1536   0.1608
   0.1802   0.1900   0.2072   0.2193   0.2256   0.2571   0.2676   0.2857
   0.3083   0.3214   0.3409   0.3588   0.3619   0.3737   0.3831   0.3963
   0.4115   0.4321   0.4467   0.4592   0.4758   0.4912   0.5054   0.5156
   0.5236   0.5405   0.5494   0.5778   0.5944   0.6024   0.6280   0.6532
   0.6744   0.7090   0.7222   0.7381   0.7491   0.7726   0.7905   0.8077
   0.8244   0.8364   0.8836   0.8879   0.9159   0.9364   0.9419   0.9809
   0.9891   1.0249   1.0540   1.1020   1.1347   1.1466   1.3635   1.3751
   1.4150   1.4466   1.4571   1.5512   1.5951   1.6757   1.6909   1.7931
     cgsolve_all iterations  72    anorm=    0.71E-07
     cgsolve_all iterations  70    anorm=    0.70E-07
     cgsolve_all iterations  72    anorm=    0.71E-07
     compute_u_kq: q = (   -0.0396,    0.0000,    0.0000)
     Rotating WFCS
     ethr =  1.00E-14,  avg # of iterations = 24.0
     eigenvalues at k:
 -36.3982 -36.3575 -36.3432 -36.1917 -36.1654 -36.0678 -36.0297 -36.0187
 -35.9128 -35.9128 -35.7706 -35.6769 -35.6746 -18.4326 -18.3618 -18.2663
 -18.2136 -18.1985 -18.1358 -18.0984 -18.0578 -18.0275 -18.0009 -17.9446
 -17.8951 -17.8674 -17.8428 -17.8269 -17.8076 -17.7797 -17.7440 -17.7363
 -17.7216 -17.7100 -17.6903 -17.6732 -17.6422 -17.6209 -17.6030 -17.5835
 -17.5695 -17.5584 -17.5361 -17.5258 -17.5185 -17.4979 -17.4815 -17.4731
 -17.4487 -17.4289 -17.4156 -17.3997 -17.3799 -17.3640 -17.3539 -17.3313
 -17.3141 -17.3008 -17.2878 -17.2775 -17.2657 -17.2370 -17.2296 -17.2120
 -17.1868 -17.1684 -17.1584 -17.1434 -17.1361 -17.1259 -17.1058 -17.0895
 -17.0691 -17.0572 -17.0395 -17.0246 -16.9970 -16.9869 -16.9716 -16.9578
 -16.9391 -16.9061 -16.8924 -16.8828 -16.8615 -16.8333 -16.8241 -16.8135
 -16.8103 -16.8025 -16.7831 -16.7414 -16.7116 -16.6924 -16.6774 -16.6187
 -16.5883 -16.5738 -16.5273 -16.4441 -16.3785 -16.3690 -16.3459 -15.5447
 -15.5092 -15.3866 -15.3486 -15.2479 -15.2242 -15.1979 -15.0689 -15.0404
 -14.9719 -14.9208 -14.7896 -14.7388 -14.6871 -14.5999 -14.5254 -14.4232
 -14.3438 -14.3127 -14.2673 -14.2454 -14.2248 -14.1996 -14.1012 -14.0410
 -13.9650  -6.9314  -6.6414  -6.1231  -6.0849  -6.0321  -6.0004  -5.9677
  -5.9438  -5.8997  -5.8585  -5.8502  -5.8044  -5.8030  -5.7615  -5.7514
  -5.6982  -5.6586  -5.6418  -5.6116  -5.5793  -5.5547  -5.5270  -5.5118
  -5.4913  -5.4131  -5.3891  -5.3773  -5.3490  -5.3128  -5.2839  -5.2707
  -5.2569  -5.2375  -5.2243  -5.2036  -5.1793  -5.1447  -5.0925  -5.0776
  -5.0211  -5.0020  -4.9853  -4.9433  -4.8862  -4.8616  -4.8252  -4.7908
  -4.7753  -4.7131  -3.9217  -3.8175  -3.6745  -3.5806  -3.5363  -3.4413
  -3.3510  -3.2773  -3.2225  -3.1811  -3.0915  -3.0477  -3.0257  -2.9769
  -2.9500  -2.9270  -2.8834  -2.8307  -2.8207  -2.7777  -2.7301  -2.6927
  -2.6136  -2.5918  -2.5616  -2.5185  -2.4830  -2.4522  -2.4282  -2.3991
  -2.3694  -2.3400  -2.2968  -2.2626  -2.2247  -2.2024  -2.1853  -2.1426
  -2.1257  -2.0983  -2.0615  -2.0447  -1.9966  -1.9618  -1.9306  -1.9043
  -1.8699  -1.8618  -1.8026  -1.7891  -1.7561  -1.7092  -1.7024  -1.6811
  -1.6121  -1.5868  -1.5399  -1.4871  -1.4530  -1.4218  -1.3837  -1.3575
  -1.3306  -1.2965  -1.2738  -1.2477  -1.2312  -1.1979  -1.1665  -1.1238
  -1.0803  -1.0565  -1.0253  -0.9717  -0.9361  -0.8918  -0.8535  -0.8074
  -0.7852  -0.7031  -0.6725  -0.6214  -0.5887  -0.5412  -0.4809  -0.4445
  -0.3947  -0.3806  -0.3619  -0.3433  -0.3223  -0.2986  -0.2706  -0.2573
  -0.2028  -0.1828  -0.1714  -0.1504  -0.1321  -0.1058  -0.0836  -0.0607
  -0.0497  -0.0285  -0.0170  -0.0046   0.0157   0.0276   0.0511   0.0543
   0.0678   0.0901   0.0950   0.1150   0.1234   0.1401   0.1553   0.1609
   0.1802   0.1889   0.2088   0.2194   0.2251   0.2593   0.2677   0.2866
   0.3076   0.3253   0.3410   0.3565   0.3633   0.3699   0.3834   0.3952
   0.4138   0.4331   0.4449   0.4600   0.4766   0.4933   0.5065   0.5182
   0.5252   0.5406   0.5492   0.5804   0.5934   0.6039   0.6324   0.6569
   0.6774   0.7113   0.7242   0.7406   0.7506   0.7714   0.7898   0.8076
   0.8247   0.8388   0.8818   0.8897   0.9195   0.9360   0.9425   0.9850
   0.9922   1.0246   1.0575   1.1029   1.1348   1.1495   1.3614   1.3730
   1.4114   1.4445   1.4539   1.5436   1.5934   1.6730   1.6890   1.7933
     eigenvalues at k+q:
 -36.3982 -36.3575 -36.3432 -36.1917 -36.1654 -36.0678 -36.0297 -36.0187
 -35.9128 -35.9128 -35.7706 -35.6769 -35.6746 -18.4342 -18.3618 -18.2660
 -18.2142 -18.1985 -18.1374 -18.0986 -18.0561 -18.0298 -17.9983 -17.9479
 -17.8950 -17.8674 -17.8427 -17.8267 -17.8076 -17.7797 -17.7463 -17.7364
 -17.7203 -17.7098 -17.6901 -17.6722 -17.6404 -17.6207 -17.6034 -17.5841
 -17.5697 -17.5592 -17.5367 -17.5267 -17.5187 -17.4979 -17.4834 -17.4731
 -17.4503 -17.4308 -17.4170 -17.3992 -17.3790 -17.3625 -17.3524 -17.3323
 -17.3150 -17.3009 -17.2863 -17.2779 -17.2656 -17.2362 -17.2291 -17.2117
 -17.1862 -17.1682 -17.1593 -17.1412 -17.1337 -17.1262 -17.1030 -17.0901
 -17.0682 -17.0564 -17.0381 -17.0219 -16.9969 -16.9876 -16.9723 -16.9579
 -16.9384 -16.9064 -16.8924 -16.8829 -16.8599 -16.8311 -16.8231 -16.8135
 -16.8088 -16.8023 -16.7781 -16.7379 -16.7105 -16.6921 -16.6768 -16.6190
 -16.5879 -16.5743 -16.5273 -16.4478 -16.3862 -16.3693 -16.3524 -15.5429
 -15.5078 -15.3867 -15.3486 -15.2514 -15.2240 -15.1981 -15.0670 -15.0465
 -14.9709 -14.9159 -14.7867 -14.7410 -14.6934 -14.6012 -14.5307 -14.4254
 -14.3412 -14.3122 -14.2690 -14.2475 -14.2211 -14.1979 -14.1001 -14.0397
 -13.9618  -6.9192  -6.6247  -6.1232  -6.0831  -6.0339  -6.0037  -5.9678
  -5.9474  -5.8983  -5.8587  -5.8497  -5.8047  -5.8030  -5.7629  -5.7535
  -5.7032  -5.6576  -5.6417  -5.6146  -5.5798  -5.5587  -5.5314  -5.5111
  -5.4926  -5.4186  -5.3889  -5.3767  -5.3476  -5.3142  -5.2841  -5.2732
  -5.2579  -5.2379  -5.2243  -5.2045  -5.1796  -5.1436  -5.0948  -5.0805
  -5.0250  -5.0094  -4.9834  -4.9419  -4.8835  -4.8607  -4.8271  -4.7909
  -4.7744  -4.7176  -3.9032  -3.8013  -3.6779  -3.5805  -3.5363  -3.4497
  -3.3465  -3.2764  -3.2204  -3.1815  -3.0945  -3.0473  -3.0298  -2.9764
  -2.9536  -2.9263  -2.8867  -2.8332  -2.8212  -2.7821  -2.7336  -2.6936
  -2.6133  -2.5915  -2.5582  -2.5141  -2.4852  -2.4513  -2.4267  -2.3980
  -2.3701  -2.3420  -2.2937  -2.2657  -2.2242  -2.2011  -2.1868  -2.1414
  -2.1260  -2.0985  -2.0585  -2.0426  -1.9983  -1.9564  -1.9314  -1.9064
  -1.8726  -1.8628  -1.8026  -1.7892  -1.7573  -1.7126  -1.7038  -1.6810
  -1.6104  -1.5873  -1.5450  -1.4857  -1.4533  -1.4214  -1.3808  -1.3576
  -1.3260  -1.2972  -1.2752  -1.2486  -1.2301  -1.2009  -1.1661  -1.1266
  -1.0818  -1.0560  -1.0244  -0.9674  -0.9376  -0.8897  -0.8527  -0.8099
  -0.7845  -0.6990  -0.6721  -0.6241  -0.5783  -0.5380  -0.4832  -0.4435
  -0.3973  -0.3838  -0.3616  -0.3442  -0.3235  -0.2993  -0.2720  -0.2587
  -0.2031  -0.1858  -0.1708  -0.1525  -0.1333  -0.1045  -0.0834  -0.0611
  -0.0514  -0.0291  -0.0171  -0.0061   0.0165   0.0246   0.0511   0.0539
   0.0683   0.0918   0.0968   0.1143   0.1232   0.1407   0.1566   0.1608
   0.1802   0.1887   0.2103   0.2196   0.2248   0.2613   0.2681   0.2873
   0.3071   0.3288   0.3408   0.3543   0.3651   0.3671   0.3841   0.3945
   0.4156   0.4341   0.4432   0.4608   0.4774   0.4949   0.5077   0.5204
   0.5271   0.5407   0.5501   0.5823   0.5920   0.6055   0.6366   0.6608
   0.6804   0.7124   0.7267   0.7419   0.7530   0.7706   0.7893   0.8078
   0.8242   0.8427   0.8804   0.8908   0.9233   0.9360   0.9432   0.9867
   0.9979   1.0242   1.0616   1.1045   1.1348   1.1525   1.3583   1.3704
   1.4067   1.4412   1.4520   1.5354   1.5913   1.6689   1.6879   1.7928
     cgsolve_all iterations  72    anorm=    0.70E-07
     cgsolve_all iterations  70    anorm=    0.69E-07
     cgsolve_all iterations  72    anorm=    0.70E-07
     compute_u_kq: q = (    0.0000,    0.0396,    0.0000)
     Rotating WFCS
     ethr =  1.00E-14,  avg # of iterations = 23.0
     eigenvalues at k:
 -36.3982 -36.3575 -36.3432 -36.1917 -36.1654 -36.0678 -36.0297 -36.0187
 -35.9128 -35.9128 -35.7706 -35.6769 -35.6746 -18.4326 -18.3618 -18.2663
 -18.2136 -18.1985 -18.1358 -18.0984 -18.0578 -18.0275 -18.0009 -17.9446
 -17.8951 -17.8674 -17.8428 -17.8269 -17.8076 -17.7797 -17.7440 -17.7363
 -17.7216 -17.7100 -17.6903 -17.6732 -17.6422 -17.6209 -17.6030 -17.5835
 -17.5695 -17.5584 -17.5361 -17.5258 -17.5185 -17.4979 -17.4815 -17.4731
 -17.4487 -17.4289 -17.4156 -17.3997 -17.3799 -17.3640 -17.3539 -17.3313
 -17.3141 -17.3008 -17.2878 -17.2775 -17.2657 -17.2370 -17.2296 -17.2120
 -17.1868 -17.1684 -17.1584 -17.1434 -17.1361 -17.1259 -17.1058 -17.0895
 -17.0691 -17.0572 -17.0395 -17.0246 -16.9970 -16.9869 -16.9716 -16.9578
 -16.9391 -16.9061 -16.8924 -16.8828 -16.8615 -16.8333 -16.8241 -16.8135
 -16.8103 -16.8025 -16.7831 -16.7414 -16.7116 -16.6924 -16.6774 -16.6187
 -16.5883 -16.5738 -16.5273 -16.4441 -16.3785 -16.3690 -16.3459 -15.5447
 -15.5092 -15.3866 -15.3486 -15.2479 -15.2242 -15.1979 -15.0689 -15.0404
 -14.9719 -14.9208 -14.7896 -14.7388 -14.6871 -14.5999 -14.5254 -14.4232
 -14.3438 -14.3127 -14.2673 -14.2454 -14.2248 -14.1996 -14.1012 -14.0410
 -13.9650  -6.9314  -6.6414  -6.1231  -6.0849  -6.0321  -6.0004  -5.9677
  -5.9438  -5.8997  -5.8585  -5.8502  -5.8044  -5.8030  -5.7615  -5.7514
  -5.6982  -5.6586  -5.6418  -5.6116  -5.5793  -5.5547  -5.5270  -5.5118
  -5.4913  -5.4131  -5.3891  -5.3773  -5.3490  -5.3128  -5.2839  -5.2707
  -5.2569  -5.2375  -5.2243  -5.2036  -5.1793  -5.1447  -5.0925  -5.0776
  -5.0211  -5.0020  -4.9853  -4.9433  -4.8862  -4.8616  -4.8252  -4.7908
  -4.7753  -4.7131  -3.9217  -3.8175  -3.6745  -3.5806  -3.5363  -3.4413
  -3.3510  -3.2773  -3.2225  -3.1811  -3.0915  -3.0477  -3.0257  -2.9769
  -2.9500  -2.9270  -2.8834  -2.8307  -2.8207  -2.7777  -2.7301  -2.6927
  -2.6136  -2.5918  -2.5616  -2.5185  -2.4830  -2.4522  -2.4282  -2.3991
  -2.3694  -2.3400  -2.2968  -2.2626  -2.2247  -2.2024  -2.1853  -2.1426
  -2.1257  -2.0983  -2.0615  -2.0447  -1.9966  -1.9618  -1.9306  -1.9043
  -1.8699  -1.8618  -1.8026  -1.7891  -1.7561  -1.7092  -1.7024  -1.6811
  -1.6121  -1.5868  -1.5399  -1.4871  -1.4530  -1.4218  -1.3837  -1.3575
  -1.3306  -1.2965  -1.2738  -1.2477  -1.2312  -1.1979  -1.1665  -1.1238
  -1.0803  -1.0565  -1.0253  -0.9717  -0.9361  -0.8918  -0.8535  -0.8074
  -0.7852  -0.7031  -0.6725  -0.6214  -0.5887  -0.5412  -0.4809  -0.4445
  -0.3947  -0.3806  -0.3619  -0.3433  -0.3223  -0.2986  -0.2706  -0.2573
  -0.2028  -0.1828  -0.1714  -0.1504  -0.1321  -0.1058  -0.0836  -0.0607
  -0.0497  -0.0285  -0.0170  -0.0046   0.0157   0.0276   0.0511   0.0543
   0.0678   0.0901   0.0950   0.1150   0.1234   0.1401   0.1553   0.1609
   0.1802   0.1889   0.2088   0.2194   0.2251   0.2593   0.2677   0.2866
   0.3076   0.3253   0.3410   0.3565   0.3633   0.3699   0.3834   0.3952
   0.4138   0.4331   0.4449   0.4600   0.4766   0.4933   0.5065   0.5182
   0.5252   0.5406   0.5492   0.5804   0.5934   0.6039   0.6324   0.6569
   0.6774   0.7113   0.7242   0.7406   0.7506   0.7714   0.7898   0.8076
   0.8247   0.8388   0.8818   0.8897   0.9195   0.9360   0.9425   0.9850
   0.9922   1.0246   1.0575   1.1029   1.1348   1.1495   1.3614   1.3730
   1.4114   1.4445   1.4539   1.5436   1.5934   1.6730   1.6890   1.7933
     eigenvalues at k+q:
 -36.3982 -36.3575 -36.3432 -36.1917 -36.1654 -36.0678 -36.0297 -36.0187
 -35.9128 -35.9128 -35.7706 -35.6769 -35.6746 -18.4349 -18.3622 -18.2653
 -18.2144 -18.1987 -18.1371 -18.0979 -18.0599 -18.0274 -18.0024 -17.9453
 -17.8939 -17.8662 -17.8427 -17.8280 -17.8095 -17.7794 -17.7452 -17.7355
 -17.7201 -17.7091 -17.6919 -17.6731 -17.6420 -17.6208 -17.6031 -17.5833
 -17.5676 -17.5603 -17.5372 -17.5257 -17.5179 -17.5004 -17.4833 -17.4756
 -17.4493 -17.4304 -17.4174 -17.3968 -17.3801 -17.3640 -17.3540 -17.3297
 -17.3139 -17.3014 -17.2875 -17.2774 -17.2658 -17.2369 -17.2298 -17.2138
 -17.1847 -17.1675 -17.1585 -17.1413 -17.1316 -17.1249 -17.1038 -17.0873
 -17.0670 -17.0531 -17.0385 -17.0227 -16.9976 -16.9887 -16.9716 -16.9582
 -16.9391 -16.9051 -16.8920 -16.8840 -16.8601 -16.8303 -16.8207 -16.8140
 -16.8081 -16.8018 -16.7759 -16.7370 -16.7089 -16.6922 -16.6759 -16.6188
 -16.5882 -16.5746 -16.5269 -16.4508 -16.3901 -16.3695 -16.3558 -15.5414
 -15.5077 -15.3867 -15.3487 -15.2506 -15.2232 -15.1997 -15.0681 -15.0481
 -14.9714 -14.9149 -14.7888 -14.7415 -14.6932 -14.6028 -14.5317 -14.4252
 -14.3405 -14.3117 -14.2702 -14.2465 -14.2206 -14.1981 -14.0999 -14.0390
 -13.9600  -6.9122  -6.6151  -6.1232  -6.0826  -6.0348  -6.0048  -5.9694
  -5.9454  -5.9026  -5.8583  -5.8515  -5.8073  -5.8033  -5.7636  -5.7544
  -5.7051  -5.6578  -5.6431  -5.6133  -5.5814  -5.5598  -5.5315  -5.5126
  -5.4910  -5.4132  -5.3915  -5.3760  -5.3475  -5.3128  -5.2825  -5.2750
  -5.2568  -5.2387  -5.2247  -5.2057  -5.1803  -5.1468  -5.0965  -5.0845
  -5.0287  -5.0101  -4.9826  -4.9420  -4.8829  -4.8617  -4.8255  -4.7951
  -4.7768  -4.7153  -3.8922  -3.7923  -3.6781  -3.5821  -3.5409  -3.4460
  -3.3434  -3.2754  -3.2225  -3.1807  -3.0917  -3.0503  -3.0339  -2.9791
  -2.9532  -2.9299  -2.8872  -2.8312  -2.8255  -2.7830  -2.7306  -2.7013
  -2.6112  -2.5950  -2.5604  -2.5130  -2.4851  -2.4511  -2.4232  -2.3924
  -2.3716  -2.3425  -2.2947  -2.2619  -2.2264  -2.2025  -2.1851  -2.1426
  -2.1265  -2.0960  -2.0587  -2.0406  -1.9919  -1.9613  -1.9328  -1.9064
  -1.8738  -1.8611  -1.8050  -1.7889  -1.7589  -1.7121  -1.7034  -1.6796
  -1.6089  -1.5899  -1.5470  -1.4880  -1.4513  -1.4225  -1.3807  -1.3576
  -1.3319  -1.2951  -1.2735  -1.2474  -1.2297  -1.1966  -1.1670  -1.1284
  -1.0766  -1.0571  -1.0257  -0.9658  -0.9325  -0.8928  -0.8509  -0.8022
  -0.7847  -0.7062  -0.6727  -0.6293  -0.5798  -0.5344  -0.4866  -0.4474
  -0.3966  -0.3829  -0.3611  -0.3460  -0.3209  -0.2985  -0.2727  -0.2575
  -0.2049  -0.1846  -0.1727  -0.1519  -0.1329  -0.1030  -0.0815  -0.0607
  -0.0490  -0.0271  -0.0179  -0.0062   0.0145   0.0237   0.0489   0.0548
   0.0673   0.0904   0.0936   0.1146   0.1225   0.1406   0.1577   0.1617
   0.1801   0.1897   0.2089   0.2210   0.2280   0.2597   0.2685   0.2870
   0.3101   0.3266   0.3392   0.3560   0.3647   0.3710   0.3811   0.3963
   0.4156   0.4350   0.4465   0.4622   0.4766   0.4951   0.5072   0.5181
   0.5254   0.5413   0.5500   0.5818   0.5929   0.6070   0.6370   0.6597
   0.6802   0.7135   0.7249   0.7404   0.7532   0.7743   0.7884   0.8081
   0.8246   0.8426   0.8875   0.8919   0.9243   0.9392   0.9442   0.9878
   0.9998   1.0269   1.0601   1.1054   1.1351   1.1522   1.3566   1.3708
   1.4044   1.4403   1.4512   1.5335   1.5886   1.6654   1.6875   1.7932
     cgsolve_all iterations  72    anorm=    0.70E-07
     cgsolve_all iterations  70    anorm=    0.70E-07
     cgsolve_all iterations  72    anorm=    0.70E-07
     compute_u_kq: q = (    0.0000,   -0.0396,    0.0000)
     Rotating WFCS
     ethr =  1.00E-14,  avg # of iterations = 23.0
     eigenvalues at k:
 -36.3982 -36.3575 -36.3432 -36.1917 -36.1654 -36.0678 -36.0297 -36.0187
 -35.9128 -35.9128 -35.7706 -35.6769 -35.6746 -18.4326 -18.3618 -18.2663
 -18.2136 -18.1985 -18.1358 -18.0984 -18.0578 -18.0275 -18.0009 -17.9446
 -17.8951 -17.8674 -17.8428 -17.8269 -17.8076 -17.7797 -17.7440 -17.7363
 -17.7216 -17.7100 -17.6903 -17.6732 -17.6422 -17.6209 -17.6030 -17.5835
 -17.5695 -17.5584 -17.5361 -17.5258 -17.5185 -17.4979 -17.4815 -17.4731
 -17.4487 -17.4289 -17.4156 -17.3997 -17.3799 -17.3640 -17.3539 -17.3313
 -17.3141 -17.3008 -17.2878 -17.2775 -17.2657 -17.2370 -17.2296 -17.2120
 -17.1868 -17.1684 -17.1584 -17.1434 -17.1361 -17.1259 -17.1058 -17.0895
 -17.0691 -17.0572 -17.0395 -17.0246 -16.9970 -16.9869 -16.9716 -16.9578
 -16.9391 -16.9061 -16.8924 -16.8828 -16.8615 -16.8333 -16.8241 -16.8135
 -16.8103 -16.8025 -16.7831 -16.7414 -16.7116 -16.6924 -16.6774 -16.6187
 -16.5883 -16.5738 -16.5273 -16.4441 -16.3785 -16.3690 -16.3459 -15.5447
 -15.5092 -15.3866 -15.3486 -15.2479 -15.2242 -15.1979 -15.0689 -15.0404
 -14.9719 -14.9208 -14.7896 -14.7388 -14.6871 -14.5999 -14.5254 -14.4232
 -14.3438 -14.3127 -14.2673 -14.2454 -14.2248 -14.1996 -14.1012 -14.0410
 -13.9650  -6.9314  -6.6414  -6.1231  -6.0849  -6.0321  -6.0004  -5.9677
  -5.9438  -5.8997  -5.8585  -5.8502  -5.8044  -5.8030  -5.7615  -5.7514
  -5.6982  -5.6586  -5.6418  -5.6116  -5.5793  -5.5547  -5.5270  -5.5118
  -5.4913  -5.4131  -5.3891  -5.3773  -5.3490  -5.3128  -5.2839  -5.2707
  -5.2569  -5.2375  -5.2243  -5.2036  -5.1793  -5.1447  -5.0925  -5.0776
  -5.0211  -5.0020  -4.9853  -4.9433  -4.8862  -4.8616  -4.8252  -4.7908
  -4.7753  -4.7131  -3.9217  -3.8175  -3.6745  -3.5806  -3.5363  -3.4413
  -3.3510  -3.2773  -3.2225  -3.1811  -3.0915  -3.0477  -3.0257  -2.9769
  -2.9500  -2.9270  -2.8834  -2.8307  -2.8207  -2.7777  -2.7301  -2.6927
  -2.6136  -2.5918  -2.5616  -2.5185  -2.4830  -2.4522  -2.4282  -2.3991
  -2.3694  -2.3400  -2.2968  -2.2626  -2.2247  -2.2024  -2.1853  -2.1426
  -2.1257  -2.0983  -2.0615  -2.0447  -1.9966  -1.9618  -1.9306  -1.9043
  -1.8699  -1.8618  -1.8026  -1.7891  -1.7561  -1.7092  -1.7024  -1.6811
  -1.6121  -1.5868  -1.5399  -1.4871  -1.4530  -1.4218  -1.3837  -1.3575
  -1.3306  -1.2965  -1.2738  -1.2477  -1.2312  -1.1979  -1.1665  -1.1238
  -1.0803  -1.0565  -1.0253  -0.9717  -0.9361  -0.8918  -0.8535  -0.8074
  -0.7852  -0.7031  -0.6725  -0.6214  -0.5887  -0.5412  -0.4809  -0.4445
  -0.3947  -0.3806  -0.3619  -0.3433  -0.3223  -0.2986  -0.2706  -0.2573
  -0.2028  -0.1828  -0.1714  -0.1504  -0.1321  -0.1058  -0.0836  -0.0607
  -0.0497  -0.0285  -0.0170  -0.0046   0.0157   0.0276   0.0511   0.0543
   0.0678   0.0901   0.0950   0.1150   0.1234   0.1401   0.1553   0.1609
   0.1802   0.1889   0.2088   0.2194   0.2251   0.2593   0.2677   0.2866
   0.3076   0.3253   0.3410   0.3565   0.3633   0.3699   0.3834   0.3952
   0.4138   0.4331   0.4449   0.4600   0.4766   0.4933   0.5065   0.5182
   0.5252   0.5406   0.5492   0.5804   0.5934   0.6039   0.6324   0.6569
   0.6774   0.7113   0.7242   0.7406   0.7506   0.7714   0.7898   0.8076
   0.8247   0.8388   0.8818   0.8897   0.9195   0.9360   0.9425   0.9850
   0.9922   1.0246   1.0575   1.1029   1.1348   1.1495   1.3614   1.3730
   1.4114   1.4445   1.4539   1.5436   1.5934   1.6730   1.6890   1.7933
     eigenvalues at k+q:
 -36.3982 -36.3575 -36.3432 -36.1917 -36.1654 -36.0677 -36.0298 -36.0187
 -35.9128 -35.9128 -35.7706 -35.6769 -35.6746 -18.4302 -18.3613 -18.2672
 -18.2130 -18.1985 -18.1346 -18.0990 -18.0556 -18.0278 -17.9994 -17.9439
 -17.8962 -17.8686 -17.8431 -17.8269 -17.8044 -17.7798 -17.7432 -17.7372
 -17.7233 -17.7107 -17.6883 -17.6727 -17.6424 -17.6212 -17.6027 -17.5837
 -17.5712 -17.5566 -17.5353 -17.5262 -17.5196 -17.4953 -17.4796 -17.4705
 -17.4481 -17.4275 -17.4145 -17.4019 -17.3796 -17.3641 -17.3532 -17.3330
 -17.3145 -17.3005 -17.2884 -17.2779 -17.2654 -17.2371 -17.2293 -17.2105
 -17.1890 -17.1693 -17.1585 -17.1459 -17.1398 -17.1271 -17.1076 -17.0917
 -17.0716 -17.0607 -17.0405 -17.0256 -16.9964 -16.9853 -16.9714 -16.9572
 -16.9391 -16.9075 -16.8938 -16.8805 -16.8629 -16.8362 -16.8267 -16.8141
 -16.8126 -16.8026 -16.7902 -16.7468 -16.7134 -16.6925 -16.6789 -16.6185
 -16.5883 -16.5732 -16.5277 -16.4383 -16.3717 -16.3640 -16.3354 -15.5480
 -15.5109 -15.3865 -15.3486 -15.2454 -15.2252 -15.1949 -15.0706 -15.0319
 -14.9726 -14.9273 -14.7920 -14.7359 -14.6794 -14.5971 -14.5178 -14.4211
 -14.3475 -14.3138 -14.2649 -14.2462 -14.2271 -14.2007 -14.1026 -14.0432
 -13.9703  -6.9500  -6.6661  -6.1229  -6.0874  -6.0294  -5.9966  -5.9660
  -5.9422  -5.8971  -5.8587  -5.8492  -5.8033  -5.8018  -5.7600  -5.7486
  -5.6925  -5.6599  -5.6400  -5.6099  -5.5779  -5.5512  -5.5223  -5.5108
  -5.4903  -5.4127  -5.3882  -5.3773  -5.3505  -5.3127  -5.2850  -5.2672
  -5.2562  -5.2362  -5.2244  -5.2012  -5.1785  -5.1432  -5.0891  -5.0689
  -5.0162  -4.9902  -4.9853  -4.9442  -4.8911  -4.8612  -4.8241  -4.7859
  -4.7737  -4.7109  -3.9526  -3.8437  -3.6707  -3.5791  -3.5312  -3.4367
  -3.3585  -3.2793  -3.2226  -3.1815  -3.0912  -3.0474  -3.0141  -2.9751
  -2.9465  -2.9231  -2.8798  -2.8303  -2.8160  -2.7722  -2.7290  -2.6846
  -2.6164  -2.5890  -2.5633  -2.5275  -2.4789  -2.4557  -2.4296  -2.4060
  -2.3669  -2.3377  -2.2991  -2.2632  -2.2234  -2.2029  -2.1846  -2.1437
  -2.1249  -2.1002  -2.0641  -2.0479  -2.0013  -1.9639  -1.9288  -1.9026
  -1.8658  -1.8613  -1.8008  -1.7891  -1.7530  -1.7081  -1.6987  -1.6826
  -1.6158  -1.5832  -1.5326  -1.4861  -1.4549  -1.4210  -1.3879  -1.3577
  -1.3295  -1.2973  -1.2752  -1.2482  -1.2327  -1.1973  -1.1653  -1.1195
  -1.0844  -1.0564  -1.0236  -0.9783  -0.9396  -0.8913  -0.8564  -0.8126
  -0.7854  -0.7004  -0.6725  -0.6157  -0.5946  -0.5471  -0.4747  -0.4417
  -0.3952  -0.3776  -0.3629  -0.3408  -0.3222  -0.2981  -0.2686  -0.2569
  -0.2010  -0.1817  -0.1701  -0.1493  -0.1300  -0.1088  -0.0856  -0.0608
  -0.0507  -0.0299  -0.0161  -0.0025   0.0168   0.0318   0.0525   0.0549
   0.0681   0.0891   0.0966   0.1155   0.1239   0.1393   0.1525   0.1605
   0.1801   0.1886   0.2081   0.2159   0.2253   0.2573   0.2687   0.2865
   0.3046   0.3237   0.3424   0.3581   0.3616   0.3693   0.3852   0.3942
   0.4122   0.4311   0.4431   0.4580   0.4768   0.4916   0.5055   0.5176
   0.5252   0.5394   0.5497   0.5786   0.5935   0.6010   0.6271   0.6535
   0.6750   0.7084   0.7233   0.7365   0.7513   0.7680   0.7915   0.8072
   0.8248   0.8356   0.8745   0.8893   0.9150   0.9340   0.9412   0.9786
   0.9884   1.0227   1.0552   1.1019   1.1344   1.1468   1.3653   1.3749
   1.4178   1.4449   1.4609   1.5533   1.5975   1.6784   1.6922   1.7932
     cgsolve_all iterations  72    anorm=    0.69E-07
     cgsolve_all iterations  70    anorm=    0.71E-07
     cgsolve_all iterations  70    anorm=    0.71E-07
     compute_u_kq: q = (    0.0000,    0.0000,    0.0396)
     Rotating WFCS
     ethr =  1.00E-14,  avg # of iterations = 23.0
     eigenvalues at k:
 -36.3982 -36.3575 -36.3432 -36.1917 -36.1654 -36.0678 -36.0297 -36.0187
 -35.9128 -35.9128 -35.7706 -35.6769 -35.6746 -18.4326 -18.3618 -18.2663
 -18.2136 -18.1985 -18.1358 -18.0984 -18.0578 -18.0275 -18.0009 -17.9446
 -17.8951 -17.8674 -17.8428 -17.8269 -17.8076 -17.7797 -17.7440 -17.7363
 -17.7216 -17.7100 -17.6903 -17.6732 -17.6422 -17.6209 -17.6030 -17.5835
 -17.5695 -17.5584 -17.5361 -17.5258 -17.5185 -17.4979 -17.4815 -17.4731
 -17.4487 -17.4289 -17.4156 -17.3997 -17.3799 -17.3640 -17.3539 -17.3313
 -17.3141 -17.3008 -17.2878 -17.2775 -17.2657 -17.2370 -17.2296 -17.2120
 -17.1868 -17.1684 -17.1584 -17.1434 -17.1361 -17.1259 -17.1058 -17.0895
 -17.0691 -17.0572 -17.0395 -17.0246 -16.9970 -16.9869 -16.9716 -16.9578
 -16.9391 -16.9061 -16.8924 -16.8828 -16.8615 -16.8333 -16.8241 -16.8135
 -16.8103 -16.8025 -16.7831 -16.7414 -16.7116 -16.6924 -16.6774 -16.6187
 -16.5883 -16.5738 -16.5273 -16.4441 -16.3785 -16.3690 -16.3459 -15.5447
 -15.5092 -15.3866 -15.3486 -15.2479 -15.2242 -15.1979 -15.0689 -15.0404
 -14.9719 -14.9208 -14.7896 -14.7388 -14.6871 -14.5999 -14.5254 -14.4232
 -14.3438 -14.3127 -14.2673 -14.2454 -14.2248 -14.1996 -14.1012 -14.0410
 -13.9650  -6.9314  -6.6414  -6.1231  -6.0849  -6.0321  -6.0004  -5.9677
  -5.9438  -5.8997  -5.8585  -5.8502  -5.8044  -5.8030  -5.7615  -5.7514
  -5.6982  -5.6586  -5.6418  -5.6116  -5.5793  -5.5547  -5.5270  -5.5118
  -5.4913  -5.4131  -5.3891  -5.3773  -5.3490  -5.3128  -5.2839  -5.2707
  -5.2569  -5.2375  -5.2243  -5.2036  -5.1793  -5.1447  -5.0925  -5.0776
  -5.0211  -5.0020  -4.9853  -4.9433  -4.8862  -4.8616  -4.8252  -4.7908
  -4.7753  -4.7131  -3.9217  -3.8175  -3.6745  -3.5806  -3.5363  -3.4413
  -3.3510  -3.2773  -3.2225  -3.1811  -3.0915  -3.0477  -3.0257  -2.9769
  -2.9500  -2.9270  -2.8834  -2.8307  -2.8207  -2.7777  -2.7301  -2.6927
  -2.6136  -2.5918  -2.5616  -2.5185  -2.4830  -2.4522  -2.4282  -2.3991
  -2.3694  -2.3400  -2.2968  -2.2626  -2.2247  -2.2024  -2.1853  -2.1426
  -2.1257  -2.0983  -2.0615  -2.0447  -1.9966  -1.9618  -1.9306  -1.9043
  -1.8699  -1.8618  -1.8026  -1.7891  -1.7561  -1.7092  -1.7024  -1.6811
  -1.6121  -1.5868  -1.5399  -1.4871  -1.4530  -1.4218  -1.3837  -1.3575
  -1.3306  -1.2965  -1.2738  -1.2477  -1.2312  -1.1979  -1.1665  -1.1238
  -1.0803  -1.0565  -1.0253  -0.9717  -0.9361  -0.8918  -0.8535  -0.8074
  -0.7852  -0.7031  -0.6725  -0.6214  -0.5887  -0.5412  -0.4809  -0.4445
  -0.3947  -0.3806  -0.3619  -0.3433  -0.3223  -0.2986  -0.2706  -0.2573
  -0.2028  -0.1828  -0.1714  -0.1504  -0.1321  -0.1058  -0.0836  -0.0607
  -0.0497  -0.0285  -0.0170  -0.0046   0.0157   0.0276   0.0511   0.0543
   0.0678   0.0901   0.0950   0.1150   0.1234   0.1401   0.1553   0.1609
   0.1802   0.1889   0.2088   0.2194   0.2251   0.2593   0.2677   0.2866
   0.3076   0.3253   0.3410   0.3565   0.3633   0.3699   0.3834   0.3952
   0.4138   0.4331   0.4449   0.4600   0.4766   0.4933   0.5065   0.5182
   0.5252   0.5406   0.5492   0.5804   0.5934   0.6039   0.6324   0.6569
   0.6774   0.7113   0.7242   0.7406   0.7506   0.7714   0.7898   0.8076
   0.8247   0.8388   0.8818   0.8897   0.9195   0.9360   0.9425   0.9850
   0.9922   1.0246   1.0575   1.1029   1.1348   1.1495   1.3614   1.3730
   1.4114   1.4445   1.4539   1.5436   1.5934   1.6730   1.6890   1.7933
     eigenvalues at k+q:
 -36.3982 -36.3575 -36.3432 -36.1917 -36.1654 -36.0678 -36.0297 -36.0187
 -35.9128 -35.9128 -35.7706 -35.6769 -35.6746 -18.4327 -18.3618 -18.2664
 -18.2132 -18.1990 -18.1359 -18.0984 -18.0575 -18.0275 -18.0012 -17.9447
 -17.8952 -17.8674 -17.8429 -17.8264 -17.8079 -17.7807 -17.7428 -17.7356
 -17.7217 -17.7099 -17.6907 -17.6741 -17.6418 -17.6214 -17.6020 -17.5827
 -17.5699 -17.5593 -17.5361 -17.5253 -17.5188 -17.4979 -17.4817 -17.4744
 -17.4471 -17.4298 -17.4154 -17.3997 -17.3790 -17.3651 -17.3540 -17.3299
 -17.3140 -17.3026 -17.2866 -17.2787 -17.2643 -17.2369 -17.2298 -17.2112
 -17.1879 -17.1688 -17.1571 -17.1447 -17.1361 -17.1259 -17.1055 -17.0898
 -17.0687 -17.0570 -17.0394 -17.0240 -16.9977 -16.9867 -16.9719 -16.9578
 -16.9389 -16.9054 -16.8932 -16.8828 -16.8615 -16.8333 -16.8241 -16.8137
 -16.8095 -16.8030 -16.7830 -16.7413 -16.7115 -16.6924 -16.6774 -16.6189
 -16.5881 -16.5739 -16.5273 -16.4441 -16.3787 -16.3690 -16.3460 -15.5447
 -15.5092 -15.3866 -15.3486 -15.2479 -15.2242 -15.1979 -15.0689 -15.0405
 -14.9719 -14.9208 -14.7895 -14.7388 -14.6872 -14.6000 -14.5255 -14.4232
 -14.3437 -14.3127 -14.2674 -14.2454 -14.2248 -14.1996 -14.1012 -14.0409
 -13.9650  -6.9312  -6.6411  -6.1231  -6.0849  -6.0321  -6.0004  -5.9677
  -5.9438  -5.8998  -5.8585  -5.8502  -5.8044  -5.8030  -5.7616  -5.7514
  -5.6982  -5.6586  -5.6418  -5.6117  -5.5793  -5.5547  -5.5270  -5.5118
  -5.4914  -5.4130  -5.3892  -5.3772  -5.3494  -5.3123  -5.2838  -5.2705
  -5.2574  -5.2379  -5.2242  -5.2035  -5.1792  -5.1446  -5.0925  -5.0777
  -5.0212  -5.0021  -4.9853  -4.9433  -4.8862  -4.8616  -4.8252  -4.7909
  -4.7753  -4.7131  -3.9213  -3.8172  -3.6746  -3.5804  -3.5365  -3.4413
  -3.3510  -3.2776  -3.2214  -3.1817  -3.0918  -3.0478  -3.0256  -2.9767
  -2.9505  -2.9271  -2.8840  -2.8301  -2.8199  -2.7778  -2.7298  -2.6921
  -2.6140  -2.5928  -2.5612  -2.5190  -2.4836  -2.4528  -2.4257  -2.3998
  -2.3712  -2.3402  -2.2956  -2.2614  -2.2267  -2.2009  -2.1831  -2.1425
  -2.1265  -2.0989  -2.0614  -2.0460  -1.9966  -1.9625  -1.9292  -1.9054
  -1.8701  -1.8603  -1.8053  -1.7869  -1.7564  -1.7112  -1.7014  -1.6817
  -1.6104  -1.5879  -1.5389  -1.4843  -1.4547  -1.4207  -1.3880  -1.3572
  -1.3267  -1.2988  -1.2740  -1.2472  -1.2323  -1.1979  -1.1647  -1.1216
  -1.0824  -1.0587  -1.0238  -0.9726  -0.9356  -0.8919  -0.8517  -0.8061
  -0.7881  -0.7029  -0.6721  -0.6213  -0.5890  -0.5413  -0.4804  -0.4445
  -0.3952  -0.3816  -0.3610  -0.3432  -0.3230  -0.2988  -0.2708  -0.2561
  -0.2023  -0.1838  -0.1701  -0.1513  -0.1316  -0.1065  -0.0832  -0.0618
  -0.0495  -0.0277  -0.0170  -0.0038   0.0162   0.0273   0.0495   0.0535
   0.0685   0.0898   0.0949   0.1155   0.1239   0.1398   0.1563   0.1606
   0.1798   0.1897   0.2085   0.2191   0.2247   0.2599   0.2674   0.2861
   0.3083   0.3246   0.3444   0.3558   0.3625   0.3695   0.3822   0.3954
   0.4129   0.4335   0.4447   0.4590   0.4777   0.4949   0.5059   0.5177
   0.5249   0.5406   0.5502   0.5801   0.5938   0.6037   0.6327   0.6565
   0.6767   0.7116   0.7250   0.7399   0.7512   0.7716   0.7889   0.8078
   0.8248   0.8388   0.8820   0.8897   0.9197   0.9359   0.9425   0.9853
   0.9920   1.0247   1.0575   1.1029   1.1347   1.1496   1.3614   1.3730
   1.4113   1.4445   1.4538   1.5435   1.5934   1.6729   1.6889   1.7933
     cgsolve_all iterations  72    anorm=    0.70E-07
     cgsolve_all iterations  70    anorm=    0.70E-07
     cgsolve_all iterations  70    anorm=    0.71E-07
     compute_u_kq: q = (    0.0000,    0.0000,   -0.0396)
     Rotating WFCS
     ethr =  1.00E-14,  avg # of iterations = 23.0
     eigenvalues at k:
 -36.3982 -36.3575 -36.3432 -36.1917 -36.1654 -36.0678 -36.0297 -36.0187
 -35.9128 -35.9128 -35.7706 -35.6769 -35.6746 -18.4326 -18.3618 -18.2663
 -18.2136 -18.1985 -18.1358 -18.0984 -18.0578 -18.0275 -18.0009 -17.9446
 -17.8951 -17.8674 -17.8428 -17.8269 -17.8076 -17.7797 -17.7440 -17.7363
 -17.7216 -17.7100 -17.6903 -17.6732 -17.6422 -17.6209 -17.6030 -17.5835
 -17.5695 -17.5584 -17.5361 -17.5258 -17.5185 -17.4979 -17.4815 -17.4731
 -17.4487 -17.4289 -17.4156 -17.3997 -17.3799 -17.3640 -17.3539 -17.3313
 -17.3141 -17.3008 -17.2878 -17.2775 -17.2657 -17.2370 -17.2296 -17.2120
 -17.1868 -17.1684 -17.1584 -17.1434 -17.1361 -17.1259 -17.1058 -17.0895
 -17.0691 -17.0572 -17.0395 -17.0246 -16.9970 -16.9869 -16.9716 -16.9578
 -16.9391 -16.9061 -16.8924 -16.8828 -16.8615 -16.8333 -16.8241 -16.8135
 -16.8103 -16.8025 -16.7831 -16.7414 -16.7116 -16.6924 -16.6774 -16.6187
 -16.5883 -16.5738 -16.5273 -16.4441 -16.3785 -16.3690 -16.3459 -15.5447
 -15.5092 -15.3866 -15.3486 -15.2479 -15.2242 -15.1979 -15.0689 -15.0404
 -14.9719 -14.9208 -14.7896 -14.7388 -14.6871 -14.5999 -14.5254 -14.4232
 -14.3438 -14.3127 -14.2673 -14.2454 -14.2248 -14.1996 -14.1012 -14.0410
 -13.9650  -6.9314  -6.6414  -6.1231  -6.0849  -6.0321  -6.0004  -5.9677
  -5.9438  -5.8997  -5.8585  -5.8502  -5.8044  -5.8030  -5.7615  -5.7514
  -5.6982  -5.6586  -5.6418  -5.6116  -5.5793  -5.5547  -5.5270  -5.5118
  -5.4913  -5.4131  -5.3891  -5.3773  -5.3490  -5.3128  -5.2839  -5.2707
  -5.2569  -5.2375  -5.2243  -5.2036  -5.1793  -5.1447  -5.0925  -5.0776
  -5.0211  -5.0020  -4.9853  -4.9433  -4.8862  -4.8616  -4.8252  -4.7908
  -4.7753  -4.7131  -3.9217  -3.8175  -3.6745  -3.5806  -3.5363  -3.4413
  -3.3510  -3.2773  -3.2225  -3.1811  -3.0915  -3.0477  -3.0257  -2.9769
  -2.9500  -2.9270  -2.8834  -2.8307  -2.8207  -2.7777  -2.7301  -2.6927
  -2.6136  -2.5918  -2.5616  -2.5185  -2.4830  -2.4522  -2.4282  -2.3991
  -2.3694  -2.3400  -2.2968  -2.2626  -2.2247  -2.2024  -2.1853  -2.1426
  -2.1257  -2.0983  -2.0615  -2.0447  -1.9966  -1.9618  -1.9306  -1.9043
  -1.8699  -1.8618  -1.8026  -1.7891  -1.7561  -1.7092  -1.7024  -1.6811
  -1.6121  -1.5868  -1.5399  -1.4871  -1.4530  -1.4218  -1.3837  -1.3575
  -1.3306  -1.2965  -1.2738  -1.2477  -1.2312  -1.1979  -1.1665  -1.1238
  -1.0803  -1.0565  -1.0253  -0.9717  -0.9361  -0.8918  -0.8535  -0.8074
  -0.7852  -0.7031  -0.6725  -0.6214  -0.5887  -0.5412  -0.4809  -0.4445
  -0.3947  -0.3806  -0.3619  -0.3433  -0.3223  -0.2986  -0.2706  -0.2573
  -0.2028  -0.1828  -0.1714  -0.1504  -0.1321  -0.1058  -0.0836  -0.0607
  -0.0497  -0.0285  -0.0170  -0.0046   0.0157   0.0276   0.0511   0.0543
   0.0678   0.0901   0.0950   0.1150   0.1234   0.1401   0.1553   0.1609
   0.1802   0.1889   0.2088   0.2194   0.2251   0.2593   0.2677   0.2866
   0.3076   0.3253   0.3410   0.3565   0.3633   0.3699   0.3834   0.3952
   0.4138   0.4331   0.4449   0.4600   0.4766   0.4933   0.5065   0.5182
   0.5252   0.5406   0.5492   0.5804   0.5934   0.6039   0.6324   0.6569
   0.6774   0.7113   0.7242   0.7406   0.7506   0.7714   0.7898   0.8076
   0.8247   0.8388   0.8818   0.8897   0.9195   0.9360   0.9425   0.9850
   0.9922   1.0246   1.0575   1.1029   1.1348   1.1495   1.3614   1.3730
   1.4114   1.4445   1.4539   1.5436   1.5934   1.6730   1.6890   1.7933
     eigenvalues at k+q:
 -36.3982 -36.3575 -36.3432 -36.1917 -36.1654 -36.0678 -36.0297 -36.0187
 -35.9128 -35.9128 -35.7706 -35.6769 -35.6746 -18.4326 -18.3617 -18.2663
 -18.2140 -18.1982 -18.1357 -18.0985 -18.0581 -18.0274 -18.0007 -17.9445
 -17.8950 -17.8674 -17.8427 -17.8276 -17.8070 -17.7790 -17.7463 -17.7357
 -17.7216 -17.7100 -17.6896 -17.6724 -17.6427 -17.6210 -17.6036 -17.5840
 -17.5692 -17.5573 -17.5361 -17.5265 -17.5183 -17.4977 -17.4814 -17.4719
 -17.4498 -17.4282 -17.4160 -17.3998 -17.3808 -17.3626 -17.3539 -17.3327
 -17.3140 -17.2992 -17.2891 -17.2764 -17.2670 -17.2371 -17.2294 -17.2128
 -17.1864 -17.1679 -17.1594 -17.1420 -17.1359 -17.1259 -17.1061 -17.0891
 -17.0695 -17.0573 -17.0396 -17.0251 -16.9964 -16.9870 -16.9716 -16.9575
 -16.9394 -16.9069 -16.8915 -16.8827 -16.8616 -16.8333 -16.8242 -16.8134
 -16.8111 -16.8019 -16.7833 -16.7415 -16.7117 -16.6923 -16.6775 -16.6184
 -16.5887 -16.5736 -16.5273 -16.4440 -16.3784 -16.3690 -16.3457 -15.5447
 -15.5093 -15.3866 -15.3486 -15.2478 -15.2242 -15.1978 -15.0689 -15.0403
 -14.9719 -14.9209 -14.7896 -14.7387 -14.6870 -14.5999 -14.5253 -14.4231
 -14.3438 -14.3127 -14.2673 -14.2454 -14.2248 -14.1996 -14.1013 -14.0410
 -13.9651  -6.9317  -6.6417  -6.1231  -6.0849  -6.0320  -6.0003  -5.9677
  -5.9438  -5.8997  -5.8585  -5.8502  -5.8043  -5.8030  -5.7615  -5.7514
  -5.6981  -5.6586  -5.6418  -5.6116  -5.5792  -5.5546  -5.5270  -5.5118
  -5.4912  -5.4131  -5.3891  -5.3773  -5.3487  -5.3133  -5.2838  -5.2707
  -5.2565  -5.2375  -5.2243  -5.2036  -5.1794  -5.1447  -5.0924  -5.0775
  -5.0209  -5.0019  -4.9854  -4.9433  -4.8863  -4.8616  -4.8252  -4.7908
  -4.7753  -4.7130  -3.9220  -3.8179  -3.6743  -3.5807  -3.5361  -3.4413
  -3.3511  -3.2769  -3.2235  -3.1807  -3.0906  -3.0480  -3.0258  -2.9772
  -2.9490  -2.9274  -2.8824  -2.8327  -2.8204  -2.7771  -2.7307  -2.6936
  -2.6127  -2.5900  -2.5629  -2.5179  -2.4825  -2.4509  -2.4305  -2.3985
  -2.3676  -2.3393  -2.3000  -2.2642  -2.2223  -2.2036  -2.1871  -2.1432
  -2.1246  -2.0969  -2.0620  -2.0440  -1.9963  -1.9626  -1.9309  -1.9033
  -1.8694  -1.8629  -1.8008  -1.7903  -1.7551  -1.7104  -1.7009  -1.6807
  -1.6138  -1.5856  -1.5409  -1.4899  -1.4516  -1.4230  -1.3789  -1.3573
  -1.3342  -1.2943  -1.2734  -1.2485  -1.2313  -1.1979  -1.1681  -1.1253
  -1.0797  -1.0526  -1.0268  -0.9708  -0.9377  -0.8916  -0.8547  -0.8086
  -0.7826  -0.7033  -0.6727  -0.6214  -0.5885  -0.5413  -0.4813  -0.4442
  -0.3942  -0.3801  -0.3620  -0.3434  -0.3220  -0.2985  -0.2707  -0.2580
  -0.2030  -0.1819  -0.1732  -0.1502  -0.1325  -0.1043  -0.0839  -0.0595
  -0.0500  -0.0295  -0.0180  -0.0037   0.0150   0.0279   0.0519   0.0544
   0.0684   0.0904   0.0954   0.1146   0.1230   0.1399   0.1544   0.1612
   0.1801   0.1888   0.2091   0.2193   0.2251   0.2586   0.2683   0.2874
   0.3069   0.3261   0.3378   0.3568   0.3637   0.3706   0.3847   0.3953
   0.4142   0.4329   0.4448   0.4612   0.4755   0.4918   0.5068   0.5186
   0.5254   0.5410   0.5485   0.5807   0.5930   0.6042   0.6320   0.6570
   0.6783   0.7109   0.7236   0.7410   0.7501   0.7712   0.7908   0.8074
   0.8245   0.8388   0.8817   0.8896   0.9194   0.9357   0.9428   0.9847
   0.9925   1.0245   1.0575   1.1028   1.1349   1.1494   1.3615   1.3730
   1.4115   1.4446   1.4539   1.5437   1.5935   1.6731   1.6890   1.7933
     cgsolve_all iterations  72    anorm=    0.69E-07
     cgsolve_all iterations  70    anorm=    0.69E-07
     cgsolve_all iterations  72    anorm=    0.71E-07

     k-point #    4 of     4      pool #  1    cpu time:   40631.8
     compute_u_kq: q = (    0.0000,    0.0000,    0.0000)
     Rotating WFCS
     ethr =  1.00E-14,  avg # of iterations =  5.0
     eigenvalues at k:
 -36.3982 -36.3575 -36.3432 -36.1917 -36.1654 -36.0678 -36.0297 -36.0187
 -35.9128 -35.9128 -35.7706 -35.6769 -35.6746 -18.4326 -18.3618 -18.2665
 -18.2130 -18.1990 -18.1358 -18.0985 -18.0585 -18.0268 -18.0010 -17.9447
 -17.8941 -17.8669 -17.8429 -17.8303 -17.8036 -17.7829 -17.7502 -17.7279
 -17.7212 -17.7100 -17.6863 -17.6765 -17.6441 -17.6252 -17.5999 -17.5808
 -17.5711 -17.5566 -17.5364 -17.5292 -17.5184 -17.4940 -17.4843 -17.4740
 -17.4420 -17.4326 -17.4165 -17.4015 -17.3809 -17.3628 -17.3541 -17.3295
 -17.3132 -17.3017 -17.2885 -17.2791 -17.2612 -17.2376 -17.2296 -17.2136
 -17.1926 -17.1682 -17.1565 -17.1406 -17.1366 -17.1256 -17.1053 -17.0883
 -17.0687 -17.0574 -17.0409 -17.0245 -16.9985 -16.9842 -16.9748 -16.9540
 -16.9408 -16.9081 -16.8907 -16.8828 -16.8616 -16.8332 -16.8243 -16.8148
 -16.8099 -16.8016 -16.7832 -16.7414 -16.7114 -16.6912 -16.6786 -16.6184
 -16.5900 -16.5721 -16.5275 -16.4441 -16.3785 -16.3690 -16.3458 -15.5447
 -15.5093 -15.3865 -15.3487 -15.2478 -15.2243 -15.1978 -15.0689 -15.0404
 -14.9719 -14.9208 -14.7896 -14.7388 -14.6871 -14.5999 -14.5254 -14.4232
 -14.3438 -14.3127 -14.2673 -14.2454 -14.2248 -14.1996 -14.1012 -14.0410
 -13.9650  -6.9314  -6.6414  -6.1231  -6.0849  -6.0321  -6.0004  -5.9678
  -5.9437  -5.8999  -5.8584  -5.8502  -5.8045  -5.8029  -5.7615  -5.7514
  -5.6982  -5.6586  -5.6419  -5.6115  -5.5791  -5.5547  -5.5274  -5.5118
  -5.4914  -5.4128  -5.3894  -5.3762  -5.3500  -5.3132  -5.2828  -5.2690
  -5.2578  -5.2410  -5.2230  -5.2035  -5.1788  -5.1447  -5.0919  -5.0777
  -5.0211  -5.0022  -4.9854  -4.9433  -4.8863  -4.8616  -4.8252  -4.7908
  -4.7753  -4.7131  -3.9216  -3.8175  -3.6746  -3.5804  -3.5358  -3.4424
  -3.3505  -3.2766  -3.2227  -3.1833  -3.0844  -3.0536  -3.0255  -2.9764
  -2.9432  -2.9351  -2.8803  -2.8402  -2.8155  -2.7717  -2.7340  -2.6967
  -2.6066  -2.5857  -2.5716  -2.5186  -2.4829  -2.4452  -2.4260  -2.4007
  -2.3672  -2.3369  -2.3124  -2.2682  -2.2248  -2.1992  -2.1798  -2.1438
  -2.1200  -2.0891  -2.0734  -2.0474  -1.9938  -1.9749  -1.9201  -1.9051
  -1.8703  -1.8582  -1.8102  -1.7760  -1.7472  -1.7313  -1.6932  -1.6834
  -1.6119  -1.5857  -1.5381  -1.4923  -1.4539  -1.4235  -1.3797  -1.3546
  -1.3237  -1.2954  -1.2699  -1.2578  -1.2397  -1.1996  -1.1646  -1.1192
  -1.0893  -1.0462  -1.0197  -0.9744  -0.9461  -0.8924  -0.8467  -0.8100
  -0.7841  -0.7034  -0.6705  -0.6209  -0.5890  -0.5429  -0.4804  -0.4421
  -0.3928  -0.3882  -0.3516  -0.3415  -0.3310  -0.2991  -0.2731  -0.2521
  -0.1984  -0.1875  -0.1749  -0.1556  -0.1320  -0.0976  -0.0807  -0.0605
  -0.0524  -0.0332  -0.0174   0.0047   0.0166   0.0241   0.0371   0.0575
   0.0747   0.0894   0.0996   0.1156   0.1256   0.1337   0.1560   0.1615
   0.1762   0.1968   0.2056   0.2141   0.2236   0.2590   0.2720   0.2894
   0.3105   0.3216   0.3400   0.3555   0.3623   0.3699   0.3857   0.3992
   0.4091   0.4347   0.4416   0.4601   0.4787   0.4931   0.5035   0.5176
   0.5243   0.5444   0.5520   0.5810   0.5928   0.6053   0.6300   0.6547
   0.6787   0.7099   0.7254   0.7385   0.7517   0.7719   0.7914   0.8080
   0.8239   0.8379   0.8820   0.8900   0.9208   0.9316   0.9455   0.9844
   0.9931   1.0242   1.0574   1.1028   1.1352   1.1493   1.3614   1.3730
   1.4114   1.4445   1.4539   1.5436   1.5934   1.6730   1.6890   1.7933
     eigenvalues at k+q:
 -36.3982 -36.3575 -36.3432 -36.1917 -36.1654 -36.0678 -36.0297 -36.0187
 -35.9128 -35.9128 -35.7706 -35.6769 -35.6746 -18.4326 -18.3618 -18.2665
 -18.2130 -18.1990 -18.1358 -18.0985 -18.0585 -18.0268 -18.0010 -17.9447
 -17.8941 -17.8669 -17.8429 -17.8303 -17.8036 -17.7829 -17.7502 -17.7279
 -17.7212 -17.7100 -17.6863 -17.6765 -17.6441 -17.6252 -17.5999 -17.5808
 -17.5711 -17.5566 -17.5364 -17.5292 -17.5184 -17.4940 -17.4843 -17.4740
 -17.4420 -17.4326 -17.4165 -17.4015 -17.3809 -17.3628 -17.3541 -17.3295
 -17.3132 -17.3017 -17.2885 -17.2791 -17.2612 -17.2376 -17.2296 -17.2136
 -17.1926 -17.1682 -17.1565 -17.1406 -17.1366 -17.1256 -17.1053 -17.0883
 -17.0687 -17.0574 -17.0409 -17.0245 -16.9985 -16.9842 -16.9748 -16.9540
 -16.9408 -16.9081 -16.8907 -16.8828 -16.8616 -16.8333 -16.8243 -16.8148
 -16.8099 -16.8016 -16.7832 -16.7414 -16.7114 -16.6912 -16.6786 -16.6184
 -16.5900 -16.5721 -16.5275 -16.4441 -16.3785 -16.3690 -16.3458 -15.5447
 -15.5093 -15.3865 -15.3487 -15.2478 -15.2243 -15.1978 -15.0689 -15.0404
 -14.9719 -14.9208 -14.7896 -14.7388 -14.6871 -14.5999 -14.5254 -14.4232
 -14.3438 -14.3127 -14.2673 -14.2454 -14.2248 -14.1996 -14.1012 -14.0410
 -13.9650  -6.9314  -6.6414  -6.1231  -6.0849  -6.0320  -6.0004  -5.9678
  -5.9437  -5.8999  -5.8584  -5.8502  -5.8045  -5.8029  -5.7615  -5.7514
  -5.6982  -5.6586  -5.6419  -5.6115  -5.5791  -5.5547  -5.5274  -5.5118
  -5.4914  -5.4128  -5.3894  -5.3762  -5.3500  -5.3132  -5.2828  -5.2690
  -5.2578  -5.2410  -5.2230  -5.2035  -5.1788  -5.1447  -5.0919  -5.0777
  -5.0211  -5.0022  -4.9853  -4.9433  -4.8863  -4.8616  -4.8252  -4.7908
  -4.7753  -4.7130  -3.9217  -3.8175  -3.6746  -3.5803  -3.5359  -3.4424
  -3.3505  -3.2766  -3.2227  -3.1833  -3.0844  -3.0536  -3.0255  -2.9764
  -2.9432  -2.9351  -2.8803  -2.8402  -2.8155  -2.7717  -2.7340  -2.6967
  -2.6066  -2.5857  -2.5716  -2.5186  -2.4829  -2.4452  -2.4260  -2.4007
  -2.3672  -2.3369  -2.3124  -2.2682  -2.2248  -2.1992  -2.1798  -2.1438
  -2.1200  -2.0891  -2.0734  -2.0474  -1.9938  -1.9749  -1.9201  -1.9051
  -1.8703  -1.8582  -1.8102  -1.7760  -1.7472  -1.7313  -1.6932  -1.6834
  -1.6119  -1.5857  -1.5381  -1.4923  -1.4538  -1.4235  -1.3797  -1.3546
  -1.3237  -1.2954  -1.2699  -1.2578  -1.2397  -1.1996  -1.1646  -1.1192
  -1.0893  -1.0462  -1.0197  -0.9744  -0.9461  -0.8924  -0.8467  -0.8100
  -0.7841  -0.7034  -0.6705  -0.6209  -0.5890  -0.5429  -0.4804  -0.4421
  -0.3928  -0.3882  -0.3516  -0.3415  -0.3310  -0.2991  -0.2730  -0.2521
  -0.1984  -0.1875  -0.1749  -0.1556  -0.1320  -0.0976  -0.0807  -0.0605
  -0.0524  -0.0332  -0.0174   0.0047   0.0166   0.0241   0.0371   0.0575
   0.0747   0.0894   0.0996   0.1156   0.1256   0.1337   0.1560   0.1615
   0.1762   0.1968   0.2056   0.2141   0.2236   0.2590   0.2720   0.2894
   0.3105   0.3216   0.3400   0.3555   0.3623   0.3699   0.3857   0.3992
   0.4091   0.4347   0.4416   0.4601   0.4787   0.4931   0.5035   0.5176
   0.5243   0.5444   0.5520   0.5810   0.5928   0.6053   0.6300   0.6547
   0.6787   0.7099   0.7254   0.7385   0.7517   0.7719   0.7914   0.8080
   0.8239   0.8379   0.8820   0.8900   0.9208   0.9316   0.9455   0.9844
   0.9931   1.0242   1.0574   1.1028   1.1352   1.1493   1.3614   1.3730
   1.4114   1.4445   1.4539   1.5436   1.5934   1.6730   1.6890   1.7933
     cgsolve_all iterations  65    anorm=    0.73E-07
PARA_AUG  1      50.2232961        -0.4382564         0.4340719
     cgsolve_all iterations  65    anorm=    0.73E-07
PARA_AUG  2      -0.4559792        50.2839481         0.3309188
     cgsolve_all iterations  63    anorm=    0.72E-07
PARA_AUG  3       0.3472494         0.1639605        50.3390168
     cgsolve_all iterations  72    anorm=    0.69E-07
     cgsolve_all iterations  72    anorm=    0.70E-07
     cgsolve_all iterations  72    anorm=    0.71E-07
     compute_u_kq: q = (    0.0396,    0.0000,    0.0000)
     Rotating WFCS
     ethr =  1.00E-14,  avg # of iterations = 24.0
     eigenvalues at k:
 -36.3982 -36.3575 -36.3432 -36.1917 -36.1654 -36.0678 -36.0297 -36.0187
 -35.9128 -35.9128 -35.7706 -35.6769 -35.6746 -18.4326 -18.3618 -18.2665
 -18.2130 -18.1990 -18.1358 -18.0985 -18.0585 -18.0268 -18.0010 -17.9447
 -17.8941 -17.8669 -17.8429 -17.8303 -17.8036 -17.7829 -17.7502 -17.7279
 -17.7212 -17.7100 -17.6863 -17.6765 -17.6441 -17.6252 -17.5999 -17.5808
 -17.5711 -17.5566 -17.5364 -17.5292 -17.5184 -17.4940 -17.4843 -17.4740
 -17.4420 -17.4326 -17.4165 -17.4015 -17.3809 -17.3628 -17.3541 -17.3295
 -17.3132 -17.3017 -17.2885 -17.2791 -17.2612 -17.2376 -17.2296 -17.2136
 -17.1926 -17.1682 -17.1565 -17.1406 -17.1366 -17.1256 -17.1053 -17.0883
 -17.0687 -17.0574 -17.0409 -17.0245 -16.9985 -16.9842 -16.9748 -16.9540
 -16.9408 -16.9081 -16.8907 -16.8828 -16.8616 -16.8332 -16.8243 -16.8148
 -16.8099 -16.8016 -16.7832 -16.7414 -16.7114 -16.6912 -16.6786 -16.6184
 -16.5900 -16.5721 -16.5275 -16.4441 -16.3785 -16.3690 -16.3458 -15.5447
 -15.5093 -15.3865 -15.3487 -15.2478 -15.2243 -15.1978 -15.0689 -15.0404
 -14.9719 -14.9208 -14.7896 -14.7388 -14.6871 -14.5999 -14.5254 -14.4232
 -14.3438 -14.3127 -14.2673 -14.2454 -14.2248 -14.1996 -14.1012 -14.0410
 -13.9650  -6.9314  -6.6414  -6.1231  -6.0849  -6.0321  -6.0004  -5.9678
  -5.9437  -5.8999  -5.8584  -5.8502  -5.8045  -5.8029  -5.7615  -5.7514
  -5.6982  -5.6586  -5.6419  -5.6115  -5.5791  -5.5547  -5.5274  -5.5118
  -5.4914  -5.4128  -5.3894  -5.3762  -5.3500  -5.3132  -5.2828  -5.2690
  -5.2578  -5.2410  -5.2230  -5.2035  -5.1788  -5.1447  -5.0919  -5.0777
  -5.0211  -5.0022  -4.9854  -4.9433  -4.8863  -4.8616  -4.8252  -4.7908
  -4.7753  -4.7131  -3.9216  -3.8175  -3.6746  -3.5804  -3.5358  -3.4424
  -3.3505  -3.2766  -3.2227  -3.1833  -3.0844  -3.0536  -3.0255  -2.9764
  -2.9432  -2.9351  -2.8803  -2.8402  -2.8155  -2.7717  -2.7340  -2.6967
  -2.6066  -2.5857  -2.5716  -2.5186  -2.4829  -2.4452  -2.4260  -2.4007
  -2.3672  -2.3369  -2.3124  -2.2682  -2.2248  -2.1992  -2.1798  -2.1438
  -2.1200  -2.0891  -2.0734  -2.0474  -1.9938  -1.9749  -1.9201  -1.9051
  -1.8703  -1.8582  -1.8102  -1.7760  -1.7472  -1.7313  -1.6932  -1.6834
  -1.6119  -1.5857  -1.5381  -1.4923  -1.4539  -1.4235  -1.3797  -1.3546
  -1.3237  -1.2954  -1.2699  -1.2578  -1.2397  -1.1996  -1.1646  -1.1192
  -1.0893  -1.0462  -1.0197  -0.9744  -0.9461  -0.8924  -0.8467  -0.8100
  -0.7841  -0.7034  -0.6705  -0.6209  -0.5890  -0.5429  -0.4804  -0.4421
  -0.3928  -0.3882  -0.3516  -0.3415  -0.3310  -0.2991  -0.2731  -0.2521
  -0.1984  -0.1875  -0.1749  -0.1556  -0.1320  -0.0976  -0.0807  -0.0605
  -0.0524  -0.0332  -0.0174   0.0047   0.0166   0.0241   0.0371   0.0575
   0.0747   0.0894   0.0996   0.1156   0.1256   0.1337   0.1560   0.1615
   0.1762   0.1968   0.2056   0.2141   0.2236   0.2590   0.2720   0.2894
   0.3105   0.3216   0.3400   0.3555   0.3623   0.3699   0.3857   0.3992
   0.4091   0.4347   0.4416   0.4601   0.4787   0.4931   0.5035   0.5176
   0.5243   0.5444   0.5520   0.5810   0.5928   0.6053   0.6300   0.6547
   0.6787   0.7099   0.7254   0.7385   0.7517   0.7719   0.7914   0.8080
   0.8239   0.8379   0.8820   0.8900   0.9208   0.9316   0.9455   0.9844
   0.9931   1.0242   1.0574   1.1028   1.1352   1.1493   1.3614   1.3730
   1.4114   1.4445   1.4539   1.5436   1.5934   1.6730   1.6890   1.7933
     eigenvalues at k+q:
 -36.3982 -36.3575 -36.3432 -36.1917 -36.1654 -36.0677 -36.0298 -36.0187
 -35.9128 -35.9128 -35.7706 -35.6769 -35.6746 -18.4309 -18.3616 -18.2667
 -18.2130 -18.1989 -18.1342 -18.0985 -18.0602 -18.0242 -18.0039 -17.9413
 -17.8942 -17.8668 -17.8433 -17.8300 -17.8041 -17.7816 -17.7492 -17.7283
 -17.7213 -17.7101 -17.6864 -17.6770 -17.6463 -17.6253 -17.5993 -17.5805
 -17.5708 -17.5549 -17.5371 -17.5288 -17.5180 -17.4937 -17.4826 -17.4733
 -17.4404 -17.4311 -17.4149 -17.4029 -17.3812 -17.3636 -17.3552 -17.3296
 -17.3136 -17.3018 -17.2879 -17.2798 -17.2600 -17.2398 -17.2294 -17.2138
 -17.1926 -17.1697 -17.1565 -17.1413 -17.1386 -17.1263 -17.1075 -17.0876
 -17.0700 -17.0584 -17.0419 -17.0265 -16.9986 -16.9840 -16.9734 -16.9543
 -16.9411 -16.9077 -16.8908 -16.8824 -16.8634 -16.8354 -16.8254 -16.8154
 -16.8112 -16.8017 -16.7882 -16.7452 -16.7122 -16.6915 -16.6789 -16.6184
 -16.5901 -16.5718 -16.5275 -16.4405 -16.3724 -16.3673 -16.3391 -15.5464
 -15.5108 -15.3865 -15.3485 -15.2445 -15.2238 -15.1972 -15.0715 -15.0334
 -14.9733 -14.9272 -14.7948 -14.7366 -14.6783 -14.5989 -14.5181 -14.4208
 -14.3468 -14.3135 -14.2662 -14.2433 -14.2285 -14.2011 -14.1024 -14.0425
 -13.9685  -6.9434  -6.6576  -6.1229  -6.0868  -6.0302  -5.9976  -5.9677
  -5.9397  -5.9017  -5.8582  -5.8500  -5.8044  -5.8027  -5.7608  -5.7494
  -5.6938  -5.6596  -5.6419  -5.6085  -5.5797  -5.5515  -5.5221  -5.5115
  -5.4899  -5.4079  -5.3899  -5.3758  -5.3511  -5.3123  -5.2826  -5.2664
  -5.2573  -5.2405  -5.2228  -5.2026  -5.1786  -5.1458  -5.0898  -5.0742
  -5.0199  -4.9925  -4.9859  -4.9442  -4.8897  -4.8624  -4.8230  -4.7902
  -4.7758  -4.7088  -3.9409  -3.8340  -3.6712  -3.5803  -3.5355  -3.4342
  -3.3547  -3.2783  -3.2238  -3.1829  -3.0814  -3.0540  -3.0207  -2.9767
  -2.9407  -2.9334  -2.8787  -2.8367  -2.8157  -2.7672  -2.7300  -2.6962
  -2.6094  -2.5856  -2.5734  -2.5230  -2.4818  -2.4477  -2.4285  -2.4012
  -2.3661  -2.3340  -2.3144  -2.2663  -2.2249  -2.2017  -2.1771  -2.1466
  -2.1169  -2.0891  -2.0754  -2.0504  -1.9963  -1.9769  -1.9208  -1.9020
  -1.8681  -1.8575  -1.8093  -1.7725  -1.7456  -1.7318  -1.6927  -1.6812
  -1.6161  -1.5849  -1.5318  -1.4924  -1.4561  -1.4239  -1.3813  -1.3577
  -1.3246  -1.2950  -1.2686  -1.2579  -1.2402  -1.1969  -1.1649  -1.1167
  -1.0892  -1.0480  -1.0168  -0.9780  -0.9453  -0.8955  -0.8486  -0.8062
  -0.7851  -0.7063  -0.6702  -0.6200  -0.5968  -0.5456  -0.4784  -0.4428
  -0.3917  -0.3848  -0.3501  -0.3414  -0.3309  -0.2972  -0.2724  -0.2503
  -0.2004  -0.1875  -0.1699  -0.1547  -0.1305  -0.0978  -0.0809  -0.0598
  -0.0527  -0.0331  -0.0156   0.0056   0.0180   0.0239   0.0384   0.0565
   0.0752   0.0865   0.0970   0.1156   0.1270   0.1329   0.1560   0.1623
   0.1759   0.1964   0.2061   0.2136   0.2227   0.2564   0.2722   0.2888
   0.3080   0.3213   0.3406   0.3555   0.3627   0.3725   0.3863   0.3986
   0.4091   0.4338   0.4425   0.4580   0.4786   0.4917   0.5032   0.5152
   0.5208   0.5450   0.5514   0.5792   0.5936   0.6040   0.6248   0.6515
   0.6754   0.7077   0.7230   0.7368   0.7500   0.7739   0.7907   0.8087
   0.8234   0.8356   0.8838   0.8881   0.9171   0.9322   0.9452   0.9797
   0.9903   1.0245   1.0539   1.1020   1.1351   1.1464   1.3635   1.3751
   1.4150   1.4466   1.4571   1.5512   1.5951   1.6757   1.6909   1.7931
     cgsolve_all iterations  72    anorm=    0.70E-07
     cgsolve_all iterations  70    anorm=    0.70E-07
     cgsolve_all iterations  72    anorm=    0.71E-07
     compute_u_kq: q = (   -0.0396,    0.0000,    0.0000)
     Rotating WFCS
     ethr =  1.00E-14,  avg # of iterations = 24.0
     eigenvalues at k:
 -36.3982 -36.3575 -36.3432 -36.1917 -36.1654 -36.0678 -36.0297 -36.0187
 -35.9128 -35.9128 -35.7706 -35.6769 -35.6746 -18.4326 -18.3618 -18.2665
 -18.2130 -18.1990 -18.1358 -18.0985 -18.0585 -18.0268 -18.0010 -17.9447
 -17.8941 -17.8669 -17.8429 -17.8303 -17.8036 -17.7829 -17.7502 -17.7279
 -17.7212 -17.7100 -17.6863 -17.6765 -17.6441 -17.6252 -17.5999 -17.5808
 -17.5711 -17.5566 -17.5364 -17.5292 -17.5184 -17.4940 -17.4843 -17.4740
 -17.4420 -17.4326 -17.4165 -17.4015 -17.3809 -17.3628 -17.3541 -17.3295
 -17.3132 -17.3017 -17.2885 -17.2791 -17.2612 -17.2376 -17.2296 -17.2136
 -17.1926 -17.1682 -17.1565 -17.1406 -17.1366 -17.1256 -17.1053 -17.0883
 -17.0687 -17.0574 -17.0409 -17.0245 -16.9985 -16.9842 -16.9748 -16.9540
 -16.9408 -16.9081 -16.8907 -16.8828 -16.8616 -16.8332 -16.8243 -16.8148
 -16.8099 -16.8016 -16.7832 -16.7414 -16.7114 -16.6912 -16.6786 -16.6184
 -16.5900 -16.5721 -16.5275 -16.4441 -16.3785 -16.3690 -16.3458 -15.5447
 -15.5093 -15.3865 -15.3487 -15.2478 -15.2243 -15.1978 -15.0689 -15.0404
 -14.9719 -14.9208 -14.7896 -14.7388 -14.6871 -14.5999 -14.5254 -14.4232
 -14.3438 -14.3127 -14.2673 -14.2454 -14.2248 -14.1996 -14.1012 -14.0410
 -13.9650  -6.9314  -6.6414  -6.1231  -6.0849  -6.0321  -6.0004  -5.9678
  -5.9437  -5.8999  -5.8584  -5.8502  -5.8045  -5.8029  -5.7615  -5.7514
  -5.6982  -5.6586  -5.6419  -5.6115  -5.5791  -5.5547  -5.5274  -5.5118
  -5.4914  -5.4128  -5.3894  -5.3762  -5.3500  -5.3132  -5.2828  -5.2690
  -5.2578  -5.2410  -5.2230  -5.2035  -5.1788  -5.1447  -5.0919  -5.0777
  -5.0211  -5.0022  -4.9854  -4.9433  -4.8863  -4.8616  -4.8252  -4.7908
  -4.7753  -4.7131  -3.9216  -3.8175  -3.6746  -3.5804  -3.5358  -3.4424
  -3.3505  -3.2766  -3.2227  -3.1833  -3.0844  -3.0536  -3.0255  -2.9764
  -2.9432  -2.9351  -2.8803  -2.8402  -2.8155  -2.7717  -2.7340  -2.6967
  -2.6066  -2.5857  -2.5716  -2.5186  -2.4829  -2.4452  -2.4260  -2.4007
  -2.3672  -2.3369  -2.3124  -2.2682  -2.2248  -2.1992  -2.1798  -2.1438
  -2.1200  -2.0891  -2.0734  -2.0474  -1.9938  -1.9749  -1.9201  -1.9051
  -1.8703  -1.8582  -1.8102  -1.7760  -1.7472  -1.7313  -1.6932  -1.6834
  -1.6119  -1.5857  -1.5381  -1.4923  -1.4539  -1.4235  -1.3797  -1.3546
  -1.3237  -1.2954  -1.2699  -1.2578  -1.2397  -1.1996  -1.1646  -1.1192
  -1.0893  -1.0462  -1.0197  -0.9744  -0.9461  -0.8924  -0.8467  -0.8100
  -0.7841  -0.7034  -0.6705  -0.6209  -0.5890  -0.5429  -0.4804  -0.4421
  -0.3928  -0.3882  -0.3516  -0.3415  -0.3310  -0.2991  -0.2731  -0.2521
  -0.1984  -0.1875  -0.1749  -0.1556  -0.1320  -0.0976  -0.0807  -0.0605
  -0.0524  -0.0332  -0.0174   0.0047   0.0166   0.0241   0.0371   0.0575
   0.0747   0.0894   0.0996   0.1156   0.1256   0.1337   0.1560   0.1615
   0.1762   0.1968   0.2056   0.2141   0.2236   0.2590   0.2720   0.2894
   0.3105   0.3216   0.3400   0.3555   0.3623   0.3699   0.3857   0.3992
   0.4091   0.4347   0.4416   0.4601   0.4787   0.4931   0.5035   0.5176
   0.5243   0.5444   0.5520   0.5810   0.5928   0.6053   0.6300   0.6547
   0.6787   0.7099   0.7254   0.7385   0.7517   0.7719   0.7914   0.8080
   0.8239   0.8379   0.8820   0.8900   0.9208   0.9316   0.9455   0.9844
   0.9931   1.0242   1.0574   1.1028   1.1352   1.1493   1.3614   1.3730
   1.4114   1.4445   1.4539   1.5436   1.5934   1.6730   1.6890   1.7933
     eigenvalues at k+q:
 -36.3982 -36.3575 -36.3432 -36.1917 -36.1654 -36.0678 -36.0297 -36.0187
 -35.9128 -35.9128 -35.7706 -35.6769 -35.6746 -18.4342 -18.3618 -18.2662
 -18.2132 -18.1992 -18.1374 -18.0987 -18.0567 -18.0292 -17.9983 -17.9480
 -17.8941 -17.8668 -17.8426 -17.8302 -17.8037 -17.7836 -17.7512 -17.7279
 -17.7206 -17.7098 -17.6861 -17.6760 -17.6418 -17.6252 -17.6004 -17.5812
 -17.5717 -17.5579 -17.5361 -17.5296 -17.5188 -17.4942 -17.4860 -17.4746
 -17.4435 -17.4343 -17.4179 -17.4003 -17.3801 -17.3624 -17.3527 -17.3295
 -17.3130 -17.3018 -17.2893 -17.2780 -17.2622 -17.2358 -17.2293 -17.2131
 -17.1929 -17.1671 -17.1567 -17.1400 -17.1348 -17.1248 -17.1025 -17.0890
 -17.0677 -17.0562 -17.0397 -17.0220 -16.9983 -16.9847 -16.9760 -16.9537
 -16.9401 -16.9085 -16.8908 -16.8829 -16.8600 -16.8312 -16.8231 -16.8145
 -16.8086 -16.8016 -16.7781 -16.7378 -16.7103 -16.6908 -16.6782 -16.6184
 -16.5899 -16.5726 -16.5275 -16.4478 -16.3863 -16.3694 -16.3524 -15.5429
 -15.5078 -15.3866 -15.3487 -15.2513 -15.2240 -15.1981 -15.0670 -15.0465
 -14.9709 -14.9159 -14.7867 -14.7410 -14.6934 -14.6012 -14.5307 -14.4254
 -14.3412 -14.3122 -14.2690 -14.2475 -14.2211 -14.1979 -14.1001 -14.0397
 -13.9618  -6.9192  -6.6247  -6.1232  -6.0831  -6.0339  -6.0037  -5.9678
  -5.9473  -5.8984  -5.8586  -5.8497  -5.8047  -5.8031  -5.7629  -5.7535
  -5.7032  -5.6575  -5.6418  -5.6145  -5.5796  -5.5589  -5.5317  -5.5111
  -5.4927  -5.4183  -5.3891  -5.3755  -5.3488  -5.3145  -5.2829  -5.2717
  -5.2587  -5.2414  -5.2230  -5.2043  -5.1791  -5.1437  -5.0941  -5.0807
  -5.0250  -5.0097  -4.9834  -4.9419  -4.8835  -4.8607  -4.8271  -4.7909
  -4.7745  -4.7176  -3.9032  -3.8013  -3.6781  -3.5803  -3.5357  -3.4509
  -3.3460  -3.2752  -3.2214  -3.1838  -3.0877  -3.0533  -3.0291  -2.9761
  -2.9475  -2.9341  -2.8823  -2.8437  -2.8153  -2.7766  -2.7381  -2.6975
  -2.6046  -2.5857  -2.5698  -2.5145  -2.4845  -2.4454  -2.4227  -2.3994
  -2.3679  -2.3393  -2.3101  -2.2699  -2.2250  -2.1969  -2.1823  -2.1415
  -2.1230  -2.0896  -2.0707  -2.0447  -1.9914  -1.9730  -1.9185  -1.9076
  -1.8725  -1.8587  -1.8109  -1.7807  -1.7492  -1.7304  -1.6949  -1.6844
  -1.6076  -1.5862  -1.5444  -1.4920  -1.4516  -1.4237  -1.3785  -1.3517
  -1.3223  -1.2957  -1.2725  -1.2570  -1.2392  -1.2022  -1.1638  -1.1227
  -1.0880  -1.0449  -1.0218  -0.9713  -0.9459  -0.8906  -0.8452  -0.8144
  -0.7822  -0.6994  -0.6700  -0.6237  -0.5784  -0.5396  -0.4826  -0.4414
  -0.3972  -0.3888  -0.3532  -0.3416  -0.3307  -0.3010  -0.2741  -0.2538
  -0.1977  -0.1887  -0.1783  -0.1563  -0.1328  -0.0976  -0.0802  -0.0617
  -0.0525  -0.0326  -0.0191   0.0025   0.0148   0.0248   0.0361   0.0588
   0.0742   0.0914   0.1017   0.1156   0.1247   0.1348   0.1564   0.1605
   0.1764   0.1970   0.2054   0.2147   0.2251   0.2617   0.2717   0.2890
   0.3131   0.3227   0.3391   0.3548   0.3609   0.3701   0.3850   0.4005
   0.4096   0.4354   0.4402   0.4622   0.4786   0.4946   0.5039   0.5197
   0.5279   0.5441   0.5529   0.5816   0.5923   0.6068   0.6348   0.6581
   0.6821   0.7109   0.7276   0.7397   0.7540   0.7706   0.7924   0.8077
   0.8236   0.8416   0.8806   0.8913   0.9240   0.9322   0.9457   0.9868
   0.9982   1.0238   1.0615   1.1046   1.1352   1.1523   1.3583   1.3704
   1.4067   1.4411   1.4520   1.5354   1.5913   1.6689   1.6879   1.7929
     cgsolve_all iterations  72    anorm=    0.71E-07
     cgsolve_all iterations  72    anorm=    0.69E-07
     cgsolve_all iterations  72    anorm=    0.71E-07
     compute_u_kq: q = (    0.0000,    0.0396,    0.0000)
     Rotating WFCS
     ethr =  1.00E-14,  avg # of iterations = 24.0
     eigenvalues at k:
 -36.3982 -36.3575 -36.3432 -36.1917 -36.1654 -36.0678 -36.0297 -36.0187
 -35.9128 -35.9128 -35.7706 -35.6769 -35.6746 -18.4326 -18.3618 -18.2665
 -18.2130 -18.1990 -18.1358 -18.0985 -18.0585 -18.0268 -18.0010 -17.9447
 -17.8941 -17.8669 -17.8429 -17.8303 -17.8036 -17.7829 -17.7502 -17.7279
 -17.7212 -17.7100 -17.6863 -17.6765 -17.6441 -17.6252 -17.5999 -17.5808
 -17.5711 -17.5566 -17.5364 -17.5292 -17.5184 -17.4940 -17.4843 -17.4740
 -17.4420 -17.4326 -17.4165 -17.4015 -17.3809 -17.3628 -17.3541 -17.3295
 -17.3132 -17.3017 -17.2885 -17.2791 -17.2612 -17.2376 -17.2296 -17.2136
 -17.1926 -17.1682 -17.1565 -17.1406 -17.1366 -17.1256 -17.1053 -17.0883
 -17.0687 -17.0574 -17.0409 -17.0245 -16.9985 -16.9842 -16.9748 -16.9540
 -16.9408 -16.9081 -16.8907 -16.8828 -16.8616 -16.8332 -16.8243 -16.8148
 -16.8099 -16.8016 -16.7832 -16.7414 -16.7114 -16.6912 -16.6786 -16.6184
 -16.5900 -16.5721 -16.5275 -16.4441 -16.3785 -16.3690 -16.3458 -15.5447
 -15.5093 -15.3865 -15.3487 -15.2478 -15.2243 -15.1978 -15.0689 -15.0404
 -14.9719 -14.9208 -14.7896 -14.7388 -14.6871 -14.5999 -14.5254 -14.4232
 -14.3438 -14.3127 -14.2673 -14.2454 -14.2248 -14.1996 -14.1012 -14.0410
 -13.9650  -6.9314  -6.6414  -6.1231  -6.0849  -6.0321  -6.0004  -5.9678
  -5.9437  -5.8999  -5.8584  -5.8502  -5.8045  -5.8029  -5.7615  -5.7514
  -5.6982  -5.6586  -5.6419  -5.6115  -5.5791  -5.5547  -5.5274  -5.5118
  -5.4914  -5.4128  -5.3894  -5.3762  -5.3500  -5.3132  -5.2828  -5.2690
  -5.2578  -5.2410  -5.2230  -5.2035  -5.1788  -5.1447  -5.0919  -5.0777
  -5.0211  -5.0022  -4.9854  -4.9433  -4.8863  -4.8616  -4.8252  -4.7908
  -4.7753  -4.7131  -3.9216  -3.8175  -3.6746  -3.5804  -3.5358  -3.4424
  -3.3505  -3.2766  -3.2227  -3.1833  -3.0844  -3.0536  -3.0255  -2.9764
  -2.9432  -2.9351  -2.8803  -2.8402  -2.8155  -2.7717  -2.7340  -2.6967
  -2.6066  -2.5857  -2.5716  -2.5186  -2.4829  -2.4452  -2.4260  -2.4007
  -2.3672  -2.3369  -2.3124  -2.2682  -2.2248  -2.1992  -2.1798  -2.1438
  -2.1200  -2.0891  -2.0734  -2.0474  -1.9938  -1.9749  -1.9201  -1.9051
  -1.8703  -1.8582  -1.8102  -1.7760  -1.7472  -1.7313  -1.6932  -1.6834
  -1.6119  -1.5857  -1.5381  -1.4923  -1.4539  -1.4235  -1.3797  -1.3546
  -1.3237  -1.2954  -1.2699  -1.2578  -1.2397  -1.1996  -1.1646  -1.1192
  -1.0893  -1.0462  -1.0197  -0.9744  -0.9461  -0.8924  -0.8467  -0.8100
  -0.7841  -0.7034  -0.6705  -0.6209  -0.5890  -0.5429  -0.4804  -0.4421
  -0.3928  -0.3882  -0.3516  -0.3415  -0.3310  -0.2991  -0.2731  -0.2521
  -0.1984  -0.1875  -0.1749  -0.1556  -0.1320  -0.0976  -0.0807  -0.0605
  -0.0524  -0.0332  -0.0174   0.0047   0.0166   0.0241   0.0371   0.0575
   0.0747   0.0894   0.0996   0.1156   0.1256   0.1337   0.1560   0.1615
   0.1762   0.1968   0.2056   0.2141   0.2236   0.2590   0.2720   0.2894
   0.3105   0.3216   0.3400   0.3555   0.3623   0.3699   0.3857   0.3992
   0.4091   0.4347   0.4416   0.4601   0.4787   0.4931   0.5035   0.5176
   0.5243   0.5444   0.5520   0.5810   0.5928   0.6053   0.6300   0.6547
   0.6787   0.7099   0.7254   0.7385   0.7517   0.7719   0.7914   0.8080
   0.8239   0.8379   0.8820   0.8900   0.9208   0.9316   0.9455   0.9844
   0.9931   1.0242   1.0574   1.1028   1.1352   1.1493   1.3614   1.3730
   1.4114   1.4445   1.4539   1.5436   1.5934   1.6730   1.6890   1.7933
     eigenvalues at k+q:
 -36.3982 -36.3575 -36.3432 -36.1917 -36.1654 -36.0678 -36.0297 -36.0187
 -35.9128 -35.9128 -35.7706 -35.6769 -35.6746 -18.4350 -18.3622 -18.2654
 -18.2140 -18.1989 -18.1370 -18.0980 -18.0606 -18.0266 -18.0025 -17.9454
 -17.8927 -17.8658 -17.8427 -17.8322 -17.8045 -17.7826 -17.7507 -17.7276
 -17.7206 -17.7088 -17.6878 -17.6769 -17.6440 -17.6240 -17.6006 -17.5806
 -17.5690 -17.5588 -17.5375 -17.5293 -17.5178 -17.4962 -17.4863 -17.4761
 -17.4436 -17.4329 -17.4184 -17.3988 -17.3804 -17.3622 -17.3553 -17.3290
 -17.3125 -17.3016 -17.2879 -17.2802 -17.2602 -17.2373 -17.2303 -17.2152
 -17.1906 -17.1680 -17.1560 -17.1383 -17.1325 -17.1243 -17.1035 -17.0859
 -17.0671 -17.0531 -17.0399 -17.0225 -16.9994 -16.9852 -16.9759 -16.9540
 -16.9405 -16.9072 -16.8901 -16.8841 -16.8601 -16.8304 -16.8208 -16.8143
 -16.8089 -16.8009 -16.7759 -16.7369 -16.7087 -16.6909 -16.6770 -16.6186
 -16.5900 -16.5728 -16.5270 -16.4508 -16.3902 -16.3696 -16.3557 -15.5414
 -15.5077 -15.3866 -15.3487 -15.2505 -15.2232 -15.1997 -15.0681 -15.0481
 -14.9714 -14.9149 -14.7888 -14.7415 -14.6932 -14.6028 -14.5317 -14.4252
 -14.3405 -14.3117 -14.2702 -14.2465 -14.2206 -14.1981 -14.0999 -14.0390
 -13.9600  -6.9122  -6.6151  -6.1232  -6.0826  -6.0348  -6.0048  -5.9694
  -5.9453  -5.9027  -5.8582  -5.8515  -5.8073  -5.8033  -5.7636  -5.7544
  -5.7051  -5.6577  -5.6433  -5.6132  -5.5812  -5.5599  -5.5319  -5.5126
  -5.4910  -5.4129  -5.3917  -5.3754  -5.3481  -5.3133  -5.2817  -5.2731
  -5.2575  -5.2423  -5.2234  -5.2055  -5.1798  -5.1468  -5.0957  -5.0848
  -5.0288  -5.0103  -4.9826  -4.9420  -4.8829  -4.8617  -4.8255  -4.7951
  -4.7769  -4.7153  -3.8922  -3.7923  -3.6783  -3.5818  -3.5405  -3.4471
  -3.3428  -3.2746  -3.2227  -3.1831  -3.0846  -3.0543  -3.0371  -2.9780
  -2.9451  -2.9379  -2.8846  -2.8417  -2.8199  -2.7768  -2.7355  -2.7031
  -2.6074  -2.5859  -2.5716  -2.5153  -2.4822  -2.4441  -2.4202  -2.3940
  -2.3689  -2.3383  -2.3144  -2.2665  -2.2270  -2.2010  -2.1789  -2.1399
  -2.1222  -2.0875  -2.0694  -2.0439  -1.9904  -1.9729  -1.9228  -1.9064
  -1.8712  -1.8605  -1.8135  -1.7769  -1.7490  -1.7324  -1.6940  -1.6821
  -1.6122  -1.5872  -1.5446  -1.4943  -1.4516  -1.4226  -1.3770  -1.3557
  -1.3245  -1.2949  -1.2694  -1.2576  -1.2371  -1.2006  -1.1622  -1.1201
  -1.0936  -1.0443  -1.0182  -0.9718  -0.9415  -0.8934  -0.8422  -0.8051
  -0.7845  -0.7063  -0.6710  -0.6287  -0.5801  -0.5361  -0.4855  -0.4453
  -0.3970  -0.3875  -0.3529  -0.3437  -0.3285  -0.2986  -0.2763  -0.2525
  -0.2000  -0.1860  -0.1790  -0.1574  -0.1333  -0.0942  -0.0801  -0.0587
  -0.0517  -0.0328  -0.0187   0.0044   0.0127   0.0257   0.0356   0.0540
   0.0727   0.0894   0.0994   0.1153   0.1268   0.1338   0.1572   0.1622
   0.1753   0.1972   0.2056   0.2170   0.2272   0.2590   0.2730   0.2902
   0.3114   0.3214   0.3414   0.3540   0.3635   0.3710   0.3831   0.4011
   0.4110   0.4378   0.4425   0.4597   0.4803   0.4946   0.5052   0.5176
   0.5246   0.5436   0.5540   0.5818   0.5926   0.6082   0.6349   0.6569
   0.6817   0.7129   0.7260   0.7374   0.7549   0.7739   0.7915   0.8079
   0.8232   0.8420   0.8880   0.8922   0.9251   0.9347   0.9475   0.9879
   1.0001   1.0265   1.0600   1.1054   1.1354   1.1520   1.3566   1.3708
   1.4044   1.4403   1.4512   1.5335   1.5886   1.6654   1.6875   1.7932
     cgsolve_all iterations  72    anorm=    0.71E-07
     cgsolve_all iterations  72    anorm=    0.70E-07
     cgsolve_all iterations  72    anorm=    0.71E-07
     compute_u_kq: q = (    0.0000,   -0.0396,    0.0000)
     Rotating WFCS
     ethr =  1.00E-14,  avg # of iterations = 24.0
     eigenvalues at k:
 -36.3982 -36.3575 -36.3432 -36.1917 -36.1654 -36.0678 -36.0297 -36.0187
 -35.9128 -35.9128 -35.7706 -35.6769 -35.6746 -18.4326 -18.3618 -18.2665
 -18.2130 -18.1990 -18.1358 -18.0985 -18.0585 -18.0268 -18.0010 -17.9447
 -17.8941 -17.8669 -17.8429 -17.8303 -17.8036 -17.7829 -17.7502 -17.7279
 -17.7212 -17.7100 -17.6863 -17.6765 -17.6441 -17.6252 -17.5999 -17.5808
 -17.5711 -17.5566 -17.5364 -17.5292 -17.5184 -17.4940 -17.4843 -17.4740
 -17.4420 -17.4326 -17.4165 -17.4015 -17.3809 -17.3628 -17.3541 -17.3295
 -17.3132 -17.3017 -17.2885 -17.2791 -17.2612 -17.2376 -17.2296 -17.2136
 -17.1926 -17.1682 -17.1565 -17.1406 -17.1366 -17.1256 -17.1053 -17.0883
 -17.0687 -17.0574 -17.0409 -17.0245 -16.9985 -16.9842 -16.9748 -16.9540
 -16.9408 -16.9081 -16.8907 -16.8828 -16.8616 -16.8332 -16.8243 -16.8148
 -16.8099 -16.8016 -16.7832 -16.7414 -16.7114 -16.6912 -16.6786 -16.6184
 -16.5900 -16.5721 -16.5275 -16.4441 -16.3785 -16.3690 -16.3458 -15.5447
 -15.5093 -15.3865 -15.3487 -15.2478 -15.2243 -15.1978 -15.0689 -15.0404
 -14.9719 -14.9208 -14.7896 -14.7388 -14.6871 -14.5999 -14.5254 -14.4232
 -14.3438 -14.3127 -14.2673 -14.2454 -14.2248 -14.1996 -14.1012 -14.0410
 -13.9650  -6.9314  -6.6414  -6.1231  -6.0849  -6.0321  -6.0004  -5.9678
  -5.9437  -5.8999  -5.8584  -5.8502  -5.8045  -5.8029  -5.7615  -5.7514
  -5.6982  -5.6586  -5.6419  -5.6115  -5.5791  -5.5547  -5.5274  -5.5118
  -5.4914  -5.4128  -5.3894  -5.3762  -5.3500  -5.3132  -5.2828  -5.2690
  -5.2578  -5.2410  -5.2230  -5.2035  -5.1788  -5.1447  -5.0919  -5.0777
  -5.0211  -5.0022  -4.9854  -4.9433  -4.8863  -4.8616  -4.8252  -4.7908
  -4.7753  -4.7131  -3.9216  -3.8175  -3.6746  -3.5804  -3.5358  -3.4424
  -3.3505  -3.2766  -3.2227  -3.1833  -3.0844  -3.0536  -3.0255  -2.9764
  -2.9432  -2.9351  -2.8803  -2.8402  -2.8155  -2.7717  -2.7340  -2.6967
  -2.6066  -2.5857  -2.5716  -2.5186  -2.4829  -2.4452  -2.4260  -2.4007
  -2.3672  -2.3369  -2.3124  -2.2682  -2.2248  -2.1992  -2.1798  -2.1438
  -2.1200  -2.0891  -2.0734  -2.0474  -1.9938  -1.9749  -1.9201  -1.9051
  -1.8703  -1.8582  -1.8102  -1.7760  -1.7472  -1.7313  -1.6932  -1.6834
  -1.6119  -1.5857  -1.5381  -1.4923  -1.4539  -1.4235  -1.3797  -1.3546
  -1.3237  -1.2954  -1.2699  -1.2578  -1.2397  -1.1996  -1.1646  -1.1192
  -1.0893  -1.0462  -1.0197  -0.9744  -0.9461  -0.8924  -0.8467  -0.8100
  -0.7841  -0.7034  -0.6705  -0.6209  -0.5890  -0.5429  -0.4804  -0.4421
  -0.3928  -0.3882  -0.3516  -0.3415  -0.3310  -0.2991  -0.2731  -0.2521
  -0.1984  -0.1875  -0.1749  -0.1556  -0.1320  -0.0976  -0.0807  -0.0605
  -0.0524  -0.0332  -0.0174   0.0047   0.0166   0.0241   0.0371   0.0575
   0.0747   0.0894   0.0996   0.1156   0.1256   0.1337   0.1560   0.1615
   0.1762   0.1968   0.2056   0.2141   0.2236   0.2590   0.2720   0.2894
   0.3105   0.3216   0.3400   0.3555   0.3623   0.3699   0.3857   0.3992
   0.4091   0.4347   0.4416   0.4601   0.4787   0.4931   0.5035   0.5176
   0.5243   0.5444   0.5520   0.5810   0.5928   0.6053   0.6300   0.6547
   0.6787   0.7099   0.7254   0.7385   0.7517   0.7719   0.7914   0.8080
   0.8239   0.8379   0.8820   0.8900   0.9208   0.9316   0.9455   0.9844
   0.9931   1.0242   1.0574   1.1028   1.1352   1.1493   1.3614   1.3730
   1.4114   1.4445   1.4539   1.5436   1.5934   1.6730   1.6890   1.7933
     eigenvalues at k+q:
 -36.3982 -36.3575 -36.3432 -36.1917 -36.1654 -36.0677 -36.0298 -36.0187
 -35.9128 -35.9128 -35.7706 -35.6769 -35.6746 -18.4302 -18.3613 -18.2674
 -18.2121 -18.1991 -18.1346 -18.0991 -18.0562 -18.0271 -17.9994 -17.9440
 -17.8954 -17.8679 -17.8433 -17.8291 -17.8018 -17.7827 -17.7499 -17.7294
 -17.7213 -17.7110 -17.6849 -17.6752 -17.6443 -17.6265 -17.5992 -17.5809
 -17.5730 -17.5544 -17.5360 -17.5288 -17.5198 -17.4918 -17.4818 -17.4716
 -17.4406 -17.4324 -17.4153 -17.4033 -17.3811 -17.3633 -17.3526 -17.3301
 -17.3139 -17.3019 -17.2893 -17.2782 -17.2621 -17.2381 -17.2285 -17.2124
 -17.1944 -17.1687 -17.1573 -17.1446 -17.1386 -17.1269 -17.1068 -17.0909
 -17.0707 -17.0612 -17.0419 -17.0257 -16.9976 -16.9835 -16.9733 -16.9536
 -16.9411 -16.9094 -16.8923 -16.8804 -16.8629 -16.8361 -16.8270 -16.8166
 -16.8105 -16.8019 -16.7905 -16.7468 -16.7131 -16.6913 -16.6802 -16.6183
 -16.5900 -16.5716 -16.5279 -16.4383 -16.3717 -16.3640 -16.3354 -15.5480
 -15.5109 -15.3865 -15.3487 -15.2454 -15.2252 -15.1949 -15.0706 -15.0319
 -14.9726 -14.9273 -14.7920 -14.7359 -14.6794 -14.5971 -14.5178 -14.4211
 -14.3475 -14.3138 -14.2649 -14.2462 -14.2271 -14.2007 -14.1026 -14.0432
 -13.9703  -6.9500  -6.6661  -6.1229  -6.0874  -6.0294  -5.9965  -5.9661
  -5.9421  -5.8972  -5.8586  -5.8492  -5.8034  -5.8017  -5.7599  -5.7486
  -5.6924  -5.6600  -5.6401  -5.6098  -5.5779  -5.5512  -5.5226  -5.5108
  -5.4905  -5.4124  -5.3885  -5.3757  -5.3518  -5.3131  -5.2838  -5.2656
  -5.2573  -5.2393  -5.2232  -5.2012  -5.1780  -5.1433  -5.0887  -5.0689
  -5.0162  -4.9904  -4.9853  -4.9442  -4.8912  -4.8612  -4.8241  -4.7858
  -4.7737  -4.7109  -3.9526  -3.8437  -3.6709  -3.5789  -3.5307  -3.4378
  -3.3580  -3.2790  -3.2226  -3.1836  -3.0846  -3.0530  -3.0125  -2.9751
  -2.9420  -2.9307  -2.8767  -2.8383  -2.8113  -2.7665  -2.7319  -2.6908
  -2.6059  -2.5861  -2.5721  -2.5264  -2.4801  -2.4491  -2.4288  -2.4073
  -2.3648  -2.3359  -2.3100  -2.2698  -2.2234  -2.1974  -2.1808  -2.1478
  -2.1179  -2.0912  -2.0765  -2.0502  -1.9975  -1.9772  -1.9190  -1.9030
  -1.8700  -1.8544  -1.8071  -1.7754  -1.7450  -1.7293  -1.6950  -1.6817
  -1.6132  -1.5827  -1.5314  -1.4902  -1.4562  -1.4251  -1.3826  -1.3541
  -1.3229  -1.2965  -1.2711  -1.2584  -1.2411  -1.1971  -1.1665  -1.1186
  -1.0848  -1.0485  -1.0207  -0.9781  -0.9500  -0.8920  -0.8513  -0.8148
  -0.7836  -0.7008  -0.6706  -0.6153  -0.5946  -0.5489  -0.4747  -0.4391
  -0.3938  -0.3854  -0.3506  -0.3403  -0.3314  -0.2993  -0.2695  -0.2512
  -0.1985  -0.1881  -0.1711  -0.1539  -0.1298  -0.1016  -0.0815  -0.0625
  -0.0533  -0.0331  -0.0159   0.0048   0.0189   0.0241   0.0393   0.0613
   0.0763   0.0888   0.0993   0.1159   0.1240   0.1337   0.1548   0.1609
   0.1771   0.1966   0.2045   0.2116   0.2215   0.2588   0.2716   0.2885
   0.3095   0.3216   0.3391   0.3551   0.3631   0.3688   0.3874   0.3979
   0.4076   0.4312   0.4410   0.4601   0.4774   0.4916   0.5021   0.5178
   0.5233   0.5451   0.5508   0.5797   0.5929   0.6024   0.6244   0.6516
   0.6761   0.7066   0.7242   0.7359   0.7512   0.7691   0.7922   0.8082
   0.8245   0.8344   0.8744   0.8896   0.9165   0.9299   0.9441   0.9777
   0.9892   1.0224   1.0551   1.1019   1.1349   1.1465   1.3653   1.3749
   1.4178   1.4449   1.4609   1.5533   1.5975   1.6784   1.6922   1.7932
     cgsolve_all iterations  72    anorm=    0.69E-07
     cgsolve_all iterations  70    anorm=    0.71E-07
     cgsolve_all iterations  72    anorm=    0.71E-07
     compute_u_kq: q = (    0.0000,    0.0000,    0.0396)
     Rotating WFCS
     ethr =  1.00E-14,  avg # of iterations = 23.0
     eigenvalues at k:
 -36.3982 -36.3575 -36.3432 -36.1917 -36.1654 -36.0678 -36.0297 -36.0187
 -35.9128 -35.9128 -35.7706 -35.6769 -35.6746 -18.4326 -18.3618 -18.2665
 -18.2130 -18.1990 -18.1358 -18.0985 -18.0585 -18.0268 -18.0010 -17.9447
 -17.8941 -17.8669 -17.8429 -17.8303 -17.8036 -17.7829 -17.7502 -17.7279
 -17.7212 -17.7100 -17.6863 -17.6765 -17.6441 -17.6252 -17.5999 -17.5808
 -17.5711 -17.5566 -17.5364 -17.5292 -17.5184 -17.4940 -17.4843 -17.4740
 -17.4420 -17.4326 -17.4165 -17.4015 -17.3809 -17.3628 -17.3541 -17.3295
 -17.3132 -17.3017 -17.2885 -17.2791 -17.2612 -17.2376 -17.2296 -17.2136
 -17.1926 -17.1682 -17.1565 -17.1406 -17.1366 -17.1256 -17.1053 -17.0883
 -17.0687 -17.0574 -17.0409 -17.0245 -16.9985 -16.9842 -16.9748 -16.9540
 -16.9408 -16.9081 -16.8907 -16.8828 -16.8616 -16.8332 -16.8243 -16.8148
 -16.8099 -16.8016 -16.7832 -16.7414 -16.7114 -16.6912 -16.6786 -16.6184
 -16.5900 -16.5721 -16.5275 -16.4441 -16.3785 -16.3690 -16.3458 -15.5447
 -15.5093 -15.3865 -15.3487 -15.2478 -15.2243 -15.1978 -15.0689 -15.0404
 -14.9719 -14.9208 -14.7896 -14.7388 -14.6871 -14.5999 -14.5254 -14.4232
 -14.3438 -14.3127 -14.2673 -14.2454 -14.2248 -14.1996 -14.1012 -14.0410
 -13.9650  -6.9314  -6.6414  -6.1231  -6.0849  -6.0321  -6.0004  -5.9678
  -5.9437  -5.8999  -5.8584  -5.8502  -5.8045  -5.8029  -5.7615  -5.7514
  -5.6982  -5.6586  -5.6419  -5.6115  -5.5791  -5.5547  -5.5274  -5.5118
  -5.4914  -5.4128  -5.3894  -5.3762  -5.3500  -5.3132  -5.2828  -5.2690
  -5.2578  -5.2410  -5.2230  -5.2035  -5.1788  -5.1447  -5.0919  -5.0777
  -5.0211  -5.0022  -4.9854  -4.9433  -4.8863  -4.8616  -4.8252  -4.7908
  -4.7753  -4.7131  -3.9216  -3.8175  -3.6746  -3.5804  -3.5358  -3.4424
  -3.3505  -3.2766  -3.2227  -3.1833  -3.0844  -3.0536  -3.0255  -2.9764
  -2.9432  -2.9351  -2.8803  -2.8402  -2.8155  -2.7717  -2.7340  -2.6967
  -2.6066  -2.5857  -2.5716  -2.5186  -2.4829  -2.4452  -2.4260  -2.4007
  -2.3672  -2.3369  -2.3124  -2.2682  -2.2248  -2.1992  -2.1798  -2.1438
  -2.1200  -2.0891  -2.0734  -2.0474  -1.9938  -1.9749  -1.9201  -1.9051
  -1.8703  -1.8582  -1.8102  -1.7760  -1.7472  -1.7313  -1.6932  -1.6834
  -1.6119  -1.5857  -1.5381  -1.4923  -1.4539  -1.4235  -1.3797  -1.3546
  -1.3237  -1.2954  -1.2699  -1.2578  -1.2397  -1.1996  -1.1646  -1.1192
  -1.0893  -1.0462  -1.0197  -0.9744  -0.9461  -0.8924  -0.8467  -0.8100
  -0.7841  -0.7034  -0.6705  -0.6209  -0.5890  -0.5429  -0.4804  -0.4421
  -0.3928  -0.3882  -0.3516  -0.3415  -0.3310  -0.2991  -0.2731  -0.2521
  -0.1984  -0.1875  -0.1749  -0.1556  -0.1320  -0.0976  -0.0807  -0.0605
  -0.0524  -0.0332  -0.0174   0.0047   0.0166   0.0241   0.0371   0.0575
   0.0747   0.0894   0.0996   0.1156   0.1256   0.1337   0.1560   0.1615
   0.1762   0.1968   0.2056   0.2141   0.2236   0.2590   0.2720   0.2894
   0.3105   0.3216   0.3400   0.3555   0.3623   0.3699   0.3857   0.3992
   0.4091   0.4347   0.4416   0.4601   0.4787   0.4931   0.5035   0.5176
   0.5243   0.5444   0.5520   0.5810   0.5928   0.6053   0.6300   0.6547
   0.6787   0.7099   0.7254   0.7385   0.7517   0.7719   0.7914   0.8080
   0.8239   0.8379   0.8820   0.8900   0.9208   0.9316   0.9455   0.9844
   0.9931   1.0242   1.0574   1.1028   1.1352   1.1493   1.3614   1.3730
   1.4114   1.4445   1.4539   1.5436   1.5934   1.6730   1.6890   1.7933
     eigenvalues at k+q:
 -36.3982 -36.3575 -36.3432 -36.1917 -36.1654 -36.0678 -36.0297 -36.0187
 -35.9128 -35.9128 -35.7706 -35.6769 -35.6746 -18.4327 -18.3617 -18.2664
 -18.2135 -18.1985 -18.1357 -18.0986 -18.0588 -18.0268 -18.0008 -17.9446
 -17.8940 -17.8669 -17.8427 -17.8308 -17.8035 -17.7819 -17.7512 -17.7288
 -17.7212 -17.7100 -17.6860 -17.6754 -17.6446 -17.6249 -17.6008 -17.5816
 -17.5705 -17.5556 -17.5365 -17.5297 -17.5182 -17.4944 -17.4835 -17.4731
 -17.4443 -17.4308 -17.4166 -17.4016 -17.3816 -17.3613 -17.3545 -17.3307
 -17.3133 -17.2998 -17.2898 -17.2782 -17.2624 -17.2380 -17.2294 -17.2141
 -17.1916 -17.1678 -17.1574 -17.1398 -17.1365 -17.1253 -17.1056 -17.0879
 -17.0691 -17.0575 -17.0409 -17.0250 -16.9979 -16.9845 -16.9746 -16.9539
 -16.9410 -16.9086 -16.8901 -16.8827 -16.8616 -16.8332 -16.8243 -16.8148
 -16.8104 -16.8012 -16.7832 -16.7413 -16.7115 -16.6912 -16.6785 -16.6182
 -16.5902 -16.5721 -16.5275 -16.4441 -16.3787 -16.3690 -16.3459 -15.5447
 -15.5092 -15.3866 -15.3487 -15.2478 -15.2242 -15.1979 -15.0689 -15.0405
 -14.9719 -14.9208 -14.7895 -14.7388 -14.6872 -14.6000 -14.5255 -14.4232
 -14.3437 -14.3127 -14.2674 -14.2454 -14.2248 -14.1996 -14.1012 -14.0409
 -13.9650  -6.9312  -6.6411  -6.1231  -6.0849  -6.0321  -6.0004  -5.9678
  -5.9437  -5.8999  -5.8584  -5.8502  -5.8045  -5.8030  -5.7615  -5.7515
  -5.6983  -5.6585  -5.6419  -5.6115  -5.5791  -5.5548  -5.5275  -5.5118
  -5.4913  -5.4129  -5.3894  -5.3763  -5.3495  -5.3137  -5.2828  -5.2694
  -5.2572  -5.2407  -5.2231  -5.2036  -5.1790  -5.1448  -5.0919  -5.0778
  -5.0211  -5.0024  -4.9853  -4.9433  -4.8862  -4.8616  -4.8252  -4.7908
  -4.7753  -4.7131  -3.9213  -3.8172  -3.6746  -3.5805  -3.5358  -3.4424
  -3.3504  -3.2763  -3.2238  -3.1827  -3.0840  -3.0538  -3.0256  -2.9767
  -2.9429  -2.9350  -2.8794  -2.8414  -2.8157  -2.7722  -2.7341  -2.6974
  -2.6057  -2.5851  -2.5720  -2.5178  -2.4826  -2.4442  -2.4287  -2.3999
  -2.3650  -2.3356  -2.3158  -2.2683  -2.2231  -2.2007  -2.1825  -2.1444
  -2.1183  -2.0898  -2.0715  -2.0467  -1.9928  -1.9757  -1.9216  -1.9033
  -1.8696  -1.8602  -1.8088  -1.7776  -1.7455  -1.7308  -1.6939  -1.6824
  -1.6135  -1.5848  -1.5393  -1.4945  -1.4522  -1.4244  -1.3763  -1.3545
  -1.3277  -1.2924  -1.2711  -1.2569  -1.2390  -1.2001  -1.1658  -1.1216
  -1.0872  -1.0436  -1.0217  -0.9729  -0.9470  -0.8924  -0.8484  -0.8106
  -0.7818  -0.7036  -0.6708  -0.6212  -0.5885  -0.5426  -0.4809  -0.4421
  -0.3928  -0.3870  -0.3529  -0.3418  -0.3294  -0.2991  -0.2731  -0.2531
  -0.1993  -0.1864  -0.1759  -0.1551  -0.1323  -0.0966  -0.0818  -0.0596
  -0.0521  -0.0325  -0.0192   0.0034   0.0166   0.0244   0.0387   0.0581
   0.0742   0.0902   0.0995   0.1150   0.1247   0.1344   0.1555   0.1615
   0.1762   0.1958   0.2075   0.2136   0.2238   0.2586   0.2725   0.2895
   0.3095   0.3226   0.3378   0.3557   0.3617   0.3713   0.3864   0.3999
   0.4094   0.4345   0.4420   0.4606   0.4784   0.4911   0.5042   0.5182
   0.5245   0.5444   0.5512   0.5812   0.5924   0.6055   0.6299   0.6552
   0.6794   0.7097   0.7246   0.7391   0.7513   0.7717   0.7924   0.8077
   0.8238   0.8381   0.8820   0.8899   0.9206   0.9318   0.9455   0.9843
   0.9934   1.0242   1.0574   1.1028   1.1353   1.1493   1.3614   1.3730
   1.4113   1.4445   1.4538   1.5435   1.5934   1.6729   1.6889   1.7933
     cgsolve_all iterations  72    anorm=    0.70E-07
     cgsolve_all iterations  72    anorm=    0.70E-07
     cgsolve_all iterations  72    anorm=    0.72E-07
     compute_u_kq: q = (    0.0000,    0.0000,   -0.0396)
     Rotating WFCS
     ethr =  1.00E-14,  avg # of iterations = 23.0
     eigenvalues at k:
 -36.3982 -36.3575 -36.3432 -36.1917 -36.1654 -36.0678 -36.0297 -36.0187
 -35.9128 -35.9128 -35.7706 -35.6769 -35.6746 -18.4326 -18.3618 -18.2665
 -18.2130 -18.1990 -18.1358 -18.0985 -18.0585 -18.0268 -18.0010 -17.9447
 -17.8941 -17.8669 -17.8429 -17.8303 -17.8036 -17.7829 -17.7502 -17.7279
 -17.7212 -17.7100 -17.6863 -17.6765 -17.6441 -17.6252 -17.5999 -17.5808
 -17.5711 -17.5566 -17.5364 -17.5292 -17.5184 -17.4940 -17.4843 -17.4740
 -17.4420 -17.4326 -17.4165 -17.4015 -17.3809 -17.3628 -17.3541 -17.3295
 -17.3132 -17.3017 -17.2885 -17.2791 -17.2612 -17.2376 -17.2296 -17.2136
 -17.1926 -17.1682 -17.1565 -17.1406 -17.1366 -17.1256 -17.1053 -17.0883
 -17.0687 -17.0574 -17.0409 -17.0245 -16.9985 -16.9842 -16.9748 -16.9540
 -16.9408 -16.9081 -16.8907 -16.8828 -16.8616 -16.8332 -16.8243 -16.8148
 -16.8099 -16.8016 -16.7832 -16.7414 -16.7114 -16.6912 -16.6786 -16.6184
 -16.5900 -16.5721 -16.5275 -16.4441 -16.3785 -16.3690 -16.3458 -15.5447
 -15.5093 -15.3865 -15.3487 -15.2478 -15.2243 -15.1978 -15.0689 -15.0404
 -14.9719 -14.9208 -14.7896 -14.7388 -14.6871 -14.5999 -14.5254 -14.4232
 -14.3438 -14.3127 -14.2673 -14.2454 -14.2248 -14.1996 -14.1012 -14.0410
 -13.9650  -6.9314  -6.6414  -6.1231  -6.0849  -6.0321  -6.0004  -5.9678
  -5.9437  -5.8999  -5.8584  -5.8502  -5.8045  -5.8029  -5.7615  -5.7514
  -5.6982  -5.6586  -5.6419  -5.6115  -5.5791  -5.5547  -5.5274  -5.5118
  -5.4914  -5.4128  -5.3894  -5.3762  -5.3500  -5.3132  -5.2828  -5.2690
  -5.2578  -5.2410  -5.2230  -5.2035  -5.1788  -5.1447  -5.0919  -5.0777
  -5.0211  -5.0022  -4.9854  -4.9433  -4.8863  -4.8616  -4.8252  -4.7908
  -4.7753  -4.7131  -3.9216  -3.8175  -3.6746  -3.5804  -3.5358  -3.4424
  -3.3505  -3.2766  -3.2227  -3.1833  -3.0844  -3.0536  -3.0255  -2.9764
  -2.9432  -2.9351  -2.8803  -2.8402  -2.8155  -2.7717  -2.7340  -2.6967
  -2.6066  -2.5857  -2.5716  -2.5186  -2.4829  -2.4452  -2.4260  -2.4007
  -2.3672  -2.3369  -2.3124  -2.2682  -2.2248  -2.1992  -2.1798  -2.1438
  -2.1200  -2.0891  -2.0734  -2.0474  -1.9938  -1.9749  -1.9201  -1.9051
  -1.8703  -1.8582  -1.8102  -1.7760  -1.7472  -1.7313  -1.6932  -1.6834
  -1.6119  -1.5857  -1.5381  -1.4923  -1.4539  -1.4235  -1.3797  -1.3546
  -1.3237  -1.2954  -1.2699  -1.2578  -1.2397  -1.1996  -1.1646  -1.1192
  -1.0893  -1.0462  -1.0197  -0.9744  -0.9461  -0.8924  -0.8467  -0.8100
  -0.7841  -0.7034  -0.6705  -0.6209  -0.5890  -0.5429  -0.4804  -0.4421
  -0.3928  -0.3882  -0.3516  -0.3415  -0.3310  -0.2991  -0.2731  -0.2521
  -0.1984  -0.1875  -0.1749  -0.1556  -0.1320  -0.0976  -0.0807  -0.0605
  -0.0524  -0.0332  -0.0174   0.0047   0.0166   0.0241   0.0371   0.0575
   0.0747   0.0894   0.0996   0.1156   0.1256   0.1337   0.1560   0.1615
   0.1762   0.1968   0.2056   0.2141   0.2236   0.2590   0.2720   0.2894
   0.3105   0.3216   0.3400   0.3555   0.3623   0.3699   0.3857   0.3992
   0.4091   0.4347   0.4416   0.4601   0.4787   0.4931   0.5035   0.5176
   0.5243   0.5444   0.5520   0.5810   0.5928   0.6053   0.6300   0.6547
   0.6787   0.7099   0.7254   0.7385   0.7517   0.7719   0.7914   0.8080
   0.8239   0.8379   0.8820   0.8900   0.9208   0.9316   0.9455   0.9844
   0.9931   1.0242   1.0574   1.1028   1.1352   1.1493   1.3614   1.3730
   1.4114   1.4445   1.4539   1.5436   1.5934   1.6730   1.6890   1.7933
     eigenvalues at k+q:
 -36.3982 -36.3575 -36.3432 -36.1917 -36.1654 -36.0678 -36.0297 -36.0187
 -35.9128 -35.9128 -35.7706 -35.6769 -35.6746 -18.4326 -18.3618 -18.2665
 -18.2125 -18.1994 -18.1358 -18.0985 -18.0581 -18.0268 -18.0013 -17.9447
 -17.8943 -17.8669 -17.8430 -17.8296 -17.8040 -17.7835 -17.7489 -17.7274
 -17.7214 -17.7100 -17.6872 -17.6771 -17.6436 -17.6252 -17.5992 -17.5802
 -17.5716 -17.5576 -17.5363 -17.5284 -17.5186 -17.4939 -17.4847 -17.4748
 -17.4398 -17.4344 -17.4163 -17.4011 -17.3801 -17.3643 -17.3538 -17.3284
 -17.3127 -17.3039 -17.2870 -17.2800 -17.2605 -17.2372 -17.2297 -17.2127
 -17.1934 -17.1686 -17.1557 -17.1419 -17.1366 -17.1258 -17.1050 -17.0888
 -17.0684 -17.0573 -17.0407 -17.0240 -16.9989 -16.9842 -16.9747 -16.9543
 -16.9404 -16.9074 -16.8915 -16.8828 -16.8615 -16.8333 -16.8242 -16.8148
 -16.8094 -16.8022 -16.7833 -16.7414 -16.7114 -16.6913 -16.6786 -16.6187
 -16.5897 -16.5723 -16.5275 -16.4440 -16.3784 -16.3690 -16.3457 -15.5447
 -15.5093 -15.3865 -15.3487 -15.2478 -15.2243 -15.1978 -15.0689 -15.0403
 -14.9719 -14.9209 -14.7896 -14.7387 -14.6870 -14.5999 -14.5253 -14.4231
 -14.3438 -14.3127 -14.2673 -14.2454 -14.2248 -14.1996 -14.1013 -14.0410
 -13.9651  -6.9317  -6.6417  -6.1231  -6.0849  -6.0320  -6.0003  -5.9677
  -5.9437  -5.8999  -5.8584  -5.8502  -5.8044  -5.8029  -5.7615  -5.7514
  -5.6981  -5.6586  -5.6419  -5.6115  -5.5792  -5.5546  -5.5272  -5.5117
  -5.4914  -5.4127  -5.3894  -5.3761  -5.3503  -5.3127  -5.2828  -5.2688
  -5.2583  -5.2409  -5.2231  -5.2033  -5.1787  -5.1446  -5.0920  -5.0776
  -5.0211  -5.0021  -4.9854  -4.9434  -4.8863  -4.8616  -4.8252  -4.7908
  -4.7753  -4.7130  -3.9220  -3.8178  -3.6746  -3.5802  -3.5359  -3.4422
  -3.3507  -3.2770  -3.2215  -3.1838  -3.0856  -3.0527  -3.0255  -2.9763
  -2.9444  -2.9342  -2.8813  -2.8384  -2.8156  -2.7718  -2.7334  -2.6957
  -2.6083  -2.5864  -2.5705  -2.5194  -2.4833  -2.4466  -2.4236  -2.4014
  -2.3696  -2.3376  -2.3087  -2.2675  -2.2263  -2.1979  -2.1775  -2.1435
  -2.1224  -2.0895  -2.0734  -2.0481  -1.9946  -1.9734  -1.9192  -1.9070
  -1.8707  -1.8565  -1.8113  -1.7755  -1.7499  -1.7298  -1.6927  -1.6844
  -1.6103  -1.5869  -1.5371  -1.4891  -1.4557  -1.4225  -1.3833  -1.3547
  -1.3202  -1.2988  -1.2696  -1.2569  -1.2401  -1.1989  -1.1635  -1.1169
  -1.0913  -1.0490  -1.0188  -0.9755  -0.9445  -0.8924  -0.8456  -0.8089
  -0.7868  -0.7032  -0.6703  -0.6207  -0.5895  -0.5430  -0.4798  -0.4423
  -0.3933  -0.3884  -0.3514  -0.3417  -0.3312  -0.2990  -0.2728  -0.2516
  -0.1980  -0.1880  -0.1737  -0.1558  -0.1317  -0.0993  -0.0800  -0.0612
  -0.0524  -0.0333  -0.0164   0.0064   0.0147   0.0251   0.0364   0.0565
   0.0747   0.0888   0.0993   0.1161   0.1262   0.1338   0.1564   0.1616
   0.1765   0.1970   0.2046   0.2149   0.2234   0.2594   0.2711   0.2891
   0.3112   0.3211   0.3424   0.3554   0.3630   0.3685   0.3846   0.3983
   0.4093   0.4347   0.4416   0.4596   0.4790   0.4953   0.5029   0.5172
   0.5241   0.5441   0.5526   0.5806   0.5933   0.6049   0.6303   0.6544
   0.6778   0.7102   0.7261   0.7381   0.7520   0.7721   0.7904   0.8082
   0.8241   0.8378   0.8820   0.8900   0.9208   0.9317   0.9453   0.9846
   0.9926   1.0243   1.0573   1.1029   1.1351   1.1493   1.3615   1.3730
   1.4115   1.4445   1.4539   1.5437   1.5935   1.6731   1.6890   1.7933
     cgsolve_all iterations  72    anorm=    0.69E-07
     cgsolve_all iterations  70    anorm=    0.70E-07
     cgsolve_all iterations  72    anorm=    0.71E-07

     End of magnetic susceptibility calculation

     f-sum rule (1st term):
          -688.0273         -0.0092          0.0242
            -0.0092       -688.0360          0.0157
             0.0236          0.0163       -688.0464

     f-sum rule (2nd term):
           -16.4493         -0.0316         -0.0246
            -0.0317        -16.4040         -0.0151
            -0.0241         -0.0156        -16.4524

     f-sum rule (should be  -704.4977):
          -704.4766         -0.0408         -0.0004
            -0.0409       -704.4400          0.0006
            -0.0005          0.0007       -704.4988

     chi_bare pGv (HH) in paratec units:
      -195.886858      1.365279      0.311304
         1.378225   -197.168420     -0.415141
         0.251046     -0.235458   -193.161061

      -195.886858      1.365279      0.311304
         1.378225   -197.168420     -0.415141
         0.251046     -0.235458   -193.161061

     chi_bare vGv (VV) in paratec units:
      -197.159761      1.346947      0.242149
         1.347066   -198.240864     -0.389198
         0.242122     -0.389248   -195.537198

      -197.159761      1.346947      0.242149
         1.347066   -198.240864     -0.389198
         0.242122     -0.389248   -195.537198

     chi_bare pGv (HH) in 10^{-6} cm^3/mol:
          -930.8728          6.4879          1.4793
             6.5495       -936.9629         -1.9728
             1.1930         -1.1189       -917.9196

     chi_bare vGv (VV) in 10^{-6} cm^3/mol:
          -936.9218          6.4008          1.1507
             6.4014       -942.0593         -1.8495
             1.1506         -1.8497       -929.2112

     Contributions to the NMR chemical shifts: -------------------------------

     Macroscopic shape contribution in ppm:                    7.10
             7.1181         -0.0000         -0.0000
            -0.0000          7.1646          0.0000
            -0.0000          0.0000          7.0190


     Core contribution in ppm:

     Atom  1  Ca  pos: (  0.440981  0.002533  0.509955)  core sigma:        1265.05
     Atom  2  Ca  pos: (  0.195135  0.000697  0.354051)  core sigma:        1265.05
     Atom  3  Ca  pos: (  0.034985  0.224895  0.336998)  core sigma:        1265.05
     Atom  4  Ca  pos: (  0.286450  0.221925  0.532588)  core sigma:        1265.05
     Atom  5  Ca  pos: (  0.783486  0.186334  0.743379)  core sigma:        1265.05
     Atom  6  Ca  pos: (  0.100105  0.118417  0.772922)  core sigma:        1265.05
     Atom  7  Ca  pos: ( -0.036689  0.237453  0.975353)  core sigma:        1265.05
     Atom  8  Ca  pos: (  0.631568  0.454901  0.471314)  core sigma:        1265.05
     Atom  9  Ca  pos: (  0.698995 -0.005644  0.324279)  core sigma:        1265.05
     Atom 10  Ca  pos: (  0.547257  0.229095  0.318496)  core sigma:        1265.05
     Atom 11  Ca  pos: (  0.787357  0.219556  0.460339)  core sigma:        1265.05
     Atom 12  Ca  pos: (  0.549771  0.077011  0.747837)  core sigma:        1265.05
     Atom 13  Ca  pos: ( -0.221419  0.418849  1.441620)  core sigma:        1265.05
     Atom 14  Si  pos: ( -0.065298  0.161519  0.088765)  core sigma:         837.79
     Atom 15  Si  pos: (  0.553755  0.247884  0.580881)  core sigma:         837.79
     Atom 16  Si  pos: (  0.783796  0.248437  0.234783)  core sigma:         837.79
     Atom 17  Si  pos: (  0.408370  0.136031  0.123550)  core sigma:         837.79
     Atom 18  Si  pos: (  0.002506  0.217034  0.593861)  core sigma:         837.79
     Atom 19  Si  pos: (  0.283745  0.246803  0.294909)  core sigma:         837.79
     Atom 20  Si  pos: ( -0.112353  0.437457  0.588341)  core sigma:         837.79
     Atom 21  Si  pos: (  0.150909  0.445694  0.288029)  core sigma:         837.79
     Atom 22  Si  pos: (  0.404251  0.450015  0.581533)  core sigma:         837.79
     Atom 23  Si  pos: (  0.654936  0.444729  0.238639)  core sigma:         837.79
     Atom 24  O   pos: (  0.218301  0.346295  0.254048)  core sigma:         271.07
     Atom 25  O   pos: (  0.269428  0.050523  0.535473)  core sigma:         271.07
     Atom 26  O   pos: (  0.523975  0.052962  0.345431)  core sigma:         271.07
     Atom 27  O   pos: ( -0.205849  0.414786  0.508851)  core sigma:         271.07
     Atom 28  O   pos: (  0.057586  0.407330  0.358298)  core sigma:         271.07
     Atom 29  O   pos: (  0.372617  0.121208  0.006005)  core sigma:         271.07
     Atom 30  O   pos: (  0.029394  0.219806  0.149136)  core sigma:         271.07
     Atom 31  H   pos: (  0.076032  0.266677  0.113000)  core sigma:           0.00
     Atom 32  O   pos: ( -0.054376  0.161839  0.689453)  core sigma:         271.07
     Atom 33  O   pos: (  0.314953  0.188024  0.188600)  core sigma:         271.07
     Atom 34  O   pos: (  0.712031  0.031717  0.687999)  core sigma:         271.07
     Atom 35  O   pos: (  0.932979  0.032112  0.125715)  core sigma:         271.07
     Atom 36  O   pos: (  0.488662  0.355740  0.590145)  core sigma:         271.07
     Atom 37  O   pos: (  0.707399  0.339572  0.196080)  core sigma:         271.07
     Atom 38  O   pos: (  0.758540  0.048242  0.486041)  core sigma:         271.07
     Atom 39  O   pos: (  0.032267  0.048962  0.308642)  core sigma:         271.07
     Atom 40  O   pos: (  0.292509  0.402793  0.555009)  core sigma:         271.07
     Atom 41  O   pos: (  0.556158  0.411740  0.304476)  core sigma:         271.07
     Atom 42  O   pos: ( -0.065961  0.183702  1.660016)  core sigma:         271.07
     Atom 43  O   pos: (  0.513372  0.197379  0.138760)  core sigma:         271.07
     Atom 44  O   pos: (  0.627262  0.240921  0.682319)  core sigma:         271.07
     Atom 45  O   pos: (  0.829012  0.204454  0.125496)  core sigma:         271.07
     Atom 46  O   pos: (  0.472208  0.154093  0.581482)  core sigma:         271.07
     Atom 47  O   pos: (  0.715145  0.164518  0.293285)  core sigma:         271.07
     Atom 48  O   pos: (  0.619624  0.262071  0.476485)  core sigma:         271.07
     Atom 49  O   pos: ( -0.130113  0.294408  0.318138)  core sigma:         271.07
     Atom 50  O   pos: ( -0.027658  0.161969  0.486684)  core sigma:         271.07
     Atom 51  O   pos: (  0.207271  0.181011  0.365904)  core sigma:         271.07
     Atom 52  O   pos: (  0.124790  0.230842  0.621339)  core sigma:         271.07
     Atom 53  O   pos: (  0.380837  0.282245  0.361179)  core sigma:         271.07
     Atom 54  O   pos: ( -0.141878  0.452762  0.706692)  core sigma:         271.07
     Atom 55  O   pos: (  0.418351  0.016651  0.169579)  core sigma:         271.07
     Atom 56  O   pos: ( -0.041209  0.333094  0.578089)  core sigma:         271.07
     Atom 57  O   pos: (  0.117326  0.418898  0.699349)  core sigma:         271.07
     Atom 58  H   pos: (  0.125024  0.345598  0.673202)  core sigma:           0.00
     Atom 59  H   pos: (  0.044026  0.429845  0.706980)  core sigma:           0.00
     Atom 60  O   pos: (  0.236811  0.412139  1.477483)  core sigma:         271.07
     Atom 61  H   pos: (  0.222055  0.475195  1.516617)  core sigma:           0.00
     Atom 62  H   pos: (  0.274951  0.369371  1.526610)  core sigma:           0.00
     Atom 63  O   pos: (  0.546247  0.396379  0.793580)  core sigma:         271.07
     Atom 64  H   pos: (  0.583730  0.345434  0.749918)  core sigma:           0.00
     Atom 65  H   pos: (  0.494786  0.432259  0.748783)  core sigma:           0.00
     Atom 66  O   pos: (  0.382229  0.430584  0.144665)  core sigma:         271.07
     Atom 67  H   pos: (  0.374201  0.492258  0.101083)  core sigma:           0.00
     Atom 68  H   pos: (  0.440439  0.395170  0.115374)  core sigma:           0.00
     Atom 69  O   pos: ( -0.062260  0.418084  1.353018)  core sigma:         271.07
     Atom 70  H   pos: ( -0.013554  0.450381  1.399088)  core sigma:           0.00
     Atom 71  H   pos: ( -0.031298  0.350661  1.331862)  core sigma:           0.00
     Atom 72  O   pos: ( -0.240302  0.437416  1.187119)  core sigma:         271.07
     Atom 73  H   pos: ( -0.289876  0.455395  1.240391)  core sigma:           0.00
     Atom 74  H   pos: (  0.727283  0.384612  1.132120)  core sigma:           0.00
     Atom 75  O   pos: (  0.772745  0.236614  1.381531)  core sigma:         271.07
     Atom 76  H   pos: (  0.806731  0.204177  1.324581)  core sigma:           0.00
     Atom 77  H   pos: (  0.773497  0.187496  1.438991)  core sigma:           0.00
     Atom 78  O   pos: (  0.829491  0.016682  1.218929)  core sigma:         271.07
     Atom 79  H   pos: (  0.773268  0.007107  1.268935)  core sigma:           0.00
     Atom 80  H   pos: (  0.891608  0.029700  1.265183)  core sigma:           0.00
     Atom 81  O   pos: (  0.083159  0.130586  1.072984)  core sigma:         271.07
     Atom 82  H   pos: (  0.144147  0.161056  1.102451)  core sigma:           0.00
     Atom 83  H   pos: (  0.072584  0.069131  1.118522)  core sigma:           0.00
     Atom 84  O   pos: (  0.207704 -0.016437  0.170875)  core sigma:         271.07
     Atom 85  H   pos: ( -0.024357  0.454670  0.166907)  core sigma:           0.00
     Atom 86  H   pos: (  0.185044  0.036588  0.122568)  core sigma:           0.00
     Atom 87  O   pos: (  0.265692  0.067617  1.172718)  core sigma:         271.07
     Atom 88  H   pos: (  0.242751  0.029593  1.233379)  core sigma:           0.00
     Atom 89  H   pos: (  0.327223  0.104546  1.196286)  core sigma:           0.00
     Atom 90  O   pos: (  0.003291  0.353341  1.100732)  core sigma:         271.07
     Atom 91  H   pos: ( -0.001624  0.313506  1.164592)  core sigma:           0.00
     Atom 92  H   pos: ( -0.009628  0.425309  1.119829)  core sigma:           0.00
     Atom 93  O   pos: (  0.062763  0.301689  1.554905)  core sigma:         271.07
     Atom 94  H   pos: (  0.015850  0.256501  1.594166)  core sigma:           0.00
     Atom 95  H   pos: (  0.113357  0.324496  1.604963)  core sigma:           0.00
     Atom 96  O   pos: (  0.188924  0.043301  0.920543)  core sigma:         271.07
     Atom 97  H   pos: (  0.148239  0.062995  0.981273)  core sigma:           0.00
     Atom 98  H   pos: ( -0.119356  0.442244  0.919732)  core sigma:           0.00
     Atom 99  O   pos: (  0.707401  0.365551  0.987426)  core sigma:         271.07
     Atom100  H   pos: (  0.759967  0.338131  0.935006)  core sigma:           0.00
     Atom101  H   pos: (  0.644899  0.327673  0.977125)  core sigma:           0.00
     Atom102  O   pos: (  0.520528  0.112687  1.573057)  core sigma:         271.07
     Atom103  H   pos: (  0.578791  0.130928  1.616875)  core sigma:           0.00
     Atom104  H   pos: (  0.460833  0.118489  1.620963)  core sigma:           0.00
     Atom105  O   pos: (  0.294291  0.215318  0.958767)  core sigma:         271.07
     Atom106  H   pos: (  0.281462  0.141918  0.963826)  core sigma:           0.00
     Atom107  H   pos: (  0.230285  0.239692  0.926043)  core sigma:           0.00
     Atom108  O   pos: ( -0.038330  0.071111  0.888376)  core sigma:         271.07
     Atom109  H   pos: (  0.917896  0.018354  0.839454)  core sigma:           0.00
     Atom110  H   pos: (  0.984337  0.004778  0.933677)  core sigma:           0.00
     Atom111  O   pos: (  0.016534  0.249191  1.282592)  core sigma:         271.07
     Atom112  H   pos: (  0.090920  0.257603  1.278190)  core sigma:           0.00
     Atom113  H   pos: (  0.003735  0.176936  1.308568)  core sigma:           0.00
     Atom114  O   pos: (  0.290433  0.018459  1.534450)  core sigma:         271.07
     Atom115  H   pos: (  0.007043  0.419828  1.546755)  core sigma:           0.00
     Atom116  H   pos: (  0.319691  0.053200  1.593690)  core sigma:           0.00
     Atom117  O   pos: (  0.660975  0.126204  0.030092)  core sigma:         271.07
     Atom118  H   pos: (  0.721546  0.165651  0.050213)  core sigma:           0.00
     Atom119  H   pos: (  0.603474  0.154304  0.075655)  core sigma:           0.00
     Atom120  O   pos: (  0.782046  0.097658  1.538876)  core sigma:         271.07
     Atom121  H   pos: (  0.843655  0.115885  1.579159)  core sigma:           0.00
     Atom122  H   pos: (  0.727240  0.111240  1.587147)  core sigma:           0.00
     Atom123  O   pos: (  0.166974  0.337589  0.043671)  core sigma:         271.07
     Atom124  H   pos: (  0.144972  0.401187  0.077925)  core sigma:           0.00
     Atom125  H   pos: (  0.235149  0.327948  0.072235)  core sigma:           0.00
     Atom126  O   pos: (  0.175529  0.130779  1.705193)  core sigma:         271.07
     Atom127  H   pos: (  0.155605  0.181923  0.023288)  core sigma:           0.00
     Atom128  H   pos: (  0.252926  0.136814  1.700261)  core sigma:           0.00
     Atom129  O   pos: ( -0.188943  0.329427  1.594275)  core sigma:         271.07
     Atom130  H   pos: ( -0.205413  0.375130  1.649856)  core sigma:           0.00
     Atom131  H   pos: (  0.858322  0.266048  1.619351)  core sigma:           0.00
     Atom132  O   pos: (  0.391144  0.476173  1.375297)  core sigma:         271.07
     Atom133  H   pos: (  0.736466  0.030856  1.426301)  core sigma:           0.00
     Atom134  H   pos: (  0.328991  0.445211  1.410409)  core sigma:           0.00
     Atom135  O   pos: (  0.542557  0.369699  1.698622)  core sigma:         271.07
     Atom136  H   pos: (  0.584726  0.406287  0.039986)  core sigma:           0.00
     Atom137  H   pos: (  0.543264  0.293675  0.054391)  core sigma:           0.00
     Atom138  O   pos: (  0.224236  0.301256  1.258434)  core sigma:         271.07
     Atom139  H   pos: (  0.232515  0.271369  1.327860)  core sigma:           0.00
     Atom140  H   pos: (  0.263231  0.255830  1.214872)  core sigma:           0.00
     Atom141  O   pos: (  0.427713  0.177329  1.236692)  core sigma:         271.07
     Atom142  H   pos: (  0.479240  0.121859  1.228120)  core sigma:           0.00
     Atom143  H   pos: (  0.434695  0.199514  1.309584)  core sigma:           0.00
     Atom144  O   pos: (  0.440769  0.199163  0.820877)  core sigma:         271.07
     Atom145  H   pos: (  0.464710  0.267483  0.804447)  core sigma:           0.00
     Atom146  H   pos: (  0.386493  0.208099  0.874235)  core sigma:           0.00
     Atom147  O   pos: (  0.203783  0.192942  1.430053)  core sigma:         271.07
     Atom148  H   pos: (  0.236212  0.137962  1.468103)  core sigma:           0.00
     Atom149  H   pos: (  0.153147  0.225308  1.475078)  core sigma:           0.00
     Atom150  O   pos: (  0.568611  0.032232  1.210546)  core sigma:         271.07
     Atom151  H   pos: (  0.242089  0.433708  1.223662)  core sigma:           0.00
     Atom152  H   pos: (  0.617692  0.041331  1.266844)  core sigma:           0.00
     Atom153  O   pos: (  0.501889  0.324068  1.117932)  core sigma:         271.07
     Atom154  H   pos: (  0.518206  0.385404  1.161256)  core sigma:           0.00
     Atom155  H   pos: (  0.463952  0.275652  1.163082)  core sigma:           0.00
     Atom156  O   pos: (  0.367216  0.312517  1.596006)  core sigma:         271.07
     Atom157  H   pos: (  0.364464  0.247397  1.635756)  core sigma:           0.00
     Atom158  H   pos: (  0.423858  0.350898  1.626528)  core sigma:           0.00
     Atom159  O   pos: (  0.628759  0.173727  1.068268)  core sigma:         271.07
     Atom160  H   pos: (  0.606549  0.113119  1.107016)  core sigma:           0.00
     Atom161  H   pos: (  0.585177  0.231687  1.090934)  core sigma:           0.00
     Atom162  O   pos: (  0.423937  0.414431  0.955994)  core sigma:         271.07
     Atom163  H   pos: (  0.471541  0.391712  0.902610)  core sigma:           0.00
     Atom164  H   pos: (  0.444647  0.379002  1.020343)  core sigma:           0.00
     Atom165  O   pos: (  0.835319  0.170116  1.084495)  core sigma:         271.07
     Atom166  H   pos: (  0.761865  0.184317  1.076987)  core sigma:           0.00
     Atom167  H   pos: (  0.836212  0.112263  1.133490)  core sigma:           0.00
     Atom168  O   pos: (  0.686194  0.125082  0.882423)  core sigma:         271.07
     Atom169  H   pos: (  0.711488  0.058670  0.910113)  core sigma:           0.00
     Atom170  H   pos: (  0.655715  0.154891  0.945417)  core sigma:           0.00
     Atom171  O   pos: (  0.229055  0.441250  0.896928)  core sigma:         271.07
     Atom172  H   pos: (  0.182436  0.383125  0.904198)  core sigma:           0.00
     Atom173  H   pos: (  0.294893  0.419518  0.926489)  core sigma:           0.00
     Atom174  O   pos: (  0.464365  0.237318  1.425673)  core sigma:         271.07
     Atom175  H   pos: (  0.491924  0.183905  1.472513)  core sigma:           0.00
     Atom176  H   pos: (  0.413722  0.270270  1.470644)  core sigma:           0.00
     Atom177  O   pos: (  0.608900  0.370338  1.491633)  core sigma:         271.07
     Atom178  H   pos: (  0.559601  0.325224  1.456753)  core sigma:           0.00
     Atom179  H   pos: (  0.593233  0.365097  1.564660)  core sigma:           0.00
     Atom180  O   pos: (  0.057278  0.052997  1.569771)  core sigma:         271.07
     Atom181  H   pos: (  0.000109  0.094076  1.596489)  core sigma:           0.00
     Atom182  H   pos: (  0.114391  0.078261  1.613257)  core sigma:           0.00
     Atom183  O   pos: (  0.106985  0.264242  0.875769)  core sigma:         271.07
     Atom184  H   pos: (  0.094876  0.314105  0.822392)  core sigma:           0.00
     Atom185  O   pos: ( -0.151522  0.317444  0.866433)  core sigma:         271.07
     Atom186  H   pos: ( -0.141755  0.364945  0.807656)  core sigma:           0.00
     Atom187  O   pos: ( -0.020008  0.060364  1.340701)  core sigma:         271.07
     Atom188  H   pos: (  0.935345  0.048405  1.397706)  core sigma:           0.00

     Bare contribution in ppm:

     Atom  1  Ca  pos: (  0.440981  0.002533  0.509955)  bare sigma:         102.14
           106.0075         -4.1576          4.1647
            -4.2397         99.2977          6.6512
             3.5512          4.9854        101.1056

     Atom  2  Ca  pos: (  0.195135  0.000697  0.354051)  bare sigma:         105.55
           108.4281         -3.1540         -0.6189
            -2.6345        106.5351         -0.7354
            -1.5251         -0.2815        101.6964

     Atom  3  Ca  pos: (  0.034985  0.224895  0.336998)  bare sigma:         104.06
           105.7367         -2.7571         -1.2736
            -2.7295        105.9271         -2.5023
            -1.4284         -2.9507        100.5302

     Atom  4  Ca  pos: (  0.286450  0.221925  0.532588)  bare sigma:         106.61
           100.9453          0.5377         -2.1471
            -0.0282        120.2040          1.2371
            -2.2640          1.3062         98.6953

     Atom  5  Ca  pos: (  0.783486  0.186334  0.743379)  bare sigma:         100.76
           114.8134          1.1034          1.4135
             1.0946         92.9011          6.5145
             1.9101          7.2408         94.5797

     Atom  6  Ca  pos: (  0.100105  0.118417  0.772922)  bare sigma:          97.88
            89.6620         -9.3969         -0.0548
            -9.3599        106.3990          8.4199
            -0.7591          9.8277         97.5770

     Atom  7  Ca  pos: ( -0.036689  0.237453  0.975353)  bare sigma:         105.90
           107.9598         -0.3878         -3.3788
            -0.8843         99.4147          0.2212
            -2.2806         -0.5294        110.3286

     Atom  8  Ca  pos: (  0.631568  0.454901  0.471314)  bare sigma:         104.44
           108.6068         -2.6282          4.2061
            -1.9055        108.6351          2.1598
             4.7971          2.0507         96.0928

     Atom  9  Ca  pos: (  0.698995 -0.005644  0.324279)  bare sigma:         106.26
           106.8741         -3.2264          0.9796
            -3.2899        109.5828          1.5247
             0.7427          1.9446        102.3356

     Atom 10  Ca  pos: (  0.547257  0.229095  0.318496)  bare sigma:         104.62
           105.1440         -2.7823          3.8703
            -2.8287        105.3983          3.9759
             4.3522          3.8378        103.3262

     Atom 11  Ca  pos: (  0.787357  0.219556  0.460339)  bare sigma:         100.40
           101.3292         -1.2415         -4.7750
            -1.3218        105.1150         -3.9787
            -6.2446         -4.5042         94.7552

     Atom 12  Ca  pos: (  0.549771  0.077011  0.747837)  bare sigma:         108.78
           110.7329         -4.1466         -4.5309
            -3.6826        108.2230         -4.0513
            -4.9060         -3.2574        107.3837

     Atom 13  Ca  pos: ( -0.221419  0.418849  1.441620)  bare sigma:         109.37
           110.0967         -6.5355         -2.0687
            -6.1960        109.1983         -1.9579
            -0.9740         -1.4493        108.8175

     Atom 14  Si  pos: ( -0.065298  0.161519  0.088765)  bare sigma:         -27.50
           -29.5357         -0.3171          0.1806
             0.0904        -29.8496         -0.0600
            -0.9228         -0.9570        -23.1290

     Atom 15  Si  pos: (  0.553755  0.247884  0.580881)  bare sigma:         -27.39
           -27.9747          2.9110          0.3469
             3.1016        -28.4143         -1.7412
             0.1481         -0.9847        -25.7807

     Atom 16  Si  pos: (  0.783796  0.248437  0.234783)  bare sigma:         -27.62
           -26.4582          1.8290          0.8767
             2.0006        -28.3305         -0.4478
             0.9358          0.0928        -28.0616

     Atom 17  Si  pos: (  0.408370  0.136031  0.123550)  bare sigma:         -27.41
           -24.3948          3.6324          2.3732
             3.4494        -30.8621          2.0235
             1.3565          1.4092        -26.9806

     Atom 18  Si  pos: (  0.002506  0.217034  0.593861)  bare sigma:         -27.77
           -27.0598          2.4523          0.8573
             2.1728        -30.6700          0.0034
             0.6848          0.0377        -25.5887

     Atom 19  Si  pos: (  0.283745  0.246803  0.294909)  bare sigma:         -27.31
           -24.5678          3.0814          0.2081
             3.0552        -29.3287          0.0998
             0.2475          0.3516        -28.0437

     Atom 20  Si  pos: ( -0.112353  0.437457  0.588341)  bare sigma:         -27.35
           -28.2485          3.0424         -1.0573
             2.7468        -31.8081          0.7125
            -0.5675          0.1251        -21.9786

     Atom 21  Si  pos: (  0.150909  0.445694  0.288029)  bare sigma:         -27.69
           -26.1402          3.4706         -0.9291
             3.4174        -27.8032          1.2810
            -0.8291          1.0490        -29.1216

     Atom 22  Si  pos: (  0.404251  0.450015  0.581533)  bare sigma:         -27.29
           -26.0452          3.3225         -0.0464
             3.2084        -30.1096          1.0758
             0.2264          0.7674        -25.7003

     Atom 23  Si  pos: (  0.654936  0.444729  0.238639)  bare sigma:         -27.61
           -26.4455          3.0042         -0.1341
             2.7010        -27.9650          0.9885
             0.0717          0.7523        -28.4338

     Atom 24  O   pos: (  0.218301  0.346295  0.254048)  bare sigma:          53.74
            51.9619         -8.9116         -0.3673
            -8.7589         57.4745         -0.9171
            -0.7168         -1.0641         51.7872

     Atom 25  O   pos: (  0.269428  0.050523  0.535473)  bare sigma:          28.94
            28.5259         -1.6695         -2.7365
             1.4471         41.0824         -4.2080
            -2.1479         -1.5405         17.2231

     Atom 26  O   pos: (  0.523975  0.052962  0.345431)  bare sigma:          36.15
            36.9244         -0.2872         -1.9629
             2.2883         43.6548         -3.4115
            -4.6236         -6.2400         27.8666

     Atom 27  O   pos: ( -0.205849  0.414786  0.508851)  bare sigma:          28.60
            36.9317         -4.2216          3.7438
            -6.0428         23.2849         -3.4836
             1.1292         -3.6266         25.5818

     Atom 28  O   pos: (  0.057586  0.407330  0.358298)  bare sigma:          35.07
            38.2526          0.5905          1.7556
            -0.1018         38.7164          2.8020
             3.2419          3.4860         28.2326

     Atom 29  O   pos: (  0.372617  0.121208  0.006005)  bare sigma:          47.66
            50.4468          0.8352          2.2937
             0.6688         40.2224         -0.9164
             2.2392         -0.7710         52.3109

     Atom 30  O   pos: (  0.029394  0.219806  0.149136)  bare sigma:          64.55
            67.8742          6.5100          0.1261
             5.9904         60.5626          2.3693
             2.9642          3.5366         65.2261

     Atom 31  H   pos: (  0.076032  0.266677  0.113000)  bare sigma:          14.48
            18.3514         12.6179         -8.1110
            12.8061         15.1078         -5.8485
            -9.1985         -6.4638          9.9954

     Atom 32  O   pos: ( -0.054376  0.161839  0.689453)  bare sigma:          28.89
            48.1391         -7.3632         -4.4663
            -9.7076         13.2498          3.1178
            -0.8458          1.6311         25.2713

     Atom 33  O   pos: (  0.314953  0.188024  0.188600)  bare sigma:          56.00
            54.0285         -4.8277         -5.7330
            -6.1633         54.0789          8.9086
            -6.0667          7.2836         59.8803

     Atom 34  O   pos: (  0.712031  0.031717  0.687999)  bare sigma:          31.81
            33.2217         -2.9805         -0.4301
            -2.9672         33.5583          7.0194
            -1.3995          6.8035         28.6511

     Atom 35  O   pos: (  0.932979  0.032112  0.125715)  bare sigma:          56.37
            47.9702         -1.5961          4.7334
            -0.8013         63.4309         -7.2074
             3.3971         -6.3285         57.7095

     Atom 36  O   pos: (  0.488662  0.355740  0.590145)  bare sigma:          53.26
            52.3158         -8.1498          1.7355
            -8.3144         58.5439          0.7358
             1.3295          0.8565         48.9193

     Atom 37  O   pos: (  0.707399  0.339572  0.196080)  bare sigma:          56.36
            54.6891        -10.9381          0.2221
           -10.8224         62.5531          0.5053
            -0.0558          0.4043         51.8279

     Atom 38  O   pos: (  0.758540  0.048242  0.486041)  bare sigma:          29.26
            19.9514          0.8361          3.2962
             3.7876         34.8929         -2.2390
             2.4454         -0.4314         32.9500

     Atom 39  O   pos: (  0.032267  0.048962  0.308642)  bare sigma:          32.64
            40.2853         -1.8462          5.6773
            -0.8982         40.0583          1.0615
             2.5718         -1.1496         17.5685

     Atom 40  O   pos: (  0.292509  0.402793  0.555009)  bare sigma:          36.17
            41.7853         -2.7382          7.7336
            -3.4147         43.1842          4.2040
             7.5598          3.9593         23.5453

     Atom 41  O   pos: (  0.556158  0.411740  0.304476)  bare sigma:          30.80
            41.4212         -3.6535          1.2754
            -5.5101         29.9218          2.3575
             4.2389          1.4965         21.0502

     Atom 42  O   pos: ( -0.065961  0.183702  1.660016)  bare sigma:          50.68
            49.6378         -0.6554         -0.1265
            -1.7708         45.0471          0.5945
             0.2017          0.9692         57.3454

     Atom 43  O   pos: (  0.513372  0.197379  0.138760)  bare sigma:          45.03
            48.9985          4.8103         -2.1980
             4.1688         39.1617          0.8848
            -1.8848          1.6875         46.9403

     Atom 44  O   pos: (  0.627262  0.240921  0.682319)  bare sigma:          35.52
            43.6120         -8.3834          8.5306
            -8.9841         30.6640         -5.1731
             4.6464         -3.8088         32.2739

     Atom 45  O   pos: (  0.829012  0.204454  0.125496)  bare sigma:          54.35
            57.8573         -4.4447         -5.1236
            -5.1883         48.9793          6.3393
            -4.6303          5.7655         56.2274

     Atom 46  O   pos: (  0.472208  0.154093  0.581482)  bare sigma:          33.62
            26.5531          4.1705          5.2988
             4.5781         43.7272          7.8712
             8.8407         12.8102         30.5891

     Atom 47  O   pos: (  0.715145  0.164518  0.293285)  bare sigma:          30.37
            29.0866         -1.1005          1.7373
             0.5960         44.2273         -0.8846
             2.3487          2.9994         17.8094

     Atom 48  O   pos: (  0.619624  0.262071  0.476485)  bare sigma:          28.06
            31.8420         -1.4261         -0.9546
            -3.6132         17.9389          2.4647
             0.0928          0.2819         34.3928

     Atom 49  O   pos: ( -0.130113  0.294408  0.318138)  bare sigma:          29.35
            38.4382         -1.6327         -2.1013
            -2.4066         30.3996         -2.8042
            -4.7390         -3.2408         19.2037

     Atom 50  O   pos: ( -0.027658  0.161969  0.486684)  bare sigma:          26.51
            17.6024          2.3613         -4.6805
             4.5244         27.9647          0.8822
            -3.2546         -0.0714         33.9691

     Atom 51  O   pos: (  0.207271  0.181011  0.365904)  bare sigma:          31.77
            38.1188         -1.2227          3.0282
            -1.6764         33.6021          0.7897
             4.3598          2.2375         23.5912

     Atom 52  O   pos: (  0.124790  0.230842  0.621339)  bare sigma:          37.05
            40.1402          0.9479         -7.4663
             0.7112         34.5008         -1.3892
           -10.6412         -0.7281         36.5076

     Atom 53  O   pos: (  0.380837  0.282245  0.361179)  bare sigma:          37.61
            46.8194         -0.6451         -2.5858
            -2.2725         36.2996          0.5444
            -4.3857         -0.0362         29.7031

     Atom 54  O   pos: ( -0.141878  0.452762  0.706692)  bare sigma:          36.43
            25.8922         -7.8707        -11.7581
            -9.5117         42.1736         13.7726
           -10.0265          9.8986         41.2365

     Atom 55  O   pos: (  0.418351  0.016651  0.169579)  bare sigma:          50.08
            45.2693         -4.1090          3.1704
            -3.2965         53.6506         -5.9266
             1.9097         -3.8596         51.3208

     Atom 56  O   pos: ( -0.041209  0.333094  0.578089)  bare sigma:          48.85
            46.8400         -5.5335          0.6032
            -6.1320         57.0697         -0.6318
             0.3619         -0.4752         42.6455

     Atom 57  O   pos: (  0.117326  0.418898  0.699349)  bare sigma:          67.79
            65.8686          4.6475         -0.2067
             2.8100         71.4121          3.2949
            -0.1072          4.1960         66.1013

     Atom 58  H   pos: (  0.125024  0.345598  0.673202)  bare sigma:          11.36
             1.3000         -0.2365         -0.6559
            -2.4359         28.1410         10.6884
            -1.2454         10.5040          4.6248

     Atom 59  H   pos: (  0.044026  0.429845  0.706980)  bare sigma:          18.03
            29.8810         -3.6862         -0.4238
            -2.3949         12.3407          0.3478
            -0.6810          0.5580         11.8737

     Atom 60  O   pos: (  0.236811  0.412139  1.477483)  bare sigma:          71.42
            69.9783         -1.0537         -3.8500
            -2.2146         75.5417         -0.5496
            -3.7995         -0.5460         68.7423

     Atom 61  H   pos: (  0.222055  0.475195  1.516617)  bare sigma:          14.77
             5.2998         -4.9120         -3.1394
            -5.6366         27.9642         12.6238
            -3.5960         13.9697         11.0516

     Atom 62  H   pos: (  0.274951  0.369371  1.526610)  bare sigma:          15.37
            15.2037         -9.5567          8.9953
            -9.2676         15.2968         -9.1475
             9.7518        -10.0158         15.6195

     Atom 63  O   pos: (  0.546247  0.396379  0.793580)  bare sigma:          64.25
            63.0444         -1.8324          1.1482
            -0.3413         65.5259          3.3897
             0.6426          3.3354         64.1833

     Atom 64  H   pos: (  0.583730  0.345434  0.749918)  bare sigma:          12.48
             7.7354        -10.0936         -5.5922
           -10.0199         17.5842         11.7513
            -6.2290         12.5825         12.1332

     Atom 65  H   pos: (  0.494786  0.432259  0.748783)  bare sigma:          12.09
            14.3045        -12.3324         11.4043
           -11.6714          9.5867         -6.5488
            11.6599         -7.1489         12.3859

     Atom 66  O   pos: (  0.382229  0.430584  0.144665)  bare sigma:          73.71
            71.1858         -3.6228         -1.5606
            -4.5405         76.2600         -2.2791
            -1.7810         -4.1154         73.6917

     Atom 67  H   pos: (  0.374201  0.492258  0.101083)  bare sigma:          14.16
             4.5423         -4.4000          1.6264
            -5.3004         26.7675        -13.9112
             2.3899        -15.5883         11.1562

     Atom 68  H   pos: (  0.440439  0.395170  0.115374)  bare sigma:          19.11
            24.4068         -8.7597         -6.8690
            -7.8946         17.8792          3.5512
            -8.1061          4.5808         15.0314

     Atom 69  O   pos: ( -0.062260  0.418084  1.353018)  bare sigma:          70.12
            68.4760         -3.4979         -2.8127
            -2.3949         69.2842          3.3650
            -3.5815          3.2370         72.6122

     Atom 70  H   pos: ( -0.013554  0.450381  1.399088)  bare sigma:          18.15
            15.6300          4.7008          8.2042
             3.4936         14.5244          7.8000
             7.1119          7.5572         24.2808

     Atom 71  H   pos: ( -0.031298  0.350661  1.331862)  bare sigma:          11.52
             4.1674        -12.8637         -4.5268
           -11.7948         25.2026         11.1637
            -3.7992         10.2446          5.2011

     Atom 72  O   pos: ( -0.240302  0.437416  1.187119)  bare sigma:          76.09
            68.9564          0.6676         -4.0386
             2.8776         74.4428          3.8948
            -2.8980          4.8389         84.8708

     Atom 73  H   pos: ( -0.289876  0.455395  1.240391)  bare sigma:          16.22
            14.8535         -5.6505        -11.8636
            -4.3530          8.5140          7.6543
           -10.0383          8.5110         25.2899

     Atom 74  H   pos: (  0.727283  0.384612  1.132120)  bare sigma:          17.17
            10.2410          4.4662          6.1980
             3.8695         14.7644         10.6261
             4.8662         10.0785         26.4909

     Atom 75  O   pos: (  0.772745  0.236614  1.381531)  bare sigma:          77.67
            68.7532         -0.7189         -2.0552
            -1.9965         84.3631         -0.5864
            -2.4802         -0.8139         79.8937

     Atom 76  H   pos: (  0.806731  0.204177  1.324581)  bare sigma:          20.10
            15.9806         -2.7827         -7.2715
            -3.2952         18.1098          6.6355
            -6.2392          4.7515         26.2090

     Atom 77  H   pos: (  0.773497  0.187496  1.438991)  bare sigma:          14.88
             2.5201         -0.3905         -0.1746
             0.3193         18.3516        -14.3992
            -0.7660        -12.4898         23.7738

     Atom 78  O   pos: (  0.829491  0.016682  1.218929)  bare sigma:          65.75
            68.3921          3.2115          2.6163
             4.2923         60.7659          2.0422
             4.6427          2.8848         68.1008

     Atom 79  H   pos: (  0.773268  0.007107  1.268935)  bare sigma:          14.20
            20.2162          2.6566        -15.1350
             2.9124          2.3553         -2.0924
           -15.0983         -1.6588         20.0286

     Atom 80  H   pos: (  0.891608  0.029700  1.265183)  bare sigma:          10.19
            21.9664          5.2261         17.0241
             5.2480         -4.2277          4.1986
            17.7296          4.3983         12.8322

     Atom 81  O   pos: (  0.083159  0.130586  1.072984)  bare sigma:          69.42
            67.0372         -2.1709          2.0782
            -1.0525         71.4862         -3.2504
             0.4141         -4.6417         69.7468

     Atom 82  H   pos: (  0.144147  0.161056  1.102451)  bare sigma:          18.43
            23.8365          5.1616          5.9417
             4.3366         14.6266          1.8758
             6.7202          2.0334         16.8130

     Atom 83  H   pos: (  0.072584  0.069131  1.118522)  bare sigma:          11.75
             0.6187          3.5386         -1.4982
             5.1367         22.5283        -15.0810
            -2.6483        -16.3975         12.0997

     Atom 84  O   pos: (  0.207704 -0.016437  0.170875)  bare sigma:          71.36
            73.6718          0.6188         -0.7418
             1.7097         69.0836         -6.5786
            -0.7671         -6.2297         71.3358

     Atom 85  H   pos: ( -0.024357  0.454670  0.166907)  bare sigma:          17.90
            34.2728         -0.1120         -0.4870
             1.1368         10.8544         -1.7168
            -1.9706         -1.5297          8.5624

     Atom 86  H   pos: (  0.185044  0.036588  0.122568)  bare sigma:          15.43
             9.9891         -3.7287          3.8472
            -5.0662         17.8355        -14.3205
             5.3146        -14.3816         18.4695

     Atom 87  O   pos: (  0.265692  0.067617  1.172718)  bare sigma:          73.23
            73.7904          7.4387          1.1169
             6.6032         75.4731         -1.8080
             2.8701         -0.0585         70.4408

     Atom 88  H   pos: (  0.242751  0.029593  1.233379)  bare sigma:          16.70
             9.9521          4.2708         -3.8539
             4.4454         15.7137        -10.6830
            -4.3265        -11.5865         24.4233

     Atom 89  H   pos: (  0.327223  0.104546  1.196286)  bare sigma:          14.99
            24.6373         14.7258          6.8755
            14.2808         13.2905          4.2005
             8.6241          5.0927          7.0331

     Atom 90  O   pos: (  0.003291  0.353341  1.100732)  bare sigma:          71.97
            61.5502         -0.2633          1.8875
            -2.2146         78.7178          6.0305
             2.1166          8.9630         75.6334

     Atom 91  H   pos: ( -0.001624  0.313506  1.164592)  bare sigma:          15.38
             3.8683         -0.9863          0.3435
            -1.7462         14.9806        -10.9302
             1.3778        -11.6928         27.3042

     Atom 92  H   pos: ( -0.009628  0.425309  1.119829)  bare sigma:          14.33
             2.9247         -5.5885         -0.9075
            -5.8492         31.4826          7.7504
            -1.1167          9.3790          8.5736

     Atom 93  O   pos: (  0.062763  0.301689  1.554905)  bare sigma:          70.54
            72.4049          4.5598         -0.4934
             5.1806         71.0730         -1.9045
            -2.2911         -2.9343         68.1299

     Atom 94  H   pos: (  0.015850  0.256501  1.594166)  bare sigma:          14.26
            17.5634         12.1027         -8.7971
            12.4508         14.9396         -9.2686
           -10.4245        -10.2865         10.2697

     Atom 95  H   pos: (  0.113357  0.324496  1.604963)  bare sigma:          17.96
            19.6271          5.7712          8.9133
             5.4916         12.5752          3.4297
             9.8352          4.2845         21.6803

     Atom 96  O   pos: (  0.188924  0.043301  0.920543)  bare sigma:          69.60
            63.0928          2.6092          1.3508
             0.5316         75.9542          4.7547
            -0.0719          4.7904         69.7466

     Atom 97  H   pos: (  0.148239  0.062995  0.981273)  bare sigma:          14.35
            11.0941         -5.0080        -11.3849
            -4.3638          9.2525          8.4105
           -11.2651          9.0225         22.6999

     Atom 98  H   pos: ( -0.119356  0.442244  0.919732)  bare sigma:          15.68
             5.2129          2.1626          0.0234
             1.3949         32.9792          6.9360
            -0.0024          5.1107          8.8505

     Atom 99  O   pos: (  0.707401  0.365551  0.987426)  bare sigma:          68.56
            70.3756         -0.7636         -4.5940
            -2.1669         66.7360         -1.4024
            -5.6372         -0.2726         68.5600

     Atom100  H   pos: (  0.759967  0.338131  0.935006)  bare sigma:           9.57
            16.0277         -6.2856        -16.3669
            -7.7890          1.4149          7.3869
           -17.9594          6.5806         11.2646

     Atom101  H   pos: (  0.644899  0.327673  0.977125)  bare sigma:          20.54
            26.0720          5.9600         -0.6188
             6.3994         19.5141         -1.1814
             0.4719         -0.5435         16.0459

     Atom102  O   pos: (  0.520528  0.112687  1.573057)  bare sigma:          69.44
            72.6753         -1.8586         -0.4553
            -3.2403         64.3519          2.7500
            -1.0433          1.8787         71.3007

     Atom103  H   pos: (  0.578791  0.130928  1.616875)  bare sigma:          15.64
            23.2456          3.6956         12.4400
             3.8203          5.8771          4.2595
            13.1251          4.3820         17.8115

     Atom104  H   pos: (  0.460833  0.118489  1.620963)  bare sigma:          12.74
            22.5478         -2.4161        -15.3230
            -2.7253          1.2170          3.0303
           -16.5048          3.0776         14.4647

     Atom105  O   pos: (  0.294291  0.215318  0.958767)  bare sigma:          73.87
            78.4565          0.3044          1.1332
             2.7754         75.2679         -3.1922
             1.9988         -3.5080         67.8774

     Atom106  H   pos: (  0.281462  0.141918  0.963826)  bare sigma:          17.72
            13.1881          7.6890          0.3709
             6.6658         30.0866         -2.0798
             0.9146         -1.2799          9.8815

     Atom107  H   pos: (  0.230285  0.239692  0.926043)  bare sigma:          15.51
            26.9521         -7.3606         10.4190
            -5.2209         11.0628         -4.5300
            10.2874         -5.6238          8.5181

     Atom108  O   pos: ( -0.038330  0.071111  0.888376)  bare sigma:          64.87
            59.4933          3.3564          2.4004
             3.9913         70.3717          1.2793
             3.4093         -0.3256         64.7325

     Atom109  H   pos: (  0.917896  0.018354  0.839454)  bare sigma:          13.36
            12.2533         10.4871         11.1720
            11.8170         14.6946          9.8966
            10.8478          8.3723         13.1441

     Atom110  H   pos: (  0.984337  0.004778  0.933677)  bare sigma:          12.97
             4.6879         -5.6920          6.4798
            -6.2716         22.0438        -12.8742
             6.8482        -12.7142         12.1701

     Atom111  O   pos: (  0.016534  0.249191  1.282592)  bare sigma:          70.70
            69.1341          1.4560         -1.9602
             2.3298         76.9518         -3.8455
            -2.5789         -4.1824         66.0132

     Atom112  H   pos: (  0.090920  0.257603  1.278190)  bare sigma:          16.28
            32.6158          4.6643         -1.4887
             4.3256          7.7742         -1.1219
            -1.2825         -0.9181          8.4646

     Atom113  H   pos: (  0.003735  0.176936  1.308568)  bare sigma:          11.00
             0.7348          6.2238         -1.7681
             8.1633         29.6341        -10.2409
            -2.3634        -10.1118          2.6266

     Atom114  O   pos: (  0.290433  0.018459  1.534450)  bare sigma:          76.01
            68.6796         -1.5263          4.6799
            -2.3772         83.2420          5.6770
             5.3134          7.3227         76.1097

     Atom115  H   pos: (  0.007043  0.419828  1.546755)  bare sigma:          14.56
             7.3117         -9.7897          2.1448
            -9.6254         32.3704         -1.1937
             2.4232         -1.3891          3.9857

     Atom116  H   pos: (  0.319691  0.053200  1.593690)  bare sigma:          17.71
            12.7661          4.9784          7.7161
             3.9788         16.9365         11.2717
             7.5661         12.9343         23.4155

     Atom117  O   pos: (  0.660975  0.126204  0.030092)  bare sigma:          67.21
            74.6923         -1.0193         -1.5339
            -1.3140         60.7360          1.5250
            -1.1477          1.7712         66.1938

     Atom118  H   pos: (  0.721546  0.165651  0.050213)  bare sigma:          15.88
            26.4670          9.2459          6.4071
             9.7932         11.1179          4.3082
             6.7682          4.1583         10.0698

     Atom119  H   pos: (  0.603474  0.154304  0.075655)  bare sigma:          10.65
            21.4794         -9.2015        -14.2737
            -9.7107          2.4019          7.2631
           -15.2387          7.1762          8.0559

     Atom120  O   pos: (  0.782046  0.097658  1.538876)  bare sigma:          74.28
            77.9584          2.5445          2.3410
             3.3722         68.2377          3.3120
             3.6764          3.3147         76.6508

     Atom121  H   pos: (  0.843655  0.115885  1.579159)  bare sigma:          14.79
            23.8853          5.9839         12.0383
             6.5173          7.1505          5.5096
            13.8562          6.0342         13.3389

     Atom122  H   pos: (  0.727240  0.111240  1.587147)  bare sigma:          18.99
            24.1337         -1.8041         -9.8984
            -2.1939         11.2884          3.2593
           -10.3295          3.4743         21.5388

     Atom123  O   pos: (  0.166974  0.337589  0.043671)  bare sigma:          72.67
            73.9712          0.2696         -0.9580
             0.2143         72.1848          2.6670
             0.5206          3.7946         71.8396

     Atom124  H   pos: (  0.144972  0.401187  0.077925)  bare sigma:          15.26
             7.9361         -6.5737         -2.9609
            -7.6474         24.5993         11.1734
            -3.7992         11.7216         13.2422

     Atom125  H   pos: (  0.235149  0.327948  0.072235)  bare sigma:          18.35
            27.0830         -2.8922          5.9280
            -2.1577         13.2485          0.8669
             6.6111          0.1587         14.7048

     Atom126  O   pos: (  0.175529  0.130779  1.705193)  bare sigma:          67.73
            76.4082         -3.5440          1.3183
            -1.3290         63.9281          0.8234
             4.2286          0.4943         62.8521

     Atom127  H   pos: (  0.155605  0.181923  0.023288)  bare sigma:          19.46
            17.0651         -5.7322         -1.1957
            -6.2058         29.0915          3.8617
            -0.8958          3.4023         12.2261

     Atom128  H   pos: (  0.252926  0.136814  1.700261)  bare sigma:          10.68
            36.5344          0.1653         -1.0868
             1.6232         -2.2676          0.6360
            -0.4270          0.7560         -2.2259

     Atom129  O   pos: ( -0.188943  0.329427  1.594275)  bare sigma:          71.97
            67.1659         -7.0983          3.1039
            -7.8478         77.8885         -5.9425
             5.7664         -7.7118         70.8474

     Atom130  H   pos: ( -0.205413  0.375130  1.649856)  bare sigma:          19.59
            13.9853         -4.4243         -1.6492
            -4.4621         23.2990          4.9062
            -2.7904          6.2361         21.4945

     Atom131  H   pos: (  0.858322  0.266048  1.619351)  bare sigma:          13.71
            14.5232        -15.3169          6.1879
           -14.7639         20.6193         -7.5655
             7.8160         -9.2924          5.9771

     Atom132  O   pos: (  0.391144  0.476173  1.375297)  bare sigma:          70.63
            75.6884          9.3184         -3.3699
             8.1167         60.9672         -2.1905
            -3.8761         -0.7089         75.2381

     Atom133  H   pos: (  0.736466  0.030856  1.426301)  bare sigma:          17.10
            14.6794          6.5110          9.1001
             6.3842         12.7573          7.4459
             9.7029          8.5193         23.8668

     Atom134  H   pos: (  0.328991  0.445211  1.410409)  bare sigma:          11.13
            21.5665         11.9355        -13.9843
            11.7184          2.1769         -6.5662
           -14.4849         -6.6594          9.6374

     Atom135  O   pos: (  0.542557  0.369699  1.698622)  bare sigma:          72.65
            68.4135          5.4128          0.8339
             4.9871         75.9084         -2.6467
             0.2460         -2.3644         73.6255

     Atom136  H   pos: (  0.584726  0.406287  0.039986)  bare sigma:          16.60
            12.6959          9.9526          5.4253
             9.3650         23.0202          7.9326
             5.8029          9.3769         14.0739

     Atom137  H   pos: (  0.543264  0.293675  0.054391)  bare sigma:          14.43
             4.6126          3.2352         -1.2252
             3.4278         23.8576        -13.3767
            -1.7821        -14.6313         14.8267

     Atom138  O   pos: (  0.224236  0.301256  1.258434)  bare sigma:          76.81
            72.1991          0.0141         -2.4421
             0.5840         76.5303         -1.9328
            -3.5887         -0.9613         81.7126

     Atom139  H   pos: (  0.232515  0.271369  1.327860)  bare sigma:          14.53
             4.4807          0.5257          0.4512
             1.2942          9.5963        -11.2203
            -0.7388         -9.4676         29.5054

     Atom140  H   pos: (  0.263231  0.255830  1.214872)  bare sigma:          19.71
            18.4621         -5.3571         -5.7794
            -5.8829         19.8831          7.3916
            -5.0596          6.2314         20.7831

     Atom141  O   pos: (  0.427713  0.177329  1.236692)  bare sigma:          70.33
            69.1067         -1.6146         -1.1301
            -1.1933         70.2140          2.8132
            -0.6802          2.6502         71.6573

     Atom142  H   pos: (  0.479240  0.121859  1.228120)  bare sigma:          13.71
            17.7292        -16.2187         -4.0823
           -16.2701         19.1588          3.1902
            -3.2054          2.4762          4.2494

     Atom143  H   pos: (  0.434695  0.199514  1.309584)  bare sigma:          12.89
             2.0787          0.9529          3.7916
             0.5706          4.0834          9.7899
             3.2807         10.5860         32.5180

     Atom144  O   pos: (  0.440769  0.199163  0.820877)  bare sigma:          72.69
            75.2921         -1.4174        -10.4747
            -3.5040         71.0127          4.7784
           -10.1078          3.0058         71.7733

     Atom145  H   pos: (  0.464710  0.267483  0.804447)  bare sigma:          18.18
            13.5216          7.1628         -4.4942
             8.3554         28.7941         -3.7037
            -4.2137         -2.9842         12.2194

     Atom146  H   pos: (  0.386493  0.208099  0.874235)  bare sigma:          12.37
            20.1006          0.2712        -18.9808
            -1.6296          1.0578          2.9485
           -19.1440          1.0039         15.9615

     Atom147  O   pos: (  0.203783  0.192942  1.430053)  bare sigma:          79.01
            76.9406         -5.4344         -3.8748
            -5.8549         80.6605         -4.5985
            -2.6569         -3.4418         79.4168

     Atom148  H   pos: (  0.236212  0.137962  1.468103)  bare sigma:          18.27
            14.2406         -8.2385          4.2807
            -9.1137         25.3475         -8.4845
             5.4044         -9.2505         15.2274

     Atom149  H   pos: (  0.153147  0.225308  1.475078)  bare sigma:          16.44
            18.7442         -9.1476         -9.8879
            -8.1087         14.0231          5.8649
           -10.5630          7.4545         16.5629

     Atom150  O   pos: (  0.568611  0.032232  1.210546)  bare sigma:          75.57
            73.0579         -0.3741          5.3269
             0.7819         79.9190         -2.8231
             4.6886         -5.2462         73.7193

     Atom151  H   pos: (  0.242089  0.433708  1.223662)  bare sigma:          15.05
             6.9097          6.9204          0.6188
             7.7196         32.1014         -3.1747
             0.4147         -4.8613          6.1509

     Atom152  H   pos: (  0.617692  0.041331  1.266844)  bare sigma:          16.11
            18.3076          0.8358         14.0300
             0.5252          6.8138         -1.0173
            14.3325         -0.6282         23.1989

     Atom153  O   pos: (  0.501889  0.324068  1.117932)  bare sigma:          68.81
            61.6982          0.7773         -0.8196
             1.1316         75.7234         -0.3959
            -1.6895         -1.1331         69.0058

     Atom154  H   pos: (  0.518206  0.385404  1.161256)  bare sigma:          12.02
             0.1321          5.4320          2.2225
             5.2822         24.1987         15.3632
             2.3593         16.1838         11.7172

     Atom155  H   pos: (  0.463952  0.275652  1.163082)  bare sigma:          13.21
             7.2958          9.8344         -8.7336
             9.3853         18.5690        -12.8063
            -8.9202        -13.6784         13.7542

     Atom156  O   pos: (  0.367216  0.312517  1.596006)  bare sigma:          71.41
            68.3032         -0.9811          4.9957
             1.4400         73.8704         -4.9426
             3.3083         -5.7407         72.0514

     Atom157  H   pos: (  0.364464  0.247397  1.635756)  bare sigma:          13.60
             3.0398          0.6202          0.3521
             1.9272         26.8256        -14.4120
            -0.4327        -15.6529         10.9217

     Atom158  H   pos: (  0.423858  0.350898  1.626528)  bare sigma:          16.78
            23.4407          9.0779          8.5287
             8.9296         13.6613          3.8797
             9.1644          4.5383         13.2483

     Atom159  O   pos: (  0.628759  0.173727  1.068268)  bare sigma:          71.62
            69.3261         -5.0676         -5.9402
            -3.4838         74.3186         -3.3772
            -7.1552         -0.8518         71.2219

     Atom160  H   pos: (  0.606549  0.113119  1.107016)  bare sigma:          15.20
             7.2853          5.1914         -6.4726
             4.3238         21.7078        -12.7648
            -5.9727        -13.0524         16.5962

     Atom161  H   pos: (  0.585177  0.231687  1.090934)  bare sigma:          13.33
            13.0642        -14.9811         -7.1480
           -14.5212         21.7983          4.7390
            -7.7517          5.5439          5.1320

     Atom162  O   pos: (  0.423937  0.414431  0.955994)  bare sigma:          71.35
            68.6679         -4.1082         -0.7310
            -5.3131         68.1693         -5.2966
             0.8342         -5.8830         77.2254

     Atom163  H   pos: (  0.471541  0.391712  0.902610)  bare sigma:          15.60
            15.7374         -3.3275        -13.6693
            -3.6424          7.1012          4.3026
           -12.6434          3.1088         23.9705

     Atom164  H   pos: (  0.444647  0.379002  1.020343)  bare sigma:          12.44
             3.8193         -4.6949          9.4877
            -4.7548          6.7084        -13.3553
             8.5378        -12.3016         26.7940

     Atom165  O   pos: (  0.835319  0.170116  1.084495)  bare sigma:          72.62
            76.5432          2.5101         -3.6496
             1.0943         69.1566         -8.1239
            -2.7800         -8.0537         72.1715

     Atom166  H   pos: (  0.761865  0.184317  1.076987)  bare sigma:          15.33
            33.1371         -4.3610          3.9346
            -3.5915          6.0087         -1.8748
             2.7288         -1.7742          6.8450

     Atom167  H   pos: (  0.836212  0.112263  1.133490)  bare sigma:          14.00
             3.4547          0.4436         -0.1253
            -1.1015         20.1690        -17.0232
             1.3596        -17.0940         18.3631

     Atom168  O   pos: (  0.686194  0.125082  0.882423)  bare sigma:          67.37
            61.8888         -0.9033         -3.6667
            -1.2383         66.3636         -0.5161
            -2.4606         -2.0727         73.8445

     Atom169  H   pos: (  0.711488  0.058670  0.910113)  bare sigma:          13.47
             4.8983         -7.7622          2.5124
            -7.8112         28.2038         -7.7177
             3.2166        -10.0956          7.3008

     Atom170  H   pos: (  0.655715  0.154891  0.945417)  bare sigma:          13.28
             5.2972         -4.2039         -8.6790
            -3.8012          6.7454          9.0881
            -9.0271          9.7459         27.7828

     Atom171  O   pos: (  0.229055  0.441250  0.896928)  bare sigma:          72.82
            74.7316          6.1699          2.6633
             4.6781         73.5965         -4.2864
             2.0904         -6.3156         70.1192

     Atom172  H   pos: (  0.182436  0.383125  0.904198)  bare sigma:          16.53
            18.3265         13.9003          1.5727
            15.0298         24.2697         -0.8743
             0.5645         -1.9588          6.9870

     Atom173  H   pos: (  0.294893  0.419518  0.926489)  bare sigma:          14.77
            29.7817         -2.1484          9.5052
            -3.7528          7.9558         -3.2026
            10.1319         -3.2424          6.5857

     Atom174  O   pos: (  0.464365  0.237318  1.425673)  bare sigma:          70.24
            66.1266         -2.4467          2.7628
            -2.8654         68.1469          1.3022
             1.3477          1.1086         76.4594

     Atom175  H   pos: (  0.491924  0.183905  1.472513)  bare sigma:          13.83
             5.9907         -7.6995          6.1852
            -7.9968         17.1705        -13.2642
             6.7811        -14.2061         18.3360

     Atom176  H   pos: (  0.413722  0.270270  1.470644)  bare sigma:          16.09
            16.4525         -7.3957         -8.8742
            -7.0333         11.7599          6.1109
            -9.7461          7.0345         20.0698

     Atom177  O   pos: (  0.608900  0.370338  1.491633)  bare sigma:          72.80
            77.1870          8.1654         -1.7123
             7.4901         69.1261          0.4325
            -1.1840          1.5489         72.0856

     Atom178  H   pos: (  0.559601  0.325224  1.456753)  bare sigma:          14.99
            19.0554         13.6776          8.1945
            13.4416         15.5834          7.2720
             7.1737          6.6743         10.3284

     Atom179  H   pos: (  0.593233  0.365097  1.564660)  bare sigma:          16.72
            10.8952          1.3906         -6.6919
             1.6364          7.5360         -1.4279
            -4.9931          0.6630         31.7381

     Atom180  O   pos: (  0.057278  0.052997  1.569771)  bare sigma:          65.61
            61.1834         -1.3042          0.2983
            -2.0762         67.9553         11.8323
            -1.3997         12.3240         67.6782

     Atom181  H   pos: (  0.000109  0.094076  1.596489)  bare sigma:          14.72
            19.8856        -11.4200         -7.4027
           -12.4665         15.4585          9.1898
            -9.0290          9.8028          8.8046

     Atom182  H   pos: (  0.114391  0.078261  1.613257)  bare sigma:          13.06
            17.9015          6.9359         12.6434
             7.8237          6.7915          9.3753
            13.4940          9.3286         14.4761

     Atom183  O   pos: (  0.106985  0.264242  0.875769)  bare sigma:          48.42
            56.3087         11.5448        -12.5212
            10.1413         47.6515         13.0562
            -8.3069         13.0340         41.2937

     Atom184  H   pos: (  0.094876  0.314105  0.822392)  bare sigma:          20.09
            14.4279          1.2938          0.4716
             0.4890         21.5777         -8.5636
             1.3640         -8.1282         24.2636

     Atom185  O   pos: ( -0.151522  0.317444  0.866433)  bare sigma:          42.61
            39.8341        -10.7353         16.5629
            -5.4204         45.8666          9.7064
             8.6518          8.5628         42.1192

     Atom186  H   pos: ( -0.141755  0.364945  0.807656)  bare sigma:          14.64
             4.3365          0.2204         -0.9032
             1.1626         16.6074        -12.0929
            -2.2971        -11.5216         22.9679

     Atom187  O   pos: ( -0.020008  0.060364  1.340701)  bare sigma:          53.05
            49.3878         -2.2205         13.3973
            -2.3402         56.6974         -3.0632
            11.9376         -2.4932         53.0572

     Atom188  H   pos: (  0.935345  0.048405  1.397706)  bare sigma:          21.07
            20.3468         -0.3497         -5.4572
            -0.3500         16.4320         -1.7883
            -5.1829         -2.1080         26.4358

     Diamagnetic contribution in ppm:

     Atom  1  Ca  pos: (  0.440981  0.002533  0.509955)  dia sigma:          -4.21
            -4.2257          0.0060         -0.0067
             0.0060         -4.1904         -0.0187
            -0.0067         -0.0187         -4.2029

     Atom  2  Ca  pos: (  0.195135  0.000697  0.354051)  dia sigma:          -4.22
            -4.2300          0.0072         -0.0030
             0.0072         -4.2215         -0.0021
            -0.0030         -0.0021         -4.2185

     Atom  3  Ca  pos: (  0.034985  0.224895  0.336998)  dia sigma:          -4.23
            -4.2289          0.0119          0.0058
             0.0119         -4.2362          0.0096
             0.0058          0.0096         -4.2147

     Atom  4  Ca  pos: (  0.286450  0.221925  0.532588)  dia sigma:          -4.23
            -4.2124         -0.0108          0.0068
            -0.0108         -4.2709         -0.0029
             0.0068         -0.0029         -4.2017

     Atom  5  Ca  pos: (  0.783486  0.186334  0.743379)  dia sigma:          -4.22
            -4.2551         -0.0082         -0.0023
            -0.0082         -4.2023         -0.0290
            -0.0023         -0.0290         -4.1969

     Atom  6  Ca  pos: (  0.100105  0.118417  0.772922)  dia sigma:          -4.20
            -4.1819          0.0274         -0.0001
             0.0274         -4.2143         -0.0186
            -0.0001         -0.0186         -4.2007

     Atom  7  Ca  pos: ( -0.036689  0.237453  0.975353)  dia sigma:          -4.25
            -4.2575         -0.0048          0.0113
            -0.0048         -4.2369         -0.0011
             0.0113         -0.0011         -4.2626

     Atom  8  Ca  pos: (  0.631568  0.454901  0.471314)  dia sigma:          -4.21
            -4.2243         -0.0002         -0.0099
            -0.0002         -4.2225         -0.0031
            -0.0099         -0.0031         -4.1750

     Atom  9  Ca  pos: (  0.698995 -0.005644  0.324279)  dia sigma:          -4.23
            -4.2324          0.0103         -0.0009
             0.0103         -4.2406         -0.0051
            -0.0009         -0.0051         -4.2167

     Atom 10  Ca  pos: (  0.547257  0.229095  0.318496)  dia sigma:          -4.23
            -4.2311          0.0127         -0.0074
             0.0127         -4.2373         -0.0095
            -0.0074         -0.0095         -4.2257

     Atom 11  Ca  pos: (  0.787357  0.219556  0.460339)  dia sigma:          -4.20
            -4.2094         -0.0062          0.0147
            -0.0062         -4.2106          0.0071
             0.0147          0.0071         -4.1707

     Atom 12  Ca  pos: (  0.549771  0.077011  0.747837)  dia sigma:          -4.24
            -4.2428          0.0060          0.0112
             0.0060         -4.2363          0.0125
             0.0112          0.0125         -4.2309

     Atom 13  Ca  pos: ( -0.221419  0.418849  1.441620)  dia sigma:          -4.25
            -4.2482          0.0180          0.0090
             0.0180         -4.2546          0.0011
             0.0090          0.0011         -4.2503

     Atom 14  Si  pos: ( -0.065298  0.161519  0.088765)  dia sigma:           1.92
             1.9426          0.0004          0.0059
             0.0004          1.9382          0.0036
             0.0059          0.0036          1.8813

     Atom 15  Si  pos: (  0.553755  0.247884  0.580881)  dia sigma:           1.92
             1.9133         -0.0347          0.0027
            -0.0347          1.9364          0.0139
             0.0027          0.0139          1.8983

     Atom 16  Si  pos: (  0.783796  0.248437  0.234783)  dia sigma:           1.94
             1.9311         -0.0250         -0.0126
            -0.0250          1.9496          0.0099
            -0.0126          0.0099          1.9362

     Atom 17  Si  pos: (  0.408370  0.136031  0.123550)  dia sigma:           1.92
             1.9032         -0.0343         -0.0171
            -0.0343          1.9555         -0.0183
            -0.0171         -0.0183          1.9095

     Atom 18  Si  pos: (  0.002506  0.217034  0.593861)  dia sigma:           1.94
             1.9398         -0.0222         -0.0073
            -0.0222          1.9703          0.0016
            -0.0073          0.0016          1.9163

     Atom 19  Si  pos: (  0.283745  0.246803  0.294909)  dia sigma:           1.94
             1.9171         -0.0326         -0.0023
            -0.0326          1.9699          0.0034
            -0.0023          0.0034          1.9443

     Atom 20  Si  pos: ( -0.112353  0.437457  0.588341)  dia sigma:           1.94
             1.9440         -0.0336          0.0042
            -0.0336          1.9754         -0.0021
             0.0042         -0.0021          1.8894

     Atom 21  Si  pos: (  0.150909  0.445694  0.288029)  dia sigma:           1.96
             1.9514         -0.0369          0.0119
            -0.0369          1.9629         -0.0118
             0.0119         -0.0118          1.9671

     Atom 22  Si  pos: (  0.404251  0.450015  0.581533)  dia sigma:           1.90
             1.8978         -0.0384          0.0042
            -0.0384          1.9280         -0.0059
             0.0042         -0.0059          1.8830

     Atom 23  Si  pos: (  0.654936  0.444729  0.238639)  dia sigma:           1.95
             1.9398         -0.0323          0.0073
            -0.0323          1.9584         -0.0153
             0.0073         -0.0153          1.9522

     Atom 24  O   pos: (  0.218301  0.346295  0.254048)  dia sigma:          18.46
            18.4497         -0.3065          0.0571
            -0.3065         18.7059          0.0174
             0.0571          0.0174         18.2276

     Atom 25  O   pos: (  0.269428  0.050523  0.535473)  dia sigma:          17.82
            17.8651          0.1784         -0.1006
             0.1784         17.7976         -0.0799
            -0.1006         -0.0799         17.7915

     Atom 26  O   pos: (  0.523975  0.052962  0.345431)  dia sigma:          17.73
            17.7000          0.0692          0.0966
             0.0692         17.7564          0.1142
             0.0966          0.1142         17.7347

     Atom 27  O   pos: ( -0.205849  0.414786  0.508851)  dia sigma:          17.77
            17.7907          0.0730          0.1543
             0.0730         17.6804          0.0664
             0.1543          0.0664         17.8385

     Atom 28  O   pos: (  0.057586  0.407330  0.358298)  dia sigma:          17.75
            17.7692          0.0462         -0.1196
             0.0462         17.6872         -0.0955
            -0.1196         -0.0955         17.7933

     Atom 29  O   pos: (  0.372617  0.121208  0.006005)  dia sigma:          17.78
            17.7363         -0.0002          0.0956
            -0.0002         17.6125          0.0630
             0.0956          0.0630         17.9939

     Atom 30  O   pos: (  0.029394  0.219806  0.149136)  dia sigma:          18.32
            18.4253          0.5619         -0.0672
             0.5619         18.2655         -0.1472
            -0.0672         -0.1472         18.2613

     Atom 31  H   pos: (  0.076032  0.266677  0.113000)  dia sigma:           0.96
             0.9574         -0.0000         -0.0000
            -0.0000          0.9574         -0.0000
            -0.0000         -0.0000          0.9574

     Atom 32  O   pos: ( -0.054376  0.161839  0.689453)  dia sigma:          17.66
            17.6743          0.0228         -0.1186
             0.0228         17.5793         -0.1174
            -0.1186         -0.1174         17.7148

     Atom 33  O   pos: (  0.314953  0.188024  0.188600)  dia sigma:          18.42
            18.3945         -0.1937         -0.2392
            -0.1937         18.2747          0.2256
            -0.2392          0.2256         18.5917

     Atom 34  O   pos: (  0.712031  0.031717  0.687999)  dia sigma:          17.76
            17.6660         -0.0354          0.0697
            -0.0354         17.6878          0.1236
             0.0697          0.1236         17.9400

     Atom 35  O   pos: (  0.932979  0.032112  0.125715)  dia sigma:          18.37
            18.0528          0.0050          0.0880
             0.0050         18.5945         -0.2594
             0.0880         -0.2594         18.4716

     Atom 36  O   pos: (  0.488662  0.355740  0.590145)  dia sigma:          18.50
            18.5701         -0.3070         -0.0022
            -0.3070         18.7217         -0.0052
            -0.0022         -0.0052         18.1989

     Atom 37  O   pos: (  0.707399  0.339572  0.196080)  dia sigma:          18.41
            18.3554         -0.3286          0.0590
            -0.3286         18.6342          0.0386
             0.0590          0.0386         18.2464

     Atom 38  O   pos: (  0.758540  0.048242  0.486041)  dia sigma:          17.79
            17.7516          0.1041         -0.1343
             0.1041         17.7621         -0.1121
            -0.1343         -0.1121         17.8582

     Atom 39  O   pos: (  0.032267  0.048962  0.308642)  dia sigma:          17.85
            17.8065          0.0576          0.1373
             0.0576         17.8794          0.0977
             0.1373          0.0977         17.8674

     Atom 40  O   pos: (  0.292509  0.402793  0.555009)  dia sigma:          17.69
            17.8570          0.1365          0.0819
             0.1365         17.6594          0.0464
             0.0819          0.0464         17.5524

     Atom 41  O   pos: (  0.556158  0.411740  0.304476)  dia sigma:          17.84
            17.8793          0.0466         -0.1406
             0.0466         17.7506         -0.0764
            -0.1406         -0.0764         17.8783

     Atom 42  O   pos: ( -0.065961  0.183702  1.660016)  dia sigma:          17.76
            17.6203          0.0284          0.0311
             0.0284         17.6439          0.0107
             0.0311          0.0107         18.0183

     Atom 43  O   pos: (  0.513372  0.197379  0.138760)  dia sigma:          17.69
            17.8412          0.1566         -0.0361
             0.1566         17.6394          0.0141
            -0.0361          0.0141         17.5976

     Atom 44  O   pos: (  0.627262  0.240921  0.682319)  dia sigma:          17.66
            17.6460         -0.0175          0.1587
            -0.0175         17.5552          0.0287
             0.1587          0.0287         17.7741

     Atom 45  O   pos: (  0.829012  0.204454  0.125496)  dia sigma:          18.40
            18.4945         -0.2038         -0.1810
            -0.2038         18.1769          0.2005
            -0.1810          0.2005         18.5165

     Atom 46  O   pos: (  0.472208  0.154093  0.581482)  dia sigma:          17.69
            17.7755          0.1398          0.0442
             0.1398         17.7415         -0.0547
             0.0442         -0.0547         17.5677

     Atom 47  O   pos: (  0.715145  0.164518  0.293285)  dia sigma:          17.84
            17.8037          0.0924         -0.1081
             0.0924         17.8770         -0.0894
            -0.1081         -0.0894         17.8392

     Atom 48  O   pos: (  0.619624  0.262071  0.476485)  dia sigma:          17.85
            17.8085          0.0538         -0.1608
             0.0538         17.7556         -0.0770
            -0.1608         -0.0770         17.9849

     Atom 49  O   pos: ( -0.130113  0.294408  0.318138)  dia sigma:          17.82
            17.8500         -0.0255          0.1730
            -0.0255         17.7232          0.1135
             0.1730          0.1135         17.8778

     Atom 50  O   pos: ( -0.027658  0.161969  0.486684)  dia sigma:          17.84
            17.8256          0.0541          0.1339
             0.0541         17.7190          0.1071
             0.1339          0.1071         17.9632

     Atom 51  O   pos: (  0.207271  0.181011  0.365904)  dia sigma:          17.77
            17.7740          0.0742         -0.1469
             0.0742         17.7250         -0.0469
            -0.1469         -0.0469         17.8127

     Atom 52  O   pos: (  0.124790  0.230842  0.621339)  dia sigma:          17.58
            17.7550          0.0974          0.1005
             0.0974         17.5007          0.0427
             0.1005          0.0427         17.4875

     Atom 53  O   pos: (  0.380837  0.282245  0.361179)  dia sigma:          17.66
            17.7070          0.0459          0.1415
             0.0459         17.5992          0.0405
             0.1415          0.0405         17.6791

     Atom 54  O   pos: ( -0.141878  0.452762  0.706692)  dia sigma:          17.66
            17.5536          0.0026         -0.0482
             0.0026         17.5499         -0.0279
            -0.0482         -0.0279         17.8815

     Atom 55  O   pos: (  0.418351  0.016651  0.169579)  dia sigma:          18.24
            17.9681         -0.0421          0.1184
            -0.0421         18.3833         -0.2288
             0.1184         -0.2288         18.3755

     Atom 56  O   pos: ( -0.041209  0.333094  0.578089)  dia sigma:          18.50
            18.4701         -0.2435         -0.0310
            -0.2435         18.7844         -0.0244
            -0.0310         -0.0244         18.2349

     Atom 57  O   pos: (  0.117326  0.418898  0.699349)  dia sigma:          18.10
            18.5177         -0.2616         -0.2051
            -0.2616         18.2585          0.2797
            -0.2051          0.2797         17.5150

     Atom 58  H   pos: (  0.125024  0.345598  0.673202)  dia sigma:           0.89
             0.8908         -0.0000         -0.0000
            -0.0000          0.8908         -0.0000
            -0.0000         -0.0000          0.8908

     Atom 59  H   pos: (  0.044026  0.429845  0.706980)  dia sigma:           1.02
             1.0213         -0.0000         -0.0000
            -0.0000          1.0213         -0.0000
            -0.0000         -0.0000          1.0213

     Atom 60  O   pos: (  0.236811  0.412139  1.477483)  dia sigma:          18.05
            17.6729         -0.4784          0.1106
            -0.4784         18.3869         -0.0107
             0.1106         -0.0107         18.0790

     Atom 61  H   pos: (  0.222055  0.475195  1.516617)  dia sigma:           0.98
             0.9774         -0.0000         -0.0000
            -0.0000          0.9774         -0.0000
            -0.0000         -0.0000          0.9774

     Atom 62  H   pos: (  0.274951  0.369371  1.526610)  dia sigma:           0.98
             0.9832         -0.0000         -0.0000
            -0.0000          0.9832         -0.0000
            -0.0000         -0.0000          0.9832

     Atom 63  O   pos: (  0.546247  0.396379  0.793580)  dia sigma:          18.12
            18.1513         -0.5322          0.0663
            -0.5322         18.1458          0.1012
             0.0663          0.1012         18.0769

     Atom 64  H   pos: (  0.583730  0.345434  0.749918)  dia sigma:           0.92
             0.9236         -0.0000         -0.0000
            -0.0000          0.9236         -0.0000
            -0.0000         -0.0000          0.9236

     Atom 65  H   pos: (  0.494786  0.432259  0.748783)  dia sigma:           0.92
             0.9221         -0.0000         -0.0000
            -0.0000          0.9221         -0.0000
            -0.0000         -0.0000          0.9221

     Atom 66  O   pos: (  0.382229  0.430584  0.144665)  dia sigma:          18.08
            18.0629         -0.5748         -0.2775
            -0.5748         18.2921         -0.2197
            -0.2775         -0.2197         17.8962

     Atom 67  H   pos: (  0.374201  0.492258  0.101083)  dia sigma:           0.96
             0.9643         -0.0000         -0.0000
            -0.0000          0.9643         -0.0000
            -0.0000         -0.0000          0.9643

     Atom 68  H   pos: (  0.440439  0.395170  0.115374)  dia sigma:           1.04
             1.0388         -0.0000         -0.0000
            -0.0000          1.0388         -0.0000
            -0.0000         -0.0000          1.0388

     Atom 69  O   pos: ( -0.062260  0.418084  1.353018)  dia sigma:          18.18
            18.1555          0.0189          0.3447
             0.0189         18.4085          0.5084
             0.3447          0.5084         17.9700

     Atom 70  H   pos: ( -0.013554  0.450381  1.399088)  dia sigma:           1.02
             1.0224         -0.0000         -0.0000
            -0.0000          1.0224         -0.0000
            -0.0000         -0.0000          1.0224

     Atom 71  H   pos: ( -0.031298  0.350661  1.331862)  dia sigma:           0.91
             0.9124         -0.0000         -0.0000
            -0.0000          0.9124         -0.0000
            -0.0000         -0.0000          0.9124

     Atom 72  O   pos: ( -0.240302  0.437416  1.187119)  dia sigma:          18.03
            17.9380          0.1593         -0.1908
             0.1593         17.7862          0.5510
            -0.1908          0.5510         18.3620

     Atom 73  H   pos: ( -0.289876  0.455395  1.240391)  dia sigma:           1.00
             0.9983         -0.0000         -0.0000
            -0.0000          0.9983         -0.0000
            -0.0000         -0.0000          0.9983

     Atom 74  H   pos: (  0.727283  0.384612  1.132120)  dia sigma:           1.01
             1.0065         -0.0000         -0.0000
            -0.0000          1.0065         -0.0000
            -0.0000         -0.0000          1.0065

     Atom 75  O   pos: (  0.772745  0.236614  1.381531)  dia sigma:          18.18
            17.6235         -0.2724         -0.4592
            -0.2724         18.1524         -0.0866
            -0.4592         -0.0866         18.7703

     Atom 76  H   pos: (  0.806731  0.204177  1.324581)  dia sigma:           1.05
             1.0478         -0.0000         -0.0000
            -0.0000          1.0478         -0.0000
            -0.0000         -0.0000          1.0478

     Atom 77  H   pos: (  0.773497  0.187496  1.438991)  dia sigma:           0.97
             0.9685         -0.0000         -0.0000
            -0.0000          0.9685         -0.0000
            -0.0000         -0.0000          0.9685

     Atom 78  O   pos: (  0.829491  0.016682  1.218929)  dia sigma:          18.11
            18.5596          0.2018         -0.1058
             0.2018         17.6129          0.0226
            -0.1058          0.0226         18.1534

     Atom 79  H   pos: (  0.773268  0.007107  1.268935)  dia sigma:           0.96
             0.9642         -0.0000         -0.0000
            -0.0000          0.9642         -0.0000
            -0.0000         -0.0000          0.9642

     Atom 80  H   pos: (  0.891608  0.029700  1.265183)  dia sigma:           0.90
             0.8967         -0.0000         -0.0000
            -0.0000          0.8967         -0.0000
            -0.0000         -0.0000          0.8967

     Atom 81  O   pos: (  0.083159  0.130586  1.072984)  dia sigma:          18.16
            18.2392          0.5401          0.2624
             0.5401         18.2675         -0.2069
             0.2624         -0.2069         17.9588

     Atom 82  H   pos: (  0.144147  0.161056  1.102451)  dia sigma:           1.03
             1.0271         -0.0000         -0.0000
            -0.0000          1.0271         -0.0000
            -0.0000         -0.0000          1.0271

     Atom 83  H   pos: (  0.072584  0.069131  1.118522)  dia sigma:           0.92
             0.9192         -0.0000         -0.0000
            -0.0000          0.9192         -0.0000
            -0.0000         -0.0000          0.9192

     Atom 84  O   pos: (  0.207704 -0.016437  0.170875)  dia sigma:          18.10
            18.5910         -0.3440          0.0567
            -0.3440         17.8396         -0.4484
             0.0567         -0.4484         17.8595

     Atom 85  H   pos: ( -0.024357  0.454670  0.166907)  dia sigma:           1.03
             1.0328         -0.0000         -0.0000
            -0.0000          1.0328         -0.0000
            -0.0000         -0.0000          1.0328

     Atom 86  H   pos: (  0.185044  0.036588  0.122568)  dia sigma:           0.99
             0.9868         -0.0000         -0.0000
            -0.0000          0.9868         -0.0000
            -0.0000         -0.0000          0.9868

     Atom 87  O   pos: (  0.265692  0.067617  1.172718)  dia sigma:          17.99
            18.0573          0.5597         -0.0678
             0.5597         17.8575         -0.2518
            -0.0678         -0.2518         18.0628

     Atom 88  H   pos: (  0.242751  0.029593  1.233379)  dia sigma:           1.00
             0.9954         -0.0000         -0.0000
            -0.0000          0.9954         -0.0000
            -0.0000         -0.0000          0.9954

     Atom 89  H   pos: (  0.327223  0.104546  1.196286)  dia sigma:           0.98
             0.9824         -0.0000         -0.0000
            -0.0000          0.9824         -0.0000
            -0.0000         -0.0000          0.9824

     Atom 90  O   pos: (  0.003291  0.353341  1.100732)  dia sigma:          18.26
            17.5505         -0.1175         -0.0778
            -0.1175         18.8121         -0.2301
            -0.0778         -0.2301         18.4212

     Atom 91  H   pos: ( -0.001624  0.313506  1.164592)  dia sigma:           0.98
             0.9804         -0.0000         -0.0000
            -0.0000          0.9804         -0.0000
            -0.0000         -0.0000          0.9804

     Atom 92  H   pos: ( -0.009628  0.425309  1.119829)  dia sigma:           0.96
             0.9631         -0.0000         -0.0000
            -0.0000          0.9631         -0.0000
            -0.0000         -0.0000          0.9631

     Atom 93  O   pos: (  0.062763  0.301689  1.554905)  dia sigma:          17.96
            18.1805          0.5427          0.2006
             0.5427         17.7666         -0.0571
             0.2006         -0.0571         17.9357

     Atom 94  H   pos: (  0.015850  0.256501  1.594166)  dia sigma:           0.96
             0.9646         -0.0000         -0.0000
            -0.0000          0.9646         -0.0000
            -0.0000         -0.0000          0.9646

     Atom 95  H   pos: (  0.113357  0.324496  1.604963)  dia sigma:           1.02
             1.0160         -0.0000         -0.0000
            -0.0000          1.0160         -0.0000
            -0.0000         -0.0000          1.0160

     Atom 96  O   pos: (  0.188924  0.043301  0.920543)  dia sigma:          18.14
            17.7402         -0.1241         -0.4132
            -0.1241         18.5638          0.2663
            -0.4132          0.2663         18.1282

     Atom 97  H   pos: (  0.148239  0.062995  0.981273)  dia sigma:           0.97
             0.9737         -0.0000         -0.0000
            -0.0000          0.9737         -0.0000
            -0.0000         -0.0000          0.9737

     Atom 98  H   pos: ( -0.119356  0.442244  0.919732)  dia sigma:           0.99
             0.9927         -0.0000         -0.0000
            -0.0000          0.9927         -0.0000
            -0.0000         -0.0000          0.9927

     Atom 99  O   pos: (  0.707401  0.365551  0.987426)  dia sigma:          18.00
            18.5492          0.3332         -0.2205
             0.3332         17.7708          0.2766
            -0.2205          0.2766         17.6719

     Atom100  H   pos: (  0.759967  0.338131  0.935006)  dia sigma:           0.87
             0.8705         -0.0000         -0.0000
            -0.0000          0.8705         -0.0000
            -0.0000         -0.0000          0.8705

     Atom101  H   pos: (  0.644899  0.327673  0.977125)  dia sigma:           1.06
             1.0624         -0.0000         -0.0000
            -0.0000          1.0624         -0.0000
            -0.0000         -0.0000          1.0624

     Atom102  O   pos: (  0.520528  0.112687  1.573057)  dia sigma:          18.17
            18.7359          0.1581          0.0188
             0.1581         17.5771          0.1735
             0.0188          0.1735         18.2098

     Atom103  H   pos: (  0.578791  0.130928  1.616875)  dia sigma:           0.99
             0.9920         -0.0000         -0.0000
            -0.0000          0.9920         -0.0000
            -0.0000         -0.0000          0.9920

     Atom104  H   pos: (  0.460833  0.118489  1.620963)  dia sigma:           0.94
             0.9368         -0.0000         -0.0000
            -0.0000          0.9368         -0.0000
            -0.0000         -0.0000          0.9368

     Atom105  O   pos: (  0.294291  0.215318  0.958767)  dia sigma:          17.94
            17.9966         -0.1753          0.2785
            -0.1753         18.4002         -0.2947
             0.2785         -0.2947         17.4232

     Atom106  H   pos: (  0.281462  0.141918  0.963826)  dia sigma:           1.02
             1.0213         -0.0000         -0.0000
            -0.0000          1.0213         -0.0000
            -0.0000         -0.0000          1.0213

     Atom107  H   pos: (  0.230285  0.239692  0.926043)  dia sigma:           0.97
             0.9736         -0.0000         -0.0000
            -0.0000          0.9736         -0.0000
            -0.0000         -0.0000          0.9736

     Atom108  O   pos: ( -0.038330  0.071111  0.888376)  dia sigma:          18.20
            17.9874          0.0789          0.5467
             0.0789         18.2549         -0.1079
             0.5467         -0.1079         18.3474

     Atom109  H   pos: (  0.917896  0.018354  0.839454)  dia sigma:           0.95
             0.9483         -0.0000         -0.0000
            -0.0000          0.9483         -0.0000
            -0.0000         -0.0000          0.9483

     Atom110  H   pos: (  0.984337  0.004778  0.933677)  dia sigma:           0.95
             0.9468         -0.0000         -0.0000
            -0.0000          0.9468         -0.0000
            -0.0000         -0.0000          0.9468

     Atom111  O   pos: (  0.016534  0.249191  1.282592)  dia sigma:          18.16
            18.5699          0.2178         -0.1325
             0.2178         18.3171         -0.2727
            -0.1325         -0.2727         17.5824

     Atom112  H   pos: (  0.090920  0.257603  1.278190)  dia sigma:           1.00
             0.9982         -0.0000         -0.0000
            -0.0000          0.9982         -0.0000
            -0.0000         -0.0000          0.9982

     Atom113  H   pos: (  0.003735  0.176936  1.308568)  dia sigma:           0.89
             0.8929         -0.0000         -0.0000
            -0.0000          0.8929         -0.0000
            -0.0000         -0.0000          0.8929

     Atom114  O   pos: (  0.290433  0.018459  1.534450)  dia sigma:          18.12
            17.6083         -0.0836          0.4048
            -0.0836         18.5981          0.3294
             0.4048          0.3294         18.1492

     Atom115  H   pos: (  0.007043  0.419828  1.546755)  dia sigma:           0.96
             0.9562         -0.0000         -0.0000
            -0.0000          0.9562         -0.0000
            -0.0000         -0.0000          0.9562

     Atom116  H   pos: (  0.319691  0.053200  1.593690)  dia sigma:           1.01
             1.0136         -0.0000         -0.0000
            -0.0000          1.0136         -0.0000
            -0.0000         -0.0000          1.0136

     Atom117  O   pos: (  0.660975  0.126204  0.030092)  dia sigma:          18.11
            18.6046          0.2198         -0.1529
             0.2198         17.8608          0.2960
            -0.1529          0.2960         17.8619

     Atom118  H   pos: (  0.721546  0.165651  0.050213)  dia sigma:           0.99
             0.9939         -0.0000         -0.0000
            -0.0000          0.9939         -0.0000
            -0.0000         -0.0000          0.9939

     Atom119  H   pos: (  0.603474  0.154304  0.075655)  dia sigma:           0.89
             0.8850         -0.0000         -0.0000
            -0.0000          0.8850         -0.0000
            -0.0000         -0.0000          0.8850

     Atom120  O   pos: (  0.782046  0.097658  1.538876)  dia sigma:          18.09
            18.7420          0.0410         -0.1243
             0.0410         17.3661          0.2225
            -0.1243          0.2225         18.1653

     Atom121  H   pos: (  0.843655  0.115885  1.579159)  dia sigma:           0.97
             0.9650         -0.0000         -0.0000
            -0.0000          0.9650         -0.0000
            -0.0000         -0.0000          0.9650

     Atom122  H   pos: (  0.727240  0.111240  1.587147)  dia sigma:           1.03
             1.0331         -0.0000         -0.0000
            -0.0000          1.0331         -0.0000
            -0.0000         -0.0000          1.0331

     Atom123  O   pos: (  0.166974  0.337589  0.043671)  dia sigma:          18.08
            18.4571         -0.4020          0.2359
            -0.4020         18.1626          0.3208
             0.2359          0.3208         17.6231

     Atom124  H   pos: (  0.144972  0.401187  0.077925)  dia sigma:           0.98
             0.9760         -0.0000         -0.0000
            -0.0000          0.9760         -0.0000
            -0.0000         -0.0000          0.9760

     Atom125  H   pos: (  0.235149  0.327948  0.072235)  dia sigma:           1.01
             1.0133         -0.0000         -0.0000
            -0.0000          1.0133         -0.0000
            -0.0000         -0.0000          1.0133

     Atom126  O   pos: (  0.175529  0.130779  1.705193)  dia sigma:          18.12
            18.3932         -0.3075         -0.1062
            -0.3075         18.4659          0.1566
            -0.1062          0.1566         17.4925

     Atom127  H   pos: (  0.155605  0.181923  0.023288)  dia sigma:           1.05
             1.0550         -0.0000         -0.0000
            -0.0000          1.0550         -0.0000
            -0.0000         -0.0000          1.0550

     Atom128  H   pos: (  0.252926  0.136814  1.700261)  dia sigma:           0.91
             0.9101         -0.0000         -0.0000
            -0.0000          0.9101         -0.0000
            -0.0000         -0.0000          0.9101

     Atom129  O   pos: ( -0.188943  0.329427  1.594275)  dia sigma:          18.21
            17.8880         -0.6171          0.0074
            -0.6171         18.3836          0.3113
             0.0074          0.3113         18.3679

     Atom130  H   pos: ( -0.205413  0.375130  1.649856)  dia sigma:           1.05
             1.0469         -0.0000         -0.0000
            -0.0000          1.0469         -0.0000
            -0.0000         -0.0000          1.0469

     Atom131  H   pos: (  0.858322  0.266048  1.619351)  dia sigma:           0.96
             0.9627         -0.0000         -0.0000
            -0.0000          0.9627         -0.0000
            -0.0000         -0.0000          0.9627

     Atom132  O   pos: (  0.391144  0.476173  1.375297)  dia sigma:          18.18
            18.4101          0.5366          0.1449
             0.5366         17.7849          0.1263
             0.1449          0.1263         18.3577

     Atom133  H   pos: (  0.736466  0.030856  1.426301)  dia sigma:           1.01
             1.0103         -0.0000         -0.0000
            -0.0000          1.0103         -0.0000
            -0.0000         -0.0000          1.0103

     Atom134  H   pos: (  0.328991  0.445211  1.410409)  dia sigma:           0.90
             0.9024         -0.0000         -0.0000
            -0.0000          0.9024         -0.0000
            -0.0000         -0.0000          0.9024

     Atom135  O   pos: (  0.542557  0.369699  1.698622)  dia sigma:          18.09
            17.6856          0.4408          0.2164
             0.4408         18.5335         -0.1286
             0.2164         -0.1286         18.0403

     Atom136  H   pos: (  0.584726  0.406287  0.039986)  dia sigma:           1.00
             1.0000         -0.0000         -0.0000
            -0.0000          1.0000         -0.0000
            -0.0000         -0.0000          1.0000

     Atom137  H   pos: (  0.543264  0.293675  0.054391)  dia sigma:           0.95
             0.9512         -0.0000         -0.0000
            -0.0000          0.9512         -0.0000
            -0.0000         -0.0000          0.9512

     Atom138  O   pos: (  0.224236  0.301256  1.258434)  dia sigma:          18.01
            17.6106         -0.4208         -0.2906
            -0.4208         17.8655          0.0885
            -0.2906          0.0885         18.5672

     Atom139  H   pos: (  0.232515  0.271369  1.327860)  dia sigma:           0.95
             0.9517         -0.0000         -0.0000
            -0.0000          0.9517         -0.0000
            -0.0000         -0.0000          0.9517

     Atom140  H   pos: (  0.263231  0.255830  1.214872)  dia sigma:           1.05
             1.0471         -0.0000         -0.0000
            -0.0000          1.0471         -0.0000
            -0.0000         -0.0000          1.0471

     Atom141  O   pos: (  0.427713  0.177329  1.236692)  dia sigma:          18.13
            17.9378         -0.4247         -0.0154
            -0.4247         18.1176          0.3292
            -0.0154          0.3292         18.3450

     Atom142  H   pos: (  0.479240  0.121859  1.228120)  dia sigma:           0.96
             0.9550         -0.0000         -0.0000
            -0.0000          0.9550         -0.0000
            -0.0000         -0.0000          0.9550

     Atom143  H   pos: (  0.434695  0.199514  1.309584)  dia sigma:           0.94
             0.9359         -0.0000         -0.0000
            -0.0000          0.9359         -0.0000
            -0.0000         -0.0000          0.9359

     Atom144  O   pos: (  0.440769  0.199163  0.820877)  dia sigma:          18.20
            18.0904          0.2496         -0.5728
             0.2496         18.5242         -0.1675
            -0.5728         -0.1675         17.9918

     Atom145  H   pos: (  0.464710  0.267483  0.804447)  dia sigma:           1.03
             1.0333         -0.0000         -0.0000
            -0.0000          1.0333         -0.0000
            -0.0000         -0.0000          1.0333

     Atom146  H   pos: (  0.386493  0.208099  0.874235)  dia sigma:           0.93
             0.9276         -0.0000         -0.0000
            -0.0000          0.9276         -0.0000
            -0.0000         -0.0000          0.9276

     Atom147  O   pos: (  0.203783  0.192942  1.430053)  dia sigma:          18.14
            18.0874         -0.7034         -0.2173
            -0.7034         18.2148         -0.2084
            -0.2173         -0.2084         18.1170

     Atom148  H   pos: (  0.236212  0.137962  1.468103)  dia sigma:           1.02
             1.0231         -0.0000         -0.0000
            -0.0000          1.0231         -0.0000
            -0.0000         -0.0000          1.0231

     Atom149  H   pos: (  0.153147  0.225308  1.475078)  dia sigma:           0.99
             0.9870         -0.0000         -0.0000
            -0.0000          0.9870         -0.0000
            -0.0000         -0.0000          0.9870

     Atom150  O   pos: (  0.568611  0.032232  1.210546)  dia sigma:          18.14
            17.9840          0.3701          0.4915
             0.3701         18.4309          0.0314
             0.4915          0.0314         18.0088

     Atom151  H   pos: (  0.242089  0.433708  1.223662)  dia sigma:           0.97
             0.9664         -0.0000         -0.0000
            -0.0000          0.9664         -0.0000
            -0.0000         -0.0000          0.9664

     Atom152  H   pos: (  0.617692  0.041331  1.266844)  dia sigma:           0.99
             0.9897         -0.0000         -0.0000
            -0.0000          0.9897         -0.0000
            -0.0000         -0.0000          0.9897

     Atom153  O   pos: (  0.501889  0.324068  1.117932)  dia sigma:          18.14
            17.8443          0.4193         -0.1609
             0.4193         18.4604          0.0392
            -0.1609          0.0392         18.1113

     Atom154  H   pos: (  0.518206  0.385404  1.161256)  dia sigma:           0.93
             0.9294         -0.0000         -0.0000
            -0.0000          0.9294         -0.0000
            -0.0000         -0.0000          0.9294

     Atom155  H   pos: (  0.463952  0.275652  1.163082)  dia sigma:           0.95
             0.9476         -0.0000         -0.0000
            -0.0000          0.9476         -0.0000
            -0.0000         -0.0000          0.9476

     Atom156  O   pos: (  0.367216  0.312517  1.596006)  dia sigma:          18.15
            18.0654          0.4808          0.3153
             0.4808         18.4623         -0.1973
             0.3153         -0.1973         17.9273

     Atom157  H   pos: (  0.364464  0.247397  1.635756)  dia sigma:           0.95
             0.9496         -0.0000         -0.0000
            -0.0000          0.9496         -0.0000
            -0.0000         -0.0000          0.9496

     Atom158  H   pos: (  0.423858  0.350898  1.626528)  dia sigma:           1.00
             0.9984         -0.0000         -0.0000
            -0.0000          0.9984         -0.0000
            -0.0000         -0.0000          0.9984

     Atom159  O   pos: (  0.628759  0.173727  1.068268)  dia sigma:          18.22
            17.9441         -0.1736         -0.3442
            -0.1736         18.7804         -0.2091
            -0.3442         -0.2091         17.9379

     Atom160  H   pos: (  0.606549  0.113119  1.107016)  dia sigma:           0.98
             0.9758         -0.0000         -0.0000
            -0.0000          0.9758         -0.0000
            -0.0000         -0.0000          0.9758

     Atom161  H   pos: (  0.585177  0.231687  1.090934)  dia sigma:           0.96
             0.9561         -0.0000         -0.0000
            -0.0000          0.9561         -0.0000
            -0.0000         -0.0000          0.9561

     Atom162  O   pos: (  0.423937  0.414431  0.955994)  dia sigma:          18.23
            18.0554         -0.3603         -0.2619
            -0.3603         17.8920         -0.1578
            -0.2619         -0.1578         18.7521

     Atom163  H   pos: (  0.471541  0.391712  0.902610)  dia sigma:           1.00
             0.9966         -0.0000         -0.0000
            -0.0000          0.9966         -0.0000
            -0.0000         -0.0000          0.9966

     Atom164  H   pos: (  0.444647  0.379002  1.020343)  dia sigma:           0.93
             0.9349         -0.0000         -0.0000
            -0.0000          0.9349         -0.0000
            -0.0000         -0.0000          0.9349

     Atom165  O   pos: (  0.835319  0.170116  1.084495)  dia sigma:          18.25
            18.5709         -0.2600          0.1109
            -0.2600         18.1748         -0.5451
             0.1109         -0.5451         18.0058

     Atom166  H   pos: (  0.761865  0.184317  1.076987)  dia sigma:           0.99
             0.9864         -0.0000         -0.0000
            -0.0000          0.9864         -0.0000
            -0.0000         -0.0000          0.9864

     Atom167  H   pos: (  0.836212  0.112263  1.133490)  dia sigma:           0.96
             0.9614         -0.0000         -0.0000
            -0.0000          0.9614         -0.0000
            -0.0000         -0.0000          0.9614

     Atom168  O   pos: (  0.686194  0.125082  0.882423)  dia sigma:          18.25
            17.8994         -0.4886         -0.2088
            -0.4886         18.5160          0.0426
            -0.2088          0.0426         18.3467

     Atom169  H   pos: (  0.711488  0.058670  0.910113)  dia sigma:           0.95
             0.9524         -0.0000         -0.0000
            -0.0000          0.9524         -0.0000
            -0.0000         -0.0000          0.9524

     Atom170  H   pos: (  0.655715  0.154891  0.945417)  dia sigma:           0.95
             0.9527         -0.0000         -0.0000
            -0.0000          0.9527         -0.0000
            -0.0000         -0.0000          0.9527

     Atom171  O   pos: (  0.229055  0.441250  0.896928)  dia sigma:          18.20
            18.7088          0.2781          0.2896
             0.2781         18.2098         -0.2641
             0.2896         -0.2641         17.6888

     Atom172  H   pos: (  0.182436  0.383125  0.904198)  dia sigma:           1.00
             1.0019         -0.0000         -0.0000
            -0.0000          1.0019         -0.0000
            -0.0000         -0.0000          1.0019

     Atom173  H   pos: (  0.294893  0.419518  0.926489)  dia sigma:           0.98
             0.9767         -0.0000         -0.0000
            -0.0000          0.9767         -0.0000
            -0.0000         -0.0000          0.9767

     Atom174  O   pos: (  0.464365  0.237318  1.425673)  dia sigma:          18.07
            18.0439         -0.5749         -0.1653
            -0.5749         18.1073         -0.1002
            -0.1653         -0.1002         18.0529

     Atom175  H   pos: (  0.491924  0.183905  1.472513)  dia sigma:           0.96
             0.9573         -0.0000         -0.0000
            -0.0000          0.9573         -0.0000
            -0.0000         -0.0000          0.9573

     Atom176  H   pos: (  0.413722  0.270270  1.470644)  dia sigma:           0.99
             0.9883         -0.0000         -0.0000
            -0.0000          0.9883         -0.0000
            -0.0000         -0.0000          0.9883

     Atom177  O   pos: (  0.608900  0.370338  1.491633)  dia sigma:          18.24
            18.0207          0.4394          0.0791
             0.4394         17.8615          0.2182
             0.0791          0.2182         18.8274

     Atom178  H   pos: (  0.559601  0.325224  1.456753)  dia sigma:           0.98
             0.9775         -0.0000         -0.0000
            -0.0000          0.9775         -0.0000
            -0.0000         -0.0000          0.9775

     Atom179  H   pos: (  0.593233  0.365097  1.564660)  dia sigma:           1.00
             0.9987         -0.0000         -0.0000
            -0.0000          0.9987         -0.0000
            -0.0000         -0.0000          0.9987

     Atom180  O   pos: (  0.057278  0.052997  1.569771)  dia sigma:          18.31
            18.8627         -0.1949          0.1415
            -0.1949         17.9993          0.3430
             0.1415          0.3430         18.0603

     Atom181  H   pos: (  0.000109  0.094076  1.596489)  dia sigma:           0.98
             0.9832         -0.0000         -0.0000
            -0.0000          0.9832         -0.0000
            -0.0000         -0.0000          0.9832

     Atom182  H   pos: (  0.114391  0.078261  1.613257)  dia sigma:           0.95
             0.9547         -0.0000         -0.0000
            -0.0000          0.9547         -0.0000
            -0.0000         -0.0000          0.9547

     Atom183  O   pos: (  0.106985  0.264242  0.875769)  dia sigma:          17.70
            17.4124         -0.1067          0.1708
            -0.1067         17.8267         -0.5060
             0.1708         -0.5060         17.8492

     Atom184  H   pos: (  0.094876  0.314105  0.822392)  dia sigma:           1.06
             1.0620         -0.0000         -0.0000
            -0.0000          1.0620         -0.0000
            -0.0000         -0.0000          1.0620

     Atom185  O   pos: ( -0.151522  0.317444  0.866433)  dia sigma:          17.76
            17.4826          0.0775         -0.1215
             0.0775         17.7894         -0.3414
            -0.1215         -0.3414         18.0049

     Atom186  H   pos: ( -0.141755  0.364945  0.807656)  dia sigma:           0.96
             0.9631         -0.0000         -0.0000
            -0.0000          0.9631         -0.0000
            -0.0000         -0.0000          0.9631

     Atom187  O   pos: ( -0.020008  0.060364  1.340701)  dia sigma:          17.65
            17.6449         -0.0104         -0.4869
            -0.0104         17.3014          0.0305
            -0.4869          0.0305         17.9990

     Atom188  H   pos: (  0.935345  0.048405  1.397706)  dia sigma:           1.06
             1.0594         -0.0000         -0.0000
            -0.0000          1.0594         -0.0000
            -0.0000         -0.0000          1.0594

     Paramagnetic contribution in ppm:

     Atom  1  Ca  pos: (  0.440981  0.002533  0.509955)  para sigma:        -486.90
          -478.5372        -20.1117         19.8442
           -20.2161       -492.6957         20.4408
            18.3570         12.4148       -489.4653

     Atom  2  Ca  pos: (  0.195135  0.000697  0.354051)  para sigma:        -475.34
          -467.4383        -14.7704         -6.2801
           -12.2120       -472.4776         -3.5400
           -10.1378         -0.5270       -486.1121

     Atom  3  Ca  pos: (  0.034985  0.224895  0.336998)  para sigma:        -483.97
          -481.1216         -3.9259         -1.4124
            -4.1064       -484.2204         -5.6143
            -0.2258         -7.1411       -486.5536

     Atom  4  Ca  pos: (  0.286450  0.221925  0.532588)  para sigma:        -462.61
          -485.7080         -5.7265         -4.6750
            -5.3745       -418.9046          3.6247
            -7.1158          6.2757       -483.2104

     Atom  5  Ca  pos: (  0.783486  0.186334  0.743379)  para sigma:        -497.38
          -447.7364         -6.6920          5.1149
            -9.1304       -534.3148         12.1258
             3.6344         14.0661       -510.0836

     Atom  6  Ca  pos: (  0.100105  0.118417  0.772922)  para sigma:        -506.10
          -532.1356        -29.7143         -1.6125
           -30.8465       -471.9690         37.9755
            -2.7423         40.3392       -514.1820

     Atom  7  Ca  pos: ( -0.036689  0.237453  0.975353)  para sigma:        -483.59
          -479.1734         -0.9324         -6.7884
            -2.3876       -500.7366         -7.1637
            -3.9936         -8.8346       -470.8613

     Atom  8  Ca  pos: (  0.631568  0.454901  0.471314)  para sigma:        -471.33
          -464.1001        -14.9597         20.1755
           -11.6195       -461.7946         10.7719
            22.0312         10.0526       -488.0935

     Atom  9  Ca  pos: (  0.698995 -0.005644  0.324279)  para sigma:        -472.57
          -474.8223        -11.1839          2.2482
           -12.4808       -465.6131          3.9425
             0.3358          6.3112       -477.2715

     Atom 10  Ca  pos: (  0.547257  0.229095  0.318496)  para sigma:        -482.94
          -482.8303         -5.2048         12.5807
            -5.7741       -486.7279         13.7338
            14.8907         12.6591       -479.2698

     Atom 11  Ca  pos: (  0.787357  0.219556  0.460339)  para sigma:        -488.27
          -497.1501        -12.7945        -21.2470
           -14.5225       -471.0602        -18.5314
           -26.1445        -18.2798       -496.6117

     Atom 12  Ca  pos: (  0.549771  0.077011  0.747837)  para sigma:        -460.60
          -449.2855        -17.2718        -21.6261
           -16.3286       -463.6746         -8.7817
           -22.0346         -6.6997       -468.8518

     Atom 13  Ca  pos: ( -0.221419  0.418849  1.441620)  para sigma:        -468.71
          -462.2140        -23.7283        -13.0974
           -21.7866       -474.9555         -1.0108
            -8.7684          0.4223       -468.9541

     Atom 14  Si  pos: ( -0.065298  0.161519  0.088765)  para sigma:        -402.47
          -423.7880         -2.6340          5.3218
             2.7182       -417.5083          2.5773
            -7.6980         -7.5735       -366.1037

     Atom 15  Si  pos: (  0.553755  0.247884  0.580881)  para sigma:        -401.24
          -399.1757         25.0864         -1.6389
            27.7645       -417.4742         -3.7379
            -0.2826         -1.2458       -387.0717

     Atom 16  Si  pos: (  0.783796  0.248437  0.234783)  para sigma:        -398.70
          -392.3152         19.6052         10.5315
            19.4895       -398.2236         -4.4400
             9.4576          0.5024       -405.5712

     Atom 17  Si  pos: (  0.408370  0.136031  0.123550)  para sigma:        -407.05
          -389.2999         25.7527         25.6234
            22.9151       -429.9456         16.1352
            15.4767          8.7688       -401.9151

     Atom 18  Si  pos: (  0.002506  0.217034  0.593861)  para sigma:        -404.59
          -398.1768         17.0999         -2.7020
            18.8038       -428.8301          5.4823
            -2.3652          9.5408       -386.7491

     Atom 19  Si  pos: (  0.283745  0.246803  0.294909)  para sigma:        -398.84
          -382.0333         30.1761          4.4527
            30.8950       -410.6152         -3.9820
             5.4008          1.7623       -403.8681

     Atom 20  Si  pos: ( -0.112353  0.437457  0.588341)  para sigma:        -401.58
          -406.6258         27.2265         -5.9114
            24.1723       -433.4794          3.5057
            -1.9932         -0.0835       -364.6386

     Atom 21  Si  pos: (  0.150909  0.445694  0.288029)  para sigma:        -403.07
          -386.2013         28.5635         -6.6638
            27.8941       -408.9493          8.6593
            -2.4064          5.0264       -414.0647

     Atom 22  Si  pos: (  0.404251  0.450015  0.581533)  para sigma:        -401.69
          -399.4082         33.0651         -1.0728
            30.4206       -419.9118          3.2188
            -0.1184          2.3918       -385.7454

     Atom 23  Si  pos: (  0.654936  0.444729  0.238639)  para sigma:        -399.13
          -380.9513         20.6115         -3.3338
            20.3981       -410.3486         10.7539
             0.6931          7.1890       -406.0949

     Atom 24  O   pos: (  0.218301  0.346295  0.254048)  para sigma:         -61.96
           -67.1691        -23.1691         -0.9737
           -22.6375        -50.8916         -2.2080
            -1.1547         -2.3533        -67.8316

     Atom 25  O   pos: (  0.269428  0.050523  0.535473)  para sigma:        -110.22
          -112.1098         -0.7460         -7.1074
             6.5494        -82.8769         -9.8680
            -5.8197         -2.9341       -135.6827

     Atom 26  O   pos: (  0.523975  0.052962  0.345431)  para sigma:         -95.29
           -95.2190          1.7126         -2.6324
             7.3030        -78.7346         -4.3739
            -8.1037        -10.7741       -111.9266

     Atom 27  O   pos: ( -0.205849  0.414786  0.508851)  para sigma:        -110.34
           -91.4262         -9.0770         10.7722
           -13.2312       -123.8594         -7.4986
             3.9958         -7.1178       -115.7257

     Atom 28  O   pos: (  0.057586  0.407330  0.358298)  para sigma:         -98.41
           -91.9423          2.4461          0.9061
             0.5234        -91.8940          4.3455
             4.8752          6.7148       -111.4081

     Atom 29  O   pos: (  0.372617  0.121208  0.006005)  para sigma:         -69.27
           -66.6770          1.8329          8.2856
             0.8635        -86.4073         -1.6202
             8.4812         -0.5525        -54.7363

     Atom 30  O   pos: (  0.029394  0.219806  0.149136)  para sigma:         -37.21
           -29.5033         18.0311          1.5155
            16.2737        -45.8869          3.8473
             7.5080          6.1106        -36.2279

     Atom 31  H   pos: (  0.076032  0.266677  0.113000)  para sigma:           0.00
             0.0000          0.0000          0.0000
             0.0000          0.0000          0.0000
             0.0000          0.0000          0.0000

     Atom 32  O   pos: ( -0.054376  0.161839  0.689453)  para sigma:        -108.31
           -66.7297        -15.5015        -12.3517
           -21.1754       -142.2183          7.3888
            -3.5800          3.4090       -115.9840

     Atom 33  O   pos: (  0.314953  0.188024  0.188600)  para sigma:         -56.04
           -61.5226        -12.2435        -15.7077
           -15.8346        -62.3327         21.8658
           -16.4039         18.0966        -44.2624

     Atom 34  O   pos: (  0.712031  0.031717  0.687999)  para sigma:        -103.51
          -102.3917         -4.5705         -3.1943
            -3.7898        -99.0553         17.2395
            -4.6138         16.5995       -109.0843

     Atom 35  O   pos: (  0.932979  0.032112  0.125715)  para sigma:         -55.49
           -76.1322         -5.0198         10.2247
            -2.9488        -39.8050        -19.1924
             7.2976        -16.9659        -50.5217

     Atom 36  O   pos: (  0.488662  0.355740  0.590145)  para sigma:         -61.16
           -61.4588        -19.3273          3.4505
           -20.2054        -47.3027          1.6245
             2.3596          1.9096        -74.7206

     Atom 37  O   pos: (  0.707399  0.339572  0.196080)  para sigma:         -55.69
           -60.7301        -28.0384          0.4516
           -27.2737        -40.6907          1.2405
            -0.4122          0.9503        -65.6548

     Atom 38  O   pos: (  0.758540  0.048242  0.486041)  para sigma:        -109.86
          -131.8731          2.9700          6.5706
             9.3279        -97.9948         -7.0995
             3.5556         -2.3962        -99.6997

     Atom 39  O   pos: (  0.032267  0.048962  0.308642)  para sigma:        -103.45
           -87.4012         -1.5944         15.6157
             0.5053        -88.5502          5.6874
             8.3581          0.3770       -134.4076

     Atom 40  O   pos: (  0.292509  0.402793  0.555009)  para sigma:         -92.48
           -77.8670         -4.0420         19.4133
            -5.0754        -78.2944          8.7334
            19.4449          8.2711       -121.2780

     Atom 41  O   pos: (  0.556158  0.411740  0.304476)  para sigma:        -108.11
           -84.9326         -7.1355         -1.0355
           -10.9013       -112.3156          4.3849
             7.1617          2.2841       -127.0819

     Atom 42  O   pos: ( -0.065961  0.183702  1.660016)  para sigma:         -61.90
           -69.9153         -0.4649         -0.4968
            -2.6501        -76.9070          1.5343
             0.8925          2.4215        -38.8640

     Atom 43  O   pos: (  0.513372  0.197379  0.138760)  para sigma:         -74.54
           -63.6216         14.0307         -3.1531
            12.9523        -88.6843          3.4389
            -1.9505          5.5998        -71.3017

     Atom 44  O   pos: (  0.627262  0.240921  0.682319)  para sigma:         -92.99
           -74.0248        -17.5712         22.0909
           -19.4616       -107.0443        -12.4791
            14.0804         -9.1189        -97.8993

     Atom 45  O   pos: (  0.829012  0.204454  0.125496)  para sigma:         -60.77
           -54.1910        -11.2236        -13.9194
           -13.0185        -72.6252         14.2947
           -12.8257         12.7547        -55.4813

     Atom 46  O   pos: (  0.472208  0.154093  0.581482)  para sigma:         -97.80
          -112.6814         12.0469          8.9069
            13.4185        -74.3918         18.0549
            17.7392         29.0950       -106.3267

     Atom 47  O   pos: (  0.715145  0.164518  0.293285)  para sigma:        -108.89
          -113.1431          0.2288          1.9748
             3.6505        -78.9243         -4.9285
             3.4754          4.7728       -134.6073

     Atom 48  O   pos: (  0.619624  0.262071  0.476485)  para sigma:        -113.59
          -105.7308         -2.5750         -4.2918
            -7.5466       -138.2578          5.6163
            -0.9834         -0.1980        -96.7940

     Atom 49  O   pos: ( -0.130113  0.294408  0.318138)  para sigma:        -110.92
           -90.8877         -3.1596          0.1247
            -5.1040       -111.7853         -5.0624
            -7.1447         -6.1588       -130.0910

     Atom 50  O   pos: ( -0.027658  0.161969  0.486684)  para sigma:        -116.41
          -136.6121          6.2121         -8.7850
            10.5656       -115.4006          3.3078
            -4.8196          0.8626        -97.2267

     Atom 51  O   pos: (  0.207271  0.181011  0.365904)  para sigma:        -105.29
           -92.1027         -1.2930          3.7993
            -1.9895       -102.5835          0.1629
             7.1464          3.7161       -121.1935

     Atom 52  O   pos: (  0.124790  0.230842  0.621339)  para sigma:         -88.51
           -76.6198          2.3150        -12.6555
             2.8315        -98.2001         -3.4665
           -20.1910         -1.9686        -90.7209

     Atom 53  O   pos: (  0.380837  0.282245  0.361179)  para sigma:         -90.89
           -69.1379         -0.1720         -1.9500
            -3.4375        -96.5985          1.9289
            -6.4629          0.8807       -106.9214

     Atom 54  O   pos: ( -0.141878  0.452762  0.706692)  para sigma:         -90.57
          -113.2793        -15.2764        -26.9049
           -19.3387        -80.1204         34.7537
           -22.0657         25.1536        -78.3071

     Atom 55  O   pos: (  0.418351  0.016651  0.169579)  para sigma:         -68.53
           -81.3206         -8.9398          8.0554
            -6.7909        -61.6382        -15.2015
             5.2670        -10.9346        -62.6222

     Atom 56  O   pos: ( -0.041209  0.333094  0.578089)  para sigma:         -71.22
           -76.9736        -15.3999         -0.6033
           -16.9319        -50.3041         -2.4152
            -0.7418         -1.9029        -86.3816

     Atom 57  O   pos: (  0.117326  0.418898  0.699349)  para sigma:         -27.71
           -30.3285          5.3933         -3.3497
             1.7601        -17.1810         10.3540
            -2.7266         12.6570        -35.6187

     Atom 58  H   pos: (  0.125024  0.345598  0.673202)  para sigma:           0.00
             0.0000          0.0000          0.0000
             0.0000          0.0000          0.0000
             0.0000          0.0000          0.0000

     Atom 59  H   pos: (  0.044026  0.429845  0.706980)  para sigma:           0.00
             0.0000          0.0000          0.0000
             0.0000          0.0000          0.0000
             0.0000          0.0000          0.0000

     Atom 60  O   pos: (  0.236811  0.412139  1.477483)  para sigma:         -22.29
           -28.8090         -7.6704         -3.9824
           -10.4013        -10.3560         -0.7927
            -3.9999         -1.2195        -27.7036

     Atom 61  H   pos: (  0.222055  0.475195  1.516617)  para sigma:           0.00
             0.0000          0.0000          0.0000
             0.0000          0.0000          0.0000
             0.0000          0.0000          0.0000

     Atom 62  H   pos: (  0.274951  0.369371  1.526610)  para sigma:           0.00
             0.0000          0.0000          0.0000
             0.0000          0.0000          0.0000
             0.0000          0.0000          0.0000

     Atom 63  O   pos: (  0.546247  0.396379  0.793580)  para sigma:         -36.54
           -36.5599         -8.2366          1.7279
            -5.5926        -33.5267          5.0555
             1.0649          5.1846        -39.5472

     Atom 64  H   pos: (  0.583730  0.345434  0.749918)  para sigma:           0.00
             0.0000          0.0000          0.0000
             0.0000          0.0000          0.0000
             0.0000          0.0000          0.0000

     Atom 65  H   pos: (  0.494786  0.432259  0.748783)  para sigma:           0.00
             0.0000          0.0000          0.0000
             0.0000          0.0000          0.0000
             0.0000          0.0000          0.0000

     Atom 66  O   pos: (  0.382229  0.430584  0.144665)  para sigma:         -15.74
           -23.9151        -12.0117         -4.0384
           -14.5245         -8.3986         -7.5018
            -3.5715        -11.6111        -14.9142

     Atom 67  H   pos: (  0.374201  0.492258  0.101083)  para sigma:           0.00
             0.0000          0.0000          0.0000
             0.0000          0.0000          0.0000
             0.0000          0.0000          0.0000

     Atom 68  H   pos: (  0.440439  0.395170  0.115374)  para sigma:           0.00
             0.0000          0.0000          0.0000
             0.0000          0.0000          0.0000
             0.0000          0.0000          0.0000

     Atom 69  O   pos: ( -0.062260  0.418084  1.353018)  para sigma:         -24.73
           -26.5072         -7.8585         -4.6865
            -5.0448        -22.0314         10.2042
            -6.6058         10.9713        -25.6519

     Atom 70  H   pos: ( -0.013554  0.450381  1.399088)  para sigma:           0.00
             0.0000          0.0000          0.0000
             0.0000          0.0000          0.0000
             0.0000          0.0000          0.0000

     Atom 71  H   pos: ( -0.031298  0.350661  1.331862)  para sigma:           0.00
             0.0000          0.0000          0.0000
             0.0000          0.0000          0.0000
             0.0000          0.0000          0.0000

     Atom 72  O   pos: ( -0.240302  0.437416  1.187119)  para sigma:          -8.57
           -23.6156          2.4305        -10.4358
             6.8010        -12.6946         13.5733
            -8.1669         15.7536         10.6092

     Atom 73  H   pos: ( -0.289876  0.455395  1.240391)  para sigma:           0.00
             0.0000          0.0000          0.0000
             0.0000          0.0000          0.0000
             0.0000          0.0000          0.0000

     Atom 74  H   pos: (  0.727283  0.384612  1.132120)  para sigma:           0.00
             0.0000          0.0000          0.0000
             0.0000          0.0000          0.0000
             0.0000          0.0000          0.0000

     Atom 75  O   pos: (  0.772745  0.236614  1.381531)  para sigma:          -5.00
           -25.6133         -2.6168         -5.0555
            -5.9565          7.1931         -5.3171
            -7.0552         -5.6969          3.4260

     Atom 76  H   pos: (  0.806731  0.204177  1.324581)  para sigma:           0.00
             0.0000          0.0000          0.0000
             0.0000          0.0000          0.0000
             0.0000          0.0000          0.0000

     Atom 77  H   pos: (  0.773497  0.187496  1.438991)  para sigma:           0.00
             0.0000          0.0000          0.0000
             0.0000          0.0000          0.0000
             0.0000          0.0000          0.0000

     Atom 78  O   pos: (  0.829491  0.016682  1.218929)  para sigma:         -34.29
           -22.5297          8.0818          5.6470
            10.6501        -48.0867          4.0725
             9.4323          5.9488        -32.2488

     Atom 79  H   pos: (  0.773268  0.007107  1.268935)  para sigma:           0.00
             0.0000          0.0000          0.0000
             0.0000          0.0000          0.0000
             0.0000          0.0000          0.0000

     Atom 80  H   pos: (  0.891608  0.029700  1.265183)  para sigma:           0.00
             0.0000          0.0000          0.0000
             0.0000          0.0000          0.0000
             0.0000          0.0000          0.0000

     Atom 81  O   pos: (  0.083159  0.130586  1.072984)  para sigma:         -25.85
           -29.9368         -0.4469          5.7704
             2.6539        -17.8234        -11.1130
             1.4458        -13.1213        -29.8044

     Atom 82  H   pos: (  0.144147  0.161056  1.102451)  para sigma:           0.00
             0.0000          0.0000          0.0000
             0.0000          0.0000          0.0000
             0.0000          0.0000          0.0000

     Atom 83  H   pos: (  0.072584  0.069131  1.118522)  para sigma:           0.00
             0.0000          0.0000          0.0000
             0.0000          0.0000          0.0000
             0.0000          0.0000          0.0000

     Atom 84  O   pos: (  0.207704 -0.016437  0.170875)  para sigma:         -21.16
           -15.2233         -3.3219          0.6200
            -0.7482        -28.7167        -15.4934
             0.1525        -15.0578        -19.5351

     Atom 85  H   pos: ( -0.024357  0.454670  0.166907)  para sigma:           0.00
             0.0000          0.0000          0.0000
             0.0000          0.0000          0.0000
             0.0000          0.0000          0.0000

     Atom 86  H   pos: (  0.185044  0.036588  0.122568)  para sigma:           0.00
             0.0000          0.0000          0.0000
             0.0000          0.0000          0.0000
             0.0000          0.0000          0.0000

     Atom 87  O   pos: (  0.265692  0.067617  1.172718)  para sigma:         -15.65
           -12.5830         20.9182         -0.7387
            19.5834        -12.2240         -6.4231
             2.5862         -2.5647        -22.1529

     Atom 88  H   pos: (  0.242751  0.029593  1.233379)  para sigma:           0.00
             0.0000          0.0000          0.0000
             0.0000          0.0000          0.0000
             0.0000          0.0000          0.0000

     Atom 89  H   pos: (  0.327223  0.104546  1.196286)  para sigma:           0.00
             0.0000          0.0000          0.0000
             0.0000          0.0000          0.0000
             0.0000          0.0000          0.0000

     Atom 90  O   pos: (  0.003291  0.353341  1.100732)  para sigma:         -20.04
           -43.7240          0.2826          2.4562
            -3.6626         -1.4341          9.8569
             2.2817         16.7338        -14.9484

     Atom 91  H   pos: ( -0.001624  0.313506  1.164592)  para sigma:           0.00
             0.0000          0.0000          0.0000
             0.0000          0.0000          0.0000
             0.0000          0.0000          0.0000

     Atom 92  H   pos: ( -0.009628  0.425309  1.119829)  para sigma:           0.00
             0.0000          0.0000          0.0000
             0.0000          0.0000          0.0000
             0.0000          0.0000          0.0000

     Atom 93  O   pos: (  0.062763  0.301689  1.554905)  para sigma:         -22.70
           -17.2636         15.8323          1.0184
            17.2907        -24.4023         -3.6053
            -2.9389         -6.4686        -26.4342

     Atom 94  H   pos: (  0.015850  0.256501  1.594166)  para sigma:           0.00
             0.0000          0.0000          0.0000
             0.0000          0.0000          0.0000
             0.0000          0.0000          0.0000

     Atom 95  H   pos: (  0.113357  0.324496  1.604963)  para sigma:           0.00
             0.0000          0.0000          0.0000
             0.0000          0.0000          0.0000
             0.0000          0.0000          0.0000

     Atom 96  O   pos: (  0.188924  0.043301  0.920543)  para sigma:         -25.44
           -40.6244          2.2521          0.1809
            -2.0040        -10.5454         11.5051
            -3.8557         11.8406        -25.1444

     Atom 97  H   pos: (  0.148239  0.062995  0.981273)  para sigma:           0.00
             0.0000          0.0000          0.0000
             0.0000          0.0000          0.0000
             0.0000          0.0000          0.0000

     Atom 98  H   pos: ( -0.119356  0.442244  0.919732)  para sigma:           0.00
             0.0000          0.0000          0.0000
             0.0000          0.0000          0.0000
             0.0000          0.0000          0.0000

     Atom 99  O   pos: (  0.707401  0.365551  0.987426)  para sigma:         -24.94
           -15.1112         -2.1355        -13.1459
            -5.3489        -32.5178          0.5031
           -15.9780          2.2524        -27.1909

     Atom100  H   pos: (  0.759967  0.338131  0.935006)  para sigma:           0.00
             0.0000          0.0000          0.0000
             0.0000          0.0000          0.0000
             0.0000          0.0000          0.0000

     Atom101  H   pos: (  0.644899  0.327673  0.977125)  para sigma:           0.00
             0.0000          0.0000          0.0000
             0.0000          0.0000          0.0000
             0.0000          0.0000          0.0000

     Atom102  O   pos: (  0.520528  0.112687  1.573057)  para sigma:         -26.75
           -15.0859         -1.9187         -1.4442
            -5.0283        -43.6864          6.0376
            -2.8700          4.1579        -21.4872

     Atom103  H   pos: (  0.578791  0.130928  1.616875)  para sigma:           0.00
             0.0000          0.0000          0.0000
             0.0000          0.0000          0.0000
             0.0000          0.0000          0.0000

     Atom104  H   pos: (  0.460833  0.118489  1.620963)  para sigma:           0.00
             0.0000          0.0000          0.0000
             0.0000          0.0000          0.0000
             0.0000          0.0000          0.0000

     Atom105  O   pos: (  0.294291  0.215318  0.958767)  para sigma:         -13.87
            -5.3701         -4.5828          6.5968
             0.8435         -5.4436         -7.4335
             8.2022         -7.9337        -30.7928

     Atom106  H   pos: (  0.281462  0.141918  0.963826)  para sigma:           0.00
             0.0000          0.0000          0.0000
             0.0000          0.0000          0.0000
             0.0000          0.0000          0.0000

     Atom107  H   pos: (  0.230285  0.239692  0.926043)  para sigma:           0.00
             0.0000          0.0000          0.0000
             0.0000          0.0000          0.0000
             0.0000          0.0000          0.0000

     Atom108  O   pos: ( -0.038330  0.071111  0.888376)  para sigma:         -38.13
           -50.9794          7.2997          6.0038
             8.4519        -24.7942          2.6763
             9.0198         -0.4974        -38.6293

     Atom109  H   pos: (  0.917896  0.018354  0.839454)  para sigma:           0.00
             0.0000          0.0000          0.0000
             0.0000          0.0000          0.0000
             0.0000          0.0000          0.0000

     Atom110  H   pos: (  0.984337  0.004778  0.933677)  para sigma:           0.00
             0.0000          0.0000          0.0000
             0.0000          0.0000          0.0000
             0.0000          0.0000          0.0000

     Atom111  O   pos: (  0.016534  0.249191  1.282592)  para sigma:         -21.78
           -20.6888          7.0540         -5.6100
             8.7973         -6.9650        -10.6603
            -6.8800        -11.4691        -37.6995

     Atom112  H   pos: (  0.090920  0.257603  1.278190)  para sigma:           0.00
             0.0000          0.0000          0.0000
             0.0000          0.0000          0.0000
             0.0000          0.0000          0.0000

     Atom113  H   pos: (  0.003735  0.176936  1.308568)  para sigma:           0.00
             0.0000          0.0000          0.0000
             0.0000          0.0000          0.0000
             0.0000          0.0000          0.0000

     Atom114  O   pos: (  0.290433  0.018459  1.534450)  para sigma:          -9.28
           -29.4023         -4.2749         10.5461
            -5.3651         10.7786         13.0717
            11.4209         16.1654         -9.2288

     Atom115  H   pos: (  0.007043  0.419828  1.546755)  para sigma:           0.00
             0.0000          0.0000          0.0000
             0.0000          0.0000          0.0000
             0.0000          0.0000          0.0000

     Atom116  H   pos: (  0.319691  0.053200  1.593690)  para sigma:           0.00
             0.0000          0.0000          0.0000
             0.0000          0.0000          0.0000
             0.0000          0.0000          0.0000

     Atom117  O   pos: (  0.660975  0.126204  0.030092)  para sigma:         -30.59
           -11.9653         -0.0881         -5.9027
            -0.9253        -45.4263          5.7474
            -5.1523          6.0691        -34.3740

     Atom118  H   pos: (  0.721546  0.165651  0.050213)  para sigma:           0.00
             0.0000          0.0000          0.0000
             0.0000          0.0000          0.0000
             0.0000          0.0000          0.0000

     Atom119  H   pos: (  0.603474  0.154304  0.075655)  para sigma:           0.00
             0.0000          0.0000          0.0000
             0.0000          0.0000          0.0000
             0.0000          0.0000          0.0000

     Atom120  O   pos: (  0.782046  0.097658  1.538876)  para sigma:         -12.97
             1.7679          5.9629          4.7079
             7.6404        -31.9365          8.5464
             6.7568          7.3457         -8.7356

     Atom121  H   pos: (  0.843655  0.115885  1.579159)  para sigma:           0.00
             0.0000          0.0000          0.0000
             0.0000          0.0000          0.0000
             0.0000          0.0000          0.0000

     Atom122  H   pos: (  0.727240  0.111240  1.587147)  para sigma:           0.00
             0.0000          0.0000          0.0000
             0.0000          0.0000          0.0000
             0.0000          0.0000          0.0000

     Atom123  O   pos: (  0.166974  0.337589  0.043671)  para sigma:         -16.86
           -10.2141         -3.3410         -1.3197
            -2.7786        -18.0758          7.0251
             1.9231          9.6978        -22.2919

     Atom124  H   pos: (  0.144972  0.401187  0.077925)  para sigma:           0.00
             0.0000          0.0000          0.0000
             0.0000          0.0000          0.0000
             0.0000          0.0000          0.0000

     Atom125  H   pos: (  0.235149  0.327948  0.072235)  para sigma:           0.00
             0.0000          0.0000          0.0000
             0.0000          0.0000          0.0000
             0.0000          0.0000          0.0000

     Atom126  O   pos: (  0.175529  0.130779  1.705193)  para sigma:         -29.35
            -8.2424         -9.2392         -0.0243
            -4.1123        -35.8546          1.4873
             5.1889          0.9497        -43.9463

     Atom127  H   pos: (  0.155605  0.181923  0.023288)  para sigma:           0.00
             0.0000          0.0000          0.0000
             0.0000          0.0000          0.0000
             0.0000          0.0000          0.0000

     Atom128  H   pos: (  0.252926  0.136814  1.700261)  para sigma:           0.00
             0.0000          0.0000          0.0000
             0.0000          0.0000          0.0000
             0.0000          0.0000          0.0000

     Atom129  O   pos: ( -0.188943  0.329427  1.594275)  para sigma:         -19.43
           -30.0117        -18.7696          6.1038
           -21.4366         -6.9683         -9.8382
            12.4022        -14.8612        -21.3235

     Atom130  H   pos: ( -0.205413  0.375130  1.649856)  para sigma:           0.00
             0.0000          0.0000          0.0000
             0.0000          0.0000          0.0000
             0.0000          0.0000          0.0000

     Atom131  H   pos: (  0.858322  0.266048  1.619351)  para sigma:           0.00
             0.0000          0.0000          0.0000
             0.0000          0.0000          0.0000
             0.0000          0.0000          0.0000

     Atom132  O   pos: (  0.391144  0.476173  1.375297)  para sigma:         -22.84
            -9.0131         22.3134         -6.9853
            19.8415        -43.2213         -3.0936
            -8.2857         -0.8940        -16.2850

     Atom133  H   pos: (  0.736466  0.030856  1.426301)  para sigma:           0.00
             0.0000          0.0000          0.0000
             0.0000          0.0000          0.0000
             0.0000          0.0000          0.0000

     Atom134  H   pos: (  0.328991  0.445211  1.410409)  para sigma:           0.00
             0.0000          0.0000          0.0000
             0.0000          0.0000          0.0000
             0.0000          0.0000          0.0000

     Atom135  O   pos: (  0.542557  0.369699  1.698622)  para sigma:         -17.11
           -29.2705         13.6697          3.5426
            13.2949         -5.4449         -7.5914
             1.5317         -8.1366        -16.6025

     Atom136  H   pos: (  0.584726  0.406287  0.039986)  para sigma:           0.00
             0.0000          0.0000          0.0000
             0.0000          0.0000          0.0000
             0.0000          0.0000          0.0000

     Atom137  H   pos: (  0.543264  0.293675  0.054391)  para sigma:           0.00
             0.0000          0.0000          0.0000
             0.0000          0.0000          0.0000
             0.0000          0.0000          0.0000

     Atom138  O   pos: (  0.224236  0.301256  1.258434)  para sigma:          -5.84
           -19.6220         -5.3161         -6.9465
            -4.5589         -8.7230         -5.6061
            -9.6346         -3.1248         10.8191

     Atom139  H   pos: (  0.232515  0.271369  1.327860)  para sigma:           0.00
             0.0000          0.0000          0.0000
             0.0000          0.0000          0.0000
             0.0000          0.0000          0.0000

     Atom140  H   pos: (  0.263231  0.255830  1.214872)  para sigma:           0.00
             0.0000          0.0000          0.0000
             0.0000          0.0000          0.0000
             0.0000          0.0000          0.0000

     Atom141  O   pos: (  0.427713  0.177329  1.236692)  para sigma:         -23.92
           -29.7840         -8.7230         -1.3170
            -7.7136        -23.1013          9.8430
            -1.0362          9.6153        -18.8734

     Atom142  H   pos: (  0.479240  0.121859  1.228120)  para sigma:           0.00
             0.0000          0.0000          0.0000
             0.0000          0.0000          0.0000
             0.0000          0.0000          0.0000

     Atom143  H   pos: (  0.434695  0.199514  1.309584)  para sigma:           0.00
             0.0000          0.0000          0.0000
             0.0000          0.0000          0.0000
             0.0000          0.0000          0.0000

     Atom144  O   pos: (  0.440769  0.199163  0.820877)  para sigma:         -17.75
           -11.8041         -0.8888        -24.2964
            -6.5865        -20.9871          8.4501
           -23.7456          4.2948        -20.4570

     Atom145  H   pos: (  0.464710  0.267483  0.804447)  para sigma:           0.00
             0.0000          0.0000          0.0000
             0.0000          0.0000          0.0000
             0.0000          0.0000          0.0000

     Atom146  H   pos: (  0.386493  0.208099  0.874235)  para sigma:           0.00
             0.0000          0.0000          0.0000
             0.0000          0.0000          0.0000
             0.0000          0.0000          0.0000

     Atom147  O   pos: (  0.203783  0.192942  1.430053)  para sigma:          -1.50
            -3.7277        -18.5556        -10.9269
           -19.8885          2.7605         -8.7302
            -8.5795         -6.9422         -3.5241

     Atom148  H   pos: (  0.236212  0.137962  1.468103)  para sigma:           0.00
             0.0000          0.0000          0.0000
             0.0000          0.0000          0.0000
             0.0000          0.0000          0.0000

     Atom149  H   pos: (  0.153147  0.225308  1.475078)  para sigma:           0.00
             0.0000          0.0000          0.0000
             0.0000          0.0000          0.0000
             0.0000          0.0000          0.0000

     Atom150  O   pos: (  0.568611  0.032232  1.210546)  para sigma:         -10.76
           -16.9716          3.2596         15.9423
             5.8407          0.5320         -2.8510
            14.2443         -7.4447        -15.8490

     Atom151  H   pos: (  0.242089  0.433708  1.223662)  para sigma:           0.00
             0.0000          0.0000          0.0000
             0.0000          0.0000          0.0000
             0.0000          0.0000          0.0000

     Atom152  H   pos: (  0.617692  0.041331  1.266844)  para sigma:           0.00
             0.0000          0.0000          0.0000
             0.0000          0.0000          0.0000
             0.0000          0.0000          0.0000

     Atom153  O   pos: (  0.501889  0.324068  1.117932)  para sigma:         -27.32
           -42.8912          5.8376         -2.4169
             7.3581         -8.5938          0.9298
            -3.9446         -0.9840        -30.4817

     Atom154  H   pos: (  0.518206  0.385404  1.161256)  para sigma:           0.00
             0.0000          0.0000          0.0000
             0.0000          0.0000          0.0000
             0.0000          0.0000          0.0000

     Atom155  H   pos: (  0.463952  0.275652  1.163082)  para sigma:           0.00
             0.0000          0.0000          0.0000
             0.0000          0.0000          0.0000
             0.0000          0.0000          0.0000

     Atom156  O   pos: (  0.367216  0.312517  1.596006)  para sigma:         -21.40
           -30.5438          2.2720         11.8045
             7.4840        -11.7047        -11.5310
             8.5019        -13.5201        -21.9511

     Atom157  H   pos: (  0.364464  0.247397  1.635756)  para sigma:           0.00
             0.0000          0.0000          0.0000
             0.0000          0.0000          0.0000
             0.0000          0.0000          0.0000

     Atom158  H   pos: (  0.423858  0.350898  1.626528)  para sigma:           0.00
             0.0000          0.0000          0.0000
             0.0000          0.0000          0.0000
             0.0000          0.0000          0.0000

     Atom159  O   pos: (  0.628759  0.173727  1.068268)  para sigma:         -20.35
           -27.0128        -11.8444        -12.1650
            -8.3674         -7.8161         -8.0431
           -14.2505         -2.5859        -26.2187

     Atom160  H   pos: (  0.606549  0.113119  1.107016)  para sigma:           0.00
             0.0000          0.0000          0.0000
             0.0000          0.0000          0.0000
             0.0000          0.0000          0.0000

     Atom161  H   pos: (  0.585177  0.231687  1.090934)  para sigma:           0.00
             0.0000          0.0000          0.0000
             0.0000          0.0000          0.0000
             0.0000          0.0000          0.0000

     Atom162  O   pos: (  0.423937  0.414431  0.955994)  para sigma:         -21.15
           -29.0144        -10.2635         -4.7479
           -13.0599        -30.3209        -12.7753
            -1.1897        -12.9542         -4.1106

     Atom163  H   pos: (  0.471541  0.391712  0.902610)  para sigma:           0.00
             0.0000          0.0000          0.0000
             0.0000          0.0000          0.0000
             0.0000          0.0000          0.0000

     Atom164  H   pos: (  0.444647  0.379002  1.020343)  para sigma:           0.00
             0.0000          0.0000          0.0000
             0.0000          0.0000          0.0000
             0.0000          0.0000          0.0000

     Atom165  O   pos: (  0.835319  0.170116  1.084495)  para sigma:         -19.28
            -8.7077          3.8743         -8.1185
             0.9257        -25.0914        -20.5095
            -6.0666        -20.1587        -24.0428

     Atom166  H   pos: (  0.761865  0.184317  1.076987)  para sigma:           0.00
             0.0000          0.0000          0.0000
             0.0000          0.0000          0.0000
             0.0000          0.0000          0.0000

     Atom167  H   pos: (  0.836212  0.112263  1.133490)  para sigma:           0.00
             0.0000          0.0000          0.0000
             0.0000          0.0000          0.0000
             0.0000          0.0000          0.0000

     Atom168  O   pos: (  0.686194  0.125082  0.882423)  para sigma:         -31.84
           -44.4992         -6.0900        -10.8188
            -6.7213        -32.2347         -2.5025
            -8.5642         -4.9832        -18.7942

     Atom169  H   pos: (  0.711488  0.058670  0.910113)  para sigma:           0.00
             0.0000          0.0000          0.0000
             0.0000          0.0000          0.0000
             0.0000          0.0000          0.0000

     Atom170  H   pos: (  0.655715  0.154891  0.945417)  para sigma:           0.00
             0.0000          0.0000          0.0000
             0.0000          0.0000          0.0000
             0.0000          0.0000          0.0000

     Atom171  O   pos: (  0.229055  0.441250  0.896928)  para sigma:         -17.72
            -9.1759         10.9857          6.0223
             7.6572        -18.4415         -8.9722
             4.7030        -13.3783        -25.5456

     Atom172  H   pos: (  0.182436  0.383125  0.904198)  para sigma:           0.00
             0.0000          0.0000          0.0000
             0.0000          0.0000          0.0000
             0.0000          0.0000          0.0000

     Atom173  H   pos: (  0.294893  0.419518  0.926489)  para sigma:           0.00
             0.0000          0.0000          0.0000
             0.0000          0.0000          0.0000
             0.0000          0.0000          0.0000

     Atom174  O   pos: (  0.464365  0.237318  1.425673)  para sigma:         -24.26
           -31.6616        -10.7096          3.1711
           -11.5821        -27.0067         -0.3365
             0.6922         -0.5263        -14.1164

     Atom175  H   pos: (  0.491924  0.183905  1.472513)  para sigma:           0.00
             0.0000          0.0000          0.0000
             0.0000          0.0000          0.0000
             0.0000          0.0000          0.0000

     Atom176  H   pos: (  0.413722  0.270270  1.470644)  para sigma:           0.00
             0.0000          0.0000          0.0000
             0.0000          0.0000          0.0000
             0.0000          0.0000          0.0000

     Atom177  O   pos: (  0.608900  0.370338  1.491633)  para sigma:         -18.10
           -12.2585         19.6522         -1.4317
            18.0322        -27.4692          5.0098
            -0.4244          5.9648        -14.5773

     Atom178  H   pos: (  0.559601  0.325224  1.456753)  para sigma:           0.00
             0.0000          0.0000          0.0000
             0.0000          0.0000          0.0000
             0.0000          0.0000          0.0000

     Atom179  H   pos: (  0.593233  0.365097  1.564660)  para sigma:           0.00
             0.0000          0.0000          0.0000
             0.0000          0.0000          0.0000
             0.0000          0.0000          0.0000

     Atom180  O   pos: (  0.057278  0.052997  1.569771)  para sigma:         -36.79
           -43.3372         -3.8529          1.8164
            -5.7513        -35.2141         25.2303
            -1.6899         26.0926        -31.8052

     Atom181  H   pos: (  0.000109  0.094076  1.596489)  para sigma:           0.00
             0.0000          0.0000          0.0000
             0.0000          0.0000          0.0000
             0.0000          0.0000          0.0000

     Atom182  H   pos: (  0.114391  0.078261  1.613257)  para sigma:           0.00
             0.0000          0.0000          0.0000
             0.0000          0.0000          0.0000
             0.0000          0.0000          0.0000

     Atom183  O   pos: (  0.106985  0.264242  0.875769)  para sigma:         -63.72
           -48.1613         24.1638        -28.4491
            20.2210        -63.6031         28.9664
           -19.0143         28.8489        -79.3870

     Atom184  H   pos: (  0.094876  0.314105  0.822392)  para sigma:           0.00
             0.0000          0.0000          0.0000
             0.0000          0.0000          0.0000
             0.0000          0.0000          0.0000

     Atom185  O   pos: ( -0.151522  0.317444  0.866433)  para sigma:         -79.02
           -85.5426        -22.4091         37.7789
            -9.9633        -72.2520         17.6453
            19.8906         14.9671        -79.2709

     Atom186  H   pos: ( -0.141755  0.364945  0.807656)  para sigma:           0.00
             0.0000          0.0000          0.0000
             0.0000          0.0000          0.0000
             0.0000          0.0000          0.0000

     Atom187  O   pos: ( -0.020008  0.060364  1.340701)  para sigma:         -52.57
           -58.6092         -4.3856         26.8805
            -4.2076        -45.0642         -6.9687
            23.4076         -4.8964        -54.0439

     Atom188  H   pos: (  0.935345  0.048405  1.397706)  para sigma:           0.00
             0.0000          0.0000          0.0000
             0.0000          0.0000          0.0000
             0.0000          0.0000          0.0000

     Paramagnetic US occ-occ contribution in ppm:

     Atom  1  Ca  pos: (  0.440981  0.002533  0.509955)  para_oo sigma:          -3.21
            -3.1373         -0.5737          0.4810
            -0.6171         -3.0783          0.4470
             0.4573          0.3817         -3.4093

     Atom  2  Ca  pos: (  0.195135  0.000697  0.354051)  para_oo sigma:          -3.09
            -2.9355         -0.2530         -0.0573
            -0.2779         -2.7620          0.0135
            -0.0916          0.0026         -3.5729

     Atom  3  Ca  pos: (  0.034985  0.224895  0.336998)  para_oo sigma:          -3.39
            -3.3329         -0.4339         -0.0530
            -0.4123         -3.2088         -0.1363
             0.0402         -0.1118         -3.6154

     Atom  4  Ca  pos: (  0.286450  0.221925  0.532588)  para_oo sigma:          -2.81
            -3.4122         -0.2632         -0.0948
            -0.2233         -1.9688          0.1232
            -0.1172          0.0649         -3.0548

     Atom  5  Ca  pos: (  0.783486  0.186334  0.743379)  para_oo sigma:          -3.52
            -2.3402         -0.0795          0.1571
            -0.2514         -4.2302          0.2277
             0.1474          0.3385         -4.0009

     Atom  6  Ca  pos: (  0.100105  0.118417  0.772922)  para_oo sigma:          -3.32
            -3.3387         -0.4038         -0.0556
            -0.4536         -2.6724          0.9745
            -0.0871          1.0677         -3.9366

     Atom  7  Ca  pos: ( -0.036689  0.237453  0.975353)  para_oo sigma:          -3.72
            -3.4590          0.1424         -0.2397
             0.1190         -4.0965          0.7623
            -0.2450          0.6938         -3.6146

     Atom  8  Ca  pos: (  0.631568  0.454901  0.471314)  para_oo sigma:          -2.84
            -2.5815         -0.3525          0.3850
            -0.3337         -2.5461          0.1355
             0.4476          0.1266         -3.4059

     Atom  9  Ca  pos: (  0.698995 -0.005644  0.324279)  para_oo sigma:          -3.26
            -3.1851         -0.2922         -0.0051
            -0.2791         -2.9899          0.0758
            -0.0456          0.0321         -3.5983

     Atom 10  Ca  pos: (  0.547257  0.229095  0.318496)  para_oo sigma:          -3.31
            -3.4577         -0.3276          0.2345
            -0.3384         -3.0956          0.1587
             0.2609          0.1537         -3.3770

     Atom 11  Ca  pos: (  0.787357  0.219556  0.460339)  para_oo sigma:          -3.04
            -3.0870         -0.2531         -0.3902
            -0.2339         -2.4316         -0.2559
            -0.4930         -0.3256         -3.6103

     Atom 12  Ca  pos: (  0.549771  0.077011  0.747837)  para_oo sigma:          -2.69
            -2.6810         -0.5918         -0.3937
            -0.4317         -2.7318          0.0384
            -0.3838          0.0316         -2.6654

     Atom 13  Ca  pos: ( -0.221419  0.418849  1.441620)  para_oo sigma:          -3.16
            -3.1984         -0.0627         -0.0943
            -0.1531         -2.9051         -0.2982
             0.0518         -0.2860         -3.3747

     Atom 14  Si  pos: ( -0.065298  0.161519  0.088765)  para_oo sigma:          -6.11
            -6.2487         -0.2539         -0.0479
            -0.2615         -6.1100          0.0187
             0.1284          0.1311         -5.9606

     Atom 15  Si  pos: (  0.553755  0.247884  0.580881)  para_oo sigma:          -6.14
            -6.1290          0.4365         -0.1701
             0.4036         -6.3059          0.0298
            -0.1628          0.0193         -5.9744

     Atom 16  Si  pos: (  0.783796  0.248437  0.234783)  para_oo sigma:          -6.13
            -6.1056          0.5490          0.2571
             0.5593         -6.1740         -0.1274
             0.2264         -0.1973         -6.1242

     Atom 17  Si  pos: (  0.408370  0.136031  0.123550)  para_oo sigma:          -5.97
            -5.3767          0.3696          0.1109
             0.3987         -6.2896          0.2551
             0.1070          0.2220         -6.2331

     Atom 18  Si  pos: (  0.002506  0.217034  0.593861)  para_oo sigma:          -5.99
            -6.0946          0.2349         -0.0798
             0.2894         -6.2157         -0.0414
            -0.0513         -0.0191         -5.6669

     Atom 19  Si  pos: (  0.283745  0.246803  0.294909)  para_oo sigma:          -6.18
            -6.1190          0.5546          0.1790
             0.5655         -6.4165          0.0175
             0.1812          0.0081         -5.9935

     Atom 20  Si  pos: ( -0.112353  0.437457  0.588341)  para_oo sigma:          -6.16
            -6.2991          0.3108         -0.1555
             0.3271         -6.7601          0.0431
            -0.1668          0.1063         -5.4351

     Atom 21  Si  pos: (  0.150909  0.445694  0.288029)  para_oo sigma:          -6.06
            -5.6857          0.5200         -0.1892
             0.5326         -6.3034          0.3543
            -0.2097          0.3736         -6.1908

     Atom 22  Si  pos: (  0.404251  0.450015  0.581533)  para_oo sigma:          -6.11
            -5.8980          0.5067          0.0641
             0.4868         -6.3856         -0.0060
             0.0818         -0.0052         -6.0566

     Atom 23  Si  pos: (  0.654936  0.444729  0.238639)  para_oo sigma:          -6.18
            -5.7333          0.4131         -0.0426
             0.4494         -6.5848          0.3077
            -0.0786          0.3216         -6.2083

     Atom 24  O   pos: (  0.218301  0.346295  0.254048)  para_oo sigma:          -4.08
            -4.2910         -1.6984          0.0379
            -1.6879         -2.9142         -0.0101
             0.0116          0.0020         -5.0354

     Atom 25  O   pos: (  0.269428  0.050523  0.535473)  para_oo sigma:          -1.31
            -1.1878          1.4377         -0.7728
             1.3430         -1.2282         -0.9338
            -0.8758         -1.0287         -1.5053

     Atom 26  O   pos: (  0.523975  0.052962  0.345431)  para_oo sigma:          -1.88
            -1.9969          1.4368          1.4054
             1.3823         -1.6086          1.3689
             1.4507          1.4548         -2.0465

     Atom 27  O   pos: ( -0.205849  0.414786  0.508851)  para_oo sigma:          -1.39
            -0.9166          0.5683          1.6385
             0.6535         -2.2981          0.5456
             1.8014          0.5523         -0.9523

     Atom 28  O   pos: (  0.057586  0.407330  0.358298)  para_oo sigma:          -1.84
            -0.8473          0.9723         -1.7196
             1.0170         -2.9307         -0.9449
            -1.7923         -0.9971         -1.7279

     Atom 29  O   pos: (  0.372617  0.121208  0.006005)  para_oo sigma:          -3.69
            -4.4893         -0.0247          0.7096
             0.0278         -4.6080          0.2080
             0.6772          0.1968         -1.9775

     Atom 30  O   pos: (  0.029394  0.219806  0.149136)  para_oo sigma:          -2.05
            -1.3084          0.6660          0.6669
             0.6476         -2.0420          0.5939
             0.8689          0.7160         -2.7913

     Atom 31  H   pos: (  0.076032  0.266677  0.113000)  para_oo sigma:           0.00
             0.0000          0.0000          0.0000
             0.0000          0.0000          0.0000
             0.0000          0.0000          0.0000

     Atom 32  O   pos: ( -0.054376  0.161839  0.689453)  para_oo sigma:          -1.66
            -3.0712          0.9886         -1.2792
             1.0276         -1.5596         -1.2306
            -1.4171         -1.2463         -0.3613

     Atom 33  O   pos: (  0.314953  0.188024  0.188600)  para_oo sigma:          -4.08
            -4.3198         -0.9494         -1.3913
            -0.9333         -4.4925          1.1390
            -1.3944          1.2128         -3.4227

     Atom 34  O   pos: (  0.712031  0.031717  0.687999)  para_oo sigma:          -1.87
            -3.2150         -0.1157          0.3748
            -0.1414         -2.3959          0.8197
             0.4114          0.8679          0.0075

     Atom 35  O   pos: (  0.932979  0.032112  0.125715)  para_oo sigma:          -4.09
            -5.0830         -0.2617          0.2388
            -0.2903         -3.0607         -1.4952
             0.2370         -1.4645         -4.1306

     Atom 36  O   pos: (  0.488662  0.355740  0.590145)  para_oo sigma:          -3.79
            -3.7919         -1.8006          0.1251
            -1.8079         -2.5687          0.1205
             0.0546          0.0634         -4.9978

     Atom 37  O   pos: (  0.707399  0.339572  0.196080)  para_oo sigma:          -4.20
            -4.4119         -1.7767          0.0114
            -1.7507         -2.9424          0.1165
             0.0344          0.1162         -5.2460

     Atom 38  O   pos: (  0.758540  0.048242  0.486041)  para_oo sigma:          -1.29
            -1.7476          0.7475         -1.1944
             0.6566         -1.5582         -1.4732
            -1.1060         -1.5825         -0.5756

     Atom 39  O   pos: (  0.032267  0.048962  0.308642)  para_oo sigma:          -1.80
            -1.8685          1.2758          1.2865
             1.2515         -2.0541          1.2183
             1.4207          1.3120         -1.4860

     Atom 40  O   pos: (  0.292509  0.402793  0.555009)  para_oo sigma:          -1.79
            -0.1746          1.4883          0.5491
             1.5438         -2.7590          0.2466
             0.4467          0.2847         -2.4422

     Atom 41  O   pos: (  0.556158  0.411740  0.304476)  para_oo sigma:          -1.65
            -0.5802          0.9194         -1.4942
             0.9746         -2.6731         -0.8106
            -1.6963         -0.8122         -1.6891

     Atom 42  O   pos: ( -0.065961  0.183702  1.660016)  para_oo sigma:          -3.93
            -5.0219         -0.0028         -0.2063
            -0.0533         -5.0321         -0.2776
            -0.2025         -0.2540         -1.7484

     Atom 43  O   pos: (  0.513372  0.197379  0.138760)  para_oo sigma:          -3.18
            -1.4485          1.3501          0.0726
             1.3264         -3.2672         -0.1027
             0.1068         -0.0626         -4.8286

     Atom 44  O   pos: (  0.627262  0.240921  0.682319)  para_oo sigma:          -1.95
            -2.3684         -0.0635          1.1143
            -0.1344         -2.8088          0.2795
             1.1989          0.3998         -0.6781

     Atom 45  O   pos: (  0.829012  0.204454  0.125496)  para_oo sigma:          -4.10
            -3.6958         -0.9609         -1.2861
            -0.9583         -4.5768          0.8480
            -1.2639          0.8631         -4.0381

     Atom 46  O   pos: (  0.472208  0.154093  0.581482)  para_oo sigma:          -1.60
            -0.9161          1.7117         -0.3023
             1.6982         -1.1821         -0.1307
            -0.4181         -0.2929         -2.7070

     Atom 47  O   pos: (  0.715145  0.164518  0.293285)  para_oo sigma:          -1.60
            -1.6335          1.4840         -1.1181
             1.4170         -1.3654         -1.0006
            -1.2501         -1.2011         -1.8156

     Atom 48  O   pos: (  0.619624  0.262071  0.476485)  para_oo sigma:          -1.33
            -1.7836          0.3310         -1.7971
             0.3912         -2.2814         -0.4926
            -1.7919         -0.3888          0.0756

     Atom 49  O   pos: ( -0.130113  0.294408  0.318138)  para_oo sigma:          -1.60
            -1.1005          0.8048          1.7980
             0.8170         -2.4656          0.9373
             1.9917          1.0401         -1.2453

     Atom 50  O   pos: ( -0.027658  0.161969  0.486684)  para_oo sigma:          -1.36
            -2.0295          0.1695          0.9313
             0.1312         -2.1402          1.5981
             0.8736          1.6620          0.1020

     Atom 51  O   pos: (  0.207271  0.181011  0.365904)  para_oo sigma:          -1.69
            -1.6721          1.3551         -1.6273
             1.3234         -1.8907         -1.2369
            -1.6822         -1.2665         -1.5195

     Atom 52  O   pos: (  0.124790  0.230842  0.621339)  para_oo sigma:          -2.08
            -0.5408          0.4229          0.7825
             0.3346         -2.6579          0.4694
             1.0255          0.4509         -3.0297

     Atom 53  O   pos: (  0.380837  0.282245  0.361179)  para_oo sigma:          -2.07
            -1.1114          1.0007          1.8935
             1.0637         -3.0096          0.8153
             1.9675          0.7842         -2.0863

     Atom 54  O   pos: ( -0.141878  0.452762  0.706692)  para_oo sigma:          -2.44
            -3.3125          0.2402         -0.5011
             0.2868         -4.1031         -0.3546
            -0.6227         -0.2472          0.1048

     Atom 55  O   pos: (  0.418351  0.016651  0.169579)  para_oo sigma:          -3.71
            -4.4409         -0.3834          0.3301
            -0.3986         -3.3354         -1.1536
             0.3840         -1.1599         -3.3646

     Atom 56  O   pos: ( -0.041209  0.333094  0.578089)  para_oo sigma:          -3.94
            -4.3403         -1.4918          0.0017
            -1.4363         -2.3152         -0.0813
            -0.0155         -0.0786         -5.1675

     Atom 57  O   pos: (  0.117326  0.418898  0.699349)  para_oo sigma:          -0.42
            -0.4463         -0.3187         -0.1300
            -0.3032         -0.2752          0.1466
            -0.1483          0.0986         -0.5293

     Atom 58  H   pos: (  0.125024  0.345598  0.673202)  para_oo sigma:           0.00
             0.0000          0.0000          0.0000
             0.0000          0.0000          0.0000
             0.0000          0.0000          0.0000

     Atom 59  H   pos: (  0.044026  0.429845  0.706980)  para_oo sigma:           0.00
             0.0000          0.0000          0.0000
             0.0000          0.0000          0.0000
             0.0000          0.0000          0.0000

     Atom 60  O   pos: (  0.236811  0.412139  1.477483)  para_oo sigma:          -1.14
            -1.1433         -0.0520         -0.1508
            -0.0699         -1.1381         -0.0705
            -0.1149         -0.0534         -1.1443

     Atom 61  H   pos: (  0.222055  0.475195  1.516617)  para_oo sigma:           0.00
             0.0000          0.0000          0.0000
             0.0000          0.0000          0.0000
             0.0000          0.0000          0.0000

     Atom 62  H   pos: (  0.274951  0.369371  1.526610)  para_oo sigma:           0.00
             0.0000          0.0000          0.0000
             0.0000          0.0000          0.0000
             0.0000          0.0000          0.0000

     Atom 63  O   pos: (  0.546247  0.396379  0.793580)  para_oo sigma:          -1.17
            -1.1319          0.1444         -0.0737
             0.1571         -1.1216          0.0398
            -0.1017          0.0388         -1.2515

     Atom 64  H   pos: (  0.583730  0.345434  0.749918)  para_oo sigma:           0.00
             0.0000          0.0000          0.0000
             0.0000          0.0000          0.0000
             0.0000          0.0000          0.0000

     Atom 65  H   pos: (  0.494786  0.432259  0.748783)  para_oo sigma:           0.00
             0.0000          0.0000          0.0000
             0.0000          0.0000          0.0000
             0.0000          0.0000          0.0000

     Atom 66  O   pos: (  0.382229  0.430584  0.144665)  para_oo sigma:          -0.48
            -0.4637         -0.1883          0.0242
            -0.1792         -0.2581         -0.1521
             0.0377         -0.1754         -0.7042

     Atom 67  H   pos: (  0.374201  0.492258  0.101083)  para_oo sigma:           0.00
             0.0000          0.0000          0.0000
             0.0000          0.0000          0.0000
             0.0000          0.0000          0.0000

     Atom 68  H   pos: (  0.440439  0.395170  0.115374)  para_oo sigma:           0.00
             0.0000          0.0000          0.0000
             0.0000          0.0000          0.0000
             0.0000          0.0000          0.0000

     Atom 69  O   pos: ( -0.062260  0.418084  1.353018)  para_oo sigma:          -0.57
            -0.9893          0.0732          0.2036
             0.0172         -0.3713          0.3176
             0.1931          0.2980         -0.3593

     Atom 70  H   pos: ( -0.013554  0.450381  1.399088)  para_oo sigma:           0.00
             0.0000          0.0000          0.0000
             0.0000          0.0000          0.0000
             0.0000          0.0000          0.0000

     Atom 71  H   pos: ( -0.031298  0.350661  1.331862)  para_oo sigma:           0.00
             0.0000          0.0000          0.0000
             0.0000          0.0000          0.0000
             0.0000          0.0000          0.0000

     Atom 72  O   pos: ( -0.240302  0.437416  1.187119)  para_oo sigma:          -0.96
            -1.1723         -0.1168         -0.1658
            -0.0653         -0.9061          0.0221
            -0.1102          0.0220         -0.8123

     Atom 73  H   pos: ( -0.289876  0.455395  1.240391)  para_oo sigma:           0.00
             0.0000          0.0000          0.0000
             0.0000          0.0000          0.0000
             0.0000          0.0000          0.0000

     Atom 74  H   pos: (  0.727283  0.384612  1.132120)  para_oo sigma:           0.00
             0.0000          0.0000          0.0000
             0.0000          0.0000          0.0000
             0.0000          0.0000          0.0000

     Atom 75  O   pos: (  0.772745  0.236614  1.381531)  para_oo sigma:          -0.25
            -0.3706          0.0170         -0.1624
             0.0606         -0.5572         -0.3272
            -0.1569         -0.2186          0.1764

     Atom 76  H   pos: (  0.806731  0.204177  1.324581)  para_oo sigma:           0.00
             0.0000          0.0000          0.0000
             0.0000          0.0000          0.0000
             0.0000          0.0000          0.0000

     Atom 77  H   pos: (  0.773497  0.187496  1.438991)  para_oo sigma:           0.00
             0.0000          0.0000          0.0000
             0.0000          0.0000          0.0000
             0.0000          0.0000          0.0000

     Atom 78  O   pos: (  0.829491  0.016682  1.218929)  para_oo sigma:          -1.31
            -1.4504         -0.0444          0.0817
             0.0006         -1.1496          0.0190
             0.1243          0.0388         -1.3164

     Atom 79  H   pos: (  0.773268  0.007107  1.268935)  para_oo sigma:           0.00
             0.0000          0.0000          0.0000
             0.0000          0.0000          0.0000
             0.0000          0.0000          0.0000

     Atom 80  H   pos: (  0.891608  0.029700  1.265183)  para_oo sigma:           0.00
             0.0000          0.0000          0.0000
             0.0000          0.0000          0.0000
             0.0000          0.0000          0.0000

     Atom 81  O   pos: (  0.083159  0.130586  1.072984)  para_oo sigma:          -0.63
            -0.6377          0.1657         -0.1066
             0.1687         -0.5558          0.0526
            -0.1184          0.0350         -0.7096

     Atom 82  H   pos: (  0.144147  0.161056  1.102451)  para_oo sigma:           0.00
             0.0000          0.0000          0.0000
             0.0000          0.0000          0.0000
             0.0000          0.0000          0.0000

     Atom 83  H   pos: (  0.072584  0.069131  1.118522)  para_oo sigma:           0.00
             0.0000          0.0000          0.0000
             0.0000          0.0000          0.0000
             0.0000          0.0000          0.0000

     Atom 84  O   pos: (  0.207704 -0.016437  0.170875)  para_oo sigma:          -0.51
            -0.2646         -0.1019          0.1329
            -0.1111         -0.4600         -0.1674
             0.0674         -0.1080         -0.7949

     Atom 85  H   pos: ( -0.024357  0.454670  0.166907)  para_oo sigma:           0.00
             0.0000          0.0000          0.0000
             0.0000          0.0000          0.0000
             0.0000          0.0000          0.0000

     Atom 86  H   pos: (  0.185044  0.036588  0.122568)  para_oo sigma:           0.00
             0.0000          0.0000          0.0000
             0.0000          0.0000          0.0000
             0.0000          0.0000          0.0000

     Atom 87  O   pos: (  0.265692  0.067617  1.172718)  para_oo sigma:          -0.95
            -0.9037          0.0411          0.0691
             0.0449         -0.8720         -0.0250
             0.0945          0.0618         -1.0791

     Atom 88  H   pos: (  0.242751  0.029593  1.233379)  para_oo sigma:           0.00
             0.0000          0.0000          0.0000
             0.0000          0.0000          0.0000
             0.0000          0.0000          0.0000

     Atom 89  H   pos: (  0.327223  0.104546  1.196286)  para_oo sigma:           0.00
             0.0000          0.0000          0.0000
             0.0000          0.0000          0.0000
             0.0000          0.0000          0.0000

     Atom 90  O   pos: (  0.003291  0.353341  1.100732)  para_oo sigma:          -0.25
            -0.4705         -0.1795         -0.0817
            -0.1415          0.0521         -0.4450
            -0.0312         -0.6232         -0.3327

     Atom 91  H   pos: ( -0.001624  0.313506  1.164592)  para_oo sigma:           0.00
             0.0000          0.0000          0.0000
             0.0000          0.0000          0.0000
             0.0000          0.0000          0.0000

     Atom 92  H   pos: ( -0.009628  0.425309  1.119829)  para_oo sigma:           0.00
             0.0000          0.0000          0.0000
             0.0000          0.0000          0.0000
             0.0000          0.0000          0.0000

     Atom 93  O   pos: (  0.062763  0.301689  1.554905)  para_oo sigma:          -0.98
            -0.9708          0.0620         -0.0532
             0.0658         -0.9598         -0.0497
            -0.1048         -0.0709         -1.0046

     Atom 94  H   pos: (  0.015850  0.256501  1.594166)  para_oo sigma:           0.00
             0.0000          0.0000          0.0000
             0.0000          0.0000          0.0000
             0.0000          0.0000          0.0000

     Atom 95  H   pos: (  0.113357  0.324496  1.604963)  para_oo sigma:           0.00
             0.0000          0.0000          0.0000
             0.0000          0.0000          0.0000
             0.0000          0.0000          0.0000

     Atom 96  O   pos: (  0.188924  0.043301  0.920543)  para_oo sigma:          -0.65
            -0.7565          0.0610         -0.0837
            -0.0088         -0.4148          0.3478
            -0.1086          0.3140         -0.7858

     Atom 97  H   pos: (  0.148239  0.062995  0.981273)  para_oo sigma:           0.00
             0.0000          0.0000          0.0000
             0.0000          0.0000          0.0000
             0.0000          0.0000          0.0000

     Atom 98  H   pos: ( -0.119356  0.442244  0.919732)  para_oo sigma:           0.00
             0.0000          0.0000          0.0000
             0.0000          0.0000          0.0000
             0.0000          0.0000          0.0000

     Atom 99  O   pos: (  0.707401  0.365551  0.987426)  para_oo sigma:          -1.06
            -1.1224         -0.0823         -0.0488
            -0.1267         -1.1007         -0.0674
            -0.0858         -0.0023         -0.9487

     Atom100  H   pos: (  0.759967  0.338131  0.935006)  para_oo sigma:           0.00
             0.0000          0.0000          0.0000
             0.0000          0.0000          0.0000
             0.0000          0.0000          0.0000

     Atom101  H   pos: (  0.644899  0.327673  0.977125)  para_oo sigma:           0.00
             0.0000          0.0000          0.0000
             0.0000          0.0000          0.0000
             0.0000          0.0000          0.0000

     Atom102  O   pos: (  0.520528  0.112687  1.573057)  para_oo sigma:          -1.12
            -1.1730         -0.0208          0.0308
            -0.0166         -1.0954         -0.0075
             0.0020          0.0008         -1.0895

     Atom103  H   pos: (  0.578791  0.130928  1.616875)  para_oo sigma:           0.00
             0.0000          0.0000          0.0000
             0.0000          0.0000          0.0000
             0.0000          0.0000          0.0000

     Atom104  H   pos: (  0.460833  0.118489  1.620963)  para_oo sigma:           0.00
             0.0000          0.0000          0.0000
             0.0000          0.0000          0.0000
             0.0000          0.0000          0.0000

     Atom105  O   pos: (  0.294291  0.215318  0.958767)  para_oo sigma:          -1.04
            -0.8978         -0.0070          0.0395
             0.0499         -1.1748          0.0692
             0.0772          0.0673         -1.0326

     Atom106  H   pos: (  0.281462  0.141918  0.963826)  para_oo sigma:           0.00
             0.0000          0.0000          0.0000
             0.0000          0.0000          0.0000
             0.0000          0.0000          0.0000

     Atom107  H   pos: (  0.230285  0.239692  0.926043)  para_oo sigma:           0.00
             0.0000          0.0000          0.0000
             0.0000          0.0000          0.0000
             0.0000          0.0000          0.0000

     Atom108  O   pos: ( -0.038330  0.071111  0.888376)  para_oo sigma:          -0.36
            -0.4655         -0.0300          0.4674
            -0.0682         -0.4835         -0.1889
             0.4333         -0.1463         -0.1417

     Atom109  H   pos: (  0.917896  0.018354  0.839454)  para_oo sigma:           0.00
             0.0000          0.0000          0.0000
             0.0000          0.0000          0.0000
             0.0000          0.0000          0.0000

     Atom110  H   pos: (  0.984337  0.004778  0.933677)  para_oo sigma:           0.00
             0.0000          0.0000          0.0000
             0.0000          0.0000          0.0000
             0.0000          0.0000          0.0000

     Atom111  O   pos: (  0.016534  0.249191  1.282592)  para_oo sigma:          -1.05
            -1.1889         -0.0340          0.0134
             0.0073         -0.8840         -0.0828
            -0.0174         -0.1199         -1.0768

     Atom112  H   pos: (  0.090920  0.257603  1.278190)  para_oo sigma:           0.00
             0.0000          0.0000          0.0000
             0.0000          0.0000          0.0000
             0.0000          0.0000          0.0000

     Atom113  H   pos: (  0.003735  0.176936  1.308568)  para_oo sigma:           0.00
             0.0000          0.0000          0.0000
             0.0000          0.0000          0.0000
             0.0000          0.0000          0.0000

     Atom114  O   pos: (  0.290433  0.018459  1.534450)  para_oo sigma:          -0.89
            -1.0292          0.0151          0.0404
            -0.0341         -0.8166          0.0137
             0.0616          0.0584         -0.8301

     Atom115  H   pos: (  0.007043  0.419828  1.546755)  para_oo sigma:           0.00
             0.0000          0.0000          0.0000
             0.0000          0.0000          0.0000
             0.0000          0.0000          0.0000

     Atom116  H   pos: (  0.319691  0.053200  1.593690)  para_oo sigma:           0.00
             0.0000          0.0000          0.0000
             0.0000          0.0000          0.0000
             0.0000          0.0000          0.0000

     Atom117  O   pos: (  0.660975  0.126204  0.030092)  para_oo sigma:          -1.13
            -1.1662         -0.0938          0.0268
            -0.0900         -1.1449         -0.0539
             0.0753         -0.0219         -1.0848

     Atom118  H   pos: (  0.721546  0.165651  0.050213)  para_oo sigma:           0.00
             0.0000          0.0000          0.0000
             0.0000          0.0000          0.0000
             0.0000          0.0000          0.0000

     Atom119  H   pos: (  0.603474  0.154304  0.075655)  para_oo sigma:           0.00
             0.0000          0.0000          0.0000
             0.0000          0.0000          0.0000
             0.0000          0.0000          0.0000

     Atom120  O   pos: (  0.782046  0.097658  1.538876)  para_oo sigma:          -0.91
            -0.9463          0.0451          0.1040
             0.0529         -0.9133         -0.0161
             0.1351          0.0137         -0.8632

     Atom121  H   pos: (  0.843655  0.115885  1.579159)  para_oo sigma:           0.00
             0.0000          0.0000          0.0000
             0.0000          0.0000          0.0000
             0.0000          0.0000          0.0000

     Atom122  H   pos: (  0.727240  0.111240  1.587147)  para_oo sigma:           0.00
             0.0000          0.0000          0.0000
             0.0000          0.0000          0.0000
             0.0000          0.0000          0.0000

     Atom123  O   pos: (  0.166974  0.337589  0.043671)  para_oo sigma:          -0.82
            -0.8714          0.0834         -0.0725
             0.0776         -0.7846          0.0659
            -0.0796          0.0773         -0.8054

     Atom124  H   pos: (  0.144972  0.401187  0.077925)  para_oo sigma:           0.00
             0.0000          0.0000          0.0000
             0.0000          0.0000          0.0000
             0.0000          0.0000          0.0000

     Atom125  H   pos: (  0.235149  0.327948  0.072235)  para_oo sigma:           0.00
             0.0000          0.0000          0.0000
             0.0000          0.0000          0.0000
             0.0000          0.0000          0.0000

     Atom126  O   pos: (  0.175529  0.130779  1.705193)  para_oo sigma:          -1.09
            -1.0198          0.1203          0.0578
             0.1445         -1.1588         -0.0533
             0.1162         -0.1025         -1.1042

     Atom127  H   pos: (  0.155605  0.181923  0.023288)  para_oo sigma:           0.00
             0.0000          0.0000          0.0000
             0.0000          0.0000          0.0000
             0.0000          0.0000          0.0000

     Atom128  H   pos: (  0.252926  0.136814  1.700261)  para_oo sigma:           0.00
             0.0000          0.0000          0.0000
             0.0000          0.0000          0.0000
             0.0000          0.0000          0.0000

     Atom129  O   pos: ( -0.188943  0.329427  1.594275)  para_oo sigma:          -0.40
            -0.4081         -0.3259         -0.0648
            -0.3252         -0.0704          0.1691
            -0.1458          0.2796         -0.7356

     Atom130  H   pos: ( -0.205413  0.375130  1.649856)  para_oo sigma:           0.00
             0.0000          0.0000          0.0000
             0.0000          0.0000          0.0000
             0.0000          0.0000          0.0000

     Atom131  H   pos: (  0.858322  0.266048  1.619351)  para_oo sigma:           0.00
             0.0000          0.0000          0.0000
             0.0000          0.0000          0.0000
             0.0000          0.0000          0.0000

     Atom132  O   pos: (  0.391144  0.476173  1.375297)  para_oo sigma:          -1.09
            -1.0863          0.0293         -0.0839
            -0.0064         -1.1887         -0.0917
            -0.1041         -0.0394         -0.9823

     Atom133  H   pos: (  0.736466  0.030856  1.426301)  para_oo sigma:           0.00
             0.0000          0.0000          0.0000
             0.0000          0.0000          0.0000
             0.0000          0.0000          0.0000

     Atom134  H   pos: (  0.328991  0.445211  1.410409)  para_oo sigma:           0.00
             0.0000          0.0000          0.0000
             0.0000          0.0000          0.0000
             0.0000          0.0000          0.0000

     Atom135  O   pos: (  0.542557  0.369699  1.698622)  para_oo sigma:          -0.93
            -0.9225          0.0278         -0.0590
            -0.0178         -1.0019          0.0165
            -0.0424          0.0219         -0.8673

     Atom136  H   pos: (  0.584726  0.406287  0.039986)  para_oo sigma:           0.00
             0.0000          0.0000          0.0000
             0.0000          0.0000          0.0000
             0.0000          0.0000          0.0000

     Atom137  H   pos: (  0.543264  0.293675  0.054391)  para_oo sigma:           0.00
             0.0000          0.0000          0.0000
             0.0000          0.0000          0.0000
             0.0000          0.0000          0.0000

     Atom138  O   pos: (  0.224236  0.301256  1.258434)  para_oo sigma:          -0.86
            -0.8652          0.1475          0.0260
             0.1439         -0.8969         -0.1497
             0.0168         -0.1481         -0.8294

     Atom139  H   pos: (  0.232515  0.271369  1.327860)  para_oo sigma:           0.00
             0.0000          0.0000          0.0000
             0.0000          0.0000          0.0000
             0.0000          0.0000          0.0000

     Atom140  H   pos: (  0.263231  0.255830  1.214872)  para_oo sigma:           0.00
             0.0000          0.0000          0.0000
             0.0000          0.0000          0.0000
             0.0000          0.0000          0.0000

     Atom141  O   pos: (  0.427713  0.177329  1.236692)  para_oo sigma:          -1.11
            -1.0899          0.0614         -0.0218
             0.0754         -1.1072         -0.0137
            -0.0022         -0.0330         -1.1251

     Atom142  H   pos: (  0.479240  0.121859  1.228120)  para_oo sigma:           0.00
             0.0000          0.0000          0.0000
             0.0000          0.0000          0.0000
             0.0000          0.0000          0.0000

     Atom143  H   pos: (  0.434695  0.199514  1.309584)  para_oo sigma:           0.00
             0.0000          0.0000          0.0000
             0.0000          0.0000          0.0000
             0.0000          0.0000          0.0000

     Atom144  O   pos: (  0.440769  0.199163  0.820877)  para_oo sigma:          -0.27
            -0.2244          0.3758         -0.2268
             0.4388         -0.3805         -0.3277
            -0.2406         -0.2746         -0.2001

     Atom145  H   pos: (  0.464710  0.267483  0.804447)  para_oo sigma:           0.00
             0.0000          0.0000          0.0000
             0.0000          0.0000          0.0000
             0.0000          0.0000          0.0000

     Atom146  H   pos: (  0.386493  0.208099  0.874235)  para_oo sigma:           0.00
             0.0000          0.0000          0.0000
             0.0000          0.0000          0.0000
             0.0000          0.0000          0.0000

     Atom147  O   pos: (  0.203783  0.192942  1.430053)  para_oo sigma:          -0.82
            -0.8289         -0.0251          0.0008
            -0.0029         -0.7940         -0.1128
             0.0237         -0.1190         -0.8340

     Atom148  H   pos: (  0.236212  0.137962  1.468103)  para_oo sigma:           0.00
             0.0000          0.0000          0.0000
             0.0000          0.0000          0.0000
             0.0000          0.0000          0.0000

     Atom149  H   pos: (  0.153147  0.225308  1.475078)  para_oo sigma:           0.00
             0.0000          0.0000          0.0000
             0.0000          0.0000          0.0000
             0.0000          0.0000          0.0000

     Atom150  O   pos: (  0.568611  0.032232  1.210546)  para_oo sigma:          -0.97
            -0.9415         -0.1205          0.1079
            -0.0613         -0.9037         -0.0850
             0.0539         -0.1361         -1.0510

     Atom151  H   pos: (  0.242089  0.433708  1.223662)  para_oo sigma:           0.00
             0.0000          0.0000          0.0000
             0.0000          0.0000          0.0000
             0.0000          0.0000          0.0000

     Atom152  H   pos: (  0.617692  0.041331  1.266844)  para_oo sigma:           0.00
             0.0000          0.0000          0.0000
             0.0000          0.0000          0.0000
             0.0000          0.0000          0.0000

     Atom153  O   pos: (  0.501889  0.324068  1.117932)  para_oo sigma:          -1.13
            -1.2470         -0.0794          0.1078
            -0.0686         -1.0060         -0.0371
             0.0810         -0.0132         -1.1277

     Atom154  H   pos: (  0.518206  0.385404  1.161256)  para_oo sigma:           0.00
             0.0000          0.0000          0.0000
             0.0000          0.0000          0.0000
             0.0000          0.0000          0.0000

     Atom155  H   pos: (  0.463952  0.275652  1.163082)  para_oo sigma:           0.00
             0.0000          0.0000          0.0000
             0.0000          0.0000          0.0000
             0.0000          0.0000          0.0000

     Atom156  O   pos: (  0.367216  0.312517  1.596006)  para_oo sigma:          -1.02
            -0.9952         -0.0806          0.0476
            -0.0418         -1.0745         -0.0391
            -0.0235         -0.0666         -0.9903

     Atom157  H   pos: (  0.364464  0.247397  1.635756)  para_oo sigma:           0.00
             0.0000          0.0000          0.0000
             0.0000          0.0000          0.0000
             0.0000          0.0000          0.0000

     Atom158  H   pos: (  0.423858  0.350898  1.626528)  para_oo sigma:           0.00
             0.0000          0.0000          0.0000
             0.0000          0.0000          0.0000
             0.0000          0.0000          0.0000

     Atom159  O   pos: (  0.628759  0.173727  1.068268)  para_oo sigma:          -1.06
            -1.0052         -0.0785         -0.0686
            -0.0544         -1.1661          0.0132
            -0.0709          0.0779         -0.9977

     Atom160  H   pos: (  0.606549  0.113119  1.107016)  para_oo sigma:           0.00
             0.0000          0.0000          0.0000
             0.0000          0.0000          0.0000
             0.0000          0.0000          0.0000

     Atom161  H   pos: (  0.585177  0.231687  1.090934)  para_oo sigma:           0.00
             0.0000          0.0000          0.0000
             0.0000          0.0000          0.0000
             0.0000          0.0000          0.0000

     Atom162  O   pos: (  0.423937  0.414431  0.955994)  para_oo sigma:          -1.08
            -1.0488         -0.0387          0.0136
            -0.0713         -1.1425         -0.0667
             0.0284         -0.0869         -1.0544

     Atom163  H   pos: (  0.471541  0.391712  0.902610)  para_oo sigma:           0.00
             0.0000          0.0000          0.0000
             0.0000          0.0000          0.0000
             0.0000          0.0000          0.0000

     Atom164  H   pos: (  0.444647  0.379002  1.020343)  para_oo sigma:           0.00
             0.0000          0.0000          0.0000
             0.0000          0.0000          0.0000
             0.0000          0.0000          0.0000

     Atom165  O   pos: (  0.835319  0.170116  1.084495)  para_oo sigma:          -0.35
            -0.3774         -0.3505          0.3735
            -0.3624         -0.2507         -0.1902
             0.3915         -0.1706         -0.4142

     Atom166  H   pos: (  0.761865  0.184317  1.076987)  para_oo sigma:           0.00
             0.0000          0.0000          0.0000
             0.0000          0.0000          0.0000
             0.0000          0.0000          0.0000

     Atom167  H   pos: (  0.836212  0.112263  1.133490)  para_oo sigma:           0.00
             0.0000          0.0000          0.0000
             0.0000          0.0000          0.0000
             0.0000          0.0000          0.0000

     Atom168  O   pos: (  0.686194  0.125082  0.882423)  para_oo sigma:          -0.43
            -0.5452         -0.2848          0.0160
            -0.3499         -0.0830          0.2749
             0.0128          0.1425         -0.6602

     Atom169  H   pos: (  0.711488  0.058670  0.910113)  para_oo sigma:           0.00
             0.0000          0.0000          0.0000
             0.0000          0.0000          0.0000
             0.0000          0.0000          0.0000

     Atom170  H   pos: (  0.655715  0.154891  0.945417)  para_oo sigma:           0.00
             0.0000          0.0000          0.0000
             0.0000          0.0000          0.0000
             0.0000          0.0000          0.0000

     Atom171  O   pos: (  0.229055  0.441250  0.896928)  para_oo sigma:          -0.39
             0.1335          0.2272          0.1794
             0.2475         -0.5109          0.2219
             0.2533          0.2802         -0.7811

     Atom172  H   pos: (  0.182436  0.383125  0.904198)  para_oo sigma:           0.00
             0.0000          0.0000          0.0000
             0.0000          0.0000          0.0000
             0.0000          0.0000          0.0000

     Atom173  H   pos: (  0.294893  0.419518  0.926489)  para_oo sigma:           0.00
             0.0000          0.0000          0.0000
             0.0000          0.0000          0.0000
             0.0000          0.0000          0.0000

     Atom174  O   pos: (  0.464365  0.237318  1.425673)  para_oo sigma:          -1.01
            -1.1248          0.0643          0.1101
             0.0690         -1.0209          0.0258
             0.0513          0.0047         -0.8865

     Atom175  H   pos: (  0.491924  0.183905  1.472513)  para_oo sigma:           0.00
             0.0000          0.0000          0.0000
             0.0000          0.0000          0.0000
             0.0000          0.0000          0.0000

     Atom176  H   pos: (  0.413722  0.270270  1.470644)  para_oo sigma:           0.00
             0.0000          0.0000          0.0000
             0.0000          0.0000          0.0000
             0.0000          0.0000          0.0000

     Atom177  O   pos: (  0.608900  0.370338  1.491633)  para_oo sigma:          -0.44
            -0.7460          0.0208          0.2061
             0.0504         -0.5086          0.1276
             0.2222          0.1756         -0.0652

     Atom178  H   pos: (  0.559601  0.325224  1.456753)  para_oo sigma:           0.00
             0.0000          0.0000          0.0000
             0.0000          0.0000          0.0000
             0.0000          0.0000          0.0000

     Atom179  H   pos: (  0.593233  0.365097  1.564660)  para_oo sigma:           0.00
             0.0000          0.0000          0.0000
             0.0000          0.0000          0.0000
             0.0000          0.0000          0.0000

     Atom180  O   pos: (  0.057278  0.052997  1.569771)  para_oo sigma:          -0.53
            -0.0192          0.0166          0.2354
             0.0200         -0.7188         -0.1633
[truncated: 148,393 more chars]
