# Supplementary material for: Is there a future for 43Ca nuclear magnetic resonance in cement science?
Source: Phys Chem Chem Phys. 2025 Apr 9;27(17):9159–68. doi: 10.1039/d5cp00491h (PMC11997747; doi:10.1039/d5cp00491h)
Supplement: CP-027-D5CP00491H-s001 [file CP-027-D5CP00491H-s001.zip › QE-Files/CSH-surface-structures/surf51.vc-relax.nmr.out]

     Program GIPAW v.7.2 starts on 29Feb2024 at  0:15:16 

     This program is part of the open-source Quantum ESPRESSO suite
     for quantum simulation of materials; please cite
         "P. Giannozzi et al., J. Phys.:Condens. Matter 21 395502 (2009);
         "P. Giannozzi et al., J. Phys.:Condens. Matter 29 465901 (2017);
         "P. Giannozzi et al., J. Chem. Phys. 152 154105 (2020);
          URL http://www.quantum-espresso.org", 
     in publications or presentations arising from this work. More details at
     http://www.quantum-espresso.org/quote

     Parallel version (MPI), running on   112 processors

     MPI processes distributed on     1 nodes
     R & G space division:  proc/nbgrp/npool/nimage =     112
     185794 MiB available memory on the printing compute node when the environment starts


     ***** This is GIPAW git revision                                          *****
     ***** you can cite: N. Varini et al., Comp. Phys. Comm. 184, 1827 (2013)  *****
     ***** in publications or presentations arising from this work.            *****

     Parallelizing q-star over 1 images
     Reading input from surf51.vc-relax.nmr.in

     ------------------- Input file: --------------------
&inputgipaw
	job = 'nmr'
	prefix = 'surf51.vc-relax_nmr'
	tmp_dir = './tmpSurf51/',
	verbosity = 'high'
	diagonalization = 'david'
/


     Reading xml data from directory:

     ./tmpSurf51/surf51.vc-relax_nmr.save/
     file Ca.pbe-spn-kjpaw_psl.1.0.0.UPF: wavefunction(s)  3S renormalized
     file O.pbe-n-kjpaw_psl.1.0.0.UPF: wavefunction(s)  2S 2P renormalized
     file Si.pbe-nl-kjpaw_psl.1.0.0.UPF: wavefunction(s)  3S 3P renormalized
     file H.pbe-kjpaw_psl.1.0.0.UPF: wavefunction(s)  1S renormalized

     IMPORTANT: XC functional enforced from input :
     Exchange-correlation= PBE
                           (   1   4   3   4   0   0   0)
     Any further DFT definition will be discarded
     Please, verify this is what you really want


     Parallelization info
     --------------------
     sticks:   dense  smooth     PW     G-vecs:    dense   smooth      PW
     Min         123     123     42                27148    27148    5442
     Max         124     124     43                27173    27173    5453
     Sum       13887   13887   4761              3042621  3042621  610107

     Using Slab Decomposition

     Reading collected, re-writing distributed wavefunctions
     Subspace diagonalization in iterative solution of the eigenvalue problem:
     a serial algorithm will be used

     GIPAW projectors -----------------------------------------------
     atom=  Ca   l=0  rc=    1.3000  rs=    0.8667
     atom=  Ca   l=0  rc=    1.3000  rs=    0.8667
     atom=  Ca   l=1  rc=    1.6000  rs=    1.0667
     atom=  Ca   l=1  rc=    1.6000  rs=    1.0667
     atom=  Ca   l=2  rc=    1.7000  rs=    1.1333
     atom=  Ca   l=2  rc=    1.7000  rs=    1.1333
     projs nearly linearly dependent: l=0  n1,n2= 1, 2  s=  0.99170013
     projs nearly linearly dependent: l=2  n1,n2= 1, 2  s=  0.99334936

     atom=  O    l=0  rc=    1.3000  rs=    0.8667
     atom=  O    l=0  rc=    1.3000  rs=    0.8667
     atom=  O    l=1  rc=    1.3500  rs=    0.9000
     atom=  O    l=1  rc=    1.3500  rs=    0.9000
     projs nearly linearly dependent: l=1  n1,n2= 1, 2  s=  0.99790099

     atom=  Si   l=0  rc=    1.8000  rs=    1.2000
     atom=  Si   l=0  rc=    1.8000  rs=    1.2000
     atom=  Si   l=1  rc=    1.8000  rs=    1.2000
     atom=  Si   l=1  rc=    1.8000  rs=    1.2000
     atom=  Si   l=2  rc=    1.8000  rs=    1.2000
     atom=  Si   l=2  rc=    1.8000  rs=    1.2000
     projs nearly linearly dependent: l=2  n1,n2= 1, 2  s=  0.99992180

     atom=  H    l=0  rc=    1.0000  rs=    0.6667
     atom=  H    l=0  rc=    1.0000  rs=    0.6667
     projs nearly linearly dependent: l=0  n1,n2= 1, 2  s=  0.99968852
     -----------------------------------------------------------------

     GIPAW integrals: -------------------------------------------
     Atom  i/j   nmr_para   nmr_dia   epr_rmc  epr_para   epr_dia
       Ca  1 1   0.25E+04 -0.66E+00  0.13E+02  0.81E+09  0.75E+03
       Ca  2 1   0.26E+04 -0.73E+00  0.13E+02  0.86E+09  0.79E+03
       Ca  2 2   0.28E+04 -0.80E+00  0.13E+02  0.92E+09  0.84E+03
       Ca  3 3   0.30E+02  0.22E+00  0.11E+02  0.47E+05  0.19E+03
       Ca  4 3   0.33E+02  0.20E+00  0.12E+02  0.54E+05  0.22E+03
       Ca  4 4   0.37E+02  0.17E+00  0.13E+02  0.60E+05  0.24E+03
       Ca  5 5   0.29E+01  0.74E+00  0.81E+01  0.47E+03  0.66E+02
       Ca  6 5   0.36E+01  0.91E+00  0.10E+02  0.59E+03  0.81E+02
       Ca  6 6   0.45E+01  0.11E+01  0.13E+02  0.74E+03  0.10E+03
       O   1 1   0.81E+03 -0.32E+00  0.65E+01  0.43E+08  0.24E+03
       O   2 1   0.91E+03 -0.39E+00  0.71E+01  0.48E+08  0.27E+03
       O   2 2   0.10E+04 -0.48E+00  0.78E+01  0.55E+08  0.31E+03
       O   3 3   0.99E+01  0.87E+00  0.58E+01  0.24E+04  0.75E+02
       O   4 3   0.11E+02  0.97E+00  0.67E+01  0.27E+04  0.83E+02
       O   4 4   0.12E+02  0.11E+01  0.76E+01  0.31E+04  0.93E+02
       Si  1 1   0.12E+04 -0.54E-01  0.93E+01  0.18E+09  0.37E+03
       Si  2 1   0.17E+04  0.68E-01  0.12E+02  0.26E+09  0.52E+03
       Si  2 2   0.24E+04  0.31E+00  0.19E+02  0.37E+09  0.74E+03
       Si  3 3   0.18E+02  0.34E+00  0.10E+02  0.13E+05  0.11E+03
       Si  4 3   0.21E+02  0.27E+00  0.11E+02  0.15E+05  0.13E+03
       Si  4 4   0.23E+02  0.18E+00  0.12E+02  0.18E+05  0.14E+03
       Si  5 5   0.26E+00  0.79E-01  0.58E+00  0.29E+02  0.79E+01
       Si  6 5   0.27E+00  0.84E-01  0.62E+00  0.30E+02  0.81E+01
       Si  6 6   0.29E+00  0.89E-01  0.66E+00  0.31E+02  0.84E+01
       H   1 1   0.39E+02  0.19E+00  0.29E+00  0.78E+05  0.13E+02
       H   2 1   0.41E+02  0.21E+00  0.32E+00  0.82E+05  0.14E+02
       H   2 2   0.43E+02  0.22E+00  0.36E+00  0.86E+05  0.15E+02
     ------------------------------------------------------------

     alpha_pv=     77.1589 eV

     Number of occupied bands for each k-point:
     k-point:     1    nbnd_occ= 360
     k-point:     2    nbnd_occ= 360
     k-point:     3    nbnd_occ= 360
     k-point:     4    nbnd_occ= 360


     q-space interpolation up to   240.00 Rydberg

     GIPAW job: nmr                                                                             
     NMR macroscopic correction: yes
             0.6667          0.0000          0.0000
             0.0000          0.6667          0.0000
             0.0000          0.0000          0.6667


     Largest allocated arrays     est. size (Mb)     dimensions
        KS wavefunctions at k          28.76 Mb     (    5235,  360)
        KS wavefunctions at k+q        28.76 Mb     (    5235,  360)
        First-order wavefunctions     287.57 Mb     (    5235,  360, 10)
        First-order wavefunct (US)    172.54 Mb     (    5235,  360,  6)
        Charge/spin density             0.73 Mb     (   96000,    1)
        Induced current                 6.59 Mb     (   96000,    3,3,1)
        Induced magnetic field          6.59 Mb     (   96000,    3,3,1)
        NL pseudopotentials            96.33 Mb     (    5235, 1206)
        GIPAW NL terms                 96.33 Mb     (    5235, 1206)

     Computing the magnetic susceptibility     isolve=0    ethr=  0.1000E-13
     k-point #    1 of     4      pool #  1    cpu time:      20.6
     compute_u_kq: q = (    0.0000,    0.0000,    0.0000)
     Rotating WFCS
     ethr =  1.00E-14,  avg # of iterations =  5.0
     eigenvalues at k:
 -36.6226 -36.1886 -36.0409 -36.0382 -35.9582 -35.9450 -35.9027 -35.8699
 -35.8577 -35.7979 -35.6975 -35.6727 -35.6687 -18.5823 -18.3562 -18.3289
 -18.3089 -18.2829 -18.1876 -18.1797 -18.1322 -18.0645 -18.0555 -18.0193
 -18.0091 -17.9843 -17.9738 -17.9446 -17.9239 -17.9050 -17.8752 -17.8299
 -17.7933 -17.7786 -17.7424 -17.7178 -17.6901 -17.6779 -17.6398 -17.6297
 -17.6076 -17.5788 -17.5304 -17.5159 -17.4903 -17.4616 -17.4271 -17.3980
 -17.3740 -17.3624 -17.3385 -17.3207 -17.3150 -17.3057 -17.2959 -17.2863
 -17.2599 -17.2462 -17.2078 -17.1812 -17.1515 -17.1454 -17.1298 -17.1194
 -17.0872 -17.0720 -17.0599 -17.0363 -17.0271 -17.0137 -17.0067 -16.9888
 -16.9742 -16.9529 -16.9450 -16.9321 -16.9124 -16.8989 -16.8847 -16.8705
 -16.8649 -16.8425 -16.8249 -16.8159 -16.8041 -16.7977 -16.7874 -16.7806
 -16.7781 -16.7634 -16.7431 -16.7345 -16.7141 -16.6965 -16.6708 -16.6393
 -16.5413 -16.4699 -16.4040 -16.3760 -16.3672 -16.3103 -16.1875 -15.9081
 -15.2845 -15.2575 -15.2487 -15.1974 -15.0336 -15.0111 -14.9851 -14.9134
 -14.8927 -14.7906 -14.7678 -14.7598 -14.6700 -14.6425 -14.5603 -14.4876
 -14.4511 -14.3931 -14.3013 -14.2722 -14.2170 -14.2018 -14.0986 -14.0361
 -13.9270  -6.8430  -6.5214  -6.4743  -6.1168  -6.0469  -6.0428  -6.0392
  -5.9989  -5.9535  -5.9376  -5.9153  -5.8917  -5.8702  -5.8552  -5.8332
  -5.8069  -5.7668  -5.7051  -5.6979  -5.6592  -5.6445  -5.6203  -5.6090
  -5.5629  -5.5154  -5.4778  -5.4467  -5.4243  -5.4078  -5.3558  -5.3492
  -5.3009  -5.2547  -5.2210  -5.1846  -5.1504  -5.1233  -5.0904  -5.0701
  -5.0338  -4.9944  -4.9860  -4.9366  -4.9264  -4.8621  -4.7956  -4.6590
  -4.5797  -4.0207  -3.7393  -3.6112  -3.5184  -3.3847  -3.2517  -3.1938
  -3.1774  -3.1243  -3.0614  -3.0161  -2.9887  -2.9026  -2.8827  -2.8546
  -2.8257  -2.7596  -2.7207  -2.6834  -2.6605  -2.6413  -2.5571  -2.5377
  -2.5193  -2.4863  -2.4648  -2.4421  -2.4016  -2.3844  -2.3629  -2.3517
  -2.3332  -2.2915  -2.2727  -2.2397  -2.1958  -2.1771  -2.1518  -2.1141
  -2.0966  -2.0788  -2.0454  -2.0101  -1.9852  -1.9586  -1.9347  -1.9139
  -1.8795  -1.8545  -1.8293  -1.8105  -1.7720  -1.7599  -1.7287  -1.7093
  -1.6939  -1.6238  -1.5635  -1.5199  -1.5037  -1.4630  -1.4038  -1.3780
  -1.3585  -1.3064  -1.2851  -1.2590  -1.2168  -1.1986  -1.1412  -1.1159
  -1.0743  -1.0423  -0.9964  -0.9704  -0.8771  -0.8010  -0.7847  -0.7560
  -0.7371  -0.7030  -0.6943  -0.6612  -0.6038  -0.5791  -0.5270  -0.5123
  -0.4869  -0.4457  -0.4236  -0.3983  -0.3925  -0.3713  -0.3506  -0.3254
  -0.3120  -0.2913  -0.2678  -0.2328  -0.2114  -0.1968  -0.1699  -0.1610
  -0.1398  -0.1293  -0.1103  -0.0971  -0.0795  -0.0643  -0.0385  -0.0295
  -0.0137   0.0029   0.0166   0.0372   0.0464   0.0665   0.1039   0.1137
   0.1290   0.1494   0.1735   0.1895   0.2007   0.2070   0.2246   0.2402
   0.2567   0.2809   0.2868   0.3109   0.3318   0.3558   0.3835   0.4091
   0.4287   0.4403   0.4562   0.4800   0.4853   0.5057   0.5301   0.5404
   0.5814   0.5882   0.6013   0.6197   0.6452   0.6807   0.7024   0.7197
   0.7419   0.7570   0.7781   0.8204   0.8440   0.8882   0.9123   0.9275
   0.9763   0.9858   1.0309   1.0411   1.0946   1.1085   1.1266   1.1971
   1.2147   1.2228   1.2494   1.2817   1.3017   1.3061   1.3557   1.3783
   1.4296   1.4661   1.4825   1.5382   1.6145   1.6368   1.7302   1.9342
     eigenvalues at k+q:
 -36.6226 -36.1886 -36.0409 -36.0382 -35.9582 -35.9449 -35.9027 -35.8699
 -35.8577 -35.7979 -35.6975 -35.6728 -35.6688 -18.5822 -18.3562 -18.3289
 -18.3089 -18.2829 -18.1875 -18.1797 -18.1322 -18.0645 -18.0555 -18.0192
 -18.0091 -17.9843 -17.9738 -17.9446 -17.9239 -17.9049 -17.8752 -17.8299
 -17.7933 -17.7786 -17.7424 -17.7178 -17.6901 -17.6779 -17.6398 -17.6297
 -17.6076 -17.5788 -17.5304 -17.5159 -17.4902 -17.4616 -17.4271 -17.3980
 -17.3740 -17.3623 -17.3385 -17.3207 -17.3150 -17.3057 -17.2959 -17.2863
 -17.2599 -17.2462 -17.2078 -17.1812 -17.1515 -17.1454 -17.1298 -17.1193
 -17.0872 -17.0720 -17.0599 -17.0363 -17.0270 -17.0137 -17.0067 -16.9888
 -16.9742 -16.9529 -16.9450 -16.9321 -16.9124 -16.8989 -16.8847 -16.8705
 -16.8649 -16.8425 -16.8249 -16.8159 -16.8041 -16.7978 -16.7874 -16.7806
 -16.7781 -16.7634 -16.7431 -16.7345 -16.7141 -16.6965 -16.6708 -16.6393
 -16.5413 -16.4699 -16.4040 -16.3760 -16.3672 -16.3103 -16.1875 -15.9081
 -15.2845 -15.2575 -15.2487 -15.1974 -15.0336 -15.0111 -14.9851 -14.9134
 -14.8928 -14.7906 -14.7678 -14.7599 -14.6700 -14.6426 -14.5603 -14.4876
 -14.4511 -14.3932 -14.3013 -14.2722 -14.2170 -14.2018 -14.0986 -14.0362
 -13.9270  -6.8430  -6.5214  -6.4743  -6.1168  -6.0469  -6.0428  -6.0392
  -5.9988  -5.9535  -5.9376  -5.9153  -5.8917  -5.8702  -5.8552  -5.8332
  -5.8069  -5.7668  -5.7050  -5.6979  -5.6592  -5.6445  -5.6203  -5.6090
  -5.5629  -5.5154  -5.4778  -5.4467  -5.4243  -5.4078  -5.3558  -5.3492
  -5.3009  -5.2547  -5.2210  -5.1846  -5.1504  -5.1233  -5.0905  -5.0701
  -5.0338  -4.9944  -4.9860  -4.9366  -4.9264  -4.8621  -4.7956  -4.6590
  -4.5797  -4.0207  -3.7393  -3.6112  -3.5184  -3.3847  -3.2517  -3.1938
  -3.1774  -3.1243  -3.0614  -3.0161  -2.9887  -2.9026  -2.8827  -2.8546
  -2.8257  -2.7596  -2.7207  -2.6834  -2.6605  -2.6413  -2.5571  -2.5377
  -2.5193  -2.4863  -2.4648  -2.4421  -2.4016  -2.3844  -2.3629  -2.3517
  -2.3332  -2.2915  -2.2727  -2.2397  -2.1958  -2.1771  -2.1518  -2.1141
  -2.0966  -2.0788  -2.0454  -2.0101  -1.9852  -1.9586  -1.9347  -1.9139
  -1.8795  -1.8545  -1.8293  -1.8105  -1.7720  -1.7599  -1.7287  -1.7093
  -1.6939  -1.6238  -1.5635  -1.5199  -1.5037  -1.4630  -1.4038  -1.3780
  -1.3585  -1.3064  -1.2851  -1.2590  -1.2168  -1.1986  -1.1412  -1.1159
  -1.0743  -1.0423  -0.9964  -0.9704  -0.8771  -0.8010  -0.7847  -0.7560
  -0.7371  -0.7030  -0.6943  -0.6612  -0.6038  -0.5791  -0.5270  -0.5123
  -0.4869  -0.4458  -0.4236  -0.3983  -0.3925  -0.3714  -0.3506  -0.3254
  -0.3121  -0.2914  -0.2678  -0.2328  -0.2114  -0.1968  -0.1699  -0.1610
  -0.1398  -0.1293  -0.1103  -0.0971  -0.0795  -0.0643  -0.0385  -0.0295
  -0.0137   0.0029   0.0166   0.0372   0.0464   0.0665   0.1039   0.1136
   0.1290   0.1494   0.1735   0.1895   0.2007   0.2070   0.2246   0.2402
   0.2567   0.2809   0.2868   0.3109   0.3318   0.3558   0.3835   0.4091
   0.4287   0.4403   0.4562   0.4800   0.4853   0.5057   0.5301   0.5404
   0.5814   0.5882   0.6013   0.6197   0.6452   0.6806   0.7025   0.7196
   0.7419   0.7570   0.7781   0.8204   0.8440   0.8882   0.9123   0.9275
   0.9762   0.9858   1.0308   1.0410   1.0946   1.1085   1.1266   1.1971
   1.2147   1.2229   1.2494   1.2818   1.3017   1.3061   1.3558   1.3783
   1.4295   1.4661   1.4824   1.5382   1.6145   1.6368   1.7302   1.9342
     cgsolve_all iterations  65    anorm=    0.73E-07
PARA_AUG  1      50.3664831        -0.3663636         0.1356780
     cgsolve_all iterations  65    anorm=    0.74E-07
PARA_AUG  2      -0.3234035        50.7431523         0.0214304
     cgsolve_all iterations  65    anorm=    0.72E-07
PARA_AUG  3       0.1355832        -0.0090408        50.4175116
     cgsolve_all iterations  74    anorm=    0.71E-07
     cgsolve_all iterations  72    anorm=    0.70E-07
     cgsolve_all iterations  72    anorm=    0.70E-07
     compute_u_kq: q = (    0.0400,    0.0000,    0.0000)
     Rotating WFCS
     ethr =  1.00E-14,  avg # of iterations = 24.0
     eigenvalues at k:
 -36.6226 -36.1886 -36.0409 -36.0382 -35.9582 -35.9450 -35.9027 -35.8699
 -35.8577 -35.7979 -35.6975 -35.6727 -35.6687 -18.5823 -18.3562 -18.3289
 -18.3089 -18.2829 -18.1876 -18.1797 -18.1322 -18.0645 -18.0555 -18.0193
 -18.0091 -17.9843 -17.9738 -17.9446 -17.9239 -17.9050 -17.8752 -17.8299
 -17.7933 -17.7786 -17.7424 -17.7178 -17.6901 -17.6779 -17.6398 -17.6297
 -17.6076 -17.5788 -17.5304 -17.5159 -17.4903 -17.4616 -17.4271 -17.3980
 -17.3740 -17.3624 -17.3385 -17.3207 -17.3150 -17.3057 -17.2959 -17.2863
 -17.2599 -17.2462 -17.2078 -17.1812 -17.1515 -17.1454 -17.1298 -17.1194
 -17.0872 -17.0720 -17.0599 -17.0363 -17.0271 -17.0137 -17.0067 -16.9888
 -16.9742 -16.9529 -16.9450 -16.9321 -16.9124 -16.8989 -16.8847 -16.8705
 -16.8649 -16.8425 -16.8249 -16.8159 -16.8041 -16.7977 -16.7874 -16.7806
 -16.7781 -16.7634 -16.7431 -16.7345 -16.7141 -16.6965 -16.6708 -16.6393
 -16.5413 -16.4699 -16.4040 -16.3760 -16.3672 -16.3103 -16.1875 -15.9081
 -15.2845 -15.2575 -15.2487 -15.1974 -15.0336 -15.0111 -14.9851 -14.9134
 -14.8927 -14.7906 -14.7678 -14.7598 -14.6700 -14.6425 -14.5603 -14.4876
 -14.4511 -14.3931 -14.3013 -14.2722 -14.2170 -14.2018 -14.0986 -14.0361
 -13.9270  -6.8430  -6.5214  -6.4743  -6.1168  -6.0469  -6.0428  -6.0392
  -5.9989  -5.9535  -5.9376  -5.9153  -5.8917  -5.8702  -5.8552  -5.8332
  -5.8069  -5.7668  -5.7051  -5.6979  -5.6592  -5.6445  -5.6203  -5.6090
  -5.5629  -5.5154  -5.4778  -5.4467  -5.4243  -5.4078  -5.3558  -5.3492
  -5.3009  -5.2547  -5.2210  -5.1846  -5.1504  -5.1233  -5.0904  -5.0701
  -5.0338  -4.9944  -4.9860  -4.9366  -4.9264  -4.8621  -4.7956  -4.6590
  -4.5797  -4.0207  -3.7393  -3.6112  -3.5184  -3.3847  -3.2517  -3.1938
  -3.1774  -3.1243  -3.0614  -3.0161  -2.9887  -2.9026  -2.8827  -2.8546
  -2.8257  -2.7596  -2.7207  -2.6834  -2.6605  -2.6413  -2.5571  -2.5377
  -2.5193  -2.4863  -2.4648  -2.4421  -2.4016  -2.3844  -2.3629  -2.3517
  -2.3332  -2.2915  -2.2727  -2.2397  -2.1958  -2.1771  -2.1518  -2.1141
  -2.0966  -2.0788  -2.0454  -2.0101  -1.9852  -1.9586  -1.9347  -1.9139
  -1.8795  -1.8545  -1.8293  -1.8105  -1.7720  -1.7599  -1.7287  -1.7093
  -1.6939  -1.6238  -1.5635  -1.5199  -1.5037  -1.4630  -1.4038  -1.3780
  -1.3585  -1.3064  -1.2851  -1.2590  -1.2168  -1.1986  -1.1412  -1.1159
  -1.0743  -1.0423  -0.9964  -0.9704  -0.8771  -0.8010  -0.7847  -0.7560
  -0.7371  -0.7030  -0.6943  -0.6612  -0.6038  -0.5791  -0.5270  -0.5123
  -0.4869  -0.4457  -0.4236  -0.3983  -0.3925  -0.3713  -0.3506  -0.3254
  -0.3120  -0.2913  -0.2678  -0.2328  -0.2114  -0.1968  -0.1699  -0.1610
  -0.1398  -0.1293  -0.1103  -0.0971  -0.0795  -0.0643  -0.0385  -0.0295
  -0.0137   0.0029   0.0166   0.0372   0.0464   0.0665   0.1039   0.1137
   0.1290   0.1494   0.1735   0.1895   0.2007   0.2070   0.2246   0.2402
   0.2567   0.2809   0.2868   0.3109   0.3318   0.3558   0.3835   0.4091
   0.4287   0.4403   0.4562   0.4800   0.4853   0.5057   0.5301   0.5404
   0.5814   0.5882   0.6013   0.6197   0.6452   0.6807   0.7024   0.7197
   0.7419   0.7570   0.7781   0.8204   0.8440   0.8882   0.9123   0.9275
   0.9763   0.9858   1.0309   1.0411   1.0946   1.1085   1.1266   1.1971
   1.2147   1.2228   1.2494   1.2817   1.3017   1.3061   1.3557   1.3783
   1.4296   1.4661   1.4825   1.5382   1.6145   1.6368   1.7302   1.9342
     eigenvalues at k+q:
 -36.6226 -36.1886 -36.0409 -36.0382 -35.9582 -35.9449 -35.9027 -35.8699
 -35.8577 -35.7979 -35.6975 -35.6727 -35.6688 -18.5823 -18.3572 -18.3298
 -18.3097 -18.2833 -18.1873 -18.1793 -18.1323 -18.0637 -18.0553 -18.0196
 -18.0100 -17.9845 -17.9709 -17.9445 -17.9241 -17.9043 -17.8735 -17.8287
 -17.7920 -17.7786 -17.7399 -17.7209 -17.6923 -17.6805 -17.6397 -17.6301
 -17.6071 -17.5766 -17.5276 -17.5172 -17.4942 -17.4622 -17.4266 -17.3986
 -17.3767 -17.3657 -17.3416 -17.3212 -17.3169 -17.3090 -17.2966 -17.2896
 -17.2632 -17.2470 -17.2098 -17.1829 -17.1528 -17.1454 -17.1308 -17.1187
 -17.0850 -17.0698 -17.0584 -17.0336 -17.0286 -17.0136 -17.0066 -16.9883
 -16.9729 -16.9515 -16.9419 -16.9334 -16.9108 -16.8962 -16.8828 -16.8689
 -16.8618 -16.8402 -16.8218 -16.8138 -16.8009 -16.7959 -16.7832 -16.7789
 -16.7744 -16.7618 -16.7417 -16.7319 -16.7103 -16.6967 -16.6702 -16.6378
 -16.5413 -16.4705 -16.4037 -16.3758 -16.3680 -16.3191 -16.2005 -15.9079
 -15.2848 -15.2606 -15.2442 -15.1972 -15.0334 -15.0095 -14.9881 -14.9173
 -14.8980 -14.7913 -14.7697 -14.7601 -14.6714 -14.6421 -14.5620 -14.4893
 -14.4521 -14.3901 -14.3001 -14.2699 -14.2189 -14.2007 -14.0959 -14.0338
 -13.9260  -6.8292  -6.5216  -6.4566  -6.1160  -6.0476  -6.0423  -6.0392
  -5.9981  -5.9573  -5.9368  -5.9194  -5.8916  -5.8705  -5.8557  -5.8344
  -5.8071  -5.7666  -5.7052  -5.6982  -5.6607  -5.6460  -5.6206  -5.6096
  -5.5636  -5.5179  -5.4778  -5.4458  -5.4221  -5.4054  -5.3564  -5.3497
  -5.3018  -5.2556  -5.2208  -5.1862  -5.1504  -5.1242  -5.0918  -5.0779
  -5.0523  -4.9961  -4.9925  -4.9426  -4.9275  -4.8629  -4.7946  -4.6586
  -4.5797  -4.0207  -3.7252  -3.5919  -3.5187  -3.3849  -3.2582  -3.1941
  -3.1774  -3.1212  -3.0640  -3.0184  -2.9920  -2.9032  -2.8833  -2.8545
  -2.8215  -2.7601  -2.7238  -2.6791  -2.6619  -2.6388  -2.5571  -2.5356
  -2.5209  -2.4882  -2.4663  -2.4445  -2.4008  -2.3832  -2.3612  -2.3487
  -2.3313  -2.2892  -2.2696  -2.2402  -2.1977  -2.1798  -2.1519  -2.1144
  -2.0944  -2.0807  -2.0471  -2.0102  -1.9912  -1.9611  -1.9376  -1.9145
  -1.8819  -1.8566  -1.8291  -1.8094  -1.7755  -1.7568  -1.7271  -1.7074
  -1.6968  -1.6241  -1.5616  -1.5209  -1.5021  -1.4652  -1.4048  -1.3779
  -1.3602  -1.3040  -1.2811  -1.2548  -1.2171  -1.1959  -1.1427  -1.1177
  -1.0740  -1.0452  -0.9930  -0.9687  -0.8783  -0.8010  -0.7868  -0.7587
  -0.7383  -0.7037  -0.6949  -0.6638  -0.6054  -0.5764  -0.5216  -0.5157
  -0.4900  -0.4456  -0.4236  -0.4009  -0.3935  -0.3741  -0.3483  -0.3262
  -0.3159  -0.2925  -0.2678  -0.2336  -0.2064  -0.1967  -0.1674  -0.1607
  -0.1384  -0.1301  -0.1120  -0.0964  -0.0759  -0.0589  -0.0383  -0.0228
  -0.0125   0.0049   0.0174   0.0381   0.0465   0.0650   0.1052   0.1136
   0.1257   0.1513   0.1744   0.1888   0.2011   0.2045   0.2248   0.2402
   0.2573   0.2812   0.2837   0.3105   0.3313   0.3553   0.3836   0.4074
   0.4284   0.4403   0.4555   0.4794   0.4839   0.5073   0.5310   0.5433
   0.5809   0.5879   0.6033   0.6224   0.6464   0.6804   0.7025   0.7240
   0.7418   0.7610   0.7783   0.8256   0.8452   0.8935   0.9137   0.9271
   0.9797   0.9933   1.0346   1.0452   1.0958   1.1103   1.1234   1.1957
   1.2147   1.2239   1.2481   1.2819   1.3009   1.3061   1.3556   1.3778
   1.4248   1.4655   1.4739   1.5348   1.6122   1.6378   1.7258   1.9331
     cgsolve_all iterations  74    anorm=    0.71E-07
     cgsolve_all iterations  72    anorm=    0.71E-07
     cgsolve_all iterations  72    anorm=    0.71E-07
     compute_u_kq: q = (   -0.0400,    0.0000,    0.0000)
     Rotating WFCS
     ethr =  1.00E-14,  avg # of iterations = 24.0
     eigenvalues at k:
 -36.6226 -36.1886 -36.0409 -36.0382 -35.9582 -35.9450 -35.9027 -35.8699
 -35.8577 -35.7979 -35.6975 -35.6727 -35.6687 -18.5823 -18.3562 -18.3289
 -18.3089 -18.2829 -18.1876 -18.1797 -18.1322 -18.0645 -18.0555 -18.0193
 -18.0091 -17.9843 -17.9738 -17.9446 -17.9239 -17.9050 -17.8752 -17.8299
 -17.7933 -17.7786 -17.7424 -17.7178 -17.6901 -17.6779 -17.6398 -17.6297
 -17.6076 -17.5788 -17.5304 -17.5159 -17.4903 -17.4616 -17.4271 -17.3980
 -17.3740 -17.3624 -17.3385 -17.3207 -17.3150 -17.3057 -17.2959 -17.2863
 -17.2599 -17.2462 -17.2078 -17.1812 -17.1515 -17.1454 -17.1298 -17.1194
 -17.0872 -17.0720 -17.0599 -17.0363 -17.0271 -17.0137 -17.0067 -16.9888
 -16.9742 -16.9529 -16.9450 -16.9321 -16.9124 -16.8989 -16.8847 -16.8705
 -16.8649 -16.8425 -16.8249 -16.8159 -16.8041 -16.7977 -16.7874 -16.7806
 -16.7781 -16.7634 -16.7431 -16.7345 -16.7141 -16.6965 -16.6708 -16.6393
 -16.5413 -16.4699 -16.4040 -16.3760 -16.3672 -16.3103 -16.1875 -15.9081
 -15.2845 -15.2575 -15.2487 -15.1974 -15.0336 -15.0111 -14.9851 -14.9134
 -14.8927 -14.7906 -14.7678 -14.7598 -14.6700 -14.6425 -14.5603 -14.4876
 -14.4511 -14.3931 -14.3013 -14.2722 -14.2170 -14.2018 -14.0986 -14.0361
 -13.9270  -6.8430  -6.5214  -6.4743  -6.1168  -6.0469  -6.0428  -6.0392
  -5.9989  -5.9535  -5.9376  -5.9153  -5.8917  -5.8702  -5.8552  -5.8332
  -5.8069  -5.7668  -5.7051  -5.6979  -5.6592  -5.6445  -5.6203  -5.6090
  -5.5629  -5.5154  -5.4778  -5.4467  -5.4243  -5.4078  -5.3558  -5.3492
  -5.3009  -5.2547  -5.2210  -5.1846  -5.1504  -5.1233  -5.0904  -5.0701
  -5.0338  -4.9944  -4.9860  -4.9366  -4.9264  -4.8621  -4.7956  -4.6590
  -4.5797  -4.0207  -3.7393  -3.6112  -3.5184  -3.3847  -3.2517  -3.1938
  -3.1774  -3.1243  -3.0614  -3.0161  -2.9887  -2.9026  -2.8827  -2.8546
  -2.8257  -2.7596  -2.7207  -2.6834  -2.6605  -2.6413  -2.5571  -2.5377
  -2.5193  -2.4863  -2.4648  -2.4421  -2.4016  -2.3844  -2.3629  -2.3517
  -2.3332  -2.2915  -2.2727  -2.2397  -2.1958  -2.1771  -2.1518  -2.1141
  -2.0966  -2.0788  -2.0454  -2.0101  -1.9852  -1.9586  -1.9347  -1.9139
  -1.8795  -1.8545  -1.8293  -1.8105  -1.7720  -1.7599  -1.7287  -1.7093
  -1.6939  -1.6238  -1.5635  -1.5199  -1.5037  -1.4630  -1.4038  -1.3780
  -1.3585  -1.3064  -1.2851  -1.2590  -1.2168  -1.1986  -1.1412  -1.1159
  -1.0743  -1.0423  -0.9964  -0.9704  -0.8771  -0.8010  -0.7847  -0.7560
  -0.7371  -0.7030  -0.6943  -0.6612  -0.6038  -0.5791  -0.5270  -0.5123
  -0.4869  -0.4457  -0.4236  -0.3983  -0.3925  -0.3713  -0.3506  -0.3254
  -0.3120  -0.2913  -0.2678  -0.2328  -0.2114  -0.1968  -0.1699  -0.1610
  -0.1398  -0.1293  -0.1103  -0.0971  -0.0795  -0.0643  -0.0385  -0.0295
  -0.0137   0.0029   0.0166   0.0372   0.0464   0.0665   0.1039   0.1137
   0.1290   0.1494   0.1735   0.1895   0.2007   0.2070   0.2246   0.2402
   0.2567   0.2809   0.2868   0.3109   0.3318   0.3558   0.3835   0.4091
   0.4287   0.4403   0.4562   0.4800   0.4853   0.5057   0.5301   0.5404
   0.5814   0.5882   0.6013   0.6197   0.6452   0.6807   0.7024   0.7197
   0.7419   0.7570   0.7781   0.8204   0.8440   0.8882   0.9123   0.9275
   0.9763   0.9858   1.0309   1.0411   1.0946   1.1085   1.1266   1.1971
   1.2147   1.2228   1.2494   1.2817   1.3017   1.3061   1.3557   1.3783
   1.4296   1.4661   1.4825   1.5382   1.6145   1.6368   1.7302   1.9342
     eigenvalues at k+q:
 -36.6226 -36.1886 -36.0409 -36.0382 -35.9582 -35.9449 -35.9027 -35.8698
 -35.8577 -35.7979 -35.6975 -35.6728 -35.6688 -18.5822 -18.3550 -18.3280
 -18.3082 -18.2825 -18.1878 -18.1802 -18.1322 -18.0654 -18.0557 -18.0189
 -18.0082 -17.9845 -17.9763 -17.9447 -17.9242 -17.9050 -17.8766 -17.8310
 -17.7950 -17.7786 -17.7448 -17.7151 -17.6879 -17.6755 -17.6397 -17.6290
 -17.6080 -17.5809 -17.5336 -17.5145 -17.4864 -17.4605 -17.4273 -17.3977
 -17.3717 -17.3589 -17.3356 -17.3207 -17.3131 -17.3029 -17.2952 -17.2816
 -17.2563 -17.2450 -17.2056 -17.1795 -17.1502 -17.1453 -17.1289 -17.1198
 -17.0902 -17.0745 -17.0616 -17.0394 -17.0248 -17.0138 -17.0070 -16.9897
 -16.9752 -16.9548 -16.9476 -16.9309 -16.9145 -16.9013 -16.8865 -16.8724
 -16.8678 -16.8449 -16.8282 -16.8180 -16.8074 -16.7997 -16.7919 -16.7831
 -16.7807 -16.7643 -16.7445 -16.7365 -16.7179 -16.6963 -16.6713 -16.6409
 -16.5413 -16.4696 -16.4042 -16.3761 -16.3665 -16.3017 -16.1750 -15.9082
 -15.2857 -15.2577 -15.2490 -15.1974 -15.0338 -15.0124 -14.9826 -14.9109
 -14.8844 -14.7898 -14.7669 -14.7587 -14.6686 -14.6438 -14.5586 -14.4856
 -14.4502 -14.3973 -14.3030 -14.2732 -14.2181 -14.2021 -14.1008 -14.0376
 -13.9280  -6.8564  -6.5211  -6.4914  -6.1174  -6.0465  -6.0434  -6.0393
  -5.9994  -5.9507  -5.9384  -5.9107  -5.8920  -5.8700  -5.8549  -5.8319
  -5.8065  -5.7670  -5.7050  -5.6974  -5.6576  -5.6430  -5.6199  -5.6080
  -5.5623  -5.5131  -5.4778  -5.4479  -5.4267  -5.4101  -5.3557  -5.3488
  -5.2999  -5.2538  -5.2214  -5.1832  -5.1505  -5.1224  -5.0901  -5.0675
  -5.0137  -4.9923  -4.9767  -4.9282  -4.9251  -4.8610  -4.7965  -4.6594
  -4.5797  -4.0207  -3.7538  -3.6313  -3.5181  -3.3847  -3.2450  -3.1935
  -3.1775  -3.1292  -3.0596  -3.0145  -2.9852  -2.9021  -2.8822  -2.8530
  -2.8277  -2.7589  -2.7174  -2.6876  -2.6595  -2.6435  -2.5573  -2.5394
  -2.5171  -2.4835  -2.4639  -2.4409  -2.4016  -2.3846  -2.3650  -2.3551
  -2.3335  -2.2940  -2.2764  -2.2384  -2.1954  -2.1754  -2.1502  -2.1141
  -2.0994  -2.0763  -2.0431  -2.0107  -1.9793  -1.9567  -1.9332  -1.9124
  -1.8774  -1.8520  -1.8303  -1.8115  -1.7698  -1.7615  -1.7311  -1.7116
  -1.6898  -1.6232  -1.5646  -1.5194  -1.5041  -1.4607  -1.4032  -1.3775
  -1.3575  -1.3092  -1.2890  -1.2620  -1.2164  -1.2011  -1.1399  -1.1141
  -1.0749  -1.0390  -0.9988  -0.9725  -0.8759  -0.8037  -0.7829  -0.7529
  -0.7365  -0.7033  -0.6922  -0.6583  -0.6027  -0.5815  -0.5333  -0.5098
  -0.4826  -0.4458  -0.4235  -0.3970  -0.3919  -0.3706  -0.3496  -0.3246
  -0.3090  -0.2898  -0.2674  -0.2320  -0.2188  -0.1968  -0.1707  -0.1611
  -0.1406  -0.1286  -0.1094  -0.0975  -0.0822  -0.0693  -0.0390  -0.0364
  -0.0137   0.0008   0.0155   0.0367   0.0460   0.0680   0.1004   0.1151
   0.1324   0.1477   0.1731   0.1893   0.2007   0.2091   0.2245   0.2402
   0.2566   0.2804   0.2889   0.3121   0.3325   0.3563   0.3836   0.4103
   0.4288   0.4395   0.4564   0.4784   0.4884   0.5039   0.5294   0.5377
   0.5821   0.5882   0.5994   0.6174   0.6443   0.6803   0.7018   0.7160
   0.7414   0.7530   0.7774   0.8155   0.8433   0.8822   0.9110   0.9278
   0.9729   0.9774   1.0257   1.0382   1.0931   1.1073   1.1292   1.1978
   1.2134   1.2220   1.2533   1.2816   1.3026   1.3063   1.3560   1.3769
   1.4345   1.4666   1.4916   1.5434   1.6147   1.6385   1.7354   1.9355
     cgsolve_all iterations  74    anorm=    0.72E-07
     cgsolve_all iterations  72    anorm=    0.70E-07
     cgsolve_all iterations  70    anorm=    0.71E-07
     compute_u_kq: q = (    0.0000,    0.0400,    0.0000)
     Rotating WFCS
     ethr =  1.00E-14,  avg # of iterations = 23.0
     eigenvalues at k:
 -36.6226 -36.1886 -36.0409 -36.0382 -35.9582 -35.9450 -35.9027 -35.8699
 -35.8577 -35.7979 -35.6975 -35.6727 -35.6687 -18.5823 -18.3562 -18.3289
 -18.3089 -18.2829 -18.1876 -18.1797 -18.1322 -18.0645 -18.0555 -18.0193
 -18.0091 -17.9843 -17.9738 -17.9446 -17.9239 -17.9050 -17.8752 -17.8299
 -17.7933 -17.7786 -17.7424 -17.7178 -17.6901 -17.6779 -17.6398 -17.6297
 -17.6076 -17.5788 -17.5304 -17.5159 -17.4903 -17.4616 -17.4271 -17.3980
 -17.3740 -17.3624 -17.3385 -17.3207 -17.3150 -17.3057 -17.2959 -17.2863
 -17.2599 -17.2462 -17.2078 -17.1812 -17.1515 -17.1454 -17.1298 -17.1194
 -17.0872 -17.0720 -17.0599 -17.0363 -17.0271 -17.0137 -17.0067 -16.9888
 -16.9742 -16.9529 -16.9450 -16.9321 -16.9124 -16.8989 -16.8847 -16.8705
 -16.8649 -16.8425 -16.8249 -16.8159 -16.8041 -16.7977 -16.7874 -16.7806
 -16.7781 -16.7634 -16.7431 -16.7345 -16.7141 -16.6965 -16.6708 -16.6393
 -16.5413 -16.4699 -16.4040 -16.3760 -16.3672 -16.3103 -16.1875 -15.9081
 -15.2845 -15.2575 -15.2487 -15.1974 -15.0336 -15.0111 -14.9851 -14.9134
 -14.8927 -14.7906 -14.7678 -14.7598 -14.6700 -14.6425 -14.5603 -14.4876
 -14.4511 -14.3931 -14.3013 -14.2722 -14.2170 -14.2018 -14.0986 -14.0361
 -13.9270  -6.8430  -6.5214  -6.4743  -6.1168  -6.0469  -6.0428  -6.0392
  -5.9989  -5.9535  -5.9376  -5.9153  -5.8917  -5.8702  -5.8552  -5.8332
  -5.8069  -5.7668  -5.7051  -5.6979  -5.6592  -5.6445  -5.6203  -5.6090
  -5.5629  -5.5154  -5.4778  -5.4467  -5.4243  -5.4078  -5.3558  -5.3492
  -5.3009  -5.2547  -5.2210  -5.1846  -5.1504  -5.1233  -5.0904  -5.0701
  -5.0338  -4.9944  -4.9860  -4.9366  -4.9264  -4.8621  -4.7956  -4.6590
  -4.5797  -4.0207  -3.7393  -3.6112  -3.5184  -3.3847  -3.2517  -3.1938
  -3.1774  -3.1243  -3.0614  -3.0161  -2.9887  -2.9026  -2.8827  -2.8546
  -2.8257  -2.7596  -2.7207  -2.6834  -2.6605  -2.6413  -2.5571  -2.5377
  -2.5193  -2.4863  -2.4648  -2.4421  -2.4016  -2.3844  -2.3629  -2.3517
  -2.3332  -2.2915  -2.2727  -2.2397  -2.1958  -2.1771  -2.1518  -2.1141
  -2.0966  -2.0788  -2.0454  -2.0101  -1.9852  -1.9586  -1.9347  -1.9139
  -1.8795  -1.8545  -1.8293  -1.8105  -1.7720  -1.7599  -1.7287  -1.7093
  -1.6939  -1.6238  -1.5635  -1.5199  -1.5037  -1.4630  -1.4038  -1.3780
  -1.3585  -1.3064  -1.2851  -1.2590  -1.2168  -1.1986  -1.1412  -1.1159
  -1.0743  -1.0423  -0.9964  -0.9704  -0.8771  -0.8010  -0.7847  -0.7560
  -0.7371  -0.7030  -0.6943  -0.6612  -0.6038  -0.5791  -0.5270  -0.5123
  -0.4869  -0.4457  -0.4236  -0.3983  -0.3925  -0.3713  -0.3506  -0.3254
  -0.3120  -0.2913  -0.2678  -0.2328  -0.2114  -0.1968  -0.1699  -0.1610
  -0.1398  -0.1293  -0.1103  -0.0971  -0.0795  -0.0643  -0.0385  -0.0295
  -0.0137   0.0029   0.0166   0.0372   0.0464   0.0665   0.1039   0.1137
   0.1290   0.1494   0.1735   0.1895   0.2007   0.2070   0.2246   0.2402
   0.2567   0.2809   0.2868   0.3109   0.3318   0.3558   0.3835   0.4091
   0.4287   0.4403   0.4562   0.4800   0.4853   0.5057   0.5301   0.5404
   0.5814   0.5882   0.6013   0.6197   0.6452   0.6807   0.7024   0.7197
   0.7419   0.7570   0.7781   0.8204   0.8440   0.8882   0.9123   0.9275
   0.9763   0.9858   1.0309   1.0411   1.0946   1.1085   1.1266   1.1971
   1.2147   1.2228   1.2494   1.2817   1.3017   1.3061   1.3557   1.3783
   1.4296   1.4661   1.4825   1.5382   1.6145   1.6368   1.7302   1.9342
     eigenvalues at k+q:
 -36.6226 -36.1886 -36.0409 -36.0382 -35.9582 -35.9449 -35.9027 -35.8698
 -35.8577 -35.7979 -35.6975 -35.6728 -35.6688 -18.5822 -18.3546 -18.3282
 -18.3074 -18.2818 -18.1881 -18.1796 -18.1333 -18.0651 -18.0562 -18.0187
 -18.0096 -17.9852 -17.9737 -17.9440 -17.9237 -17.9088 -17.8783 -17.8311
 -17.7914 -17.7784 -17.7422 -17.7193 -17.6904 -17.6764 -17.6374 -17.6286
 -17.6056 -17.5802 -17.5337 -17.5150 -17.4882 -17.4607 -17.4251 -17.3974
 -17.3708 -17.3599 -17.3343 -17.3166 -17.3115 -17.3017 -17.2923 -17.2828
 -17.2546 -17.2432 -17.2063 -17.1772 -17.1517 -17.1470 -17.1303 -17.1186
 -17.0897 -17.0735 -17.0627 -17.0387 -17.0240 -17.0161 -17.0079 -16.9889
 -16.9779 -16.9569 -16.9466 -16.9335 -16.9147 -16.9027 -16.8876 -16.8737
 -16.8665 -16.8473 -16.8284 -16.8190 -16.8070 -16.8017 -16.7930 -16.7851
 -16.7832 -16.7651 -16.7451 -16.7365 -16.7194 -16.6961 -16.6718 -16.6418
 -16.5412 -16.4693 -16.4043 -16.3763 -16.3663 -16.2975 -16.1691 -15.9083
 -15.2890 -15.2582 -15.2470 -15.1969 -15.0327 -15.0070 -14.9838 -14.9069
 -14.8870 -14.7897 -14.7662 -14.7584 -14.6685 -14.6485 -14.5589 -14.4849
 -14.4474 -14.3914 -14.3042 -14.2763 -14.2213 -14.2007 -14.1003 -14.0401
 -13.9285  -6.8625  -6.5209  -6.4994  -6.1178  -6.0471  -6.0435  -6.0395
  -5.9991  -5.9498  -5.9388  -5.9080  -5.8926  -5.8696  -5.8522  -5.8317
  -5.8069  -5.7666  -5.7048  -5.6967  -5.6586  -5.6442  -5.6193  -5.6074
  -5.5634  -5.5112  -5.4774  -5.4482  -5.4259  -5.4094  -5.3551  -5.3496
  -5.3017  -5.2542  -5.2213  -5.1833  -5.1482  -5.1224  -5.0897  -5.0674
  -5.0093  -4.9918  -4.9679  -4.9253  -4.9210  -4.8609  -4.7970  -4.6597
  -4.5798  -4.0203  -3.7607  -3.6414  -3.5179  -3.3854  -3.2486  -3.1925
  -3.1765  -3.1159  -3.0591  -3.0141  -2.9903  -2.9018  -2.8827  -2.8552
  -2.8282  -2.7602  -2.7197  -2.6838  -2.6584  -2.6416  -2.5578  -2.5376
  -2.5174  -2.4808  -2.4647  -2.4423  -2.4053  -2.3848  -2.3637  -2.3525
  -2.3341  -2.2929  -2.2725  -2.2378  -2.1982  -2.1810  -2.1506  -2.1168
  -2.0999  -2.0751  -2.0442  -2.0107  -1.9886  -1.9582  -1.9345  -1.9114
  -1.8808  -1.8554  -1.8262  -1.8089  -1.7709  -1.7540  -1.7261  -1.7073
  -1.6872  -1.6188  -1.5611  -1.5188  -1.5036  -1.4611  -1.4037  -1.3759
  -1.3587  -1.3102  -1.2908  -1.2634  -1.2198  -1.2042  -1.1422  -1.1115
  -1.0738  -1.0367  -1.0029  -0.9741  -0.8797  -0.8014  -0.7872  -0.7512
  -0.7308  -0.6985  -0.6919  -0.6594  -0.6014  -0.5765  -0.5300  -0.5082
  -0.4844  -0.4489  -0.4232  -0.3988  -0.3928  -0.3705  -0.3519  -0.3273
  -0.3102  -0.2964  -0.2666  -0.2315  -0.2132  -0.1984  -0.1666  -0.1632
  -0.1395  -0.1299  -0.1104  -0.0976  -0.0798  -0.0664  -0.0402  -0.0300
  -0.0130   0.0001   0.0130   0.0352   0.0469   0.0650   0.1011   0.1102
   0.1268   0.1470   0.1715   0.1885   0.2000   0.2090   0.2255   0.2408
   0.2586   0.2792   0.2907   0.3115   0.3312   0.3551   0.3844   0.4097
   0.4305   0.4444   0.4566   0.4785   0.4879   0.5054   0.5262   0.5362
   0.5787   0.5886   0.6003   0.6175   0.6445   0.6762   0.7006   0.7134
   0.7428   0.7544   0.7778   0.8146   0.8438   0.8755   0.9097   0.9279
   0.9740   0.9775   1.0279   1.0377   1.0940   1.1081   1.1245   1.1952
   1.2150   1.2209   1.2516   1.2812   1.3031   1.3078   1.3564   1.3800
   1.4340   1.4668   1.4883   1.5459   1.6200   1.6456   1.7292   1.9375
     cgsolve_all iterations  74    anorm=    0.71E-07
     cgsolve_all iterations  72    anorm=    0.72E-07
     cgsolve_all iterations  72    anorm=    0.71E-07
     compute_u_kq: q = (    0.0000,   -0.0400,    0.0000)
     Rotating WFCS
     ethr =  1.00E-14,  avg # of iterations = 24.0
     eigenvalues at k:
 -36.6226 -36.1886 -36.0409 -36.0382 -35.9582 -35.9450 -35.9027 -35.8699
 -35.8577 -35.7979 -35.6975 -35.6727 -35.6687 -18.5823 -18.3562 -18.3289
 -18.3089 -18.2829 -18.1876 -18.1797 -18.1322 -18.0645 -18.0555 -18.0193
 -18.0091 -17.9843 -17.9738 -17.9446 -17.9239 -17.9050 -17.8752 -17.8299
 -17.7933 -17.7786 -17.7424 -17.7178 -17.6901 -17.6779 -17.6398 -17.6297
 -17.6076 -17.5788 -17.5304 -17.5159 -17.4903 -17.4616 -17.4271 -17.3980
 -17.3740 -17.3624 -17.3385 -17.3207 -17.3150 -17.3057 -17.2959 -17.2863
 -17.2599 -17.2462 -17.2078 -17.1812 -17.1515 -17.1454 -17.1298 -17.1194
 -17.0872 -17.0720 -17.0599 -17.0363 -17.0271 -17.0137 -17.0067 -16.9888
 -16.9742 -16.9529 -16.9450 -16.9321 -16.9124 -16.8989 -16.8847 -16.8705
 -16.8649 -16.8425 -16.8249 -16.8159 -16.8041 -16.7977 -16.7874 -16.7806
 -16.7781 -16.7634 -16.7431 -16.7345 -16.7141 -16.6965 -16.6708 -16.6393
 -16.5413 -16.4699 -16.4040 -16.3760 -16.3672 -16.3103 -16.1875 -15.9081
 -15.2845 -15.2575 -15.2487 -15.1974 -15.0336 -15.0111 -14.9851 -14.9134
 -14.8927 -14.7906 -14.7678 -14.7598 -14.6700 -14.6425 -14.5603 -14.4876
 -14.4511 -14.3931 -14.3013 -14.2722 -14.2170 -14.2018 -14.0986 -14.0361
 -13.9270  -6.8430  -6.5214  -6.4743  -6.1168  -6.0469  -6.0428  -6.0392
  -5.9989  -5.9535  -5.9376  -5.9153  -5.8917  -5.8702  -5.8552  -5.8332
  -5.8069  -5.7668  -5.7051  -5.6979  -5.6592  -5.6445  -5.6203  -5.6090
  -5.5629  -5.5154  -5.4778  -5.4467  -5.4243  -5.4078  -5.3558  -5.3492
  -5.3009  -5.2547  -5.2210  -5.1846  -5.1504  -5.1233  -5.0904  -5.0701
  -5.0338  -4.9944  -4.9860  -4.9366  -4.9264  -4.8621  -4.7956  -4.6590
  -4.5797  -4.0207  -3.7393  -3.6112  -3.5184  -3.3847  -3.2517  -3.1938
  -3.1774  -3.1243  -3.0614  -3.0161  -2.9887  -2.9026  -2.8827  -2.8546
  -2.8257  -2.7596  -2.7207  -2.6834  -2.6605  -2.6413  -2.5571  -2.5377
  -2.5193  -2.4863  -2.4648  -2.4421  -2.4016  -2.3844  -2.3629  -2.3517
  -2.3332  -2.2915  -2.2727  -2.2397  -2.1958  -2.1771  -2.1518  -2.1141
  -2.0966  -2.0788  -2.0454  -2.0101  -1.9852  -1.9586  -1.9347  -1.9139
  -1.8795  -1.8545  -1.8293  -1.8105  -1.7720  -1.7599  -1.7287  -1.7093
  -1.6939  -1.6238  -1.5635  -1.5199  -1.5037  -1.4630  -1.4038  -1.3780
  -1.3585  -1.3064  -1.2851  -1.2590  -1.2168  -1.1986  -1.1412  -1.1159
  -1.0743  -1.0423  -0.9964  -0.9704  -0.8771  -0.8010  -0.7847  -0.7560
  -0.7371  -0.7030  -0.6943  -0.6612  -0.6038  -0.5791  -0.5270  -0.5123
  -0.4869  -0.4457  -0.4236  -0.3983  -0.3925  -0.3713  -0.3506  -0.3254
  -0.3120  -0.2913  -0.2678  -0.2328  -0.2114  -0.1968  -0.1699  -0.1610
  -0.1398  -0.1293  -0.1103  -0.0971  -0.0795  -0.0643  -0.0385  -0.0295
  -0.0137   0.0029   0.0166   0.0372   0.0464   0.0665   0.1039   0.1137
   0.1290   0.1494   0.1735   0.1895   0.2007   0.2070   0.2246   0.2402
   0.2567   0.2809   0.2868   0.3109   0.3318   0.3558   0.3835   0.4091
   0.4287   0.4403   0.4562   0.4800   0.4853   0.5057   0.5301   0.5404
   0.5814   0.5882   0.6013   0.6197   0.6452   0.6807   0.7024   0.7197
   0.7419   0.7570   0.7781   0.8204   0.8440   0.8882   0.9123   0.9275
   0.9763   0.9858   1.0309   1.0411   1.0946   1.1085   1.1266   1.1971
   1.2147   1.2228   1.2494   1.2817   1.3017   1.3061   1.3557   1.3783
   1.4296   1.4661   1.4825   1.5382   1.6145   1.6368   1.7302   1.9342
     eigenvalues at k+q:
 -36.6226 -36.1886 -36.0409 -36.0382 -35.9582 -35.9449 -35.9027 -35.8699
 -35.8577 -35.7978 -35.6975 -35.6727 -35.6688 -18.5823 -18.3577 -18.3297
 -18.3105 -18.2840 -18.1869 -18.1798 -18.1310 -18.0640 -18.0548 -18.0198
 -18.0089 -17.9834 -17.9741 -17.9450 -17.9238 -17.9008 -17.8722 -17.8282
 -17.7956 -17.7789 -17.7429 -17.7164 -17.6900 -17.6793 -17.6419 -17.6306
 -17.6097 -17.5772 -17.5288 -17.5147 -17.4925 -17.4620 -17.4288 -17.3989
 -17.3776 -17.3646 -17.3426 -17.3256 -17.3181 -17.3107 -17.2988 -17.2891
 -17.2653 -17.2485 -17.2094 -17.1847 -17.1512 -17.1436 -17.1295 -17.1205
 -17.0852 -17.0705 -17.0569 -17.0357 -17.0300 -17.0115 -17.0040 -16.9887
 -16.9707 -16.9495 -16.9433 -16.9304 -16.9103 -16.8951 -16.8817 -16.8687
 -16.8616 -16.8382 -16.8217 -16.8128 -16.8014 -16.7945 -16.7824 -16.7770
 -16.7721 -16.7599 -16.7412 -16.7315 -16.7084 -16.6968 -16.6694 -16.6368
 -16.5414 -16.4707 -16.4036 -16.3757 -16.3683 -16.3235 -16.2068 -15.9079
 -15.2803 -15.2595 -15.2477 -15.1978 -15.0348 -15.0152 -14.9861 -14.9209
 -14.8965 -14.7915 -14.7702 -14.7607 -14.6718 -14.6370 -14.5617 -14.4901
 -14.4547 -14.3951 -14.2990 -14.2676 -14.2145 -14.2021 -14.0967 -14.0319
 -13.9255  -6.8226  -6.5218  -6.4480  -6.1156  -6.0471  -6.0422  -6.0389
  -5.9984  -5.9587  -5.9365  -5.9220  -5.8909  -5.8709  -5.8580  -5.8346
  -5.8067  -5.7670  -5.7057  -5.6990  -5.6598  -5.6449  -5.6212  -5.6105
  -5.5623  -5.5196  -5.4783  -5.4454  -5.4227  -5.4065  -5.3574  -5.3490
  -5.2998  -5.2553  -5.2210  -5.1862  -5.1530  -5.1243  -5.0936  -5.0831
  -5.0562  -4.9999  -4.9937  -4.9454  -4.9276  -4.8631  -4.7941  -4.6582
  -4.5796  -4.0211  -3.7186  -3.5825  -3.5189  -3.3841  -3.2550  -3.1954
  -3.1782  -3.1326  -3.0644  -3.0186  -2.9870  -2.9030  -2.8823  -2.8535
  -2.8225  -2.7587  -2.7220  -2.6829  -2.6628  -2.6396  -2.5567  -2.5383
  -2.5213  -2.4919  -2.4651  -2.4418  -2.3981  -2.3841  -2.3623  -2.3494
  -2.3327  -2.2894  -2.2720  -2.2421  -2.1938  -2.1738  -2.1542  -2.1116
  -2.0934  -2.0807  -2.0471  -2.0100  -1.9821  -1.9591  -1.9345  -1.9163
  -1.8786  -1.8542  -1.8327  -1.8112  -1.7750  -1.7652  -1.7307  -1.7113
  -1.6996  -1.6288  -1.5657  -1.5211  -1.5047  -1.4627  -1.4047  -1.3791
  -1.3587  -1.3032  -1.2788  -1.2538  -1.2142  -1.1926  -1.1406  -1.1209
  -1.0740  -1.0480  -0.9902  -0.9650  -0.8748  -0.8052  -0.7820  -0.7598
  -0.7452  -0.7076  -0.6948  -0.6630  -0.6068  -0.5799  -0.5257  -0.5151
  -0.4895  -0.4427  -0.4240  -0.3991  -0.3919  -0.3724  -0.3502  -0.3235
  -0.3146  -0.2854  -0.2691  -0.2346  -0.2085  -0.1955  -0.1727  -0.1587
  -0.1405  -0.1285  -0.1099  -0.0968  -0.0777  -0.0622  -0.0370  -0.0287
  -0.0143   0.0051   0.0200   0.0392   0.0464   0.0678   0.1067   0.1178
   0.1314   0.1516   0.1749   0.1906   0.1998   0.2068   0.2237   0.2392
   0.2546   0.2804   0.2852   0.3105   0.3328   0.3570   0.3823   0.4078
   0.4263   0.4360   0.4555   0.4802   0.4839   0.5061   0.5327   0.5456
   0.5836   0.5884   0.6027   0.6220   0.6461   0.6842   0.7043   0.7265
   0.7407   0.7596   0.7783   0.8255   0.8446   0.8972   0.9179   0.9274
   0.9785   0.9945   1.0331   1.0448   1.0944   1.1090   1.1295   1.1986
   1.2144   1.2249   1.2483   1.2823   1.3003   1.3040   1.3552   1.3754
   1.4263   1.4652   1.4756   1.5317   1.6085   1.6288   1.7313   1.9309
     cgsolve_all iterations  74    anorm=    0.71E-07
     cgsolve_all iterations  72    anorm=    0.71E-07
     cgsolve_all iterations  72    anorm=    0.71E-07
     compute_u_kq: q = (    0.0000,    0.0000,    0.0400)
     Rotating WFCS
     ethr =  1.00E-14,  avg # of iterations = 23.0
     eigenvalues at k:
 -36.6226 -36.1886 -36.0409 -36.0382 -35.9582 -35.9450 -35.9027 -35.8699
 -35.8577 -35.7979 -35.6975 -35.6727 -35.6687 -18.5823 -18.3562 -18.3289
 -18.3089 -18.2829 -18.1876 -18.1797 -18.1322 -18.0645 -18.0555 -18.0193
 -18.0091 -17.9843 -17.9738 -17.9446 -17.9239 -17.9050 -17.8752 -17.8299
 -17.7933 -17.7786 -17.7424 -17.7178 -17.6901 -17.6779 -17.6398 -17.6297
 -17.6076 -17.5788 -17.5304 -17.5159 -17.4903 -17.4616 -17.4271 -17.3980
 -17.3740 -17.3624 -17.3385 -17.3207 -17.3150 -17.3057 -17.2959 -17.2863
 -17.2599 -17.2462 -17.2078 -17.1812 -17.1515 -17.1454 -17.1298 -17.1194
 -17.0872 -17.0720 -17.0599 -17.0363 -17.0271 -17.0137 -17.0067 -16.9888
 -16.9742 -16.9529 -16.9450 -16.9321 -16.9124 -16.8989 -16.8847 -16.8705
 -16.8649 -16.8425 -16.8249 -16.8159 -16.8041 -16.7977 -16.7874 -16.7806
 -16.7781 -16.7634 -16.7431 -16.7345 -16.7141 -16.6965 -16.6708 -16.6393
 -16.5413 -16.4699 -16.4040 -16.3760 -16.3672 -16.3103 -16.1875 -15.9081
 -15.2845 -15.2575 -15.2487 -15.1974 -15.0336 -15.0111 -14.9851 -14.9134
 -14.8927 -14.7906 -14.7678 -14.7598 -14.6700 -14.6425 -14.5603 -14.4876
 -14.4511 -14.3931 -14.3013 -14.2722 -14.2170 -14.2018 -14.0986 -14.0361
 -13.9270  -6.8430  -6.5214  -6.4743  -6.1168  -6.0469  -6.0428  -6.0392
  -5.9989  -5.9535  -5.9376  -5.9153  -5.8917  -5.8702  -5.8552  -5.8332
  -5.8069  -5.7668  -5.7051  -5.6979  -5.6592  -5.6445  -5.6203  -5.6090
  -5.5629  -5.5154  -5.4778  -5.4467  -5.4243  -5.4078  -5.3558  -5.3492
  -5.3009  -5.2547  -5.2210  -5.1846  -5.1504  -5.1233  -5.0904  -5.0701
  -5.0338  -4.9944  -4.9860  -4.9366  -4.9264  -4.8621  -4.7956  -4.6590
  -4.5797  -4.0207  -3.7393  -3.6112  -3.5184  -3.3847  -3.2517  -3.1938
  -3.1774  -3.1243  -3.0614  -3.0161  -2.9887  -2.9026  -2.8827  -2.8546
  -2.8257  -2.7596  -2.7207  -2.6834  -2.6605  -2.6413  -2.5571  -2.5377
  -2.5193  -2.4863  -2.4648  -2.4421  -2.4016  -2.3844  -2.3629  -2.3517
  -2.3332  -2.2915  -2.2727  -2.2397  -2.1958  -2.1771  -2.1518  -2.1141
  -2.0966  -2.0788  -2.0454  -2.0101  -1.9852  -1.9586  -1.9347  -1.9139
  -1.8795  -1.8545  -1.8293  -1.8105  -1.7720  -1.7599  -1.7287  -1.7093
  -1.6939  -1.6238  -1.5635  -1.5199  -1.5037  -1.4630  -1.4038  -1.3780
  -1.3585  -1.3064  -1.2851  -1.2590  -1.2168  -1.1986  -1.1412  -1.1159
  -1.0743  -1.0423  -0.9964  -0.9704  -0.8771  -0.8010  -0.7847  -0.7560
  -0.7371  -0.7030  -0.6943  -0.6612  -0.6038  -0.5791  -0.5270  -0.5123
  -0.4869  -0.4457  -0.4236  -0.3983  -0.3925  -0.3713  -0.3506  -0.3254
  -0.3120  -0.2913  -0.2678  -0.2328  -0.2114  -0.1968  -0.1699  -0.1610
  -0.1398  -0.1293  -0.1103  -0.0971  -0.0795  -0.0643  -0.0385  -0.0295
  -0.0137   0.0029   0.0166   0.0372   0.0464   0.0665   0.1039   0.1137
   0.1290   0.1494   0.1735   0.1895   0.2007   0.2070   0.2246   0.2402
   0.2567   0.2809   0.2868   0.3109   0.3318   0.3558   0.3835   0.4091
   0.4287   0.4403   0.4562   0.4800   0.4853   0.5057   0.5301   0.5404
   0.5814   0.5882   0.6013   0.6197   0.6452   0.6807   0.7024   0.7197
   0.7419   0.7570   0.7781   0.8204   0.8440   0.8882   0.9123   0.9275
   0.9763   0.9858   1.0309   1.0411   1.0946   1.1085   1.1266   1.1971
   1.2147   1.2228   1.2494   1.2817   1.3017   1.3061   1.3557   1.3783
   1.4296   1.4661   1.4825   1.5382   1.6145   1.6368   1.7302   1.9342
     eigenvalues at k+q:
 -36.6226 -36.1886 -36.0409 -36.0382 -35.9582 -35.9449 -35.9027 -35.8699
 -35.8577 -35.7979 -35.6975 -35.6728 -35.6688 -18.5822 -18.3562 -18.3290
 -18.3089 -18.2829 -18.1876 -18.1797 -18.1321 -18.0645 -18.0555 -18.0192
 -18.0091 -17.9840 -17.9743 -17.9438 -17.9249 -17.9046 -17.8750 -17.8300
 -17.7936 -17.7783 -17.7426 -17.7178 -17.6899 -17.6780 -17.6400 -17.6292
 -17.6079 -17.5784 -17.5308 -17.5158 -17.4901 -17.4614 -17.4270 -17.3984
 -17.3737 -17.3625 -17.3384 -17.3209 -17.3141 -17.3062 -17.2962 -17.2856
 -17.2597 -17.2466 -17.2077 -17.1812 -17.1512 -17.1454 -17.1296 -17.1199
 -17.0871 -17.0722 -17.0598 -17.0364 -17.0271 -17.0139 -17.0066 -16.9888
 -16.9743 -16.9529 -16.9450 -16.9321 -16.9124 -16.8989 -16.8847 -16.8706
 -16.8649 -16.8425 -16.8249 -16.8161 -16.8040 -16.7978 -16.7875 -16.7807
 -16.7781 -16.7635 -16.7431 -16.7345 -16.7141 -16.6965 -16.6708 -16.6393
 -16.5413 -16.4699 -16.4040 -16.3760 -16.3672 -16.3102 -16.1873 -15.9081
 -15.2846 -15.2574 -15.2487 -15.1974 -15.0337 -15.0111 -14.9850 -14.9133
 -14.8926 -14.7906 -14.7678 -14.7598 -14.6700 -14.6426 -14.5603 -14.4876
 -14.4511 -14.3932 -14.3013 -14.2723 -14.2170 -14.2018 -14.0986 -14.0362
 -13.9271  -6.8432  -6.5213  -6.4746  -6.1168  -6.0469  -6.0428  -6.0392
  -5.9988  -5.9535  -5.9376  -5.9152  -5.8916  -5.8703  -5.8552  -5.8332
  -5.8069  -5.7668  -5.7052  -5.6978  -5.6592  -5.6445  -5.6205  -5.6087
  -5.5629  -5.5154  -5.4778  -5.4467  -5.4245  -5.4076  -5.3555  -5.3495
  -5.3009  -5.2547  -5.2210  -5.1847  -5.1506  -5.1230  -5.0905  -5.0700
  -5.0334  -4.9944  -4.9859  -4.9365  -4.9264  -4.8620  -4.7957  -4.6590
  -4.5797  -4.0207  -3.7396  -3.6115  -3.5184  -3.3847  -3.2517  -3.1934
  -3.1777  -3.1243  -3.0613  -3.0161  -2.9887  -2.9027  -2.8821  -2.8553
  -2.8256  -2.7595  -2.7206  -2.6828  -2.6614  -2.6412  -2.5571  -2.5370
  -2.5198  -2.4870  -2.4636  -2.4427  -2.4021  -2.3838  -2.3618  -2.3504
  -2.3364  -2.2912  -2.2727  -2.2396  -2.1952  -2.1776  -2.1515  -2.1130
  -2.0982  -2.0776  -2.0455  -2.0128  -1.9855  -1.9569  -1.9341  -1.9120
  -1.8780  -1.8577  -1.8295  -1.8111  -1.7721  -1.7594  -1.7290  -1.7094
  -1.6927  -1.6234  -1.5647  -1.5196  -1.5038  -1.4631  -1.4043  -1.3778
  -1.3579  -1.3066  -1.2859  -1.2571  -1.2163  -1.2000  -1.1416  -1.1141
  -1.0754  -1.0420  -0.9965  -0.9710  -0.8769  -0.8008  -0.7856  -0.7563
  -0.7363  -0.7027  -0.6948  -0.6611  -0.6037  -0.5791  -0.5271  -0.5121
  -0.4869  -0.4462  -0.4237  -0.3988  -0.3903  -0.3716  -0.3510  -0.3253
  -0.3128  -0.2915  -0.2672  -0.2327  -0.2120  -0.1978  -0.1705  -0.1593
  -0.1398  -0.1290  -0.1095  -0.0970  -0.0800  -0.0645  -0.0388  -0.0291
  -0.0134   0.0015   0.0167   0.0378   0.0461   0.0664   0.1058   0.1142
   0.1262   0.1492   0.1735   0.1900   0.1985   0.2079   0.2261   0.2408
   0.2554   0.2807   0.2878   0.3107   0.3324   0.3552   0.3838   0.4092
   0.4288   0.4409   0.4553   0.4799   0.4860   0.5049   0.5300   0.5399
   0.5819   0.5880   0.6015   0.6192   0.6457   0.6802   0.7026   0.7195
   0.7427   0.7561   0.7781   0.8204   0.8441   0.8879   0.9124   0.9275
   0.9762   0.9857   1.0308   1.0410   1.0946   1.1086   1.1265   1.1971
   1.2146   1.2227   1.2494   1.2818   1.3017   1.3060   1.3558   1.3783
   1.4296   1.4660   1.4826   1.5383   1.6145   1.6368   1.7302   1.9342
     cgsolve_all iterations  74    anorm=    0.71E-07
     cgsolve_all iterations  72    anorm=    0.71E-07
     cgsolve_all iterations  72    anorm=    0.71E-07
     compute_u_kq: q = (    0.0000,    0.0000,   -0.0400)
     Rotating WFCS
     ethr =  1.00E-14,  avg # of iterations = 23.0
     eigenvalues at k:
 -36.6226 -36.1886 -36.0409 -36.0382 -35.9582 -35.9450 -35.9027 -35.8699
 -35.8577 -35.7979 -35.6975 -35.6727 -35.6687 -18.5823 -18.3562 -18.3289
 -18.3089 -18.2829 -18.1876 -18.1797 -18.1322 -18.0645 -18.0555 -18.0193
 -18.0091 -17.9843 -17.9738 -17.9446 -17.9239 -17.9050 -17.8752 -17.8299
 -17.7933 -17.7786 -17.7424 -17.7178 -17.6901 -17.6779 -17.6398 -17.6297
 -17.6076 -17.5788 -17.5304 -17.5159 -17.4903 -17.4616 -17.4271 -17.3980
 -17.3740 -17.3624 -17.3385 -17.3207 -17.3150 -17.3057 -17.2959 -17.2863
 -17.2599 -17.2462 -17.2078 -17.1812 -17.1515 -17.1454 -17.1298 -17.1194
 -17.0872 -17.0720 -17.0599 -17.0363 -17.0271 -17.0137 -17.0067 -16.9888
 -16.9742 -16.9529 -16.9450 -16.9321 -16.9124 -16.8989 -16.8847 -16.8705
 -16.8649 -16.8425 -16.8249 -16.8159 -16.8041 -16.7977 -16.7874 -16.7806
 -16.7781 -16.7634 -16.7431 -16.7345 -16.7141 -16.6965 -16.6708 -16.6393
 -16.5413 -16.4699 -16.4040 -16.3760 -16.3672 -16.3103 -16.1875 -15.9081
 -15.2845 -15.2575 -15.2487 -15.1974 -15.0336 -15.0111 -14.9851 -14.9134
 -14.8927 -14.7906 -14.7678 -14.7598 -14.6700 -14.6425 -14.5603 -14.4876
 -14.4511 -14.3931 -14.3013 -14.2722 -14.2170 -14.2018 -14.0986 -14.0361
 -13.9270  -6.8430  -6.5214  -6.4743  -6.1168  -6.0469  -6.0428  -6.0392
  -5.9989  -5.9535  -5.9376  -5.9153  -5.8917  -5.8702  -5.8552  -5.8332
  -5.8069  -5.7668  -5.7051  -5.6979  -5.6592  -5.6445  -5.6203  -5.6090
  -5.5629  -5.5154  -5.4778  -5.4467  -5.4243  -5.4078  -5.3558  -5.3492
  -5.3009  -5.2547  -5.2210  -5.1846  -5.1504  -5.1233  -5.0904  -5.0701
  -5.0338  -4.9944  -4.9860  -4.9366  -4.9264  -4.8621  -4.7956  -4.6590
  -4.5797  -4.0207  -3.7393  -3.6112  -3.5184  -3.3847  -3.2517  -3.1938
  -3.1774  -3.1243  -3.0614  -3.0161  -2.9887  -2.9026  -2.8827  -2.8546
  -2.8257  -2.7596  -2.7207  -2.6834  -2.6605  -2.6413  -2.5571  -2.5377
  -2.5193  -2.4863  -2.4648  -2.4421  -2.4016  -2.3844  -2.3629  -2.3517
  -2.3332  -2.2915  -2.2727  -2.2397  -2.1958  -2.1771  -2.1518  -2.1141
  -2.0966  -2.0788  -2.0454  -2.0101  -1.9852  -1.9586  -1.9347  -1.9139
  -1.8795  -1.8545  -1.8293  -1.8105  -1.7720  -1.7599  -1.7287  -1.7093
  -1.6939  -1.6238  -1.5635  -1.5199  -1.5037  -1.4630  -1.4038  -1.3780
  -1.3585  -1.3064  -1.2851  -1.2590  -1.2168  -1.1986  -1.1412  -1.1159
  -1.0743  -1.0423  -0.9964  -0.9704  -0.8771  -0.8010  -0.7847  -0.7560
  -0.7371  -0.7030  -0.6943  -0.6612  -0.6038  -0.5791  -0.5270  -0.5123
  -0.4869  -0.4457  -0.4236  -0.3983  -0.3925  -0.3713  -0.3506  -0.3254
  -0.3120  -0.2913  -0.2678  -0.2328  -0.2114  -0.1968  -0.1699  -0.1610
  -0.1398  -0.1293  -0.1103  -0.0971  -0.0795  -0.0643  -0.0385  -0.0295
  -0.0137   0.0029   0.0166   0.0372   0.0464   0.0665   0.1039   0.1137
   0.1290   0.1494   0.1735   0.1895   0.2007   0.2070   0.2246   0.2402
   0.2567   0.2809   0.2868   0.3109   0.3318   0.3558   0.3835   0.4091
   0.4287   0.4403   0.4562   0.4800   0.4853   0.5057   0.5301   0.5404
   0.5814   0.5882   0.6013   0.6197   0.6452   0.6807   0.7024   0.7197
   0.7419   0.7570   0.7781   0.8204   0.8440   0.8882   0.9123   0.9275
   0.9763   0.9858   1.0309   1.0411   1.0946   1.1085   1.1266   1.1971
   1.2147   1.2228   1.2494   1.2817   1.3017   1.3061   1.3557   1.3783
   1.4296   1.4661   1.4825   1.5382   1.6145   1.6368   1.7302   1.9342
     eigenvalues at k+q:
 -36.6226 -36.1886 -36.0409 -36.0382 -35.9582 -35.9449 -35.9027 -35.8699
 -35.8577 -35.7979 -35.6975 -35.6728 -35.6688 -18.5822 -18.3562 -18.3289
 -18.3090 -18.2829 -18.1875 -18.1798 -18.1322 -18.0645 -18.0555 -18.0193
 -18.0090 -17.9847 -17.9733 -17.9450 -17.9232 -17.9052 -17.8754 -17.8297
 -17.7931 -17.7790 -17.7423 -17.7178 -17.6903 -17.6777 -17.6394 -17.6302
 -17.6073 -17.5791 -17.5300 -17.5160 -17.4903 -17.4615 -17.4272 -17.3979
 -17.3742 -17.3621 -17.3386 -17.3206 -17.3157 -17.3053 -17.2956 -17.2870
 -17.2599 -17.2459 -17.2078 -17.1811 -17.1518 -17.1453 -17.1300 -17.1190
 -17.0873 -17.0719 -17.0600 -17.0362 -17.0270 -17.0136 -17.0068 -16.9889
 -16.9741 -16.9528 -16.9450 -16.9322 -16.9124 -16.8988 -16.8847 -16.8704
 -16.8648 -16.8424 -16.8249 -16.8158 -16.8041 -16.7977 -16.7873 -16.7806
 -16.7781 -16.7633 -16.7431 -16.7345 -16.7140 -16.6965 -16.6708 -16.6393
 -16.5413 -16.4699 -16.4040 -16.3760 -16.3673 -16.3105 -16.1877 -15.9081
 -15.2845 -15.2575 -15.2487 -15.1974 -15.0335 -15.0112 -14.9851 -14.9134
 -14.8929 -14.7906 -14.7678 -14.7599 -14.6701 -14.6425 -14.5604 -14.4876
 -14.4512 -14.3931 -14.3013 -14.2722 -14.2170 -14.2018 -14.0985 -14.0361
 -13.9270  -6.8428  -6.5214  -6.4741  -6.1168  -6.0470  -6.0428  -6.0392
  -5.9989  -5.9536  -5.9376  -5.9153  -5.8918  -5.8702  -5.8553  -5.8333
  -5.8069  -5.7668  -5.7049  -5.6980  -5.6592  -5.6445  -5.6203  -5.6092
  -5.5628  -5.5154  -5.4777  -5.4467  -5.4242  -5.4079  -5.3561  -5.3490
  -5.3009  -5.2547  -5.2210  -5.1845  -5.1503  -5.1236  -5.0903  -5.0701
  -5.0342  -4.9945  -4.9859  -4.9368  -4.9264  -4.8621  -4.7956  -4.6590
  -4.5797  -4.0207  -3.7391  -3.6108  -3.5184  -3.3847  -3.2517  -3.1942
  -3.1770  -3.1243  -3.0615  -3.0161  -2.9886  -2.9027  -2.8833  -2.8533
  -2.8262  -2.7597  -2.7207  -2.6838  -2.6596  -2.6415  -2.5573  -2.5382
  -2.5190  -2.4854  -2.4657  -2.4417  -2.4012  -2.3849  -2.3642  -2.3527
  -2.3301  -2.2919  -2.2729  -2.2391  -2.1966  -2.1771  -2.1518  -2.1155
  -2.0950  -2.0795  -2.0454  -2.0075  -1.9851  -1.9611  -1.9344  -1.9151
  -1.8815  -1.8512  -1.8292  -1.8101  -1.7723  -1.7600  -1.7283  -1.7091
  -1.6951  -1.6246  -1.5621  -1.5203  -1.5036  -1.4632  -1.4029  -1.3784
  -1.3588  -1.3067  -1.2838  -1.2602  -1.2179  -1.1978  -1.1406  -1.1170
  -1.0740  -1.0422  -0.9966  -0.9697  -0.8772  -0.8015  -0.7838  -0.7557
  -0.7377  -0.7033  -0.6935  -0.6616  -0.6040  -0.5791  -0.5269  -0.5124
  -0.4870  -0.4452  -0.4237  -0.3985  -0.3934  -0.3708  -0.3503  -0.3265
  -0.3106  -0.2914  -0.2683  -0.2331  -0.2111  -0.1955  -0.1700  -0.1621
  -0.1394  -0.1296  -0.1112  -0.0971  -0.0792  -0.0644  -0.0377  -0.0297
  -0.0139   0.0036   0.0166   0.0364   0.0466   0.0674   0.1018   0.1131
   0.1315   0.1500   0.1735   0.1882   0.2029   0.2069   0.2232   0.2396
   0.2577   0.2809   0.2861   0.3108   0.3308   0.3562   0.3838   0.4090
   0.4282   0.4400   0.4570   0.4798   0.4846   0.5065   0.5302   0.5407
   0.5809   0.5884   0.6012   0.6199   0.6451   0.6810   0.7023   0.7198
   0.7411   0.7579   0.7780   0.8204   0.8438   0.8884   0.9122   0.9275
   0.9763   0.9858   1.0308   1.0411   1.0946   1.1086   1.1267   1.1971
   1.2146   1.2230   1.2493   1.2817   1.3017   1.3061   1.3558   1.3782
   1.4295   1.4661   1.4823   1.5381   1.6144   1.6367   1.7301   1.9342
     cgsolve_all iterations  74    anorm=    0.71E-07
     cgsolve_all iterations  72    anorm=    0.71E-07
     cgsolve_all iterations  72    anorm=    0.71E-07

     k-point #    2 of     4      pool #  1    cpu time:   13978.4
     compute_u_kq: q = (    0.0000,    0.0000,    0.0000)
     Rotating WFCS
     ethr =  1.00E-14,  avg # of iterations =  5.0
     eigenvalues at k:
 -36.6226 -36.1886 -36.0409 -36.0382 -35.9582 -35.9450 -35.9027 -35.8699
 -35.8577 -35.7979 -35.6975 -35.6727 -35.6687 -18.5823 -18.3562 -18.3287
 -18.3092 -18.2828 -18.1874 -18.1798 -18.1321 -18.0644 -18.0555 -18.0197
 -18.0079 -17.9864 -17.9741 -17.9409 -17.9264 -17.9047 -17.8752 -17.8294
 -17.7937 -17.7784 -17.7433 -17.7182 -17.6901 -17.6768 -17.6379 -17.6308
 -17.6090 -17.5785 -17.5313 -17.5160 -17.4895 -17.4592 -17.4282 -17.4007
 -17.3725 -17.3617 -17.3392 -17.3212 -17.3146 -17.3066 -17.2960 -17.2851
 -17.2584 -17.2476 -17.2069 -17.1813 -17.1528 -17.1449 -17.1290 -17.1212
 -17.0864 -17.0717 -17.0595 -17.0365 -17.0271 -17.0138 -17.0068 -16.9888
 -16.9745 -16.9528 -16.9450 -16.9321 -16.9124 -16.8988 -16.8848 -16.8705
 -16.8648 -16.8425 -16.8241 -16.8170 -16.8037 -16.7977 -16.7875 -16.7807
 -16.7780 -16.7633 -16.7431 -16.7345 -16.7141 -16.6965 -16.6708 -16.6393
 -16.5413 -16.4699 -16.4040 -16.3760 -16.3672 -16.3103 -16.1875 -15.9081
 -15.2845 -15.2575 -15.2487 -15.1974 -15.0333 -15.0115 -14.9850 -14.9133
 -14.8927 -14.7907 -14.7678 -14.7598 -14.6700 -14.6425 -14.5603 -14.4876
 -14.4511 -14.3931 -14.3013 -14.2722 -14.2170 -14.2018 -14.0986 -14.0361
 -13.9270  -6.8430  -6.5214  -6.4743  -6.1167  -6.0472  -6.0424  -6.0394
  -5.9989  -5.9535  -5.9376  -5.9152  -5.8916  -5.8701  -5.8558  -5.8332
  -5.8067  -5.7666  -5.7049  -5.6982  -5.6592  -5.6447  -5.6207  -5.6085
  -5.5626  -5.5158  -5.4774  -5.4468  -5.4256  -5.4062  -5.3560  -5.3493
  -5.3009  -5.2547  -5.2210  -5.1847  -5.1510  -5.1236  -5.0896  -5.0693
  -5.0345  -4.9951  -4.9854  -4.9367  -4.9264  -4.8621  -4.7956  -4.6590
  -4.5797  -4.0207  -3.7393  -3.6111  -3.5185  -3.3847  -3.2514  -3.1947
  -3.1762  -3.1252  -3.0614  -3.0157  -2.9876  -2.9062  -2.8830  -2.8483
  -2.8298  -2.7602  -2.7202  -2.6814  -2.6602  -2.6419  -2.5584  -2.5366
  -2.5221  -2.4844  -2.4605  -2.4459  -2.4032  -2.3820  -2.3655  -2.3537
  -2.3292  -2.2926  -2.2745  -2.2329  -2.1984  -2.1813  -2.1486  -2.1193
  -2.0959  -2.0731  -2.0472  -2.0113  -1.9872  -1.9627  -1.9281  -1.9052
  -1.8895  -1.8472  -1.8320  -1.8119  -1.7758  -1.7573  -1.7290  -1.7088
  -1.6919  -1.6283  -1.5605  -1.5209  -1.5042  -1.4660  -1.3996  -1.3809
  -1.3550  -1.3118  -1.2808  -1.2455  -1.2301  -1.2027  -1.1400  -1.1063
  -1.0845  -1.0381  -0.9990  -0.9700  -0.8766  -0.8038  -0.7838  -0.7558
  -0.7344  -0.7029  -0.6916  -0.6641  -0.6048  -0.5796  -0.5268  -0.5115
  -0.4879  -0.4443  -0.4263  -0.4011  -0.3847  -0.3652  -0.3515  -0.3367
  -0.3065  -0.2928  -0.2658  -0.2353  -0.2140  -0.1963  -0.1743  -0.1565
  -0.1353  -0.1295  -0.1088  -0.0983  -0.0817  -0.0676  -0.0349  -0.0212
  -0.0181  -0.0038   0.0168   0.0351   0.0470   0.0755   0.0981   0.1113
   0.1306   0.1531   0.1749   0.1770   0.2029   0.2110   0.2334   0.2362
   0.2539   0.2800   0.2911   0.3086   0.3278   0.3544   0.3906   0.4086
   0.4256   0.4426   0.4580   0.4760   0.4848   0.5066   0.5299   0.5394
   0.5810   0.5897   0.6030   0.6157   0.6492   0.6793   0.7020   0.7196
   0.7413   0.7578   0.7781   0.8205   0.8441   0.8886   0.9124   0.9273
   0.9757   0.9857   1.0304   1.0418   1.0932   1.1103   1.1266   1.1971
   1.2144   1.2227   1.2492   1.2817   1.3018   1.3062   1.3559   1.3782
   1.4295   1.4658   1.4826   1.5382   1.6145   1.6368   1.7302   1.9342
     eigenvalues at k+q:
 -36.6226 -36.1886 -36.0409 -36.0382 -35.9582 -35.9449 -35.9027 -35.8699
 -35.8577 -35.7979 -35.6975 -35.6728 -35.6688 -18.5822 -18.3562 -18.3287
 -18.3092 -18.2828 -18.1874 -18.1798 -18.1321 -18.0644 -18.0555 -18.0197
 -18.0079 -17.9864 -17.9741 -17.9408 -17.9263 -17.9047 -17.8752 -17.8294
 -17.7937 -17.7784 -17.7433 -17.7181 -17.6900 -17.6768 -17.6379 -17.6308
 -17.6090 -17.5785 -17.5313 -17.5159 -17.4895 -17.4592 -17.4281 -17.4007
 -17.3725 -17.3617 -17.3392 -17.3212 -17.3146 -17.3066 -17.2960 -17.2851
 -17.2584 -17.2476 -17.2069 -17.1813 -17.1528 -17.1448 -17.1290 -17.1211
 -17.0864 -17.0717 -17.0595 -17.0365 -17.0270 -17.0138 -17.0068 -16.9888
 -16.9745 -16.9528 -16.9450 -16.9321 -16.9124 -16.8988 -16.8848 -16.8705
 -16.8648 -16.8425 -16.8241 -16.8170 -16.8037 -16.7977 -16.7875 -16.7807
 -16.7780 -16.7633 -16.7431 -16.7345 -16.7141 -16.6965 -16.6708 -16.6393
 -16.5413 -16.4699 -16.4040 -16.3760 -16.3672 -16.3103 -16.1875 -15.9081
 -15.2845 -15.2575 -15.2487 -15.1974 -15.0333 -15.0115 -14.9850 -14.9133
 -14.8927 -14.7907 -14.7678 -14.7598 -14.6700 -14.6426 -14.5603 -14.4876
 -14.4511 -14.3932 -14.3013 -14.2722 -14.2170 -14.2018 -14.0986 -14.0362
 -13.9270  -6.8430  -6.5214  -6.4743  -6.1167  -6.0472  -6.0425  -6.0394
  -5.9988  -5.9535  -5.9376  -5.9152  -5.8916  -5.8701  -5.8558  -5.8332
  -5.8067  -5.7666  -5.7049  -5.6982  -5.6592  -5.6447  -5.6207  -5.6085
  -5.5626  -5.5158  -5.4774  -5.4468  -5.4256  -5.4062  -5.3560  -5.3493
  -5.3009  -5.2547  -5.2210  -5.1846  -5.1510  -5.1236  -5.0896  -5.0693
  -5.0345  -4.9950  -4.9854  -4.9367  -4.9264  -4.8621  -4.7956  -4.6590
  -4.5797  -4.0207  -3.7393  -3.6111  -3.5185  -3.3847  -3.2514  -3.1947
  -3.1762  -3.1252  -3.0614  -3.0157  -2.9876  -2.9062  -2.8830  -2.8483
  -2.8298  -2.7602  -2.7202  -2.6814  -2.6602  -2.6419  -2.5584  -2.5366
  -2.5220  -2.4844  -2.4605  -2.4458  -2.4032  -2.3820  -2.3655  -2.3537
  -2.3292  -2.2926  -2.2745  -2.2329  -2.1984  -2.1813  -2.1486  -2.1193
  -2.0959  -2.0731  -2.0472  -2.0113  -1.9872  -1.9627  -1.9281  -1.9052
  -1.8895  -1.8472  -1.8320  -1.8119  -1.7758  -1.7573  -1.7290  -1.7088
  -1.6919  -1.6283  -1.5605  -1.5209  -1.5042  -1.4660  -1.3996  -1.3809
  -1.3550  -1.3117  -1.2808  -1.2455  -1.2301  -1.2027  -1.1400  -1.1062
  -1.0845  -1.0381  -0.9990  -0.9700  -0.8766  -0.8038  -0.7838  -0.7558
  -0.7344  -0.7029  -0.6916  -0.6641  -0.6048  -0.5796  -0.5268  -0.5115
  -0.4879  -0.4443  -0.4263  -0.4011  -0.3847  -0.3652  -0.3515  -0.3367
  -0.3065  -0.2928  -0.2658  -0.2353  -0.2140  -0.1963  -0.1743  -0.1565
  -0.1353  -0.1295  -0.1088  -0.0983  -0.0817  -0.0676  -0.0349  -0.0212
  -0.0181  -0.0038   0.0168   0.0351   0.0470   0.0755   0.0981   0.1113
   0.1306   0.1531   0.1749   0.1770   0.2029   0.2109   0.2334   0.2362
   0.2539   0.2800   0.2911   0.3086   0.3278   0.3544   0.3906   0.4086
   0.4256   0.4426   0.4580   0.4760   0.4848   0.5066   0.5299   0.5394
   0.5810   0.5898   0.6030   0.6157   0.6492   0.6793   0.7020   0.7196
   0.7413   0.7578   0.7781   0.8204   0.8441   0.8885   0.9124   0.9273
   0.9757   0.9857   1.0304   1.0418   1.0932   1.1103   1.1266   1.1971
   1.2143   1.2227   1.2492   1.2817   1.3019   1.3062   1.3559   1.3782
   1.4295   1.4659   1.4826   1.5382   1.6144   1.6368   1.7302   1.9342
     cgsolve_all iterations  65    anorm=    0.72E-07
PARA_AUG  1      50.3664760        -0.3663608         0.1356825
     cgsolve_all iterations  65    anorm=    0.74E-07
PARA_AUG  2      -0.3234013        50.7431553         0.0214249
     cgsolve_all iterations  65    anorm=    0.73E-07
PARA_AUG  3       0.1355877        -0.0090455        50.4175096
     cgsolve_all iterations  74    anorm=    0.70E-07
     cgsolve_all iterations  72    anorm=    0.72E-07
     cgsolve_all iterations  72    anorm=    0.71E-07
     compute_u_kq: q = (    0.0400,    0.0000,    0.0000)
     Rotating WFCS
     ethr =  1.00E-14,  avg # of iterations = 24.0
     eigenvalues at k:
 -36.6226 -36.1886 -36.0409 -36.0382 -35.9582 -35.9450 -35.9027 -35.8699
 -35.8577 -35.7979 -35.6975 -35.6727 -35.6687 -18.5823 -18.3562 -18.3287
 -18.3092 -18.2828 -18.1874 -18.1798 -18.1321 -18.0644 -18.0555 -18.0197
 -18.0079 -17.9864 -17.9741 -17.9409 -17.9264 -17.9047 -17.8752 -17.8294
 -17.7937 -17.7784 -17.7433 -17.7182 -17.6901 -17.6768 -17.6379 -17.6308
 -17.6090 -17.5785 -17.5313 -17.5160 -17.4895 -17.4592 -17.4282 -17.4007
 -17.3725 -17.3617 -17.3392 -17.3212 -17.3146 -17.3066 -17.2960 -17.2851
 -17.2584 -17.2476 -17.2069 -17.1813 -17.1528 -17.1449 -17.1290 -17.1212
 -17.0864 -17.0717 -17.0595 -17.0365 -17.0271 -17.0138 -17.0068 -16.9888
 -16.9745 -16.9528 -16.9450 -16.9321 -16.9124 -16.8988 -16.8848 -16.8705
 -16.8648 -16.8425 -16.8241 -16.8170 -16.8037 -16.7977 -16.7875 -16.7807
 -16.7780 -16.7633 -16.7431 -16.7345 -16.7141 -16.6965 -16.6708 -16.6393
 -16.5413 -16.4699 -16.4040 -16.3760 -16.3672 -16.3103 -16.1875 -15.9081
 -15.2845 -15.2575 -15.2487 -15.1974 -15.0333 -15.0115 -14.9850 -14.9133
 -14.8927 -14.7907 -14.7678 -14.7598 -14.6700 -14.6425 -14.5603 -14.4876
 -14.4511 -14.3931 -14.3013 -14.2722 -14.2170 -14.2018 -14.0986 -14.0361
 -13.9270  -6.8430  -6.5214  -6.4743  -6.1167  -6.0472  -6.0424  -6.0394
  -5.9989  -5.9535  -5.9376  -5.9152  -5.8916  -5.8701  -5.8558  -5.8332
  -5.8067  -5.7666  -5.7049  -5.6982  -5.6592  -5.6447  -5.6207  -5.6085
  -5.5626  -5.5158  -5.4774  -5.4468  -5.4256  -5.4062  -5.3560  -5.3493
  -5.3009  -5.2547  -5.2210  -5.1847  -5.1510  -5.1236  -5.0896  -5.0693
  -5.0345  -4.9951  -4.9854  -4.9367  -4.9264  -4.8621  -4.7956  -4.6590
  -4.5797  -4.0207  -3.7393  -3.6111  -3.5185  -3.3847  -3.2514  -3.1947
  -3.1762  -3.1252  -3.0614  -3.0157  -2.9876  -2.9062  -2.8830  -2.8483
  -2.8298  -2.7602  -2.7202  -2.6814  -2.6602  -2.6419  -2.5584  -2.5366
  -2.5221  -2.4844  -2.4605  -2.4459  -2.4032  -2.3820  -2.3655  -2.3537
  -2.3292  -2.2926  -2.2745  -2.2329  -2.1984  -2.1813  -2.1486  -2.1193
  -2.0959  -2.0731  -2.0472  -2.0113  -1.9872  -1.9627  -1.9281  -1.9052
  -1.8895  -1.8472  -1.8320  -1.8119  -1.7758  -1.7573  -1.7290  -1.7088
  -1.6919  -1.6283  -1.5605  -1.5209  -1.5042  -1.4660  -1.3996  -1.3809
  -1.3550  -1.3118  -1.2808  -1.2455  -1.2301  -1.2027  -1.1400  -1.1063
  -1.0845  -1.0381  -0.9990  -0.9700  -0.8766  -0.8038  -0.7838  -0.7558
  -0.7344  -0.7029  -0.6916  -0.6641  -0.6048  -0.5796  -0.5268  -0.5115
  -0.4879  -0.4443  -0.4263  -0.4011  -0.3847  -0.3652  -0.3515  -0.3367
  -0.3065  -0.2928  -0.2658  -0.2353  -0.2140  -0.1963  -0.1743  -0.1565
  -0.1353  -0.1295  -0.1088  -0.0983  -0.0817  -0.0676  -0.0349  -0.0212
  -0.0181  -0.0038   0.0168   0.0351   0.0470   0.0755   0.0981   0.1113
   0.1306   0.1531   0.1749   0.1770   0.2029   0.2110   0.2334   0.2362
   0.2539   0.2800   0.2911   0.3086   0.3278   0.3544   0.3906   0.4086
   0.4256   0.4426   0.4580   0.4760   0.4848   0.5066   0.5299   0.5394
   0.5810   0.5897   0.6030   0.6157   0.6492   0.6793   0.7020   0.7196
   0.7413   0.7578   0.7781   0.8205   0.8441   0.8886   0.9124   0.9273
   0.9757   0.9857   1.0304   1.0418   1.0932   1.1103   1.1266   1.1971
   1.2144   1.2227   1.2492   1.2817   1.3018   1.3062   1.3559   1.3782
   1.4295   1.4658   1.4826   1.5382   1.6145   1.6368   1.7302   1.9342
     eigenvalues at k+q:
 -36.6226 -36.1886 -36.0409 -36.0382 -35.9582 -35.9449 -35.9027 -35.8699
 -35.8577 -35.7979 -35.6975 -35.6727 -35.6688 -18.5823 -18.3573 -18.3296
 -18.3100 -18.2833 -18.1871 -18.1794 -18.1322 -18.0636 -18.0554 -18.0202
 -18.0085 -17.9870 -17.9710 -17.9404 -17.9268 -17.9042 -17.8734 -17.8283
 -17.7924 -17.7784 -17.7407 -17.7212 -17.6921 -17.6795 -17.6378 -17.6313
 -17.6080 -17.5767 -17.5280 -17.5178 -17.4933 -17.4598 -17.4279 -17.4010
 -17.3752 -17.3652 -17.3423 -17.3219 -17.3164 -17.3092 -17.2975 -17.2883
 -17.2621 -17.2478 -17.2090 -17.1832 -17.1540 -17.1448 -17.1300 -17.1205
 -17.0844 -17.0691 -17.0578 -17.0348 -17.0277 -17.0139 -17.0067 -16.9883
 -16.9731 -16.9513 -16.9420 -16.9333 -16.9108 -16.8962 -16.8828 -16.8689
 -16.8617 -16.8403 -16.8208 -16.8150 -16.8006 -16.7958 -16.7834 -16.7789
 -16.7743 -16.7617 -16.7418 -16.7319 -16.7103 -16.6967 -16.6702 -16.6378
 -16.5413 -16.4705 -16.4037 -16.3758 -16.3680 -16.3191 -16.2005 -15.9079
 -15.2847 -15.2607 -15.2442 -15.1971 -15.0332 -15.0098 -14.9881 -14.9172
 -14.8979 -14.7914 -14.7698 -14.7600 -14.6714 -14.6421 -14.5620 -14.4893
 -14.4521 -14.3901 -14.3001 -14.2699 -14.2189 -14.2007 -14.0959 -14.0338
 -13.9260  -6.8292  -6.5216  -6.4566  -6.1160  -6.0478  -6.0420  -6.0394
  -5.9981  -5.9573  -5.9368  -5.9193  -5.8915  -5.8704  -5.8563  -5.8344
  -5.8069  -5.7664  -5.7053  -5.6983  -5.6608  -5.6462  -5.6210  -5.6091
  -5.5634  -5.5183  -5.4776  -5.4459  -5.4232  -5.4039  -5.3565  -5.3499
  -5.3018  -5.2557  -5.2208  -5.1863  -5.1510  -5.1246  -5.0898  -5.0779
  -5.0531  -4.9972  -4.9914  -4.9427  -4.9274  -4.8629  -4.7946  -4.6585
  -4.5797  -4.0207  -3.7252  -3.5919  -3.5188  -3.3848  -3.2580  -3.1943
  -3.1768  -3.1221  -3.0640  -3.0178  -2.9911  -2.9072  -2.8823  -2.8500
  -2.8245  -2.7608  -2.7234  -2.6780  -2.6597  -2.6400  -2.5586  -2.5358
  -2.5221  -2.4858  -2.4632  -2.4486  -2.4017  -2.3818  -2.3620  -2.3521
  -2.3263  -2.2911  -2.2722  -2.2318  -2.1993  -2.1859  -2.1477  -2.1209
  -2.0926  -2.0749  -2.0499  -2.0109  -1.9934  -1.9659  -1.9289  -1.9046
  -1.8953  -1.8483  -1.8323  -1.8107  -1.7788  -1.7545  -1.7251  -1.7105
  -1.6931  -1.6289  -1.5582  -1.5224  -1.5025  -1.4679  -1.4000  -1.3823
  -1.3562  -1.3088  -1.2762  -1.2439  -1.2288  -1.2002  -1.1412  -1.1089
  -1.0844  -1.0402  -0.9953  -0.9686  -0.8779  -0.8043  -0.7858  -0.7577
  -0.7364  -0.7018  -0.6929  -0.6674  -0.6062  -0.5772  -0.5223  -0.5142
  -0.4909  -0.4443  -0.4268  -0.4018  -0.3863  -0.3703  -0.3498  -0.3365
  -0.3078  -0.2947  -0.2672  -0.2355  -0.2093  -0.1963  -0.1706  -0.1568
  -0.1359  -0.1298  -0.1081  -0.0974  -0.0788  -0.0633  -0.0329  -0.0189
  -0.0148  -0.0008   0.0181   0.0342   0.0482   0.0749   0.0973   0.1112
   0.1293   0.1550   0.1751   0.1762   0.2037   0.2092   0.2318   0.2369
   0.2557   0.2777   0.2903   0.3081   0.3275   0.3537   0.3901   0.4084
   0.4239   0.4425   0.4581   0.4753   0.4834   0.5084   0.5308   0.5424
   0.5807   0.5890   0.6049   0.6186   0.6503   0.6790   0.7020   0.7240
   0.7412   0.7618   0.7784   0.8256   0.8453   0.8939   0.9138   0.9270
   0.9792   0.9933   1.0342   1.0458   1.0948   1.1118   1.1233   1.1956
   1.2144   1.2238   1.2479   1.2820   1.3012   1.3060   1.3558   1.3777
   1.4247   1.4651   1.4743   1.5348   1.6122   1.6378   1.7258   1.9331
     cgsolve_all iterations  74    anorm=    0.71E-07
     cgsolve_all iterations  72    anorm=    0.71E-07
     cgsolve_all iterations  72    anorm=    0.71E-07
     compute_u_kq: q = (   -0.0400,    0.0000,    0.0000)
     Rotating WFCS
     ethr =  1.00E-14,  avg # of iterations = 24.0
     eigenvalues at k:
 -36.6226 -36.1886 -36.0409 -36.0382 -35.9582 -35.9450 -35.9027 -35.8699
 -35.8577 -35.7979 -35.6975 -35.6727 -35.6687 -18.5823 -18.3562 -18.3287
 -18.3092 -18.2828 -18.1874 -18.1798 -18.1321 -18.0644 -18.0555 -18.0197
 -18.0079 -17.9864 -17.9741 -17.9409 -17.9264 -17.9047 -17.8752 -17.8294
 -17.7937 -17.7784 -17.7433 -17.7182 -17.6901 -17.6768 -17.6379 -17.6308
 -17.6090 -17.5785 -17.5313 -17.5160 -17.4895 -17.4592 -17.4282 -17.4007
 -17.3725 -17.3617 -17.3392 -17.3212 -17.3146 -17.3066 -17.2960 -17.2851
 -17.2584 -17.2476 -17.2069 -17.1813 -17.1528 -17.1449 -17.1290 -17.1212
 -17.0864 -17.0717 -17.0595 -17.0365 -17.0271 -17.0138 -17.0068 -16.9888
 -16.9745 -16.9528 -16.9450 -16.9321 -16.9124 -16.8988 -16.8848 -16.8705
 -16.8648 -16.8425 -16.8241 -16.8170 -16.8037 -16.7977 -16.7875 -16.7807
 -16.7780 -16.7633 -16.7431 -16.7345 -16.7141 -16.6965 -16.6708 -16.6393
 -16.5413 -16.4699 -16.4040 -16.3760 -16.3672 -16.3103 -16.1875 -15.9081
 -15.2845 -15.2575 -15.2487 -15.1974 -15.0333 -15.0115 -14.9850 -14.9133
 -14.8927 -14.7907 -14.7678 -14.7598 -14.6700 -14.6425 -14.5603 -14.4876
 -14.4511 -14.3931 -14.3013 -14.2722 -14.2170 -14.2018 -14.0986 -14.0361
 -13.9270  -6.8430  -6.5214  -6.4743  -6.1167  -6.0472  -6.0424  -6.0394
  -5.9989  -5.9535  -5.9376  -5.9152  -5.8916  -5.8701  -5.8558  -5.8332
  -5.8067  -5.7666  -5.7049  -5.6982  -5.6592  -5.6447  -5.6207  -5.6085
  -5.5626  -5.5158  -5.4774  -5.4468  -5.4256  -5.4062  -5.3560  -5.3493
  -5.3009  -5.2547  -5.2210  -5.1847  -5.1510  -5.1236  -5.0896  -5.0693
  -5.0345  -4.9951  -4.9854  -4.9367  -4.9264  -4.8621  -4.7956  -4.6590
  -4.5797  -4.0207  -3.7393  -3.6111  -3.5185  -3.3847  -3.2514  -3.1947
  -3.1762  -3.1252  -3.0614  -3.0157  -2.9876  -2.9062  -2.8830  -2.8483
  -2.8298  -2.7602  -2.7202  -2.6814  -2.6602  -2.6419  -2.5584  -2.5366
  -2.5221  -2.4844  -2.4605  -2.4459  -2.4032  -2.3820  -2.3655  -2.3537
  -2.3292  -2.2926  -2.2745  -2.2329  -2.1984  -2.1813  -2.1486  -2.1193
  -2.0959  -2.0731  -2.0472  -2.0113  -1.9872  -1.9627  -1.9281  -1.9052
  -1.8895  -1.8472  -1.8320  -1.8119  -1.7758  -1.7573  -1.7290  -1.7088
  -1.6919  -1.6283  -1.5605  -1.5209  -1.5042  -1.4660  -1.3996  -1.3809
  -1.3550  -1.3118  -1.2808  -1.2455  -1.2301  -1.2027  -1.1400  -1.1063
  -1.0845  -1.0381  -0.9990  -0.9700  -0.8766  -0.8038  -0.7838  -0.7558
  -0.7344  -0.7029  -0.6916  -0.6641  -0.6048  -0.5796  -0.5268  -0.5115
  -0.4879  -0.4443  -0.4263  -0.4011  -0.3847  -0.3652  -0.3515  -0.3367
  -0.3065  -0.2928  -0.2658  -0.2353  -0.2140  -0.1963  -0.1743  -0.1565
  -0.1353  -0.1295  -0.1088  -0.0983  -0.0817  -0.0676  -0.0349  -0.0212
  -0.0181  -0.0038   0.0168   0.0351   0.0470   0.0755   0.0981   0.1113
   0.1306   0.1531   0.1749   0.1770   0.2029   0.2110   0.2334   0.2362
   0.2539   0.2800   0.2911   0.3086   0.3278   0.3544   0.3906   0.4086
   0.4256   0.4426   0.4580   0.4760   0.4848   0.5066   0.5299   0.5394
   0.5810   0.5897   0.6030   0.6157   0.6492   0.6793   0.7020   0.7196
   0.7413   0.7578   0.7781   0.8205   0.8441   0.8886   0.9124   0.9273
   0.9757   0.9857   1.0304   1.0418   1.0932   1.1103   1.1266   1.1971
   1.2144   1.2227   1.2492   1.2817   1.3018   1.3062   1.3559   1.3782
   1.4295   1.4658   1.4826   1.5382   1.6145   1.6368   1.7302   1.9342
     eigenvalues at k+q:
 -36.6226 -36.1886 -36.0409 -36.0382 -35.9582 -35.9449 -35.9027 -35.8698
 -35.8577 -35.7979 -35.6975 -35.6728 -35.6688 -18.5822 -18.3550 -18.3278
 -18.3084 -18.2824 -18.1877 -18.1802 -18.1322 -18.0653 -18.0557 -18.0193
 -18.0073 -17.9857 -17.9771 -17.9418 -17.9259 -17.9048 -17.8766 -17.8305
 -17.7954 -17.7782 -17.7457 -17.7154 -17.6879 -17.6743 -17.6378 -17.6299
 -17.6099 -17.5801 -17.5348 -17.5142 -17.4857 -17.4582 -17.4282 -17.4007
 -17.3703 -17.3580 -17.3364 -17.3205 -17.3132 -17.3045 -17.2944 -17.2804
 -17.2545 -17.2471 -17.2046 -17.1795 -17.1517 -17.1449 -17.1280 -17.1216
 -17.0891 -17.0745 -17.0613 -17.0392 -17.0251 -17.0137 -17.0071 -16.9899
 -16.9754 -16.9549 -16.9473 -16.9308 -16.9146 -16.9012 -16.8866 -16.8723
 -16.8677 -16.8449 -16.8276 -16.8190 -16.8070 -16.7997 -16.7919 -16.7831
 -16.7807 -16.7643 -16.7445 -16.7365 -16.7179 -16.6963 -16.6712 -16.6409
 -16.5413 -16.4696 -16.4042 -16.3761 -16.3665 -16.3016 -16.1750 -15.9082
 -15.2857 -15.2577 -15.2490 -15.1974 -15.0334 -15.0128 -14.9825 -14.9109
 -14.8843 -14.7899 -14.7669 -14.7587 -14.6686 -14.6438 -14.5586 -14.4856
 -14.4502 -14.3973 -14.3030 -14.2732 -14.2181 -14.2021 -14.1008 -14.0376
 -13.9280  -6.8564  -6.5211  -6.4914  -6.1174  -6.0469  -6.0429  -6.0394
  -5.9994  -5.9507  -5.9384  -5.9106  -5.8919  -5.8698  -5.8554  -5.8319
  -5.8063  -5.7667  -5.7047  -5.6980  -5.6576  -5.6432  -5.6202  -5.6076
  -5.5621  -5.5135  -5.4773  -5.4480  -5.4281  -5.4085  -5.3560  -5.3488
  -5.2999  -5.2538  -5.2214  -5.1832  -5.1510  -5.1227  -5.0896  -5.0668
  -5.0139  -4.9928  -4.9764  -4.9281  -4.9252  -4.8610  -4.7965  -4.6594
  -4.5797  -4.0207  -3.7538  -3.6313  -3.5182  -3.3846  -3.2445  -3.1952
  -3.1756  -3.1300  -3.0598  -3.0141  -2.9839  -2.9052  -2.8832  -2.8455
  -2.8328  -2.7593  -2.7169  -2.6853  -2.6607  -2.6434  -2.5583  -2.5372
  -2.5213  -2.4826  -2.4579  -2.4447  -2.4033  -2.3817  -2.3697  -2.3543
  -2.3313  -2.2945  -2.2773  -2.2333  -2.1985  -2.1781  -2.1483  -2.1179
  -2.0999  -2.0707  -2.0443  -2.0118  -1.9815  -1.9605  -1.9269  -1.9065
  -1.8835  -1.8459  -1.8323  -1.8131  -1.7738  -1.7585  -1.7332  -1.7093
  -1.6888  -1.6265  -1.5626  -1.5195  -1.5050  -1.4638  -1.4001  -1.3790
  -1.3540  -1.3156  -1.2849  -1.2465  -1.2312  -1.2049  -1.1389  -1.1041
  -1.0845  -1.0356  -1.0014  -0.9719  -0.8754  -0.8055  -0.7827  -0.7536
  -0.7329  -0.7042  -0.6896  -0.6607  -0.6038  -0.5818  -0.5329  -0.5092
  -0.4836  -0.4443  -0.4257  -0.4007  -0.3850  -0.3613  -0.3507  -0.3365
  -0.3060  -0.2899  -0.2646  -0.2348  -0.2209  -0.1961  -0.1766  -0.1565
  -0.1351  -0.1285  -0.1101  -0.0986  -0.0840  -0.0717  -0.0387  -0.0242
  -0.0189  -0.0062   0.0151   0.0362   0.0462   0.0755   0.0967   0.1132
   0.1316   0.1518   0.1740   0.1782   0.2022   0.2129   0.2334   0.2371
   0.2528   0.2811   0.2917   0.3097   0.3288   0.3553   0.3909   0.4086
   0.4269   0.4419   0.4574   0.4759   0.4869   0.5048   0.5290   0.5369
   0.5813   0.5904   0.6009   0.6132   0.6483   0.6789   0.7016   0.7157
   0.7409   0.7536   0.7775   0.8155   0.8436   0.8826   0.9111   0.9276
   0.9725   0.9773   1.0254   1.0389   1.0915   1.1091   1.1293   1.1978
   1.2132   1.2216   1.2532   1.2816   1.3023   1.3069   1.3561   1.3768
   1.4344   1.4665   1.4917   1.5434   1.6147   1.6385   1.7354   1.9355
     cgsolve_all iterations  74    anorm=    0.71E-07
     cgsolve_all iterations  72    anorm=    0.72E-07
     cgsolve_all iterations  72    anorm=    0.71E-07
     compute_u_kq: q = (    0.0000,    0.0400,    0.0000)
     Rotating WFCS
     ethr =  1.00E-14,  avg # of iterations = 24.0
     eigenvalues at k:
 -36.6226 -36.1886 -36.0409 -36.0382 -35.9582 -35.9450 -35.9027 -35.8699
 -35.8577 -35.7979 -35.6975 -35.6727 -35.6687 -18.5823 -18.3562 -18.3287
 -18.3092 -18.2828 -18.1874 -18.1798 -18.1321 -18.0644 -18.0555 -18.0197
 -18.0079 -17.9864 -17.9741 -17.9409 -17.9264 -17.9047 -17.8752 -17.8294
 -17.7937 -17.7784 -17.7433 -17.7182 -17.6901 -17.6768 -17.6379 -17.6308
 -17.6090 -17.5785 -17.5313 -17.5160 -17.4895 -17.4592 -17.4282 -17.4007
 -17.3725 -17.3617 -17.3392 -17.3212 -17.3146 -17.3066 -17.2960 -17.2851
 -17.2584 -17.2476 -17.2069 -17.1813 -17.1528 -17.1449 -17.1290 -17.1212
 -17.0864 -17.0717 -17.0595 -17.0365 -17.0271 -17.0138 -17.0068 -16.9888
 -16.9745 -16.9528 -16.9450 -16.9321 -16.9124 -16.8988 -16.8848 -16.8705
 -16.8648 -16.8425 -16.8241 -16.8170 -16.8037 -16.7977 -16.7875 -16.7807
 -16.7780 -16.7633 -16.7431 -16.7345 -16.7141 -16.6965 -16.6708 -16.6393
 -16.5413 -16.4699 -16.4040 -16.3760 -16.3672 -16.3103 -16.1875 -15.9081
 -15.2845 -15.2575 -15.2487 -15.1974 -15.0333 -15.0115 -14.9850 -14.9133
 -14.8927 -14.7907 -14.7678 -14.7598 -14.6700 -14.6425 -14.5603 -14.4876
 -14.4511 -14.3931 -14.3013 -14.2722 -14.2170 -14.2018 -14.0986 -14.0361
 -13.9270  -6.8430  -6.5214  -6.4743  -6.1167  -6.0472  -6.0424  -6.0394
  -5.9989  -5.9535  -5.9376  -5.9152  -5.8916  -5.8701  -5.8558  -5.8332
  -5.8067  -5.7666  -5.7049  -5.6982  -5.6592  -5.6447  -5.6207  -5.6085
  -5.5626  -5.5158  -5.4774  -5.4468  -5.4256  -5.4062  -5.3560  -5.3493
  -5.3009  -5.2547  -5.2210  -5.1847  -5.1510  -5.1236  -5.0896  -5.0693
  -5.0345  -4.9951  -4.9854  -4.9367  -4.9264  -4.8621  -4.7956  -4.6590
  -4.5797  -4.0207  -3.7393  -3.6111  -3.5185  -3.3847  -3.2514  -3.1947
  -3.1762  -3.1252  -3.0614  -3.0157  -2.9876  -2.9062  -2.8830  -2.8483
  -2.8298  -2.7602  -2.7202  -2.6814  -2.6602  -2.6419  -2.5584  -2.5366
  -2.5221  -2.4844  -2.4605  -2.4459  -2.4032  -2.3820  -2.3655  -2.3537
  -2.3292  -2.2926  -2.2745  -2.2329  -2.1984  -2.1813  -2.1486  -2.1193
  -2.0959  -2.0731  -2.0472  -2.0113  -1.9872  -1.9627  -1.9281  -1.9052
  -1.8895  -1.8472  -1.8320  -1.8119  -1.7758  -1.7573  -1.7290  -1.7088
  -1.6919  -1.6283  -1.5605  -1.5209  -1.5042  -1.4660  -1.3996  -1.3809
  -1.3550  -1.3118  -1.2808  -1.2455  -1.2301  -1.2027  -1.1400  -1.1063
  -1.0845  -1.0381  -0.9990  -0.9700  -0.8766  -0.8038  -0.7838  -0.7558
  -0.7344  -0.7029  -0.6916  -0.6641  -0.6048  -0.5796  -0.5268  -0.5115
  -0.4879  -0.4443  -0.4263  -0.4011  -0.3847  -0.3652  -0.3515  -0.3367
  -0.3065  -0.2928  -0.2658  -0.2353  -0.2140  -0.1963  -0.1743  -0.1565
  -0.1353  -0.1295  -0.1088  -0.0983  -0.0817  -0.0676  -0.0349  -0.0212
  -0.0181  -0.0038   0.0168   0.0351   0.0470   0.0755   0.0981   0.1113
   0.1306   0.1531   0.1749   0.1770   0.2029   0.2110   0.2334   0.2362
   0.2539   0.2800   0.2911   0.3086   0.3278   0.3544   0.3906   0.4086
   0.4256   0.4426   0.4580   0.4760   0.4848   0.5066   0.5299   0.5394
   0.5810   0.5897   0.6030   0.6157   0.6492   0.6793   0.7020   0.7196
   0.7413   0.7578   0.7781   0.8205   0.8441   0.8886   0.9124   0.9273
   0.9757   0.9857   1.0304   1.0418   1.0932   1.1103   1.1266   1.1971
   1.2144   1.2227   1.2492   1.2817   1.3018   1.3062   1.3559   1.3782
   1.4295   1.4658   1.4826   1.5382   1.6145   1.6368   1.7302   1.9342
     eigenvalues at k+q:
 -36.6226 -36.1886 -36.0409 -36.0382 -35.9582 -35.9449 -35.9027 -35.8698
 -35.8577 -35.7979 -35.6975 -35.6728 -35.6688 -18.5822 -18.3547 -18.3280
 -18.3076 -18.2817 -18.1880 -18.1797 -18.1333 -18.0650 -18.0562 -18.0193
 -18.0082 -17.9877 -17.9737 -17.9401 -17.9265 -17.9085 -17.8783 -17.8308
 -17.7918 -17.7780 -17.7430 -17.7198 -17.6904 -17.6754 -17.6357 -17.6292
 -17.6073 -17.5796 -17.5349 -17.5149 -17.4874 -17.4586 -17.4260 -17.4000
 -17.3696 -17.3593 -17.3349 -17.3179 -17.3100 -17.3030 -17.2916 -17.2819
 -17.2528 -17.2453 -17.2054 -17.1772 -17.1530 -17.1465 -17.1289 -17.1211
 -17.0888 -17.0732 -17.0623 -17.0384 -17.0241 -17.0167 -17.0076 -16.9889
 -16.9782 -16.9568 -16.9465 -16.9335 -16.9148 -16.9026 -16.8877 -16.8736
 -16.8665 -16.8474 -16.8277 -16.8200 -16.8067 -16.8017 -16.7930 -16.7851
 -16.7830 -16.7651 -16.7451 -16.7365 -16.7194 -16.6961 -16.6718 -16.6419
 -16.5412 -16.4693 -16.4043 -16.3763 -16.3663 -16.2975 -16.1691 -15.9083
 -15.2890 -15.2583 -15.2471 -15.1968 -15.0325 -15.0074 -14.9837 -14.9068
 -14.8869 -14.7898 -14.7662 -14.7583 -14.6685 -14.6485 -14.5589 -14.4849
 -14.4474 -14.3914 -14.3042 -14.2763 -14.2213 -14.2007 -14.1003 -14.0401
 -13.9285  -6.8625  -6.5209  -6.4994  -6.1178  -6.0473  -6.0432  -6.0396
  -5.9991  -5.9499  -5.9388  -5.9079  -5.8925  -5.8696  -5.8527  -5.8316
  -5.8067  -5.7664  -5.7046  -5.6970  -5.6586  -5.6444  -5.6196  -5.6069
  -5.5632  -5.5115  -5.4769  -5.4483  -5.4270  -5.4081  -5.3554  -5.3496
  -5.3017  -5.2542  -5.2213  -5.1834  -5.1487  -5.1226  -5.0892  -5.0667
  -5.0093  -4.9925  -4.9677  -4.9254  -4.9210  -4.8609  -4.7970  -4.6597
  -4.5798  -4.0203  -3.7607  -3.6414  -3.5180  -3.3853  -3.2484  -3.1932
  -3.1756  -3.1169  -3.0589  -3.0138  -2.9892  -2.9054  -2.8827  -2.8493
  -2.8320  -2.7610  -2.7190  -2.6821  -2.6585  -2.6416  -2.5593  -2.5374
  -2.5192  -2.4794  -2.4591  -2.4465  -2.4053  -2.3836  -2.3673  -2.3572
  -2.3278  -2.2918  -2.2745  -2.2325  -2.2016  -2.1843  -2.1464  -2.1217
  -2.1009  -2.0697  -2.0457  -2.0115  -1.9907  -1.9616  -1.9273  -1.9050
  -1.8893  -1.8479  -1.8303  -1.8102  -1.7744  -1.7487  -1.7305  -1.7049
  -1.6855  -1.6235  -1.5580  -1.5193  -1.5037  -1.4646  -1.3996  -1.3803
  -1.3535  -1.3165  -1.2861  -1.2502  -1.2324  -1.2080  -1.1412  -1.1012
  -1.0849  -1.0331  -1.0041  -0.9744  -0.8795  -0.8044  -0.7856  -0.7504
  -0.7286  -0.6983  -0.6904  -0.6619  -0.6024  -0.5769  -0.5295  -0.5079
  -0.4851  -0.4473  -0.4264  -0.4019  -0.3838  -0.3657  -0.3518  -0.3377
  -0.3064  -0.2977  -0.2651  -0.2313  -0.2183  -0.1983  -0.1717  -0.1564
  -0.1345  -0.1300  -0.1111  -0.0993  -0.0812  -0.0698  -0.0350  -0.0232
  -0.0165  -0.0065   0.0133   0.0331   0.0454   0.0774   0.0928   0.1070
   0.1297   0.1523   0.1713   0.1759   0.2030   0.2128   0.2334   0.2374
   0.2541   0.2828   0.2919   0.3098   0.3261   0.3550   0.3919   0.4090
   0.4276   0.4456   0.4590   0.4742   0.4873   0.5061   0.5264   0.5350
   0.5790   0.5893   0.6021   0.6140   0.6484   0.6748   0.6999   0.7134
   0.7417   0.7557   0.7779   0.8147   0.8439   0.8759   0.9097   0.9277
   0.9735   0.9775   1.0275   1.0383   1.0927   1.1100   1.1243   1.1953
   1.2147   1.2208   1.2514   1.2812   1.3032   1.3080   1.3565   1.3799
   1.4339   1.4666   1.4885   1.5459   1.6199   1.6456   1.7292   1.9375
     cgsolve_all iterations  72    anorm=    0.70E-07
     cgsolve_all iterations  70    anorm=    0.71E-07
     cgsolve_all iterations  72    anorm=    0.71E-07
     compute_u_kq: q = (    0.0000,   -0.0400,    0.0000)
     Rotating WFCS
     ethr =  1.00E-14,  avg # of iterations = 24.0
     eigenvalues at k:
 -36.6226 -36.1886 -36.0409 -36.0382 -35.9582 -35.9450 -35.9027 -35.8699
 -35.8577 -35.7979 -35.6975 -35.6727 -35.6687 -18.5823 -18.3562 -18.3287
 -18.3092 -18.2828 -18.1874 -18.1798 -18.1321 -18.0644 -18.0555 -18.0197
 -18.0079 -17.9864 -17.9741 -17.9409 -17.9264 -17.9047 -17.8752 -17.8294
 -17.7937 -17.7784 -17.7433 -17.7182 -17.6901 -17.6768 -17.6379 -17.6308
 -17.6090 -17.5785 -17.5313 -17.5160 -17.4895 -17.4592 -17.4282 -17.4007
 -17.3725 -17.3617 -17.3392 -17.3212 -17.3146 -17.3066 -17.2960 -17.2851
 -17.2584 -17.2476 -17.2069 -17.1813 -17.1528 -17.1449 -17.1290 -17.1212
 -17.0864 -17.0717 -17.0595 -17.0365 -17.0271 -17.0138 -17.0068 -16.9888
 -16.9745 -16.9528 -16.9450 -16.9321 -16.9124 -16.8988 -16.8848 -16.8705
 -16.8648 -16.8425 -16.8241 -16.8170 -16.8037 -16.7977 -16.7875 -16.7807
 -16.7780 -16.7633 -16.7431 -16.7345 -16.7141 -16.6965 -16.6708 -16.6393
 -16.5413 -16.4699 -16.4040 -16.3760 -16.3672 -16.3103 -16.1875 -15.9081
 -15.2845 -15.2575 -15.2487 -15.1974 -15.0333 -15.0115 -14.9850 -14.9133
 -14.8927 -14.7907 -14.7678 -14.7598 -14.6700 -14.6425 -14.5603 -14.4876
 -14.4511 -14.3931 -14.3013 -14.2722 -14.2170 -14.2018 -14.0986 -14.0361
 -13.9270  -6.8430  -6.5214  -6.4743  -6.1167  -6.0472  -6.0424  -6.0394
  -5.9989  -5.9535  -5.9376  -5.9152  -5.8916  -5.8701  -5.8558  -5.8332
  -5.8067  -5.7666  -5.7049  -5.6982  -5.6592  -5.6447  -5.6207  -5.6085
  -5.5626  -5.5158  -5.4774  -5.4468  -5.4256  -5.4062  -5.3560  -5.3493
  -5.3009  -5.2547  -5.2210  -5.1847  -5.1510  -5.1236  -5.0896  -5.0693
  -5.0345  -4.9951  -4.9854  -4.9367  -4.9264  -4.8621  -4.7956  -4.6590
  -4.5797  -4.0207  -3.7393  -3.6111  -3.5185  -3.3847  -3.2514  -3.1947
  -3.1762  -3.1252  -3.0614  -3.0157  -2.9876  -2.9062  -2.8830  -2.8483
  -2.8298  -2.7602  -2.7202  -2.6814  -2.6602  -2.6419  -2.5584  -2.5366
  -2.5221  -2.4844  -2.4605  -2.4459  -2.4032  -2.3820  -2.3655  -2.3537
  -2.3292  -2.2926  -2.2745  -2.2329  -2.1984  -2.1813  -2.1486  -2.1193
  -2.0959  -2.0731  -2.0472  -2.0113  -1.9872  -1.9627  -1.9281  -1.9052
  -1.8895  -1.8472  -1.8320  -1.8119  -1.7758  -1.7573  -1.7290  -1.7088
  -1.6919  -1.6283  -1.5605  -1.5209  -1.5042  -1.4660  -1.3996  -1.3809
  -1.3550  -1.3118  -1.2808  -1.2455  -1.2301  -1.2027  -1.1400  -1.1063
  -1.0845  -1.0381  -0.9990  -0.9700  -0.8766  -0.8038  -0.7838  -0.7558
  -0.7344  -0.7029  -0.6916  -0.6641  -0.6048  -0.5796  -0.5268  -0.5115
  -0.4879  -0.4443  -0.4263  -0.4011  -0.3847  -0.3652  -0.3515  -0.3367
  -0.3065  -0.2928  -0.2658  -0.2353  -0.2140  -0.1963  -0.1743  -0.1565
  -0.1353  -0.1295  -0.1088  -0.0983  -0.0817  -0.0676  -0.0349  -0.0212
  -0.0181  -0.0038   0.0168   0.0351   0.0470   0.0755   0.0981   0.1113
   0.1306   0.1531   0.1749   0.1770   0.2029   0.2110   0.2334   0.2362
   0.2539   0.2800   0.2911   0.3086   0.3278   0.3544   0.3906   0.4086
   0.4256   0.4426   0.4580   0.4760   0.4848   0.5066   0.5299   0.5394
   0.5810   0.5897   0.6030   0.6157   0.6492   0.6793   0.7020   0.7196
   0.7413   0.7578   0.7781   0.8205   0.8441   0.8886   0.9124   0.9273
   0.9757   0.9857   1.0304   1.0418   1.0932   1.1103   1.1266   1.1971
   1.2144   1.2227   1.2492   1.2817   1.3018   1.3062   1.3559   1.3782
   1.4295   1.4658   1.4826   1.5382   1.6145   1.6368   1.7302   1.9342
     eigenvalues at k+q:
 -36.6226 -36.1886 -36.0409 -36.0382 -35.9582 -35.9449 -35.9027 -35.8699
 -35.8577 -35.7978 -35.6975 -35.6727 -35.6688 -18.5823 -18.3577 -18.3295
 -18.3108 -18.2840 -18.1868 -18.1799 -18.1310 -18.0639 -18.0549 -18.0202
 -18.0078 -17.9850 -17.9747 -17.9416 -17.9258 -17.9006 -17.8723 -17.8276
 -17.7961 -17.7788 -17.7440 -17.7166 -17.6898 -17.6781 -17.6398 -17.6324
 -17.6108 -17.5772 -17.5290 -17.5153 -17.4918 -17.4595 -17.4299 -17.4016
 -17.3760 -17.3639 -17.3434 -17.3254 -17.3186 -17.3110 -17.2996 -17.2878
 -17.2642 -17.2492 -17.2085 -17.1849 -17.1525 -17.1431 -17.1294 -17.1215
 -17.0843 -17.0701 -17.0564 -17.0368 -17.0293 -17.0118 -17.0041 -16.9887
 -16.9710 -16.9495 -16.9432 -16.9303 -16.9103 -16.8950 -16.8818 -16.8687
 -16.8615 -16.8382 -16.8208 -16.8140 -16.8011 -16.7945 -16.7825 -16.7771
 -16.7721 -16.7598 -16.7412 -16.7315 -16.7084 -16.6968 -16.6693 -16.6368
 -16.5414 -16.4707 -16.4036 -16.3757 -16.3683 -16.3235 -16.2068 -15.9079
 -15.2802 -15.2596 -15.2477 -15.1978 -15.0345 -15.0157 -14.9860 -14.9209
 -14.8964 -14.7916 -14.7702 -14.7606 -14.6718 -14.6370 -14.5617 -14.4901
 -14.4547 -14.3951 -14.2990 -14.2676 -14.2145 -14.2021 -14.0967 -14.0319
 -13.9255  -6.8226  -6.5218  -6.4480  -6.1156  -6.0474  -6.0418  -6.0391
  -5.9984  -5.9587  -5.9365  -5.9219  -5.8908  -5.8707  -5.8586  -5.8346
  -5.8065  -5.7668  -5.7055  -5.6994  -5.6598  -5.6451  -5.6215  -5.6100
  -5.5620  -5.5201  -5.4779  -5.4455  -5.4242  -5.4046  -5.3578  -5.3493
  -5.2998  -5.2553  -5.2210  -5.1862  -5.1536  -5.1248  -5.0904  -5.0847
  -5.0567  -5.0005  -4.9932  -4.9455  -4.9276  -4.8631  -4.7941  -4.6582
  -4.5796  -4.0211  -3.7186  -3.5825  -3.5190  -3.3841  -3.2547  -3.1966
  -3.1768  -3.1334  -3.0645  -3.0182  -2.9858  -2.9066  -2.8829  -2.8471
  -2.8266  -2.7590  -2.7217  -2.6808  -2.6624  -2.6404  -2.5578  -2.5361
  -2.5252  -2.4898  -2.4619  -2.4453  -2.4008  -2.3805  -2.3636  -2.3501
  -2.3296  -2.2931  -2.2740  -2.2337  -2.1953  -2.1795  -2.1516  -2.1165
  -2.0914  -2.0752  -2.0491  -2.0118  -1.9836  -1.9636  -1.9289  -1.9057
  -1.8898  -1.8470  -1.8342  -1.8126  -1.7788  -1.7643  -1.7274  -1.7136
  -1.6971  -1.6328  -1.5630  -1.5225  -1.5058  -1.4649  -1.4003  -1.3807
  -1.3571  -1.3070  -1.2752  -1.2407  -1.2277  -1.1967  -1.1394  -1.1125
  -1.0829  -1.0431  -0.9941  -0.9639  -0.8741  -0.8067  -0.7831  -0.7606
  -0.7413  -0.7068  -0.6921  -0.6662  -0.6077  -0.5804  -0.5257  -0.5141
  -0.4907  -0.4414  -0.4260  -0.4008  -0.3862  -0.3649  -0.3525  -0.3356
  -0.3070  -0.2866  -0.2666  -0.2392  -0.2095  -0.1947  -0.1762  -0.1567
  -0.1371  -0.1290  -0.1061  -0.0970  -0.0813  -0.0646  -0.0352  -0.0229
  -0.0159  -0.0017   0.0206   0.0364   0.0493   0.0739   0.1034   0.1158
   0.1319   0.1537   0.1764   0.1799   0.2017   0.2099   0.2325   0.2362
   0.2531   0.2766   0.2911   0.3079   0.3297   0.3547   0.3890   0.4079
   0.4228   0.4392   0.4564   0.4780   0.4830   0.5069   0.5322   0.5448
   0.5824   0.5907   0.6043   0.6176   0.6501   0.6829   0.7040   0.7266
   0.7404   0.7599   0.7784   0.8255   0.8448   0.8974   0.9182   0.9272
   0.9779   0.9943   1.0328   1.0454   1.0931   1.1104   1.1297   1.1985
   1.2141   1.2247   1.2482   1.2823   1.3005   1.3040   1.3554   1.3753
   1.4263   1.4650   1.4758   1.5316   1.6085   1.6288   1.7313   1.9309
     cgsolve_all iterations  75    anorm=    0.69E-07
     cgsolve_all iterations  72    anorm=    0.72E-07
     cgsolve_all iterations  72    anorm=    0.72E-07
     compute_u_kq: q = (    0.0000,    0.0000,    0.0400)
     Rotating WFCS
     ethr =  1.00E-14,  avg # of iterations = 23.0
     eigenvalues at k:
 -36.6226 -36.1886 -36.0409 -36.0382 -35.9582 -35.9450 -35.9027 -35.8699
 -35.8577 -35.7979 -35.6975 -35.6727 -35.6687 -18.5823 -18.3562 -18.3287
 -18.3092 -18.2828 -18.1874 -18.1798 -18.1321 -18.0644 -18.0555 -18.0197
 -18.0079 -17.9864 -17.9741 -17.9409 -17.9264 -17.9047 -17.8752 -17.8294
 -17.7937 -17.7784 -17.7433 -17.7182 -17.6901 -17.6768 -17.6379 -17.6308
 -17.6090 -17.5785 -17.5313 -17.5160 -17.4895 -17.4592 -17.4282 -17.4007
 -17.3725 -17.3617 -17.3392 -17.3212 -17.3146 -17.3066 -17.2960 -17.2851
 -17.2584 -17.2476 -17.2069 -17.1813 -17.1528 -17.1449 -17.1290 -17.1212
 -17.0864 -17.0717 -17.0595 -17.0365 -17.0271 -17.0138 -17.0068 -16.9888
 -16.9745 -16.9528 -16.9450 -16.9321 -16.9124 -16.8988 -16.8848 -16.8705
 -16.8648 -16.8425 -16.8241 -16.8170 -16.8037 -16.7977 -16.7875 -16.7807
 -16.7780 -16.7633 -16.7431 -16.7345 -16.7141 -16.6965 -16.6708 -16.6393
 -16.5413 -16.4699 -16.4040 -16.3760 -16.3672 -16.3103 -16.1875 -15.9081
 -15.2845 -15.2575 -15.2487 -15.1974 -15.0333 -15.0115 -14.9850 -14.9133
 -14.8927 -14.7907 -14.7678 -14.7598 -14.6700 -14.6425 -14.5603 -14.4876
 -14.4511 -14.3931 -14.3013 -14.2722 -14.2170 -14.2018 -14.0986 -14.0361
 -13.9270  -6.8430  -6.5214  -6.4743  -6.1167  -6.0472  -6.0424  -6.0394
  -5.9989  -5.9535  -5.9376  -5.9152  -5.8916  -5.8701  -5.8558  -5.8332
  -5.8067  -5.7666  -5.7049  -5.6982  -5.6592  -5.6447  -5.6207  -5.6085
  -5.5626  -5.5158  -5.4774  -5.4468  -5.4256  -5.4062  -5.3560  -5.3493
  -5.3009  -5.2547  -5.2210  -5.1847  -5.1510  -5.1236  -5.0896  -5.0693
  -5.0345  -4.9951  -4.9854  -4.9367  -4.9264  -4.8621  -4.7956  -4.6590
  -4.5797  -4.0207  -3.7393  -3.6111  -3.5185  -3.3847  -3.2514  -3.1947
  -3.1762  -3.1252  -3.0614  -3.0157  -2.9876  -2.9062  -2.8830  -2.8483
  -2.8298  -2.7602  -2.7202  -2.6814  -2.6602  -2.6419  -2.5584  -2.5366
  -2.5221  -2.4844  -2.4605  -2.4459  -2.4032  -2.3820  -2.3655  -2.3537
  -2.3292  -2.2926  -2.2745  -2.2329  -2.1984  -2.1813  -2.1486  -2.1193
  -2.0959  -2.0731  -2.0472  -2.0113  -1.9872  -1.9627  -1.9281  -1.9052
  -1.8895  -1.8472  -1.8320  -1.8119  -1.7758  -1.7573  -1.7290  -1.7088
  -1.6919  -1.6283  -1.5605  -1.5209  -1.5042  -1.4660  -1.3996  -1.3809
  -1.3550  -1.3118  -1.2808  -1.2455  -1.2301  -1.2027  -1.1400  -1.1063
  -1.0845  -1.0381  -0.9990  -0.9700  -0.8766  -0.8038  -0.7838  -0.7558
  -0.7344  -0.7029  -0.6916  -0.6641  -0.6048  -0.5796  -0.5268  -0.5115
  -0.4879  -0.4443  -0.4263  -0.4011  -0.3847  -0.3652  -0.3515  -0.3367
  -0.3065  -0.2928  -0.2658  -0.2353  -0.2140  -0.1963  -0.1743  -0.1565
  -0.1353  -0.1295  -0.1088  -0.0983  -0.0817  -0.0676  -0.0349  -0.0212
  -0.0181  -0.0038   0.0168   0.0351   0.0470   0.0755   0.0981   0.1113
   0.1306   0.1531   0.1749   0.1770   0.2029   0.2110   0.2334   0.2362
   0.2539   0.2800   0.2911   0.3086   0.3278   0.3544   0.3906   0.4086
   0.4256   0.4426   0.4580   0.4760   0.4848   0.5066   0.5299   0.5394
   0.5810   0.5897   0.6030   0.6157   0.6492   0.6793   0.7020   0.7196
   0.7413   0.7578   0.7781   0.8205   0.8441   0.8886   0.9124   0.9273
   0.9757   0.9857   1.0304   1.0418   1.0932   1.1103   1.1266   1.1971
   1.2144   1.2227   1.2492   1.2817   1.3018   1.3062   1.3559   1.3782
   1.4295   1.4658   1.4826   1.5382   1.6145   1.6368   1.7302   1.9342
     eigenvalues at k+q:
 -36.6226 -36.1886 -36.0409 -36.0382 -35.9582 -35.9449 -35.9027 -35.8699
 -35.8577 -35.7979 -35.6975 -35.6728 -35.6688 -18.5822 -18.3562 -18.3287
 -18.3092 -18.2828 -18.1874 -18.1799 -18.1321 -18.0645 -18.0555 -18.0197
 -18.0079 -17.9866 -17.9738 -17.9417 -17.9252 -17.9051 -17.8755 -17.8293
 -17.7935 -17.7787 -17.7432 -17.7180 -17.6902 -17.6767 -17.6374 -17.6314
 -17.6086 -17.5789 -17.5309 -17.5160 -17.4896 -17.4593 -17.4281 -17.4004
 -17.3727 -17.3614 -17.3392 -17.3210 -17.3153 -17.3059 -17.2958 -17.2857
 -17.2585 -17.2471 -17.2069 -17.1812 -17.1530 -17.1449 -17.1293 -17.1205
 -17.0865 -17.0716 -17.0597 -17.0365 -17.0270 -17.0137 -17.0069 -16.9889
 -16.9744 -16.9528 -16.9451 -16.9321 -16.9124 -16.8989 -16.8849 -16.8705
 -16.8649 -16.8425 -16.8243 -16.8169 -16.8039 -16.7978 -16.7875 -16.7807
 -16.7781 -16.7633 -16.7432 -16.7345 -16.7142 -16.6965 -16.6708 -16.6393
 -16.5413 -16.4699 -16.4040 -16.3760 -16.3672 -16.3102 -16.1873 -15.9081
 -15.2845 -15.2575 -15.2488 -15.1974 -15.0332 -15.0116 -14.9850 -14.9133
 -14.8926 -14.7907 -14.7678 -14.7598 -14.6700 -14.6426 -14.5603 -14.4876
 -14.4511 -14.3932 -14.3013 -14.2723 -14.2170 -14.2018 -14.0986 -14.0362
 -13.9271  -6.8432  -6.5213  -6.4746  -6.1167  -6.0472  -6.0425  -6.0393
  -5.9989  -5.9535  -5.9376  -5.9151  -5.8917  -5.8700  -5.8557  -5.8332
  -5.8067  -5.7666  -5.7048  -5.6983  -5.6592  -5.6447  -5.6205  -5.6088
  -5.5626  -5.5157  -5.4774  -5.4469  -5.4254  -5.4065  -5.3563  -5.3491
  -5.3009  -5.2547  -5.2210  -5.1845  -5.1508  -5.1239  -5.0896  -5.0693
  -5.0341  -4.9950  -4.9852  -4.9366  -4.9264  -4.8621  -4.7957  -4.6590
  -4.5797  -4.0207  -3.7396  -3.6115  -3.5185  -3.3847  -3.2513  -3.1950
  -3.1759  -3.1252  -3.0615  -3.0157  -2.9875  -2.9061  -2.8834  -2.8474
  -2.8303  -2.7602  -2.7202  -2.6822  -2.6592  -2.6421  -2.5585  -2.5374
  -2.5214  -2.4836  -2.4620  -2.4448  -2.4029  -2.3825  -2.3666  -2.3539
  -2.3271  -2.2929  -2.2746  -2.2329  -2.1992  -2.1808  -2.1486  -2.1204
  -2.0948  -2.0742  -2.0469  -2.0086  -1.9868  -1.9645  -1.9281  -1.9090
  -1.8885  -1.8448  -1.8318  -1.8116  -1.7758  -1.7574  -1.7287  -1.7089
  -1.6929  -1.6285  -1.5594  -1.5212  -1.5041  -1.4659  -1.3988  -1.3813
  -1.3557  -1.3115  -1.2802  -1.2489  -1.2288  -1.2018  -1.1396  -1.1085
  -1.0828  -1.0382  -0.9990  -0.9695  -0.8767  -0.8039  -0.7831  -0.7555
  -0.7351  -0.7031  -0.6911  -0.6642  -0.6049  -0.5796  -0.5269  -0.5116
  -0.4878  -0.4439  -0.4261  -0.4014  -0.3858  -0.3655  -0.3509  -0.3363
  -0.3059  -0.2927  -0.2665  -0.2352  -0.2137  -0.1950  -0.1749  -0.1569
  -0.1358  -0.1295  -0.1100  -0.0982  -0.0814  -0.0673  -0.0345  -0.0226
  -0.0181  -0.0023   0.0167   0.0346   0.0472   0.0757   0.0962   0.1114
   0.1324   0.1537   0.1748   0.1769   0.2041   0.2104   0.2321   0.2356
   0.2554   0.2798   0.2904   0.3087   0.3273   0.3549   0.3903   0.4085
   0.4256   0.4419   0.4589   0.4759   0.4845   0.5072   0.5300   0.5397
   0.5807   0.5898   0.6025   0.6162   0.6487   0.6798   0.7018   0.7196
   0.7406   0.7584   0.7781   0.8203   0.8439   0.8886   0.9122   0.9273
   0.9757   0.9855   1.0304   1.0417   1.0933   1.1102   1.1267   1.1971
   1.2144   1.2228   1.2492   1.2817   1.3019   1.3063   1.3559   1.3782
   1.4296   1.4659   1.4827   1.5383   1.6145   1.6368   1.7302   1.9342
     cgsolve_all iterations  74    anorm=    0.70E-07
     cgsolve_all iterations  72    anorm=    0.72E-07
     cgsolve_all iterations  72    anorm=    0.72E-07
     compute_u_kq: q = (    0.0000,    0.0000,   -0.0400)
     Rotating WFCS
     ethr =  1.00E-14,  avg # of iterations = 23.0
     eigenvalues at k:
 -36.6226 -36.1886 -36.0409 -36.0382 -35.9582 -35.9450 -35.9027 -35.8699
 -35.8577 -35.7979 -35.6975 -35.6727 -35.6687 -18.5823 -18.3562 -18.3287
 -18.3092 -18.2828 -18.1874 -18.1798 -18.1321 -18.0644 -18.0555 -18.0197
 -18.0079 -17.9864 -17.9741 -17.9409 -17.9264 -17.9047 -17.8752 -17.8294
 -17.7937 -17.7784 -17.7433 -17.7182 -17.6901 -17.6768 -17.6379 -17.6308
 -17.6090 -17.5785 -17.5313 -17.5160 -17.4895 -17.4592 -17.4282 -17.4007
 -17.3725 -17.3617 -17.3392 -17.3212 -17.3146 -17.3066 -17.2960 -17.2851
 -17.2584 -17.2476 -17.2069 -17.1813 -17.1528 -17.1449 -17.1290 -17.1212
 -17.0864 -17.0717 -17.0595 -17.0365 -17.0271 -17.0138 -17.0068 -16.9888
 -16.9745 -16.9528 -16.9450 -16.9321 -16.9124 -16.8988 -16.8848 -16.8705
 -16.8648 -16.8425 -16.8241 -16.8170 -16.8037 -16.7977 -16.7875 -16.7807
 -16.7780 -16.7633 -16.7431 -16.7345 -16.7141 -16.6965 -16.6708 -16.6393
 -16.5413 -16.4699 -16.4040 -16.3760 -16.3672 -16.3103 -16.1875 -15.9081
 -15.2845 -15.2575 -15.2487 -15.1974 -15.0333 -15.0115 -14.9850 -14.9133
 -14.8927 -14.7907 -14.7678 -14.7598 -14.6700 -14.6425 -14.5603 -14.4876
 -14.4511 -14.3931 -14.3013 -14.2722 -14.2170 -14.2018 -14.0986 -14.0361
 -13.9270  -6.8430  -6.5214  -6.4743  -6.1167  -6.0472  -6.0424  -6.0394
  -5.9989  -5.9535  -5.9376  -5.9152  -5.8916  -5.8701  -5.8558  -5.8332
  -5.8067  -5.7666  -5.7049  -5.6982  -5.6592  -5.6447  -5.6207  -5.6085
  -5.5626  -5.5158  -5.4774  -5.4468  -5.4256  -5.4062  -5.3560  -5.3493
  -5.3009  -5.2547  -5.2210  -5.1847  -5.1510  -5.1236  -5.0896  -5.0693
  -5.0345  -4.9951  -4.9854  -4.9367  -4.9264  -4.8621  -4.7956  -4.6590
  -4.5797  -4.0207  -3.7393  -3.6111  -3.5185  -3.3847  -3.2514  -3.1947
  -3.1762  -3.1252  -3.0614  -3.0157  -2.9876  -2.9062  -2.8830  -2.8483
  -2.8298  -2.7602  -2.7202  -2.6814  -2.6602  -2.6419  -2.5584  -2.5366
  -2.5221  -2.4844  -2.4605  -2.4459  -2.4032  -2.3820  -2.3655  -2.3537
  -2.3292  -2.2926  -2.2745  -2.2329  -2.1984  -2.1813  -2.1486  -2.1193
  -2.0959  -2.0731  -2.0472  -2.0113  -1.9872  -1.9627  -1.9281  -1.9052
  -1.8895  -1.8472  -1.8320  -1.8119  -1.7758  -1.7573  -1.7290  -1.7088
  -1.6919  -1.6283  -1.5605  -1.5209  -1.5042  -1.4660  -1.3996  -1.3809
  -1.3550  -1.3118  -1.2808  -1.2455  -1.2301  -1.2027  -1.1400  -1.1063
  -1.0845  -1.0381  -0.9990  -0.9700  -0.8766  -0.8038  -0.7838  -0.7558
  -0.7344  -0.7029  -0.6916  -0.6641  -0.6048  -0.5796  -0.5268  -0.5115
  -0.4879  -0.4443  -0.4263  -0.4011  -0.3847  -0.3652  -0.3515  -0.3367
  -0.3065  -0.2928  -0.2658  -0.2353  -0.2140  -0.1963  -0.1743  -0.1565
  -0.1353  -0.1295  -0.1088  -0.0983  -0.0817  -0.0676  -0.0349  -0.0212
  -0.0181  -0.0038   0.0168   0.0351   0.0470   0.0755   0.0981   0.1113
   0.1306   0.1531   0.1749   0.1770   0.2029   0.2110   0.2334   0.2362
   0.2539   0.2800   0.2911   0.3086   0.3278   0.3544   0.3906   0.4086
   0.4256   0.4426   0.4580   0.4760   0.4848   0.5066   0.5299   0.5394
   0.5810   0.5897   0.6030   0.6157   0.6492   0.6793   0.7020   0.7196
   0.7413   0.7578   0.7781   0.8205   0.8441   0.8886   0.9124   0.9273
   0.9757   0.9857   1.0304   1.0418   1.0932   1.1103   1.1266   1.1971
   1.2144   1.2227   1.2492   1.2817   1.3018   1.3062   1.3559   1.3782
   1.4295   1.4658   1.4826   1.5382   1.6145   1.6368   1.7302   1.9342
     eigenvalues at k+q:
 -36.6226 -36.1886 -36.0409 -36.0382 -35.9582 -35.9449 -35.9027 -35.8699
 -35.8577 -35.7979 -35.6975 -35.6728 -35.6688 -18.5822 -18.3562 -18.3288
 -18.3091 -18.2828 -18.1875 -18.1798 -18.1321 -18.0644 -18.0555 -18.0197
 -18.0080 -17.9860 -17.9744 -17.9402 -17.9273 -17.9044 -17.8749 -17.8296
 -17.7939 -17.7780 -17.7434 -17.7182 -17.6899 -17.6771 -17.6384 -17.6300
 -17.6092 -17.5780 -17.5316 -17.5159 -17.4895 -17.4593 -17.4280 -17.4009
 -17.3725 -17.3620 -17.3391 -17.3213 -17.3137 -17.3073 -17.2962 -17.2847
 -17.2584 -17.2479 -17.2070 -17.1814 -17.1525 -17.1448 -17.1287 -17.1216
 -17.0863 -17.0718 -17.0593 -17.0365 -17.0271 -17.0139 -17.0067 -16.9888
 -16.9745 -16.9528 -16.9449 -16.9321 -16.9124 -16.8988 -16.8847 -16.8705
 -16.8647 -16.8425 -16.8241 -16.8170 -16.8036 -16.7977 -16.7875 -16.7807
 -16.7779 -16.7634 -16.7431 -16.7345 -16.7140 -16.6965 -16.6708 -16.6393
 -16.5413 -16.4699 -16.4040 -16.3760 -16.3672 -16.3105 -16.1877 -15.9081
 -15.2845 -15.2575 -15.2487 -15.1974 -15.0334 -15.0114 -14.9850 -14.9134
 -14.8928 -14.7907 -14.7679 -14.7598 -14.6701 -14.6425 -14.5604 -14.4876
 -14.4512 -14.3931 -14.3013 -14.2722 -14.2170 -14.2018 -14.0985 -14.0361
 -13.9270  -6.8428  -6.5214  -6.4741  -6.1167  -6.0472  -6.0425  -6.0394
  -5.9988  -5.9536  -5.9376  -5.9152  -5.8916  -5.8702  -5.8558  -5.8332
  -5.8067  -5.7666  -5.7050  -5.6981  -5.6592  -5.6448  -5.6208  -5.6083
  -5.5627  -5.5158  -5.4774  -5.4468  -5.4256  -5.4061  -5.3557  -5.3496
  -5.3009  -5.2547  -5.2210  -5.1847  -5.1511  -5.1234  -5.0897  -5.0694
  -5.0347  -4.9950  -4.9857  -4.9368  -4.9264  -4.8621  -4.7956  -4.6590
  -4.5797  -4.0207  -3.7391  -3.6108  -3.5185  -3.3847  -3.2516  -3.1943
  -3.1766  -3.1251  -3.0614  -3.0157  -2.9878  -2.9060  -2.8825  -2.8498
  -2.8289  -2.7601  -2.7203  -2.6808  -2.6612  -2.6416  -2.5582  -2.5358
  -2.5225  -2.4853  -2.4594  -2.4466  -2.4033  -2.3817  -2.3640  -2.3531
  -2.3318  -2.2922  -2.2743  -2.2335  -2.1974  -2.1816  -2.1489  -2.1177
  -2.0972  -2.0726  -2.0473  -2.0138  -1.9874  -1.9609  -1.9284  -1.9018
  -1.8901  -1.8502  -1.8320  -1.8122  -1.7755  -1.7573  -1.7293  -1.7087
  -1.6911  -1.6276  -1.5619  -1.5205  -1.5043  -1.4658  -1.4007  -1.3803
  -1.3547  -1.3115  -1.2817  -1.2442  -1.2292  -1.2034  -1.1405  -1.1048
  -1.0852  -1.0382  -0.9987  -0.9705  -0.8765  -0.8034  -0.7846  -0.7562
  -0.7339  -0.7027  -0.6925  -0.6638  -0.6046  -0.5795  -0.5268  -0.5115
  -0.4880  -0.4449  -0.4262  -0.4007  -0.3840  -0.3656  -0.3521  -0.3360
  -0.3074  -0.2927  -0.2654  -0.2350  -0.2141  -0.1973  -0.1738  -0.1564
  -0.1353  -0.1294  -0.1080  -0.0981  -0.0819  -0.0676  -0.0354  -0.0223
  -0.0159  -0.0052   0.0169   0.0358   0.0466   0.0745   0.1008   0.1113
   0.1286   0.1522   0.1741   0.1788   0.2017   0.2114   0.2325   0.2387
   0.2524   0.2802   0.2914   0.3087   0.3286   0.3540   0.3904   0.4087
   0.4258   0.4432   0.4569   0.4766   0.4852   0.5059   0.5299   0.5392
   0.5814   0.5895   0.6033   0.6155   0.6494   0.6789   0.7022   0.7197
   0.7421   0.7570   0.7781   0.8206   0.8443   0.8885   0.9125   0.9273
   0.9758   0.9858   1.0305   1.0418   1.0933   1.1103   1.1264   1.1971
   1.2144   1.2227   1.2492   1.2818   1.3018   1.3062   1.3559   1.3782
   1.4294   1.4658   1.4825   1.5381   1.6144   1.6368   1.7301   1.9342
     cgsolve_all iterations  74    anorm=    0.70E-07
     cgsolve_all iterations  72    anorm=    0.71E-07
     cgsolve_all iterations  72    anorm=    0.72E-07

     k-point #    3 of     4      pool #  1    cpu time:   27592.2
     compute_u_kq: q = (    0.0000,    0.0000,    0.0000)
     Rotating WFCS
     ethr =  1.00E-14,  avg # of iterations =  6.0
     eigenvalues at k:
 -36.6226 -36.1886 -36.0409 -36.0382 -35.9582 -35.9450 -35.9027 -35.8699
 -35.8577 -35.7979 -35.6975 -35.6728 -35.6687 -18.5834 -18.3451 -18.3250
 -18.3090 -18.2896 -18.1865 -18.1772 -18.1460 -18.0719 -18.0566 -18.0235
 -18.0091 -17.9856 -17.9702 -17.9526 -17.9229 -17.8713 -17.8573 -17.8392
 -17.8247 -17.7752 -17.7601 -17.7048 -17.6989 -17.6763 -17.6256 -17.6232
 -17.5974 -17.5719 -17.5475 -17.5347 -17.4964 -17.4444 -17.4195 -17.4088
 -17.3866 -17.3652 -17.3418 -17.3312 -17.3241 -17.3026 -17.2815 -17.2491
 -17.2414 -17.2317 -17.2041 -17.1693 -17.1566 -17.1471 -17.1305 -17.1136
 -17.0966 -17.0875 -17.0710 -17.0454 -17.0293 -17.0196 -17.0057 -16.9874
 -16.9827 -16.9519 -16.9448 -16.9347 -16.9112 -16.8982 -16.8826 -16.8733
 -16.8488 -16.8457 -16.8280 -16.8153 -16.8099 -16.8029 -16.7905 -16.7816
 -16.7668 -16.7571 -16.7411 -16.7352 -16.7177 -16.6962 -16.6717 -16.6455
 -16.5421 -16.4823 -16.4029 -16.3751 -16.3582 -16.3113 -16.1875 -15.9081
 -15.3322 -15.2852 -15.2258 -15.1576 -15.0481 -15.0252 -14.9764 -14.8684
 -14.8151 -14.7841 -14.7684 -14.7404 -14.7071 -14.6620 -14.5548 -14.5097
 -14.4407 -14.4179 -14.3215 -14.3111 -14.2574 -14.2091 -14.0614 -13.9979
 -13.9198  -6.8421  -6.5210  -6.4734  -6.1161  -6.0505  -6.0462  -6.0399
  -6.0000  -5.9559  -5.9324  -5.9185  -5.9005  -5.8700  -5.8594  -5.8340
  -5.7926  -5.7663  -5.7085  -5.6913  -5.6556  -5.6377  -5.6157  -5.5906
  -5.5717  -5.5325  -5.4794  -5.4619  -5.4335  -5.4035  -5.3626  -5.3533
  -5.2906  -5.2465  -5.2141  -5.1903  -5.1534  -5.1193  -5.0990  -5.0747
  -5.0220  -5.0002  -4.9816  -4.9473  -4.9258  -4.8514  -4.7837  -4.6591
  -4.5802  -4.0216  -3.7471  -3.6147  -3.5196  -3.3867  -3.2725  -3.2046
  -3.1908  -3.1667  -3.1039  -3.0758  -2.9504  -2.8898  -2.8782  -2.7895
  -2.7651  -2.7365  -2.7099  -2.6885  -2.6276  -2.6097  -2.5827  -2.5308
  -2.5019  -2.4665  -2.4580  -2.4241  -2.4100  -2.3888  -2.3421  -2.3297
  -2.3173  -2.2875  -2.2588  -2.2375  -2.2092  -2.1886  -2.1766  -2.1307
  -2.1150  -2.0791  -2.0576  -2.0325  -2.0002  -1.9819  -1.9447  -1.9172
  -1.8919  -1.8715  -1.8420  -1.7848  -1.7580  -1.7434  -1.7303  -1.7120
  -1.6785  -1.6028  -1.5418  -1.5180  -1.4921  -1.4500  -1.4238  -1.3948
  -1.3359  -1.2954  -1.2891  -1.2211  -1.2060  -1.1864  -1.1417  -1.1199
  -1.0783  -1.0460  -1.0018  -0.9533  -0.9140  -0.8553  -0.8031  -0.7769
  -0.7553  -0.7175  -0.6946  -0.6579  -0.6327  -0.6015  -0.5405  -0.5180
  -0.4804  -0.4395  -0.4230  -0.4054  -0.3938  -0.3605  -0.3427  -0.3272
  -0.3090  -0.2842  -0.2721  -0.2333  -0.2205  -0.1875  -0.1846  -0.1639
  -0.1520  -0.1257  -0.0972  -0.0849  -0.0747  -0.0609  -0.0439  -0.0248
  -0.0126   0.0046   0.0223   0.0323   0.0601   0.0677   0.0834   0.1102
   0.1259   0.1515   0.1730   0.1958   0.2059   0.2199   0.2379   0.2481
   0.2561   0.2724   0.2951   0.3040   0.3280   0.3644   0.3714   0.3908
   0.4076   0.4285   0.4386   0.4673   0.4791   0.4966   0.5156   0.5614
   0.5716   0.5873   0.6067   0.6362   0.6446   0.6594   0.6926   0.7361
   0.7436   0.7671   0.7889   0.8165   0.8616   0.8790   0.9015   0.9257
   0.9287   0.9650   1.0041   1.0450   1.0807   1.1006   1.1350   1.1701
   1.2100   1.2235   1.2541   1.2855   1.3009   1.3047   1.3559   1.3698
   1.4366   1.4647   1.5435   1.5646   1.6585   1.6996   1.7918   1.9569
     eigenvalues at k+q:
 -36.6226 -36.1886 -36.0409 -36.0382 -35.9582 -35.9449 -35.9027 -35.8699
 -35.8577 -35.7979 -35.6975 -35.6728 -35.6687 -18.5834 -18.3451 -18.3250
 -18.3090 -18.2896 -18.1865 -18.1772 -18.1460 -18.0719 -18.0565 -18.0235
 -18.0091 -17.9856 -17.9702 -17.9526 -17.9228 -17.8712 -17.8573 -17.8392
 -17.8247 -17.7752 -17.7601 -17.7048 -17.6989 -17.6763 -17.6256 -17.6231
 -17.5974 -17.5719 -17.5475 -17.5347 -17.4964 -17.4444 -17.4195 -17.4088
 -17.3866 -17.3652 -17.3418 -17.3312 -17.3241 -17.3026 -17.2815 -17.2491
 -17.2414 -17.2317 -17.2041 -17.1693 -17.1566 -17.1471 -17.1305 -17.1136
 -17.0966 -17.0875 -17.0710 -17.0454 -17.0293 -17.0196 -17.0057 -16.9874
 -16.9827 -16.9519 -16.9448 -16.9347 -16.9112 -16.8982 -16.8826 -16.8733
 -16.8488 -16.8457 -16.8280 -16.8153 -16.8099 -16.8029 -16.7905 -16.7816
 -16.7668 -16.7571 -16.7411 -16.7352 -16.7177 -16.6961 -16.6717 -16.6455
 -16.5421 -16.4823 -16.4029 -16.3751 -16.3582 -16.3113 -16.1875 -15.9081
 -15.3323 -15.2852 -15.2258 -15.1576 -15.0481 -15.0252 -14.9764 -14.8685
 -14.8151 -14.7841 -14.7684 -14.7404 -14.7071 -14.6620 -14.5548 -14.5097
 -14.4407 -14.4179 -14.3215 -14.3111 -14.2574 -14.2091 -14.0615 -13.9979
 -13.9198  -6.8421  -6.5210  -6.4734  -6.1161  -6.0505  -6.0462  -6.0399
  -6.0000  -5.9559  -5.9324  -5.9185  -5.9005  -5.8700  -5.8594  -5.8340
  -5.7925  -5.7663  -5.7085  -5.6913  -5.6555  -5.6377  -5.6157  -5.5906
  -5.5717  -5.5325  -5.4793  -5.4619  -5.4335  -5.4035  -5.3626  -5.3533
  -5.2906  -5.2465  -5.2141  -5.1903  -5.1533  -5.1194  -5.0990  -5.0747
  -5.0220  -5.0001  -4.9816  -4.9473  -4.9258  -4.8514  -4.7837  -4.6591
  -4.5802  -4.0216  -3.7471  -3.6147  -3.5195  -3.3867  -3.2725  -3.2046
  -3.1908  -3.1667  -3.1039  -3.0758  -2.9504  -2.8898  -2.8782  -2.7895
  -2.7651  -2.7365  -2.7099  -2.6885  -2.6276  -2.6097  -2.5827  -2.5308
  -2.5019  -2.4665  -2.4579  -2.4241  -2.4100  -2.3888  -2.3421  -2.3297
  -2.3173  -2.2875  -2.2588  -2.2375  -2.2092  -2.1886  -2.1766  -2.1307
  -2.1150  -2.0791  -2.0576  -2.0325  -2.0002  -1.9819  -1.9447  -1.9172
  -1.8919  -1.8715  -1.8420  -1.7848  -1.7580  -1.7434  -1.7303  -1.7120
  -1.6785  -1.6027  -1.5418  -1.5180  -1.4921  -1.4500  -1.4238  -1.3948
  -1.3359  -1.2954  -1.2891  -1.2211  -1.2060  -1.1864  -1.1417  -1.1199
  -1.0783  -1.0460  -1.0018  -0.9534  -0.9140  -0.8553  -0.8031  -0.7769
  -0.7553  -0.7175  -0.6946  -0.6579  -0.6327  -0.6015  -0.5405  -0.5180
  -0.4804  -0.4395  -0.4230  -0.4054  -0.3938  -0.3605  -0.3427  -0.3272
  -0.3090  -0.2842  -0.2721  -0.2333  -0.2205  -0.1875  -0.1846  -0.1639
  -0.1520  -0.1257  -0.0972  -0.0849  -0.0747  -0.0609  -0.0439  -0.0249
  -0.0126   0.0046   0.0223   0.0323   0.0601   0.0677   0.0834   0.1102
   0.1259   0.1515   0.1730   0.1958   0.2059   0.2199   0.2379   0.2482
   0.2561   0.2723   0.2951   0.3040   0.3280   0.3644   0.3714   0.3908
   0.4076   0.4285   0.4386   0.4673   0.4791   0.4966   0.5156   0.5614
   0.5716   0.5873   0.6067   0.6362   0.6446   0.6594   0.6926   0.7361
   0.7436   0.7671   0.7889   0.8164   0.8616   0.8790   0.9015   0.9257
   0.9287   0.9649   1.0041   1.0450   1.0807   1.1006   1.1350   1.1700
   1.2100   1.2235   1.2540   1.2856   1.3009   1.3047   1.3559   1.3698
   1.4366   1.4647   1.5435   1.5646   1.6584   1.6996   1.7917   1.9568
     cgsolve_all iterations  68    anorm=    0.73E-07
PARA_AUG  1      50.3608966        -0.3665133         0.1363789
     cgsolve_all iterations  68    anorm=    0.74E-07
PARA_AUG  2      -0.3183833        50.7383064         0.0309216
     cgsolve_all iterations  68    anorm=    0.74E-07
PARA_AUG  3       0.1362858        -0.0070653        50.4416122
     cgsolve_all iterations  75    anorm=    0.70E-07
     cgsolve_all iterations  75    anorm=    0.71E-07
     cgsolve_all iterations  75    anorm=    0.70E-07
     compute_u_kq: q = (    0.0400,    0.0000,    0.0000)
     Rotating WFCS
     ethr =  1.00E-14,  avg # of iterations = 23.0
     eigenvalues at k:
 -36.6226 -36.1886 -36.0409 -36.0382 -35.9582 -35.9450 -35.9027 -35.8699
 -35.8577 -35.7979 -35.6975 -35.6728 -35.6687 -18.5834 -18.3451 -18.3250
 -18.3090 -18.2896 -18.1865 -18.1772 -18.1460 -18.0719 -18.0566 -18.0235
 -18.0091 -17.9856 -17.9702 -17.9526 -17.9229 -17.8713 -17.8573 -17.8392
 -17.8247 -17.7752 -17.7601 -17.7048 -17.6989 -17.6763 -17.6256 -17.6232
 -17.5974 -17.5719 -17.5475 -17.5347 -17.4964 -17.4444 -17.4195 -17.4088
 -17.3866 -17.3652 -17.3418 -17.3312 -17.3241 -17.3026 -17.2815 -17.2491
 -17.2414 -17.2317 -17.2041 -17.1693 -17.1566 -17.1471 -17.1305 -17.1136
 -17.0966 -17.0875 -17.0710 -17.0454 -17.0293 -17.0196 -17.0057 -16.9874
 -16.9827 -16.9519 -16.9448 -16.9347 -16.9112 -16.8982 -16.8826 -16.8733
 -16.8488 -16.8457 -16.8280 -16.8153 -16.8099 -16.8029 -16.7905 -16.7816
 -16.7668 -16.7571 -16.7411 -16.7352 -16.7177 -16.6962 -16.6717 -16.6455
 -16.5421 -16.4823 -16.4029 -16.3751 -16.3582 -16.3113 -16.1875 -15.9081
 -15.3322 -15.2852 -15.2258 -15.1576 -15.0481 -15.0252 -14.9764 -14.8684
 -14.8151 -14.7841 -14.7684 -14.7404 -14.7071 -14.6620 -14.5548 -14.5097
 -14.4407 -14.4179 -14.3215 -14.3111 -14.2574 -14.2091 -14.0614 -13.9979
 -13.9198  -6.8421  -6.5210  -6.4734  -6.1161  -6.0505  -6.0462  -6.0399
  -6.0000  -5.9559  -5.9324  -5.9185  -5.9005  -5.8700  -5.8594  -5.8340
  -5.7926  -5.7663  -5.7085  -5.6913  -5.6556  -5.6377  -5.6157  -5.5906
  -5.5717  -5.5325  -5.4794  -5.4619  -5.4335  -5.4035  -5.3626  -5.3533
  -5.2906  -5.2465  -5.2141  -5.1903  -5.1534  -5.1193  -5.0990  -5.0747
  -5.0220  -5.0002  -4.9816  -4.9473  -4.9258  -4.8514  -4.7837  -4.6591
  -4.5802  -4.0216  -3.7471  -3.6147  -3.5196  -3.3867  -3.2725  -3.2046
  -3.1908  -3.1667  -3.1039  -3.0758  -2.9504  -2.8898  -2.8782  -2.7895
  -2.7651  -2.7365  -2.7099  -2.6885  -2.6276  -2.6097  -2.5827  -2.5308
  -2.5019  -2.4665  -2.4580  -2.4241  -2.4100  -2.3888  -2.3421  -2.3297
  -2.3173  -2.2875  -2.2588  -2.2375  -2.2092  -2.1886  -2.1766  -2.1307
  -2.1150  -2.0791  -2.0576  -2.0325  -2.0002  -1.9819  -1.9447  -1.9172
  -1.8919  -1.8715  -1.8420  -1.7848  -1.7580  -1.7434  -1.7303  -1.7120
  -1.6785  -1.6028  -1.5418  -1.5180  -1.4921  -1.4500  -1.4238  -1.3948
  -1.3359  -1.2954  -1.2891  -1.2211  -1.2060  -1.1864  -1.1417  -1.1199
  -1.0783  -1.0460  -1.0018  -0.9533  -0.9140  -0.8553  -0.8031  -0.7769
  -0.7553  -0.7175  -0.6946  -0.6579  -0.6327  -0.6015  -0.5405  -0.5180
  -0.4804  -0.4395  -0.4230  -0.4054  -0.3938  -0.3605  -0.3427  -0.3272
  -0.3090  -0.2842  -0.2721  -0.2333  -0.2205  -0.1875  -0.1846  -0.1639
  -0.1520  -0.1257  -0.0972  -0.0849  -0.0747  -0.0609  -0.0439  -0.0248
  -0.0126   0.0046   0.0223   0.0323   0.0601   0.0677   0.0834   0.1102
   0.1259   0.1515   0.1730   0.1958   0.2059   0.2199   0.2379   0.2481
   0.2561   0.2724   0.2951   0.3040   0.3280   0.3644   0.3714   0.3908
   0.4076   0.4285   0.4386   0.4673   0.4791   0.4966   0.5156   0.5614
   0.5716   0.5873   0.6067   0.6362   0.6446   0.6594   0.6926   0.7361
   0.7436   0.7671   0.7889   0.8165   0.8616   0.8790   0.9015   0.9257
   0.9287   0.9650   1.0041   1.0450   1.0807   1.1006   1.1350   1.1701
   1.2100   1.2235   1.2541   1.2855   1.3009   1.3047   1.3559   1.3698
   1.4366   1.4647   1.5435   1.5646   1.6585   1.6996   1.7918   1.9569
     eigenvalues at k+q:
 -36.6226 -36.1886 -36.0409 -36.0382 -35.9582 -35.9449 -35.9027 -35.8698
 -35.8577 -35.7979 -35.6975 -35.6728 -35.6688 -18.5833 -18.3444 -18.3245
 -18.3079 -18.2883 -18.1870 -18.1772 -18.1468 -18.0723 -18.0570 -18.0234
 -18.0090 -17.9866 -17.9698 -17.9520 -17.9243 -17.8753 -17.8591 -17.8394
 -17.8207 -17.7752 -17.7605 -17.7059 -17.6987 -17.6766 -17.6241 -17.6222
 -17.5947 -17.5722 -17.5464 -17.5374 -17.4953 -17.4438 -17.4183 -17.4072
 -17.3855 -17.3628 -17.3396 -17.3286 -17.3206 -17.3023 -17.2775 -17.2481
 -17.2405 -17.2277 -17.2021 -17.1688 -17.1574 -17.1474 -17.1285 -17.1136
 -17.0999 -17.0889 -17.0706 -17.0475 -17.0266 -17.0218 -17.0062 -16.9890
 -16.9853 -16.9534 -16.9447 -16.9366 -16.9131 -16.9001 -16.8846 -16.8747
 -16.8524 -16.8477 -16.8303 -16.8173 -16.8121 -16.8068 -16.7927 -16.7833
 -16.7686 -16.7599 -16.7422 -16.7369 -16.7226 -16.6960 -16.6721 -16.6471
 -16.5420 -16.4806 -16.4031 -16.3753 -16.3584 -16.3025 -16.1751 -15.9082
 -15.3300 -15.2863 -15.2258 -15.1592 -15.0427 -15.0238 -14.9765 -14.8698
 -14.8146 -14.7817 -14.7702 -14.7413 -14.7101 -14.6612 -14.5543 -14.5015
 -14.4424 -14.4130 -14.3211 -14.3088 -14.2566 -14.2133 -14.0652 -14.0016
 -13.9219  -6.8554  -6.5208  -6.4906  -6.1168  -6.0511  -6.0466  -6.0404
  -5.9994  -5.9524  -5.9333  -5.9147  -5.9013  -5.8696  -5.8573  -5.8327
  -5.7931  -5.7662  -5.7075  -5.6895  -5.6572  -5.6374  -5.6155  -5.5885
  -5.5727  -5.5306  -5.4784  -5.4625  -5.4332  -5.4039  -5.3619  -5.3546
  -5.2907  -5.2464  -5.2137  -5.1891  -5.1523  -5.1184  -5.0989  -5.0701
  -5.0146  -4.9915  -4.9669  -4.9408  -4.9250  -4.8508  -4.7846  -4.6595
  -4.5802  -4.0214  -3.7613  -3.6343  -3.5191  -3.3874  -3.2721  -3.2032
  -3.1866  -3.1628  -3.0996  -3.0725  -2.9530  -2.8877  -2.8781  -2.7937
  -2.7701  -2.7377  -2.7109  -2.6878  -2.6281  -2.6071  -2.5798  -2.5319
  -2.5053  -2.4666  -2.4580  -2.4230  -2.4116  -2.3893  -2.3420  -2.3284
  -2.3149  -2.2848  -2.2610  -2.2354  -2.2113  -2.1911  -2.1746  -2.1312
  -2.1164  -2.0837  -2.0582  -2.0355  -1.9989  -1.9795  -1.9456  -1.9151
  -1.8950  -1.8731  -1.8416  -1.7834  -1.7530  -1.7421  -1.7304  -1.7093
  -1.6777  -1.6001  -1.5384  -1.5163  -1.4898  -1.4478  -1.4230  -1.3944
  -1.3357  -1.2960  -1.2900  -1.2218  -1.2101  -1.1899  -1.1436  -1.1174
  -1.0805  -1.0468  -0.9993  -0.9586  -0.9119  -0.8526  -0.8049  -0.7780
  -0.7518  -0.7168  -0.6957  -0.6548  -0.6273  -0.5988  -0.5385  -0.5191
  -0.4783  -0.4406  -0.4246  -0.4042  -0.3940  -0.3625  -0.3437  -0.3282
  -0.3068  -0.2839  -0.2719  -0.2334  -0.2184  -0.1883  -0.1847  -0.1664
  -0.1522  -0.1243  -0.0993  -0.0858  -0.0732  -0.0591  -0.0464  -0.0277
  -0.0138   0.0010   0.0235   0.0316   0.0600   0.0685   0.0833   0.1099
   0.1256   0.1479   0.1710   0.1954   0.2026   0.2203   0.2356   0.2491
   0.2537   0.2727   0.2953   0.3018   0.3313   0.3662   0.3723   0.3933
   0.4068   0.4284   0.4397   0.4666   0.4781   0.4983   0.5154   0.5598
   0.5708   0.5857   0.6075   0.6332   0.6436   0.6588   0.6915   0.7350
   0.7444   0.7629   0.7825   0.8155   0.8606   0.8752   0.9005   0.9258
   0.9270   0.9644   0.9993   1.0416   1.0798   1.1003   1.1311   1.1692
   1.2093   1.2222   1.2542   1.2851   1.3018   1.3046   1.3563   1.3685
   1.4411   1.4652   1.5460   1.5731   1.6631   1.7030   1.7918   1.9581
     cgsolve_all iterations  75    anorm=    0.71E-07
     cgsolve_all iterations  75    anorm=    0.71E-07
     cgsolve_all iterations  75    anorm=    0.71E-07
     compute_u_kq: q = (   -0.0400,    0.0000,    0.0000)
     Rotating WFCS
     ethr =  1.00E-14,  avg # of iterations = 23.0
     eigenvalues at k:
 -36.6226 -36.1886 -36.0409 -36.0382 -35.9582 -35.9450 -35.9027 -35.8699
 -35.8577 -35.7979 -35.6975 -35.6728 -35.6687 -18.5834 -18.3451 -18.3250
 -18.3090 -18.2896 -18.1865 -18.1772 -18.1460 -18.0719 -18.0566 -18.0235
 -18.0091 -17.9856 -17.9702 -17.9526 -17.9229 -17.8713 -17.8573 -17.8392
 -17.8247 -17.7752 -17.7601 -17.7048 -17.6989 -17.6763 -17.6256 -17.6232
 -17.5974 -17.5719 -17.5475 -17.5347 -17.4964 -17.4444 -17.4195 -17.4088
 -17.3866 -17.3652 -17.3418 -17.3312 -17.3241 -17.3026 -17.2815 -17.2491
 -17.2414 -17.2317 -17.2041 -17.1693 -17.1566 -17.1471 -17.1305 -17.1136
 -17.0966 -17.0875 -17.0710 -17.0454 -17.0293 -17.0196 -17.0057 -16.9874
 -16.9827 -16.9519 -16.9448 -16.9347 -16.9112 -16.8982 -16.8826 -16.8733
 -16.8488 -16.8457 -16.8280 -16.8153 -16.8099 -16.8029 -16.7905 -16.7816
 -16.7668 -16.7571 -16.7411 -16.7352 -16.7177 -16.6962 -16.6717 -16.6455
 -16.5421 -16.4823 -16.4029 -16.3751 -16.3582 -16.3113 -16.1875 -15.9081
 -15.3322 -15.2852 -15.2258 -15.1576 -15.0481 -15.0252 -14.9764 -14.8684
 -14.8151 -14.7841 -14.7684 -14.7404 -14.7071 -14.6620 -14.5548 -14.5097
 -14.4407 -14.4179 -14.3215 -14.3111 -14.2574 -14.2091 -14.0614 -13.9979
 -13.9198  -6.8421  -6.5210  -6.4734  -6.1161  -6.0505  -6.0462  -6.0399
  -6.0000  -5.9559  -5.9324  -5.9185  -5.9005  -5.8700  -5.8594  -5.8340
  -5.7926  -5.7663  -5.7085  -5.6913  -5.6556  -5.6377  -5.6157  -5.5906
  -5.5717  -5.5325  -5.4794  -5.4619  -5.4335  -5.4035  -5.3626  -5.3533
  -5.2906  -5.2465  -5.2141  -5.1903  -5.1534  -5.1193  -5.0990  -5.0747
  -5.0220  -5.0002  -4.9816  -4.9473  -4.9258  -4.8514  -4.7837  -4.6591
  -4.5802  -4.0216  -3.7471  -3.6147  -3.5196  -3.3867  -3.2725  -3.2046
  -3.1908  -3.1667  -3.1039  -3.0758  -2.9504  -2.8898  -2.8782  -2.7895
  -2.7651  -2.7365  -2.7099  -2.6885  -2.6276  -2.6097  -2.5827  -2.5308
  -2.5019  -2.4665  -2.4580  -2.4241  -2.4100  -2.3888  -2.3421  -2.3297
  -2.3173  -2.2875  -2.2588  -2.2375  -2.2092  -2.1886  -2.1766  -2.1307
  -2.1150  -2.0791  -2.0576  -2.0325  -2.0002  -1.9819  -1.9447  -1.9172
  -1.8919  -1.8715  -1.8420  -1.7848  -1.7580  -1.7434  -1.7303  -1.7120
  -1.6785  -1.6028  -1.5418  -1.5180  -1.4921  -1.4500  -1.4238  -1.3948
  -1.3359  -1.2954  -1.2891  -1.2211  -1.2060  -1.1864  -1.1417  -1.1199
  -1.0783  -1.0460  -1.0018  -0.9533  -0.9140  -0.8553  -0.8031  -0.7769
  -0.7553  -0.7175  -0.6946  -0.6579  -0.6327  -0.6015  -0.5405  -0.5180
  -0.4804  -0.4395  -0.4230  -0.4054  -0.3938  -0.3605  -0.3427  -0.3272
  -0.3090  -0.2842  -0.2721  -0.2333  -0.2205  -0.1875  -0.1846  -0.1639
  -0.1520  -0.1257  -0.0972  -0.0849  -0.0747  -0.0609  -0.0439  -0.0248
  -0.0126   0.0046   0.0223   0.0323   0.0601   0.0677   0.0834   0.1102
   0.1259   0.1515   0.1730   0.1958   0.2059   0.2199   0.2379   0.2481
   0.2561   0.2724   0.2951   0.3040   0.3280   0.3644   0.3714   0.3908
   0.4076   0.4285   0.4386   0.4673   0.4791   0.4966   0.5156   0.5614
   0.5716   0.5873   0.6067   0.6362   0.6446   0.6594   0.6926   0.7361
   0.7436   0.7671   0.7889   0.8165   0.8616   0.8790   0.9015   0.9257
   0.9287   0.9650   1.0041   1.0450   1.0807   1.1006   1.1350   1.1701
   1.2100   1.2235   1.2541   1.2855   1.3009   1.3047   1.3559   1.3698
   1.4366   1.4647   1.5435   1.5646   1.6585   1.6996   1.7918   1.9569
     eigenvalues at k+q:
 -36.6226 -36.1886 -36.0409 -36.0382 -35.9582 -35.9449 -35.9027 -35.8699
 -35.8577 -35.7979 -35.6975 -35.6727 -35.6687 -18.5834 -18.3460 -18.3256
 -18.3101 -18.2908 -18.1859 -18.1772 -18.1450 -18.0713 -18.0560 -18.0235
 -18.0092 -17.9845 -17.9706 -17.9533 -17.9213 -17.8672 -17.8562 -17.8389
 -17.8279 -17.7753 -17.7597 -17.7040 -17.6989 -17.6758 -17.6273 -17.6244
 -17.6002 -17.5717 -17.5480 -17.5319 -17.4971 -17.4452 -17.4207 -17.4104
 -17.3876 -17.3674 -17.3442 -17.3336 -17.3275 -17.3028 -17.2856 -17.2508
 -17.2424 -17.2359 -17.2057 -17.1696 -17.1560 -17.1467 -17.1324 -17.1139
 -17.0950 -17.0837 -17.0713 -17.0436 -17.0321 -17.0171 -17.0051 -16.9860
 -16.9798 -16.9508 -16.9445 -16.9328 -16.9091 -16.8967 -16.8807 -16.8718
 -16.8472 -16.8418 -16.8257 -16.8134 -16.8078 -16.7987 -16.7891 -16.7795
 -16.7653 -16.7540 -16.7400 -16.7333 -16.7122 -16.6962 -16.6711 -16.6438
 -16.5422 -16.4839 -16.4026 -16.3749 -16.3582 -16.3202 -16.2003 -15.9079
 -15.3340 -15.2838 -15.2258 -15.1567 -15.0536 -15.0260 -14.9763 -14.8689
 -14.8159 -14.7868 -14.7667 -14.7397 -14.7033 -14.6628 -14.5554 -14.5167
 -14.4398 -14.4226 -14.3230 -14.3110 -14.2576 -14.2052 -14.0583 -13.9949
 -13.9177  -6.8284  -6.5213  -6.4557  -6.1154  -6.0501  -6.0457  -6.0395
  -6.0008  -5.9597  -5.9315  -5.9222  -5.8995  -5.8705  -5.8612  -5.8350
  -5.7922  -5.7665  -5.7096  -5.6930  -5.6540  -5.6383  -5.6159  -5.5934
  -5.5704  -5.5338  -5.4803  -5.4611  -5.4335  -5.4034  -5.3637  -5.3519
  -5.2906  -5.2468  -5.2150  -5.1916  -5.1543  -5.1207  -5.0990  -5.0821
  -5.0360  -5.0095  -4.9858  -4.9520  -4.9267  -4.8522  -4.7831  -4.6586
  -4.5801  -4.0218  -3.7331  -3.5958  -3.5200  -3.3859  -3.2728  -3.2066
  -3.1942  -3.1695  -3.1083  -3.0776  -2.9487  -2.8922  -2.8779  -2.7863
  -2.7608  -2.7357  -2.7087  -2.6893  -2.6272  -2.6125  -2.5857  -2.5302
  -2.4983  -2.4674  -2.4575  -2.4270  -2.4084  -2.3879  -2.3423  -2.3322
  -2.3183  -2.2891  -2.2573  -2.2399  -2.2075  -2.1858  -2.1766  -2.1305
  -2.1132  -2.0757  -2.0565  -2.0290  -2.0015  -1.9846  -1.9434  -1.9190
  -1.8884  -1.8698  -1.8420  -1.7866  -1.7637  -1.7447  -1.7310  -1.7142
  -1.6788  -1.6058  -1.5458  -1.5202  -1.4946  -1.4510  -1.4236  -1.3952
  -1.3369  -1.2964  -1.2865  -1.2206  -1.2022  -1.1836  -1.1403  -1.1218
  -1.0773  -1.0449  -1.0040  -0.9479  -0.9151  -0.8572  -0.8012  -0.7762
  -0.7568  -0.7184  -0.6937  -0.6619  -0.6368  -0.6029  -0.5426  -0.5174
  -0.4831  -0.4381  -0.4214  -0.4067  -0.3946  -0.3601  -0.3425  -0.3250
  -0.3102  -0.2852  -0.2710  -0.2337  -0.2232  -0.1874  -0.1839  -0.1616
  -0.1515  -0.1268  -0.0956  -0.0840  -0.0756  -0.0624  -0.0410  -0.0227
  -0.0114   0.0084   0.0200   0.0336   0.0594   0.0684   0.0839   0.1105
   0.1267   0.1546   0.1754   0.1959   0.2087   0.2196   0.2388   0.2455
   0.2585   0.2738   0.2933   0.3076   0.3262   0.3612   0.3710   0.3894
   0.4080   0.4290   0.4375   0.4676   0.4804   0.4948   0.5162   0.5627
   0.5726   0.5891   0.6058   0.6372   0.6472   0.6603   0.6940   0.7368
   0.7425   0.7698   0.7960   0.8176   0.8613   0.8827   0.9031   0.9254
   0.9317   0.9675   1.0081   1.0487   1.0817   1.1010   1.1390   1.1711
   1.2114   1.2249   1.2541   1.2860   1.3000   1.3049   1.3556   1.3708
   1.4319   1.4642   1.5400   1.5558   1.6533   1.6948   1.7909   1.9551
     cgsolve_all iterations  75    anorm=    0.71E-07
     cgsolve_all iterations  75    anorm=    0.71E-07
     cgsolve_all iterations  75    anorm=    0.70E-07
     compute_u_kq: q = (    0.0000,    0.0400,    0.0000)
     Rotating WFCS
     ethr =  1.00E-14,  avg # of iterations = 23.0
     eigenvalues at k:
 -36.6226 -36.1886 -36.0409 -36.0382 -35.9582 -35.9450 -35.9027 -35.8699
 -35.8577 -35.7979 -35.6975 -35.6728 -35.6687 -18.5834 -18.3451 -18.3250
 -18.3090 -18.2896 -18.1865 -18.1772 -18.1460 -18.0719 -18.0566 -18.0235
 -18.0091 -17.9856 -17.9702 -17.9526 -17.9229 -17.8713 -17.8573 -17.8392
 -17.8247 -17.7752 -17.7601 -17.7048 -17.6989 -17.6763 -17.6256 -17.6232
 -17.5974 -17.5719 -17.5475 -17.5347 -17.4964 -17.4444 -17.4195 -17.4088
 -17.3866 -17.3652 -17.3418 -17.3312 -17.3241 -17.3026 -17.2815 -17.2491
 -17.2414 -17.2317 -17.2041 -17.1693 -17.1566 -17.1471 -17.1305 -17.1136
 -17.0966 -17.0875 -17.0710 -17.0454 -17.0293 -17.0196 -17.0057 -16.9874
 -16.9827 -16.9519 -16.9448 -16.9347 -16.9112 -16.8982 -16.8826 -16.8733
 -16.8488 -16.8457 -16.8280 -16.8153 -16.8099 -16.8029 -16.7905 -16.7816
 -16.7668 -16.7571 -16.7411 -16.7352 -16.7177 -16.6962 -16.6717 -16.6455
 -16.5421 -16.4823 -16.4029 -16.3751 -16.3582 -16.3113 -16.1875 -15.9081
 -15.3322 -15.2852 -15.2258 -15.1576 -15.0481 -15.0252 -14.9764 -14.8684
 -14.8151 -14.7841 -14.7684 -14.7404 -14.7071 -14.6620 -14.5548 -14.5097
 -14.4407 -14.4179 -14.3215 -14.3111 -14.2574 -14.2091 -14.0614 -13.9979
 -13.9198  -6.8421  -6.5210  -6.4734  -6.1161  -6.0505  -6.0462  -6.0399
  -6.0000  -5.9559  -5.9324  -5.9185  -5.9005  -5.8700  -5.8594  -5.8340
  -5.7926  -5.7663  -5.7085  -5.6913  -5.6556  -5.6377  -5.6157  -5.5906
  -5.5717  -5.5325  -5.4794  -5.4619  -5.4335  -5.4035  -5.3626  -5.3533
  -5.2906  -5.2465  -5.2141  -5.1903  -5.1534  -5.1193  -5.0990  -5.0747
  -5.0220  -5.0002  -4.9816  -4.9473  -4.9258  -4.8514  -4.7837  -4.6591
  -4.5802  -4.0216  -3.7471  -3.6147  -3.5196  -3.3867  -3.2725  -3.2046
  -3.1908  -3.1667  -3.1039  -3.0758  -2.9504  -2.8898  -2.8782  -2.7895
  -2.7651  -2.7365  -2.7099  -2.6885  -2.6276  -2.6097  -2.5827  -2.5308
  -2.5019  -2.4665  -2.4580  -2.4241  -2.4100  -2.3888  -2.3421  -2.3297
  -2.3173  -2.2875  -2.2588  -2.2375  -2.2092  -2.1886  -2.1766  -2.1307
  -2.1150  -2.0791  -2.0576  -2.0325  -2.0002  -1.9819  -1.9447  -1.9172
  -1.8919  -1.8715  -1.8420  -1.7848  -1.7580  -1.7434  -1.7303  -1.7120
  -1.6785  -1.6028  -1.5418  -1.5180  -1.4921  -1.4500  -1.4238  -1.3948
  -1.3359  -1.2954  -1.2891  -1.2211  -1.2060  -1.1864  -1.1417  -1.1199
  -1.0783  -1.0460  -1.0018  -0.9533  -0.9140  -0.8553  -0.8031  -0.7769
  -0.7553  -0.7175  -0.6946  -0.6579  -0.6327  -0.6015  -0.5405  -0.5180
  -0.4804  -0.4395  -0.4230  -0.4054  -0.3938  -0.3605  -0.3427  -0.3272
  -0.3090  -0.2842  -0.2721  -0.2333  -0.2205  -0.1875  -0.1846  -0.1639
  -0.1520  -0.1257  -0.0972  -0.0849  -0.0747  -0.0609  -0.0439  -0.0248
  -0.0126   0.0046   0.0223   0.0323   0.0601   0.0677   0.0834   0.1102
   0.1259   0.1515   0.1730   0.1958   0.2059   0.2199   0.2379   0.2481
   0.2561   0.2724   0.2951   0.3040   0.3280   0.3644   0.3714   0.3908
   0.4076   0.4285   0.4386   0.4673   0.4791   0.4966   0.5156   0.5614
   0.5716   0.5873   0.6067   0.6362   0.6446   0.6594   0.6926   0.7361
   0.7436   0.7671   0.7889   0.8165   0.8616   0.8790   0.9015   0.9257
   0.9287   0.9650   1.0041   1.0450   1.0807   1.1006   1.1350   1.1701
   1.2100   1.2235   1.2541   1.2855   1.3009   1.3047   1.3559   1.3698
   1.4366   1.4647   1.5435   1.5646   1.6585   1.6996   1.7918   1.9569
     eigenvalues at k+q:
 -36.6226 -36.1886 -36.0409 -36.0382 -35.9582 -35.9449 -35.9027 -35.8699
 -35.8577 -35.7978 -35.6975 -35.6727 -35.6687 -18.5834 -18.3465 -18.3264
 -18.3101 -18.2909 -18.1859 -18.1764 -18.1458 -18.0705 -18.0565 -18.0238
 -18.0100 -17.9853 -17.9688 -17.9506 -17.9204 -17.8757 -17.8547 -17.8371
 -17.8215 -17.7756 -17.7595 -17.7056 -17.7002 -17.6784 -17.6272 -17.6235
 -17.5979 -17.5705 -17.5512 -17.5316 -17.4972 -17.4469 -17.4198 -17.4116
 -17.3877 -17.3695 -17.3450 -17.3351 -17.3290 -17.3038 -17.2826 -17.2546
 -17.2424 -17.2369 -17.2073 -17.1714 -17.1562 -17.1465 -17.1299 -17.1133
 -17.0957 -17.0846 -17.0684 -17.0431 -17.0335 -17.0158 -17.0042 -16.9869
 -16.9807 -16.9496 -16.9436 -16.9332 -16.9086 -16.8959 -16.8801 -16.8703
 -16.8460 -16.8400 -16.8242 -16.8119 -16.8057 -16.7975 -16.7875 -16.7780
 -16.7650 -16.7541 -16.7391 -16.7311 -16.7097 -16.6962 -16.6713 -16.6433
 -16.5422 -16.4849 -16.4025 -16.3749 -16.3585 -16.3243 -16.2065 -15.9079
 -15.3362 -15.2832 -15.2265 -15.1544 -15.0541 -15.0262 -14.9766 -14.8649
 -14.8163 -14.7845 -14.7711 -14.7398 -14.7104 -14.6635 -14.5570 -14.5132
 -14.4407 -14.4211 -14.3234 -14.3126 -14.2584 -14.2040 -14.0561 -13.9939
 -13.9167  -6.8216  -6.5215  -6.4470  -6.1151  -6.0505  -6.0459  -6.0393
  -6.0005  -5.9621  -5.9310  -5.9237  -5.8999  -5.8702  -5.8607  -5.8353
  -5.7925  -5.7663  -5.7099  -5.6929  -5.6551  -5.6391  -5.6175  -5.5940
  -5.5706  -5.5339  -5.4804  -5.4605  -5.4317  -5.4018  -5.3630  -5.3534
  -5.2924  -5.2481  -5.2160  -5.1915  -5.1530  -5.1222  -5.0989  -5.0892
  -5.0443  -5.0108  -4.9866  -4.9532  -4.9272  -4.8528  -4.7827  -4.6584
  -4.5802  -4.0215  -3.7264  -3.5875  -3.5201  -3.3864  -3.2790  -3.2040
  -3.1911  -3.1686  -3.1115  -3.0795  -2.9492  -2.8911  -2.8784  -2.7846
  -2.7644  -2.7358  -2.7079  -2.6852  -2.6277  -2.6142  -2.5813  -2.5258
  -2.5012  -2.4684  -2.4635  -2.4221  -2.4041  -2.3873  -2.3414  -2.3309
  -2.3181  -2.2872  -2.2605  -2.2383  -2.2129  -2.1876  -2.1751  -2.1303
  -2.1142  -2.0795  -2.0587  -2.0325  -2.0060  -1.9866  -1.9433  -1.9214
  -1.8906  -1.8674  -1.8400  -1.7856  -1.7588  -1.7467  -1.7283  -1.7109
  -1.6810  -1.6031  -1.5417  -1.5198  -1.4942  -1.4502  -1.4230  -1.4000
  -1.3366  -1.3009  -1.2824  -1.2212  -1.2024  -1.1863  -1.1409  -1.1223
  -1.0774  -1.0434  -1.0033  -0.9490  -0.9136  -0.8547  -0.8047  -0.7747
  -0.7612  -0.7150  -0.6933  -0.6613  -0.6427  -0.6000  -0.5377  -0.5190
  -0.4862  -0.4399  -0.4237  -0.4059  -0.3939  -0.3612  -0.3453  -0.3286
  -0.3134  -0.2841  -0.2709  -0.2329  -0.2178  -0.1894  -0.1810  -0.1638
  -0.1490  -0.1254  -0.0937  -0.0834  -0.0738  -0.0568  -0.0416  -0.0246
  -0.0097   0.0049   0.0257   0.0327   0.0604   0.0687   0.0798   0.1129
   0.1245   0.1535   0.1744   0.1963   0.2041   0.2198   0.2386   0.2491
   0.2581   0.2738   0.2926   0.3062   0.3263   0.3641   0.3728   0.3883
   0.4062   0.4282   0.4377   0.4687   0.4803   0.4961   0.5156   0.5627
   0.5730   0.5882   0.6074   0.6384   0.6452   0.6597   0.6928   0.7394
   0.7449   0.7705   0.7964   0.8216   0.8621   0.8861   0.9020   0.9251
   0.9335   0.9753   1.0079   1.0527   1.0797   1.1020   1.1387   1.1690
   1.2136   1.2252   1.2540   1.2859   1.2999   1.3063   1.3558   1.3669
   1.4323   1.4639   1.5374   1.5511   1.6542   1.6937   1.7871   1.9560
     cgsolve_all iterations  75    anorm=    0.70E-07
     cgsolve_all iterations  75    anorm=    0.71E-07
     cgsolve_all iterations  75    anorm=    0.70E-07
     compute_u_kq: q = (    0.0000,   -0.0400,    0.0000)
     Rotating WFCS
     ethr =  1.00E-14,  avg # of iterations = 23.0
     eigenvalues at k:
 -36.6226 -36.1886 -36.0409 -36.0382 -35.9582 -35.9450 -35.9027 -35.8699
 -35.8577 -35.7979 -35.6975 -35.6728 -35.6687 -18.5834 -18.3451 -18.3250
 -18.3090 -18.2896 -18.1865 -18.1772 -18.1460 -18.0719 -18.0566 -18.0235
 -18.0091 -17.9856 -17.9702 -17.9526 -17.9229 -17.8713 -17.8573 -17.8392
 -17.8247 -17.7752 -17.7601 -17.7048 -17.6989 -17.6763 -17.6256 -17.6232
 -17.5974 -17.5719 -17.5475 -17.5347 -17.4964 -17.4444 -17.4195 -17.4088
 -17.3866 -17.3652 -17.3418 -17.3312 -17.3241 -17.3026 -17.2815 -17.2491
 -17.2414 -17.2317 -17.2041 -17.1693 -17.1566 -17.1471 -17.1305 -17.1136
 -17.0966 -17.0875 -17.0710 -17.0454 -17.0293 -17.0196 -17.0057 -16.9874
 -16.9827 -16.9519 -16.9448 -16.9347 -16.9112 -16.8982 -16.8826 -16.8733
 -16.8488 -16.8457 -16.8280 -16.8153 -16.8099 -16.8029 -16.7905 -16.7816
 -16.7668 -16.7571 -16.7411 -16.7352 -16.7177 -16.6962 -16.6717 -16.6455
 -16.5421 -16.4823 -16.4029 -16.3751 -16.3582 -16.3113 -16.1875 -15.9081
 -15.3322 -15.2852 -15.2258 -15.1576 -15.0481 -15.0252 -14.9764 -14.8684
 -14.8151 -14.7841 -14.7684 -14.7404 -14.7071 -14.6620 -14.5548 -14.5097
 -14.4407 -14.4179 -14.3215 -14.3111 -14.2574 -14.2091 -14.0614 -13.9979
 -13.9198  -6.8421  -6.5210  -6.4734  -6.1161  -6.0505  -6.0462  -6.0399
  -6.0000  -5.9559  -5.9324  -5.9185  -5.9005  -5.8700  -5.8594  -5.8340
  -5.7926  -5.7663  -5.7085  -5.6913  -5.6556  -5.6377  -5.6157  -5.5906
  -5.5717  -5.5325  -5.4794  -5.4619  -5.4335  -5.4035  -5.3626  -5.3533
  -5.2906  -5.2465  -5.2141  -5.1903  -5.1534  -5.1193  -5.0990  -5.0747
  -5.0220  -5.0002  -4.9816  -4.9473  -4.9258  -4.8514  -4.7837  -4.6591
  -4.5802  -4.0216  -3.7471  -3.6147  -3.5196  -3.3867  -3.2725  -3.2046
  -3.1908  -3.1667  -3.1039  -3.0758  -2.9504  -2.8898  -2.8782  -2.7895
  -2.7651  -2.7365  -2.7099  -2.6885  -2.6276  -2.6097  -2.5827  -2.5308
  -2.5019  -2.4665  -2.4580  -2.4241  -2.4100  -2.3888  -2.3421  -2.3297
  -2.3173  -2.2875  -2.2588  -2.2375  -2.2092  -2.1886  -2.1766  -2.1307
  -2.1150  -2.0791  -2.0576  -2.0325  -2.0002  -1.9819  -1.9447  -1.9172
  -1.8919  -1.8715  -1.8420  -1.7848  -1.7580  -1.7434  -1.7303  -1.7120
  -1.6785  -1.6028  -1.5418  -1.5180  -1.4921  -1.4500  -1.4238  -1.3948
  -1.3359  -1.2954  -1.2891  -1.2211  -1.2060  -1.1864  -1.1417  -1.1199
  -1.0783  -1.0460  -1.0018  -0.9533  -0.9140  -0.8553  -0.8031  -0.7769
  -0.7553  -0.7175  -0.6946  -0.6579  -0.6327  -0.6015  -0.5405  -0.5180
  -0.4804  -0.4395  -0.4230  -0.4054  -0.3938  -0.3605  -0.3427  -0.3272
  -0.3090  -0.2842  -0.2721  -0.2333  -0.2205  -0.1875  -0.1846  -0.1639
  -0.1520  -0.1257  -0.0972  -0.0849  -0.0747  -0.0609  -0.0439  -0.0248
  -0.0126   0.0046   0.0223   0.0323   0.0601   0.0677   0.0834   0.1102
   0.1259   0.1515   0.1730   0.1958   0.2059   0.2199   0.2379   0.2481
   0.2561   0.2724   0.2951   0.3040   0.3280   0.3644   0.3714   0.3908
   0.4076   0.4285   0.4386   0.4673   0.4791   0.4966   0.5156   0.5614
   0.5716   0.5873   0.6067   0.6362   0.6446   0.6594   0.6926   0.7361
   0.7436   0.7671   0.7889   0.8165   0.8616   0.8790   0.9015   0.9257
   0.9287   0.9650   1.0041   1.0450   1.0807   1.1006   1.1350   1.1701
   1.2100   1.2235   1.2541   1.2855   1.3009   1.3047   1.3559   1.3698
   1.4366   1.4647   1.5435   1.5646   1.6585   1.6996   1.7918   1.9569
     eigenvalues at k+q:
 -36.6226 -36.1886 -36.0408 -36.0382 -35.9582 -35.9449 -35.9027 -35.8698
 -35.8577 -35.7979 -35.6975 -35.6728 -35.6688 -18.5833 -18.3438 -18.3235
 -18.3079 -18.2883 -18.1870 -18.1780 -18.1462 -18.0732 -18.0566 -18.0231
 -18.0082 -17.9860 -17.9711 -17.9547 -17.9255 -17.8679 -17.8591 -17.8411
 -17.8275 -17.7749 -17.7607 -17.7048 -17.6968 -17.6741 -17.6246 -17.6227
 -17.5972 -17.5730 -17.5458 -17.5354 -17.4947 -17.4421 -17.4194 -17.4061
 -17.3850 -17.3608 -17.3390 -17.3273 -17.3187 -17.3015 -17.2808 -17.2438
 -17.2405 -17.2263 -17.2011 -17.1669 -17.1591 -17.1469 -17.1298 -17.1139
 -17.0978 -17.0897 -17.0731 -17.0480 -17.0263 -17.0226 -17.0065 -16.9890
 -16.9839 -16.9540 -16.9461 -16.9364 -16.9139 -16.9008 -16.8851 -16.8762
 -16.8538 -16.8497 -16.8321 -16.8189 -16.8139 -16.8080 -16.7945 -16.7844
 -16.7690 -16.7595 -16.7431 -16.7387 -16.7248 -16.6959 -16.6719 -16.6477
 -16.5420 -16.4799 -16.4032 -16.3754 -16.3583 -16.2984 -16.1693 -15.9083
 -15.3280 -15.2869 -15.2251 -15.1613 -15.0427 -15.0237 -14.9762 -14.8723
 -14.8144 -14.7832 -14.7668 -14.7411 -14.7031 -14.6604 -14.5527 -14.5052
 -14.4413 -14.4148 -14.3202 -14.3080 -14.2560 -14.2141 -14.0674 -14.0026
 -13.9228  -6.8617  -6.5206  -6.4986  -6.1170  -6.0507  -6.0467  -6.0406
  -5.9997  -5.9507  -5.9338  -5.9127  -5.9010  -5.8699  -5.8583  -5.8323
  -5.7927  -5.7664  -5.7071  -5.6898  -5.6563  -5.6363  -5.6137  -5.5874
  -5.5728  -5.5309  -5.4783  -5.4632  -5.4352  -5.4055  -5.3627  -5.3534
  -5.2893  -5.2455  -5.2135  -5.1887  -5.1538  -5.1173  -5.0993  -5.0678
  -5.0112  -4.9883  -4.9573  -4.9382  -4.9244  -4.8501  -4.7848  -4.6597
  -4.5801  -4.0218  -3.7683  -3.6437  -3.5190  -3.3870  -3.2659  -3.2052
  -3.1899  -3.1642  -3.0979  -3.0696  -2.9519  -2.8891  -2.8776  -2.7946
  -2.7660  -2.7375  -2.7122  -2.6918  -2.6282  -2.6049  -2.5839  -2.5366
  -2.5027  -2.4651  -2.4520  -2.4262  -2.4153  -2.3900  -2.3434  -2.3292
  -2.3158  -2.2881  -2.2586  -2.2361  -2.2057  -2.1886  -2.1773  -2.1308
  -2.1153  -2.0792  -2.0558  -2.0327  -1.9935  -1.9771  -1.9455  -1.9148
  -1.8926  -1.8757  -1.8440  -1.7842  -1.7580  -1.7425  -1.7319  -1.7121
  -1.6745  -1.6028  -1.5425  -1.5147  -1.4896  -1.4501  -1.4244  -1.3887
  -1.3373  -1.2984  -1.2860  -1.2214  -1.2103  -1.1865  -1.1423  -1.1181
  -1.0791  -1.0495  -0.9981  -0.9590  -0.9136  -0.8551  -0.8019  -0.7777
  -0.7494  -0.7200  -0.6957  -0.6555  -0.6244  -0.6011  -0.5427  -0.5192
  -0.4734  -0.4391  -0.4222  -0.4047  -0.3940  -0.3607  -0.3417  -0.3249
  -0.3042  -0.2842  -0.2735  -0.2339  -0.2231  -0.1901  -0.1835  -0.1651
  -0.1532  -0.1264  -0.1019  -0.0873  -0.0747  -0.0635  -0.0462  -0.0261
  -0.0150   0.0036   0.0193   0.0325   0.0598   0.0674   0.0875   0.1074
   0.1276   0.1491   0.1715   0.1952   0.2081   0.2199   0.2363   0.2468
   0.2550   0.2710   0.2964   0.3027   0.3291   0.3637   0.3715   0.3929
   0.4087   0.4291   0.4393   0.4659   0.4781   0.4977   0.5154   0.5603
   0.5707   0.5862   0.6063   0.6337   0.6438   0.6599   0.6922   0.7295
   0.7442   0.7631   0.7801   0.8123   0.8596   0.8730   0.9013   0.9224
   0.9266   0.9582   0.9980   1.0392   1.0819   1.0997   1.1310   1.1710
   1.2075   1.2219   1.2546   1.2853   1.3014   1.3042   1.3561   1.3717
   1.4409   1.4655   1.5489   1.5777   1.6625   1.7043   1.7962   1.9575
     cgsolve_all iterations  75    anorm=    0.71E-07
     cgsolve_all iterations  75    anorm=    0.72E-07
     cgsolve_all iterations  75    anorm=    0.71E-07
     compute_u_kq: q = (    0.0000,    0.0000,    0.0400)
     Rotating WFCS
     ethr =  1.00E-14,  avg # of iterations = 23.0
     eigenvalues at k:
 -36.6226 -36.1886 -36.0409 -36.0382 -35.9582 -35.9450 -35.9027 -35.8699
 -35.8577 -35.7979 -35.6975 -35.6728 -35.6687 -18.5834 -18.3451 -18.3250
 -18.3090 -18.2896 -18.1865 -18.1772 -18.1460 -18.0719 -18.0566 -18.0235
 -18.0091 -17.9856 -17.9702 -17.9526 -17.9229 -17.8713 -17.8573 -17.8392
 -17.8247 -17.7752 -17.7601 -17.7048 -17.6989 -17.6763 -17.6256 -17.6232
 -17.5974 -17.5719 -17.5475 -17.5347 -17.4964 -17.4444 -17.4195 -17.4088
 -17.3866 -17.3652 -17.3418 -17.3312 -17.3241 -17.3026 -17.2815 -17.2491
 -17.2414 -17.2317 -17.2041 -17.1693 -17.1566 -17.1471 -17.1305 -17.1136
 -17.0966 -17.0875 -17.0710 -17.0454 -17.0293 -17.0196 -17.0057 -16.9874
 -16.9827 -16.9519 -16.9448 -16.9347 -16.9112 -16.8982 -16.8826 -16.8733
 -16.8488 -16.8457 -16.8280 -16.8153 -16.8099 -16.8029 -16.7905 -16.7816
 -16.7668 -16.7571 -16.7411 -16.7352 -16.7177 -16.6962 -16.6717 -16.6455
 -16.5421 -16.4823 -16.4029 -16.3751 -16.3582 -16.3113 -16.1875 -15.9081
 -15.3322 -15.2852 -15.2258 -15.1576 -15.0481 -15.0252 -14.9764 -14.8684
 -14.8151 -14.7841 -14.7684 -14.7404 -14.7071 -14.6620 -14.5548 -14.5097
 -14.4407 -14.4179 -14.3215 -14.3111 -14.2574 -14.2091 -14.0614 -13.9979
 -13.9198  -6.8421  -6.5210  -6.4734  -6.1161  -6.0505  -6.0462  -6.0399
  -6.0000  -5.9559  -5.9324  -5.9185  -5.9005  -5.8700  -5.8594  -5.8340
  -5.7926  -5.7663  -5.7085  -5.6913  -5.6556  -5.6377  -5.6157  -5.5906
  -5.5717  -5.5325  -5.4794  -5.4619  -5.4335  -5.4035  -5.3626  -5.3533
  -5.2906  -5.2465  -5.2141  -5.1903  -5.1534  -5.1193  -5.0990  -5.0747
  -5.0220  -5.0002  -4.9816  -4.9473  -4.9258  -4.8514  -4.7837  -4.6591
  -4.5802  -4.0216  -3.7471  -3.6147  -3.5196  -3.3867  -3.2725  -3.2046
  -3.1908  -3.1667  -3.1039  -3.0758  -2.9504  -2.8898  -2.8782  -2.7895
  -2.7651  -2.7365  -2.7099  -2.6885  -2.6276  -2.6097  -2.5827  -2.5308
  -2.5019  -2.4665  -2.4580  -2.4241  -2.4100  -2.3888  -2.3421  -2.3297
  -2.3173  -2.2875  -2.2588  -2.2375  -2.2092  -2.1886  -2.1766  -2.1307
  -2.1150  -2.0791  -2.0576  -2.0325  -2.0002  -1.9819  -1.9447  -1.9172
  -1.8919  -1.8715  -1.8420  -1.7848  -1.7580  -1.7434  -1.7303  -1.7120
  -1.6785  -1.6028  -1.5418  -1.5180  -1.4921  -1.4500  -1.4238  -1.3948
  -1.3359  -1.2954  -1.2891  -1.2211  -1.2060  -1.1864  -1.1417  -1.1199
  -1.0783  -1.0460  -1.0018  -0.9533  -0.9140  -0.8553  -0.8031  -0.7769
  -0.7553  -0.7175  -0.6946  -0.6579  -0.6327  -0.6015  -0.5405  -0.5180
  -0.4804  -0.4395  -0.4230  -0.4054  -0.3938  -0.3605  -0.3427  -0.3272
  -0.3090  -0.2842  -0.2721  -0.2333  -0.2205  -0.1875  -0.1846  -0.1639
  -0.1520  -0.1257  -0.0972  -0.0849  -0.0747  -0.0609  -0.0439  -0.0248
  -0.0126   0.0046   0.0223   0.0323   0.0601   0.0677   0.0834   0.1102
   0.1259   0.1515   0.1730   0.1958   0.2059   0.2199   0.2379   0.2481
   0.2561   0.2724   0.2951   0.3040   0.3280   0.3644   0.3714   0.3908
   0.4076   0.4285   0.4386   0.4673   0.4791   0.4966   0.5156   0.5614
   0.5716   0.5873   0.6067   0.6362   0.6446   0.6594   0.6926   0.7361
   0.7436   0.7671   0.7889   0.8165   0.8616   0.8790   0.9015   0.9257
   0.9287   0.9650   1.0041   1.0450   1.0807   1.1006   1.1350   1.1701
   1.2100   1.2235   1.2541   1.2855   1.3009   1.3047   1.3559   1.3698
   1.4366   1.4647   1.5435   1.5646   1.6585   1.6996   1.7918   1.9569
     eigenvalues at k+q:
 -36.6226 -36.1886 -36.0409 -36.0382 -35.9582 -35.9449 -35.9027 -35.8699
 -35.8577 -35.7979 -35.6975 -35.6728 -35.6687 -18.5834 -18.3451 -18.3250
 -18.3090 -18.2897 -18.1864 -18.1772 -18.1460 -18.0719 -18.0565 -18.0237
 -18.0087 -17.9864 -17.9691 -17.9532 -17.9227 -17.8711 -17.8571 -17.8399
 -17.8245 -17.7754 -17.7597 -17.7046 -17.6989 -17.6767 -17.6247 -17.6239
 -17.5974 -17.5716 -17.5480 -17.5345 -17.4965 -17.4440 -17.4191 -17.4091
 -17.3878 -17.3645 -17.3416 -17.3316 -17.3236 -17.3030 -17.2814 -17.2492
 -17.2416 -17.2314 -17.2040 -17.1693 -17.1566 -17.1467 -17.1309 -17.1134
 -17.0968 -17.0875 -17.0708 -17.0453 -17.0292 -17.0198 -17.0056 -16.9873
 -16.9827 -16.9519 -16.9447 -16.9346 -16.9112 -16.8982 -16.8826 -16.8733
 -16.8487 -16.8456 -16.8280 -16.8151 -16.8101 -16.8027 -16.7904 -16.7816
 -16.7667 -16.7571 -16.7411 -16.7352 -16.7176 -16.6961 -16.6717 -16.6455
 -16.5421 -16.4824 -16.4029 -16.3751 -16.3582 -16.3114 -16.1877 -15.9081
 -15.3323 -15.2852 -15.2258 -15.1576 -15.0482 -15.0252 -14.9763 -14.8685
 -14.8151 -14.7841 -14.7684 -14.7404 -14.7070 -14.6620 -14.5548 -14.5098
 -14.4407 -14.4180 -14.3215 -14.3111 -14.2574 -14.2090 -14.0614 -13.9979
 -13.9198  -6.8419  -6.5210  -6.4731  -6.1161  -6.0505  -6.0462  -6.0400
  -6.0000  -5.9559  -5.9324  -5.9185  -5.9005  -5.8699  -5.8596  -5.8339
  -5.7926  -5.7663  -5.7086  -5.6913  -5.6555  -5.6378  -5.6157  -5.5906
  -5.5717  -5.5325  -5.4793  -5.4618  -5.4335  -5.4036  -5.3626  -5.3532
  -5.2906  -5.2466  -5.2142  -5.1903  -5.1533  -5.1193  -5.0991  -5.0748
  -5.0222  -5.0002  -4.9818  -4.9474  -4.9258  -4.8514  -4.7837  -4.6590
  -4.5802  -4.0216  -3.7468  -3.6144  -3.5196  -3.3867  -3.2724  -3.2045
  -3.1915  -3.1661  -3.1039  -3.0760  -2.9505  -2.8893  -2.8785  -2.7897
  -2.7638  -2.7380  -2.7095  -2.6886  -2.6277  -2.6091  -2.5830  -2.5307
  -2.5026  -2.4652  -2.4581  -2.4238  -2.4099  -2.3897  -2.3426  -2.3294
  -2.3180  -2.2865  -2.2576  -2.2381  -2.2118  -2.1875  -2.1775  -2.1288
  -2.1128  -2.0820  -2.0570  -2.0337  -1.9998  -1.9815  -1.9423  -1.9172
  -1.8905  -1.8761  -1.8415  -1.7839  -1.7584  -1.7429  -1.7316  -1.7117
  -1.6775  -1.6027  -1.5420  -1.5186  -1.4918  -1.4497  -1.4238  -1.3951
  -1.3361  -1.2979  -1.2858  -1.2206  -1.2064  -1.1868  -1.1422  -1.1181
  -1.0788  -1.0461  -1.0019  -0.9535  -0.9139  -0.8554  -0.8036  -0.7767
  -0.7558  -0.7164  -0.6952  -0.6580  -0.6330  -0.6012  -0.5406  -0.5178
  -0.4806  -0.4386  -0.4244  -0.4040  -0.3941  -0.3611  -0.3425  -0.3274
  -0.3093  -0.2856  -0.2716  -0.2333  -0.2169  -0.1916  -0.1841  -0.1653
  -0.1504  -0.1242  -0.0969  -0.0855  -0.0756  -0.0610  -0.0430  -0.0252
  -0.0126   0.0045   0.0225   0.0325   0.0603   0.0675   0.0822   0.1124
   0.1254   0.1507   0.1724   0.1965   0.2057   0.2199   0.2377   0.2481
   0.2572   0.2717   0.2946   0.3041   0.3283   0.3625   0.3738   0.3916
   0.4066   0.4286   0.4385   0.4684   0.4779   0.4960   0.5159   0.5613
   0.5714   0.5879   0.6068   0.6358   0.6444   0.6596   0.6929   0.7359
   0.7436   0.7671   0.7890   0.8165   0.8618   0.8790   0.9015   0.9257
   0.9287   0.9650   1.0042   1.0450   1.0807   1.1006   1.1351   1.1701
   1.2102   1.2234   1.2540   1.2856   1.3007   1.3050   1.3558   1.3699
   1.4365   1.4647   1.5434   1.5644   1.6584   1.6995   1.7917   1.9568
     cgsolve_all iterations  75    anorm=    0.70E-07
     cgsolve_all iterations  75    anorm=    0.71E-07
     cgsolve_all iterations  75    anorm=    0.71E-07
     compute_u_kq: q = (    0.0000,    0.0000,   -0.0400)
     Rotating WFCS
     ethr =  1.00E-14,  avg # of iterations = 23.0
     eigenvalues at k:
 -36.6226 -36.1886 -36.0409 -36.0382 -35.9582 -35.9450 -35.9027 -35.8699
 -35.8577 -35.7979 -35.6975 -35.6728 -35.6687 -18.5834 -18.3451 -18.3250
 -18.3090 -18.2896 -18.1865 -18.1772 -18.1460 -18.0719 -18.0566 -18.0235
 -18.0091 -17.9856 -17.9702 -17.9526 -17.9229 -17.8713 -17.8573 -17.8392
 -17.8247 -17.7752 -17.7601 -17.7048 -17.6989 -17.6763 -17.6256 -17.6232
 -17.5974 -17.5719 -17.5475 -17.5347 -17.4964 -17.4444 -17.4195 -17.4088
 -17.3866 -17.3652 -17.3418 -17.3312 -17.3241 -17.3026 -17.2815 -17.2491
 -17.2414 -17.2317 -17.2041 -17.1693 -17.1566 -17.1471 -17.1305 -17.1136
 -17.0966 -17.0875 -17.0710 -17.0454 -17.0293 -17.0196 -17.0057 -16.9874
 -16.9827 -16.9519 -16.9448 -16.9347 -16.9112 -16.8982 -16.8826 -16.8733
 -16.8488 -16.8457 -16.8280 -16.8153 -16.8099 -16.8029 -16.7905 -16.7816
 -16.7668 -16.7571 -16.7411 -16.7352 -16.7177 -16.6962 -16.6717 -16.6455
 -16.5421 -16.4823 -16.4029 -16.3751 -16.3582 -16.3113 -16.1875 -15.9081
 -15.3322 -15.2852 -15.2258 -15.1576 -15.0481 -15.0252 -14.9764 -14.8684
 -14.8151 -14.7841 -14.7684 -14.7404 -14.7071 -14.6620 -14.5548 -14.5097
 -14.4407 -14.4179 -14.3215 -14.3111 -14.2574 -14.2091 -14.0614 -13.9979
 -13.9198  -6.8421  -6.5210  -6.4734  -6.1161  -6.0505  -6.0462  -6.0399
  -6.0000  -5.9559  -5.9324  -5.9185  -5.9005  -5.8700  -5.8594  -5.8340
  -5.7926  -5.7663  -5.7085  -5.6913  -5.6556  -5.6377  -5.6157  -5.5906
  -5.5717  -5.5325  -5.4794  -5.4619  -5.4335  -5.4035  -5.3626  -5.3533
  -5.2906  -5.2465  -5.2141  -5.1903  -5.1534  -5.1193  -5.0990  -5.0747
  -5.0220  -5.0002  -4.9816  -4.9473  -4.9258  -4.8514  -4.7837  -4.6591
  -4.5802  -4.0216  -3.7471  -3.6147  -3.5196  -3.3867  -3.2725  -3.2046
  -3.1908  -3.1667  -3.1039  -3.0758  -2.9504  -2.8898  -2.8782  -2.7895
  -2.7651  -2.7365  -2.7099  -2.6885  -2.6276  -2.6097  -2.5827  -2.5308
  -2.5019  -2.4665  -2.4580  -2.4241  -2.4100  -2.3888  -2.3421  -2.3297
  -2.3173  -2.2875  -2.2588  -2.2375  -2.2092  -2.1886  -2.1766  -2.1307
  -2.1150  -2.0791  -2.0576  -2.0325  -2.0002  -1.9819  -1.9447  -1.9172
  -1.8919  -1.8715  -1.8420  -1.7848  -1.7580  -1.7434  -1.7303  -1.7120
  -1.6785  -1.6028  -1.5418  -1.5180  -1.4921  -1.4500  -1.4238  -1.3948
  -1.3359  -1.2954  -1.2891  -1.2211  -1.2060  -1.1864  -1.1417  -1.1199
  -1.0783  -1.0460  -1.0018  -0.9533  -0.9140  -0.8553  -0.8031  -0.7769
  -0.7553  -0.7175  -0.6946  -0.6579  -0.6327  -0.6015  -0.5405  -0.5180
  -0.4804  -0.4395  -0.4230  -0.4054  -0.3938  -0.3605  -0.3427  -0.3272
  -0.3090  -0.2842  -0.2721  -0.2333  -0.2205  -0.1875  -0.1846  -0.1639
  -0.1520  -0.1257  -0.0972  -0.0849  -0.0747  -0.0609  -0.0439  -0.0248
  -0.0126   0.0046   0.0223   0.0323   0.0601   0.0677   0.0834   0.1102
   0.1259   0.1515   0.1730   0.1958   0.2059   0.2199   0.2379   0.2481
   0.2561   0.2724   0.2951   0.3040   0.3280   0.3644   0.3714   0.3908
   0.4076   0.4285   0.4386   0.4673   0.4791   0.4966   0.5156   0.5614
   0.5716   0.5873   0.6067   0.6362   0.6446   0.6594   0.6926   0.7361
   0.7436   0.7671   0.7889   0.8165   0.8616   0.8790   0.9015   0.9257
   0.9287   0.9650   1.0041   1.0450   1.0807   1.1006   1.1350   1.1701
   1.2100   1.2235   1.2541   1.2855   1.3009   1.3047   1.3559   1.3698
   1.4366   1.4647   1.5435   1.5646   1.6585   1.6996   1.7918   1.9569
     eigenvalues at k+q:
 -36.6226 -36.1886 -36.0409 -36.0382 -35.9582 -35.9449 -35.9027 -35.8699
 -35.8577 -35.7979 -35.6975 -35.6728 -35.6687 -18.5834 -18.3451 -18.3249
 -18.3091 -18.2896 -18.1865 -18.1772 -18.1460 -18.0719 -18.0566 -18.0233
 -18.0094 -17.9847 -17.9714 -17.9520 -17.9231 -17.8716 -17.8571 -17.8387
 -17.8251 -17.7750 -17.7603 -17.7050 -17.6989 -17.6758 -17.6264 -17.6224
 -17.5974 -17.5723 -17.5471 -17.5347 -17.4963 -17.4446 -17.4200 -17.4087
 -17.3854 -17.3660 -17.3418 -17.3308 -17.3245 -17.3021 -17.2815 -17.2490
 -17.2414 -17.2319 -17.2041 -17.1692 -17.1566 -17.1474 -17.1301 -17.1138
 -17.0963 -17.0875 -17.0711 -17.0454 -17.0294 -17.0194 -17.0058 -16.9874
 -16.9827 -16.9518 -16.9448 -16.9348 -16.9112 -16.8983 -16.8826 -16.8733
 -16.8490 -16.8457 -16.8281 -16.8155 -16.8097 -16.8030 -16.7905 -16.7816
 -16.7669 -16.7571 -16.7412 -16.7352 -16.7178 -16.6961 -16.6717 -16.6455
 -16.5421 -16.4823 -16.4029 -16.3751 -16.3582 -16.3112 -16.1873 -15.9081
 -15.3322 -15.2853 -15.2258 -15.1576 -15.0480 -15.0252 -14.9764 -14.8685
 -14.8151 -14.7841 -14.7684 -14.7404 -14.7071 -14.6620 -14.5548 -14.5096
 -14.4407 -14.4179 -14.3215 -14.3111 -14.2574 -14.2092 -14.0615 -13.9980
 -13.9198  -6.8423  -6.5210  -6.4737  -6.1161  -6.0506  -6.0462  -6.0399
  -6.0000  -5.9558  -5.9324  -5.9184  -5.9005  -5.8702  -5.8591  -5.8340
  -5.7925  -5.7664  -5.7085  -5.6913  -5.6556  -5.6377  -5.6157  -5.5905
  -5.5717  -5.5324  -5.4794  -5.4619  -5.4333  -5.4037  -5.3624  -5.3534
  -5.2906  -5.2466  -5.2141  -5.1903  -5.1534  -5.1192  -5.0991  -5.0747
  -5.0219  -4.9999  -4.9814  -4.9472  -4.9259  -4.8514  -4.7838  -4.6591
  -4.5802  -4.0216  -3.7473  -3.6150  -3.5195  -3.3867  -3.2725  -3.2045
  -3.1904  -3.1671  -3.1038  -3.0756  -2.9503  -2.8903  -2.8779  -2.7895
  -2.7660  -2.7349  -2.7105  -2.6882  -2.6275  -2.6103  -2.5825  -2.5309
  -2.5016  -2.4676  -2.4575  -2.4244  -2.4102  -2.3873  -2.3422  -2.3299
  -2.3174  -2.2875  -2.2604  -2.2370  -2.2066  -2.1896  -2.1758  -2.1321
  -2.1167  -2.0775  -2.0580  -2.0306  -2.0009  -1.9819  -1.9469  -1.9172
  -1.8929  -1.8679  -1.8425  -1.7854  -1.7579  -1.7437  -1.7290  -1.7119
  -1.6791  -1.6036  -1.5414  -1.5169  -1.4924  -1.4502  -1.4238  -1.3945
  -1.3357  -1.2951  -1.2900  -1.2217  -1.2056  -1.1861  -1.1416  -1.1210
  -1.0777  -1.0461  -1.0017  -0.9532  -0.9140  -0.8552  -0.8028  -0.7771
  -0.7549  -0.7185  -0.6944  -0.6577  -0.6322  -0.6018  -0.5405  -0.5183
  -0.4802  -0.4403  -0.4214  -0.4069  -0.3933  -0.3599  -0.3427  -0.3276
  -0.3086  -0.2829  -0.2725  -0.2340  -0.2233  -0.1865  -0.1824  -0.1622
  -0.1534  -0.1272  -0.0974  -0.0847  -0.0742  -0.0608  -0.0450  -0.0243
  -0.0120   0.0048   0.0217   0.0320   0.0599   0.0677   0.0841   0.1084
   0.1268   0.1518   0.1741   0.1948   0.2060   0.2201   0.2376   0.2480
   0.2553   0.2728   0.2956   0.3042   0.3275   0.3658   0.3695   0.3898
   0.4089   0.4284   0.4383   0.4666   0.4801   0.4970   0.5154   0.5615
   0.5718   0.5870   0.6064   0.6365   0.6449   0.6594   0.6924   0.7362
   0.7436   0.7669   0.7887   0.8164   0.8614   0.8791   0.9014   0.9257
   0.9287   0.9649   1.0040   1.0451   1.0808   1.1007   1.1348   1.1701
   1.2098   1.2237   1.2540   1.2856   1.3011   1.3044   1.3560   1.3697
   1.4366   1.4647   1.5435   1.5647   1.6585   1.6996   1.7918   1.9569
     cgsolve_all iterations  75    anorm=    0.70E-07
     cgsolve_all iterations  75    anorm=    0.71E-07
     cgsolve_all iterations  75    anorm=    0.71E-07

     k-point #    4 of     4      pool #  1    cpu time:   41510.3
     compute_u_kq: q = (    0.0000,    0.0000,    0.0000)
     Rotating WFCS
     ethr =  1.00E-14,  avg # of iterations =  6.0
     eigenvalues at k:
 -36.6226 -36.1886 -36.0409 -36.0382 -35.9582 -35.9450 -35.9027 -35.8699
 -35.8577 -35.7979 -35.6975 -35.6728 -35.6687 -18.5834 -18.3451 -18.3250
 -18.3091 -18.2896 -18.1865 -18.1771 -18.1460 -18.0718 -18.0567 -18.0239
 -18.0076 -17.9864 -17.9705 -17.9520 -17.9233 -17.8731 -17.8537 -17.8403
 -17.8256 -17.7754 -17.7597 -17.7041 -17.6994 -17.6760 -17.6281 -17.6202
 -17.5976 -17.5734 -17.5481 -17.5334 -17.4967 -17.4405 -17.4214 -17.4101
 -17.3878 -17.3657 -17.3404 -17.3314 -17.3237 -17.3020 -17.2819 -17.2487
 -17.2439 -17.2299 -17.2040 -17.1685 -17.1566 -17.1481 -17.1300 -17.1143
 -17.0961 -17.0875 -17.0705 -17.0457 -17.0304 -17.0194 -17.0051 -16.9870
 -16.9828 -16.9520 -16.9449 -16.9345 -16.9113 -16.8983 -16.8828 -16.8733
 -16.8488 -16.8452 -16.8278 -16.8164 -16.8104 -16.8016 -16.7905 -16.7815
 -16.7673 -16.7569 -16.7410 -16.7353 -16.7177 -16.6962 -16.6718 -16.6455
 -16.5422 -16.4823 -16.4029 -16.3751 -16.3582 -16.3113 -16.1875 -15.9081
 -15.3322 -15.2852 -15.2258 -15.1576 -15.0481 -15.0252 -14.9765 -14.8685
 -14.8151 -14.7841 -14.7684 -14.7404 -14.7071 -14.6620 -14.5548 -14.5097
 -14.4407 -14.4179 -14.3215 -14.3111 -14.2574 -14.2091 -14.0614 -13.9979
 -13.9198  -6.8421  -6.5210  -6.4734  -6.1161  -6.0508  -6.0459  -6.0400
  -6.0000  -5.9559  -5.9324  -5.9185  -5.9006  -5.8701  -5.8591  -5.8342
  -5.7925  -5.7663  -5.7086  -5.6913  -5.6555  -5.6379  -5.6155  -5.5905
  -5.5717  -5.5326  -5.4797  -5.4618  -5.4322  -5.4052  -5.3613  -5.3541
  -5.2906  -5.2469  -5.2141  -5.1898  -5.1533  -5.1169  -5.1008  -5.0764
  -5.0221  -4.9981  -4.9830  -4.9470  -4.9259  -4.8514  -4.7837  -4.6591
  -4.5802  -4.0216  -3.7471  -3.6147  -3.5195  -3.3867  -3.2723  -3.2034
  -3.1939  -3.1652  -3.1035  -3.0757  -2.9504  -2.8897  -2.8790  -2.7916
  -2.7618  -2.7349  -2.7129  -2.6874  -2.6271  -2.6094  -2.5844  -2.5315
  -2.5057  -2.4646  -2.4538  -2.4240  -2.4126  -2.3792  -2.3502  -2.3303
  -2.3224  -2.2760  -2.2637  -2.2413  -2.2092  -2.1863  -2.1782  -2.1211
  -2.1161  -2.0894  -2.0574  -2.0253  -2.0035  -1.9784  -1.9419  -1.9216
  -1.8945  -1.8754  -1.8422  -1.7815  -1.7620  -1.7416  -1.7318  -1.7071
  -1.6734  -1.6121  -1.5411  -1.5109  -1.4932  -1.4505  -1.4245  -1.3945
  -1.3350  -1.3091  -1.2748  -1.2233  -1.2069  -1.1875  -1.1451  -1.1135
  -1.0772  -1.0492  -1.0015  -0.9532  -0.9137  -0.8549  -0.8043  -0.7753
  -0.7554  -0.7152  -0.6990  -0.6575  -0.6310  -0.6021  -0.5411  -0.5180
  -0.4800  -0.4406  -0.4220  -0.4064  -0.3908  -0.3604  -0.3389  -0.3345
  -0.3084  -0.2863  -0.2693  -0.2379  -0.2201  -0.1924  -0.1720  -0.1701
  -0.1466  -0.1228  -0.0996  -0.0867  -0.0802  -0.0616  -0.0441  -0.0217
  -0.0045   0.0049   0.0173   0.0318   0.0578   0.0666   0.0787   0.1130
   0.1348   0.1445   0.1768   0.1941   0.2053   0.2233   0.2348   0.2432
   0.2600   0.2714   0.2961   0.3073   0.3268   0.3570   0.3808   0.3881
   0.4122   0.4278   0.4333   0.4689   0.4793   0.4939   0.5167   0.5604
   0.5726   0.5900   0.6056   0.6351   0.6445   0.6604   0.6929   0.7355
   0.7449   0.7657   0.7887   0.8163   0.8606   0.8798   0.9016   0.9254
   0.9291   0.9652   1.0038   1.0451   1.0812   1.1003   1.1343   1.1706
   1.2103   1.2231   1.2541   1.2858   1.3009   1.3048   1.3555   1.3699
   1.4367   1.4648   1.5435   1.5646   1.6585   1.6996   1.7918   1.9568
     eigenvalues at k+q:
 -36.6226 -36.1886 -36.0409 -36.0382 -35.9582 -35.9449 -35.9027 -35.8699
 -35.8577 -35.7979 -35.6975 -35.6728 -35.6687 -18.5834 -18.3451 -18.3250
 -18.3091 -18.2896 -18.1865 -18.1772 -18.1460 -18.0718 -18.0567 -18.0239
 -18.0076 -17.9864 -17.9705 -17.9520 -17.9233 -17.8731 -17.8537 -17.8403
 -17.8256 -17.7754 -17.7596 -17.7041 -17.6994 -17.6760 -17.6281 -17.6202
 -17.5976 -17.5734 -17.5481 -17.5334 -17.4967 -17.4404 -17.4214 -17.4101
 -17.3878 -17.3657 -17.3404 -17.3314 -17.3237 -17.3019 -17.2820 -17.2487
 -17.2439 -17.2299 -17.2040 -17.1685 -17.1566 -17.1481 -17.1300 -17.1143
 -17.0961 -17.0875 -17.0705 -17.0457 -17.0303 -17.0194 -17.0051 -16.9870
 -16.9828 -16.9520 -16.9449 -16.9345 -16.9113 -16.8983 -16.8828 -16.8733
 -16.8488 -16.8452 -16.8278 -16.8164 -16.8104 -16.8016 -16.7905 -16.7816
 -16.7673 -16.7569 -16.7410 -16.7353 -16.7177 -16.6961 -16.6718 -16.6455
 -16.5422 -16.4823 -16.4029 -16.3751 -16.3582 -16.3113 -16.1875 -15.9081
 -15.3323 -15.2852 -15.2258 -15.1576 -15.0481 -15.0251 -14.9765 -14.8685
 -14.8151 -14.7841 -14.7684 -14.7404 -14.7071 -14.6620 -14.5548 -14.5097
 -14.4407 -14.4179 -14.3215 -14.3111 -14.2574 -14.2091 -14.0615 -13.9979
 -13.9198  -6.8421  -6.5210  -6.4734  -6.1161  -6.0508  -6.0459  -6.0400
  -6.0000  -5.9559  -5.9324  -5.9185  -5.9006  -5.8701  -5.8590  -5.8342
  -5.7925  -5.7664  -5.7086  -5.6913  -5.6555  -5.6379  -5.6155  -5.5904
  -5.5717  -5.5326  -5.4797  -5.4618  -5.4322  -5.4052  -5.3612  -5.3541
  -5.2906  -5.2469  -5.2141  -5.1898  -5.1532  -5.1169  -5.1008  -5.0764
  -5.0221  -4.9981  -4.9830  -4.9470  -4.9259  -4.8514  -4.7837  -4.6591
  -4.5802  -4.0216  -3.7471  -3.6147  -3.5195  -3.3867  -3.2723  -3.2034
  -3.1939  -3.1652  -3.1035  -3.0757  -2.9504  -2.8897  -2.8790  -2.7916
  -2.7618  -2.7349  -2.7129  -2.6874  -2.6270  -2.6094  -2.5844  -2.5315
  -2.5057  -2.4646  -2.4538  -2.4240  -2.4126  -2.3792  -2.3502  -2.3303
  -2.3224  -2.2760  -2.2637  -2.2413  -2.2091  -2.1863  -2.1782  -2.1211
  -2.1161  -2.0894  -2.0574  -2.0253  -2.0035  -1.9784  -1.9419  -1.9216
  -1.8945  -1.8754  -1.8422  -1.7815  -1.7620  -1.7416  -1.7318  -1.7071
  -1.6734  -1.6121  -1.5411  -1.5109  -1.4932  -1.4505  -1.4245  -1.3945
  -1.3350  -1.3091  -1.2748  -1.2233  -1.2070  -1.1875  -1.1451  -1.1135
  -1.0772  -1.0493  -1.0015  -0.9532  -0.9137  -0.8549  -0.8043  -0.7753
  -0.7555  -0.7152  -0.6990  -0.6575  -0.6310  -0.6021  -0.5411  -0.5180
  -0.4800  -0.4405  -0.4220  -0.4064  -0.3908  -0.3604  -0.3389  -0.3345
  -0.3084  -0.2863  -0.2693  -0.2379  -0.2201  -0.1924  -0.1720  -0.1701
  -0.1466  -0.1228  -0.0996  -0.0867  -0.0802  -0.0616  -0.0441  -0.0217
  -0.0045   0.0049   0.0173   0.0318   0.0578   0.0666   0.0787   0.1130
   0.1348   0.1445   0.1768   0.1941   0.2053   0.2233   0.2348   0.2432
   0.2600   0.2714   0.2961   0.3073   0.3268   0.3570   0.3808   0.3881
   0.4122   0.4278   0.4333   0.4689   0.4793   0.4939   0.5167   0.5604
   0.5726   0.5900   0.6057   0.6351   0.6445   0.6604   0.6929   0.7355
   0.7449   0.7657   0.7887   0.8162   0.8606   0.8798   0.9016   0.9254
   0.9291   0.9652   1.0038   1.0451   1.0811   1.1003   1.1342   1.1706
   1.2103   1.2231   1.2541   1.2858   1.3009   1.3048   1.3555   1.3699
   1.4367   1.4648   1.5434   1.5646   1.6584   1.6996   1.7918   1.9568
     cgsolve_all iterations  68    anorm=    0.74E-07
PARA_AUG  1      50.3608973        -0.3665113         0.1363716
     cgsolve_all iterations  68    anorm=    0.73E-07
PARA_AUG  2      -0.3183855        50.7383011         0.0309337
     cgsolve_all iterations  68    anorm=    0.74E-07
PARA_AUG  3       0.1362817        -0.0070581        50.4416114
     cgsolve_all iterations  75    anorm=    0.71E-07
     cgsolve_all iterations  75    anorm=    0.71E-07
     cgsolve_all iterations  75    anorm=    0.70E-07
     compute_u_kq: q = (    0.0400,    0.0000,    0.0000)
     Rotating WFCS
     ethr =  1.00E-14,  avg # of iterations = 23.0
     eigenvalues at k:
 -36.6226 -36.1886 -36.0409 -36.0382 -35.9582 -35.9450 -35.9027 -35.8699
 -35.8577 -35.7979 -35.6975 -35.6728 -35.6687 -18.5834 -18.3451 -18.3250
 -18.3091 -18.2896 -18.1865 -18.1771 -18.1460 -18.0718 -18.0567 -18.0239
 -18.0076 -17.9864 -17.9705 -17.9520 -17.9233 -17.8731 -17.8537 -17.8403
 -17.8256 -17.7754 -17.7597 -17.7041 -17.6994 -17.6760 -17.6281 -17.6202
 -17.5976 -17.5734 -17.5481 -17.5334 -17.4967 -17.4405 -17.4214 -17.4101
 -17.3878 -17.3657 -17.3404 -17.3314 -17.3237 -17.3020 -17.2819 -17.2487
 -17.2439 -17.2299 -17.2040 -17.1685 -17.1566 -17.1481 -17.1300 -17.1143
 -17.0961 -17.0875 -17.0705 -17.0457 -17.0304 -17.0194 -17.0051 -16.9870
 -16.9828 -16.9520 -16.9449 -16.9345 -16.9113 -16.8983 -16.8828 -16.8733
 -16.8488 -16.8452 -16.8278 -16.8164 -16.8104 -16.8016 -16.7905 -16.7815
 -16.7673 -16.7569 -16.7410 -16.7353 -16.7177 -16.6962 -16.6718 -16.6455
 -16.5422 -16.4823 -16.4029 -16.3751 -16.3582 -16.3113 -16.1875 -15.9081
 -15.3322 -15.2852 -15.2258 -15.1576 -15.0481 -15.0252 -14.9765 -14.8685
 -14.8151 -14.7841 -14.7684 -14.7404 -14.7071 -14.6620 -14.5548 -14.5097
 -14.4407 -14.4179 -14.3215 -14.3111 -14.2574 -14.2091 -14.0614 -13.9979
 -13.9198  -6.8421  -6.5210  -6.4734  -6.1161  -6.0508  -6.0459  -6.0400
  -6.0000  -5.9559  -5.9324  -5.9185  -5.9006  -5.8701  -5.8591  -5.8342
  -5.7925  -5.7663  -5.7086  -5.6913  -5.6555  -5.6379  -5.6155  -5.5905
  -5.5717  -5.5326  -5.4797  -5.4618  -5.4322  -5.4052  -5.3613  -5.3541
  -5.2906  -5.2469  -5.2141  -5.1898  -5.1533  -5.1169  -5.1008  -5.0764
  -5.0221  -4.9981  -4.9830  -4.9470  -4.9259  -4.8514  -4.7837  -4.6591
  -4.5802  -4.0216  -3.7471  -3.6147  -3.5195  -3.3867  -3.2723  -3.2034
  -3.1939  -3.1652  -3.1035  -3.0757  -2.9504  -2.8897  -2.8790  -2.7916
  -2.7618  -2.7349  -2.7129  -2.6874  -2.6271  -2.6094  -2.5844  -2.5315
  -2.5057  -2.4646  -2.4538  -2.4240  -2.4126  -2.3792  -2.3502  -2.3303
  -2.3224  -2.2760  -2.2637  -2.2413  -2.2092  -2.1863  -2.1782  -2.1211
  -2.1161  -2.0894  -2.0574  -2.0253  -2.0035  -1.9784  -1.9419  -1.9216
  -1.8945  -1.8754  -1.8422  -1.7815  -1.7620  -1.7416  -1.7318  -1.7071
  -1.6734  -1.6121  -1.5411  -1.5109  -1.4932  -1.4505  -1.4245  -1.3945
  -1.3350  -1.3091  -1.2748  -1.2233  -1.2069  -1.1875  -1.1451  -1.1135
  -1.0772  -1.0492  -1.0015  -0.9532  -0.9137  -0.8549  -0.8043  -0.7753
  -0.7554  -0.7152  -0.6990  -0.6575  -0.6310  -0.6021  -0.5411  -0.5180
  -0.4800  -0.4406  -0.4220  -0.4064  -0.3908  -0.3604  -0.3389  -0.3345
  -0.3084  -0.2863  -0.2693  -0.2379  -0.2201  -0.1924  -0.1720  -0.1701
  -0.1466  -0.1228  -0.0996  -0.0867  -0.0802  -0.0616  -0.0441  -0.0217
  -0.0045   0.0049   0.0173   0.0318   0.0578   0.0666   0.0787   0.1130
   0.1348   0.1445   0.1768   0.1941   0.2053   0.2233   0.2348   0.2432
   0.2600   0.2714   0.2961   0.3073   0.3268   0.3570   0.3808   0.3881
   0.4122   0.4278   0.4333   0.4689   0.4793   0.4939   0.5167   0.5604
   0.5726   0.5900   0.6056   0.6351   0.6445   0.6604   0.6929   0.7355
   0.7449   0.7657   0.7887   0.8163   0.8606   0.8798   0.9016   0.9254
   0.9291   0.9652   1.0038   1.0451   1.0812   1.1003   1.1343   1.1706
   1.2103   1.2231   1.2541   1.2858   1.3009   1.3048   1.3555   1.3699
   1.4367   1.4648   1.5435   1.5646   1.6585   1.6996   1.7918   1.9568
     eigenvalues at k+q:
 -36.6226 -36.1886 -36.0409 -36.0382 -35.9582 -35.9449 -35.9027 -35.8698
 -35.8577 -35.7979 -35.6975 -35.6728 -35.6688 -18.5833 -18.3444 -18.3245
 -18.3079 -18.2883 -18.1870 -18.1772 -18.1468 -18.0723 -18.0572 -18.0237
 -18.0078 -17.9868 -17.9706 -17.9514 -17.9247 -17.8769 -17.8565 -17.8396
 -17.8216 -17.7753 -17.7603 -17.7052 -17.6989 -17.6765 -17.6266 -17.6193
 -17.5949 -17.5737 -17.5470 -17.5361 -17.4957 -17.4401 -17.4195 -17.4091
 -17.3859 -17.3636 -17.3390 -17.3291 -17.3194 -17.3018 -17.2778 -17.2477
 -17.2430 -17.2260 -17.2022 -17.1678 -17.1573 -17.1485 -17.1283 -17.1141
 -17.0998 -17.0886 -17.0704 -17.0478 -17.0275 -17.0218 -17.0053 -16.9885
 -16.9855 -16.9536 -16.9447 -16.9363 -16.9132 -16.9002 -16.8848 -16.8748
 -16.8520 -16.8476 -16.8300 -16.8183 -16.8132 -16.8052 -16.7928 -16.7831
 -16.7693 -16.7596 -16.7421 -16.7369 -16.7226 -16.6960 -16.6722 -16.6471
 -16.5421 -16.4806 -16.4031 -16.3753 -16.3584 -16.3025 -16.1751 -15.9082
 -15.3300 -15.2863 -15.2259 -15.1592 -15.0427 -15.0237 -14.9766 -14.8698
 -14.8145 -14.7817 -14.7702 -14.7414 -14.7100 -14.6612 -14.5543 -14.5015
 -14.4424 -14.4130 -14.3211 -14.3088 -14.2566 -14.2133 -14.0652 -14.0016
 -13.9219  -6.8554  -6.5208  -6.4906  -6.1168  -6.0514  -6.0463  -6.0405
  -5.9994  -5.9523  -5.9333  -5.9148  -5.9014  -5.8695  -5.8571  -5.8330
  -5.7930  -5.7662  -5.7076  -5.6896  -5.6571  -5.6375  -5.6153  -5.5883
  -5.5729  -5.5307  -5.4787  -5.4623  -5.4321  -5.4052  -5.3607  -5.3554
  -5.2907  -5.2467  -5.2137  -5.1886  -5.1522  -5.1163  -5.1002  -5.0718
  -5.0144  -4.9906  -4.9674  -4.9406  -4.9250  -4.8508  -4.7846  -4.6596
  -4.5802  -4.0214  -3.7613  -3.6343  -3.5191  -3.3874  -3.2720  -3.2018
  -3.1903  -3.1609  -3.0991  -3.0725  -2.9531  -2.8872  -2.8791  -2.7961
  -2.7668  -2.7367  -2.7129  -2.6869  -2.6269  -2.6082  -2.5812  -2.5326
  -2.5077  -2.4657  -2.4535  -2.4230  -2.4155  -2.3794  -2.3482  -2.3319
  -2.3176  -2.2731  -2.2634  -2.2433  -2.2112  -2.1884  -2.1749  -2.1241
  -2.1171  -2.0921  -2.0582  -2.0275  -2.0035  -1.9751  -1.9459  -1.9190
  -1.8942  -1.8779  -1.8416  -1.7809  -1.7580  -1.7408  -1.7284  -1.7064
  -1.6727  -1.6089  -1.5388  -1.5084  -1.4909  -1.4484  -1.4235  -1.3939
  -1.3349  -1.3105  -1.2746  -1.2253  -1.2100  -1.1914  -1.1462  -1.1124
  -1.0780  -1.0512  -0.9990  -0.9583  -0.9117  -0.8522  -0.8055  -0.7772
  -0.7510  -0.7157  -0.6989  -0.6542  -0.6260  -0.5996  -0.5392  -0.5188
  -0.4780  -0.4418  -0.4219  -0.4071  -0.3909  -0.3619  -0.3418  -0.3333
  -0.3063  -0.2858  -0.2701  -0.2352  -0.2217  -0.1937  -0.1730  -0.1676
  -0.1470  -0.1235  -0.0997  -0.0892  -0.0786  -0.0597  -0.0459  -0.0245
  -0.0088   0.0012   0.0213   0.0312   0.0556   0.0684   0.0801   0.1114
   0.1345   0.1421   0.1739   0.1948   0.2022   0.2227   0.2321   0.2437
   0.2586   0.2722   0.2953   0.3054   0.3298   0.3590   0.3833   0.3887
   0.4121   0.4276   0.4340   0.4691   0.4782   0.4955   0.5164   0.5588
   0.5716   0.5882   0.6064   0.6325   0.6434   0.6596   0.6918   0.7346
   0.7463   0.7609   0.7823   0.8152   0.8591   0.8766   0.9005   0.9253
   0.9277   0.9646   0.9991   1.0416   1.0801   1.1001   1.1305   1.1697
   1.2096   1.2218   1.2542   1.2853   1.3017   1.3047   1.3558   1.3687
   1.4412   1.4653   1.5460   1.5731   1.6631   1.7030   1.7919   1.9581
     cgsolve_all iterations  75    anorm=    0.72E-07
     cgsolve_all iterations  75    anorm=    0.71E-07
     cgsolve_all iterations  75    anorm=    0.71E-07
     compute_u_kq: q = (   -0.0400,    0.0000,    0.0000)
     Rotating WFCS
     ethr =  1.00E-14,  avg # of iterations = 23.0
     eigenvalues at k:
 -36.6226 -36.1886 -36.0409 -36.0382 -35.9582 -35.9450 -35.9027 -35.8699
 -35.8577 -35.7979 -35.6975 -35.6728 -35.6687 -18.5834 -18.3451 -18.3250
 -18.3091 -18.2896 -18.1865 -18.1771 -18.1460 -18.0718 -18.0567 -18.0239
 -18.0076 -17.9864 -17.9705 -17.9520 -17.9233 -17.8731 -17.8537 -17.8403
 -17.8256 -17.7754 -17.7597 -17.7041 -17.6994 -17.6760 -17.6281 -17.6202
 -17.5976 -17.5734 -17.5481 -17.5334 -17.4967 -17.4405 -17.4214 -17.4101
 -17.3878 -17.3657 -17.3404 -17.3314 -17.3237 -17.3020 -17.2819 -17.2487
 -17.2439 -17.2299 -17.2040 -17.1685 -17.1566 -17.1481 -17.1300 -17.1143
 -17.0961 -17.0875 -17.0705 -17.0457 -17.0304 -17.0194 -17.0051 -16.9870
 -16.9828 -16.9520 -16.9449 -16.9345 -16.9113 -16.8983 -16.8828 -16.8733
 -16.8488 -16.8452 -16.8278 -16.8164 -16.8104 -16.8016 -16.7905 -16.7815
 -16.7673 -16.7569 -16.7410 -16.7353 -16.7177 -16.6962 -16.6718 -16.6455
 -16.5422 -16.4823 -16.4029 -16.3751 -16.3582 -16.3113 -16.1875 -15.9081
 -15.3322 -15.2852 -15.2258 -15.1576 -15.0481 -15.0252 -14.9765 -14.8685
 -14.8151 -14.7841 -14.7684 -14.7404 -14.7071 -14.6620 -14.5548 -14.5097
 -14.4407 -14.4179 -14.3215 -14.3111 -14.2574 -14.2091 -14.0614 -13.9979
 -13.9198  -6.8421  -6.5210  -6.4734  -6.1161  -6.0508  -6.0459  -6.0400
  -6.0000  -5.9559  -5.9324  -5.9185  -5.9006  -5.8701  -5.8591  -5.8342
  -5.7925  -5.7663  -5.7086  -5.6913  -5.6555  -5.6379  -5.6155  -5.5905
  -5.5717  -5.5326  -5.4797  -5.4618  -5.4322  -5.4052  -5.3613  -5.3541
  -5.2906  -5.2469  -5.2141  -5.1898  -5.1533  -5.1169  -5.1008  -5.0764
  -5.0221  -4.9981  -4.9830  -4.9470  -4.9259  -4.8514  -4.7837  -4.6591
  -4.5802  -4.0216  -3.7471  -3.6147  -3.5195  -3.3867  -3.2723  -3.2034
  -3.1939  -3.1652  -3.1035  -3.0757  -2.9504  -2.8897  -2.8790  -2.7916
  -2.7618  -2.7349  -2.7129  -2.6874  -2.6271  -2.6094  -2.5844  -2.5315
  -2.5057  -2.4646  -2.4538  -2.4240  -2.4126  -2.3792  -2.3502  -2.3303
  -2.3224  -2.2760  -2.2637  -2.2413  -2.2092  -2.1863  -2.1782  -2.1211
  -2.1161  -2.0894  -2.0574  -2.0253  -2.0035  -1.9784  -1.9419  -1.9216
  -1.8945  -1.8754  -1.8422  -1.7815  -1.7620  -1.7416  -1.7318  -1.7071
  -1.6734  -1.6121  -1.5411  -1.5109  -1.4932  -1.4505  -1.4245  -1.3945
  -1.3350  -1.3091  -1.2748  -1.2233  -1.2069  -1.1875  -1.1451  -1.1135
  -1.0772  -1.0492  -1.0015  -0.9532  -0.9137  -0.8549  -0.8043  -0.7753
  -0.7554  -0.7152  -0.6990  -0.6575  -0.6310  -0.6021  -0.5411  -0.5180
  -0.4800  -0.4406  -0.4220  -0.4064  -0.3908  -0.3604  -0.3389  -0.3345
  -0.3084  -0.2863  -0.2693  -0.2379  -0.2201  -0.1924  -0.1720  -0.1701
  -0.1466  -0.1228  -0.0996  -0.0867  -0.0802  -0.0616  -0.0441  -0.0217
  -0.0045   0.0049   0.0173   0.0318   0.0578   0.0666   0.0787   0.1130
   0.1348   0.1445   0.1768   0.1941   0.2053   0.2233   0.2348   0.2432
   0.2600   0.2714   0.2961   0.3073   0.3268   0.3570   0.3808   0.3881
   0.4122   0.4278   0.4333   0.4689   0.4793   0.4939   0.5167   0.5604
   0.5726   0.5900   0.6056   0.6351   0.6445   0.6604   0.6929   0.7355
   0.7449   0.7657   0.7887   0.8163   0.8606   0.8798   0.9016   0.9254
   0.9291   0.9652   1.0038   1.0451   1.0812   1.1003   1.1343   1.1706
   1.2103   1.2231   1.2541   1.2858   1.3009   1.3048   1.3555   1.3699
   1.4367   1.4648   1.5435   1.5646   1.6585   1.6996   1.7918   1.9568
     eigenvalues at k+q:
 -36.6226 -36.1886 -36.0409 -36.0382 -35.9582 -35.9449 -35.9027 -35.8699
 -35.8577 -35.7979 -35.6975 -35.6727 -35.6687 -18.5834 -18.3460 -18.3255
 -18.3102 -18.2908 -18.1860 -18.1772 -18.1450 -18.0713 -18.0562 -18.0240
 -18.0077 -17.9858 -17.9703 -17.9527 -17.9219 -17.8693 -17.8516 -17.8407
 -17.8287 -17.7756 -17.7591 -17.7033 -17.6998 -17.6754 -17.6300 -17.6212
 -17.6004 -17.5731 -17.5488 -17.5307 -17.4974 -17.4411 -17.4229 -17.4110
 -17.3896 -17.3677 -17.3421 -17.3333 -17.3280 -17.3021 -17.2864 -17.2505
 -17.2448 -17.2340 -17.2056 -17.1691 -17.1561 -17.1476 -17.1315 -17.1148
 -17.0944 -17.0839 -17.0706 -17.0439 -17.0333 -17.0167 -17.0047 -16.9857
 -16.9799 -16.9508 -16.9446 -16.9326 -16.9092 -16.8968 -16.8809 -16.8718
 -16.8473 -16.8411 -16.8254 -16.8146 -16.8080 -16.7977 -16.7891 -16.7795
 -16.7657 -16.7539 -16.7398 -16.7333 -16.7122 -16.6962 -16.6712 -16.6438
 -16.5423 -16.4839 -16.4027 -16.3749 -16.3583 -16.3202 -16.2002 -15.9079
 -15.3340 -15.2838 -15.2258 -15.1567 -15.0536 -15.0260 -14.9764 -14.8689
 -14.8158 -14.7868 -14.7666 -14.7397 -14.7033 -14.6628 -14.5554 -14.5167
 -14.4398 -14.4226 -14.3230 -14.3110 -14.2576 -14.2052 -14.0583 -13.9949
 -13.9177  -6.8284  -6.5213  -6.4557  -6.1154  -6.0503  -6.0454  -6.0395
  -6.0008  -5.9597  -5.9315  -5.9222  -5.8996  -5.8707  -5.8608  -5.8352
  -5.7921  -5.7665  -5.7097  -5.6930  -5.6540  -5.6385  -5.6158  -5.5933
  -5.5702  -5.5340  -5.4807  -5.4610  -5.4320  -5.4053  -5.3623  -5.3527
  -5.2906  -5.2472  -5.2149  -5.1911  -5.1542  -5.1177  -5.1020  -5.0833
  -5.0360  -5.0077  -4.9870  -4.9517  -4.9267  -4.8522  -4.7830  -4.6586
  -4.5801  -4.0218  -3.7331  -3.5958  -3.5199  -3.3859  -3.2726  -3.2064
  -3.1959  -3.1685  -3.1080  -3.0773  -2.9486  -2.8925  -2.8786  -2.7880
  -2.7576  -2.7335  -2.7129  -2.6878  -2.6275  -2.6108  -2.5878  -2.5310
  -2.5029  -2.4641  -2.4543  -2.4263  -2.4097  -2.3791  -2.3525  -2.3303
  -2.3235  -2.2795  -2.2654  -2.2378  -2.2077  -2.1844  -2.1793  -2.1207
  -2.1130  -2.0868  -2.0563  -2.0228  -2.0041  -1.9813  -1.9380  -1.9231
  -1.8951  -1.8722  -1.8425  -1.7830  -1.7656  -1.7452  -1.7330  -1.7080
  -1.6738  -1.6154  -1.5442  -1.5138  -1.4958  -1.4515  -1.4244  -1.3953
  -1.3356  -1.3082  -1.2746  -1.2221  -1.2039  -1.1844  -1.1444  -1.1145
  -1.0775  -1.0471  -1.0036  -0.9479  -0.9147  -0.8567  -0.8029  -0.7731
  -0.7584  -0.7150  -0.6989  -0.6616  -0.6349  -0.6033  -0.5431  -0.5175
  -0.4826  -0.4391  -0.4222  -0.4057  -0.3923  -0.3603  -0.3382  -0.3327
  -0.3097  -0.2863  -0.2681  -0.2409  -0.2184  -0.1917  -0.1742  -0.1693
  -0.1460  -0.1219  -0.0997  -0.0836  -0.0824  -0.0626  -0.0420  -0.0194
  -0.0007   0.0080   0.0136   0.0327   0.0591   0.0665   0.0781   0.1143
   0.1345   0.1475   0.1798   0.1935   0.2082   0.2238   0.2357   0.2419
   0.2611   0.2720   0.2953   0.3102   0.3257   0.3550   0.3776   0.3886
   0.4119   0.4278   0.4333   0.4689   0.4803   0.4924   0.5172   0.5618
   0.5739   0.5917   0.6050   0.6356   0.6472   0.6613   0.6943   0.7362
   0.7434   0.7689   0.7957   0.8175   0.8606   0.8830   0.9033   0.9252
   0.9320   0.9678   1.0078   1.0487   1.0823   1.1005   1.1381   1.1718
   1.2117   1.2244   1.2542   1.2863   1.3000   1.3049   1.3553   1.3708
   1.4319   1.4643   1.5399   1.5558   1.6533   1.6948   1.7909   1.9551
     cgsolve_all iterations  76    anorm=    0.72E-07
     cgsolve_all iterations  75    anorm=    0.71E-07
     cgsolve_all iterations  75    anorm=    0.70E-07
     compute_u_kq: q = (    0.0000,    0.0400,    0.0000)
     Rotating WFCS
     ethr =  1.00E-14,  avg # of iterations = 24.0
     eigenvalues at k:
 -36.6226 -36.1886 -36.0409 -36.0382 -35.9582 -35.9450 -35.9027 -35.8699
 -35.8577 -35.7979 -35.6975 -35.6728 -35.6687 -18.5834 -18.3451 -18.3250
 -18.3091 -18.2896 -18.1865 -18.1771 -18.1460 -18.0718 -18.0567 -18.0239
 -18.0076 -17.9864 -17.9705 -17.9520 -17.9233 -17.8731 -17.8537 -17.8403
 -17.8256 -17.7754 -17.7597 -17.7041 -17.6994 -17.6760 -17.6281 -17.6202
 -17.5976 -17.5734 -17.5481 -17.5334 -17.4967 -17.4405 -17.4214 -17.4101
 -17.3878 -17.3657 -17.3404 -17.3314 -17.3237 -17.3020 -17.2819 -17.2487
 -17.2439 -17.2299 -17.2040 -17.1685 -17.1566 -17.1481 -17.1300 -17.1143
 -17.0961 -17.0875 -17.0705 -17.0457 -17.0304 -17.0194 -17.0051 -16.9870
 -16.9828 -16.9520 -16.9449 -16.9345 -16.9113 -16.8983 -16.8828 -16.8733
 -16.8488 -16.8452 -16.8278 -16.8164 -16.8104 -16.8016 -16.7905 -16.7815
 -16.7673 -16.7569 -16.7410 -16.7353 -16.7177 -16.6962 -16.6718 -16.6455
 -16.5422 -16.4823 -16.4029 -16.3751 -16.3582 -16.3113 -16.1875 -15.9081
 -15.3322 -15.2852 -15.2258 -15.1576 -15.0481 -15.0252 -14.9765 -14.8685
 -14.8151 -14.7841 -14.7684 -14.7404 -14.7071 -14.6620 -14.5548 -14.5097
 -14.4407 -14.4179 -14.3215 -14.3111 -14.2574 -14.2091 -14.0614 -13.9979
 -13.9198  -6.8421  -6.5210  -6.4734  -6.1161  -6.0508  -6.0459  -6.0400
  -6.0000  -5.9559  -5.9324  -5.9185  -5.9006  -5.8701  -5.8591  -5.8342
  -5.7925  -5.7663  -5.7086  -5.6913  -5.6555  -5.6379  -5.6155  -5.5905
  -5.5717  -5.5326  -5.4797  -5.4618  -5.4322  -5.4052  -5.3613  -5.3541
  -5.2906  -5.2469  -5.2141  -5.1898  -5.1533  -5.1169  -5.1008  -5.0764
  -5.0221  -4.9981  -4.9830  -4.9470  -4.9259  -4.8514  -4.7837  -4.6591
  -4.5802  -4.0216  -3.7471  -3.6147  -3.5195  -3.3867  -3.2723  -3.2034
  -3.1939  -3.1652  -3.1035  -3.0757  -2.9504  -2.8897  -2.8790  -2.7916
  -2.7618  -2.7349  -2.7129  -2.6874  -2.6271  -2.6094  -2.5844  -2.5315
  -2.5057  -2.4646  -2.4538  -2.4240  -2.4126  -2.3792  -2.3502  -2.3303
  -2.3224  -2.2760  -2.2637  -2.2413  -2.2092  -2.1863  -2.1782  -2.1211
  -2.1161  -2.0894  -2.0574  -2.0253  -2.0035  -1.9784  -1.9419  -1.9216
  -1.8945  -1.8754  -1.8422  -1.7815  -1.7620  -1.7416  -1.7318  -1.7071
  -1.6734  -1.6121  -1.5411  -1.5109  -1.4932  -1.4505  -1.4245  -1.3945
  -1.3350  -1.3091  -1.2748  -1.2233  -1.2069  -1.1875  -1.1451  -1.1135
  -1.0772  -1.0492  -1.0015  -0.9532  -0.9137  -0.8549  -0.8043  -0.7753
  -0.7554  -0.7152  -0.6990  -0.6575  -0.6310  -0.6021  -0.5411  -0.5180
  -0.4800  -0.4406  -0.4220  -0.4064  -0.3908  -0.3604  -0.3389  -0.3345
  -0.3084  -0.2863  -0.2693  -0.2379  -0.2201  -0.1924  -0.1720  -0.1701
  -0.1466  -0.1228  -0.0996  -0.0867  -0.0802  -0.0616  -0.0441  -0.0217
  -0.0045   0.0049   0.0173   0.0318   0.0578   0.0666   0.0787   0.1130
   0.1348   0.1445   0.1768   0.1941   0.2053   0.2233   0.2348   0.2432
   0.2600   0.2714   0.2961   0.3073   0.3268   0.3570   0.3808   0.3881
   0.4122   0.4278   0.4333   0.4689   0.4793   0.4939   0.5167   0.5604
   0.5726   0.5900   0.6056   0.6351   0.6445   0.6604   0.6929   0.7355
   0.7449   0.7657   0.7887   0.8163   0.8606   0.8798   0.9016   0.9254
   0.9291   0.9652   1.0038   1.0451   1.0812   1.1003   1.1343   1.1706
   1.2103   1.2231   1.2541   1.2858   1.3009   1.3048   1.3555   1.3699
   1.4367   1.4648   1.5435   1.5646   1.6585   1.6996   1.7918   1.9568
     eigenvalues at k+q:
 -36.6226 -36.1886 -36.0409 -36.0382 -35.9582 -35.9449 -35.9027 -35.8699
 -35.8577 -35.7978 -35.6975 -35.6727 -35.6687 -18.5834 -18.3465 -18.3265
 -18.3101 -18.2908 -18.1859 -18.1764 -18.1458 -18.0704 -18.0567 -18.0242
 -18.0085 -17.9867 -17.9684 -17.9503 -17.9207 -17.8773 -17.8510 -17.8392
 -17.8217 -17.7758 -17.7591 -17.7046 -17.7010 -17.6781 -17.6294 -17.6208
 -17.5983 -17.5717 -17.5518 -17.5305 -17.4977 -17.4428 -17.4212 -17.4127
 -17.3899 -17.3696 -17.3434 -17.3354 -17.3284 -17.3036 -17.2828 -17.2544
 -17.2456 -17.2343 -17.2072 -17.1709 -17.1559 -17.1477 -17.1294 -17.1143
 -17.0949 -17.0846 -17.0681 -17.0435 -17.0344 -17.0154 -17.0038 -16.9866
 -16.9808 -16.9497 -16.9437 -16.9330 -16.9086 -16.8960 -16.8803 -16.8703
 -16.8461 -16.8394 -16.8238 -16.8136 -16.8057 -16.7965 -16.7874 -16.7779
 -16.7654 -16.7541 -16.7388 -16.7311 -16.7097 -16.6962 -16.6713 -16.6432
 -16.5422 -16.4848 -16.4026 -16.3749 -16.3585 -16.3243 -16.2065 -15.9079
 -15.3363 -15.2832 -15.2265 -15.1544 -15.0540 -15.0262 -14.9766 -14.8649
 -14.8163 -14.7846 -14.7711 -14.7398 -14.7104 -14.6635 -14.5570 -14.5132
 -14.4407 -14.4211 -14.3234 -14.3126 -14.2584 -14.2040 -14.0561 -13.9939
 -13.9167  -6.8216  -6.5215  -6.4470  -6.1151  -6.0508  -6.0455  -6.0393
  -6.0005  -5.9621  -5.9310  -5.9237  -5.8999  -5.8703  -5.8602  -5.8356
  -5.7924  -5.7663  -5.7100  -5.6929  -5.6550  -5.6393  -5.6173  -5.5939
  -5.5706  -5.5341  -5.4807  -5.4604  -5.4304  -5.4035  -5.3617  -5.3542
  -5.2924  -5.2485  -5.2159  -5.1910  -5.1528  -5.1184  -5.1042  -5.0887
  -5.0444  -5.0091  -4.9877  -4.9529  -4.9272  -4.8528  -4.7827  -4.6584
  -4.5802  -4.0215  -3.7264  -3.5875  -3.5201  -3.3864  -3.2788  -3.2036
  -3.1935  -3.1672  -3.1111  -3.0792  -2.9492  -2.8911  -2.8792  -2.7864
  -2.7619  -2.7330  -2.7116  -2.6842  -2.6263  -2.6148  -2.5828  -2.5266
  -2.5054  -2.4668  -2.4590  -2.4219  -2.4084  -2.3753  -2.3491  -2.3327
  -2.3218  -2.2765  -2.2635  -2.2459  -2.2101  -2.1864  -2.1773  -2.1205
  -2.1172  -2.0865  -2.0583  -2.0268  -2.0083  -1.9838  -1.9409  -1.9233
  -1.8951  -1.8724  -1.8398  -1.7813  -1.7619  -1.7469  -1.7293  -1.7061
  -1.6750  -1.6124  -1.5431  -1.5105  -1.4962  -1.4506  -1.4237  -1.3994
  -1.3377  -1.3065  -1.2746  -1.2231  -1.2043  -1.1871  -1.1451  -1.1144
  -1.0758  -1.0476  -1.0032  -0.9490  -0.9129  -0.8542  -0.8056  -0.7731
  -0.7614  -0.7126  -0.6988  -0.6601  -0.6414  -0.6004  -0.5382  -0.5191
  -0.4855  -0.4407  -0.4234  -0.4061  -0.3913  -0.3616  -0.3426  -0.3327
  -0.3139  -0.2866  -0.2677  -0.2378  -0.2174  -0.1938  -0.1719  -0.1668
  -0.1433  -0.1218  -0.1006  -0.0812  -0.0787  -0.0581  -0.0429  -0.0205
  -0.0041   0.0076   0.0200   0.0330   0.0574   0.0661   0.0781   0.1135
   0.1344   0.1456   0.1793   0.1946   0.2034   0.2222   0.2375   0.2439
   0.2614   0.2719   0.2947   0.3092   0.3248   0.3576   0.3804   0.3872
   0.4103   0.4285   0.4328   0.4676   0.4827   0.4931   0.5163   0.5615
   0.5743   0.5906   0.6067   0.6367   0.6458   0.6605   0.6930   0.7388
   0.7460   0.7694   0.7962   0.8213   0.8614   0.8866   0.9021   0.9249
   0.9337   0.9756   1.0075   1.0528   1.0801   1.1016   1.1381   1.1696
   1.2140   1.2247   1.2540   1.2861   1.2998   1.3064   1.3553   1.3670
   1.4324   1.4640   1.5373   1.5511   1.6542   1.6937   1.7871   1.9560
     cgsolve_all iterations  76    anorm=    0.70E-07
     cgsolve_all iterations  75    anorm=    0.71E-07
     cgsolve_all iterations  75    anorm=    0.70E-07
     compute_u_kq: q = (    0.0000,   -0.0400,    0.0000)
     Rotating WFCS
     ethr =  1.00E-14,  avg # of iterations = 23.0
     eigenvalues at k:
 -36.6226 -36.1886 -36.0409 -36.0382 -35.9582 -35.9450 -35.9027 -35.8699
 -35.8577 -35.7979 -35.6975 -35.6728 -35.6687 -18.5834 -18.3451 -18.3250
 -18.3091 -18.2896 -18.1865 -18.1771 -18.1460 -18.0718 -18.0567 -18.0239
 -18.0076 -17.9864 -17.9705 -17.9520 -17.9233 -17.8731 -17.8537 -17.8403
 -17.8256 -17.7754 -17.7597 -17.7041 -17.6994 -17.6760 -17.6281 -17.6202
 -17.5976 -17.5734 -17.5481 -17.5334 -17.4967 -17.4405 -17.4214 -17.4101
 -17.3878 -17.3657 -17.3404 -17.3314 -17.3237 -17.3020 -17.2819 -17.2487
 -17.2439 -17.2299 -17.2040 -17.1685 -17.1566 -17.1481 -17.1300 -17.1143
 -17.0961 -17.0875 -17.0705 -17.0457 -17.0304 -17.0194 -17.0051 -16.9870
 -16.9828 -16.9520 -16.9449 -16.9345 -16.9113 -16.8983 -16.8828 -16.8733
 -16.8488 -16.8452 -16.8278 -16.8164 -16.8104 -16.8016 -16.7905 -16.7815
 -16.7673 -16.7569 -16.7410 -16.7353 -16.7177 -16.6962 -16.6718 -16.6455
 -16.5422 -16.4823 -16.4029 -16.3751 -16.3582 -16.3113 -16.1875 -15.9081
 -15.3322 -15.2852 -15.2258 -15.1576 -15.0481 -15.0252 -14.9765 -14.8685
 -14.8151 -14.7841 -14.7684 -14.7404 -14.7071 -14.6620 -14.5548 -14.5097
 -14.4407 -14.4179 -14.3215 -14.3111 -14.2574 -14.2091 -14.0614 -13.9979
 -13.9198  -6.8421  -6.5210  -6.4734  -6.1161  -6.0508  -6.0459  -6.0400
  -6.0000  -5.9559  -5.9324  -5.9185  -5.9006  -5.8701  -5.8591  -5.8342
  -5.7925  -5.7663  -5.7086  -5.6913  -5.6555  -5.6379  -5.6155  -5.5905
  -5.5717  -5.5326  -5.4797  -5.4618  -5.4322  -5.4052  -5.3613  -5.3541
  -5.2906  -5.2469  -5.2141  -5.1898  -5.1533  -5.1169  -5.1008  -5.0764
  -5.0221  -4.9981  -4.9830  -4.9470  -4.9259  -4.8514  -4.7837  -4.6591
  -4.5802  -4.0216  -3.7471  -3.6147  -3.5195  -3.3867  -3.2723  -3.2034
  -3.1939  -3.1652  -3.1035  -3.0757  -2.9504  -2.8897  -2.8790  -2.7916
  -2.7618  -2.7349  -2.7129  -2.6874  -2.6271  -2.6094  -2.5844  -2.5315
  -2.5057  -2.4646  -2.4538  -2.4240  -2.4126  -2.3792  -2.3502  -2.3303
  -2.3224  -2.2760  -2.2637  -2.2413  -2.2092  -2.1863  -2.1782  -2.1211
  -2.1161  -2.0894  -2.0574  -2.0253  -2.0035  -1.9784  -1.9419  -1.9216
  -1.8945  -1.8754  -1.8422  -1.7815  -1.7620  -1.7416  -1.7318  -1.7071
  -1.6734  -1.6121  -1.5411  -1.5109  -1.4932  -1.4505  -1.4245  -1.3945
  -1.3350  -1.3091  -1.2748  -1.2233  -1.2069  -1.1875  -1.1451  -1.1135
  -1.0772  -1.0492  -1.0015  -0.9532  -0.9137  -0.8549  -0.8043  -0.7753
  -0.7554  -0.7152  -0.6990  -0.6575  -0.6310  -0.6021  -0.5411  -0.5180
  -0.4800  -0.4406  -0.4220  -0.4064  -0.3908  -0.3604  -0.3389  -0.3345
  -0.3084  -0.2863  -0.2693  -0.2379  -0.2201  -0.1924  -0.1720  -0.1701
  -0.1466  -0.1228  -0.0996  -0.0867  -0.0802  -0.0616  -0.0441  -0.0217
  -0.0045   0.0049   0.0173   0.0318   0.0578   0.0666   0.0787   0.1130
   0.1348   0.1445   0.1768   0.1941   0.2053   0.2233   0.2348   0.2432
   0.2600   0.2714   0.2961   0.3073   0.3268   0.3570   0.3808   0.3881
   0.4122   0.4278   0.4333   0.4689   0.4793   0.4939   0.5167   0.5604
   0.5726   0.5900   0.6056   0.6351   0.6445   0.6604   0.6929   0.7355
   0.7449   0.7657   0.7887   0.8163   0.8606   0.8798   0.9016   0.9254
   0.9291   0.9652   1.0038   1.0451   1.0812   1.1003   1.1343   1.1706
   1.2103   1.2231   1.2541   1.2858   1.3009   1.3048   1.3555   1.3699
   1.4367   1.4648   1.5435   1.5646   1.6585   1.6996   1.7918   1.9568
     eigenvalues at k+q:
 -36.6226 -36.1886 -36.0408 -36.0382 -35.9582 -35.9449 -35.9027 -35.8698
 -35.8577 -35.7979 -35.6975 -35.6728 -35.6688 -18.5833 -18.3438 -18.3235
 -18.3079 -18.2883 -18.1871 -18.1779 -18.1462 -18.0732 -18.0567 -18.0236
 -18.0068 -17.9861 -17.9722 -17.9538 -17.9261 -17.8700 -17.8557 -17.8409
 -17.8291 -17.7750 -17.7603 -17.7044 -17.6970 -17.6738 -17.6272 -17.6197
 -17.5970 -17.5754 -17.5450 -17.5350 -17.4948 -17.4386 -17.4212 -17.4076
 -17.3850 -17.3617 -17.3379 -17.3274 -17.3185 -17.3004 -17.2817 -17.2431
 -17.2427 -17.2251 -17.2011 -17.1660 -17.1592 -17.1479 -17.1292 -17.1145
 -17.0978 -17.0896 -17.0726 -17.0483 -17.0276 -17.0223 -17.0058 -16.9886
 -16.9840 -16.9542 -16.9462 -16.9361 -16.9141 -16.9009 -16.8853 -16.8762
 -16.8535 -16.8496 -16.8319 -16.8193 -16.8153 -16.8064 -16.7945 -16.7843
 -16.7696 -16.7591 -16.7430 -16.7387 -16.7248 -16.6959 -16.6719 -16.6477
 -16.5421 -16.4799 -16.4032 -16.3753 -16.3584 -16.2984 -16.1693 -15.9083
 -15.3280 -15.2869 -15.2252 -15.1613 -15.0427 -15.0236 -14.9763 -14.8723
 -14.8143 -14.7832 -14.7668 -14.7412 -14.7031 -14.6604 -14.5527 -14.5052
 -14.4413 -14.4148 -14.3202 -14.3080 -14.2560 -14.2141 -14.0674 -14.0026
 -13.9228  -6.8617  -6.5206  -6.4986  -6.1171  -6.0510  -6.0464  -6.0406
  -5.9997  -5.9507  -5.9337  -5.9128  -5.9012  -5.8698  -5.8581  -5.8325
  -5.7926  -5.7664  -5.7072  -5.6898  -5.6562  -5.6364  -5.6136  -5.5872
  -5.5728  -5.5310  -5.4788  -5.4630  -5.4339  -5.4070  -5.3614  -5.3541
  -5.2893  -5.2458  -5.2135  -5.1883  -5.1537  -5.1153  -5.1004  -5.0694
  -5.0109  -4.9879  -4.9575  -4.9380  -4.9244  -4.8501  -4.7848  -4.6597
  -4.5801  -4.0218  -3.7683  -3.6437  -3.5190  -3.3870  -3.2657  -3.2036
  -3.1933  -3.1627  -3.0975  -3.0695  -2.9520  -2.8890  -2.8782  -2.7970
  -2.7620  -2.7372  -2.7144  -2.6908  -2.6283  -2.6037  -2.5862  -2.5371
  -2.5060  -2.4630  -2.4480  -2.4259  -2.4167  -2.3824  -2.3519  -2.3286
  -2.3223  -2.2767  -2.2643  -2.2362  -2.2088  -2.1857  -2.1777  -2.1218
  -2.1141  -2.0919  -2.0560  -2.0260  -1.9964  -1.9727  -1.9430  -1.9209
  -1.8945  -1.8774  -1.8445  -1.7826  -1.7626  -1.7385  -1.7324  -1.7085
  -1.6706  -1.6115  -1.5399  -1.5101  -1.4898  -1.4507  -1.4250  -1.3889
  -1.3345  -1.3134  -1.2723  -1.2240  -1.2102  -1.1879  -1.1451  -1.1131
  -1.0787  -1.0516  -0.9977  -0.9587  -0.9135  -0.8548  -0.8031  -0.7764
  -0.7491  -0.7180  -0.6992  -0.6556  -0.6221  -0.6021  -0.5435  -0.5190
  -0.4733  -0.4401  -0.4211  -0.4063  -0.3907  -0.3597  -0.3410  -0.3308
  -0.3031  -0.2861  -0.2711  -0.2385  -0.2217  -0.1915  -0.1759  -0.1685
  -0.1500  -0.1240  -0.1004  -0.0917  -0.0808  -0.0648  -0.0452  -0.0232
  -0.0067   0.0034   0.0150   0.0310   0.0577   0.0679   0.0804   0.1125
   0.1357   0.1427   0.1741   0.1939   0.2076   0.2241   0.2320   0.2417
   0.2596   0.2706   0.2964   0.3060   0.3284   0.3563   0.3809   0.3897
   0.4136   0.4271   0.4343   0.4703   0.4761   0.4952   0.5166   0.5596
   0.5714   0.5890   0.6050   0.6329   0.6433   0.6609   0.6925   0.7292
   0.7457   0.7614   0.7798   0.8121   0.8581   0.8741   0.9014   0.9224
   0.9268   0.9583   0.9978   1.0392   1.0824   1.0994   1.1301   1.1716
   1.2078   1.2217   1.2546   1.2856   1.3014   1.3042   1.3558   1.3717
   1.4410   1.4655   1.5488   1.5777   1.6625   1.7043   1.7962   1.9575
     cgsolve_all iterations  75    anorm=    0.71E-07
     cgsolve_all iterations  75    anorm=    0.71E-07
     cgsolve_all iterations  75    anorm=    0.71E-07
     compute_u_kq: q = (    0.0000,    0.0000,    0.0400)
     Rotating WFCS
     ethr =  1.00E-14,  avg # of iterations = 23.0
     eigenvalues at k:
 -36.6226 -36.1886 -36.0409 -36.0382 -35.9582 -35.9450 -35.9027 -35.8699
 -35.8577 -35.7979 -35.6975 -35.6728 -35.6687 -18.5834 -18.3451 -18.3250
 -18.3091 -18.2896 -18.1865 -18.1771 -18.1460 -18.0718 -18.0567 -18.0239
 -18.0076 -17.9864 -17.9705 -17.9520 -17.9233 -17.8731 -17.8537 -17.8403
 -17.8256 -17.7754 -17.7597 -17.7041 -17.6994 -17.6760 -17.6281 -17.6202
 -17.5976 -17.5734 -17.5481 -17.5334 -17.4967 -17.4405 -17.4214 -17.4101
 -17.3878 -17.3657 -17.3404 -17.3314 -17.3237 -17.3020 -17.2819 -17.2487
 -17.2439 -17.2299 -17.2040 -17.1685 -17.1566 -17.1481 -17.1300 -17.1143
 -17.0961 -17.0875 -17.0705 -17.0457 -17.0304 -17.0194 -17.0051 -16.9870
 -16.9828 -16.9520 -16.9449 -16.9345 -16.9113 -16.8983 -16.8828 -16.8733
 -16.8488 -16.8452 -16.8278 -16.8164 -16.8104 -16.8016 -16.7905 -16.7815
 -16.7673 -16.7569 -16.7410 -16.7353 -16.7177 -16.6962 -16.6718 -16.6455
 -16.5422 -16.4823 -16.4029 -16.3751 -16.3582 -16.3113 -16.1875 -15.9081
 -15.3322 -15.2852 -15.2258 -15.1576 -15.0481 -15.0252 -14.9765 -14.8685
 -14.8151 -14.7841 -14.7684 -14.7404 -14.7071 -14.6620 -14.5548 -14.5097
 -14.4407 -14.4179 -14.3215 -14.3111 -14.2574 -14.2091 -14.0614 -13.9979
 -13.9198  -6.8421  -6.5210  -6.4734  -6.1161  -6.0508  -6.0459  -6.0400
  -6.0000  -5.9559  -5.9324  -5.9185  -5.9006  -5.8701  -5.8591  -5.8342
  -5.7925  -5.7663  -5.7086  -5.6913  -5.6555  -5.6379  -5.6155  -5.5905
  -5.5717  -5.5326  -5.4797  -5.4618  -5.4322  -5.4052  -5.3613  -5.3541
  -5.2906  -5.2469  -5.2141  -5.1898  -5.1533  -5.1169  -5.1008  -5.0764
  -5.0221  -4.9981  -4.9830  -4.9470  -4.9259  -4.8514  -4.7837  -4.6591
  -4.5802  -4.0216  -3.7471  -3.6147  -3.5195  -3.3867  -3.2723  -3.2034
  -3.1939  -3.1652  -3.1035  -3.0757  -2.9504  -2.8897  -2.8790  -2.7916
  -2.7618  -2.7349  -2.7129  -2.6874  -2.6271  -2.6094  -2.5844  -2.5315
  -2.5057  -2.4646  -2.4538  -2.4240  -2.4126  -2.3792  -2.3502  -2.3303
  -2.3224  -2.2760  -2.2637  -2.2413  -2.2092  -2.1863  -2.1782  -2.1211
  -2.1161  -2.0894  -2.0574  -2.0253  -2.0035  -1.9784  -1.9419  -1.9216
  -1.8945  -1.8754  -1.8422  -1.7815  -1.7620  -1.7416  -1.7318  -1.7071
  -1.6734  -1.6121  -1.5411  -1.5109  -1.4932  -1.4505  -1.4245  -1.3945
  -1.3350  -1.3091  -1.2748  -1.2233  -1.2069  -1.1875  -1.1451  -1.1135
  -1.0772  -1.0492  -1.0015  -0.9532  -0.9137  -0.8549  -0.8043  -0.7753
  -0.7554  -0.7152  -0.6990  -0.6575  -0.6310  -0.6021  -0.5411  -0.5180
  -0.4800  -0.4406  -0.4220  -0.4064  -0.3908  -0.3604  -0.3389  -0.3345
  -0.3084  -0.2863  -0.2693  -0.2379  -0.2201  -0.1924  -0.1720  -0.1701
  -0.1466  -0.1228  -0.0996  -0.0867  -0.0802  -0.0616  -0.0441  -0.0217
  -0.0045   0.0049   0.0173   0.0318   0.0578   0.0666   0.0787   0.1130
   0.1348   0.1445   0.1768   0.1941   0.2053   0.2233   0.2348   0.2432
   0.2600   0.2714   0.2961   0.3073   0.3268   0.3570   0.3808   0.3881
   0.4122   0.4278   0.4333   0.4689   0.4793   0.4939   0.5167   0.5604
   0.5726   0.5900   0.6056   0.6351   0.6445   0.6604   0.6929   0.7355
   0.7449   0.7657   0.7887   0.8163   0.8606   0.8798   0.9016   0.9254
   0.9291   0.9652   1.0038   1.0451   1.0812   1.1003   1.1343   1.1706
   1.2103   1.2231   1.2541   1.2858   1.3009   1.3048   1.3555   1.3699
   1.4367   1.4648   1.5435   1.5646   1.6585   1.6996   1.7918   1.9568
     eigenvalues at k+q:
 -36.6226 -36.1886 -36.0409 -36.0382 -35.9582 -35.9449 -35.9027 -35.8699
 -35.8577 -35.7979 -35.6975 -35.6728 -35.6687 -18.5834 -18.3451 -18.3250
 -18.3091 -18.2896 -18.1865 -18.1772 -18.1460 -18.0718 -18.0567 -18.0237
 -18.0081 -17.9854 -17.9716 -17.9515 -17.9235 -17.8732 -17.8539 -17.8395
 -17.8260 -17.7752 -17.7599 -17.7043 -17.6993 -17.6756 -17.6284 -17.6201
 -17.5977 -17.5737 -17.5478 -17.5334 -17.4966 -17.4410 -17.4217 -17.4098
 -17.3866 -17.3665 -17.3407 -17.3310 -17.3242 -17.3015 -17.2821 -17.2486
 -17.2438 -17.2302 -17.2041 -17.1686 -17.1565 -17.1484 -17.1296 -17.1145
 -17.0958 -17.0874 -17.0707 -17.0457 -17.0304 -17.0191 -17.0051 -16.9871
 -16.9828 -16.9519 -16.9449 -16.9346 -16.9112 -16.8983 -16.8828 -16.8732
 -16.8488 -16.8451 -16.8278 -16.8165 -16.8101 -16.8016 -16.7905 -16.7815
 -16.7673 -16.7568 -16.7410 -16.7352 -16.7176 -16.6961 -16.6718 -16.6454
 -16.5422 -16.4823 -16.4029 -16.3751 -16.3582 -16.3114 -16.1877 -15.9081
 -15.3323 -15.2852 -15.2258 -15.1576 -15.0482 -15.0252 -14.9765 -14.8684
 -14.8151 -14.7842 -14.7684 -14.7404 -14.7070 -14.6620 -14.5548 -14.5098
 -14.4407 -14.4180 -14.3215 -14.3111 -14.2574 -14.2090 -14.0614 -13.9979
 -13.9198  -6.8419  -6.5210  -6.4731  -6.1161  -6.0508  -6.0459  -6.0399
  -6.0001  -5.9559  -5.9323  -5.9186  -5.9006  -5.8702  -5.8589  -5.8343
  -5.7924  -5.7664  -5.7086  -5.6913  -5.6555  -5.6379  -5.6156  -5.5905
  -5.5717  -5.5326  -5.4798  -5.4618  -5.4321  -5.4051  -5.3612  -5.3541
  -5.2906  -5.2469  -5.2141  -5.1899  -5.1533  -5.1170  -5.1007  -5.0764
  -5.0223  -4.9984  -4.9830  -4.9471  -4.9259  -4.8514  -4.7837  -4.6591
  -4.5802  -4.0216  -3.7468  -3.6144  -3.5195  -3.3867  -3.2724  -3.2036
  -3.1933  -3.1658  -3.1036  -3.0756  -2.9503  -2.8903  -2.8786  -2.7914
  -2.7629  -2.7331  -2.7135  -2.6873  -2.6269  -2.6102  -2.5842  -2.5315
  -2.5051  -2.4655  -2.4539  -2.4244  -2.4123  -2.3785  -2.3498  -2.3305
  -2.3223  -2.2759  -2.2660  -2.2400  -2.2069  -2.1873  -2.1773  -2.1228
  -2.1189  -2.0860  -2.0578  -2.0235  -2.0044  -1.9785  -1.9453  -1.9210
  -1.8940  -1.8725  -1.8424  -1.7826  -1.7615  -1.7421  -1.7308  -1.7069
  -1.6747  -1.6121  -1.5409  -1.5102  -1.4938  -1.4508  -1.4244  -1.3943
  -1.3348  -1.3088  -1.2760  -1.2236  -1.2064  -1.1871  -1.1449  -1.1151
  -1.0766  -1.0491  -1.0015  -0.9529  -0.9138  -0.8548  -0.8038  -0.7755
  -0.7551  -0.7166  -0.6981  -0.6574  -0.6309  -0.6024  -0.5411  -0.5181
  -0.4799  -0.4412  -0.4204  -0.4079  -0.3908  -0.3597  -0.3393  -0.3339
  -0.3082  -0.2852  -0.2695  -0.2387  -0.2221  -0.1912  -0.1718  -0.1674
  -0.1483  -0.1243  -0.1001  -0.0859  -0.0793  -0.0615  -0.0449  -0.0213
  -0.0049   0.0055   0.0170   0.0316   0.0577   0.0669   0.0795   0.1118
   0.1336   0.1462   0.1781   0.1929   0.2055   0.2237   0.2345   0.2432
   0.2593   0.2720   0.2965   0.3074   0.3263   0.3577   0.3789   0.3882
   0.4128   0.4281   0.4331   0.4680   0.4804   0.4945   0.5163   0.5606
   0.5728   0.5895   0.6055   0.6356   0.6448   0.6603   0.6926   0.7357
   0.7448   0.7658   0.7887   0.8163   0.8604   0.8799   0.9016   0.9254
   0.9292   0.9652   1.0038   1.0452   1.0812   1.1004   1.1343   1.1706
   1.2101   1.2234   1.2541   1.2859   1.3011   1.3045   1.3556   1.3698
   1.4366   1.4648   1.5434   1.5644   1.6584   1.6995   1.7917   1.9568
     cgsolve_all iterations  75    anorm=    0.71E-07
     cgsolve_all iterations  75    anorm=    0.71E-07
     cgsolve_all iterations  75    anorm=    0.71E-07
     compute_u_kq: q = (    0.0000,    0.0000,   -0.0400)
     Rotating WFCS
     ethr =  1.00E-14,  avg # of iterations = 23.0
     eigenvalues at k:
 -36.6226 -36.1886 -36.0409 -36.0382 -35.9582 -35.9450 -35.9027 -35.8699
 -35.8577 -35.7979 -35.6975 -35.6728 -35.6687 -18.5834 -18.3451 -18.3250
 -18.3091 -18.2896 -18.1865 -18.1771 -18.1460 -18.0718 -18.0567 -18.0239
 -18.0076 -17.9864 -17.9705 -17.9520 -17.9233 -17.8731 -17.8537 -17.8403
 -17.8256 -17.7754 -17.7597 -17.7041 -17.6994 -17.6760 -17.6281 -17.6202
 -17.5976 -17.5734 -17.5481 -17.5334 -17.4967 -17.4405 -17.4214 -17.4101
 -17.3878 -17.3657 -17.3404 -17.3314 -17.3237 -17.3020 -17.2819 -17.2487
 -17.2439 -17.2299 -17.2040 -17.1685 -17.1566 -17.1481 -17.1300 -17.1143
 -17.0961 -17.0875 -17.0705 -17.0457 -17.0304 -17.0194 -17.0051 -16.9870
 -16.9828 -16.9520 -16.9449 -16.9345 -16.9113 -16.8983 -16.8828 -16.8733
 -16.8488 -16.8452 -16.8278 -16.8164 -16.8104 -16.8016 -16.7905 -16.7815
 -16.7673 -16.7569 -16.7410 -16.7353 -16.7177 -16.6962 -16.6718 -16.6455
 -16.5422 -16.4823 -16.4029 -16.3751 -16.3582 -16.3113 -16.1875 -15.9081
 -15.3322 -15.2852 -15.2258 -15.1576 -15.0481 -15.0252 -14.9765 -14.8685
 -14.8151 -14.7841 -14.7684 -14.7404 -14.7071 -14.6620 -14.5548 -14.5097
 -14.4407 -14.4179 -14.3215 -14.3111 -14.2574 -14.2091 -14.0614 -13.9979
 -13.9198  -6.8421  -6.5210  -6.4734  -6.1161  -6.0508  -6.0459  -6.0400
  -6.0000  -5.9559  -5.9324  -5.9185  -5.9006  -5.8701  -5.8591  -5.8342
  -5.7925  -5.7663  -5.7086  -5.6913  -5.6555  -5.6379  -5.6155  -5.5905
  -5.5717  -5.5326  -5.4797  -5.4618  -5.4322  -5.4052  -5.3613  -5.3541
  -5.2906  -5.2469  -5.2141  -5.1898  -5.1533  -5.1169  -5.1008  -5.0764
  -5.0221  -4.9981  -4.9830  -4.9470  -4.9259  -4.8514  -4.7837  -4.6591
  -4.5802  -4.0216  -3.7471  -3.6147  -3.5195  -3.3867  -3.2723  -3.2034
  -3.1939  -3.1652  -3.1035  -3.0757  -2.9504  -2.8897  -2.8790  -2.7916
  -2.7618  -2.7349  -2.7129  -2.6874  -2.6271  -2.6094  -2.5844  -2.5315
  -2.5057  -2.4646  -2.4538  -2.4240  -2.4126  -2.3792  -2.3502  -2.3303
  -2.3224  -2.2760  -2.2637  -2.2413  -2.2092  -2.1863  -2.1782  -2.1211
  -2.1161  -2.0894  -2.0574  -2.0253  -2.0035  -1.9784  -1.9419  -1.9216
  -1.8945  -1.8754  -1.8422  -1.7815  -1.7620  -1.7416  -1.7318  -1.7071
  -1.6734  -1.6121  -1.5411  -1.5109  -1.4932  -1.4505  -1.4245  -1.3945
  -1.3350  -1.3091  -1.2748  -1.2233  -1.2069  -1.1875  -1.1451  -1.1135
  -1.0772  -1.0492  -1.0015  -0.9532  -0.9137  -0.8549  -0.8043  -0.7753
  -0.7554  -0.7152  -0.6990  -0.6575  -0.6310  -0.6021  -0.5411  -0.5180
  -0.4800  -0.4406  -0.4220  -0.4064  -0.3908  -0.3604  -0.3389  -0.3345
  -0.3084  -0.2863  -0.2693  -0.2379  -0.2201  -0.1924  -0.1720  -0.1701
  -0.1466  -0.1228  -0.0996  -0.0867  -0.0802  -0.0616  -0.0441  -0.0217
  -0.0045   0.0049   0.0173   0.0318   0.0578   0.0666   0.0787   0.1130
   0.1348   0.1445   0.1768   0.1941   0.2053   0.2233   0.2348   0.2432
   0.2600   0.2714   0.2961   0.3073   0.3268   0.3570   0.3808   0.3881
   0.4122   0.4278   0.4333   0.4689   0.4793   0.4939   0.5167   0.5604
   0.5726   0.5900   0.6056   0.6351   0.6445   0.6604   0.6929   0.7355
   0.7449   0.7657   0.7887   0.8163   0.8606   0.8798   0.9016   0.9254
   0.9291   0.9652   1.0038   1.0451   1.0812   1.1003   1.1343   1.1706
   1.2103   1.2231   1.2541   1.2858   1.3009   1.3048   1.3555   1.3699
   1.4367   1.4648   1.5435   1.5646   1.6585   1.6996   1.7918   1.9568
     eigenvalues at k+q:
 -36.6226 -36.1886 -36.0409 -36.0382 -35.9582 -35.9449 -35.9027 -35.8699
 -35.8577 -35.7979 -35.6975 -35.6728 -35.6687 -18.5834 -18.3451 -18.3250
 -18.3090 -18.2896 -18.1865 -18.1771 -18.1461 -18.0719 -18.0567 -18.0240
 -18.0073 -17.9872 -17.9694 -17.9527 -17.9232 -17.8729 -17.8538 -17.8409
 -17.8252 -17.7756 -17.7594 -17.7040 -17.6993 -17.6765 -17.6277 -17.6204
 -17.5975 -17.5730 -17.5484 -17.5335 -17.4968 -17.4403 -17.4208 -17.4103
 -17.3888 -17.3650 -17.3403 -17.3316 -17.3232 -17.3024 -17.2818 -17.2488
 -17.2438 -17.2296 -17.2039 -17.1686 -17.1566 -17.1477 -17.1304 -17.1141
 -17.0965 -17.0875 -17.0704 -17.0457 -17.0301 -17.0196 -17.0050 -16.9870
 -16.9828 -16.9521 -16.9448 -16.9345 -16.9113 -16.8984 -16.8828 -16.8733
 -16.8488 -16.8453 -16.8278 -16.8163 -16.8106 -16.8016 -16.7905 -16.7816
 -16.7673 -16.7570 -16.7410 -16.7353 -16.7177 -16.6961 -16.6718 -16.6455
 -16.5421 -16.4823 -16.4029 -16.3751 -16.3582 -16.3112 -16.1873 -15.9081
 -15.3322 -15.2852 -15.2258 -15.1576 -15.0480 -15.0251 -14.9764 -14.8685
 -14.8151 -14.7841 -14.7684 -14.7404 -14.7071 -14.6620 -14.5548 -14.5096
 -14.4407 -14.4179 -14.3215 -14.3111 -14.2574 -14.2092 -14.0615 -13.9980
 -13.9198  -6.8423  -6.5210  -6.4737  -6.1161  -6.0508  -6.0459  -6.0400
  -6.0000  -5.9558  -5.9324  -5.9185  -5.9006  -5.8699  -5.8592  -5.8341
  -5.7925  -5.7663  -5.7086  -5.6913  -5.6555  -5.6379  -5.6155  -5.5904
  -5.5717  -5.5326  -5.4796  -5.4617  -5.4324  -5.4050  -5.3614  -5.3540
  -5.2906  -5.2469  -5.2141  -5.1898  -5.1532  -5.1170  -5.1007  -5.0762
  -5.0218  -4.9980  -4.9829  -4.9470  -4.9258  -4.8514  -4.7837  -4.6591
  -4.5802  -4.0216  -3.7473  -3.6150  -3.5195  -3.3867  -3.2722  -3.2034
  -3.1942  -3.1647  -3.1034  -3.0758  -2.9506  -2.8891  -2.8793  -2.7917
  -2.7609  -2.7369  -2.7121  -2.6876  -2.6272  -2.6087  -2.5846  -2.5314
  -2.5060  -2.4638  -2.4540  -2.4235  -2.4127  -2.3809  -2.3497  -2.3300
  -2.3223  -2.2770  -2.2607  -2.2422  -2.2114  -2.1856  -2.1789  -2.1213
  -2.1110  -2.0930  -2.0568  -2.0276  -2.0024  -1.9785  -1.9388  -1.9213
  -1.8950  -1.8781  -1.8420  -1.7808  -1.7621  -1.7413  -1.7327  -1.7075
  -1.6728  -1.6112  -1.5413  -1.5121  -1.4925  -1.4501  -1.4245  -1.3948
  -1.3354  -1.3088  -1.2744  -1.2228  -1.2074  -1.1879  -1.1452  -1.1124
  -1.0779  -1.0491  -1.0015  -0.9535  -0.9136  -0.8550  -0.8046  -0.7752
  -0.7558  -0.7140  -0.6995  -0.6575  -0.6314  -0.6017  -0.5411  -0.5178
  -0.4801  -0.4397  -0.4234  -0.4050  -0.3911  -0.3610  -0.3392  -0.3340
  -0.3087  -0.2872  -0.2693  -0.2369  -0.2175  -0.1939  -0.1749  -0.1700
  -0.1456  -0.1218  -0.0983  -0.0881  -0.0804  -0.0616  -0.0434  -0.0224
  -0.0049   0.0044   0.0182   0.0320   0.0583   0.0664   0.0783   0.1140
   0.1352   0.1432   0.1755   0.1953   0.2052   0.2228   0.2351   0.2439
   0.2605   0.2708   0.2957   0.3070   0.3274   0.3567   0.3824   0.3880
   0.4113   0.4277   0.4339   0.4699   0.4780   0.4934   0.5169   0.5603
   0.5724   0.5903   0.6059   0.6346   0.6443   0.6604   0.6931   0.7353
   0.7448   0.7658   0.7886   0.8162   0.8608   0.8797   0.9016   0.9254
   0.9290   0.9651   1.0038   1.0450   1.0811   1.1003   1.1343   1.1706
   1.2104   1.2230   1.2541   1.2858   1.3007   1.3051   1.3555   1.3699
   1.4367   1.4648   1.5435   1.5647   1.6585   1.6996   1.7918   1.9568
     cgsolve_all iterations  75    anorm=    0.71E-07
     cgsolve_all iterations  75    anorm=    0.72E-07
     cgsolve_all iterations  75    anorm=    0.71E-07

     End of magnetic susceptibility calculation

     f-sum rule (1st term):
          -688.0524         -0.0686          0.0129
            -0.0686       -688.0784         -0.0127
             0.0121         -0.0126       -688.0767

     f-sum rule (2nd term):
           -16.4618          0.0152         -0.0135
             0.0151        -16.3929          0.0137
            -0.0127          0.0134        -16.4683

     f-sum rule (should be  -704.5438):
          -704.5142         -0.0534         -0.0006
            -0.0535       -704.4713          0.0010
            -0.0005          0.0008       -704.5450

     chi_bare pGv (HH) in paratec units:
      -197.468719      0.947014      0.162818
         1.031311   -199.243575      0.494291
         0.171930      0.467965   -193.748687

      -197.468719      0.947014      0.162818
         1.031311   -199.243575      0.494291
         0.171930      0.467965   -193.748687

     chi_bare vGv (VV) in paratec units:
      -199.326607      0.945864      0.144055
         0.945486   -200.771071      0.371307
         0.143985      0.370457   -196.533114

      -199.326607      0.945864      0.144055
         0.945486   -200.771071      0.371307
         0.143985      0.370457   -196.533114

     chi_bare pGv (HH) in 10^{-6} cm^3/mol:
          -938.3900          4.5003          0.7737
             4.9009       -946.8243          2.3489
             0.8170          2.2238       -920.7120

     chi_bare vGv (VV) in 10^{-6} cm^3/mol:
          -947.2188          4.4948          0.6846
             4.4930       -954.0831          1.7645
             0.6842          1.7604       -933.9439

     Contributions to the NMR chemical shifts: -------------------------------

     Macroscopic shape contribution in ppm:                    7.16
             7.1860         -0.0000         -0.0000
            -0.0000          7.2506         -0.0000
            -0.0000         -0.0000          7.0506


     Core contribution in ppm:

     Atom  1  Ca  pos: ( -0.216751  0.384189  0.482748)  core sigma:        1265.05
     Atom  2  Ca  pos: (  0.532215  0.386060  0.344163)  core sigma:        1265.05
     Atom  3  Ca  pos: (  0.684191  0.147301  0.341341)  core sigma:        1265.05
     Atom  4  Ca  pos: ( -0.052977  0.153516  0.491408)  core sigma:        1265.05
     Atom  5  Ca  pos: (  0.702164  0.065843  1.223981)  core sigma:        1265.05
     Atom  6  Ca  pos: (  0.694779 -0.011716  0.754059)  core sigma:        1265.05
     Atom  7  Ca  pos: (  0.296453  0.180042  0.025774)  core sigma:        1265.05
     Atom  8  Ca  pos: (  0.288484  0.380673  0.481513)  core sigma:        1265.05
     Atom  9  Ca  pos: (  0.034452  0.384592  0.344608)  core sigma:        1265.05
     Atom 10  Ca  pos: (  0.180542  0.148476  0.307090)  core sigma:        1265.05
     Atom 11  Ca  pos: (  0.445064  0.157542  0.486637)  core sigma:        1265.05
     Atom 12  Ca  pos: (  0.237736  0.031510  0.772895)  core sigma:        1265.05
     Atom 13  Ca  pos: (  0.736484  0.030108  1.531528)  core sigma:        1265.05
     Atom 14  Si  pos: (  0.579782  0.093121  0.093724)  core sigma:         837.79
     Atom 15  Si  pos: (  0.196428  0.165445  0.538374)  core sigma:         837.79
     Atom 16  Si  pos: (  0.424186  0.176338  0.237484)  core sigma:         837.79
     Atom 17  Si  pos: (  0.055409  0.064261  0.090546)  core sigma:         837.79
     Atom 18  Si  pos: (  0.691098  0.169983  0.568676)  core sigma:         837.79
     Atom 19  Si  pos: ( -0.082031  0.164375  0.249797)  core sigma:         837.79
     Atom 20  Si  pos: (  0.553340  0.371070  0.572798)  core sigma:         837.79
     Atom 21  Si  pos: ( -0.210490  0.355740  0.252387)  core sigma:         837.79
     Atom 22  Si  pos: (  0.063334  0.371874  0.576641)  core sigma:         837.79
     Atom 23  Si  pos: (  0.286551  0.369517  0.248305)  core sigma:         837.79
     Atom 24  O   pos: ( -0.153712  0.255651  0.204505)  core sigma:         271.07
     Atom 25  O   pos: (  0.926730 -0.012956  0.494277)  core sigma:         271.07
     Atom 26  O   pos: ( -0.133994  0.423761  0.318230)  core sigma:         271.07
     Atom 27  O   pos: (  0.454130  0.334670  0.509992)  core sigma:         271.07
     Atom 28  O   pos: (  0.696583  0.328273  0.313091)  core sigma:         271.07
     Atom 29  O   pos: (  0.059074 -0.060712  1.646877)  core sigma:         271.07
     Atom 30  O   pos: (  0.668667  0.155944  0.157574)  core sigma:         271.07
     Atom 31  H   pos: (  0.737309  0.163595  0.133214)  core sigma:           0.00
     Atom 32  O   pos: (  0.722588  0.137732  0.683521)  core sigma:         271.07
     Atom 33  O   pos: ( -0.050053  0.105364  0.143906)  core sigma:         271.07
     Atom 34  O   pos: (  0.067901  0.421153  0.688961)  core sigma:         271.07
     Atom 35  O   pos: (  0.257862  0.441654  0.151885)  core sigma:         271.07
     Atom 36  O   pos: (  0.135984  0.269681  0.578428)  core sigma:         271.07
     Atom 37  O   pos: (  0.346390  0.269167  0.199906)  core sigma:         271.07
     Atom 38  O   pos: (  0.424197 -0.016210  0.484370)  core sigma:         271.07
     Atom 39  O   pos: (  0.358303  0.429453  0.326409)  core sigma:         271.07
     Atom 40  O   pos: ( -0.047486  0.333037  0.538171)  core sigma:         271.07
     Atom 41  O   pos: (  0.185487  0.328952  0.299824)  core sigma:         271.07
     Atom 42  O   pos: (  0.622444 -0.034271  1.653796)  core sigma:         271.07
     Atom 43  O   pos: (  0.149428  0.133775  0.123214)  core sigma:         271.07
     Atom 44  O   pos: (  0.249616  0.124957  0.638909)  core sigma:         271.07
     Atom 45  O   pos: (  0.477710  0.157869  0.124133)  core sigma:         271.07
     Atom 46  O   pos: (  0.113605  0.095897  0.482078)  core sigma:         271.07
     Atom 47  O   pos: (  0.353045  0.081437  0.265270)  core sigma:         271.07
     Atom 48  O   pos: (  0.279697  0.201686  0.454609)  core sigma:         271.07
     Atom 49  O   pos: (  0.505121  0.206710  0.323161)  core sigma:         271.07
     Atom 50  O   pos: (  0.618676  0.090610  0.508568)  core sigma:         271.07
     Atom 51  O   pos: (  0.849528  0.095734  0.306549)  core sigma:         271.07
     Atom 52  O   pos: (  0.781132  0.204184  0.493305)  core sigma:         271.07
     Atom 53  O   pos: (  0.009154  0.209490  0.316171)  core sigma:         271.07
     Atom 54  O   pos: (  0.535161  0.411327  0.687639)  core sigma:         271.07
     Atom 55  O   pos: ( -0.243883  0.409798  0.145616)  core sigma:         271.07
     Atom 56  O   pos: (  0.623256  0.270980  0.586878)  core sigma:         271.07
     Atom 57  O   pos: ( -0.074549  0.125412  0.681540)  core sigma:         271.07
     Atom 58  H   pos: (  0.908176  0.055022  0.671555)  core sigma:           0.00
     Atom 59  H   pos: (  0.855487  0.154649  0.682059)  core sigma:           0.00
     Atom 60  O   pos: (  0.455568  0.141326  0.676510)  core sigma:         271.07
     Atom 61  H   pos: (  0.423405  0.070195  0.675092)  core sigma:           0.00
     Atom 62  H   pos: (  0.526684  0.132056  0.691127)  core sigma:           0.00
     Atom 63  O   pos: (  0.326823  0.307648  0.675142)  core sigma:         271.07
     Atom 64  H   pos: (  0.389716  0.271715  0.659837)  core sigma:           0.00
     Atom 65  H   pos: (  0.278997  0.249280  0.678426)  core sigma:           0.00
     Atom 66  O   pos: (  0.328640  0.008403  0.084834)  core sigma:         271.07
     Atom 67  H   pos: (  0.329559  0.028183  0.158352)  core sigma:           0.00
     Atom 68  H   pos: ( -0.040597  0.426126  0.077053)  core sigma:           0.00
     Atom 69  O   pos: (  0.321342 -0.041291  1.414957)  core sigma:         271.07
     Atom 70  H   pos: (  0.282972  0.013163  1.448206)  core sigma:           0.00
     Atom 71  H   pos: (  0.346782 -0.011284  1.352844)  core sigma:           0.00
     Atom 72  O   pos: (  0.038445  0.185884  1.009230)  core sigma:         271.07
     Atom 73  H   pos: (  0.041300  0.244865  0.963981)  core sigma:           0.00
     Atom 74  H   pos: ( -0.022992  0.150446  0.989190)  core sigma:           0.00
     Atom 75  O   pos: (  0.028056  0.317640  1.184464)  core sigma:         271.07
     Atom 76  H   pos: (  0.026299  0.273832  1.125070)  core sigma:           0.00
     Atom 77  H   pos: ( -0.036268  0.308930  1.220814)  core sigma:           0.00
     Atom 78  O   pos: ( -0.085051  0.089465  1.561209)  core sigma:         271.07
     Atom 79  H   pos: ( -0.033588  0.051084  1.597734)  core sigma:           0.00
     Atom 80  H   pos: ( -0.076376  0.162243  1.576406)  core sigma:           0.00
     Atom 81  O   pos: (  0.883286  0.055504  0.893390)  core sigma:         271.07
     Atom 82  H   pos: (  0.908549  0.042855  0.825595)  core sigma:           0.00
     Atom 83  H   pos: (  0.828683  0.000503  0.905606)  core sigma:           0.00
     Atom 84  O   pos: (  0.529938  0.382852  0.151260)  core sigma:         271.07
     Atom 85  H   pos: (  0.579400  0.331087  0.134510)  core sigma:           0.00
     Atom 86  H   pos: (  0.565897  0.447493  0.142727)  core sigma:           0.00
     Atom 87  O   pos: (  0.483325  0.304824  1.097181)  core sigma:         271.07
     Atom 88  H   pos: (  0.460838  0.346018  1.040084)  core sigma:           0.00
     Atom 89  H   pos: (  0.432560  0.317856  1.150374)  core sigma:           0.00
     Atom 90  O   pos: (  0.630092  0.057257  1.052640)  core sigma:         271.07
     Atom 91  H   pos: (  0.607579  0.123335  1.030251)  core sigma:           0.00
     Atom 92  H   pos: (  0.674090  0.028080  1.000773)  core sigma:           0.00
     Atom 93  O   pos: ( -0.266156  0.378585  1.437945)  core sigma:         271.07
     Atom 94  H   pos: (  0.674991  0.341164  1.411063)  core sigma:           0.00
     Atom 95  H   pos: (  0.046447 -0.077742  1.507214)  core sigma:           0.00
     Atom 96  O   pos: (  0.817579  0.247939  0.919275)  core sigma:         271.07
     Atom 97  H   pos: (  0.753948  0.267592  0.884544)  core sigma:           0.00
     Atom 98  H   pos: (  0.832337  0.177735  0.898178)  core sigma:           0.00
     Atom 99  O   pos: (  0.526087 -0.018027  0.813426)  core sigma:         271.07
     Atom100  H   pos: (  0.208811  0.397340  0.877852)  core sigma:           0.00
     Atom101  H   pos: (  0.469596 -0.036119  0.765186)  core sigma:           0.00
     Atom102  O   pos: (  0.543272  0.113445  1.284125)  core sigma:         271.07
     Atom103  H   pos: (  0.534447  0.185638  1.297723)  core sigma:           0.00
     Atom104  H   pos: (  0.479832  0.090098  1.248536)  core sigma:           0.00
     Atom105  O   pos: ( -0.172400  0.369724  0.682103)  core sigma:         271.07
     Atom106  H   pos: ( -0.118081  0.340347  0.635855)  core sigma:           0.00
     Atom107  H   pos: ( -0.211899  0.315031  0.711073)  core sigma:           0.00
     Atom108  O   pos: (  0.644152  0.274551  0.810813)  core sigma:         271.07
     Atom109  H   pos: (  0.667529  0.223103  0.760515)  core sigma:           0.00
     Atom110  H   pos: (  0.608421  0.325502  0.768998)  core sigma:           0.00
     Atom111  O   pos: (  0.383857  0.345219 -0.004036)  core sigma:         271.07
     Atom112  H   pos: (  0.417253  0.353283  0.062030)  core sigma:           0.00
     Atom113  H   pos: (  0.359976  0.292290  1.667809)  core sigma:           0.00
     Atom114  O   pos: ( -0.074097  0.291881  1.584855)  core sigma:         271.07
     Atom115  H   pos: ( -0.137458  0.325623  1.604484)  core sigma:           0.00
     Atom116  H   pos: ( -0.046890  0.330450  1.528099)  core sigma:           0.00
     Atom117  O   pos: (  0.151752  0.242388  1.507466)  core sigma:         271.07
     Atom118  H   pos: (  0.127000  0.245794  1.577187)  core sigma:           0.00
     Atom119  H   pos: (  0.094828  0.225890  1.462902)  core sigma:           0.00
     Atom120  O   pos: (  0.436260  0.015793  1.577519)  core sigma:         271.07
     Atom121  H   pos: (  0.505552 -0.005930  1.597112)  core sigma:           0.00
     Atom122  H   pos: (  0.414235 -0.021976  1.517179)  core sigma:           0.00
     Atom123  O   pos: (  0.539943  0.322945  1.314419)  core sigma:         271.07
     Atom124  H   pos: (  0.842539 -0.065086  1.338215)  core sigma:           0.00
     Atom125  H   pos: (  0.468951  0.316678  1.289547)  core sigma:           0.00
     Atom126  O   pos: (  0.728937  0.180269  1.650816)  core sigma:         271.07
     Atom127  H   pos: (  0.741446  0.302800  0.037600)  core sigma:           0.00
     Atom128  H   pos: (  0.724409  0.250172  1.627374)  core sigma:           0.00
     Atom129  O   pos: (  0.544777  0.344804  1.577791)  core sigma:         271.07
     Atom130  H   pos: (  0.607178  0.362585  1.613824)  core sigma:           0.00
     Atom131  H   pos: (  0.505232  0.297711  1.620524)  core sigma:           0.00
     Atom132  O   pos: (  0.684357  0.430472  1.065380)  core sigma:         271.07
     Atom133  H   pos: (  0.651451  0.423694  0.999781)  core sigma:           0.00
     Atom134  H   pos: (  0.678755  0.364223  1.099304)  core sigma:           0.00
     Atom135  O   pos: (  0.152716  0.306396  0.031250)  core sigma:         271.07
     Atom136  H   pos: (  0.152794  0.367750  0.071896)  core sigma:           0.00
     Atom137  H   pos: (  0.128632  0.251647  0.077014)  core sigma:           0.00
     Atom138  O   pos: (  0.324863  0.366612  1.446754)  core sigma:         271.07
     Atom139  H   pos: (  0.642021 -0.095422  1.364834)  core sigma:           0.00
     Atom140  H   pos: (  0.259067  0.337995  1.464704)  core sigma:           0.00
     Atom141  O   pos: (  0.614953  0.148933  1.476054)  core sigma:         271.07
     Atom142  H   pos: (  0.570059  0.127094  1.421158)  core sigma:           0.00
     Atom143  H   pos: (  0.580984  0.204918  1.509396)  core sigma:           0.00
     Atom144  O   pos: (  0.354346  0.150459  0.863692)  core sigma:         271.07
     Atom145  H   pos: (  0.381667  0.116903  0.922750)  core sigma:           0.00
     Atom146  H   pos: (  0.408754  0.151867  0.813030)  core sigma:           0.00
     Atom147  O   pos: ( -0.133594  0.272482  1.304242)  core sigma:         271.07
     Atom148  H   pos: ( -0.089312  0.218536  1.329603)  core sigma:           0.00
     Atom149  H   pos: ( -0.153578  0.314294  1.362018)  core sigma:           0.00
     Atom150  O   pos: (  0.027817  0.140975  1.364997)  core sigma:         271.07
     Atom151  H   pos: (  0.031191  0.070598  1.388253)  core sigma:           0.00
     Atom152  H   pos: (  0.071491  0.145929  1.306171)  core sigma:           0.00
     Atom153  O   pos: (  0.142949  0.024598  0.924322)  core sigma:         271.07
     Atom154  H   pos: (  0.124623 -0.022821  0.977320)  core sigma:           0.00
     Atom155  H   pos: (  0.110850  0.088146  0.945681)  core sigma:           0.00
     Atom156  O   pos: (  0.210969  0.052911  1.556458)  core sigma:         271.07
     Atom157  H   pos: (  0.192394  0.122806  1.535220)  core sigma:           0.00
     Atom158  H   pos: (  0.149197  0.020622  1.584398)  core sigma:           0.00
     Atom159  O   pos: (  0.691886  0.255316  1.186681)  core sigma:         271.07
     Atom160  H   pos: (  0.755597  0.269274  1.223215)  core sigma:           0.00
     Atom161  H   pos: (  0.635741  0.284676  1.227334)  core sigma:           0.00
     Atom162  O   pos: (  0.383038  0.164669  1.435825)  core sigma:         271.07
     Atom163  H   pos: (  0.374169  0.236405  1.451877)  core sigma:           0.00
     Atom164  H   pos: (  0.412725  0.132283  1.494882)  core sigma:           0.00
     Atom165  O   pos: (  0.237831  0.331335  0.997475)  core sigma:         271.07
     Atom166  H   pos: (  0.236879  0.392021  1.039753)  core sigma:           0.00
     Atom167  H   pos: (  0.307090  0.332748  0.969790)  core sigma:           0.00
     Atom168  O   pos: (  0.091473  0.180791  0.776109)  core sigma:         271.07
     Atom169  H   pos: (  0.027124  0.155221  0.746105)  core sigma:           0.00
     Atom170  H   pos: (  0.122648  0.212784  0.716968)  core sigma:           0.00
     Atom171  O   pos: ( -0.013482  0.340101  0.871694)  core sigma:         271.07
     Atom172  H   pos: ( -0.078764  0.305552  0.887772)  core sigma:           0.00
     Atom173  H   pos: (  0.021420  0.299263  0.820253)  core sigma:           0.00
     Atom174  O   pos: (  0.846655  0.104078  1.122868)  core sigma:         271.07
     Atom175  H   pos: (  0.838025  0.152036  1.068076)  core sigma:           0.00
     Atom176  H   pos: ( -0.097853  0.052367  1.116197)  core sigma:           0.00
     Atom177  O   pos: (  0.389655  0.051755  1.177070)  core sigma:         271.07
     Atom178  H   pos: (  0.331617  0.095324  1.159994)  core sigma:           0.00
     Atom179  H   pos: (  0.367059 -0.019778  1.172336)  core sigma:           0.00
     Atom180  O   pos: (  0.226673  0.173218  1.131033)  core sigma:         271.07
     Atom181  H   pos: (  0.167132  0.139366  1.104931)  core sigma:           0.00
     Atom182  H   pos: (  0.234234  0.230304  1.083289)  core sigma:           0.00
     Atom183  O   pos: (  0.738100 -0.067597  0.911639)  core sigma:         271.07
     Atom184  H   pos: (  0.453370  0.324252  0.903247)  core sigma:           0.00
     Atom185  O   pos: (  0.661492 -0.099620  1.246299)  core sigma:         271.07
     Atom186  H   pos: (  0.296623  0.314806  1.232547)  core sigma:           0.00
     Atom187  O   pos: (  0.796440  0.043634  1.365698)  core sigma:         271.07
     Atom188  H   pos: (  0.856668  0.083833  1.375009)  core sigma:           0.00

     Bare contribution in ppm:

     Atom  1  Ca  pos: ( -0.216751  0.384189  0.482748)  bare sigma:         105.76
           105.2155         -3.2664          1.3811
            -2.8788        112.6523          0.2801
             1.6155         -0.2126         99.4257

     Atom  2  Ca  pos: (  0.532215  0.386060  0.344163)  bare sigma:         104.58
           105.4721         -2.2646          0.0064
            -2.4930        109.3172         -0.9963
            -0.5760         -0.8120         98.9441

     Atom  3  Ca  pos: (  0.684191  0.147301  0.341341)  bare sigma:         105.32
           105.1277         -2.7211         -0.9314
            -2.4446        108.1975          0.2943
            -0.6599         -0.3298        102.6382

     Atom  4  Ca  pos: ( -0.052977  0.153516  0.491408)  bare sigma:         106.19
           111.5040         -4.8859         -3.7301
            -5.0959        110.2034         -0.8298
            -4.3982         -1.0685         96.8575

     Atom  5  Ca  pos: (  0.702164  0.065843  1.223981)  bare sigma:         104.15
           102.5660          0.7275          3.7292
            -0.4945        103.0400         -3.4936
             4.3457         -3.3911        106.8383

     Atom  6  Ca  pos: (  0.694779 -0.011716  0.754059)  bare sigma:          96.44
            93.8140          3.0338         -4.1450
             2.1788         98.7830        -10.7228
            -5.2938        -11.6374         96.7212

     Atom  7  Ca  pos: (  0.296453  0.180042  0.025774)  bare sigma:         111.08
           112.5970          0.6876         -3.0524
             0.0042        110.6138         -1.4288
            -2.4819         -1.4250        110.0173

     Atom  8  Ca  pos: (  0.288484  0.380673  0.481513)  bare sigma:         104.90
           105.0061         -2.4420         -1.7062
            -2.5296        111.8836          0.7621
            -1.4783          0.2178         97.8148

     Atom  9  Ca  pos: (  0.034452  0.384592  0.344608)  bare sigma:         100.71
           106.2319         -4.2057          3.6183
            -4.4588        101.4938          1.1004
             4.2120          1.9704         94.3932

     Atom 10  Ca  pos: (  0.180542  0.148476  0.307090)  bare sigma:         107.77
           105.5423         -2.4614          2.5904
            -2.3084        110.2206          2.5343
             2.9133          2.2017        107.5563

     Atom 11  Ca  pos: (  0.445064  0.157542  0.486637)  bare sigma:         103.95
           104.0724         -3.1543         -0.0860
            -3.2602        110.1137         -3.1721
            -0.8500         -3.3958         97.6769

     Atom 12  Ca  pos: (  0.237736  0.031510  0.772895)  bare sigma:         107.75
           101.2132          1.1158         -1.4672
             1.8448        107.2732         -6.4228
            -3.7315         -6.5991        114.7782

     Atom 13  Ca  pos: (  0.736484  0.030108  1.531528)  bare sigma:         111.28
           111.4119          0.0506         -5.5105
             0.0433        105.6804         -3.1877
            -7.1814         -3.6344        116.7497

     Atom 14  Si  pos: (  0.579782  0.093121  0.093724)  bare sigma:         -27.36
           -31.0618         -1.2287         -2.3304
            -1.1792        -30.1884          1.7149
            -3.1611          1.7438        -20.8344

     Atom 15  Si  pos: (  0.196428  0.165445  0.538374)  bare sigma:         -27.33
           -26.8774          3.3544          2.9554
             2.9780        -30.7661         -1.2554
             3.7988         -1.6628        -24.3420

     Atom 16  Si  pos: (  0.424186  0.176338  0.237484)  bare sigma:         -27.36
           -25.9402          4.8215          3.2429
             5.1340        -27.8999          0.4967
             3.3663          0.2824        -28.2361

     Atom 17  Si  pos: (  0.055409  0.064261  0.090546)  bare sigma:         -27.50
           -27.5518          4.8338          2.4505
             4.4798        -30.1498          2.2555
             1.6982          1.4691        -24.8085

     Atom 18  Si  pos: (  0.691098  0.169983  0.568676)  bare sigma:         -27.57
           -27.2685          2.7844         -0.2936
             2.9151        -30.3410         -0.9268
             0.3402         -0.4414        -25.1141

     Atom 19  Si  pos: ( -0.082031  0.164375  0.249797)  bare sigma:         -27.51
           -25.4726          3.4113          0.6234
             3.8805        -28.4995          0.0754
             0.8663          0.4249        -28.5572

     Atom 20  Si  pos: (  0.553340  0.371070  0.572798)  bare sigma:         -27.80
           -28.6692          2.5063         -0.8039
             2.6235        -29.6062          0.9332
            -0.4203          1.2684        -25.1159

     Atom 21  Si  pos: ( -0.210490  0.355740  0.252387)  bare sigma:         -27.51
           -26.1430          3.6471         -0.5060
             3.3157        -29.0146          0.1482
            -0.3075         -0.1069        -27.3760

     Atom 22  Si  pos: (  0.063334  0.371874  0.576641)  bare sigma:         -27.54
           -27.4946          2.9458          0.4800
             3.0981        -29.6718          1.7602
            -0.0087          1.7163        -25.4659

     Atom 23  Si  pos: (  0.286551  0.369517  0.248305)  bare sigma:         -27.44
           -24.9873          4.0201         -0.2323
             3.4087        -29.1098         -0.0181
            -0.0006         -0.5821        -28.2141

     Atom 24  O   pos: ( -0.153712  0.255651  0.204505)  bare sigma:          52.10
            51.1779         -9.3015          1.2750
            -8.9143         59.3650          0.5025
             1.8766          0.4942         45.7677

     Atom 25  O   pos: (  0.926730 -0.012956  0.494277)  bare sigma:          29.22
            30.9396         -0.2220         -0.1908
             0.2966         36.5692          1.2925
             2.4418          4.8798         20.1410

     Atom 26  O   pos: ( -0.133994  0.423761  0.318230)  bare sigma:          34.34
            44.7962         -0.6340          2.7444
            -0.8332         34.4295         -1.0479
            -0.8388         -2.7240         23.7821

     Atom 27  O   pos: (  0.454130  0.334670  0.509992)  bare sigma:          29.24
            35.2464         -1.6710         -1.3394
            -3.4651         31.1773         -0.3515
            -4.4581         -0.7580         21.3077

     Atom 28  O   pos: (  0.696583  0.328273  0.313091)  bare sigma:          35.50
            44.7123         -1.0912         -3.2100
            -2.0177         36.8750         -1.2250
            -0.0637         -1.2787         24.9151

     Atom 29  O   pos: (  0.059074 -0.060712  1.646877)  bare sigma:          47.90
            47.0604          1.7129          2.9673
             0.3891         43.3917          0.2994
             1.9172          1.5636         53.2365

     Atom 30  O   pos: (  0.668667  0.155944  0.157574)  bare sigma:          63.03
            66.0426          6.5574          6.0719
             7.9539         59.0470          4.8403
             9.6076          6.2787         64.0022

     Atom 31  H   pos: (  0.737309  0.163595  0.133214)  bare sigma:          17.66
            28.7368          5.5365         -0.6667
             4.3413         12.6443          0.0379
            -2.1539         -0.6499         11.6101

     Atom 32  O   pos: (  0.722588  0.137732  0.683521)  bare sigma:          32.31
            26.5167          0.1054         -1.7545
             1.5744         45.5679        -12.3119
            -0.8227         -9.1250         24.8405

     Atom 33  O   pos: ( -0.050053  0.105364  0.143906)  bare sigma:          53.12
            54.5992         -3.9973         -7.7194
            -5.1385         50.6618          7.0236
            -7.1632          5.8989         54.0844

     Atom 34  O   pos: (  0.067901  0.421153  0.688961)  bare sigma:          42.45
            42.7507          1.6821         -0.1871
             2.7608         40.4197          8.9258
            -0.0513          9.4091         44.1717

     Atom 35  O   pos: (  0.257862  0.441654  0.151885)  bare sigma:          53.67
            45.9944         -0.6164          1.7963
            -0.7022         57.6271         -7.4353
             1.8762         -7.1084         57.3853

     Atom 36  O   pos: (  0.135984  0.269681  0.578428)  bare sigma:          49.09
            47.1077         -8.9384          1.6213
            -9.3196         54.2118          0.5445
             2.1530         -1.6053         45.9480

     Atom 37  O   pos: (  0.346390  0.269167  0.199906)  bare sigma:          51.81
            49.5693         -7.8090         -1.1964
            -8.0232         57.0460          2.0629
            -0.6266          0.8526         48.8202

     Atom 38  O   pos: (  0.424197 -0.016210  0.484370)  bare sigma:          28.10
            20.6676          1.4600          6.3178
             4.2352         35.9065          2.9067
             6.9102          5.2294         27.7200

     Atom 39  O   pos: (  0.358303  0.429453  0.326409)  bare sigma:          32.52
            32.6667          0.2066          1.1496
             0.5395         36.2300          1.5760
            -1.0512          0.1214         28.6712

     Atom 40  O   pos: ( -0.047486  0.333037  0.538171)  bare sigma:          39.89
            46.0833          0.0839         -2.2816
             0.7235         38.1283          1.7902
            -3.0620          1.4171         35.4645

     Atom 41  O   pos: (  0.185487  0.328952  0.299824)  bare sigma:          34.61
            46.7596         -4.3218         -9.9020
            -6.7000         31.1263         -0.8017
            -8.6787         -3.0097         25.9375

     Atom 42  O   pos: (  0.622444 -0.034271  1.653796)  bare sigma:          48.80
            47.6747         -1.3048         -6.6001
            -0.3611         39.9063         -6.5946
            -4.4252         -4.5261         58.8051

     Atom 43  O   pos: (  0.149428  0.133775  0.123214)  bare sigma:          39.63
            41.3016          7.4601         -1.0202
             8.1824         35.2781         -1.3316
            -1.5088         -1.7927         42.3162

     Atom 44  O   pos: (  0.249616  0.124957  0.638909)  bare sigma:          31.86
            17.9833          2.7234          2.2525
             2.1489         34.8306        -17.9037
             4.2934        -14.6481         42.7740

     Atom 45  O   pos: (  0.477710  0.157869  0.124133)  bare sigma:          54.43
            58.0392         -5.8943         -4.7992
            -6.4845         51.5948          3.8154
            -5.6308          3.2699         53.6517

     Atom 46  O   pos: (  0.113605  0.095897  0.482078)  bare sigma:          31.12
            33.7683          1.2937          0.4627
             2.4284         40.5964          2.3239
            -0.0698          0.9274         18.9811

     Atom 47  O   pos: (  0.353045  0.081437  0.265270)  bare sigma:          37.68
            27.4715          4.9340          1.0395
             6.7811         47.0421         -3.1404
            -2.7192         -4.9945         38.5397

     Atom 48  O   pos: (  0.279697  0.201686  0.454609)  bare sigma:          27.37
            34.9242         -2.5768          5.6240
            -3.9988         26.8251          2.0730
             7.0278          2.1801         20.3485

     Atom 49  O   pos: (  0.505121  0.206710  0.323161)  bare sigma:          39.35
            40.0562          1.9149          3.3597
             1.9305         37.3677          1.7633
             3.2976          1.4782         40.6135

     Atom 50  O   pos: (  0.618676  0.090610  0.508568)  bare sigma:          31.82
            26.8095          0.9955         -0.8581
             3.7339         40.2199          2.9488
            -1.7536         -0.3558         28.4248

     Atom 51  O   pos: (  0.849528  0.095734  0.306549)  bare sigma:          33.63
            36.0509          0.0302         -6.2198
             1.2536         43.2640         -4.3238
            -5.6402         -2.3184         21.5836

     Atom 52  O   pos: (  0.781132  0.204184  0.493305)  bare sigma:          32.89
            43.3318         -2.8122         -2.3611
            -3.4485         31.4357         -0.1743
             2.1117          0.6106         23.8982

     Atom 53  O   pos: (  0.009154  0.209490  0.316171)  bare sigma:          37.09
            40.1970          3.0008          2.0006
             2.5359         42.6037          3.6647
             0.3310          1.2616         28.4773

     Atom 54  O   pos: (  0.535161  0.411327  0.687639)  bare sigma:          37.01
            43.0388         -2.9640         -9.1641
            -3.0641         33.6655          5.4553
            -6.6711          4.5209         34.3364

     Atom 55  O   pos: ( -0.243883  0.409798  0.145616)  bare sigma:          52.32
            44.9635         -4.6064          5.1448
            -2.4800         57.1590         -6.1481
             4.1807         -6.8211         54.8259

     Atom 56  O   pos: (  0.623256  0.270980  0.586878)  bare sigma:          52.05
            50.9425         -9.3165          0.3777
            -9.0512         57.0081         -0.5121
             0.6900         -0.6612         48.1929

     Atom 57  O   pos: ( -0.074549  0.125412  0.681540)  bare sigma:          64.80
            67.9515          4.5520          3.3811
             5.1386         65.7855          1.0474
             2.3898          0.9588         60.6519

     Atom 58  H   pos: (  0.908176  0.055022  0.671555)  bare sigma:          11.87
             4.5210         10.4688         -0.8588
             9.3126         30.9699          0.0425
            -1.0501         -0.1504          0.1119

     Atom 59  H   pos: (  0.855487  0.154649  0.682059)  bare sigma:          15.22
            31.0288         -5.8529         -2.0592
            -4.6350          9.7238          0.1925
            -2.4915          0.6335          4.8949

     Atom 60  O   pos: (  0.455568  0.141326  0.676510)  bare sigma:          64.27
            66.7190          4.7594         -1.1491
             2.9869         67.0401         -2.7709
            -2.2140         -4.3708         59.0626

     Atom 61  H   pos: (  0.423405  0.070195  0.675092)  bare sigma:          10.36
             5.8169         12.5851          0.4807
            13.7752         27.3189         -0.3597
             0.3527         -0.7769         -2.0452

     Atom 62  H   pos: (  0.526684  0.132056  0.691127)  bare sigma:          19.88
            30.8811          1.3697          2.1712
            -0.1785         15.1600         -1.5457
             2.2956         -0.8950         13.5930

     Atom 63  O   pos: (  0.326823  0.307648  0.675142)  bare sigma:          59.35
            54.9033          4.6135         -0.1473
             5.9042         68.1375          2.2441
            -0.1212          1.5263         55.0200

     Atom 64  H   pos: (  0.389716  0.271715  0.659837)  bare sigma:          16.85
            23.0231         -6.1818         -3.9143
            -7.8846         18.1552          1.1041
            -3.3070          1.2135          9.3743

     Atom 65  H   pos: (  0.278997  0.249280  0.678426)  bare sigma:          13.43
            14.5418         10.7982          1.0757
            12.2375         22.8474          1.7226
             1.3430          1.4437          2.9054

     Atom 66  O   pos: (  0.328640  0.008403  0.084834)  bare sigma:          67.36
            61.7389         -1.3042          2.5602
             1.9698         68.9212          7.3808
             6.0366          6.8311         71.4269

     Atom 67  H   pos: (  0.329559  0.028183  0.158352)  bare sigma:          12.52
             2.6231          2.3201          2.7833
             2.8979          5.6600         10.4078
             4.4728         11.2232         29.2835

     Atom 68  H   pos: ( -0.040597  0.426126  0.077053)  bare sigma:          19.65
            23.8413          6.5728          4.7068
             6.9967         18.5245          3.5005
             3.3939          2.5307         16.5935

     Atom 69  O   pos: (  0.321342 -0.041291  1.414957)  bare sigma:          76.47
            71.3826          1.6052         -5.7046
            -0.8317         75.8602          5.4875
            -6.0899          3.8875         82.1797

     Atom 70  H   pos: (  0.282972  0.013163  1.448206)  bare sigma:          16.00
            14.2003         -6.7446         -9.3715
            -7.3832         17.1307          9.2617
            -9.1792          8.3567         16.6549

     Atom 71  H   pos: (  0.346782 -0.011284  1.352844)  bare sigma:          18.83
            12.7673          3.4060         -6.7039
             4.1157         14.6270         -5.1359
            -6.7985         -3.8636         29.0950

     Atom 72  O   pos: (  0.038445  0.185884  1.009230)  bare sigma:          73.62
            73.9629          4.2744          2.1968
             3.1614         76.1075         -2.4164
             2.8855         -0.7732         70.7876

     Atom 73  H   pos: (  0.041300  0.244865  0.963981)  bare sigma:          16.37
             8.8929          0.2094          2.3225
             0.9038         22.0872        -12.3792
             1.2305        -12.7498         18.1334

     Atom 74  H   pos: ( -0.022992  0.150446  0.989190)  bare sigma:          19.39
            25.2808          9.6415          3.8461
             8.1414         18.6429          1.0521
             4.2301          2.0163         14.2318

     Atom 75  O   pos: (  0.028056  0.317640  1.184464)  bare sigma:          79.55
            76.7920          3.6610         -8.7136
             3.0499         79.6314          5.7567
            -8.3041          4.7054         82.2268

     Atom 76  H   pos: (  0.026299  0.273832  1.125070)  bare sigma:          17.48
             8.8568          0.8566         -1.3789
            -0.5312         16.2399         14.1618
            -2.9081         13.2703         27.3528

     Atom 77  H   pos: ( -0.036268  0.308930  1.220814)  bare sigma:          15.76
            23.8513          4.7477        -15.6820
             4.8976          5.5393         -1.8814
           -13.5538         -1.5621         17.9024

     Atom 78  O   pos: ( -0.085051  0.089465  1.561209)  bare sigma:          76.03
            75.4804         -1.3458          3.3299
            -1.8951         83.6141         -1.2607
             3.2886         -0.9512         69.0029

     Atom 79  H   pos: ( -0.033588  0.051084  1.597734)  bare sigma:          17.87
            20.4498        -10.2592          7.6736
            -8.9460         20.0885         -5.8153
             8.3247         -7.3033         13.0718

     Atom 80  H   pos: ( -0.076376  0.162243  1.576406)  bare sigma:          14.54
             4.9113          1.9202          0.4096
             0.3031         35.3342          3.3820
             0.5829          4.7741          3.3787

     Atom 81  O   pos: (  0.883286  0.055504  0.893390)  bare sigma:          68.06
            67.4385          7.3739         -1.3978
             8.5967         70.9524         -1.6407
            -0.9947         -0.6408         65.7924

     Atom 82  H   pos: (  0.908549  0.042855  0.825595)  bare sigma:          19.27
            14.3751          0.8360         -5.0406
             0.1899         13.6855          2.2783
            -5.9244          1.6044         29.7587

     Atom 83  H   pos: (  0.828683  0.000503  0.905606)  bare sigma:           9.72
            16.7653         19.9340         -4.8096
            20.1811         12.6497         -3.8344
            -3.7358         -2.3736         -0.2584

     Atom 84  O   pos: (  0.529938  0.382852  0.151260)  bare sigma:          74.18
            75.4296          3.7736          0.8581
             2.4478         78.6010          1.0348
             0.3491          0.8394         68.4987

     Atom 85  H   pos: (  0.579400  0.331087  0.134510)  bare sigma:          19.04
            21.1911         -7.5616         -2.5360
            -5.9725         23.8349          1.9880
            -2.8191          2.2983         12.1031

     Atom 86  H   pos: (  0.565897  0.447493  0.142727)  bare sigma:          16.25
            14.2197         11.6565         -1.5170
             9.6051         27.8224         -0.6442
            -1.7081         -1.6575          6.7103

     Atom 87  O   pos: (  0.483325  0.304824  1.097181)  bare sigma:          77.53
            71.6915         -2.6254         -2.2632
            -1.6582         69.0562         -5.8448
            -4.4843         -4.2797         91.8456

     Atom 88  H   pos: (  0.460838  0.346018  1.040084)  bare sigma:          18.41
             9.7329         -3.8919          6.6258
            -3.2513         12.8986        -12.8337
             4.6461        -10.7653         32.5951

     Atom 89  H   pos: (  0.432560  0.317856  1.150374)  bare sigma:          16.65
            16.7557         -3.7918        -13.2498
            -4.5847          5.8826          3.1307
           -12.1424          2.5588         27.2991

     Atom 90  O   pos: (  0.630092  0.057257  1.052640)  bare sigma:          79.03
            75.5517         -1.5805         -2.0921
            -2.8794         80.2682          4.2951
            -3.9040          6.7418         81.2637

     Atom 91  H   pos: (  0.607579  0.123335  1.030251)  bare sigma:          19.27
            14.2291         -5.7533          0.6504
            -7.0617         27.6355         -1.6845
             1.3761         -3.0559         15.9436

     Atom 92  H   pos: (  0.674090  0.028080  1.000773)  bare sigma:          17.87
            16.4698         -6.9392         -8.3281
            -5.8771         15.9346          7.3587
            -9.5036          9.8863         21.1979

     Atom 93  O   pos: ( -0.266156  0.378585  1.437945)  bare sigma:          79.05
            77.8729          2.3098          2.9632
             2.6508         73.8723          5.3330
             4.7416          5.1926         85.3933

     Atom 94  H   pos: (  0.674991  0.341164  1.411063)  bare sigma:          19.09
            24.8238          8.2937          6.3705
             8.6668         16.0359          4.2887
             5.1031          3.3262         16.4179

     Atom 95  H   pos: (  0.046447 -0.077742  1.507214)  bare sigma:          17.17
             9.5606          1.2380          2.1836
             1.1653          7.0860          2.4517
             4.0363          3.6569         34.8550

     Atom 96  O   pos: (  0.817579  0.247939  0.919275)  bare sigma:          74.98
            78.5642         -4.2027          3.3424
            -5.9634         78.6909         -2.3708
             1.5399         -0.0242         67.6813

     Atom 97  H   pos: (  0.753948  0.267592  0.884544)  bare sigma:          14.95
            25.7665         -7.4344         12.3858
            -6.6131          7.0667         -2.4931
            12.4660         -3.0360         12.0185

     Atom 98  H   pos: (  0.832337  0.177735  0.898178)  bare sigma:          15.93
             8.2448         -7.6980          0.1638
            -8.8990         32.0076          4.0352
            -0.2342          5.0313          7.5280

     Atom 99  O   pos: (  0.526087 -0.018027  0.813426)  bare sigma:          70.39
            77.6193         -0.3682          6.2050
            -1.4914         61.4725         -3.7411
             4.7717         -3.4315         72.0717

     Atom100  H   pos: (  0.208811  0.397340  0.877852)  bare sigma:          16.35
             9.0052          0.7002          2.0403
             0.0907         12.7784        -13.0785
             2.8893        -11.9381         27.2521

     Atom101  H   pos: (  0.469596 -0.036119  0.765186)  bare sigma:          12.53
            19.7304          3.0748         17.6202
             3.9800          2.3802          2.4248
            16.4268          1.2940         15.4662

     Atom102  O   pos: (  0.543272  0.113445  1.284125)  bare sigma:          66.87
            71.7495         -0.9584          1.0669
            -0.9318         60.8896          3.5744
             0.5459          6.1859         67.9657

     Atom103  H   pos: (  0.534447  0.185638  1.297723)  bare sigma:          16.69
             8.0021         -2.2469         -0.8015
            -1.7196         31.6092          3.9779
            -0.2441          4.6052         10.4595

     Atom104  H   pos: (  0.479832  0.090098  1.248536)  bare sigma:          10.97
            21.1417         10.3035         13.8869
             8.6942          2.4605          6.3451
            13.6550          7.0870          9.2929

     Atom105  O   pos: ( -0.172400  0.369724  0.682103)  bare sigma:          71.95
            74.3175          4.2178         -6.3648
             2.0183         69.7100          3.6904
            -5.8427          2.2217         71.8356

     Atom106  H   pos: ( -0.118081  0.340347  0.635855)  bare sigma:          11.90
            17.2315         -3.6096        -16.1390
            -5.2739          2.9226          6.1114
           -15.9271          4.6308         15.5336

     Atom107  H   pos: ( -0.211899  0.315031  0.711073)  bare sigma:          19.19
            20.5595          7.5700         -5.3205
             9.1868         21.3516         -4.9670
            -5.4543         -4.3765         15.6598

     Atom108  O   pos: (  0.644152  0.274551  0.810813)  bare sigma:          74.02
            74.7658         -7.2524          2.4741
            -6.1568         76.2652          3.8679
             1.5896          3.5966         71.0183

     Atom109  H   pos: (  0.667529  0.223103  0.760515)  bare sigma:          14.44
             7.6437         -8.8377         -5.2068
            -8.7650         18.8776         13.3060
            -5.8753         13.9851         16.8135

     Atom110  H   pos: (  0.608421  0.325502  0.768998)  bare sigma:          15.57
            12.7182        -11.5112          6.8065
           -11.2947         19.1063         -7.4008
             7.5077         -8.9242         14.8880

     Atom111  O   pos: (  0.383857  0.345219 -0.004036)  bare sigma:          68.41
            69.2073          1.5289          0.3308
             1.2715         68.8254         -2.3848
             2.2090         -2.6047         67.1878

     Atom112  H   pos: (  0.417253  0.353283  0.062030)  bare sigma:          16.36
            15.6672          0.5376          9.1821
             1.5169          8.9237          0.7251
             9.9349         -0.7536         24.4904

     Atom113  H   pos: (  0.359976  0.292290  1.667809)  bare sigma:          14.79
            14.0937        -11.5922          1.0216
           -12.1433         23.2974         -2.8324
             0.5375         -1.8325          6.9806

     Atom114  O   pos: ( -0.074097  0.291881  1.584855)  bare sigma:          76.10
            78.7606         -2.7452         -7.4738
            -3.3253         77.6946         -0.0376
            -5.8794         -0.3276         71.8535

     Atom115  H   pos: ( -0.137458  0.325623  1.604484)  bare sigma:          16.60
            26.3939         -8.8943         -8.9268
            -9.9097         13.6274          3.4010
            -7.4535          2.7252          9.7790

     Atom116  H   pos: ( -0.046890  0.330450  1.528099)  bare sigma:          18.14
            15.1871          3.7373         -7.3444
             4.5235         16.9667         -8.4596
            -8.2149         -8.0557         22.2668

     Atom117  O   pos: (  0.151752  0.242388  1.507466)  bare sigma:          74.27
            72.7459         -0.7816          4.3795
            -2.1923         72.5404         -0.8234
             4.2884          0.3689         77.5119

     Atom118  H   pos: (  0.127000  0.245794  1.577187)  bare sigma:          17.17
            11.4915         -1.5876         -2.8845
            -1.3886         10.0153         -0.5666
            -1.0837         -0.0762         30.0047

     Atom119  H   pos: (  0.094828  0.225890  1.462902)  bare sigma:          16.60
            19.5264          4.6385         12.6265
             3.9648         10.8602          5.5202
            10.7427          5.6061         19.4176

     Atom120  O   pos: (  0.436260  0.015793  1.577519)  bare sigma:          68.24
            71.4475         -4.0097          1.5573
            -3.9559         63.7443          0.5229
             2.9260          1.3210         69.5308

     Atom121  H   pos: (  0.505552 -0.005930  1.597112)  bare sigma:          13.54
            28.2373         -6.5927          9.7270
            -7.6150          4.2530         -2.3604
             8.7111         -1.8299          8.1176

     Atom122  H   pos: (  0.414235 -0.021976  1.517179)  bare sigma:          15.23
            12.5277          2.4356          8.7343
             3.5332         11.3119          8.2957
            10.2521          7.5049         21.8582

     Atom123  O   pos: (  0.539943  0.322945  1.314419)  bare sigma:          66.52
            65.9514         -2.8389          1.6735
            -3.1487         71.6452          6.2589
             3.6881          5.3603         61.9767

     Atom124  H   pos: (  0.842539 -0.065086  1.338215)  bare sigma:          11.39
             1.9698         -7.4310         -0.3920
            -5.6529         28.4161         11.4371
            -0.0821         11.5426          3.7718

     Atom125  H   pos: (  0.468951  0.316678  1.289547)  bare sigma:          14.49
            28.3890         -2.4720          9.0450
            -2.5368          5.5393          0.0379
             8.5529          0.8025          9.5477

     Atom126  O   pos: (  0.728937  0.180269  1.650816)  bare sigma:          73.87
            66.4068         -0.1866          4.0943
             0.2048         78.3350          1.0910
             5.1593          0.5703         76.8673

     Atom127  H   pos: (  0.741446  0.302800  0.037600)  bare sigma:          18.01
            11.6637          1.6964          8.4993
             2.4644         14.7262          3.9931
             8.1003          2.4567         27.6547

     Atom128  H   pos: (  0.724409  0.250172  1.627374)  bare sigma:          18.42
            10.2944          0.2325          1.9143
            -0.6375         31.6114         -5.8285
             2.3682         -4.0585         13.3451

     Atom129  O   pos: (  0.544777  0.344804  1.577791)  bare sigma:          73.63
            79.7477          4.7860          0.4531
             5.6153         73.0310         -3.3320
            -0.7266         -3.3282         68.0981

     Atom130  H   pos: (  0.607178  0.362585  1.613824)  bare sigma:          17.22
            28.8014          7.3580          7.3825
             6.4398         10.8967          0.7372
             9.4221          1.7495         11.9477

     Atom131  H   pos: (  0.505232  0.297711  1.620524)  bare sigma:          14.68
            18.2673         11.2654         -9.0291
            12.8439         13.8448         -9.3142
            -9.9745         -9.8279         11.9401

     Atom132  O   pos: (  0.684357  0.430472  1.065380)  bare sigma:          76.23
            71.3467         -1.8923          0.5362
            -3.5839         76.2773         -9.1484
             0.8302         -8.3905         81.0526

     Atom133  H   pos: (  0.651451  0.423694  0.999781)  bare sigma:          19.31
            15.8750         -1.5190          7.7241
            -0.9313         13.2154         -2.0119
             7.1310         -3.1428         28.8445

     Atom134  H   pos: (  0.678755  0.364223  1.099304)  bare sigma:          15.47
             5.1494         -0.2292         -0.4142
            -1.1749         24.9510        -15.6927
             0.0836        -13.5686         16.3234

     Atom135  O   pos: (  0.152716  0.306396  0.031250)  bare sigma:          68.43
            64.6024         -3.0336          2.3308
            -1.8153         77.9401          1.3845
             2.2446         -0.3177         62.7537

     Atom136  H   pos: (  0.152794  0.367750  0.071896)  bare sigma:          16.99
            11.2838          0.1780          1.3877
             0.6665         26.1533          8.6307
             1.8410          9.9089         13.5395

     Atom137  H   pos: (  0.128632  0.251647  0.077014)  bare sigma:          14.03
             4.4586          4.6590         -3.2368
             3.3316         26.8746        -11.1177
            -3.1381        -12.7156         10.7639

     Atom138  O   pos: (  0.324863  0.366612  1.446754)  bare sigma:          68.33
            63.3456          1.1244         -1.4019
             2.5927         67.0874          1.9854
            -0.7344          1.8727         74.5539

     Atom139  H   pos: (  0.642021 -0.095422  1.364834)  bare sigma:          10.56
            -1.1322          0.0607         -5.6094
            -0.3095         -2.1929          0.3567
            -6.3767          0.1524         35.0011

     Atom140  H   pos: (  0.259067  0.337995  1.464704)  bare sigma:          17.02
            25.7681          7.9424         -7.5797
             7.9279         13.8270         -3.2831
            -6.2028         -2.4371         11.4536

     Atom141  O   pos: (  0.614953  0.148933  1.476054)  bare sigma:          72.58
            73.3062         -4.0212          5.0556
            -4.2513         71.4623          3.5941
             4.9405          2.7570         72.9630

     Atom142  H   pos: (  0.570059  0.127094  1.421158)  bare sigma:          15.87
            13.5903          2.2505         10.7241
             1.0343          8.5579          5.2055
             9.1364          5.2588         25.4736

     Atom143  H   pos: (  0.580984  0.204918  1.509396)  bare sigma:          18.14
            14.3364         -7.3148         -3.1224
            -5.8040         23.9427          9.4235
            -1.8597          8.2443         16.1504

     Atom144  O   pos: (  0.354346  0.150459  0.863692)  bare sigma:          79.82
            79.5347          0.9561         -4.1392
            -0.1498         74.7798          1.4453
            -2.5543         -0.4806         85.1558

     Atom145  H   pos: (  0.381667  0.116903  0.922750)  bare sigma:          20.30
            15.4894         -2.9729          5.0207
            -1.9223         17.0042         -5.7642
             2.8124         -4.7456         28.4049

     Atom146  H   pos: (  0.408754  0.151867  0.813030)  bare sigma:          17.23
            17.7927          0.3453        -12.8372
            -0.5484          8.8901          0.0612
           -10.6004         -0.1747         25.0027

     Atom147  O   pos: ( -0.133594  0.272482  1.304242)  bare sigma:          73.79
            77.4735         -4.5590          0.1182
            -3.1442         71.1995          3.2894
            -0.9796          4.1328         72.6836

     Atom148  H   pos: ( -0.089312  0.218536  1.329603)  bare sigma:          16.39
            18.2759        -11.0209          4.0126
           -10.8888         19.5690         -3.7362
             5.3274         -5.0213         11.3288

     Atom149  H   pos: ( -0.153578  0.314294  1.362018)  bare sigma:          16.57
            13.7162         -5.1334         -5.4136
            -5.7692         14.6595         10.2535
            -6.4454         11.7184         21.3201

     Atom150  O   pos: (  0.027817  0.140975  1.364997)  bare sigma:          80.52
            76.3727         -0.6854         -1.8742
             0.8245         83.1569         -5.7051
            -1.9894         -5.0688         82.0206

     Atom151  H   pos: (  0.031191  0.070598  1.388253)  bare sigma:          17.19
             8.9479         -0.9921          0.2714
             0.2673         29.7488         -9.3728
            -0.0476         -7.4282         12.8778

     Atom152  H   pos: (  0.071491  0.145929  1.306171)  bare sigma:          19.58
            18.2594          1.8489         -8.5762
             0.5928         13.4920         -2.7199
            -8.0428         -3.9692         26.9944

     Atom153  O   pos: (  0.142949  0.024598  0.924322)  bare sigma:          74.60
            72.0458         -2.6648         -9.7117
            -2.6387         74.7157         -0.3268
            -9.5653         -0.5273         77.0321

     Atom154  H   pos: (  0.124623 -0.022821  0.977320)  bare sigma:          18.57
            13.9191          2.9481         -6.7375
             2.0431         20.6396         -6.9709
            -7.1095         -8.6184         21.1526

     Atom155  H   pos: (  0.110850  0.088146  0.945681)  bare sigma:          15.95
            11.9337        -10.8712         -5.0096
           -10.1677         25.4671          5.6189
            -5.8369          7.5800         10.4408

     Atom156  O   pos: (  0.210969  0.052911  1.556458)  bare sigma:          66.49
            65.6850          2.4321         -1.9316
             1.4914         69.2006         -2.4629
            -1.2931         -1.8966         64.5700

     Atom157  H   pos: (  0.192394  0.122806  1.535220)  bare sigma:          13.38
             5.7808         -7.4808          1.8386
            -6.7356         29.5985         -7.7105
             1.7114         -7.8575          4.7474

     Atom158  H   pos: (  0.149197  0.020622  1.584398)  bare sigma:          15.20
            21.6015         11.6104         -8.3997
            10.2123         14.1361         -5.5206
            -7.4958         -6.0508          9.8503

     Atom159  O   pos: (  0.691886  0.255316  1.186681)  bare sigma:          72.90
            76.8989         -3.0995          0.3482
            -3.8353         70.1378         -0.0983
             1.4769         -0.8600         71.6714

     Atom160  H   pos: (  0.755597  0.269274  1.223215)  bare sigma:          15.14
            28.0804          1.6694         11.7339
             2.3983          4.2230          2.4543
            13.0201          2.2285         13.1081

     Atom161  H   pos: (  0.635741  0.284676  1.227334)  bare sigma:          14.54
            21.9725         -7.8055        -10.9844
            -9.2141          7.2555          4.6815
           -11.8839          4.6401         14.4053

     Atom162  O   pos: (  0.383038  0.164669  1.435825)  bare sigma:          78.52
            72.1141         -3.9144          0.9152
            -5.0361         88.4323         -5.1639
             0.7064         -4.5455         75.0212

     Atom163  H   pos: (  0.374169  0.236405  1.451877)  bare sigma:          17.02
             8.0218         -5.6763         -0.4752
            -7.2780         34.4691         -0.2987
            -0.9528          2.1820          8.5743

     Atom164  H   pos: (  0.412725  0.132283  1.494882)  bare sigma:          18.67
            12.9116         -4.6583          5.4752
            -3.8027         20.5253         -9.0290
             5.8727        -11.2141         22.5794

     Atom165  O   pos: (  0.237831  0.331335  0.997475)  bare sigma:          74.14
            74.0176          2.5981         -4.9637
             4.5659         74.9823         -0.2945
            -5.5849         -0.1088         73.4095

     Atom166  H   pos: (  0.236879  0.392021  1.039753)  bare sigma:          18.10
            12.0602          3.0574         -0.2233
             2.0184         24.7372          9.5397
            -1.1828          9.5319         17.5078

     Atom167  H   pos: (  0.307090  0.332748  0.969790)  bare sigma:          17.04
            28.6410          1.9318         -9.0954
             3.8081          8.8833         -0.5897
            -8.6601          0.6306         13.5947

     Atom168  O   pos: (  0.091473  0.180791  0.776109)  bare sigma:          72.57
            78.0804          3.7895         -1.3830
             3.0794         69.7555          1.1549
            -2.5609          0.1509         69.8810

     Atom169  H   pos: (  0.027124  0.155221  0.746105)  bare sigma:          14.26
            27.8621         10.3020         10.1180
             9.8022          5.9360          3.2723
            10.9673          3.7473          8.9776

     Atom170  H   pos: (  0.122648  0.212784  0.716968)  bare sigma:          17.59
            15.6771          3.0561         -7.3198
             3.4580         13.2577         -7.3245
            -9.1547         -7.7166         23.8465

     Atom171  O   pos: ( -0.013482  0.340101  0.871694)  bare sigma:          69.02
            69.6018         -1.0543         -4.3723
             0.3803         71.5865         -3.7998
            -4.3479         -4.4153         65.8615

     Atom172  H   pos: ( -0.078764  0.305552  0.887772)  bare sigma:          14.31
            26.1637         10.1806         -8.2493
            11.3636         10.7917         -4.7675
            -7.6819         -4.3472          5.9720

     Atom173  H   pos: (  0.021420  0.299263  0.820253)  bare sigma:          16.58
            14.5189         -6.0693         -8.4931
            -7.5710         17.6780          7.4901
            -9.3958          6.1068         17.5529

     Atom174  O   pos: (  0.846655  0.104078  1.122868)  bare sigma:          75.61
            76.9718         -4.3804         -6.9958
            -2.7502         72.7328         -1.1943
            -7.6937          0.8023         77.1224

     Atom175  H   pos: (  0.838025  0.152036  1.068076)  bare sigma:          19.58
            13.3136         -2.2185         -0.6456
            -2.8893         20.0991         -8.0443
             0.3417         -8.9931         25.3191

     Atom176  H   pos: ( -0.097853  0.052367  1.116197)  bare sigma:          14.40
            18.4015        -14.8493         -5.9070
           -13.2981         16.5258          3.3558
            -7.1874          5.0310          8.2741

     Atom177  O   pos: (  0.389655  0.051755  1.177070)  bare sigma:          77.33
            77.0340          0.9762          6.2630
            -0.2654         85.2016         -0.4578
             6.6688          0.9566         69.7557

     Atom178  H   pos: (  0.331617  0.095324  1.159994)  bare sigma:          15.06
            21.5200        -14.6841          7.0123
           -13.4980         16.6415         -4.6190
             6.8542         -4.6118          7.0204

     Atom179  H   pos: (  0.367059 -0.019778  1.172336)  bare sigma:          13.58
             3.8294          9.5205          0.7096
             8.1357         34.2334          1.0141
             0.8669          1.6424          2.6886

     Atom180  O   pos: (  0.226673  0.173218  1.131033)  bare sigma:          80.27
            81.9278          2.3292          5.3929
             3.9284         83.6824         -6.2445
             3.7056         -6.0444         75.1863

     Atom181  H   pos: (  0.167132  0.139366  1.104931)  bare sigma:          19.98
            26.5527          7.4931          6.4214
             6.6865         16.5514          1.9163
             7.3705          2.9587         16.8434

     Atom182  H   pos: (  0.234234  0.230304  1.083289)  bare sigma:          15.54
             6.5898          3.7789          0.0976
             5.3047         23.0271        -14.0988
            -1.2549        -15.0957         17.0001

     Atom183  O   pos: (  0.738100 -0.067597  0.911639)  bare sigma:          53.74
            52.3504          8.5555          1.7086
             8.1058         41.5076        -10.4268
             4.0514        -12.1725         67.3485

     Atom184  H   pos: (  0.453370  0.324252  0.903247)  bare sigma:          20.57
            16.8350         -2.6285         -1.1148
            -2.7729         26.2294          2.4548
            -0.9330          2.0715         18.6416

     Atom185  O   pos: (  0.661492 -0.099620  1.246299)  bare sigma:          57.83
            46.6025         -5.0446         -5.8343
             2.5967         64.2903          1.5338
            -9.5576         -4.0119         62.5997

     Atom186  H   pos: (  0.296623  0.314806  1.232547)  bare sigma:          19.86
            21.4472          7.4808          3.6815
             8.3304         20.5312          3.5863
             3.2026          3.2310         17.6150

     Atom187  O   pos: (  0.796440  0.043634  1.365698)  bare sigma:          46.31
            31.8074        -13.5263          1.8282
           -15.5768         39.2986         -2.8364
             8.0892          1.8711         67.8260

     Atom188  H   pos: (  0.856668  0.083833  1.375009)  bare sigma:          19.82
            23.7323          6.1597          2.5460
             6.0255         17.7709          0.4834
             3.2102          0.8064         17.9497

     Diamagnetic contribution in ppm:

     Atom  1  Ca  pos: ( -0.216751  0.384189  0.482748)  dia sigma:          -4.21
            -4.2166          0.0013          0.0000
             0.0013         -4.2333         -0.0021
             0.0000         -0.0021         -4.1928

     Atom  2  Ca  pos: (  0.532215  0.386060  0.344163)  dia sigma:          -4.21
            -4.2172          0.0001          0.0007
             0.0001         -4.2240          0.0022
             0.0007          0.0022         -4.2008

     Atom  3  Ca  pos: (  0.684191  0.147301  0.341341)  dia sigma:          -4.22
            -4.2183          0.0011          0.0014
             0.0011         -4.2254         -0.0005
             0.0014         -0.0005         -4.2182

     Atom  4  Ca  pos: ( -0.052977  0.153516  0.491408)  dia sigma:          -4.22
            -4.2394          0.0119          0.0109
             0.0119         -4.2318          0.0022
             0.0109          0.0022         -4.1888

     Atom  5  Ca  pos: (  0.702164  0.065843  1.223981)  dia sigma:          -4.24
            -4.2482         -0.0050         -0.0088
            -0.0050         -4.2365          0.0117
            -0.0088          0.0117         -4.2413

     Atom  6  Ca  pos: (  0.694779 -0.011716  0.754059)  dia sigma:          -4.20
            -4.2062         -0.0080          0.0248
            -0.0080         -4.2086          0.0288
             0.0248          0.0288         -4.1940

     Atom  7  Ca  pos: (  0.296453  0.180042  0.025774)  dia sigma:          -4.25
            -4.2562          0.0063          0.0154
             0.0063         -4.2498          0.0041
             0.0154          0.0041         -4.2380

     Atom  8  Ca  pos: (  0.288484  0.380673  0.481513)  dia sigma:          -4.21
            -4.2166          0.0040          0.0043
             0.0040         -4.2279         -0.0013
             0.0043         -0.0013         -4.1798

     Atom  9  Ca  pos: (  0.034452  0.384592  0.344608)  dia sigma:          -4.21
            -4.2336          0.0070         -0.0063
             0.0070         -4.2079         -0.0066
            -0.0063         -0.0066         -4.1764

     Atom 10  Ca  pos: (  0.180542  0.148476  0.307090)  dia sigma:          -4.23
            -4.2261          0.0069         -0.0068
             0.0069         -4.2401         -0.0036
            -0.0068         -0.0036         -4.2299

     Atom 11  Ca  pos: (  0.445064  0.157542  0.486637)  dia sigma:          -4.22
            -4.2274          0.0092         -0.0042
             0.0092         -4.2472          0.0079
            -0.0042          0.0079         -4.1983

     Atom 12  Ca  pos: (  0.237736  0.031510  0.772895)  dia sigma:          -4.22
            -4.1989          0.0059          0.0152
             0.0059         -4.2187          0.0288
             0.0152          0.0288         -4.2525

     Atom 13  Ca  pos: (  0.736484  0.030108  1.531528)  dia sigma:          -4.26
            -4.2617         -0.0016          0.0170
            -0.0016         -4.2409          0.0047
             0.0170          0.0047         -4.2692

     Atom 14  Si  pos: (  0.579782  0.093121  0.093724)  dia sigma:           1.92
             1.9460          0.0068          0.0241
             0.0068          1.9429         -0.0113
             0.0241         -0.0113          1.8651

     Atom 15  Si  pos: (  0.196428  0.165445  0.538374)  dia sigma:           1.97
             1.9638         -0.0330         -0.0318
            -0.0330          2.0132          0.0178
            -0.0318          0.0178          1.9304

     Atom 16  Si  pos: (  0.424186  0.176338  0.237484)  dia sigma:           1.91
             1.8972         -0.0496         -0.0280
            -0.0496          1.9127          0.0012
            -0.0280          0.0012          1.9120

     Atom 17  Si  pos: (  0.055409  0.064261  0.090546)  dia sigma:           1.92
             1.9226         -0.0348         -0.0180
            -0.0348          1.9433         -0.0137
            -0.0180         -0.0137          1.9032

     Atom 18  Si  pos: (  0.691098  0.169983  0.568676)  dia sigma:           1.97
             1.9774         -0.0274          0.0016
            -0.0274          1.9984          0.0046
             0.0016          0.0046          1.9413

     Atom 19  Si  pos: ( -0.082031  0.164375  0.249797)  dia sigma:           1.95
             1.9408         -0.0386         -0.0087
            -0.0386          1.9633          0.0090
            -0.0087          0.0090          1.9549

     Atom 20  Si  pos: (  0.553340  0.371070  0.572798)  dia sigma:           1.97
             1.9814         -0.0241          0.0014
            -0.0241          1.9975         -0.0043
             0.0014         -0.0043          1.9413

     Atom 21  Si  pos: ( -0.210490  0.355740  0.252387)  dia sigma:           1.95
             1.9409         -0.0316          0.0100
            -0.0316          1.9704         -0.0084
             0.0100         -0.0084          1.9440

     Atom 22  Si  pos: (  0.063334  0.371874  0.576641)  dia sigma:           1.93
             1.9336         -0.0318         -0.0027
            -0.0318          1.9549         -0.0121
            -0.0027         -0.0121          1.8968

     Atom 23  Si  pos: (  0.286551  0.369517  0.248305)  dia sigma:           1.95
             1.9202         -0.0435          0.0007
            -0.0435          1.9664          0.0017
             0.0007          0.0017          1.9566

     Atom 24  O   pos: ( -0.153712  0.255651  0.204505)  dia sigma:          18.33
            18.2902         -0.2944          0.0308
            -0.2944         18.5150          0.0562
             0.0308          0.0562         18.1919

     Atom 25  O   pos: (  0.926730 -0.012956  0.494277)  dia sigma:          17.85
            17.8292          0.0794         -0.1284
             0.0794         17.8171         -0.0985
            -0.1284         -0.0985         17.9115

     Atom 26  O   pos: ( -0.133994  0.423761  0.318230)  dia sigma:          17.80
            17.7824          0.0731          0.1444
             0.0731         17.8213          0.0784
             0.1444          0.0784         17.8077

     Atom 27  O   pos: (  0.454130  0.334670  0.509992)  dia sigma:          17.82
            17.8614          0.0752          0.1373
             0.0752         17.7538          0.0748
             0.1373          0.0748         17.8535

     Atom 28  O   pos: (  0.696583  0.328273  0.313091)  dia sigma:          17.78
            17.8243          0.0269         -0.1714
             0.0269         17.6995         -0.0905
            -0.1714         -0.0905         17.8227

     Atom 29  O   pos: (  0.059074 -0.060712  1.646877)  dia sigma:          17.53
            17.4251          0.0143          0.0449
             0.0143         17.4055          0.0480
             0.0449          0.0480         17.7597

     Atom 30  O   pos: (  0.668667  0.155944  0.157574)  dia sigma:          18.28
            18.8782          0.2586         -0.1653
             0.2586         17.8700          0.1115
            -0.1653          0.1115         18.0925

     Atom 31  H   pos: (  0.737309  0.163595  0.133214)  dia sigma:           1.02
             1.0151         -0.0000         -0.0000
            -0.0000          1.0151         -0.0000
            -0.0000         -0.0000          1.0151

     Atom 32  O   pos: (  0.722588  0.137732  0.683521)  dia sigma:          17.71
            17.6661          0.0615          0.0418
             0.0615         17.5382         -0.0198
             0.0418         -0.0198         17.9395

     Atom 33  O   pos: ( -0.050053  0.105364  0.143906)  dia sigma:          18.31
            18.3509         -0.0813         -0.2257
            -0.0813         18.1490          0.2543
            -0.2257          0.2543         18.4197

     Atom 34  O   pos: (  0.067901  0.421153  0.688961)  dia sigma:          17.77
            17.6592          0.0990          0.0654
             0.0990         17.7210          0.1677
             0.0654          0.1677         17.9403

     Atom 35  O   pos: (  0.257862  0.441654  0.151885)  dia sigma:          18.52
            18.2930         -0.0229          0.0782
            -0.0229         18.7218         -0.3305
             0.0782         -0.3305         18.5372

     Atom 36  O   pos: (  0.135984  0.269681  0.578428)  dia sigma:          18.41
            18.3712         -0.2819         -0.0977
            -0.2819         18.6401          0.0883
            -0.0977          0.0883         18.2104

     Atom 37  O   pos: (  0.346390  0.269167  0.199906)  dia sigma:          18.29
            18.2225         -0.3466          0.0883
            -0.3466         18.4837          0.0484
             0.0883          0.0484         18.1647

     Atom 38  O   pos: (  0.424197 -0.016210  0.484370)  dia sigma:          17.82
            17.7743          0.0719         -0.1027
             0.0719         17.7924         -0.1383
            -0.1027         -0.1383         17.9057

     Atom 39  O   pos: (  0.358303  0.429453  0.326409)  dia sigma:          17.86
            17.8451          0.0693          0.1333
             0.0693         17.8669          0.1250
             0.1333          0.1250         17.8760

     Atom 40  O   pos: ( -0.047486  0.333037  0.538171)  dia sigma:          17.71
            17.8408          0.1122          0.0545
             0.1122         17.5520          0.0516
             0.0545          0.0516         17.7446

     Atom 41  O   pos: (  0.185487  0.328952  0.299824)  dia sigma:          17.86
            17.9601          0.0987         -0.1025
             0.0987         17.7954         -0.0336
            -0.1025         -0.0336         17.8393

     Atom 42  O   pos: (  0.622444 -0.034271  1.653796)  dia sigma:          17.63
            17.5829         -0.0609         -0.0359
            -0.0609         17.4865          0.0770
            -0.0359          0.0770         17.8183

     Atom 43  O   pos: (  0.149428  0.133775  0.123214)  dia sigma:          17.73
            17.8016          0.1622          0.0894
             0.1622         17.7202          0.0552
             0.0894          0.0552         17.6682

     Atom 44  O   pos: (  0.249616  0.124957  0.638909)  dia sigma:          17.81
            17.7084          0.0049          0.1492
             0.0049         17.7727         -0.0013
             0.1492         -0.0013         17.9496

     Atom 45  O   pos: (  0.477710  0.157869  0.124133)  dia sigma:          18.27
            18.3520         -0.2322         -0.2299
            -0.2322         18.0320          0.1022
            -0.2299          0.1022         18.4196

     Atom 46  O   pos: (  0.113605  0.095897  0.482078)  dia sigma:          17.85
            17.8801          0.1100          0.1162
             0.1100         17.8241          0.0700
             0.1162          0.0700         17.8456

     Atom 47  O   pos: (  0.353045  0.081437  0.265270)  dia sigma:          17.79
            17.7718          0.1810         -0.0307
             0.1810         17.8839         -0.0046
            -0.0307         -0.0046         17.7039

     Atom 48  O   pos: (  0.279697  0.201686  0.454609)  dia sigma:          17.78
            17.8085          0.0665         -0.1645
             0.0665         17.7018         -0.0391
            -0.1645         -0.0391         17.8155

     Atom 49  O   pos: (  0.505121  0.206710  0.323161)  dia sigma:          17.74
            17.7963          0.0059          0.2012
             0.0059         17.6409          0.0644
             0.2012          0.0644         17.7879

     Atom 50  O   pos: (  0.618676  0.090610  0.508568)  dia sigma:          17.76
            17.7521          0.1008          0.1417
             0.1008         17.7414          0.0514
             0.1417          0.0514         17.7997

     Atom 51  O   pos: (  0.849528  0.095734  0.306549)  dia sigma:          17.85
            17.8483          0.0783         -0.1206
             0.0783         17.8456         -0.1036
            -0.1206         -0.1036         17.8566

     Atom 52  O   pos: (  0.781132  0.204184  0.493305)  dia sigma:          17.81
            17.8110          0.0823         -0.1261
             0.0823         17.7394         -0.1096
            -0.1261         -0.1096         17.8807

     Atom 53  O   pos: (  0.009154  0.209490  0.316171)  dia sigma:          17.76
            17.7839          0.0410          0.1321
             0.0410         17.7020          0.1315
             0.1321          0.1315         17.8014

     Atom 54  O   pos: (  0.535161  0.411327  0.687639)  dia sigma:          17.73
            17.6154          0.0867          0.0022
             0.0867         17.6081          0.0694
             0.0022          0.0694         17.9523

     Atom 55  O   pos: ( -0.243883  0.409798  0.145616)  dia sigma:          18.42
            18.1466         -0.0299          0.0917
            -0.0299         18.5472         -0.2871
             0.0917         -0.2871         18.5733

     Atom 56  O   pos: (  0.623256  0.270980  0.586878)  dia sigma:          18.67
            18.6855         -0.2742         -0.0050
            -0.2742         18.9031          0.0081
            -0.0050          0.0081         18.4301

     Atom 57  O   pos: ( -0.074549  0.125412  0.681540)  dia sigma:          18.04
            18.2445         -0.2267         -0.1311
            -0.2267         18.3986          0.0458
            -0.1311          0.0458         17.4709

     Atom 58  H   pos: (  0.908176  0.055022  0.671555)  dia sigma:           0.92
             0.9208         -0.0000         -0.0000
            -0.0000          0.9208         -0.0000
            -0.0000         -0.0000          0.9208

     Atom 59  H   pos: (  0.855487  0.154649  0.682059)  dia sigma:           0.97
             0.9730         -0.0000         -0.0000
            -0.0000          0.9730         -0.0000
            -0.0000         -0.0000          0.9730

     Atom 60  O   pos: (  0.455568  0.141326  0.676510)  dia sigma:          17.99
            18.5578          0.1662          0.2457
             0.1662         18.0084         -0.0139
             0.2457         -0.0139         17.4079

     Atom 61  H   pos: (  0.423405  0.070195  0.675092)  dia sigma:           0.88
             0.8788         -0.0000         -0.0000
            -0.0000          0.8788         -0.0000
            -0.0000         -0.0000          0.8788

     Atom 62  H   pos: (  0.526684  0.132056  0.691127)  dia sigma:           1.06
             1.0569         -0.0000         -0.0000
            -0.0000          1.0569         -0.0000
            -0.0000         -0.0000          1.0569

     Atom 63  O   pos: (  0.326823  0.307648  0.675142)  dia sigma:          18.19
            18.7623          0.0494         -0.2252
             0.0494         18.2725          0.0357
            -0.2252          0.0357         17.5335

     Atom 64  H   pos: (  0.389716  0.271715  0.659837)  dia sigma:           1.01
             1.0125         -0.0000         -0.0000
            -0.0000          1.0125         -0.0000
            -0.0000         -0.0000          1.0125

     Atom 65  H   pos: (  0.278997  0.249280  0.678426)  dia sigma:           0.94
             0.9434         -0.0000         -0.0000
            -0.0000          0.9434         -0.0000
            -0.0000         -0.0000          0.9434

     Atom 66  O   pos: (  0.328640  0.008403  0.084834)  dia sigma:          18.02
            18.0415          0.5723          0.1891
             0.5723         17.8085          0.2819
             0.1891          0.2819         18.2151

     Atom 67  H   pos: (  0.329559  0.028183  0.158352)  dia sigma:           0.94
             0.9380         -0.0000         -0.0000
            -0.0000          0.9380         -0.0000
            -0.0000         -0.0000          0.9380

     Atom 68  H   pos: ( -0.040597  0.426126  0.077053)  dia sigma:           1.05
             1.0471         -0.0000         -0.0000
            -0.0000          1.0471         -0.0000
            -0.0000         -0.0000          1.0471

     Atom 69  O   pos: (  0.321342 -0.041291  1.414957)  dia sigma:          18.05
            17.7349         -0.2666         -0.5949
            -0.2666         18.0152         -0.0954
            -0.5949         -0.0954         18.3984

     Atom 70  H   pos: (  0.282972  0.013163  1.448206)  dia sigma:           0.99
             0.9909         -0.0000         -0.0000
            -0.0000          0.9909         -0.0000
            -0.0000         -0.0000          0.9909

     Atom 71  H   pos: (  0.346782 -0.011284  1.352844)  dia sigma:           1.03
             1.0290         -0.0000         -0.0000
            -0.0000          1.0290         -0.0000
            -0.0000         -0.0000          1.0290

     Atom 72  O   pos: (  0.038445  0.185884  1.009230)  dia sigma:          17.99
            18.0681          0.5192          0.2045
             0.5192         18.2056         -0.3363
             0.2045         -0.3363         17.6827

     Atom 73  H   pos: (  0.041300  0.244865  0.963981)  dia sigma:           0.99
             0.9915         -0.0000         -0.0000
            -0.0000          0.9915         -0.0000
            -0.0000         -0.0000          0.9915

     Atom 74  H   pos: ( -0.022992  0.150446  0.989190)  dia sigma:           1.03
             1.0329         -0.0000         -0.0000
            -0.0000          1.0329         -0.0000
            -0.0000         -0.0000          1.0329

     Atom 75  O   pos: (  0.028056  0.317640  1.184464)  dia sigma:          18.10
            18.1300          0.1478         -0.4450
             0.1478         17.8351          0.4814
            -0.4450          0.4814         18.3208

     Atom 76  H   pos: (  0.026299  0.273832  1.125070)  dia sigma:           1.01
             1.0149         -0.0000         -0.0000
            -0.0000          1.0149         -0.0000
            -0.0000         -0.0000          1.0149

     Atom 77  H   pos: ( -0.036268  0.308930  1.220814)  dia sigma:           0.99
             0.9914         -0.0000         -0.0000
            -0.0000          0.9914         -0.0000
            -0.0000         -0.0000          0.9914

     Atom 78  O   pos: ( -0.085051  0.089465  1.561209)  dia sigma:          18.15
            18.0500         -0.2694          0.4526
            -0.2694         18.6847         -0.0946
             0.4526         -0.0946         17.7091

     Atom 79  H   pos: ( -0.033588  0.051084  1.597734)  dia sigma:           1.02
             1.0161         -0.0000         -0.0000
            -0.0000          1.0161         -0.0000
            -0.0000         -0.0000          1.0161

     Atom 80  H   pos: ( -0.076376  0.162243  1.576406)  dia sigma:           0.97
             0.9680         -0.0000         -0.0000
            -0.0000          0.9680         -0.0000
            -0.0000         -0.0000          0.9680

     Atom 81  O   pos: (  0.883286  0.055504  0.893390)  dia sigma:          17.99
            17.8449          0.2933         -0.4773
             0.2933         17.8095          0.0736
            -0.4773          0.0736         18.3176

     Atom 82  H   pos: (  0.908549  0.042855  0.825595)  dia sigma:           1.04
             1.0385         -0.0000         -0.0000
            -0.0000          1.0385         -0.0000
            -0.0000         -0.0000          1.0385

     Atom 83  H   pos: (  0.828683  0.000503  0.905606)  dia sigma:           0.88
             0.8770         -0.0000         -0.0000
            -0.0000          0.8770         -0.0000
            -0.0000         -0.0000          0.8770

     Atom 84  O   pos: (  0.529938  0.382852  0.151260)  dia sigma:          18.03
            18.0131         -0.1220         -0.2334
            -0.1220         18.6995          0.0831
            -0.2334          0.0831         17.3641

     Atom 85  H   pos: (  0.579400  0.331087  0.134510)  dia sigma:           1.03
             1.0321         -0.0000         -0.0000
            -0.0000          1.0321         -0.0000
            -0.0000         -0.0000          1.0321

     Atom 86  H   pos: (  0.565897  0.447493  0.142727)  dia sigma:           0.99
             0.9932         -0.0000         -0.0000
            -0.0000          0.9932         -0.0000
            -0.0000         -0.0000          0.9932

     Atom 87  O   pos: (  0.483325  0.304824  1.097181)  dia sigma:          17.90
            17.7464         -0.3142         -0.2854
            -0.3142         17.5556         -0.3690
            -0.2854         -0.3690         18.4011

     Atom 88  H   pos: (  0.460838  0.346018  1.040084)  dia sigma:           1.03
             1.0316         -0.0000         -0.0000
            -0.0000          1.0316         -0.0000
            -0.0000         -0.0000          1.0316

     Atom 89  H   pos: (  0.432560  0.317856  1.150374)  dia sigma:           1.00
             0.9951         -0.0000         -0.0000
            -0.0000          0.9951         -0.0000
            -0.0000         -0.0000          0.9951

     Atom 90  O   pos: (  0.630092  0.057257  1.052640)  dia sigma:          18.12
            17.8247         -0.6099         -0.3707
            -0.6099         18.4847         -0.0572
            -0.3707         -0.0572         18.0522

     Atom 91  H   pos: (  0.607579  0.123335  1.030251)  dia sigma:           1.03
             1.0324         -0.0000         -0.0000
            -0.0000          1.0324         -0.0000
            -0.0000         -0.0000          1.0324

     Atom 92  H   pos: (  0.674090  0.028080  1.000773)  dia sigma:           1.01
             1.0052         -0.0000         -0.0000
            -0.0000          1.0052         -0.0000
            -0.0000         -0.0000          1.0052

     Atom 93  O   pos: ( -0.266156  0.378585  1.437945)  dia sigma:          17.97
            17.9484          0.5531          0.2480
             0.5531         17.5985          0.1859
             0.2480          0.1859         18.3748

     Atom 94  H   pos: (  0.674991  0.341164  1.411063)  dia sigma:           1.03
             1.0254         -0.0000         -0.0000
            -0.0000          1.0254         -0.0000
            -0.0000         -0.0000          1.0254

     Atom 95  H   pos: (  0.046447 -0.077742  1.507214)  dia sigma:           1.00
             1.0015         -0.0000         -0.0000
            -0.0000          1.0015         -0.0000
            -0.0000         -0.0000          1.0015

     Atom 96  O   pos: (  0.817579  0.247939  0.919275)  dia sigma:          18.02
            18.1325         -0.3915          0.3051
            -0.3915         18.3398          0.1205
             0.3051          0.1205         17.5973

     Atom 97  H   pos: (  0.753948  0.267592  0.884544)  dia sigma:           0.96
             0.9621         -0.0000         -0.0000
            -0.0000          0.9621         -0.0000
            -0.0000         -0.0000          0.9621

     Atom 98  H   pos: (  0.832337  0.177735  0.898178)  dia sigma:           0.99
             0.9859         -0.0000         -0.0000
            -0.0000          0.9859         -0.0000
            -0.0000         -0.0000          0.9859

     Atom 99  O   pos: (  0.526087 -0.018027  0.813426)  dia sigma:          18.20
            18.0724          0.2584          0.3323
             0.2584         17.9325         -0.3836
             0.3323         -0.3836         18.5917

     Atom100  H   pos: (  0.208811  0.397340  0.877852)  dia sigma:           1.00
             0.9955         -0.0000         -0.0000
            -0.0000          0.9955         -0.0000
            -0.0000         -0.0000          0.9955

     Atom101  H   pos: (  0.469596 -0.036119  0.765186)  dia sigma:           0.92
             0.9176         -0.0000         -0.0000
            -0.0000          0.9176         -0.0000
            -0.0000         -0.0000          0.9176

     Atom102  O   pos: (  0.543272  0.113445  1.284125)  dia sigma:          18.25
            18.2362          0.0967          0.3336
             0.0967         18.7064          0.3336
             0.3336          0.3336         17.8123

     Atom103  H   pos: (  0.534447  0.185638  1.297723)  dia sigma:           1.01
             1.0095         -0.0000         -0.0000
            -0.0000          1.0095         -0.0000
            -0.0000         -0.0000          1.0095

     Atom104  H   pos: (  0.479832  0.090098  1.248536)  dia sigma:           0.91
             0.9069         -0.0000         -0.0000
            -0.0000          0.9069         -0.0000
            -0.0000         -0.0000          0.9069

     Atom105  O   pos: ( -0.172400  0.369724  0.682103)  dia sigma:          18.07
            18.1476          0.2301         -0.6063
             0.2301         18.1725         -0.1243
            -0.6063         -0.1243         17.8960

     Atom106  H   pos: ( -0.118081  0.340347  0.635855)  dia sigma:           0.90
             0.9048         -0.0000         -0.0000
            -0.0000          0.9048         -0.0000
            -0.0000         -0.0000          0.9048

     Atom107  H   pos: ( -0.211899  0.315031  0.711073)  dia sigma:           1.03
             1.0344         -0.0000         -0.0000
            -0.0000          1.0344         -0.0000
            -0.0000         -0.0000          1.0344

     Atom108  O   pos: (  0.644152  0.274551  0.810813)  dia sigma:          17.99
            17.6875         -0.5449          0.1093
            -0.5449         18.2819          0.0656
             0.1093          0.0656         18.0109

     Atom109  H   pos: (  0.667529  0.223103  0.760515)  dia sigma:           0.96
             0.9576         -0.0000         -0.0000
            -0.0000          0.9576         -0.0000
            -0.0000         -0.0000          0.9576

     Atom110  H   pos: (  0.608421  0.325502  0.768998)  dia sigma:           0.97
             0.9721         -0.0000         -0.0000
            -0.0000          0.9721         -0.0000
            -0.0000         -0.0000          0.9721

     Atom111  O   pos: (  0.383857  0.345219 -0.004036)  dia sigma:          18.07
            18.0097         -0.4045          0.4907
            -0.4045         18.0025         -0.0051
             0.4907         -0.0051         18.1836

     Atom112  H   pos: (  0.417253  0.353283  0.062030)  dia sigma:           0.99
             0.9914         -0.0000         -0.0000
            -0.0000          0.9914         -0.0000
            -0.0000         -0.0000          0.9914

     Atom113  H   pos: (  0.359976  0.292290  1.667809)  dia sigma:           0.96
             0.9607         -0.0000         -0.0000
            -0.0000          0.9607         -0.0000
            -0.0000         -0.0000          0.9607

     Atom114  O   pos: ( -0.074097  0.291881  1.584855)  dia sigma:          18.07
            18.2585         -0.2132         -0.6161
            -0.2132         17.8941         -0.3451
            -0.6161         -0.3451         18.0678

     Atom115  H   pos: ( -0.137458  0.325623  1.604484)  dia sigma:           1.00
             0.9961         -0.0000         -0.0000
            -0.0000          0.9961         -0.0000
            -0.0000         -0.0000          0.9961

     Atom116  H   pos: ( -0.046890  0.330450  1.528099)  dia sigma:           1.02
             1.0188         -0.0000         -0.0000
            -0.0000          1.0188         -0.0000
            -0.0000         -0.0000          1.0188

     Atom117  O   pos: (  0.151752  0.242388  1.507466)  dia sigma:          18.02
            18.0734          0.1442          0.1416
             0.1442         17.3665          0.1926
             0.1416          0.1926         18.6290

     Atom118  H   pos: (  0.127000  0.245794  1.577187)  dia sigma:           1.00
             1.0027         -0.0000         -0.0000
            -0.0000          1.0027         -0.0000
            -0.0000         -0.0000          1.0027

     Atom119  H   pos: (  0.094828  0.225890  1.462902)  dia sigma:           1.00
             0.9999         -0.0000         -0.0000
            -0.0000          0.9999         -0.0000
            -0.0000         -0.0000          0.9999

     Atom120  O   pos: (  0.436260  0.015793  1.577519)  dia sigma:          18.25
            18.5007         -0.1429          0.4534
            -0.1429         17.9304          0.3979
             0.4534          0.3979         18.3279

     Atom121  H   pos: (  0.505552 -0.005930  1.597112)  dia sigma:           0.95
             0.9497         -0.0000         -0.0000
            -0.0000          0.9497         -0.0000
            -0.0000         -0.0000          0.9497

     Atom122  H   pos: (  0.414235 -0.021976  1.517179)  dia sigma:           0.98
             0.9835         -0.0000         -0.0000
            -0.0000          0.9835         -0.0000
            -0.0000         -0.0000          0.9835

     Atom123  O   pos: (  0.539943  0.322945  1.314419)  dia sigma:          18.04
            18.3103          0.0913          0.2971
             0.0913         18.1979          0.4205
             0.2971          0.4205         17.6048

     Atom124  H   pos: (  0.842539 -0.065086  1.338215)  dia sigma:           0.90
             0.9042         -0.0000         -0.0000
            -0.0000          0.9042         -0.0000
            -0.0000         -0.0000          0.9042

     Atom125  H   pos: (  0.468951  0.316678  1.289547)  dia sigma:           0.97
             0.9660         -0.0000         -0.0000
            -0.0000          0.9660         -0.0000
            -0.0000         -0.0000          0.9660

     Atom126  O   pos: (  0.728937  0.180269  1.650816)  dia sigma:          18.04
            17.4906         -0.0539          0.5380
            -0.0539         18.3389         -0.2874
             0.5380         -0.2874         18.3047

     Atom127  H   pos: (  0.741446  0.302800  0.037600)  dia sigma:           1.02
             1.0198         -0.0000         -0.0000
            -0.0000          1.0198         -0.0000
            -0.0000         -0.0000          1.0198

     Atom128  H   pos: (  0.724409  0.250172  1.627374)  dia sigma:           1.03
             1.0263         -0.0000         -0.0000
            -0.0000          1.0263         -0.0000
            -0.0000         -0.0000          1.0263

     Atom129  O   pos: (  0.544777  0.344804  1.577791)  dia sigma:          18.04
            18.3918          0.5142          0.1656
             0.5142         17.8381         -0.2294
             0.1656         -0.2294         17.9022

     Atom130  H   pos: (  0.607178  0.362585  1.613824)  dia sigma:           1.00
             1.0034         -0.0000         -0.0000
            -0.0000          1.0034         -0.0000
            -0.0000         -0.0000          1.0034

     Atom131  H   pos: (  0.505232  0.297711  1.620524)  dia sigma:           0.98
             0.9750         -0.0000         -0.0000
            -0.0000          0.9750         -0.0000
            -0.0000         -0.0000          0.9750

     Atom132  O   pos: (  0.684357  0.430472  1.065380)  dia sigma:          17.98
            17.4587          0.0670          0.4076
             0.0670         18.0832         -0.2841
             0.4076         -0.2841         18.4065

     Atom133  H   pos: (  0.651451  0.423694  0.999781)  dia sigma:           1.03
             1.0326         -0.0000         -0.0000
            -0.0000          1.0326         -0.0000
            -0.0000         -0.0000          1.0326

     Atom134  H   pos: (  0.678755  0.364223  1.099304)  dia sigma:           0.98
             0.9763         -0.0000         -0.0000
            -0.0000          0.9763         -0.0000
            -0.0000         -0.0000          0.9763

     Atom135  O   pos: (  0.152716  0.306396  0.031250)  dia sigma:          18.11
            17.5472          0.2273         -0.2116
             0.2273         18.6866          0.0482
            -0.2116          0.0482         18.0851

     Atom136  H   pos: (  0.152794  0.367750  0.071896)  dia sigma:           1.02
             1.0175         -0.0000         -0.0000
            -0.0000          1.0175         -0.0000
            -0.0000         -0.0000          1.0175

     Atom137  H   pos: (  0.128632  0.251647  0.077014)  dia sigma:           0.96
             0.9627         -0.0000         -0.0000
            -0.0000          0.9627         -0.0000
            -0.0000         -0.0000          0.9627

     Atom138  O   pos: (  0.324863  0.366612  1.446754)  dia sigma:          18.14
            18.3850          0.3722         -0.3040
             0.3722         17.6459         -0.0698
            -0.3040         -0.0698         18.3948

     Atom139  H   pos: (  0.642021 -0.095422  1.364834)  dia sigma:           0.90
             0.8979         -0.0000         -0.0000
            -0.0000          0.8979         -0.0000
            -0.0000         -0.0000          0.8979

     Atom140  H   pos: (  0.259067  0.337995  1.464704)  dia sigma:           1.01
             1.0093         -0.0000         -0.0000
            -0.0000          1.0093         -0.0000
            -0.0000         -0.0000          1.0093

     Atom141  O   pos: (  0.614953  0.148933  1.476054)  dia sigma:          18.23
            18.1342         -0.2398          0.2584
            -0.2398         18.2668          0.6735
             0.2584          0.6735         18.2909

     Atom142  H   pos: (  0.570059  0.127094  1.421158)  dia sigma:           0.99
             0.9935         -0.0000         -0.0000
            -0.0000          0.9935         -0.0000
            -0.0000         -0.0000          0.9935

     Atom143  H   pos: (  0.580984  0.204918  1.509396)  dia sigma:           1.03
             1.0266         -0.0000         -0.0000
            -0.0000          1.0266         -0.0000
            -0.0000         -0.0000          1.0266

     Atom144  O   pos: (  0.354346  0.150459  0.863692)  dia sigma:          17.97
            17.9796         -0.1355         -0.1552
            -0.1355         17.4227         -0.4825
            -0.1552         -0.4825         18.5107

     Atom145  H   pos: (  0.381667  0.116903  0.922750)  dia sigma:           1.05
             1.0491         -0.0000         -0.0000
            -0.0000          1.0491         -0.0000
            -0.0000         -0.0000          1.0491

     Atom146  H   pos: (  0.408754  0.151867  0.813030)  dia sigma:           1.00
             0.9961         -0.0000         -0.0000
            -0.0000          0.9961         -0.0000
            -0.0000         -0.0000          0.9961

     Atom147  O   pos: ( -0.133594  0.272482  1.304242)  dia sigma:          18.14
            17.8522         -0.6560          0.0077
            -0.6560         18.3249          0.1943
             0.0077          0.1943         18.2301

     Atom148  H   pos: ( -0.089312  0.218536  1.329603)  dia sigma:           0.99
             0.9949         -0.0000         -0.0000
            -0.0000          0.9949         -0.0000
            -0.0000         -0.0000          0.9949

     Atom149  H   pos: ( -0.153578  0.314294  1.362018)  dia sigma:           1.00
             0.9974         -0.0000         -0.0000
            -0.0000          0.9974         -0.0000
            -0.0000         -0.0000          0.9974

     Atom150  O   pos: (  0.027817  0.140975  1.364997)  dia sigma:          17.98
            17.6416         -0.0178         -0.5839
            -0.0178         18.2237         -0.3977
            -0.5839         -0.3977         18.0820

     Atom151  H   pos: (  0.031191  0.070598  1.388253)  dia sigma:           1.00
             0.9951         -0.0000         -0.0000
            -0.0000          0.9951         -0.0000
            -0.0000         -0.0000          0.9951

     Atom152  H   pos: (  0.071491  0.145929  1.306171)  dia sigma:           1.04
             1.0400         -0.0000         -0.0000
            -0.0000          1.0400         -0.0000
            -0.0000         -0.0000          1.0400

     Atom153  O   pos: (  0.142949  0.024598  0.924322)  dia sigma:          18.21
            17.6838         -0.2162         -0.3382
            -0.2162         18.7920         -0.3027
            -0.3382         -0.3027         18.1672

     Atom154  H   pos: (  0.124623 -0.022821  0.977320)  dia sigma:           1.03
             1.0278         -0.0000         -0.0000
            -0.0000          1.0278         -0.0000
            -0.0000         -0.0000          1.0278

     Atom155  H   pos: (  0.110850  0.088146  0.945681)  dia sigma:           0.99
             0.9932         -0.0000         -0.0000
            -0.0000          0.9932         -0.0000
            -0.0000         -0.0000          0.9932

     Atom156  O   pos: (  0.210969  0.052911  1.556458)  dia sigma:          18.18
            18.2926          0.1607         -0.2212
             0.1607         18.4951         -0.4377
            -0.2212         -0.4377         17.7475

     Atom157  H   pos: (  0.192394  0.122806  1.535220)  dia sigma:           0.95
             0.9514         -0.0000         -0.0000
            -0.0000          0.9514         -0.0000
            -0.0000         -0.0000          0.9514

     Atom158  H   pos: (  0.149197  0.020622  1.584398)  dia sigma:           0.97
             0.9704         -0.0000         -0.0000
            -0.0000          0.9704         -0.0000
            -0.0000         -0.0000          0.9704

     Atom159  O   pos: (  0.691886  0.255316  1.186681)  dia sigma:          18.04
            18.6382         -0.1317          0.0153
            -0.1317         17.6161          0.2627
             0.0153          0.2627         17.8714

     Atom160  H   pos: (  0.755597  0.269274  1.223215)  dia sigma:           0.98
             0.9814         -0.0000         -0.0000
            -0.0000          0.9814         -0.0000
            -0.0000         -0.0000          0.9814

     Atom161  H   pos: (  0.635741  0.284676  1.227334)  dia sigma:           0.96
             0.9571         -0.0000         -0.0000
            -0.0000          0.9571         -0.0000
            -0.0000         -0.0000          0.9571

     Atom162  O   pos: (  0.383038  0.164669  1.435825)  dia sigma:          17.96
            17.4048         -0.3261          0.3719
            -0.3261         18.4719         -0.1676
             0.3719         -0.1676         18.0126

     Atom163  H   pos: (  0.374169  0.236405  1.451877)  dia sigma:           1.01
             1.0134         -0.0000         -0.0000
            -0.0000          1.0134         -0.0000
            -0.0000         -0.0000          1.0134

     Atom164  H   pos: (  0.412725  0.132283  1.494882)  dia sigma:           1.04
             1.0363         -0.0000         -0.0000
            -0.0000          1.0363         -0.0000
            -0.0000         -0.0000          1.0363

     Atom165  O   pos: (  0.237831  0.331335  0.997475)  dia sigma:          17.92
            18.0780         -0.0819         -0.4114
            -0.0819         17.9190          0.5004
            -0.4114          0.5004         17.7574

     Atom166  H   pos: (  0.236879  0.392021  1.039753)  dia sigma:           1.02
             1.0191         -0.0000         -0.0000
            -0.0000          1.0191         -0.0000
            -0.0000         -0.0000          1.0191

     Atom167  H   pos: (  0.307090  0.332748  0.969790)  dia sigma:           1.00
             0.9952         -0.0000         -0.0000
            -0.0000          0.9952         -0.0000
            -0.0000         -0.0000          0.9952

     Atom168  O   pos: (  0.091473  0.180791  0.776109)  dia sigma:          17.96
            18.2061          0.4921         -0.0879
             0.4921         17.6623         -0.2579
            -0.0879         -0.2579         18.0072

     Atom169  H   pos: (  0.027124  0.155221  0.746105)  dia sigma:           0.96
             0.9611         -0.0000         -0.0000
            -0.0000          0.9611         -0.0000
            -0.0000         -0.0000          0.9611

     Atom170  H   pos: (  0.122648  0.212784  0.716968)  dia sigma:           1.02
             1.0156         -0.0000         -0.0000
            -0.0000          1.0156         -0.0000
            -0.0000         -0.0000          1.0156

     Atom171  O   pos: ( -0.013482  0.340101  0.871694)  dia sigma:          18.03
            18.3223          0.0930         -0.4993
             0.0930         17.8606          0.2658
            -0.4993          0.2658         17.9075

     Atom172  H   pos: ( -0.078764  0.305552  0.887772)  dia sigma:           0.96
             0.9553         -0.0000         -0.0000
            -0.0000          0.9553         -0.0000
            -0.0000         -0.0000          0.9553

     Atom173  H   pos: (  0.021420  0.299263  0.820253)  dia sigma:           0.99
             0.9940         -0.0000         -0.0000
            -0.0000          0.9940         -0.0000
            -0.0000         -0.0000          0.9940

     Atom174  O   pos: (  0.846655  0.104078  1.122868)  dia sigma:          18.19
            18.0395         -0.5732         -0.1269
            -0.5732         18.3483         -0.4832
            -0.1269         -0.4832         18.1877

     Atom175  H   pos: (  0.838025  0.152036  1.068076)  dia sigma:           1.04
             1.0398         -0.0000         -0.0000
            -0.0000          1.0398         -0.0000
            -0.0000         -0.0000          1.0398

     Atom176  H   pos: ( -0.097853  0.052367  1.116197)  dia sigma:           0.96
             0.9566         -0.0000         -0.0000
            -0.0000          0.9566         -0.0000
            -0.0000         -0.0000          0.9566

     Atom177  O   pos: (  0.389655  0.051755  1.177070)  dia sigma:          18.17
            18.2126         -0.1720          0.2673
            -0.1720         18.7151         -0.0570
             0.2673         -0.0570         17.5796

     Atom178  H   pos: (  0.331617  0.095324  1.159994)  dia sigma:           0.98
             0.9774         -0.0000         -0.0000
            -0.0000          0.9774         -0.0000
            -0.0000         -0.0000          0.9774

     Atom179  H   pos: (  0.367059 -0.019778  1.172336)  dia sigma:           0.96
             0.9573         -0.0000         -0.0000
            -0.0000          0.9573         -0.0000
            -0.0000         -0.0000          0.9573

     Atom180  O   pos: (  0.226673  0.173218  1.131033)  dia sigma:          18.00
            18.0749          0.5825          0.2738
             0.5825         18.1640         -0.3295
             0.2738         -0.3295         17.7462

     Atom181  H   pos: (  0.167132  0.139366  1.104931)  dia sigma:           1.05
             1.0512         -0.0000         -0.0000
            -0.0000          1.0512         -0.0000
            -0.0000         -0.0000          1.0512

     Atom182  H   pos: (  0.234234  0.230304  1.083289)  dia sigma:           0.98
             0.9812         -0.0000         -0.0000
            -0.0000          0.9812         -0.0000
            -0.0000         -0.0000          0.9812

     Atom183  O   pos: (  0.738100 -0.067597  0.911639)  dia sigma:          17.76
            17.5487         -0.2824         -0.1124
            -0.2824         18.3340          0.1933
            -0.1124          0.1933         17.3907

     Atom184  H   pos: (  0.453370  0.324252  0.903247)  dia sigma:           1.05
             1.0512         -0.0000         -0.0000
            -0.0000          1.0512         -0.0000
            -0.0000         -0.0000          1.0512

     Atom185  O   pos: (  0.661492 -0.099620  1.246299)  dia sigma:          17.75
            17.9945          0.4739          0.1694
             0.4739         17.7198          0.1950
             0.1694          0.1950         17.5428

     Atom186  H   pos: (  0.296623  0.314806  1.232547)  dia sigma:           1.06
             1.0587         -0.0000         -0.0000
            -0.0000          1.0587         -0.0000
            -0.0000         -0.0000          1.0587

     Atom187  O   pos: (  0.796440  0.043634  1.365698)  dia sigma:          17.78
            18.1325          0.4529          0.0852
             0.4529         17.8118          0.0905
             0.0852          0.0905         17.3916

     Atom188  H   pos: (  0.856668  0.083833  1.375009)  dia sigma:           1.07
             1.0712         -0.0000         -0.0000
            -0.0000          1.0712         -0.0000
            -0.0000         -0.0000          1.0712

     Paramagnetic contribution in ppm:

     Atom  1  Ca  pos: ( -0.216751  0.384189  0.482748)  para sigma:        -470.18
          -477.4163        -17.1259          5.5632
           -15.3828       -447.9876         -2.3065
             7.6877         -4.4440       -485.1321

     Atom  2  Ca  pos: (  0.532215  0.386060  0.344163)  para sigma:        -481.06
          -482.3403        -14.1376          0.5014
           -15.4451       -463.9859         -4.0340
            -2.9775         -1.2810       -496.8628

     Atom  3  Ca  pos: (  0.684191  0.147301  0.341341)  para sigma:        -474.51
          -476.3849        -13.3287         -3.5866
           -12.2556       -465.9993         -1.4703
            -1.2908         -4.9264       -481.1387

     Atom  4  Ca  pos: ( -0.052977  0.153516  0.491408)  para sigma:        -473.41
          -460.1223        -19.9957        -14.3387
           -20.9869       -462.9002         -2.7189
           -17.8062         -2.2957       -497.2033

     Atom  5  Ca  pos: (  0.702164  0.065843  1.223981)  para sigma:        -487.54
          -483.9773          0.8775         13.9210
            -0.8496       -493.5330        -10.1843
            15.4149         -9.6785       -485.1000

     Atom  6  Ca  pos: (  0.694779 -0.011716  0.754059)  para sigma:        -523.95
          -551.3359         17.6192         -1.9189
            14.7468       -508.3772        -44.7085
            -2.1237        -42.8708       -512.1456

     Atom  7  Ca  pos: (  0.296453  0.180042  0.025774)  para sigma:        -451.56
          -454.8028          9.9968         -6.6401
             7.8884       -447.5200         -5.9766
            -4.1247         -5.3000       -452.3570

     Atom  8  Ca  pos: (  0.288484  0.380673  0.481513)  para sigma:        -472.80
          -476.7709        -11.3945         -5.1869
           -12.0826       -453.5775          4.3181
            -2.3868          3.0043       -488.0480

     Atom  9  Ca  pos: (  0.034452  0.384592  0.344608)  para sigma:        -503.45
          -496.2714        -18.7840         22.1296
           -20.4523       -503.3055          8.8630
            23.4736         11.3052       -510.7712

     Atom 10  Ca  pos: (  0.180542  0.148476  0.307090)  para sigma:        -463.06
          -472.5989         -8.7254         10.9594
            -8.0003       -455.3557         11.1980
            12.4539         11.0240       -461.2403

     Atom 11  Ca  pos: (  0.445064  0.157542  0.486637)  para sigma:        -483.09
          -487.8827         -8.3665         -3.4980
            -8.9286       -469.2428        -11.6724
            -5.3865        -12.3236       -492.1393

     Atom 12  Ca  pos: (  0.237736  0.031510  0.772895)  para sigma:        -470.53
          -492.6632          9.9542         -3.0936
            11.5416       -473.8718        -17.8984
            -8.3936        -16.9192       -445.0450

     Atom 13  Ca  pos: (  0.736484  0.030108  1.531528)  para sigma:        -454.76
          -454.5602          2.9374        -14.4116
             3.3527       -469.7454        -12.0710
           -20.6793        -13.3112       -439.9885

     Atom 14  Si  pos: (  0.579782  0.093121  0.093724)  para sigma:        -400.70
          -424.4059         -8.0348         -8.4409
            -9.4231       -428.9883         11.2413
           -21.2708         12.3024       -348.7167

     Atom 15  Si  pos: (  0.196428  0.165445  0.538374)  para sigma:        -401.51
          -400.3355         22.4818         17.3476
            21.1287       -425.2384        -12.1994
            23.7848        -16.6159       -378.9549

     Atom 16  Si  pos: (  0.424186  0.176338  0.237484)  para sigma:        -405.62
          -396.2376         36.0637         20.9456
            36.2077       -406.0936          5.9702
            22.1422          6.3795       -414.5281

     Atom 17  Si  pos: (  0.055409  0.064261  0.090546)  para sigma:        -403.67
          -402.9204         25.5662         25.4489
            24.7601       -421.9992         19.7944
            17.9268         12.1561       -386.0898

     Atom 18  Si  pos: (  0.691098  0.169983  0.568676)  para sigma:        -401.98
          -399.2636         23.2378         -0.3547
            22.2142       -424.5156         -7.6992
             4.0521         -8.0590       -382.1585

     Atom 19  Si  pos: ( -0.082031  0.164375  0.249797)  para sigma:        -401.17
          -388.2140         28.7033          5.7470
            33.0053       -408.6358         -6.1708
             5.2257          0.9098       -406.6691

     Atom 20  Si  pos: (  0.553340  0.371070  0.572798)  para sigma:        -401.38
          -406.3694         21.5555         -4.0890
            22.0974       -419.6631          5.5005
            -4.8490          9.2310       -378.1149

     Atom 21  Si  pos: ( -0.210490  0.355740  0.252387)  para sigma:        -400.22
          -382.2433         23.9418         -7.4609
            21.2347       -412.0970          2.3027
            -2.9283          2.2653       -406.3187

     Atom 22  Si  pos: (  0.063334  0.371874  0.576641)  para sigma:        -404.89
          -407.5388         22.4911          5.9417
            20.8255       -424.8868          5.0858
             0.6011          8.3712       -382.2550

     Atom 23  Si  pos: (  0.286551  0.369517  0.248305)  para sigma:        -396.39
          -372.0669         32.3084         -2.0904
            26.6196       -414.8892          5.5855
             1.1740          1.8212       -402.2234

     Atom 24  O   pos: ( -0.153712  0.255651  0.204505)  para sigma:         -64.63
           -67.8516        -23.2000          1.0728
           -22.6605        -47.9661          1.7789
             2.2291          1.7100        -78.0684

     Atom 25  O   pos: (  0.926730 -0.012956  0.494277)  para sigma:        -111.02
          -108.0035          1.4695         -1.5877
             2.2702        -96.1680         -0.2995
             4.1112          8.3700       -128.8888

     Atom 26  O   pos: ( -0.133994  0.423761  0.318230)  para sigma:         -99.60
           -76.8218         -0.2271          9.3079
            -0.9846       -101.2594          0.9672
             1.2201         -2.2800       -120.7334

     Atom 27  O   pos: (  0.454130  0.334670  0.509992)  para sigma:        -110.48
           -96.1604         -3.0203          0.9983
            -6.6103       -107.6572          1.1131
            -7.4147         -0.1582       -127.6143

     Atom 28  O   pos: (  0.696583  0.328273  0.313091)  para sigma:         -96.06
           -75.3767         -1.4852        -11.8159
            -3.7900        -95.7702         -4.1933
            -3.8658         -3.8819       -117.0379

     Atom 29  O   pos: (  0.059074 -0.060712  1.646877)  para sigma:         -62.31
           -68.4122          2.5971          6.8258
             0.1658        -73.7531          1.3553
             4.8228          4.1783        -44.7499

     Atom 30  O   pos: (  0.668667  0.155944  0.157574)  para sigma:         -39.08
           -29.1922         15.8740         12.3096
            19.3879        -50.9880         11.4541
            21.3399         15.0004        -37.0552

     Atom 31  H   pos: (  0.737309  0.163595  0.133214)  para sigma:           0.00
             0.0000          0.0000          0.0000
             0.0000          0.0000          0.0000
             0.0000          0.0000          0.0000

     Atom 32  O   pos: (  0.722588  0.137732  0.683521)  para sigma:        -101.93
          -118.6509          2.7862         -2.0535
             4.4146        -75.2009        -31.1928
            -0.2034        -23.0784       -111.9360

     Atom 33  O   pos: ( -0.050053  0.105364  0.143906)  para sigma:         -61.24
           -58.3630        -10.7533        -17.7659
           -13.1386        -68.2585         16.8077
           -16.2491         14.1186        -57.1050

     Atom 34  O   pos: (  0.067901  0.421153  0.688961)  para sigma:         -79.90
           -81.4523          3.1330         -0.9235
             5.6596        -87.8516         21.9658
            -0.4734         23.6319        -70.3968

     Atom 35  O   pos: (  0.257862  0.441654  0.151885)  para sigma:         -62.04
           -80.7830         -1.1565          4.2426
            -0.7752        -52.3122        -20.6207
             4.5606        -19.4613        -53.0391

     Atom 36  O   pos: (  0.135984  0.269681  0.578428)  para sigma:         -70.14
           -76.3383        -22.1828          2.2244
           -22.7675        -56.8388          3.1667
             4.1487         -1.3914        -77.2443

     Atom 37  O   pos: (  0.346390  0.269167  0.199906)  para sigma:         -64.06
           -69.5144        -20.4945         -1.6215
           -21.1178        -50.8583          4.6415
            -1.1954          3.0497        -71.8175

     Atom 38  O   pos: (  0.424197 -0.016210  0.484370)  para sigma:        -114.24
          -132.4134          4.1915         13.2184
             9.9763        -98.1254          3.3403
            14.0801          9.7343       -112.1839

     Atom 39  O   pos: (  0.358303  0.429453  0.326409)  para sigma:        -104.24
          -104.6928          1.9423          5.1160
             2.6246        -97.6478          5.9265
             0.8272          3.2237       -110.3689

     Atom 40  O   pos: ( -0.047486  0.333037  0.538171)  para sigma:         -85.71
           -70.9406          1.7801         -2.1101
             3.0207        -90.7680          3.6550
            -3.8373          2.8790        -95.4318

     Atom 41  O   pos: (  0.185487  0.328952  0.299824)  para sigma:         -99.68
           -70.9060         -7.4862        -24.1180
           -12.9922       -110.9801         -2.4971
           -21.6153         -7.4616       -117.1475

     Atom 42  O   pos: (  0.622444 -0.034271  1.653796)  para sigma:         -63.86
           -68.7140         -1.7848        -15.6527
             0.2867        -86.4911        -12.8372
           -10.3063         -7.4535        -36.3726

     Atom 43  O   pos: (  0.149428  0.133775  0.123214)  para sigma:         -85.54
           -80.4769         18.5668         -0.7175
            19.8362        -95.7333         -0.3714
            -1.7840         -1.6153        -80.4115

     Atom 44  O   pos: (  0.249616  0.124957  0.638909)  para sigma:        -104.34
          -137.2255          6.6681          7.5618
             4.0379       -102.3625        -41.8609
            12.7544        -33.9693        -73.4438

     Atom 45  O   pos: (  0.477710  0.157869  0.124133)  para sigma:         -59.11
           -51.9734        -14.1479        -13.9485
           -16.1023        -67.3968          8.7396
           -14.7750          7.6947        -57.9745

     Atom 46  O   pos: (  0.113605  0.095897  0.482078)  para sigma:        -107.28
          -101.5977          5.4583          2.9874
             7.9093        -87.6768          6.7885
             1.7531          3.4688       -132.5634

     Atom 47  O   pos: (  0.353045  0.081437  0.265270)  para sigma:         -91.57
          -114.7797         13.6838          1.4035
            18.0838        -69.2608         -8.6667
            -7.5106        -13.1962        -90.6562

     Atom 48  O   pos: (  0.279697  0.201686  0.454609)  para sigma:        -114.99
           -98.0169         -5.3439          9.3801
            -8.0282       -117.0433          4.1728
            12.7480          4.1643       -129.9115

     Atom 49  O   pos: (  0.505121  0.206710  0.323161)  para sigma:         -87.12
           -86.3214          5.0514         11.5692
             4.8048        -93.6899          4.9861
            11.5146          4.5828        -81.3536

     Atom 50  O   pos: (  0.618676  0.090610  0.508568)  para sigma:        -104.06
          -116.6042          4.6043          0.6552
            10.7618        -85.5107          8.8041
            -1.8894          0.1469       -110.0629

     Atom 51  O   pos: (  0.849528  0.095734  0.306549)  para sigma:        -100.95
           -97.1535          2.4515        -15.9818
             5.2950        -81.0202        -12.9681
           -15.4078         -7.9336       -124.6743

     Atom 52  O   pos: (  0.781132  0.204184  0.493305)  para sigma:        -102.69
           -78.9375         -4.9647         -9.4680
            -6.9591       -108.2146         -1.7553
             1.3724         -0.2068       -120.9298

     Atom 53  O   pos: (  0.009154  0.209490  0.316171)  para sigma:         -92.08
           -86.0903          8.0327          8.1994
             7.1391        -81.6313          9.1172
             4.2218          4.2110       -108.5117

     Atom 54  O   pos: (  0.535161  0.411327  0.687639)  para sigma:         -91.61
           -78.4461         -6.7942        -22.8004
            -6.4008       -103.8190         13.9142
           -16.1831         11.7887        -92.5768

     Atom 55  O   pos: ( -0.243883  0.409798  0.145616)  para sigma:         -64.55
           -81.9717        -12.4146         12.0522
            -7.0336        -53.9165        -17.5023
             9.3789        -17.4753        -57.7644

     Atom 56  O   pos: (  0.623256  0.270980  0.586878)  para sigma:         -66.76
           -70.3720        -23.8829          0.5495
           -23.6226        -53.0649         -0.4937
             1.0252         -1.2782        -76.8495

     Atom 57  O   pos: ( -0.074549  0.125412  0.681540)  para sigma:         -36.54
           -30.4303          7.2114          5.3064
             8.5990        -32.1601          2.3350
             2.8516          1.6718        -47.0370

     Atom 58  H   pos: (  0.908176  0.055022  0.671555)  para sigma:           0.00
             0.0000          0.0000          0.0000
             0.0000          0.0000          0.0000
             0.0000          0.0000          0.0000

     Atom 59  H   pos: (  0.855487  0.154649  0.682059)  para sigma:           0.00
             0.0000          0.0000          0.0000
             0.0000          0.0000          0.0000
             0.0000          0.0000          0.0000

     Atom 60  O   pos: (  0.455568  0.141326  0.676510)  para sigma:         -35.75
           -30.1531         12.7503         -0.2338
             9.8330        -28.9906         -4.2833
            -3.1514         -8.6108        -48.1160

     Atom 61  H   pos: (  0.423405  0.070195  0.675092)  para sigma:           0.00
             0.0000          0.0000          0.0000
             0.0000          0.0000          0.0000
             0.0000          0.0000          0.0000

     Atom 62  H   pos: (  0.526684  0.132056  0.691127)  para sigma:           0.00
             0.0000          0.0000          0.0000
             0.0000          0.0000          0.0000
             0.0000          0.0000          0.0000

     Atom 63  O   pos: (  0.326823  0.307648  0.675142)  para sigma:         -50.31
           -59.3024         10.1969         -1.4060
            14.1255        -30.4492          3.4335
            -1.6790          2.0790        -61.1735

     Atom 64  H   pos: (  0.389716  0.271715  0.659837)  para sigma:           0.00
             0.0000          0.0000          0.0000
             0.0000          0.0000          0.0000
             0.0000          0.0000          0.0000

     Atom 65  H   pos: (  0.278997  0.249280  0.678426)  para sigma:           0.00
             0.0000          0.0000          0.0000
             0.0000          0.0000          0.0000
             0.0000          0.0000          0.0000

     Atom 66  O   pos: (  0.328640  0.008403  0.084834)  para sigma:         -28.10
           -44.0613          1.0047          5.9118
             8.2889        -27.0045         17.9584
            14.4386         17.3482        -13.2436

     Atom 67  H   pos: (  0.329559  0.028183  0.158352)  para sigma:           0.00
             0.0000          0.0000          0.0000
             0.0000          0.0000          0.0000
             0.0000          0.0000          0.0000

     Atom 68  H   pos: ( -0.040597  0.426126  0.077053)  para sigma:           0.00
             0.0000          0.0000          0.0000
             0.0000          0.0000          0.0000
             0.0000          0.0000          0.0000

     Atom 69  O   pos: (  0.321342 -0.041291  1.414957)  para sigma:          -6.37
           -17.6923         -2.3835        -18.3162
            -8.4737         -6.6919         11.8901
           -18.8069          6.9699          5.2855

     Atom 70  H   pos: (  0.282972  0.013163  1.448206)  para sigma:           0.00
             0.0000          0.0000          0.0000
             0.0000          0.0000          0.0000
             0.0000          0.0000          0.0000

     Atom 71  H   pos: (  0.346782 -0.011284  1.352844)  para sigma:           0.00
             0.0000          0.0000          0.0000
             0.0000          0.0000          0.0000
             0.0000          0.0000          0.0000

     Atom 72  O   pos: (  0.038445  0.185884  1.009230)  para sigma:         -14.10
           -13.9386         12.3835          4.5041
            10.3136         -4.5585        -10.1055
             6.7495         -7.1454        -23.8104

     Atom 73  H   pos: (  0.041300  0.244865  0.963981)  para sigma:           0.00
             0.0000          0.0000          0.0000
             0.0000          0.0000          0.0000
             0.0000          0.0000          0.0000

     Atom 74  H   pos: ( -0.022992  0.150446  0.989190)  para sigma:           0.00
             0.0000          0.0000          0.0000
             0.0000          0.0000          0.0000
             0.0000          0.0000          0.0000

     Atom 75  O   pos: (  0.028056  0.317640  1.184464)  para sigma:          -0.07
            -1.9932          5.4666        -21.1757
             4.7850         -3.1199         14.5717
           -20.1941         12.3308          4.9003

     Atom 76  H   pos: (  0.026299  0.273832  1.125070)  para sigma:           0.00
             0.0000          0.0000          0.0000
             0.0000          0.0000          0.0000
             0.0000          0.0000          0.0000

     Atom 77  H   pos: ( -0.036268  0.308930  1.220814)  para sigma:           0.00
             0.0000          0.0000          0.0000
             0.0000          0.0000          0.0000
             0.0000          0.0000          0.0000

     Atom 78  O   pos: ( -0.085051  0.089465  1.561209)  para sigma:          -8.75
           -12.4742         -4.6882          9.4285
            -6.0398         12.4837         -3.5161
             8.3047         -2.3915        -26.2563

     Atom 79  H   pos: ( -0.033588  0.051084  1.597734)  para sigma:           0.00
             0.0000          0.0000          0.0000
             0.0000          0.0000          0.0000
             0.0000          0.0000          0.0000

     Atom 80  H   pos: ( -0.076376  0.162243  1.576406)  para sigma:           0.00
             0.0000          0.0000          0.0000
             0.0000          0.0000          0.0000
             0.0000          0.0000          0.0000

     Atom 81  O   pos: (  0.883286  0.055504  0.893390)  para sigma:         -26.95
           -25.5804         19.0184         -6.7275
            21.9215        -21.1640         -4.6605
            -5.9807         -2.9701        -34.1080

     Atom 82  H   pos: (  0.908549  0.042855  0.825595)  para sigma:           0.00
             0.0000          0.0000          0.0000
             0.0000          0.0000          0.0000
             0.0000          0.0000          0.0000

     Atom 83  H   pos: (  0.828683  0.000503  0.905606)  para sigma:           0.00
             0.0000          0.0000          0.0000
             0.0000          0.0000          0.0000
             0.0000          0.0000          0.0000

     Atom 84  O   pos: (  0.529938  0.382852  0.151260)  para sigma:         -12.70
           -12.7033          6.2814         -0.4536
             2.8978          2.9175          2.6951
            -1.0952          3.1177        -28.3082

     Atom 85  H   pos: (  0.579400  0.331087  0.134510)  para sigma:           0.00
             0.0000          0.0000          0.0000
             0.0000          0.0000          0.0000
             0.0000          0.0000          0.0000

     Atom 86  H   pos: (  0.565897  0.447493  0.142727)  para sigma:           0.00
             0.0000          0.0000          0.0000
             0.0000          0.0000          0.0000
             0.0000          0.0000          0.0000

     Atom 87  O   pos: (  0.483325  0.304824  1.097181)  para sigma:          -4.07
           -17.3614         -6.6051        -10.0594
            -4.2646        -22.5288        -13.6066
           -14.8699        -10.8717         27.6895

     Atom 88  H   pos: (  0.460838  0.346018  1.040084)  para sigma:           0.00
             0.0000          0.0000          0.0000
             0.0000          0.0000          0.0000
             0.0000          0.0000          0.0000

     Atom 89  H   pos: (  0.432560  0.317856  1.150374)  para sigma:           0.00
             0.0000          0.0000          0.0000
             0.0000          0.0000          0.0000
             0.0000          0.0000          0.0000

     Atom 90  O   pos: (  0.630092  0.057257  1.052640)  para sigma:          -1.48
            -8.4320         -9.4492         -8.8409
           -11.4666          4.5841          7.1574
           -12.6690         12.4108         -0.5807

     Atom 91  H   pos: (  0.607579  0.123335  1.030251)  para sigma:           0.00
             0.0000          0.0000          0.0000
             0.0000          0.0000          0.0000
             0.0000          0.0000          0.0000

     Atom 92  H   pos: (  0.674090  0.028080  1.000773)  para sigma:           0.00
             0.0000          0.0000          0.0000
             0.0000          0.0000          0.0000
             0.0000          0.0000          0.0000

     Atom 93  O   pos: ( -0.266156  0.378585  1.437945)  para sigma:           0.15
            -3.7540          9.9817          7.8557
            10.4788        -12.5217         11.3692
            11.4052         10.7250         16.7204

     Atom 94  H   pos: (  0.674991  0.341164  1.411063)  para sigma:           0.00
             0.0000          0.0000          0.0000
             0.0000          0.0000          0.0000
             0.0000          0.0000          0.0000

     Atom 95  H   pos: (  0.046447 -0.077742  1.507214)  para sigma:           0.00
             0.0000          0.0000          0.0000
             0.0000          0.0000          0.0000
             0.0000          0.0000          0.0000

     Atom 96  O   pos: (  0.817579  0.247939  0.919275)  para sigma:         -11.69
            -2.9081        -13.0632          9.7067
           -16.7896         -0.7651         -2.5236
             5.4256          2.9057        -31.3967

     Atom 97  H   pos: (  0.753948  0.267592  0.884544)  para sigma:           0.00
             0.0000          0.0000          0.0000
             0.0000          0.0000          0.0000
             0.0000          0.0000          0.0000

     Atom 98  H   pos: (  0.832337  0.177735  0.898178)  para sigma:           0.00
             0.0000          0.0000          0.0000
             0.0000          0.0000          0.0000
             0.0000          0.0000          0.0000

     Atom 99  O   pos: (  0.526087 -0.018027  0.813426)  para sigma:         -24.45
           -10.6044          2.1017         14.6123
            -0.6372        -44.2294         -8.2944
            10.8063         -7.9830        -18.5303

     Atom100  H   pos: (  0.208811  0.397340  0.877852)  para sigma:           0.00
             0.0000          0.0000          0.0000
             0.0000          0.0000          0.0000
             0.0000          0.0000          0.0000

     Atom101  H   pos: (  0.469596 -0.036119  0.765186)  para sigma:           0.00
             0.0000          0.0000          0.0000
             0.0000          0.0000          0.0000
             0.0000          0.0000          0.0000

     Atom102  O   pos: (  0.543272  0.113445  1.284125)  para sigma:         -31.41
           -18.9184         -0.4224          6.7813
             0.3295        -40.4199          8.8683
             4.2969         15.0190        -34.8793

     Atom103  H   pos: (  0.534447  0.185638  1.297723)  para sigma:           0.00
             0.0000          0.0000          0.0000
             0.0000          0.0000          0.0000
             0.0000          0.0000          0.0000

     Atom104  H   pos: (  0.479832  0.090098  1.248536)  para sigma:           0.00
             0.0000          0.0000          0.0000
             0.0000          0.0000          0.0000
             0.0000          0.0000          0.0000

     Atom105  O   pos: ( -0.172400  0.369724  0.682103)  para sigma:         -19.05
           -13.4937          8.0834        -19.2335
             2.2195        -25.1777          7.3724
           -17.3480          4.3111        -18.4671

     Atom106  H   pos: ( -0.118081  0.340347  0.635855)  para sigma:           0.00
             0.0000          0.0000          0.0000
             0.0000          0.0000          0.0000
             0.0000          0.0000          0.0000

     Atom107  H   pos: ( -0.211899  0.315031  0.711073)  para sigma:           0.00
             0.0000          0.0000          0.0000
             0.0000          0.0000          0.0000
             0.0000          0.0000          0.0000

     Atom108  O   pos: (  0.644152  0.274551  0.810813)  para sigma:         -12.74
           -14.6786        -17.6716          4.3440
           -15.5769         -2.8752          7.4872
             2.0898          7.6778        -20.6755

     Atom109  H   pos: (  0.667529  0.223103  0.760515)  para sigma:           0.00
             0.0000          0.0000          0.0000
             0.0000          0.0000          0.0000
             0.0000          0.0000          0.0000

     Atom110  H   pos: (  0.608421  0.325502  0.768998)  para sigma:           0.00
             0.0000          0.0000          0.0000
             0.0000          0.0000          0.0000
             0.0000          0.0000          0.0000

     Atom111  O   pos: (  0.383857  0.345219 -0.004036)  para sigma:         -27.64
           -25.4614         -1.1869          6.5105
            -1.7710        -28.1973         -3.9158
            10.3701         -4.1226        -29.2629

     Atom112  H   pos: (  0.417253  0.353283  0.062030)  para sigma:           0.00
             0.0000          0.0000          0.0000
             0.0000          0.0000          0.0000
             0.0000          0.0000          0.0000

     Atom113  H   pos: (  0.359976  0.292290  1.667809)  para sigma:           0.00
             0.0000          0.0000          0.0000
             0.0000          0.0000          0.0000
             0.0000          0.0000          0.0000

     Atom114  O   pos: ( -0.074097  0.291881  1.584855)  para sigma:          -7.70
             0.3872         -8.0450        -20.1338
            -9.4810         -8.5907         -3.4308
           -16.9918         -4.0252        -14.8947

     Atom115  H   pos: ( -0.137458  0.325623  1.604484)  para sigma:           0.00
             0.0000          0.0000          0.0000
             0.0000          0.0000          0.0000
             0.0000          0.0000          0.0000

     Atom116  H   pos: ( -0.046890  0.330450  1.528099)  para sigma:           0.00
             0.0000          0.0000          0.0000
             0.0000          0.0000          0.0000
             0.0000          0.0000          0.0000

     Atom117  O   pos: (  0.151752  0.242388  1.507466)  para sigma:         -12.03
           -16.9850          0.0639         10.1417
            -3.6376        -22.8844          0.9252
             9.9844          3.1968          3.7691

     Atom118  H   pos: (  0.127000  0.245794  1.577187)  para sigma:           0.00
             0.0000          0.0000          0.0000
             0.0000          0.0000          0.0000
             0.0000          0.0000          0.0000

     Atom119  H   pos: (  0.094828  0.225890  1.462902)  para sigma:           0.00
             0.0000          0.0000          0.0000
             0.0000          0.0000          0.0000
             0.0000          0.0000          0.0000

     Atom120  O   pos: (  0.436260  0.015793  1.577519)  para sigma:         -27.60
           -19.2069         -8.4950          6.6182
            -8.6231        -38.8922          4.4184
             8.9021          6.4979        -24.6908

     Atom121  H   pos: (  0.505552 -0.005930  1.597112)  para sigma:           0.00
             0.0000          0.0000          0.0000
             0.0000          0.0000          0.0000
             0.0000          0.0000          0.0000

     Atom122  H   pos: (  0.414235 -0.021976  1.517179)  para sigma:           0.00
             0.0000          0.0000          0.0000
             0.0000          0.0000          0.0000
             0.0000          0.0000          0.0000

     Atom123  O   pos: (  0.539943  0.322945  1.314419)  para sigma:         -30.25
           -28.6771         -1.8665          5.4784
            -3.3652        -16.1010         16.1724
            10.2276         12.9972        -45.9765

     Atom124  H   pos: (  0.842539 -0.065086  1.338215)  para sigma:           0.00
             0.0000          0.0000          0.0000
             0.0000          0.0000          0.0000
             0.0000          0.0000          0.0000

     Atom125  H   pos: (  0.468951  0.316678  1.289547)  para sigma:           0.00
             0.0000          0.0000          0.0000
             0.0000          0.0000          0.0000
             0.0000          0.0000          0.0000

     Atom126  O   pos: (  0.728937  0.180269  1.650816)  para sigma:         -13.11
           -31.1632         -1.8392         12.4452
            -0.9060         -3.2808         -0.1515
            14.7446         -1.2501         -4.8985

     Atom127  H   pos: (  0.741446  0.302800  0.037600)  para sigma:           0.00
             0.0000          0.0000          0.0000
             0.0000          0.0000          0.0000
             0.0000          0.0000          0.0000

     Atom128  H   pos: (  0.724409  0.250172  1.627374)  para sigma:           0.00
             0.0000          0.0000          0.0000
             0.0000          0.0000          0.0000
             0.0000          0.0000          0.0000

     Atom129  O   pos: (  0.544777  0.344804  1.577791)  para sigma:         -14.68
             0.2501         14.9601          1.5535
            16.2421        -17.2891         -8.6469
            -2.2103         -8.5750        -26.9888

     Atom130  H   pos: (  0.607178  0.362585  1.613824)  para sigma:           0.00
             0.0000          0.0000          0.0000
             0.0000          0.0000          0.0000
             0.0000          0.0000          0.0000

     Atom131  H   pos: (  0.505232  0.297711  1.620524)  para sigma:           0.00
             0.0000          0.0000          0.0000
             0.0000          0.0000          0.0000
             0.0000          0.0000          0.0000

     Atom132  O   pos: (  0.684357  0.430472  1.065380)  para sigma:          -7.55
           -21.8333         -2.4964          6.9303
            -6.1362         -5.3145        -21.3917
             7.8850        -19.5508          4.4889

     Atom133  H   pos: (  0.651451  0.423694  0.999781)  para sigma:           0.00
             0.0000          0.0000          0.0000
             0.0000          0.0000          0.0000
             0.0000          0.0000          0.0000

     Atom134  H   pos: (  0.678755  0.364223  1.099304)  para sigma:           0.00
             0.0000          0.0000          0.0000
             0.0000          0.0000          0.0000
             0.0000          0.0000          0.0000

     Atom135  O   pos: (  0.152716  0.306396  0.031250)  para sigma:         -27.79
           -38.0554         -4.0158          2.0424
            -0.5047         -4.2354          2.7517
             2.3078         -1.4998        -41.0901

     Atom136  H   pos: (  0.152794  0.367750  0.071896)  para sigma:           0.00
             0.0000          0.0000          0.0000
             0.0000          0.0000          0.0000
             0.0000          0.0000          0.0000

     Atom137  H   pos: (  0.128632  0.251647  0.077014)  para sigma:           0.00
             0.0000          0.0000          0.0000
             0.0000          0.0000          0.0000
             0.0000          0.0000          0.0000

     Atom138  O   pos: (  0.324863  0.366612  1.446754)  para sigma:         -26.42
           -35.4156          5.3804         -2.4028
             8.9246        -33.0794          4.0772
            -1.4321          3.7316        -10.7628

     Atom139  H   pos: (  0.642021 -0.095422  1.364834)  para sigma:           0.00
             0.0000          0.0000          0.0000
             0.0000          0.0000          0.0000
             0.0000          0.0000          0.0000

     Atom140  H   pos: (  0.259067  0.337995  1.464704)  para sigma:           0.00
             0.0000          0.0000          0.0000
             0.0000          0.0000          0.0000
             0.0000          0.0000          0.0000

     Atom141  O   pos: (  0.614953  0.148933  1.476054)  para sigma:         -17.21
           -15.0267         -7.7542         11.5419
            -8.4016        -19.3011         12.1519
            11.4086         10.8555        -17.3002

     Atom142  H   pos: (  0.570059  0.127094  1.421158)  para sigma:           0.00
             0.0000          0.0000          0.0000
             0.0000          0.0000          0.0000
             0.0000          0.0000          0.0000

     Atom143  H   pos: (  0.580984  0.204918  1.509396)  para sigma:           0.00
             0.0000          0.0000          0.0000
             0.0000          0.0000          0.0000
             0.0000          0.0000          0.0000

     Atom144  O   pos: (  0.354346  0.150459  0.863692)  para sigma:           0.73
             2.4962          0.9558        -12.0867
            -1.8823        -15.8236         -1.9280
            -7.7841         -7.6564         15.5133

     Atom145  H   pos: (  0.381667  0.116903  0.922750)  para sigma:           0.00
             0.0000          0.0000          0.0000
             0.0000          0.0000          0.0000
             0.0000          0.0000          0.0000

     Atom146  H   pos: (  0.408754  0.151867  0.813030)  para sigma:           0.00
             0.0000          0.0000          0.0000
             0.0000          0.0000          0.0000
             0.0000          0.0000          0.0000

     Atom147  O   pos: ( -0.133594  0.272482  1.304242)  para sigma:         -13.38
            -9.2489        -16.7815         -0.3255
           -12.8792        -13.4634          7.5097
            -3.5004          9.4055        -17.4224

     Atom148  H   pos: ( -0.089312  0.218536  1.329603)  para sigma:           0.00
             0.0000          0.0000          0.0000
             0.0000          0.0000          0.0000
             0.0000          0.0000          0.0000

     Atom149  H   pos: ( -0.153578  0.314294  1.362018)  para sigma:           0.00
             0.0000          0.0000          0.0000
             0.0000          0.0000          0.0000
             0.0000          0.0000          0.0000

     Atom150  O   pos: (  0.027817  0.140975  1.364997)  para sigma:           4.78
            -7.4492         -1.5927        -10.1724
             1.8017         15.3147        -15.5027
           -11.2540        -14.4462          6.4638

     Atom151  H   pos: (  0.031191  0.070598  1.388253)  para sigma:           0.00
             0.0000          0.0000          0.0000
             0.0000          0.0000          0.0000
             0.0000          0.0000          0.0000

     Atom152  H   pos: (  0.071491  0.145929  1.306171)  para sigma:           0.00
             0.0000          0.0000          0.0000
             0.0000          0.0000          0.0000
             0.0000          0.0000          0.0000

     Atom153  O   pos: (  0.142949  0.024598  0.924322)  para sigma:         -13.73
           -22.0311         -5.6561        -20.8228
            -6.1316         -9.9055         -2.6552
           -18.9994         -3.8176         -9.2428

     Atom154  H   pos: (  0.124623 -0.022821  0.977320)  para sigma:           0.00
             0.0000          0.0000          0.0000
             0.0000          0.0000          0.0000
             0.0000          0.0000          0.0000

     Atom155  H   pos: (  0.110850  0.088146  0.945681)  para sigma:           0.00
             0.0000          0.0000          0.0000
             0.0000          0.0000          0.0000
             0.0000          0.0000          0.0000

     Atom156  O   pos: (  0.210969  0.052911  1.556458)  para sigma:         -32.91
           -35.8294          6.4935         -3.9041
             4.1428        -24.2049        -10.1136
            -2.7596         -8.7622        -38.6900

     Atom157  H   pos: (  0.192394  0.122806  1.535220)  para sigma:           0.00
             0.0000          0.0000          0.0000
             0.0000          0.0000          0.0000
             0.0000          0.0000          0.0000

     Atom158  H   pos: (  0.149197  0.020622  1.584398)  para sigma:           0.00
             0.0000          0.0000          0.0000
             0.0000          0.0000          0.0000
             0.0000          0.0000          0.0000

     Atom159  O   pos: (  0.691886  0.255316  1.186681)  para sigma:         -17.16
            -1.6631         -5.4531          1.6842
            -6.7162        -26.2447          3.3571
             3.8856          1.6462        -23.5790

     Atom160  H   pos: (  0.755597  0.269274  1.223215)  para sigma:           0.00
             0.0000          0.0000          0.0000
             0.0000          0.0000          0.0000
             0.0000          0.0000          0.0000

     Atom161  H   pos: (  0.635741  0.284676  1.227334)  para sigma:           0.00
             0.0000          0.0000          0.0000
             0.0000          0.0000          0.0000
             0.0000          0.0000          0.0000

     Atom162  O   pos: (  0.383038  0.164669  1.435825)  para sigma:          -1.51
           -19.0002        -12.7396          7.4077
           -14.9714         23.9714        -11.9019
             6.9624        -10.6114         -9.4966

     Atom163  H   pos: (  0.374169  0.236405  1.451877)  para sigma:           0.00
             0.0000          0.0000          0.0000
             0.0000          0.0000          0.0000
             0.0000          0.0000          0.0000

     Atom164  H   pos: (  0.412725  0.132283  1.494882)  para sigma:           0.00
             0.0000          0.0000          0.0000
             0.0000          0.0000          0.0000
             0.0000          0.0000          0.0000

     Atom165  O   pos: (  0.237831  0.331335  0.997475)  para sigma:         -12.99
           -10.2152          2.0331        -15.2572
             5.9264         -9.5356          5.8102
           -15.5403          5.6300        -19.2100

     Atom166  H   pos: (  0.236879  0.392021  1.039753)  para sigma:           0.00
             0.0000          0.0000          0.0000
             0.0000          0.0000          0.0000
             0.0000          0.0000          0.0000

     Atom167  H   pos: (  0.307090  0.332748  0.969790)  para sigma:           0.00
             0.0000          0.0000          0.0000
             0.0000          0.0000          0.0000
             0.0000          0.0000          0.0000

     Atom168  O   pos: (  0.091473  0.180791  0.776109)  para sigma:         -17.93
            -2.5470         14.4468         -1.3991
            12.8281        -26.3140          2.0420
            -3.1233         -0.1207        -24.9179

     Atom169  H   pos: (  0.027124  0.155221  0.746105)  para sigma:           0.00
             0.0000          0.0000          0.0000
             0.0000          0.0000          0.0000
             0.0000          0.0000          0.0000

     Atom170  H   pos: (  0.122648  0.212784  0.716968)  para sigma:           0.00
             0.0000          0.0000          0.0000
             0.0000          0.0000          0.0000
             0.0000          0.0000          0.0000

     Atom171  O   pos: ( -0.013482  0.340101  0.871694)  para sigma:         -27.06
           -22.2179         -0.9304        -12.9770
             2.8708        -24.0748         -3.7477
           -12.5551         -3.9646        -34.8774

     Atom172  H   pos: ( -0.078764  0.305552  0.887772)  para sigma:           0.00
             0.0000          0.0000          0.0000
             0.0000          0.0000          0.0000
             0.0000          0.0000          0.0000

     Atom173  H   pos: (  0.021420  0.299263  0.820253)  para sigma:           0.00
             0.0000          0.0000          0.0000
             0.0000          0.0000          0.0000
             0.0000          0.0000          0.0000

     Atom174  O   pos: (  0.846655  0.104078  1.122868)  para sigma:          -9.98
            -5.1208        -14.7710        -13.3480
           -11.7954        -12.4081         -6.1683
           -15.0514         -1.8245        -12.4018

     Atom175  H   pos: (  0.838025  0.152036  1.068076)  para sigma:           0.00
             0.0000          0.0000          0.0000
             0.0000          0.0000          0.0000
             0.0000          0.0000          0.0000

     Atom176  H   pos: ( -0.097853  0.052367  1.116197)  para sigma:           0.00
             0.0000          0.0000          0.0000
             0.0000          0.0000          0.0000
             0.0000          0.0000          0.0000

     Atom177  O   pos: (  0.389655  0.051755  1.177070)  para sigma:          -5.56
            -6.5715         -1.1594         12.4770
            -3.8340         18.7995         -2.2614
            13.0882          0.6768        -28.9029

     Atom178  H   pos: (  0.331617  0.095324  1.159994)  para sigma:           0.00
             0.0000          0.0000          0.0000
             0.0000          0.0000          0.0000
             0.0000          0.0000          0.0000

     Atom179  H   pos: (  0.367059 -0.019778  1.172336)  para sigma:           0.00
             0.0000          0.0000          0.0000
             0.0000          0.0000          0.0000
             0.0000          0.0000          0.0000

     Atom180  O   pos: (  0.226673  0.173218  1.131033)  para sigma:           2.94
             4.4439         10.0374         10.6325
            13.4296         14.7686        -17.4351
             6.4905        -17.4606        -10.3920

     Atom181  H   pos: (  0.167132  0.139366  1.104931)  para sigma:           0.00
             0.0000          0.0000          0.0000
             0.0000          0.0000          0.0000
             0.0000          0.0000          0.0000

     Atom182  H   pos: (  0.234234  0.230304  1.083289)  para sigma:           0.00
             0.0000          0.0000          0.0000
             0.0000          0.0000          0.0000
             0.0000          0.0000          0.0000

     Atom183  O   pos: (  0.738100 -0.067597  0.911639)  para sigma:         -52.19
           -56.3541         14.8791          4.8040
            13.9003        -73.3341        -21.4334
             9.2665        -26.8974        -26.8701

     Atom184  H   pos: (  0.453370  0.324252  0.903247)  para sigma:           0.00
             0.0000          0.0000          0.0000
             0.0000          0.0000          0.0000
             0.0000          0.0000          0.0000

     Atom185  O   pos: (  0.661492 -0.099620  1.246299)  para sigma:         -40.09
           -62.0513         -7.9580        -12.1018
            11.1839        -21.3186          4.7267
           -20.4839         -9.3871        -36.9108

     Atom186  H   pos: (  0.296623  0.314806  1.232547)  para sigma:           0.00
             0.0000          0.0000          0.0000
             0.0000          0.0000          0.0000
             0.0000          0.0000          0.0000

     Atom187  O   pos: (  0.796440  0.043634  1.365698)  para sigma:         -68.20
           -96.2556        -27.8311          4.2537
           -33.7637        -83.6330         -6.7442
            18.7443          4.5999        -24.7086

     Atom188  H   pos: (  0.856668  0.083833  1.375009)  para sigma:           0.00
             0.0000          0.0000          0.0000
             0.0000          0.0000          0.0000
             0.0000          0.0000          0.0000

     Paramagnetic US occ-occ contribution in ppm:

     Atom  1  Ca  pos: ( -0.216751  0.384189  0.482748)  para_oo sigma:          -2.83
            -2.9090         -0.4030          0.1776
            -0.3781         -2.2657          0.0385
             0.1979          0.0576         -3.3127

     Atom  2  Ca  pos: (  0.532215  0.386060  0.344163)  para_oo sigma:          -3.19
            -3.0291         -0.3917         -0.0976
            -0.3912         -2.6926         -0.0492
            -0.1141         -0.0557         -3.8435

     Atom  3  Ca  pos: (  0.684191  0.147301  0.341341)  para_oo sigma:          -2.89
            -2.9764         -0.4187         -0.0045
            -0.4193         -2.4548         -0.0081
             0.0299          0.0248         -3.2303

     Atom  4  Ca  pos: ( -0.052977  0.153516  0.491408)  para_oo sigma:          -3.02
            -2.7312         -0.4619         -0.1830
            -0.4774         -2.6685         -0.0545
            -0.2282         -0.0919         -3.6642

     Atom  5  Ca  pos: (  0.702164  0.065843  1.223981)  para_oo sigma:          -3.52
            -3.6961         -0.0272         -0.0801
             0.0186         -3.7697         -0.0982
             0.0077         -0.2225         -3.0805

     Atom  6  Ca  pos: (  0.694779 -0.011716  0.754059)  para_oo sigma:          -3.98
            -4.3785          0.3929         -0.1287
             0.4170         -3.4584         -0.5636
            -0.1371         -0.6394         -4.1091

     Atom  7  Ca  pos: (  0.296453  0.180042  0.025774)  para_oo sigma:          -2.23
            -2.2559          0.0115         -0.4785
            -0.0300         -2.2329         -0.0440
            -0.4646         -0.0059         -2.1995

     Atom  8  Ca  pos: (  0.288484  0.380673  0.481513)  para_oo sigma:          -3.03
            -3.0677         -0.3512         -0.0127
            -0.3336         -2.4665          0.0899
             0.0287          0.1664         -3.5471

     Atom  9  Ca  pos: (  0.034452  0.384592  0.344608)  para_oo sigma:          -3.91
            -3.6941         -0.6265          0.1290
            -0.6289         -3.8306          0.0863
             0.0677          0.0675         -4.1932

     Atom 10  Ca  pos: (  0.180542  0.148476  0.307090)  para_oo sigma:          -2.61
            -2.8090         -0.3942          0.1139
            -0.3836         -2.3224          0.0616
             0.1797          0.0837         -2.6978

     Atom 11  Ca  pos: (  0.445064  0.157542  0.486637)  para_oo sigma:          -3.12
            -3.2272         -0.2752         -0.0796
            -0.2812         -2.5468         -0.0841
            -0.0708         -0.0968         -3.5739

     Atom 12  Ca  pos: (  0.237736  0.031510  0.772895)  para_oo sigma:          -3.12
            -3.3804          0.2816          0.0190
             0.3512         -3.4186         -0.3249
            -0.0473         -0.2987         -2.5636

     Atom 13  Ca  pos: (  0.736484  0.030108  1.531528)  para_oo sigma:          -2.92
            -2.7958         -0.1968         -0.3128
            -0.1890         -3.1283         -0.3484
            -0.4021         -0.2978         -2.8294

     Atom 14  Si  pos: (  0.579782  0.093121  0.093724)  para_oo sigma:          -6.16
            -6.9478         -0.0019         -0.1510
            -0.0549         -6.0607          0.1001
            -0.0676          0.0837         -5.4600

     Atom 15  Si  pos: (  0.196428  0.165445  0.538374)  para_oo sigma:          -6.21
            -6.1106          0.3399          0.5701
             0.3565         -6.6469         -0.2020
             0.4663         -0.2094         -5.8689

     Atom 16  Si  pos: (  0.424186  0.176338  0.237484)  para_oo sigma:          -6.02
            -5.7688          0.9766          0.6560
             0.9596         -6.0572          0.0302
             0.6000         -0.0094         -6.2316

     Atom 17  Si  pos: (  0.055409  0.064261  0.090546)  para_oo sigma:          -5.99
            -5.7698          0.5060          0.3298
             0.5243         -6.1384          0.2079
             0.3604          0.2003         -6.0763

     Atom 18  Si  pos: (  0.691098  0.169983  0.568676)  para_oo sigma:          -6.14
            -6.1142          0.2990          0.0062
             0.2961         -6.3777         -0.0244
            -0.0618         -0.0704         -5.9221

     Atom 19  Si  pos: ( -0.082031  0.164375  0.249797)  para_oo sigma:          -6.12
            -5.9854          0.7580          0.2161
             0.7261         -6.2915         -0.1643
             0.1611         -0.1835         -6.0955

     Atom 20  Si  pos: (  0.553340  0.371070  0.572798)  para_oo sigma:          -6.16
            -6.1763          0.1720          0.0412
             0.1613         -6.4108          0.0409
            -0.0239          0.0451         -5.8942

     Atom 21  Si  pos: ( -0.210490  0.355740  0.252387)  para_oo sigma:          -6.14
            -5.6846          0.5611         -0.1647
             0.6112         -6.6548          0.1016
            -0.1755          0.1053         -6.0808

     Atom 22  Si  pos: (  0.063334  0.371874  0.576641)  para_oo sigma:          -5.96
            -6.0506          0.2409          0.1344
             0.1904         -6.1785          0.0869
             0.1202          0.1091         -5.6364

     Atom 23  Si  pos: (  0.286551  0.369517  0.248305)  para_oo sigma:          -6.32
            -5.8427          0.5995         -0.0467
             0.6256         -6.8392          0.0174
            -0.1197         -0.0325         -6.2925

     Atom 24  O   pos: ( -0.153712  0.255651  0.204505)  para_oo sigma:          -4.13
            -4.2481         -1.5017          0.0264
            -1.4671         -3.0729          0.0330
             0.0287          0.0717         -5.0714

     Atom 25  O   pos: (  0.926730 -0.012956  0.494277)  para_oo sigma:          -1.40
            -1.6528          1.1370         -1.1955
             1.0711         -1.5016         -1.2870
            -1.2709         -1.4070         -1.0365

     Atom 26  O   pos: ( -0.133994  0.423761  0.318230)  para_oo sigma:          -1.76
            -1.6973          1.3859          1.2832
             1.3927         -1.7242          1.2480
             1.3667          1.2777         -1.8655

     Atom 27  O   pos: (  0.454130  0.334670  0.509992)  para_oo sigma:          -1.52
            -0.5662          0.8359          1.2679
             0.8963         -2.4984          0.5736
             1.4167          0.6348         -1.4889

     Atom 28  O   pos: (  0.696583  0.328273  0.313091)  para_oo sigma:          -1.83
            -1.0187          0.8180         -1.5825
             0.8604         -2.8581         -0.7957
            -1.7757         -0.8193         -1.6159

     Atom 29  O   pos: (  0.059074 -0.060712  1.646877)  para_oo sigma:          -3.58
            -4.4695         -0.0831          0.4367
            -0.1225         -4.6140          0.3757
             0.4195          0.3774         -1.6641

     Atom 30  O   pos: (  0.668667  0.155944  0.157574)  para_oo sigma:          -1.88
            -1.4647          0.6912          0.8502
             0.7774         -1.7719          0.3094
             1.0567          0.3472         -2.4155

     Atom 31  H   pos: (  0.737309  0.163595  0.133214)  para_oo sigma:           0.00
             0.0000          0.0000          0.0000
             0.0000          0.0000          0.0000
             0.0000          0.0000          0.0000

     Atom 32  O   pos: (  0.722588  0.137732  0.683521)  para_oo sigma:          -2.33
            -2.6650         -0.4304          0.7956
            -0.3444         -3.7274          0.0182
             0.8080         -0.0758         -0.5949

     Atom 33  O   pos: ( -0.050053  0.105364  0.143906)  para_oo sigma:          -3.94
            -3.8577         -0.8798         -1.1324
            -0.8789         -4.4721          0.8380
            -1.1891          0.9277         -3.5034

     Atom 34  O   pos: (  0.067901  0.421153  0.688961)  para_oo sigma:          -3.04
            -4.3319          0.2118          0.5249
             0.1717         -3.3743          1.0841
             0.5239          1.0650         -1.4220

     Atom 35  O   pos: (  0.257862  0.441654  0.151885)  para_oo sigma:          -4.20
            -5.4284         -0.2281          0.2109
            -0.2218         -3.2499         -1.7557
             0.2648         -1.7788         -3.9148

     Atom 36  O   pos: (  0.135984  0.269681  0.578428)  para_oo sigma:          -3.64
            -3.7941         -1.5114         -0.1591
            -1.4917         -2.4265          0.3653
            -0.1847          0.3246         -4.7002

     Atom 37  O   pos: (  0.346390  0.269167  0.199906)  para_oo sigma:          -3.61
            -3.6422         -1.5627         -0.2044
            -1.5367         -2.6639          0.0635
            -0.0963          0.0186         -4.5206

     Atom 38  O   pos: (  0.424197 -0.016210  0.484370)  para_oo sigma:          -1.20
            -1.6397          0.7855         -1.3176
             0.7107         -1.4616         -1.5587
            -1.2758         -1.6754         -0.5106

     Atom 39  O   pos: (  0.358303  0.429453  0.326409)  para_oo sigma:          -1.55
            -1.4778          1.0460          1.6252
             1.0649         -1.9674          1.3021
             1.6448          1.3461         -1.1952

     Atom 40  O   pos: ( -0.047486  0.333037  0.538171)  para_oo sigma:          -2.22
            -0.6797          0.8725          0.5552
             0.9433         -3.1534          0.2254
             0.5721          0.2829         -2.8283

     Atom 41  O   pos: (  0.185487  0.328952  0.299824)  para_oo sigma:          -2.06
            -0.8945          1.4056         -1.1436
             1.4959         -3.0067         -0.7423
            -1.2085         -0.7184         -2.2888

     Atom 42  O   pos: (  0.622444 -0.034271  1.653796)  para_oo sigma:          -3.39
            -4.5694         -0.2819         -0.3082
            -0.2598         -4.5857          0.7222
            -0.3159          0.6113         -1.0216

     Atom 43  O   pos: (  0.149428  0.133775  0.123214)  para_oo sigma:          -2.60
            -1.7261          1.3591          0.9484
             1.4338         -1.9826          0.4224
             0.9864          0.5411         -4.0955

     Atom 44  O   pos: (  0.249616  0.124957  0.638909)  para_oo sigma:          -2.64
            -2.6043         -0.6867          1.3930
            -0.5622         -3.3188         -0.1236
             1.3059         -0.1859         -1.9824

     Atom 45  O   pos: (  0.477710  0.157869  0.124133)  para_oo sigma:          -3.97
            -3.4917         -0.9096         -1.1318
            -0.9470         -4.3701          0.6700
            -1.2773          0.6553         -4.0372

     Atom 46  O   pos: (  0.113605  0.095897  0.482078)  para_oo sigma:          -1.51
            -1.0609          1.4913          1.3148
             1.4134         -1.8074          0.9797
             1.3898          1.0538         -1.6645

     Atom 47  O   pos: (  0.353045  0.081437  0.265270)  para_oo sigma:          -2.56
            -2.5154          1.7722         -0.3333
             1.6220         -1.8166         -0.1615
            -0.2786         -0.0730         -3.3530

     Atom 48  O   pos: (  0.279697  0.201686  0.454609)  para_oo sigma:          -1.30
            -1.2428          0.6789         -1.9967
             0.7385         -2.0526         -1.0183
            -2.0715         -0.9575         -0.6186

     Atom 49  O   pos: (  0.505121  0.206710  0.323161)  para_oo sigma:          -1.97
            -1.3930          0.6207          1.9536
             0.6833         -3.1256          0.9089
             1.9298          0.9025         -1.3884

     Atom 50  O   pos: (  0.618676  0.090610  0.508568)  para_oo sigma:          -1.47
            -1.1949          1.3173          1.1294
             1.2290         -1.5012          0.9870
             1.1780          1.1224         -1.7127

     Atom 51  O   pos: (  0.849528  0.095734  0.306549)  para_oo sigma:          -1.87
            -1.9881          1.4102         -1.1971
             1.3557         -2.0935         -1.0575
            -1.1969         -1.1685         -1.5414

     Atom 52  O   pos: (  0.781132  0.204184  0.493305)  para_oo sigma:          -1.63
            -1.1975          0.8215         -1.6563
             0.9178         -2.5241         -0.7421
            -1.8149         -0.7866         -1.1620

     Atom 53  O   pos: (  0.009154  0.209490  0.316171)  para_oo sigma:          -1.99
            -1.0279          1.1453          1.6507
             1.1156         -2.9029          0.7468
             1.6855          0.7572         -2.0316

     Atom 54  O   pos: (  0.535161  0.411327  0.687639)  para_oo sigma:          -2.48
            -3.9938          0.1595          0.2294
             0.0716         -2.7056          0.7911
             0.1145          0.7777         -0.7467

     Atom 55  O   pos: ( -0.243883  0.409798  0.145616)  para_oo sigma:          -4.08
            -5.0192         -0.5043          0.4216
            -0.4890         -3.5007         -1.4319
             0.4774         -1.5497         -3.7126

     Atom 56  O   pos: (  0.623256  0.270980  0.586878)  para_oo sigma:          -4.13
            -4.1379         -1.7939         -0.0169
            -1.7885         -2.7988          0.0368
            -0.0244          0.0227         -5.4443

     Atom 57  O   pos: ( -0.074549  0.125412  0.681540)  para_oo sigma:          -0.87
            -0.6750          0.0503          0.0985
             0.0558         -0.7101          0.0612
             0.1671          0.0730         -1.2295

     Atom 58  H   pos: (  0.908176  0.055022  0.671555)  para_oo sigma:           0.00
             0.0000          0.0000          0.0000
             0.0000          0.0000          0.0000
             0.0000          0.0000          0.0000

     Atom 59  H   pos: (  0.855487  0.154649  0.682059)  para_oo sigma:           0.00
             0.0000          0.0000          0.0000
             0.0000          0.0000          0.0000
             0.0000          0.0000          0.0000

     Atom 60  O   pos: (  0.455568  0.141326  0.676510)  para_oo sigma:          -0.73
            -0.6069          0.0902         -0.0868
             0.0886         -0.6345          0.0204
            -0.1449         -0.0306         -0.9614

     Atom 61  H   pos: (  0.423405  0.070195  0.675092)  para_oo sigma:           0.00
             0.0000          0.0000          0.0000
             0.0000          0.0000          0.0000
             0.0000          0.0000          0.0000

     Atom 62  H   pos: (  0.526684  0.132056  0.691127)  para_oo sigma:           0.00
             0.0000          0.0000          0.0000
             0.0000          0.0000          0.0000
             0.0000          0.0000          0.0000

     Atom 63  O   pos: (  0.326823  0.307648  0.675142)  para_oo sigma:          -0.42
             0.0020         -0.0972         -0.2776
            -0.1661         -0.6666         -0.1102
            -0.3982         -0.2014         -0.5987

     Atom 64  H   pos: (  0.389716  0.271715  0.659837)  para_oo sigma:           0.00
             0.0000          0.0000          0.0000
             0.0000          0.0000          0.0000
             0.0000          0.0000          0.0000

     Atom 65  H   pos: (  0.278997  0.249280  0.678426)  para_oo sigma:           0.00
             0.0000          0.0000          0.0000
             0.0000          0.0000          0.0000
             0.0000          0.0000          0.0000

     Atom 66  O   pos: (  0.328640  0.008403  0.084834)  para_oo sigma:          -0.57
            -0.6118         -0.0065          0.1750
            -0.0148         -0.7742          0.3150
             0.2175          0.3634         -0.3129

     Atom 67  H   pos: (  0.329559  0.028183  0.158352)  para_oo sigma:           0.00
             0.0000          0.0000          0.0000
             0.0000          0.0000          0.0000
             0.0000          0.0000          0.0000

     Atom 68  H   pos: ( -0.040597  0.426126  0.077053)  para_oo sigma:           0.00
             0.0000          0.0000          0.0000
             0.0000          0.0000          0.0000
             0.0000          0.0000          0.0000

     Atom 69  O   pos: (  0.321342 -0.041291  1.414957)  para_oo sigma:          -0.87
            -0.9096          0.0235          0.0781
             0.0141         -0.8698          0.1097
            -0.0056          0.1305         -0.8375

     Atom 70  H   pos: (  0.282972  0.013163  1.448206)  para_oo sigma:           0.00
             0.0000          0.0000          0.0000
             0.0000          0.0000          0.0000
             0.0000          0.0000          0.0000

     Atom 71  H   pos: (  0.346782 -0.011284  1.352844)  para_oo sigma:           0.00
             0.0000          0.0000          0.0000
             0.0000          0.0000          0.0000
             0.0000          0.0000          0.0000

     Atom 72  O   pos: (  0.038445  0.185884  1.009230)  para_oo sigma:          -0.85
            -0.8664         -0.0755          0.0722
            -0.0857         -0.8179          0.0262
             0.0809          0.0797         -0.8733

     Atom 73  H   pos: (  0.041300  0.244865  0.963981)  para_oo sigma:           0.00
             0.0000          0.0000          0.0000
             0.0000          0.0000          0.0000
             0.0000          0.0000          0.0000

     Atom 74  H   pos: ( -0.022992  0.150446  0.989190)  para_oo sigma:           0.00
             0.0000          0.0000          0.0000
             0.0000          0.0000          0.0000
             0.0000          0.0000          0.0000

     Atom 75  O   pos: (  0.028056  0.317640  1.184464)  para_oo sigma:          -0.84
            -0.8806          0.0547         -0.0817
             0.0152         -0.8137         -0.0179
            -0.0843         -0.0267         -0.8380

     Atom 76  H   pos: (  0.026299  0.273832  1.125070)  para_oo sigma:           0.00
             0.0000          0.0000          0.0000
             0.0000          0.0000          0.0000
             0.0000          0.0000          0.0000

     Atom 77  H   pos: ( -0.036268  0.308930  1.220814)  para_oo sigma:           0.00
             0.0000          0.0000          0.0000
             0.0000          0.0000          0.0000
             0.0000          0.0000          0.0000

     Atom 78  O   pos: ( -0.085051  0.089465  1.561209)  para_oo sigma:          -0.57
            -0.8561         -0.1459          0.0353
            -0.1857         -0.1876         -0.0694
             0.0730         -0.0396         -0.6641

     Atom 79  H   pos: ( -0.033588  0.051084  1.597734)  para_oo sigma:           0.00
             0.0000          0.0000          0.0000
             0.0000          0.0000          0.0000
             0.0000          0.0000          0.0000

     Atom 80  H   pos: ( -0.076376  0.162243  1.576406)  para_oo sigma:           0.00
             0.0000          0.0000          0.0000
             0.0000          0.0000          0.0000
             0.0000          0.0000          0.0000

     Atom 81  O   pos: (  0.883286  0.055504  0.893390)  para_oo sigma:          -1.06
            -0.9901          0.1596          0.1203
             0.1454         -0.9549         -0.0743
             0.0786         -0.0406         -1.2217

     Atom 82  H   pos: (  0.908549  0.042855  0.825595)  para_oo sigma:           0.00
             0.0000          0.0000          0.0000
             0.0000          0.0000          0.0000
             0.0000          0.0000          0.0000

     Atom 83  H   pos: (  0.828683  0.000503  0.905606)  para_oo sigma:           0.00
             0.0000          0.0000          0.0000
             0.0000          0.0000          0.0000
             0.0000          0.0000          0.0000

     Atom 84  O   pos: (  0.529938  0.382852  0.151260)  para_oo sigma:          -0.53
            -0.5089          0.0660          0.0508
             0.0400         -0.3489          0.0211
             0.0538         -0.0147         -0.7185

     Atom 85  H   pos: (  0.579400  0.331087  0.134510)  para_oo sigma:           0.00
             0.0000          0.0000          0.0000
             0.0000          0.0000          0.0000
             0.0000          0.0000          0.0000

     Atom 86  H   pos: (  0.565897  0.447493  0.142727)  para_oo sigma:           0.00
             0.0000          0.0000          0.0000
             0.0000          0.0000          0.0000
             0.0000          0.0000          0.0000

     Atom 87  O   pos: (  0.483325  0.304824  1.097181)  para_oo sigma:          -0.88
            -1.0231         -0.0353          0.0359
            -0.0400         -0.9461         -0.1076
            -0.0185         -0.0799         -0.6821

     Atom 88  H   pos: (  0.460838  0.346018  1.040084)  para_oo sigma:           0.00
             0.0000          0.0000          0.0000
             0.0000          0.0000          0.0000
             0.0000          0.0000          0.0000

     Atom 89  H   pos: (  0.432560  0.317856  1.150374)  para_oo sigma:           0.00
             0.0000          0.0000          0.0000
             0.0000          0.0000          0.0000
             0.0000          0.0000          0.0000

     Atom 90  O   pos: (  0.630092  0.057257  1.052640)  para_oo sigma:          -0.42
            -0.4173         -0.1227         -0.1381
            -0.1683         -0.2581          0.1492
            -0.1537          0.1634         -0.5908

     Atom 91  H   pos: (  0.607579  0.123335  1.030251)  para_oo sigma:           0.00
             0.0000          0.0000          0.0000
             0.0000          0.0000          0.0000
             0.0000          0.0000          0.0000

     Atom 92  H   pos: (  0.674090  0.028080  1.000773)  para_oo sigma:           0.00
             0.0000          0.0000          0.0000
             0.0000          0.0000          0.0000
             0.0000          0.0000          0.0000

     Atom 93  O   pos: ( -0.266156  0.378585  1.437945)  para_oo sigma:          -0.75
            -0.7998         -0.0108          0.0050
             0.0152         -0.7944          0.0602
             0.0346          0.0491         -0.6523

     Atom 94  H   pos: (  0.674991  0.341164  1.411063)  para_oo sigma:           0.00
             0.0000          0.0000          0.0000
             0.0000          0.0000          0.0000
             0.0000          0.0000          0.0000

     Atom 95  H   pos: (  0.046447 -0.077742  1.507214)  para_oo sigma:           0.00
             0.0000          0.0000          0.0000
             0.0000          0.0000          0.0000
             0.0000          0.0000          0.0000

     Atom 96  O   pos: (  0.817579  0.247939  0.919275)  para_oo sigma:          -0.96
            -0.8544          0.0171          0.1321
            -0.0294         -0.9810         -0.0730
             0.1303         -0.1024         -1.0538

     Atom 97  H   pos: (  0.753948  0.267592  0.884544)  para_oo sigma:           0.00
             0.0000          0.0000          0.0000
             0.0000          0.0000          0.0000
             0.0000          0.0000          0.0000

     Atom 98  H   pos: (  0.832337  0.177735  0.898178)  para_oo sigma:           0.00
             0.0000          0.0000          0.0000
             0.0000          0.0000          0.0000
             0.0000          0.0000          0.0000

     Atom 99  O   pos: (  0.526087 -0.018027  0.813426)  para_oo sigma:          -0.41
            -0.6997         -0.0998          0.4207
            -0.1424         -0.5219         -0.2264
             0.4529         -0.1661         -0.0161

     Atom100  H   pos: (  0.208811  0.397340  0.877852)  para_oo sigma:           0.00
             0.0000          0.0000          0.0000
             0.0000          0.0000          0.0000
             0.0000          0.0000          0.0000

     Atom101  H   pos: (  0.469596 -0.036119  0.765186)  para_oo sigma:           0.00
             0.0000          0.0000          0.0000
             0.0000          0.0000          0.0000
             0.0000          0.0000          0.0000

     Atom102  O   pos: (  0.543272  0.113445  1.284125)  para_oo sigma:          -0.55
            -0.8307          0.4676          0.2794
             0.4471         -0.4059          0.1845
             0.3195          0.2304         -0.4167

     Atom103  H   pos: (  0.534447  0.185638  1.297723)  para_oo sigma:           0.00
             0.0000          0.0000          0.0000
             0.0000          0.0000          0.0000
             0.0000          0.0000          0.0000

     Atom104  H   pos: (  0.479832  0.090098  1.248536)  para_oo sigma:           0.00
             0.0000          0.0000          0.0000
             0.0000          0.0000          0.0000
             0.0000          0.0000          0.0000

     Atom105  O   pos: ( -0.172400  0.369724  0.682103)  para_oo sigma:          -0.36
            -0.2104         -0.0882         -0.4659
            -0.1476         -0.5861         -0.0783
            -0.4858         -0.1910         -0.2700

     Atom106  H   pos: ( -0.118081  0.340347  0.635855)  para_oo sigma:           0.00
             0.0000          0.0000          0.0000
             0.0000          0.0000          0.0000
             0.0000          0.0000          0.0000

     Atom107  H   pos: ( -0.211899  0.315031  0.711073)  para_oo sigma:           0.00
             0.0000          0.0000          0.0000
             0.0000          0.0000          0.0000
             0.0000          0.0000          0.0000

     Atom108  O   pos: (  0.644152  0.274551  0.810813)  para_oo sigma:          -0.94
            -0.7952         -0.0269         -0.0222
             0.0272         -0.9795          0.0344
            -0.0106          0.0131         -1.0320

     Atom109  H   pos: (  0.667529  0.223103  0.760515)  para_oo sigma:           0.00
             0.0000          0.0000          0.0000
             0.0000          0.0000          0.0000
             0.0000          0.0000          0.0000

     Atom110  H   pos: (  0.608421  0.325502  0.768998)  para_oo sigma:           0.00
             0.0000          0.0000          0.0000
             0.0000          0.0000          0.0000
             0.0000          0.0000          0.0000

     Atom111  O   pos: (  0.383857  0.345219 -0.004036)  para_oo sigma:          -0.66
            -0.5324         -0.0791          0.0536
            -0.0657         -0.8073         -0.0398
             0.0386         -0.0661         -0.6372

     Atom112  H   pos: (  0.417253  0.353283  0.062030)  para_oo sigma:           0.00
             0.0000          0.0000          0.0000
             0.0000          0.0000          0.0000
             0.0000          0.0000          0.0000

     Atom113  H   pos: (  0.359976  0.292290  1.667809)  para_oo sigma:           0.00
             0.0000          0.0000          0.0000
             0.0000          0.0000          0.0000
             0.0000          0.0000          0.0000

     Atom114  O   pos: ( -0.074097  0.291881  1.584855)  para_oo sigma:          -0.86
            -0.8998          0.0339          0.0344
             0.0090         -0.7827          0.0156
             0.0072          0.0053         -0.8834

     Atom115  H   pos: ( -0.137458  0.325623  1.604484)  para_oo sigma:           0.00
             0.0000          0.0000          0.0000
             0.0000          0.0000          0.0000
             0.0000          0.0000          0.0000

     Atom116  H   pos: ( -0.046890  0.330450  1.528099)  para_oo sigma:           0.00
             0.0000          0.0000          0.0000
             0.0000          0.0000          0.0000
             0.0000          0.0000          0.0000

     Atom117  O   pos: (  0.151752  0.242388  1.507466)  para_oo sigma:          -0.87
            -0.8364         -0.0516          0.0962
            -0.0878         -0.8849         -0.0450
             0.0656         -0.0187         -0.8808

     Atom118  H   pos: (  0.127000  0.245794  1.577187)  para_oo sigma:           0.00
             0.0000          0.0000          0.0000
             0.0000          0.0000          0.0000
             0.0000          0.0000          0.0000

     Atom119  H   pos: (  0.094828  0.225890  1.462902)  para_oo sigma:           0.00
             0.0000          0.0000          0.0000
             0.0000          0.0000          0.0000
             0.0000          0.0000          0.0000

     Atom120  O   pos: (  0.436260  0.015793  1.577519)  para_oo sigma:          -0.47
            -0.3248          0.1056          0.5564
             0.0786         -0.5794         -0.0960
             0.5692         -0.1086         -0.4985

     Atom121  H   pos: (  0.505552 -0.005930  1.597112)  para_oo sigma:           0.00
             0.0000          0.0000          0.0000
             0.0000          0.0000          0.0000
             0.0000          0.0000          0.0000

     Atom122  H   pos: (  0.414235 -0.021976  1.517179)  para_oo sigma:           0.00
             0.0000          0.0000          0.0000
             0.0000          0.0000          0.0000
             0.0000          0.0000          0.0000

     Atom123  O   pos: (  0.539943  0.322945  1.314419)  para_oo sigma:          -1.21
            -1.3305         -0.2341         -0.0327
            -0.1873         -1.0457          0.0136
            -0.0225          0.0421         -1.2540

     Atom124  H   pos: (  0.842539 -0.065086  1.338215)  para_oo sigma:           0.00
             0.0000          0.0000          0.0000
             0.0000          0.0000          0.0000
             0.0000          0.0000          0.0000

     Atom125  H   pos: (  0.468951  0.316678  1.289547)  para_oo sigma:           0.00
             0.0000          0.0000          0.0000
             0.0000          0.0000          0.0000
             0.0000          0.0000          0.0000

     Atom126  O   pos: (  0.728937  0.180269  1.650816)  para_oo sigma:          -0.60
            -0.5983          0.0143          0.1177
            -0.0078         -0.6808         -0.1264
             0.1048         -0.0992         -0.5237

     Atom127  H   pos: (  0.741446  0.302800  0.037600)  para_oo sigma:           0.00
             0.0000          0.0000          0.0000
             0.0000          0.0000          0.0000
             0.0000          0.0000          0.0000

     Atom128  H   pos: (  0.724409  0.250172  1.627374)  para_oo sigma:           0.00
             0.0000          0.0000          0.0000
             0.0000          0.0000          0.0000
             0.0000          0.0000          0.0000

     Atom129  O   pos: (  0.544777  0.344804  1.577791)  para_oo sigma:          -0.58
            -0.4548          0.2988         -0.1372
             0.3644         -0.5553          0.0152
            -0.1688         -0.0163         -0.7263

     Atom130  H   pos: (  0.607178  0.362585  1.613824)  para_oo sigma:           0.00
             0.0000          0.0000          0.0000
             0.0000          0.0000          0.0000
             0.0000          0.0000          0.0000

     Atom131  H   pos: (  0.505232  0.297711  1.620524)  para_oo sigma:           0.00
             0.0000          0.0000          0.0000
             0.0000          0.0000          0.0000
             0.0000          0.0000          0.0000

     Atom132  O   pos: (  0.684357  0.430472  1.065380)  para_oo sigma:          -0.83
            -0.8251         -0.0274         -0.0222
            -0.0694         -0.8201         -0.0477
            -0.0216         -0.0152         -0.8516

     Atom133  H   pos: (  0.651451  0.423694  0.999781)  para_oo sigma:           0.00
             0.0000          0.0000          0.0000
             0.0000          0.0000          0.0000
             0.0000          0.0000          0.0000

     Atom134  H   pos: (  0.678755  0.364223  1.099304)  para_oo sigma:           0.00
             0.0000          0.0000          0.0000
             0.0000          0.0000          0.0000
             0.0000          0.0000          0.0000

     Atom135  O   pos: (  0.152716  0.306396  0.031250)  para_oo sigma:          -0.77
            -0.9195          0.1825         -0.0193
             0.0489         -0.5945         -0.0913
            -0.0016         -0.1638         -0.8090

     Atom136  H   pos: (  0.152794  0.367750  0.071896)  para_oo sigma:           0.00
             0.0000          0.0000          0.0000
             0.0000          0.0000          0.0000
             0.0000          0.0000          0.0000

     Atom137  H   pos: (  0.128632  0.251647  0.077014)  para_oo sigma:           0.00
             0.0000          0.0000          0.0000
             0.0000          0.0000          0.0000
             0.0000          0.0000          0.0000

     Atom138  O   pos: (  0.324863  0.366612  1.446754)  para_oo sigma:          -0.62
            -0.7218         -0.1370         -0.3926
            -0.1624         -0.7416         -0.1656
            -0.4172         -0.2061         -0.4061

     Atom139  H   pos: (  0.642021 -0.095422  1.364834)  para_oo sigma:           0.00
             0.0000          0.0000          0.0000
             0.0000          0.0000          0.0000
             0.0000          0.0000          0.0000

     Atom140  H   pos: (  0.259067  0.337995  1.464704)  para_oo sigma:           0.00
             0.0000          0.0000          0.0000
             0.0000          0.0000          0.0000
             0.0000          0.0000          0.0000

     Atom141  O   pos: (  0.614953  0.148933  1.476054)  para_oo sigma:          -0.41
            -0.6203          0.2407          0.0829
             0.1885         -0.5326          0.3301
             0.0469          0.3797         -0.0647

     Atom142  H   pos: (  0.570059  0.127094  1.421158)  para_oo sigma:           0.00
             0.0000          0.0000          0.0000
             0.0000          0.0000          0.0000
             0.0000          0.0000          0.0000

     Atom143  H   pos: (  0.580984  0.204918  1.509396)  para_oo sigma:           0.00
             0.0000          0.0000          0.0000
             0.0000          0.0000          0.0000
             0.0000          0.0000          0.0000

     Atom144  O   pos: (  0.354346  0.150459  0.863692)  para_oo sigma:          -0.34
            -0.4460         -0.0203         -0.2265
            -0.0493         -0.4618         -0.1499
            -0.1812         -0.1199         -0.1118

     Atom145  H   pos: (  0.381667  0.116903  0.922750)  para_oo sigma:           0.00
             0.0000          0.0000          0.0000
             0.0000          0.0000          0.0000
             0.0000          0.0000          0.0000

     Atom146  H   pos: (  0.408754  0.151867  0.813030)  para_oo sigma:           0.00
             0.0000          0.0000          0.0000
             0.0000          0.0000          0.0000
             0.0000          0.0000          0.0000

     Atom147  O   pos: ( -0.133594  0.272482  1.304242)  para_oo sigma:          -0.88
            -0.7424         -0.0390         -0.0057
            -0.0234         -0.9522         -0.0738
             0.0233         -0.0691         -0.9599

     Atom148  H   pos: ( -0.089312  0.218536  1.329603)  para_oo sigma:           0.00
             0.0000          0.0000          0.0000
             0.0000          0.0000          0.0000
             0.0000          0.0000          0.0000

     Atom149  H   pos: ( -0.153578  0.314294  1.362018)  para_oo sigma:           0.00
             0.0000          0.0000          0.0000
             0.0000          0.0000          0.0000
             0.0000          0.0000          0.0000

     Atom150  O   pos: (  0.027817  0.140975  1.364997)  para_oo sigma:          -0.63
            -0.6319         -0.0263          0.0427
             0.0066         -0.5670         -0.0393
             0.0467         -0.0268         -0.7042

     Atom151  H   pos: (  0.031191  0.070598  1.388253)  para_oo sigma:           0.00
             0.0000          0.0000          0.0000
             0.0000          0.0000          0.0000
             0.0000          0.0000          0.0000

     Atom152  H   pos: (  0.071491  0.145929  1.306171)  para_oo sigma:           0.00
             0.0000          0.0000          0.0000
             0.0000          0.0000          0.0000
             0.0000          0.0000          0.0000

     Atom153  O   pos: (  0.142949  0.024598  0.924322)  para_oo sigma:          -0.39
            -0.5738         -0.2624          0.1384
            -0.1660          0.0709         -0.1098
             0.0553         -0.0429         -0.6698

     Atom154  H   pos: (  0.124623 -0.022821  0.977320)  para_oo sigma:           0.00
             0.0000          0.0000          0.0000
             0.0000          0.0000          0.0000
             0.0000          0.0000          0.0000

     Atom155  H   pos: (  0.110850  0.088146  0.945681)  para_oo sigma:           0.00
             0.0000          0.0000          0.0000
             0.0000          0.0000          0.0000
             0.0000          0.0000          0.0000

     Atom156  O   pos: (  0.210969  0.052911  1.556458)  para_oo sigma:          -0.59
            -0.6285          0.0389         -0.2790
             0.0286         -0.3130         -0.0915
            -0.2817         -0.0707         -0.8371

     Atom157  H   pos: (  0.192394  0.122806  1.535220)  para_oo sigma:           0.00
             0.0000          0.0000          0.0000
             0.0000          0.0000          0.0000
             0.0000          0.0000          0.0000

     Atom158  H   pos: (  0.149197  0.020622  1.584398)  para_oo sigma:           0.00
             0.0000          0.0000          0.0000
             0.0000          0.0000          0.0000
             0.0000          0.0000          0.0000

     Atom159  O   pos: (  0.691886  0.255316  1.186681)  para_oo sigma:          -0.70
            -0.3995         -0.0516          0.0010
            -0.0402         -0.9693         -0.0927
             0.0018         -0.0907         -0.7328

     Atom160  H   pos: (  0.755597  0.269274  1.223215)  para_oo sigma:           0.00
             0.0000          0.0000          0.0000
             0.0000          0.0000          0.0000
             0.0000          0.0000          0.0000

     Atom161  H   pos: (  0.635741  0.284676  1.227334)  para_oo sigma:           0.00
             0.0000          0.0000          0.0000
             0.0000          0.0000          0.0000
             0.0000          0.0000          0.0000

     Atom162  O   pos: (  0.383038  0.164669  1.435825)  para_oo sigma:          -0.83
            -0.8722         -0.0132          0.0035
            -0.0525         -0.7033         -0.0819
            -0.0081         -0.0783         -0.9213

     Atom163  H   pos: (  0.374169  0.236405  1.451877)  para_oo sigma:           0.00
             0.0000          0.0000          0.0000
             0.0000          0.0000          0.0000
             0.0000          0.0000          0.0000

     Atom164  H   pos: (  0.412725  0.132283  1.494882)  para_oo sigma:           0.00
             0.0000          0.0000          0.0000
             0.0000          0.0000          0.0000
             0.0000          0.0000          0.0000

     Atom165  O   pos: (  0.237831  0.331335  0.997475)  para_oo sigma:          -0.89
            -0.9725          0.0123         -0.0315
             0.0767         -0.8756         -0.1212
            -0.0451         -0.0978         -0.8126

     Atom166  H   pos: (  0.236879  0.392021  1.039753)  para_oo sigma:           0.00
             0.0000          0.0000          0.0000
             0.0000          0.0000          0.0000
             0.0000          0.0000          0.0000

     Atom167  H   pos: (  0.307090  0.332748  0.969790)  para_oo sigma:           0.00
             0.0000          0.0000          0.0000
             0.0000          0.0000          0.0000
             0.0000          0.0000          0.0000

     Atom168  O   pos: (  0.091473  0.180791  0.776109)  para_oo sigma:          -0.84
            -0.7760          0.0964          0.0615
             0.1214         -0.9627          0.0203
            -0.0126          0.0055         -0.7711

     Atom169  H   pos: (  0.027124  0.155221  0.746105)  para_oo sigma:           0.00
             0.0000          0.0000          0.0000
             0.0000          0.0000          0.0000
             0.0000          0.0000          0.0000

     Atom170  H   pos: (  0.122648  0.212784  0.716968)  para_oo sigma:           0.00
             0.0000          0.0000          0.0000
             0.0000          0.0000          0.0000
             0.0000          0.0000          0.0000

     Atom171  O   pos: ( -0.013482  0.340101  0.871694)  para_oo sigma:          -0.63
            -0.4646          0.0225         -0.2267
             0.0528         -0.8594          0.0786
            -0.2678          0.0308         -0.5600

     Atom172  H   pos: ( -0.078764  0.305552  0.887772)  para_oo sigma:           0.00
             0.0000          0.0000          0.0000
             0.0000          0.0000          0.0000
             0.0000          0.0000          0.0000

     Atom173  H   pos: (  0.021420  0.299263  0.820253)  para_oo sigma:           0.00
             0.0000          0.0000          0.0000
             0.0000          0.0000          0.0000
             0.0000          0.0000          0.0000

     Atom174  O   pos: (  0.846655  0.104078  1.122868)  para_oo sigma:          -0.37
            -0.4441         -0.3404          0.1538
            -0.3310         -0.1451         -0.0687
             0.1717         -0.0660         -0.5138

     Atom175  H   pos: (  0.838025  0.152036  1.068076)  para_oo sigma:           0.00
             0.0000          0.0000          0.0000
             0.0000          0.0000          0.0000
             0.0000          0.0000          0.0000

     Atom176  H   pos: ( -0.097853  0.052367  1.116197)  para_oo sigma:           0.00
             0.0000          0.0000          0.0000
             0.0000          0.0000          0.0000
             0.0000          0.0000          0.0000

     Atom177  O   pos: (  0.389655  0.051755  1.177070)  para_oo sigma:          -0.97
            -0.9605          0.0353          0.1290
             0.0140         -0.9806         -0.0092
             0.1568         -0.0116         -0.9822

     Atom178  H   pos: (  0.331617  0.095324  1.159994)  para_oo sigma:           0.00
             0.0000          0.0000          0.0000
             0.0000          0.0000          0.0000
             0.0000          0.0000          0.0000

     Atom179  H   pos: (  0.367059 -0.019778  1.172336)  para_oo sigma:           0.00
             0.0000          0.0000          0.0000
             0.0000          0.0000          0.0000
             0.0000          0.0000          0.0000

     Atom180  O   pos: (  0.226673  0.173218  1.131033)  para_oo sigma:          -0.76
            -0.7560         -0.1021          0.0696
            -0.0708         -0.7853         -0.0740
[truncated: 148,393 more chars]
